# Supplementary material for: Performance Comparison of Centered and Tilted Blunt and Lighthouse Tip Cannulae for Drainage in Extracorporeal Life Support
Source: Cardiovasc Eng Technol. 2025 Feb 10;16(2):238–50. doi: 10.1007/s13239-024-00770-x (PMC11933157; doi:10.1007/s13239-024-00770-x)
Supplement: Supplementary file 2 — Supplementary file2 (ZIP 41,511 KB) [file 13239_2024_770_MOESM2_ESM.zip]

Archive with 144 entries (144 files):
- avg_velocity/rc_0_mm/Blunt_Qc_1.3_Lmin_Qo_1.3_Lmin_rc_0_mm/U_ms.csv
- avg_velocity/rc_0_mm/Blunt_Qc_1.3_Lmin_Qo_1.3_Lmin_rc_0_mm/V_ms.csv
- avg_velocity/rc_0_mm/Blunt_Qc_1.3_Lmin_Qo_1.3_Lmin_rc_0_mm/x_adim.csv
- avg_velocity/rc_0_mm/Blunt_Qc_1.3_Lmin_Qo_1.3_Lmin_rc_0_mm/y_adim.csv
- avg_velocity/rc_0_mm/Blunt_Qc_1.3_Lmin_Qo_2.6_Lmin_rc_0_mm/U_ms.csv
- avg_velocity/rc_0_mm/Blunt_Qc_1.3_Lmin_Qo_2.6_Lmin_rc_0_mm/V_ms.csv
- avg_velocity/rc_0_mm/Blunt_Qc_1.3_Lmin_Qo_2.6_Lmin_rc_0_mm/x_adim.csv
- avg_velocity/rc_0_mm/Blunt_Qc_1.3_Lmin_Qo_2.6_Lmin_rc_0_mm/y_adim.csv
- avg_velocity/rc_0_mm/Blunt_Qc_2.6_Lmin_Qo_1.3_Lmin_rc_0_mm/U_ms.csv
- avg_velocity/rc_0_mm/Blunt_Qc_2.6_Lmin_Qo_1.3_Lmin_rc_0_mm/V_ms.csv
- avg_velocity/rc_0_mm/Blunt_Qc_2.6_Lmin_Qo_1.3_Lmin_rc_0_mm/x_adim.csv
- avg_velocity/rc_0_mm/Blunt_Qc_2.6_Lmin_Qo_1.3_Lmin_rc_0_mm/y_adim.csv
- avg_velocity/rc_0_mm/Blunt_Qc_2.6_Lmin_Qo_2.6_Lmin_rc_0_mm/U_ms.csv
- avg_velocity/rc_0_mm/Blunt_Qc_2.6_Lmin_Qo_2.6_Lmin_rc_0_mm/V_ms.csv
- avg_velocity/rc_0_mm/Blunt_Qc_2.6_Lmin_Qo_2.6_Lmin_rc_0_mm/x_adim.csv
- avg_velocity/rc_0_mm/Blunt_Qc_2.6_Lmin_Qo_2.6_Lmin_rc_0_mm/y_adim.csv
- avg_velocity/rc_0_mm/Lighthouse_0_Qc_1.3_Lmin_Qo_1.3_Lmin_rc_0_mm/U_ms.csv
- avg_velocity/rc_0_mm/Lighthouse_0_Qc_1.3_Lmin_Qo_1.3_Lmin_rc_0_mm/V_ms.csv
- avg_velocity/rc_0_mm/Lighthouse_0_Qc_1.3_Lmin_Qo_1.3_Lmin_rc_0_mm/x_adim.csv
- avg_velocity/rc_0_mm/Lighthouse_0_Qc_1.3_Lmin_Qo_1.3_Lmin_rc_0_mm/y_adim.csv
- avg_velocity/rc_0_mm/Lighthouse_0_Qc_1.3_Lmin_Qo_2.6_Lmin_rc_0_mm/U_ms.csv
- avg_velocity/rc_0_mm/Lighthouse_0_Qc_1.3_Lmin_Qo_2.6_Lmin_rc_0_mm/V_ms.csv
- avg_velocity/rc_0_mm/Lighthouse_0_Qc_1.3_Lmin_Qo_2.6_Lmin_rc_0_mm/x_adim.csv
- avg_velocity/rc_0_mm/Lighthouse_0_Qc_1.3_Lmin_Qo_2.6_Lmin_rc_0_mm/y_adim.csv
- avg_velocity/rc_0_mm/Lighthouse_0_Qc_2.6_Lmin_Qo_1.3_Lmin_rc_0_mm/U_ms.csv
- avg_velocity/rc_0_mm/Lighthouse_0_Qc_2.6_Lmin_Qo_1.3_Lmin_rc_0_mm/V_ms.csv
- avg_velocity/rc_0_mm/Lighthouse_0_Qc_2.6_Lmin_Qo_1.3_Lmin_rc_0_mm/x_adim.csv
- avg_velocity/rc_0_mm/Lighthouse_0_Qc_2.6_Lmin_Qo_1.3_Lmin_rc_0_mm/y_adim.csv
- avg_velocity/rc_0_mm/Lighthouse_0_Qc_2.6_Lmin_Qo_2.6_Lmin_rc_0_mm/U_ms.csv
- avg_velocity/rc_0_mm/Lighthouse_0_Qc_2.6_Lmin_Qo_2.6_Lmin_rc_0_mm/V_ms.csv
- avg_velocity/rc_0_mm/Lighthouse_0_Qc_2.6_Lmin_Qo_2.6_Lmin_rc_0_mm/x_adim.csv
- avg_velocity/rc_0_mm/Lighthouse_0_Qc_2.6_Lmin_Qo_2.6_Lmin_rc_0_mm/y_adim.csv
- avg_velocity/rc_0_mm/Lighthouse_90_Qc_1.3_Lmin_Qo_1.3_Lmin_rc_0_mm/U_ms.csv
- avg_velocity/rc_0_mm/Lighthouse_90_Qc_1.3_Lmin_Qo_1.3_Lmin_rc_0_mm/V_ms.csv
- avg_velocity/rc_0_mm/Lighthouse_90_Qc_1.3_Lmin_Qo_1.3_Lmin_rc_0_mm/x_adim.csv
- avg_velocity/rc_0_mm/Lighthouse_90_Qc_1.3_Lmin_Qo_1.3_Lmin_rc_0_mm/y_adim.csv
- avg_velocity/rc_0_mm/Lighthouse_90_Qc_1.3_Lmin_Qo_2.6_Lmin_rc_0_mm/U_ms.csv
- avg_velocity/rc_0_mm/Lighthouse_90_Qc_1.3_Lmin_Qo_2.6_Lmin_rc_0_mm/V_ms.csv
- avg_velocity/rc_0_mm/Lighthouse_90_Qc_1.3_Lmin_Qo_2.6_Lmin_rc_0_mm/x_adim.csv
- avg_velocity/rc_0_mm/Lighthouse_90_Qc_1.3_Lmin_Qo_2.6_Lmin_rc_0_mm/y_adim.csv
- avg_velocity/rc_0_mm/Lighthouse_90_Qc_2.6_Lmin_Qo_1.3_Lmin_rc_0_mm/U_ms.csv
- avg_velocity/rc_0_mm/Lighthouse_90_Qc_2.6_Lmin_Qo_1.3_Lmin_rc_0_mm/V_ms.csv
- avg_velocity/rc_0_mm/Lighthouse_90_Qc_2.6_Lmin_Qo_1.3_Lmin_rc_0_mm/x_adim.csv
- avg_velocity/rc_0_mm/Lighthouse_90_Qc_2.6_Lmin_Qo_1.3_Lmin_rc_0_mm/y_adim.csv
- avg_velocity/rc_0_mm/Lighthouse_90_Qc_2.6_Lmin_Qo_2.6_Lmin_rc_0_mm/U_ms.csv
- avg_velocity/rc_0_mm/Lighthouse_90_Qc_2.6_Lmin_Qo_2.6_Lmin_rc_0_mm/V_ms.csv
- avg_velocity/rc_0_mm/Lighthouse_90_Qc_2.6_Lmin_Qo_2.6_Lmin_rc_0_mm/x_adim.csv
- avg_velocity/rc_0_mm/Lighthouse_90_Qc_2.6_Lmin_Qo_2.6_Lmin_rc_0_mm/y_adim.csv
- avg_velocity/rc_1.32_mm/Blunt_Qc_1.3_Lmin_Qo_1.3_Lmin_rc_1.32_mm/U_ms.csv
- avg_velocity/rc_1.32_mm/Blunt_Qc_1.3_Lmin_Qo_1.3_Lmin_rc_1.32_mm/V_ms.csv
- avg_velocity/rc_1.32_mm/Blunt_Qc_1.3_Lmin_Qo_1.3_Lmin_rc_1.32_mm/x_adim.csv
- avg_velocity/rc_1.32_mm/Blunt_Qc_1.3_Lmin_Qo_1.3_Lmin_rc_1.32_mm/y_adim.csv
- avg_velocity/rc_1.32_mm/Blunt_Qc_1.3_Lmin_Qo_2.6_Lmin_rc_1.32_mm/U_ms.csv
- avg_velocity/rc_1.32_mm/Blunt_Qc_1.3_Lmin_Qo_2.6_Lmin_rc_1.32_mm/V_ms.csv
- avg_velocity/rc_1.32_mm/Blunt_Qc_1.3_Lmin_Qo_2.6_Lmin_rc_1.32_mm/x_adim.csv
- avg_velocity/rc_1.32_mm/Blunt_Qc_1.3_Lmin_Qo_2.6_Lmin_rc_1.32_mm/y_adim.csv
- avg_velocity/rc_1.32_mm/Blunt_Qc_2.6_Lmin_Qo_1.3_Lmin_rc_1.32_mm/U_ms.csv
- avg_velocity/rc_1.32_mm/Blunt_Qc_2.6_Lmin_Qo_1.3_Lmin_rc_1.32_mm/V_ms.csv
- avg_velocity/rc_1.32_mm/Blunt_Qc_2.6_Lmin_Qo_1.3_Lmin_rc_1.32_mm/x_adim.csv
- avg_velocity/rc_1.32_mm/Blunt_Qc_2.6_Lmin_Qo_1.3_Lmin_rc_1.32_mm/y_adim.csv
- avg_velocity/rc_1.32_mm/Blunt_Qc_2.6_Lmin_Qo_2.6_Lmin_rc_1.32_mm/U_ms.csv
- avg_velocity/rc_1.32_mm/Blunt_Qc_2.6_Lmin_Qo_2.6_Lmin_rc_1.32_mm/V_ms.csv
- avg_velocity/rc_1.32_mm/Blunt_Qc_2.6_Lmin_Qo_2.6_Lmin_rc_1.32_mm/x_adim.csv
- avg_velocity/rc_1.32_mm/Blunt_Qc_2.6_Lmin_Qo_2.6_Lmin_rc_1.32_mm/y_adim.csv
- avg_velocity/rc_1.32_mm/Lighthouse_0_Qc_1.3_Lmin_Qo_1.3_Lmin_rc_1.32_mm/U_ms.csv
- avg_velocity/rc_1.32_mm/Lighthouse_0_Qc_1.3_Lmin_Qo_1.3_Lmin_rc_1.32_mm/V_ms.csv
- avg_velocity/rc_1.32_mm/Lighthouse_0_Qc_1.3_Lmin_Qo_1.3_Lmin_rc_1.32_mm/x_adim.csv
- avg_velocity/rc_1.32_mm/Lighthouse_0_Qc_1.3_Lmin_Qo_1.3_Lmin_rc_1.32_mm/y_adim.csv
- avg_velocity/rc_1.32_mm/Lighthouse_0_Qc_1.3_Lmin_Qo_2.6_Lmin_rc_1.32_mm/U_ms.csv
- avg_velocity/rc_1.32_mm/Lighthouse_0_Qc_1.3_Lmin_Qo_2.6_Lmin_rc_1.32_mm/V_ms.csv
- avg_velocity/rc_1.32_mm/Lighthouse_0_Qc_1.3_Lmin_Qo_2.6_Lmin_rc_1.32_mm/x_adim.csv
- avg_velocity/rc_1.32_mm/Lighthouse_0_Qc_1.3_Lmin_Qo_2.6_Lmin_rc_1.32_mm/y_adim.csv
- avg_velocity/rc_1.32_mm/Lighthouse_0_Qc_2.6_Lmin_Qo_1.3_Lmin_rc_1.32_mm/U_ms.csv
- avg_velocity/rc_1.32_mm/Lighthouse_0_Qc_2.6_Lmin_Qo_1.3_Lmin_rc_1.32_mm/V_ms.csv
- avg_velocity/rc_1.32_mm/Lighthouse_0_Qc_2.6_Lmin_Qo_1.3_Lmin_rc_1.32_mm/x_adim.csv
- avg_velocity/rc_1.32_mm/Lighthouse_0_Qc_2.6_Lmin_Qo_1.3_Lmin_rc_1.32_mm/y_adim.csv
- avg_velocity/rc_1.32_mm/Lighthouse_0_Qc_2.6_Lmin_Qo_2.6_Lmin_rc_1.32_mm/U_ms.csv
- avg_velocity/rc_1.32_mm/Lighthouse_0_Qc_2.6_Lmin_Qo_2.6_Lmin_rc_1.32_mm/V_ms.csv
- avg_velocity/rc_1.32_mm/Lighthouse_0_Qc_2.6_Lmin_Qo_2.6_Lmin_rc_1.32_mm/x_adim.csv
- avg_velocity/rc_1.32_mm/Lighthouse_0_Qc_2.6_Lmin_Qo_2.6_Lmin_rc_1.32_mm/y_adim.csv
- avg_velocity/rc_1.32_mm/Lighthouse_90_Qc_1.3_Lmin_Qo_1.3_Lmin_rc_1.32_mm/U_ms.csv
- avg_velocity/rc_1.32_mm/Lighthouse_90_Qc_1.3_Lmin_Qo_1.3_Lmin_rc_1.32_mm/V_ms.csv
- avg_velocity/rc_1.32_mm/Lighthouse_90_Qc_1.3_Lmin_Qo_1.3_Lmin_rc_1.32_mm/x_adim.csv
- avg_velocity/rc_1.32_mm/Lighthouse_90_Qc_1.3_Lmin_Qo_1.3_Lmin_rc_1.32_mm/y_adim.csv
- avg_velocity/rc_1.32_mm/Lighthouse_90_Qc_1.3_Lmin_Qo_2.6_Lmin_rc_1.32_mm/U_ms.csv
- avg_velocity/rc_1.32_mm/Lighthouse_90_Qc_1.3_Lmin_Qo_2.6_Lmin_rc_1.32_mm/V_ms.csv
- avg_velocity/rc_1.32_mm/Lighthouse_90_Qc_1.3_Lmin_Qo_2.6_Lmin_rc_1.32_mm/x_adim.csv
- avg_velocity/rc_1.32_mm/Lighthouse_90_Qc_1.3_Lmin_Qo_2.6_Lmin_rc_1.32_mm/y_adim.csv
- avg_velocity/rc_1.32_mm/Lighthouse_90_Qc_2.6_Lmin_Qo_1.3_Lmin_rc_1.32_mm/U_ms.csv
- avg_velocity/rc_1.32_mm/Lighthouse_90_Qc_2.6_Lmin_Qo_1.3_Lmin_rc_1.32_mm/V_ms.csv
- avg_velocity/rc_1.32_mm/Lighthouse_90_Qc_2.6_Lmin_Qo_1.3_Lmin_rc_1.32_mm/x_adim.csv
- avg_velocity/rc_1.32_mm/Lighthouse_90_Qc_2.6_Lmin_Qo_1.3_Lmin_rc_1.32_mm/y_adim.csv
- avg_velocity/rc_1.32_mm/Lighthouse_90_Qc_2.6_Lmin_Qo_2.6_Lmin_rc_1.32_mm/U_ms.csv
- avg_velocity/rc_1.32_mm/Lighthouse_90_Qc_2.6_Lmin_Qo_2.6_Lmin_rc_1.32_mm/V_ms.csv
- avg_velocity/rc_1.32_mm/Lighthouse_90_Qc_2.6_Lmin_Qo_2.6_Lmin_rc_1.32_mm/x_adim.csv
- avg_velocity/rc_1.32_mm/Lighthouse_90_Qc_2.6_Lmin_Qo_2.6_Lmin_rc_1.32_mm/y_adim.csv
- avg_velocity/rc_3.4_mm/Blunt_Qc_1.3_Lmin_Qo_1.3_Lmin_rc_3.4_mm/U_ms.csv
- avg_velocity/rc_3.4_mm/Blunt_Qc_1.3_Lmin_Qo_1.3_Lmin_rc_3.4_mm/V_ms.csv
- avg_velocity/rc_3.4_mm/Blunt_Qc_1.3_Lmin_Qo_1.3_Lmin_rc_3.4_mm/x_adim.csv
- avg_velocity/rc_3.4_mm/Blunt_Qc_1.3_Lmin_Qo_1.3_Lmin_rc_3.4_mm/y_adim.csv
- avg_velocity/rc_3.4_mm/Blunt_Qc_1.3_Lmin_Qo_2.6_Lmin_rc_3.4_mm/U_ms.csv
- avg_velocity/rc_3.4_mm/Blunt_Qc_1.3_Lmin_Qo_2.6_Lmin_rc_3.4_mm/V_ms.csv
- avg_velocity/rc_3.4_mm/Blunt_Qc_1.3_Lmin_Qo_2.6_Lmin_rc_3.4_mm/x_adim.csv
- avg_velocity/rc_3.4_mm/Blunt_Qc_1.3_Lmin_Qo_2.6_Lmin_rc_3.4_mm/y_adim.csv
- avg_velocity/rc_3.4_mm/Blunt_Qc_2.6_Lmin_Qo_1.3_Lmin_rc_3.4_mm/U_ms.csv
- avg_velocity/rc_3.4_mm/Blunt_Qc_2.6_Lmin_Qo_1.3_Lmin_rc_3.4_mm/V_ms.csv
- avg_velocity/rc_3.4_mm/Blunt_Qc_2.6_Lmin_Qo_1.3_Lmin_rc_3.4_mm/x_adim.csv
- avg_velocity/rc_3.4_mm/Blunt_Qc_2.6_Lmin_Qo_1.3_Lmin_rc_3.4_mm/y_adim.csv
- avg_velocity/rc_3.4_mm/Blunt_Qc_2.6_Lmin_Qo_2.6_Lmin_rc_3.4_mm/U_ms.csv
- avg_velocity/rc_3.4_mm/Blunt_Qc_2.6_Lmin_Qo_2.6_Lmin_rc_3.4_mm/V_ms.csv
- avg_velocity/rc_3.4_mm/Blunt_Qc_2.6_Lmin_Qo_2.6_Lmin_rc_3.4_mm/x_adim.csv
- avg_velocity/rc_3.4_mm/Blunt_Qc_2.6_Lmin_Qo_2.6_Lmin_rc_3.4_mm/y_adim.csv
- avg_velocity/rc_3.4_mm/Lighthouse_0_Qc_1.3_Lmin_Qo_1.3_Lmin_rc_3.4_mm/U_ms.csv
- avg_velocity/rc_3.4_mm/Lighthouse_0_Qc_1.3_Lmin_Qo_1.3_Lmin_rc_3.4_mm/V_ms.csv
- avg_velocity/rc_3.4_mm/Lighthouse_0_Qc_1.3_Lmin_Qo_1.3_Lmin_rc_3.4_mm/x_adim.csv
- avg_velocity/rc_3.4_mm/Lighthouse_0_Qc_1.3_Lmin_Qo_1.3_Lmin_rc_3.4_mm/y_adim.csv
- avg_velocity/rc_3.4_mm/Lighthouse_0_Qc_1.3_Lmin_Qo_2.6_Lmin_rc_3.4_mm/U_ms.csv
- avg_velocity/rc_3.4_mm/Lighthouse_0_Qc_1.3_Lmin_Qo_2.6_Lmin_rc_3.4_mm/V_ms.csv
- avg_velocity/rc_3.4_mm/Lighthouse_0_Qc_1.3_Lmin_Qo_2.6_Lmin_rc_3.4_mm/x_adim.csv
- avg_velocity/rc_3.4_mm/Lighthouse_0_Qc_1.3_Lmin_Qo_2.6_Lmin_rc_3.4_mm/y_adim.csv
- avg_velocity/rc_3.4_mm/Lighthouse_0_Qc_2.6_Lmin_Qo_1.3_Lmin_rc_3.4_mm/U_ms.csv
- avg_velocity/rc_3.4_mm/Lighthouse_0_Qc_2.6_Lmin_Qo_1.3_Lmin_rc_3.4_mm/V_ms.csv
- avg_velocity/rc_3.4_mm/Lighthouse_0_Qc_2.6_Lmin_Qo_1.3_Lmin_rc_3.4_mm/x_adim.csv
- avg_velocity/rc_3.4_mm/Lighthouse_0_Qc_2.6_Lmin_Qo_1.3_Lmin_rc_3.4_mm/y_adim.csv
- avg_velocity/rc_3.4_mm/Lighthouse_0_Qc_2.6_Lmin_Qo_2.6_Lmin_rc_3.4_mm/U_ms.csv
- avg_velocity/rc_3.4_mm/Lighthouse_0_Qc_2.6_Lmin_Qo_2.6_Lmin_rc_3.4_mm/V_ms.csv
- avg_velocity/rc_3.4_mm/Lighthouse_0_Qc_2.6_Lmin_Qo_2.6_Lmin_rc_3.4_mm/x_adim.csv
- avg_velocity/rc_3.4_mm/Lighthouse_0_Qc_2.6_Lmin_Qo_2.6_Lmin_rc_3.4_mm/y_adim.csv
- avg_velocity/rc_3.4_mm/Lighthouse_90_Qc_1.3_Lmin_Qo_1.3_Lmin_rc_3.4_mm/U_ms.csv
- avg_velocity/rc_3.4_mm/Lighthouse_90_Qc_1.3_Lmin_Qo_1.3_Lmin_rc_3.4_mm/V_ms.csv
- avg_velocity/rc_3.4_mm/Lighthouse_90_Qc_1.3_Lmin_Qo_1.3_Lmin_rc_3.4_mm/x_adim.csv
- avg_velocity/rc_3.4_mm/Lighthouse_90_Qc_1.3_Lmin_Qo_1.3_Lmin_rc_3.4_mm/y_adim.csv
- avg_velocity/rc_3.4_mm/Lighthouse_90_Qc_1.3_Lmin_Qo_2.6_Lmin_rc_3.4_mm/U_ms.csv
- avg_velocity/rc_3.4_mm/Lighthouse_90_Qc_1.3_Lmin_Qo_2.6_Lmin_rc_3.4_mm/V_ms.csv
- avg_velocity/rc_3.4_mm/Lighthouse_90_Qc_1.3_Lmin_Qo_2.6_Lmin_rc_3.4_mm/x_adim.csv
- avg_velocity/rc_3.4_mm/Lighthouse_90_Qc_1.3_Lmin_Qo_2.6_Lmin_rc_3.4_mm/y_adim.csv
- avg_velocity/rc_3.4_mm/Lighthouse_90_Qc_2.6_Lmin_Qo_1.3_Lmin_rc_3.4_mm/U_ms.csv
- avg_velocity/rc_3.4_mm/Lighthouse_90_Qc_2.6_Lmin_Qo_1.3_Lmin_rc_3.4_mm/V_ms.csv
- avg_velocity/rc_3.4_mm/Lighthouse_90_Qc_2.6_Lmin_Qo_1.3_Lmin_rc_3.4_mm/x_adim.csv
- avg_velocity/rc_3.4_mm/Lighthouse_90_Qc_2.6_Lmin_Qo_1.3_Lmin_rc_3.4_mm/y_adim.csv
- avg_velocity/rc_3.4_mm/Lighthouse_90_Qc_2.6_Lmin_Qo_2.6_Lmin_rc_3.4_mm/U_ms.csv
- avg_velocity/rc_3.4_mm/Lighthouse_90_Qc_2.6_Lmin_Qo_2.6_Lmin_rc_3.4_mm/V_ms.csv
- avg_velocity/rc_3.4_mm/Lighthouse_90_Qc_2.6_Lmin_Qo_2.6_Lmin_rc_3.4_mm/x_adim.csv
- avg_velocity/rc_3.4_mm/Lighthouse_90_Qc_2.6_Lmin_Qo_2.6_Lmin_rc_3.4_mm/y_adim.csv
