# Supplementary material for: Performance Comparison of Centered and Tilted Blunt and Lighthouse Tip Cannulae for Drainage in Extracorporeal Life Support
Source: Cardiovasc Eng Technol. 2025 Feb 10;16(2):238–50. doi: 10.1007/s13239-024-00770-x (PMC11933157; doi:10.1007/s13239-024-00770-x)
Supplement: Supplementary file 2 — Supplementary file2 (ZIP 41,511 KB) [file 13239_2024_770_MOESM2_ESM.zip › avg_velocity/rc_0_mm/Blunt_Qc_1.3_Lmin_Qo_1.3_Lmin_rc_0_mm/U_ms.csv]

0.0106229242911553	0.0117363297583703	0.0172730184789275	0.0118389366119425	0.0166478583753011	0.0193533911415109	0.0201187511183099	0.0242802127111822	0.025138586296073	0.02843023125844	0.0293533776889809	0.0299423813776392	0.0257039445033559	0.021860125582114	0.0195492839584102	0.019139235603379	0.0241746101478327	0.0239438482593033	0.0260769416668919	0.0280412051782971	0.0324414756576424	0.0338504049512635	0.0332483004332317	0.0337997098023995	0.0331463757393791	0.0341384399129743	0.0343620952175328	0.0341636899956484	0.0337627527681616	0.0350555452172934	0.0344253596537517	0.0344031866087617	0.0341715239246491	0.0349260125531529	0.0347276526861297	0.033946376713612	0.033680142576186	0.0332709344305559	0.0333511049831336	0.0336087071720693	0.0334847759321939	0.0348998434199171	0.0343426570848034	0.0342348153477169	0.0335284626953066	0.0339301477834802	0.0335721954632257	0.0331890476839399	0.0334256913491194	0.0335316950698581
0.0320403235809282	0.0312435249142236	0.0351032124699707	0.0326036106111407	0.0380189644810115	0.0416865517905286	0.0408036140975778	0.0440792215245014	0.0458337964570811	0.0476385987476386	0.0488505608369313	0.0489458215876517	0.0455755862869372	0.0408113508174055	0.0387085991902847	0.0394213274645504	0.0430772716584112	0.04472309292448	0.0468478437786773	0.0479781681350843	0.0517743521030921	0.0516456615134121	0.0514276306637802	0.0505288421109083	0.0507152865352985	0.0516433534172411	0.0511297591510721	0.0512930693182577	0.051468849783341	0.0520279944594126	0.0514904468357229	0.0512472188032923	0.0512464165450306	0.052252464795066	0.0509965093381468	0.0508300627622095	0.0509413157217707	0.0504466945950343	0.0498978789022415	0.0502854777030508	0.0501546060108113	0.0512916702974046	0.0507322137607422	0.0509888734445775	0.0508120271826433	0.0506948320298006	0.0505817653279265	0.0507018206911324	0.0504803896680916	0.0510486267928517
0.0641995416949415	0.065930624533178	0.0671425534470148	0.0660943449569836	0.0704296159576654	0.0713897017326355	0.0712079077498658	0.0710416142783759	0.0709651821532187	0.0708801260484626	0.072327504565385	0.0717101078575919	0.0717596898483916	0.0706289712296645	0.0704880960353248	0.0697659461010723	0.0698564956544393	0.0708986682460676	0.0712104459831021	0.0712760327860247	0.0721058462311271	0.0733229398909294	0.0733020560543371	0.0725352983848337	0.0723918699802631	0.072629366232058	0.0723199564426562	0.0725974535344003	0.0727992222219272	0.073207810489529	0.0732924641370056	0.0727706151730609	0.0728583315311722	0.0735349954000823	0.0726370351032739	0.0725566935021138	0.0727803669486168	0.0730007708324081	0.0727956711199741	0.0725111313366836	0.071768401485797	0.0722293096235993	0.0717724727416008	0.0712754690293385	0.071969818326983	0.0727359026816714	0.0731723952945045	0.0727104547331167	0.0717754189707787	0.0723825501073232
0.090775642941832	0.097591821940474	0.0982977819412978	0.0967808692790859	0.0957576079408182	0.0960746986678072	0.0960088769803944	0.0965174184041809	0.0962413958964666	0.0951300514050105	0.0946203047005136	0.0937945535815352	0.0952015777449174	0.0957747793760503	0.0961853838014609	0.0969258126207968	0.0970961365993617	0.0965346123896804	0.0955351383621018	0.0945238892517625	0.0956376956220404	0.0966271957906652	0.0969360619151605	0.0965788821252461	0.0953908152657796	0.0962300381349465	0.0962583221328636	0.0970000105739681	0.0969672441310972	0.097298685362243	0.0965974938669717	0.0964246871830845	0.0963611357537376	0.0967395028198078	0.096782916379931	0.0972875640394293	0.0982764276575221	0.0982442474650877	0.097579578501658	0.0969828611803504	0.096412697844525	0.0973575730967425	0.0974500734460527	0.0963427791860911	0.0964013483627395	0.0967406143388801	0.0968086501912746	0.0964829530614618	0.0964144316435967	0.096480959962573
0.110284960422606	0.116906770697236	0.117886446663819	0.116750837519421	0.116252995067199	0.116390211946911	0.116017801514205	0.116795926835697	0.117435125300305	0.117234871775986	0.116673521892871	0.114638230069019	0.114970617507127	0.115967945529179	0.117526942020455	0.11833869219268	0.117686377413052	0.117557843884006	0.116695727774215	0.115961198534373	0.117016345498674	0.118302636208352	0.117561736998349	0.116679480928207	0.116168099555388	0.116748307424627	0.117514841654326	0.117125547938114	0.117471946128667	0.117494527452183	0.116628671078171	0.116380347080916	0.116335485725802	0.116979983277192	0.116872941735498	0.116708302119838	0.117918796463654	0.117953514267637	0.11790592958624	0.11723842714497	0.116906666027824	0.117669506478501	0.116896015858656	0.116220109684384	0.115716054096569	0.116452158435857	0.116337085353608	0.116515405210526	0.116496124618825	0.116696092336872
0.127145058411059	0.133414801363553	0.134071667708379	0.132618294861278	0.133380124732175	0.133292317720858	0.133418233469045	0.134394179372717	0.133914976751151	0.133805700189716	0.133508807889874	0.131604518227667	0.131706290297466	0.13308454399319	0.133866155139544	0.133946137208057	0.13371080795784	0.13326178960397	0.133722694944183	0.134256794609373	0.13501338078011	0.134562216053353	0.134401671882757	0.133693901841481	0.133337285666961	0.133955218381612	0.134118135897211	0.13425147545907	0.13372685931168	0.134459886443733	0.133819722499881	0.133768636479714	0.133611829182322	0.133990649797004	0.133921967447093	0.133344392476999	0.133317341990015	0.133718329828441	0.133198713793109	0.133160139497773	0.133277323629808	0.133909683005221	0.133701375700923	0.133131624882396	0.13211226095376	0.132835978894579	0.132526260126951	0.13236860849442	0.13211061416255	0.132903714981012
0.14018493884816	0.146754265975089	0.146972569801643	0.145327210731281	0.147765097622896	0.147778162168381	0.14795824668263	0.147757550037078	0.147015332116824	0.147226577370566	0.147561889900508	0.146374478722564	0.146168283541875	0.147744068650748	0.147223957781164	0.147380825890806	0.146465985673251	0.146571277393314	0.146174870311097	0.147060730919979	0.147296490292528	0.147492144692627	0.147025159568591	0.146781457189307	0.14696791028905	0.14753445077464	0.147163199730874	0.147905045797783	0.147030292241181	0.147813832339675	0.14706719552779	0.146901421871049	0.146966237923915	0.147635958090736	0.147291091057691	0.147533397270229	0.147413633817127	0.147726174024483	0.146822525691166	0.146093310995495	0.146337133388545	0.146604955652576	0.146621487711428	0.14644788713379	0.146373436549803	0.146328821834707	0.146130767470117	0.145870644539944	0.146031664696386	0.146160514663896
0.148846192484789	0.15568276348117	0.155457945961825	0.155119112368695	0.157478052158645	0.15702763204285	0.157981440422443	0.156740713065052	0.156236622578013	0.156545605720876	0.156116261571082	0.156776675202967	0.156832395218317	0.157617002328776	0.157315335928203	0.156830786321729	0.156043887618052	0.156288247261335	0.156364444502002	0.157086835028958	0.155988763291471	0.156044818621951	0.15540271029683	0.155753153999712	0.156078163741986	0.155694717892248	0.155845405533101	0.156300906664984	0.155865986099681	0.156865213939377	0.156762172950769	0.155987075355913	0.15633213949186	0.156811558036476	0.157493054670723	0.157178006042828	0.157074534281943	0.157541362458378	0.157012976573171	0.155263872030283	0.155589648905527	0.155787108429103	0.156148779113257	0.156328329683517	0.156041918425838	0.1562697216232	0.155602916544711	0.155397563749326	0.155398098399777	0.155680799375482
0.15530512952486	0.161552062881831	0.161681992662398	0.16194180260164	0.163020329106757	0.162528408897329	0.163253948464577	0.162692500948412	0.162523606990253	0.16255486341296	0.161291226679352	0.162196629270879	0.162265912113502	0.162993870521906	0.163199600963624	0.162268847350131	0.161088756559821	0.162065436534043	0.161492972420992	0.162651592728654	0.162137542370609	0.162321774325527	0.161473586255609	0.160788433963031	0.161564231492191	0.161545812727629	0.162003554276622	0.161238303377558	0.162253314906768	0.16196749594684	0.162341150600442	0.16237865141262	0.161657609436872	0.1624588862815	0.162060779677747	0.162329712952197	0.162172176812076	0.163018001116616	0.162633293893083	0.162475989896379	0.161999201396801	0.161947933561572	0.16176641690753	0.16191466909124	0.161451165412003	0.161711355201741	0.161486085094572	0.161358497150801	0.161126976267744	0.161609012310635
0.157395371603054	0.164268532527752	0.163880562749611	0.164397634052256	0.164967421041638	0.164370865924008	0.164644918306979	0.164811108521981	0.164706201088993	0.163888359518709	0.163133655560584	0.1635633783175	0.164226694434434	0.164471653892224	0.165020592763733	0.163491357849803	0.162594158073481	0.163194565754534	0.162983344548759	0.163243209450746	0.16353102659609	0.164195170432176	0.163561512833909	0.162947741773941	0.16351424916885	0.16410970537069	0.164404988773944	0.163554098175984	0.164638505412187	0.163965248216137	0.164138719341675	0.164102058032436	0.163009527472133	0.16355247339813	0.162892397878966	0.163388187663422	0.16315552276404	0.163990888831011	0.163835112431246	0.164236246592084	0.16388436498468	0.163908004729584	0.163593327785483	0.163601685994073	0.163727318705318	0.162746932998739	0.162731947865626	0.162934085354582	0.162787105311147	0.163021266016678
0.156195641790477	0.162873847542918	0.162890060789593	0.163069155070169	0.163407492190055	0.162830012309749	0.162921013094533	0.163418359299579	0.162612433934907	0.162463356547049	0.162347926136314	0.162877039846945	0.162998764156009	0.162964797123336	0.163226815180245	0.161703233883993	0.161117411958948	0.160999088501495	0.162383773516539	0.161600026368159	0.1623287261378	0.162383632365429	0.162476148087353	0.162165882602903	0.162383483104135	0.16231100640327	0.162869398019095	0.162139421305237	0.162605437728561	0.162047485616884	0.16219299997771	0.162565650720534	0.16138101687083	0.16200459447129	0.16120443722766	0.161947751633474	0.161254808873439	0.161630018082571	0.161583622687584	0.161971602299677	0.161523015481063	0.162025324779557	0.161322171891412	0.162029782667892	0.161374123525353	0.161062213877732	0.160323341083367	0.160353872167395	0.160216561158685	0.16083277245148
0.150314916610134	0.157004137490019	0.156141026907782	0.157414664939329	0.15743960448956	0.158110944262933	0.157247739608214	0.157064756367293	0.156542598001245	0.156509071066146	0.157818457290652	0.157573871466492	0.158063328695017	0.156425913309594	0.156937152485739	0.155283821217632	0.15548569403766	0.155671318203136	0.156633442742699	0.156528945029421	0.157221046138873	0.156962063325355	0.156070774771019	0.156547813951577	0.156049622139761	0.156690160649773	0.156764133637181	0.156462057573416	0.156770985527467	0.156295017202028	0.156179731700781	0.155410833762222	0.154937121932968	0.155320508694224	0.155749919307964	0.156238432025037	0.155274656455491	0.155374549195045	0.154693018904948	0.155864519088923	0.155495524484825	0.15627875806358	0.155636027967112	0.156258108744117	0.155824127434189	0.155527283851968	0.155133896753561	0.154384046387273	0.154508653004833	0.155189128744954
0.140356455786738	0.146432142582272	0.146420699988794	0.147103343210887	0.147684567085535	0.146993664644309	0.146856123894152	0.14671221645182	0.147113526154339	0.146432619585424	0.147349188119905	0.147619277448793	0.147711909878242	0.146127851957907	0.146176644661088	0.145454433179865	0.145674590141053	0.145766560587337	0.14585296970814	0.146274737363691	0.146585417428309	0.145988406162287	0.145069758707911	0.146172358132179	0.146249088666891	0.146590365883865	0.145810065394094	0.145765612967452	0.146111435165397	0.147096530628148	0.146048563409023	0.145375417212284	0.144930335406041	0.14565057043262	0.145826235546586	0.145481357294924	0.145012347563794	0.144938761915378	0.144554136076269	0.145589846122956	0.145119384471097	0.145504833423226	0.1455586776689	0.144993019384812	0.145504639400499	0.14569746306383	0.145710323215725	0.144415090731577	0.145110252460536	0.145394379048324
0.126485750222675	0.131840094541779	0.132181033617775	0.132483023295365	0.133088686460364	0.13205773485921	0.132397994573076	0.132712860651188	0.133205041205997	0.132374619299292	0.133204497851934	0.133098835493639	0.133497064400095	0.131946049827483	0.130521904472446	0.130867706324285	0.131175010122169	0.13227531792496	0.131324879058325	0.131068666056291	0.132170290026071	0.132877973087743	0.131840181803967	0.13139065233896	0.130847666653281	0.13153758784703	0.13054754548294	0.13154712717533	0.132054770544605	0.132100669777191	0.130970732109831	0.131308468143578	0.13063692892185	0.130872121542314	0.131079152495823	0.130518533348756	0.130436245049131	0.129980531102631	0.130475987154433	0.13090758915682	0.130373310191571	0.130866991384728	0.131172212306531	0.130768956216391	0.131128194636611	0.131838724796712	0.131433941335701	0.13102476260715	0.130931592447076	0.131198543389118
0.107258314052121	0.111746488045494	0.111798473024442	0.111043551758602	0.112009511991276	0.112653215648914	0.112318399959577	0.113077787845622	0.113125087681536	0.113874159837529	0.113257947979565	0.113144171481178	0.111797821694725	0.110580170127742	0.109433969309231	0.110205009353646	0.110694444992692	0.111216367993856	0.110965491916709	0.11104039489071	0.11160740274331	0.111785354900879	0.111227532410852	0.111188304553379	0.111118708380725	0.112217220922249	0.111156301937236	0.111665330254641	0.111275963857618	0.111562646792329	0.110488220366666	0.110830544164724	0.110473072182121	0.110701411499375	0.110877769680834	0.110814708620899	0.111850594717919	0.111481138709351	0.110880934913236	0.110417892129816	0.110112515673337	0.110917325675783	0.111617536008353	0.112040970744703	0.111742871468642	0.1097137593506	0.109186947688826	0.108526367953593	0.110248541288544	0.11072396496003
0.0851505376462752	0.0891290473086218	0.0885245666479981	0.0882364080836936	0.0880786888568767	0.0885783264573317	0.0882691005458626	0.0885810546723325	0.0887720938691365	0.0891912087598295	0.0886449244052039	0.0895624878077507	0.0880120595703497	0.0875902875912513	0.0873300388543232	0.0882357201592441	0.0878879437743378	0.0876511751218991	0.0869390317699214	0.0869989064318522	0.0882506161085919	0.0879773183400855	0.0879627794648972	0.0880913641417923	0.0876147033705468	0.087675183131321	0.0874667554741545	0.0870805411693392	0.0874747568063935	0.0878359580041521	0.0875197063279665	0.0867073140100303	0.0861287323598268	0.0870473194823473	0.0874409952976484	0.0876615961713075	0.0878204267476457	0.088432217933694	0.0878612928622678	0.0877266842403076	0.0872775156643552	0.0871513887405443	0.0875778896350635	0.0879543427825074	0.0872297683271443	0.0851278211059295	0.0845283384097196	0.0849490857645733	0.0869839372365229	0.0872420848423911
0.0655115301298833	0.066909010274058	0.065925608144235	0.0645783809602211	0.06498417726169	0.0663260072454776	0.0669734589949368	0.0667081052504709	0.0652422855600118	0.0663707989434368	0.0662161810000805	0.0668159599582002	0.0654719429658304	0.0650062721154645	0.065419461683189	0.0665555524651286	0.0655670007924023	0.0653791678593141	0.0648095698626495	0.0656601987305626	0.0659231614119587	0.0657766862345364	0.0657965405864253	0.0672301483501766	0.0669193576818662	0.0663812269726898	0.0660288105452839	0.0658701688486293	0.0658016578016268	0.066223462588821	0.0651236991291397	0.0638362139617491	0.0631618254939481	0.0646526653843427	0.0656813840003666	0.0655124103250342	0.0650297784803403	0.0653686301306398	0.065681294986153	0.0655791448178844	0.0650785652209814	0.0653780957608219	0.0659032860922774	0.0659920174667498	0.0654333214788321	0.0633389033623886	0.0633479195979554	0.064376603088688	0.0659769151457191	0.0664301794210607
0.0556645786552425	0.0555880167671427	0.0539302961940333	0.0520897180454647	0.0528023349813174	0.053763567513685	0.0534120215887714	0.0535416306355847	0.0521373699820458	0.0531016256066583	0.0527949056572405	0.0533868001036795	0.0529869738866123	0.0528105547516109	0.0528226613346061	0.0530117421904523	0.052298652094602	0.0513782216713982	0.0521140754992566	0.0530144952163989	0.0533965361675202	0.0528590641635243	0.0531407821679851	0.0527980563082665	0.0530953389707577	0.0524914831051382	0.0525362393952212	0.0533530228549608	0.052955586316298	0.0526860258448725	0.051860956829097	0.0512878476314537	0.0503129079274963	0.0518279092991203	0.0525786043396498	0.0533815072902802	0.0529088530064015	0.0519720198351521	0.0524353947687521	0.0520747301995384	0.0522772498561849	0.0523720541194112	0.053367907896535	0.0526910327672246	0.0533076883398494	0.0538832630616585	0.0553660091580658	0.055618586056637	0.055976256526807	0.0553406051231897
0.0459419266849951	0.0443125686966371	0.0428955955700222	0.041211720388536	0.0449928072068147	0.0460012622881519	0.0442202511231786	0.0456125311417701	0.0408455692092634	0.0432517318590267	0.0419372736046299	0.0435542947598937	0.0444054908602861	0.0443210872155866	0.0429562696078498	0.0430968352587941	0.0421277791965465	0.0423168611544734	0.0411236430848533	0.042655389782082	0.0422694088923158	0.0415966269756486	0.0422364156751388	0.0422118837534883	0.0423380788932714	0.0433692634290799	0.0430592372091841	0.0466547821224233	0.0461555656863618	0.0449740808769508	0.0432755540689393	0.0414540036834462	0.0396139918065686	0.0401570076440461	0.0433156862543058	0.0444328307988863	0.0460501344259212	0.0430024899980665	0.0418545560869454	0.0406573415334608	0.0427312244664443	0.0432699106808307	0.0438676648905634	0.0399703715706411	0.0386422346009446	0.0412616107641334	0.0438744179326846	0.045042573725492	0.0459457076979458	0.046273763224025
0.0488425890065457	0.050412064109755	0.0512097379698594	0.0510371082970945	0.0492649422343297	0.0512811013148509	0.0487136809961168	0.0476185088330562	0.0483029167689989	0.0482323567560915	0.0499162806551981	0.0490693778940079	0.0487322629251453	0.0507754970210118	0.052402192890955	0.0520411865919366	0.0512428572198596	0.0490545072360002	0.0480678073415017	0.0473959030484637	0.0504300691984207	0.0512032029701739	0.0499759433220084	0.048418703462656	0.0488883028917578	0.0494193780517792	0.0493958547600736	0.0511085023025371	0.0491374037711588	0.0505325027144734	0.0509493415823709	0.048784201531927	0.0472505124880403	0.0462406320489463	0.0469079163912642	0.0464264897142471	0.0467332822314427	0.0453271331484266	0.0473082190745712	0.0457161845481679	0.047429711438028	0.0469244248542852	0.047186960804367	0.0440362188426848	0.0405962295174438	0.0401933024125349	0.0433795128082189	0.0474920261632339	0.0503228420267684	0.0516262084036882
-0.0140246286313837	-0.0108144512575914	-0.0064998011765993	-0.00738855011303284	-0.00594521094808995	-0.000827064855737105	-0.0054968826097973	-0.00758216639848379	-0.0110949648008374	-0.00818703097882376	-0.00173371604822587	-0.00631253084159931	-0.0053317631933971	-0.00845837179103806	-0.00364473278301112	-0.000375767822774538	-0.0043627732842524	-0.0066151459358797	-0.00302537507796305	-0.000501270431975749	0.00327071941625746	0.00750681072362459	0.00555737144154364	0.00525371016179785	0.00527317788115633	0.00541534121007158	0.00627727756766816	0.00842994327925163	0.00751042354209922	0.00845526437548733	0.0067489200001353	0.00435205947698608	0.00545726187466953	0.00615153052261054	0.00768838403591999	0.00551744879281013	0.00639882964129419	0.00672855380238905	0.00659390027770304	0.00496987231916317	0.00693602957263969	0.00957691462175117	0.00767385239490294	0.0061700335539614	0.00795270027027386	0.0099105570472365	0.011982616121371	0.0108499793735039	0.0097279128798222	0.0103060793846882
-0.28417801469074	-0.269535667967864	-0.257304479428936	-0.261845298943239	-0.262594706951273	-0.262640110021458	-0.262633571772047	-0.271005362489429	-0.27308057238414	-0.276541424634699	-0.27350599109189	-0.268246558050878	-0.270836492127101	-0.263495776104815	-0.262715223351589	-0.260385369874334	-0.263865394175769	-0.267256186051613	-0.272976134041929	-0.266524102131123	-0.257350469795122	-0.251453861285863	-0.24136419676134	-0.23883635764412	-0.234601164730365	-0.232593487574061	-0.237176038929795	-0.232301513945337	-0.247134431735029	-0.250667569687381	-0.260640149804047	-0.255968112120274	-0.254397868640722	-0.244870930893776	-0.243727486379195	-0.241767368528173	-0.241718857477268	-0.243315229765204	-0.243546790040585	-0.239940890061489	-0.239377317620623	-0.23641620676392	-0.230828643537923	-0.24231919394695	-0.243939977803668	-0.234295790506306	-0.231445616368508	-0.229297130255743	-0.222680953930888	-0.223006546815166
-0.665962704148859	-0.677746777259995	-0.693689171881648	-0.692183672141512	-0.699002115576973	-0.698701642532031	-0.696910045853294	-0.697611115582773	-0.701292072572847	-0.700131194243042	-0.699315963756357	-0.689002083731159	-0.699577826985052	-0.70680055534541	-0.706577429011347	-0.701277959100823	-0.701049696731411	-0.692491930369575	-0.694237325365209	-0.696309797267485	-0.695431361602616	-0.692847165608668	-0.688569150160911	-0.688574710751672	-0.68967560830895	-0.692067487285862	-0.690887053917995	-0.694089827428601	-0.692427577416686	-0.693994453022273	-0.696145869935086	-0.697499448043044	-0.694613507005173	-0.680849046461015	-0.683314414950991	-0.675423997699908	-0.682681984279431	-0.675640259342592	-0.68224831415189	-0.688689159547568	-0.686036299713015	-0.688605889746143	-0.682349343193203	-0.68129793731262	-0.68163445478417	-0.674886775981274	-0.674809306572073	-0.663899680893419	-0.674911146744811	-0.661690618460652
-0.828765436541022	-0.830333860541789	-0.835080545036439	-0.83621558075975	-0.841984420838321	-0.840222947841099	-0.845841392443248	-0.845048635106617	-0.842671432906275	-0.841110404404186	-0.8407412730573	-0.842841411170593	-0.84040309610648	-0.844450432689126	-0.849325706297248	-0.852514673901135	-0.847184873683085	-0.845393336544967	-0.844100368158534	-0.843918446814794	-0.850078719352675	-0.85116246226026	-0.855131624441135	-0.856993004674507	-0.860538305218165	-0.858533995511949	-0.85254905729426	-0.851865304248603	-0.850396437587484	-0.85005541814437	-0.854512436880396	-0.855011647014814	-0.856917379781105	-0.853391874924734	-0.852456529138605	-0.850661210648434	-0.855011454489787	-0.856798398805331	-0.855138274707161	-0.8543514355441	-0.854900990026609	-0.852627844085564	-0.852634232056376	-0.851438092992403	-0.849450125363273	-0.844021689540694	-0.847709405591946	-0.844770624473508	-0.847147366936627	-0.844438747694401
-0.894699399163726	-0.903316014969822	-0.903199809683293	-0.904547363704894	-0.904922014837294	-0.910681278258116	-0.912760365696747	-0.912433734172017	-0.911615233840037	-0.913854857452114	-0.91512675374396	-0.917736165401746	-0.917248815069011	-0.916753795554218	-0.920410840020275	-0.923171069647032	-0.923719132986039	-0.920598832133384	-0.920544938520144	-0.919541237362985	-0.922698527125444	-0.921905110716271	-0.92556299055953	-0.929392124735307	-0.9310378034656	-0.92967177300388	-0.928600597377298	-0.929048837294804	-0.927338918419478	-0.925511917086129	-0.925984954894105	-0.926000191640728	-0.925997738635068	-0.928498804678807	-0.928549815079279	-0.929007907231241	-0.929427589156603	-0.928242745515942	-0.928719096574242	-0.927214626149254	-0.926826619211213	-0.927261687059718	-0.927010491435673	-0.924591935520631	-0.924072480163016	-0.920447421584082	-0.920249604082074	-0.92074478950241	-0.924800419186104	-0.923243626884567
-0.922235573610562	-0.930032714110585	-0.929831372663024	-0.932428378310962	-0.933282226582783	-0.934222690403608	-0.936396777908479	-0.936156042274026	-0.936766942357152	-0.939638964200053	-0.943199818607001	-0.945265326461083	-0.944660770011214	-0.944665784535098	-0.950169569307016	-0.951955539863578	-0.950493087594948	-0.950488279923142	-0.951518403494302	-0.951279313125104	-0.951358584888449	-0.95180795729282	-0.954735947034466	-0.955135827705627	-0.957389934636718	-0.957253622452262	-0.955415087787452	-0.95727125291825	-0.956779302783092	-0.958054658534634	-0.95825856870633	-0.956563116421002	-0.956306130351712	-0.957488845394073	-0.956873625578327	-0.957436435661904	-0.959291739361183	-0.959843385338609	-0.958931059588907	-0.959021757668849	-0.958526213507103	-0.958434851239837	-0.957473059669949	-0.956201550914911	-0.954775278939663	-0.95227252603419	-0.953779280140016	-0.953441451644522	-0.955531838151808	-0.955766307016071
-0.937725676274673	-0.947229883775909	-0.947801723630866	-0.946100094013435	-0.94708962953342	-0.947603692438229	-0.949130041709163	-0.950363107062152	-0.954025885399971	-0.957069545071231	-0.95603373595031	-0.957703008872837	-0.958884374940112	-0.961597624249597	-0.963129287075653	-0.963281641316913	-0.963420131947632	-0.962451191208244	-0.963271947301691	-0.962525868990415	-0.962522043131256	-0.963220327930964	-0.966725205735554	-0.967443566207575	-0.967693591874008	-0.968313395752203	-0.968166166468972	-0.969129998244634	-0.970555835095797	-0.970300656099824	-0.970658003349492	-0.972846907058277	-0.974378903277892	-0.973293495324117	-0.971700986111759	-0.971913573473772	-0.972428538784898	-0.971839810983785	-0.9714326804299	-0.972657837081948	-0.973185470443819	-0.971534380666645	-0.972850450558699	-0.971583464969084	-0.972343703378875	-0.971597781845648	-0.972439146170728	-0.971364715788877	-0.973747239258907	-0.976232654738835
-0.953441419147271	-0.960490286528091	-0.962320850266787	-0.961704457017637	-0.959336566467017	-0.960068235609533	-0.962885756564448	-0.962737856820506	-0.966152365812976	-0.966635926513924	-0.967066426322536	-0.968387832037401	-0.969122617355593	-0.971105997813839	-0.971951625665422	-0.971534409377257	-0.971404323214262	-0.972082622260146	-0.97212249599345	-0.972048307874228	-0.974103701848585	-0.974052215349233	-0.975246542677249	-0.97682460575875	-0.97574212611828	-0.977303728917472	-0.978197031538488	-0.979226195508165	-0.979065460988444	-0.979922196909613	-0.979517461488018	-0.981312253890061	-0.984538770797678	-0.985062885470074	-0.982024051556045	-0.983544894322951	-0.983400566337914	-0.983499256707379	-0.984192584800055	-0.984921507048711	-0.985006419600386	-0.984474919913212	-0.98495175950412	-0.987171860857975	-0.986902907604777	-0.987054941960036	-0.986544165007859	-0.986683110995731	-0.988286477229336	-0.989035554500116
-0.967617753233456	-0.972518862213903	-0.975595541467504	-0.975973705100772	-0.974579364812883	-0.974299425453701	-0.975694074098133	-0.976092990589936	-0.97758183034508	-0.976652353591027	-0.978506795745753	-0.981076577032275	-0.981491073046071	-0.983329260414153	-0.981523232553296	-0.981019565886947	-0.980418426961197	-0.982014274686959	-0.98407607124176	-0.982253114629502	-0.98362475708416	-0.983919687454216	-0.984947530905098	-0.98581435233448	-0.986031437259733	-0.986985308034055	-0.989093773469416	-0.98933030881984	-0.98934478626109	-0.987670840403193	-0.98870054778345	-0.991437180759486	-0.993951910965407	-0.996157839052291	-0.992453278855529	-0.992513221140005	-0.99325922044057	-0.993955519121234	-0.993392230338997	-0.992939712652708	-0.993056992241892	-0.993061297082294	-0.9954782327691	-0.996961152937746	-0.997587299827512	-0.998207811580645	-0.998081153397401	-0.997836582521975	-0.999019171051121	-0.999853602101486
-0.982404039782885	-0.986113503391187	-0.987464137248058	-0.987471447208313	-0.987000516296129	-0.986363183286852	-0.987087204893303	-0.98851178107713	-0.989117608989071	-0.989560441194201	-0.990020939527516	-0.991266269230595	-0.99173262690333	-0.99313743130655	-0.991061713833011	-0.991684416748725	-0.990817932669083	-0.99230897562492	-0.994049203896495	-0.992886723989049	-0.993720300729036	-0.994298594594873	-0.996733893037929	-0.99796704407063	-0.997535722166303	-0.998888570470742	-1.00105333674627	-1.00171997187825	-1.00124128536957	-0.998976620165889	-1.00028465662407	-1.00222728044105	-1.00384417225725	-1.00414179848635	-1.00270693389841	-1.00349044101926	-1.00392824728408	-1.0042985998212	-1.0020626908429	-1.00204441981367	-1.0034739176075	-1.00441087505955	-1.00579462254299	-1.00678638115763	-1.00701581017841	-1.00720880983556	-1.00766588697116	-1.00859953196412	-1.00861642618366	-1.00842799637495
-0.993428669988713	-0.99907792953133	-0.999453524186134	-1.00059535290906	-1.00098035859866	-0.99873069271385	-0.999082434328743	-0.999281629431673	-1.00136429628726	-1.00141203429916	-1.00127992918077	-1.00310653198477	-1.00271412104732	-1.00245448727144	-1.00182356854162	-1.00095690066882	-1.00328519605824	-1.00514923835351	-1.00483594081888	-1.00339624148752	-1.00418702268035	-1.0043229969499	-1.006629200707	-1.00730842437037	-1.00821917405984	-1.00713205347259	-1.00886898126668	-1.01022198493625	-1.00979656458951	-1.01002047438994	-1.01111045993497	-1.01210802035477	-1.01190486804726	-1.01249699212211	-1.01352565286477	-1.01314432009942	-1.01276316801881	-1.01255105093443	-1.01146639573006	-1.01124087225735	-1.01141530954034	-1.01214848203402	-1.01271692996704	-1.01341571968928	-1.0136881631474	-1.01220346139459	-1.0125636884095	-1.0141316073747	-1.01527071616236	-1.0148539167433
-1.0073234482176	-1.01332901023735	-1.01381411458605	-1.01272411773763	-1.01212677228682	-1.01078999130226	-1.01233434122528	-1.01272529210356	-1.01447697008975	-1.01449705678287	-1.01297795637735	-1.01348487486009	-1.01450156774063	-1.01550922604585	-1.01515962184591	-1.01457459059315	-1.01585469150874	-1.01740616449042	-1.01496861113365	-1.01573009432951	-1.01545394341526	-1.01578026228816	-1.01728644772033	-1.01794061029374	-1.0176062394494	-1.01731727472716	-1.01832484627885	-1.0190580363493	-1.01837594755859	-1.01873744677029	-1.01942326115907	-1.01981364867628	-1.02060252756472	-1.02024293416147	-1.01967558000119	-1.02000728957487	-1.02015272659224	-1.01948057240945	-1.01883224063439	-1.01755297803489	-1.01825007580886	-1.01895046411334	-1.01778431964614	-1.01772223175176	-1.01672266808828	-1.01640300058349	-1.01682543140906	-1.0174276009216	-1.01847818295444	-1.01850787317912
-1.01927530687626	-1.02313568405196	-1.02443058998111	-1.02463205469216	-1.02442609942597	-1.02402334441521	-1.02565689630118	-1.02511934850794	-1.02509377220936	-1.02417678847302	-1.02427743331204	-1.0242326081843	-1.02463724164929	-1.02455648122919	-1.02380350185787	-1.02433863162946	-1.02506587504179	-1.02551064775677	-1.02423290015092	-1.02555707542294	-1.02478072809678	-1.02433762992284	-1.02445726253918	-1.02523229347227	-1.02497271949135	-1.02379238864524	-1.02401976327449	-1.02499146305888	-1.02462984476595	-1.02528848992561	-1.02606190424756	-1.02550971923961	-1.02533686584446	-1.02579112323584	-1.02526288610328	-1.02500615741223	-1.02431354126371	-1.02369191759589	-1.02328386541992	-1.02195440502081	-1.0219788324426	-1.02209992138799	-1.02112935635114	-1.02123728905227	-1.01977620647219	-1.01984596303998	-1.01978268891111	-1.02059480508717	-1.02055930667092	-1.01966010593985
-1.02395181869699	-1.03056637414366	-1.03187241097525	-1.03125872726224	-1.03093057175766	-1.03083383800538	-1.03196909555777	-1.0319619554875	-1.0322491667145	-1.03110349783363	-1.03048527484786	-1.02976353731787	-1.02961312511243	-1.02969502417974	-1.02963888797349	-1.03076539828278	-1.0310489724738	-1.03064816944583	-1.03042804006492	-1.03087497376242	-1.03057329080238	-1.02971967354364	-1.02977139673602	-1.03026645931674	-1.02983008519172	-1.02912667792073	-1.0283187440563	-1.028739500906	-1.02866659385674	-1.02940292497033	-1.02968982128483	-1.02966989487381	-1.02982347655043	-1.02864283378722	-1.0267963301744	-1.02643023200803	-1.02633125294993	-1.02548480577196	-1.02540225308599	-1.02528114741158	-1.02507221590571	-1.02462767298869	-1.02398847429801	-1.02365071130568	-1.02237684031122	-1.02185905655576	-1.02172907212329	-1.02194061346939	-1.02178237191282	-1.0214641294832
-1.0191126772298	-1.02576198015186	-1.02823562405308	-1.02722475818425	-1.02862535976018	-1.02738097988115	-1.0290008031756	-1.02972727038399	-1.03035489801813	-1.02869579379678	-1.02947356303316	-1.0282773821749	-1.02830814430026	-1.02840861924929	-1.02923024163471	-1.03045470295859	-1.02961946428084	-1.03071576197919	-1.03086271285987	-1.03068301283051	-1.0315110592163	-1.02981830745266	-1.03026281888973	-1.03033652181085	-1.02964132063304	-1.0280474379455	-1.02782462751299	-1.0282944275773	-1.02866111962389	-1.02905824746692	-1.02907166685414	-1.03033994956453	-1.02938532118035	-1.02890811027301	-1.02841974048732	-1.02768028556826	-1.02764195616092	-1.02590579513244	-1.02567199605069	-1.02631272120796	-1.02531633764085	-1.02510513019695	-1.02435331174053	-1.0247926989543	-1.02394053587696	-1.0240328913733	-1.02364045805513	-1.02344562521383	-1.02249583711174	-1.02262501369077
-1.00235404679776	-1.00715732011474	-1.01008601722267	-1.01173747944661	-1.01486060614732	-1.01252929280871	-1.0152217950809	-1.01596309341368	-1.01715223497142	-1.0160161482587	-1.01673598342778	-1.01761181066535	-1.01839581524849	-1.0185551808709	-1.01811137414381	-1.02055532228168	-1.02165340828971	-1.02328172280541	-1.02356351083439	-1.02296845822017	-1.0240023633977	-1.02371176397889	-1.0248224978611	-1.02403282767869	-1.02407594893308	-1.02335582761863	-1.02257926795825	-1.02176518239216	-1.02247180954745	-1.02318617636145	-1.02366954518732	-1.02657168339279	-1.02499201144295	-1.02556838079324	-1.02545272606668	-1.02515944344863	-1.02492430757119	-1.02316052772117	-1.02409956810581	-1.02456998663523	-1.02484491186615	-1.02419648762934	-1.02353664566652	-1.02378663990952	-1.02326580016895	-1.02259052025912	-1.02254467692181	-1.0221349771634	-1.02140938986758	-1.02211083577395
-0.969944845885426	-0.977268484036308	-0.981144803346826	-0.980681472326907	-0.98441561451837	-0.985651476669691	-0.986201027648146	-0.988026501525849	-0.990984185504879	-0.991628877192033	-0.994362607909084	-0.996556996871521	-0.996807195027721	-0.997276588961151	-0.996866692297644	-1.00068760797476	-1.00322411111384	-1.00564686098302	-1.00768108370377	-1.00543943864955	-1.00557449706174	-1.00794765030222	-1.00983303730165	-1.01038246654257	-1.01040979548862	-1.00925986517237	-1.01006800340213	-1.0091781418728	-1.00988331264252	-1.01177748322545	-1.01351204793236	-1.01616494780918	-1.01545474951668	-1.01660934214311	-1.01657866405846	-1.01827690927072	-1.01768081182744	-1.01697641737469	-1.01830465796824	-1.01822578719273	-1.01846286561463	-1.01786857959647	-1.01741761324425	-1.01757693229668	-1.017775868778	-1.01929251476493	-1.01875456722722	-1.0187145767864	-1.01772432677899	-1.01957018564633
-0.918179112731923	-0.926575257257752	-0.928062551189237	-0.929013261761163	-0.932212321598776	-0.935571345714708	-0.938076070101336	-0.938435228437025	-0.94587209857363	-0.945818463977625	-0.951448623980624	-0.954697438863975	-0.957447008007217	-0.957099302551097	-0.95828079176883	-0.96284837234676	-0.963497557414898	-0.964185688377388	-0.967521486367798	-0.970505098915619	-0.971333503901536	-0.972157181017596	-0.97574682807511	-0.975400765595305	-0.975941438493907	-0.978485662358519	-0.979329445439977	-0.981976188104737	-0.980841199488314	-0.984258620573715	-0.988165215342046	-0.991193073379659	-0.991337506316693	-0.992729927345104	-0.992181806556606	-0.992873810259076	-0.994553435732453	-0.995589957645283	-0.995825449410022	-0.99580539594888	-0.998653479411257	-0.997421580935708	-0.998892162971372	-1.00000092825479	-1.00067864218058	-1.0030237963534	-1.00430957176968	-1.00437468041086	-1.00511724169991	-1.00556849337801
-0.826059643796791	-0.829667128059338	-0.831903689949828	-0.836888699630536	-0.835975951529585	-0.841334690409769	-0.842528099365427	-0.845403325861309	-0.85007570519011	-0.854394928595332	-0.860903076140216	-0.868290551244133	-0.866412712423955	-0.867918806242128	-0.869668060300634	-0.873156934451704	-0.878708301276983	-0.881330285019721	-0.885552752518014	-0.887251118507014	-0.886448003335195	-0.889418704102876	-0.888754380429821	-0.887890420115075	-0.887765655702162	-0.893547013722428	-0.896630296728598	-0.903688781289832	-0.907419900586861	-0.909077043782697	-0.916287592031494	-0.914793923947595	-0.916044808363669	-0.915708713243369	-0.919601477181	-0.921993596439771	-0.923311822030017	-0.923023687796262	-0.924824360335963	-0.927952073388055	-0.934285543170283	-0.935013574683377	-0.937767090575558	-0.942113273758041	-0.946671332697479	-0.945818417605459	-0.945391795651608	-0.943558774103312	-0.949971245978208	-0.951392209936991
-0.679727053015504	-0.68878851336964	-0.687410099900468	-0.686273687847863	-0.68718113338624	-0.682841428064797	-0.68557936437847	-0.69070245725913	-0.699121723551914	-0.703136670998921	-0.697908637453302	-0.701398750427897	-0.704547353137829	-0.70791984824097	-0.708565372931609	-0.711188251055254	-0.718870814296325	-0.717100872458563	-0.720989274304109	-0.723471598617113	-0.725116529147619	-0.72802608819962	-0.729067736822503	-0.731751018776385	-0.732101977970467	-0.732194457945413	-0.736408755916993	-0.740770336099939	-0.749749970237125	-0.753946359170614	-0.756768347734784	-0.753186619946882	-0.759331868863602	-0.756067160506543	-0.758763131281152	-0.764343209796448	-0.771506019581197	-0.768303339719196	-0.76803674384496	-0.770957973847223	-0.776476819428465	-0.788047818227452	-0.793415974387556	-0.798997813038831	-0.8024203578954	-0.802397216686612	-0.807527060631295	-0.802840136182182	-0.807738426690042	-0.808999619658513
-0.439965130467047	-0.445700819165729	-0.43726125299785	-0.445235097563131	-0.452244775291946	-0.455809917301623	-0.464120086361292	-0.460571935215156	-0.469777220722929	-0.46276639861043	-0.459618534096784	-0.45753094122288	-0.448649446612599	-0.449205375699657	-0.445582080930299	-0.455405488428027	-0.454510328264052	-0.458329437178698	-0.461225225647083	-0.457392392888342	-0.470381714693298	-0.479871491747135	-0.479623689542722	-0.475918535861353	-0.467699611570188	-0.467719384085518	-0.468372229615928	-0.474256194998421	-0.481447982639817	-0.487091911841771	-0.48695406674778	-0.48886434209307	-0.488855264169241	-0.490262211752141	-0.491983523288211	-0.499687391671561	-0.504812643330578	-0.509426497113824	-0.504960994136387	-0.507375012869798	-0.506513181040321	-0.513211489141076	-0.532068248734514	-0.535659089486762	-0.538976491319391	-0.535901098137499	-0.540611812271014	-0.543928707316056	-0.538984844950107	-0.542883880942264
-0.140893319781267	-0.141038868871766	-0.146279615314338	-0.156230539940084	-0.15331969247092	-0.16328748274688	-0.166187149748231	-0.16302030189384	-0.163075902714921	-0.158110542738184	-0.160677518324951	-0.159129849697723	-0.153422525844472	-0.164018094852672	-0.163578461337989	-0.169214615699425	-0.174345146494738	-0.174088406867662	-0.176760263267928	-0.173726705805641	-0.173839053724805	-0.171949423884082	-0.172046390401462	-0.174845618370313	-0.171219167439526	-0.165344305526528	-0.169573100465969	-0.175376280221799	-0.177139270021222	-0.182133131755726	-0.185302295533887	-0.188449200700378	-0.193025803956808	-0.196058057148927	-0.199062096480678	-0.197583943065557	-0.200255839875451	-0.203713681269686	-0.202252722433492	-0.206535172569373	-0.207988914104868	-0.205980043932034	-0.205843859843268	-0.206858309367818	-0.205007162575797	-0.207302859010355	-0.204144612302711	-0.202705725091821	-0.207706244835177	-0.203976623689751
0.0373854414778876	0.0386391267049996	0.0395074581828033	0.0416957635747804	0.0416432937368236	0.0415945424605754	0.0428369874814462	0.0424368164826582	0.0391864625011681	0.039917104843534	0.0380857589383572	0.0405687782969474	0.0399281456579368	0.0387094816743724	0.0381312185820201	0.0393757714312105	0.0376909096896527	0.0359368873799177	0.0345992796369953	0.0336602007077831	0.0337136422418507	0.0346430437153109	0.0352151156006515	0.0338944395197544	0.0335922689878893	0.03207177368726	0.0305830495375597	0.0298208347861584	0.0313309334809649	0.0312499348136159	0.0259686846714343	0.0254116055772542	0.0246357782919143	0.0252117950046171	0.0231350217377301	0.0210077811135906	0.0217921047914897	0.0209441045274334	0.0200409626426052	0.0218493595249172	0.0235184007561619	0.0265748233136265	0.0283438938011437	0.0265579974230939	0.0224266870920139	0.0210080777993775	0.0266673891378363	0.0267533778572246	0.0249486883180044	0.0234176413855286
0.0427043126155653	0.0451166439503314	0.0463086929666128	0.0490982971143085	0.0498178895430408	0.0483498205057914	0.0492765271657747	0.0505784745713542	0.0498062174341835	0.0490488553703474	0.0503095494636048	0.0519125210110118	0.0523374438389456	0.051969142641442	0.0475368715240477	0.0471827722193521	0.0465404440432525	0.0499360341525701	0.0495619766178113	0.048396418740151	0.0500055439107908	0.051361050066615	0.0524346167562668	0.0486636146549612	0.0452174855248847	0.048029503055947	0.0466758832102136	0.0463821494172555	0.0463904962941944	0.0487892146146278	0.0439696843068428	0.044919234020389	0.0464091841360077	0.0454614879809737	0.0429843995405312	0.0389771290466673	0.0381020946855453	0.0417457064546347	0.0427374742250277	0.0406845980530266	0.0414817834652955	0.0429490939601526	0.0424452583928671	0.0411253922847968	0.0386395939024579	0.0407360519138336	0.0445699793213335	0.044678714139438	0.0458564123124608	0.0443463176020999
0.0451133475703215	0.047094462885286	0.0479286380833717	0.0487979619707523	0.0494631912433339	0.0482369600060494	0.0486910731378873	0.0484427276641873	0.0480593887727977	0.0472597147209259	0.0464408728569491	0.0482206156400248	0.0504794304057121	0.0495493692662831	0.0469885439682472	0.0466232300877523	0.0482333163293141	0.0498323771856036	0.0498486101284397	0.0491472903679251	0.0500633751737377	0.0488875476838662	0.0487358429920409	0.0474469882208756	0.0456651085597623	0.0458937147218475	0.0456585062201175	0.0454174030841289	0.0455017433733151	0.0453715100684088	0.0449269407579689	0.0448844305084337	0.0453150287978514	0.0440889332295319	0.043536370603516	0.0424488198091656	0.0429557092704398	0.0438345396497654	0.0449752277473823	0.043823308429721	0.0431401268270569	0.0429853284533025	0.0414059609038213	0.0414185205267761	0.0423729934045382	0.0431730035910357	0.0434051708585763	0.0428981097270331	0.0435391617784114	0.0436555574988404
0.0596342872703515	0.0618878217411464	0.0628755747726966	0.063199825972579	0.0635653651579389	0.0615178725090597	0.0615379206010908	0.0621750439324408	0.0617057036053469	0.061284916547328	0.0616562300988537	0.0619985470583596	0.0627902523317619	0.0620270147646585	0.0604302199276625	0.0606431662854133	0.0620011566160008	0.0624512478595999	0.0630958510977069	0.06239633476516	0.062579024852605	0.0620987599382386	0.061507454907186	0.061885373765497	0.060930775335306	0.0604051936804124	0.0600814889712847	0.0601675218021611	0.0604989240648625	0.0606651791895943	0.0597257410103194	0.0597926503383882	0.0591177024091902	0.0597911828754956	0.0587423771707374	0.0586178864412062	0.0580230357055704	0.0588155901463119	0.0595999581335085	0.0589598112577779	0.057674881985174	0.0576733031838679	0.0561218739463118	0.0563724357326381	0.057407970774555	0.0578905574339385	0.0581379234121871	0.0567874463616221	0.0567625957690869	0.056581867470134
0.0753650382502059	0.0786676352388298	0.0791085612398945	0.0782022821550772	0.0786235002962161	0.0767654316741703	0.0769763454276767	0.0773124187606893	0.0781669835828017	0.0779383788053819	0.0775723251178673	0.0780113823290991	0.0772366285551752	0.0760094378577021	0.075701039043699	0.0764812200283554	0.0771636374651897	0.0775756524409133	0.0776566749301615	0.0775577101143328	0.0766796562780514	0.0768343244932446	0.0761813067839135	0.0766097699473193	0.0763353713414461	0.0757471280602399	0.0750241251720118	0.0752573393597383	0.0755375632818177	0.0752982488793867	0.0745517542924341	0.0753663169464488	0.0747980767697729	0.0746738623799227	0.0740880468978109	0.0739047059327843	0.0735073706159985	0.0733056992224199	0.0740761960823227	0.07419153606592	0.0741390189797837	0.0736541267957508	0.0738618027773358	0.0732526118801469	0.0743140098464049	0.0746332757981896	0.074377106285957	0.0722948096164699	0.0717422823983301	0.0722838595117895
0.0998623692033918	0.104224344976807	0.103461344526614	0.102596362328695	0.102997123195006	0.102380355464472	0.103469175799317	0.104307223652606	0.10415880270925	0.104662030351844	0.104827096444492	0.104889740352737	0.104163126256768	0.102790296832895	0.10301597578376	0.103391958653572	0.103359694589967	0.103151221549681	0.10306307354328	0.102310731259405	0.101421778014157	0.101452592417712	0.102014292140815	0.102200477632748	0.102842680030351	0.102420448427067	0.101350723816943	0.100740659337087	0.100677205851633	0.100753217066724	0.1003046475423	0.100644817818075	0.100508603068858	0.0999618595704411	0.100185830296159	0.100321657169473	0.0993035030429042	0.0985942620346843	0.0990179781689833	0.09857772833684	0.0988535123994957	0.0982617405948622	0.0982353824971672	0.0987381587387936	0.0987833020005092	0.098304284867608	0.0974293219439249	0.0969874968145271	0.0973042895840978	0.0981102364252146
0.119490548804773	0.125516984459798	0.124706569189933	0.123948994396256	0.123193700203248	0.123421168255031	0.124168919863972	0.12396842147992	0.124487566559415	0.124213425275265	0.124234323438907	0.124346411775669	0.124643800407462	0.125150120771198	0.125754700336503	0.125288703637598	0.124253035187395	0.124216719451114	0.123844873340264	0.123533091957886	0.123605562413627	0.123647050440888	0.124314693665908	0.124053633967107	0.123827923649328	0.124125953805146	0.124276316501732	0.123864248117481	0.123402039185303	0.122957289472724	0.123536491622642	0.123242149707183	0.123071808151844	0.122512402367412	0.122317750380392	0.122843605944737	0.12188561974661	0.121594015314934	0.121463571964742	0.120727880679663	0.12148221787097	0.12170069752179	0.121776191691462	0.121935007403839	0.121543823732193	0.120934520366251	0.11998036604634	0.12062860332504	0.121144858324959	0.120962916239493
0.134558664555781	0.140345252655623	0.141155062091924	0.141399410290522	0.14061491463151	0.140445641811903	0.140932046954983	0.140945759976078	0.141355243020207	0.140933881608571	0.140951690216022	0.141161887249688	0.141278796539741	0.141098834836848	0.141024872672438	0.141223324916434	0.14062168835884	0.140941545195452	0.140716205120285	0.140694551550942	0.141374489871281	0.14061442366867	0.141528493842631	0.14141568932294	0.141310485317199	0.141155882548647	0.14060908623513	0.140567987694505	0.140375323013385	0.140160699995211	0.140066321276442	0.139904379158815	0.140181341543591	0.1399595104935	0.140072147836022	0.139718811369007	0.138946649632467	0.138771789941712	0.138781547538515	0.137674722425847	0.138326026823505	0.138570860700607	0.139466164615472	0.139136215827716	0.138260059435367	0.137560377366831	0.137134493298425	0.137835558506547	0.138288738684651	0.138629322551547
0.146436386214807	0.153185933101074	0.154141971385623	0.154173223767366	0.15393952065141	0.152720189372087	0.152890849965672	0.153159332263032	0.153777778660342	0.152811846488339	0.152959349031079	0.152902631632658	0.153100794877174	0.152662403944396	0.15284864129064	0.152836335767943	0.152120516044168	0.152746496378449	0.152959854349227	0.153159266222963	0.154027229266698	0.152974257470675	0.152692834089132	0.153006059225538	0.153507022176988	0.152807966881551	0.152869290638362	0.152619969314554	0.152409205670097	0.15278256869618	0.152987325831055	0.152377017480512	0.152836560394604	0.152125279350159	0.152682929830816	0.151873107339096	0.152366822442431	0.151930857161103	0.15166710143371	0.151764607603291	0.151066853554364	0.151354888629109	0.151849039619505	0.15132352160271	0.150475184441049	0.149755202610456	0.149876588778542	0.149875397146678	0.150390461786363	0.150931930726359
0.154428192378953	0.160967312066231	0.162107237495717	0.161642653833871	0.160919256994167	0.160271763224347	0.160300339923605	0.160535619269346	0.160993820612076	0.161081965086167	0.1613121451891	0.161145456579277	0.160828085528161	0.160682114284221	0.159975956643585	0.159466360556789	0.15917456184806	0.159821636742423	0.160206314520619	0.160431968208402	0.161363628834345	0.160459837174016	0.159940573182835	0.160141564112202	0.160677463616533	0.158770402588625	0.158380413826827	0.159058814094589	0.159978572785452	0.161215190625057	0.160483158784946	0.160357074248856	0.160029918924931	0.159967109026372	0.159734913782935	0.159638640474342	0.159788236518351	0.159938867670502	0.160032911469759	0.159471548305158	0.159278570491816	0.159405977553053	0.159557534396508	0.158891984870567	0.158222460789342	0.158629174389347	0.15897325515843	0.157881845159914	0.158513062101477	0.158562779196072
0.158725732034772	0.165063035645051	0.164437343038618	0.164301487680756	0.163411030293108	0.163706323784639	0.163912598202108	0.163122994031507	0.163334149649348	0.162526195099708	0.161758583430665	0.162112532711088	0.163470020718925	0.163979350158699	0.163218804183605	0.162470553190797	0.162275443698977	0.163141437098362	0.16287287505557	0.163226163709235	0.163446422174886	0.163184774643173	0.162737512186506	0.163087100618217	0.163018378028229	0.160883996966459	0.160428174055258	0.161317735988176	0.162565935057365	0.163896628656568	0.164060179699042	0.164074889311969	0.163591564230231	0.162764821577689	0.163192828253601	0.163799916041636	0.163298695994531	0.163672627920344	0.163648890966267	0.162917518198697	0.16281267381038	0.163090478750011	0.162810426639493	0.162670033760899	0.161567516653584	0.161660718321863	0.163122431857295	0.162024122381212	0.161880147175043	0.162156317926746
0.15733095068852	0.164041062836978	0.162909563605985	0.162374156957813	0.162120421405023	0.16285874982802	0.16259248079137	0.162819634552333	0.162343527421238	0.161190061827781	0.159941333533769	0.159915544137995	0.161432027243044	0.162995407613694	0.162529064861437	0.161810440172629	0.161999314656792	0.162547818828095	0.161853272173223	0.161904474618329	0.162186826545283	0.162452202246588	0.162521421564146	0.16272598250039	0.162251624314913	0.160139462642041	0.159656146603017	0.160757438761718	0.162795141994746	0.162802935401085	0.162745643790341	0.163018369748494	0.162387694239417	0.162799697572647	0.162457196593916	0.163151153211715	0.16218081593822	0.162609837828302	0.162403841982935	0.162176232525716	0.162755839619659	0.162738292233602	0.162333821763522	0.161711477108826	0.161211308390229	0.160883186456721	0.162580945933953	0.162429845097597	0.161683026696717	0.162154297727975
0.152496468366561	0.159113989060368	0.158158450131429	0.157574669457722	0.157631462645388	0.158182844829897	0.157287058966647	0.158545838519592	0.158054603267473	0.155462093515527	0.153341008351421	0.154010598274905	0.155665396384219	0.157957016137345	0.157671667850668	0.157993030807775	0.157483930855121	0.157112536851701	0.156869562806494	0.157156198803868	0.156596111085785	0.157194449454827	0.157502942849965	0.158608670572801	0.157964903192289	0.158473128997106	0.157062448892808	0.157564556001875	0.157434043644473	0.157906323192642	0.157372508825071	0.158291360955622	0.157537650593929	0.158520092104966	0.157775600281302	0.158107496417468	0.157370308167643	0.157846016288993	0.158299703452496	0.158187948367994	0.158228453621821	0.158095956982176	0.15816917332051	0.156730560923344	0.15587836766595	0.156165930315417	0.157220581286868	0.157479740828924	0.157653150294458	0.157677077795469
0.144194846988594	0.150139035177499	0.150224925952994	0.149729821267139	0.149678939244944	0.14958685423878	0.14881417865003	0.149081983393802	0.149055905987594	0.148142628972664	0.146912999511806	0.146964203482869	0.146945748999588	0.149445869118951	0.148938518874894	0.149322155299824	0.148190050489594	0.14766551626354	0.147600290519222	0.148402810397891	0.148048316859134	0.149140997019832	0.14909013929993	0.149385399389937	0.149156453504399	0.149328256475317	0.148214588741144	0.148527975516059	0.149085324535245	0.149114621345363	0.148523769580337	0.148845418937144	0.148675479019588	0.149513265764516	0.148694200488993	0.149178801610676	0.14894642020037	0.149600745033976	0.149618002996675	0.148575762754245	0.148558649983618	0.149183464740354	0.149719556119768	0.149072815636263	0.148981480779723	0.148946441733332	0.148585705839714	0.148630883407224	0.148837215585027	0.148971536676949
0.132245507403926	0.137472872269121	0.138817046802519	0.138419517971659	0.137802870141858	0.136755579826375	0.135683212285344	0.135783493494229	0.135621818475759	0.135668869806596	0.134703583340872	0.135304928666567	0.135129602484816	0.136314647212826	0.136221765854423	0.137190192459017	0.135981469017659	0.135662281680967	0.135989331318174	0.136442359013517	0.136521070354678	0.136177080267058	0.136258775082074	0.136711280899799	0.136736789462795	0.136643170953669	0.136066323865516	0.135900072273095	0.136186660400603	0.136621620414746	0.136245462342356	0.136592115198335	0.136809872703685	0.137060406570633	0.135893576609214	0.135773146821141	0.135305736406974	0.136560576388633	0.137511083979893	0.136382775809554	0.135435205065656	0.13662642571284	0.137412860299233	0.137262662010487	0.136941882760553	0.136784954827708	0.136695593091311	0.136261367062941	0.137154968941266	0.137032044098915
0.116999839268073	0.122762817605258	0.122431355971489	0.120934618507954	0.11908056855268	0.118532461610837	0.118484235829292	0.118935154085582	0.119174712952128	0.11892999651727	0.118981016440851	0.11977633840414	0.119383021641092	0.119481420467814	0.119587145249092	0.120534460027673	0.118781776378677	0.118296956705905	0.118816373518949	0.119554864512984	0.119771068762694	0.119221141155211	0.11958957855859	0.119515737566545	0.119963721970871	0.119463896479779	0.119370995368698	0.120005994707878	0.119669810036452	0.119908737636801	0.119530826351763	0.119916850477005	0.120105382864003	0.119699345743763	0.11916616111643	0.118526689787934	0.118798310133038	0.120636212005693	0.120783713502869	0.12004028572403	0.119143350334052	0.119825368845917	0.120433817901475	0.120308576767994	0.120345355236894	0.120416873240549	0.120121074628679	0.119376823058616	0.120611394645131	0.120358281344082
0.0976981106479888	0.10038704582393	0.0990974346297585	0.09741187233221	0.0967979812584752	0.0969163944648617	0.0974106830740581	0.0977886229284197	0.0979538561417214	0.0976011706370643	0.0984552400597545	0.0999222704848115	0.100299579129494	0.0995725257554454	0.100892616659728	0.0988902760044346	0.0970750238690775	0.0957461899322175	0.0963400222604745	0.098559395251991	0.100173113188692	0.0993040298940147	0.0982784080966116	0.097691108450845	0.0976365180965107	0.0975356985635723	0.0981199954349416	0.0981873778947495	0.098293768332794	0.0993246117887428	0.0987570494482387	0.0997740152774435	0.09958797280168	0.0994792627380045	0.099081720823468	0.0979040060909756	0.099054354858807	0.099974486307287	0.100344426101041	0.10055691947535	0.0995228045633707	0.0997678232226771	0.100380831162379	0.100569267018408	0.100963806610683	0.100953802458638	0.10040623028028	0.100997876560743	0.10192467186758	0.101579054487101
0.0703669870546731	0.072364940835194	0.071647433995357	0.0713387230381783	0.0727849547129276	0.0734712090297284	0.0736205957349144	0.0730175727032321	0.0735813334586119	0.074209058923616	0.0747263961950793	0.0752405180470795	0.0758421757702758	0.0759937318507523	0.0742940177061651	0.0656484898291638	0.0645506219766134	0.0600036658506829	0.0585757154912464	0.059978758402085	0.0650914163866796	0.0709901013290861	0.0727938957809361	0.0726582671973802	0.0732761936951659	0.0731453633733419	0.0726251407979845	0.0725959723661444	0.0724017809640982	0.0736593945721364	0.0734205861660576	0.0739948418950306	0.074063109240897	0.0745294574187825	0.0741988036949713	0.0729392025549646	0.0732956015065456	0.0744173187254083	0.0747816918810871	0.0745294749390404	0.0751528541367083	0.074892684890886	0.0752018152321742	0.0753294403075881	0.0752247107052185	0.0757378276856517	0.0750555451548034	0.0762318006193623	0.0771901551667825	0.077325444676831
0.03735525331052	0.0387134330859605	0.0300906055289371	0.0330981258250921	0.0319626741369476	0.0412155055272247	0.0410120487628475	0.0386914534702696	0.0358110812463773	0.0350485588731572	0.0344035781017507	0.0344626718405728	0.0362818366168828	0.0381644276657298	0.0339221952253783	0.0248235838707936	0.0266213569773582	0.0212602578075901	0.0249530190149179	0.0237430963966805	0.0316633093896124	0.0317833772995836	0.0387504762803056	0.0395184559877987	0.0390319169560387	0.0402863362819574	0.0441612206268359	0.0502630058246294	0.050357439958278	0.050418891415163	0.0501338877971734	0.0506645744313463	0.0492547646599896	0.0489946533723109	0.0487496055502524	0.0487981833476888	0.0488223876970333	0.0488902955385109	0.0484309329700415	0.0478377120140105	0.0478160052622074	0.0478293347874636	0.0472378031233975	0.0481981689964264	0.0480495980005387	0.0493754969268375	0.0488136003834172	0.0503287295116316	0.0513653979164262	0.0510583966538352
0.022072340299546	0.0218029736812971	0.0105047674739625	0.0121659571146562	0.00968275885162592	0.0184538923399899	0.0179985365979888	0.0146886685892959	0.0101766118846037	0.00861335090603384	0.00899409767526473	0.00829931904652598	0.0102062520635174	0.0107277502266849	0.0103382004321227	0.00680167666166931	0.0119409156185947	0.00388994795179112	0.00603794686009394	0.00532178289150935	0.0155575181015642	0.010822395338149	0.0147210146872692	0.0148398469386632	0.0160833835281191	0.0170980183435249	0.0211715494920376	0.0294014562155837	0.0327302740504627	0.0332846403870309	0.0325534930656183	0.0328466540026596	0.0314028419885623	0.0310444757946023	0.0308710146725651	0.0325014177160493	0.0318050698656295	0.0319882575001409	0.0308762649286929	0.0308773367163416	0.0306330485952732	0.030757727554543	0.0300963948720975	0.031117746700062	0.0306824380327867	0.0317005512975924	0.0302652181557965	0.0311915638419499	0.0323520187184243	0.0291528646952939
[truncated: 188 more columns]
