# Supplementary material for: Performance Comparison of Centered and Tilted Blunt and Lighthouse Tip Cannulae for Drainage in Extracorporeal Life Support
Source: Cardiovasc Eng Technol. 2025 Feb 10;16(2):238–50. doi: 10.1007/s13239-024-00770-x (PMC11933157; doi:10.1007/s13239-024-00770-x)
Supplement: Supplementary file 2 — Supplementary file2 (ZIP 41,511 KB) [file 13239_2024_770_MOESM2_ESM.zip › avg_velocity/rc_0_mm/Blunt_Qc_1.3_Lmin_Qo_1.3_Lmin_rc_0_mm/V_ms.csv]

0.0214800365572755	0.0149086313016893	0.00355169817886815	0.00451528017782237	0.0050424976313771	0.00529989395728236	0.0039732277567208	0.00341732348060931	0.000856530227690357	0.0011043212700027	0.000817736816096453	0.000211524164943809	-0.00149521540525813	-0.00139983726880958	0.000226831727318679	-0.000549535436291291	-0.00129775463830933	-0.00591561168745605	-0.00467675023753264	-0.00265542290699426	-0.000167523393595593	-0.00225977377374051	-0.00135441888252813	-0.00111596062728115	-0.000223045543066132	-0.000417095002764821	0.000555593800186134	-0.000576374323773621	-0.000685556784467877	-0.00188116478681861	-0.00108190480646158	-0.000726533954918572	0.000986162757301028	0.00042053340989774	-0.00014120525339208	-0.000388036722481777	-0.00085225113076229	-0.00054172719424939	0.000126728857704427	-0.000721791955821285	0.000217789324399022	0.00050762406873344	0.000431241650243413	0.000273497555963716	-0.00154243244382398	-0.00156564760505822	-0.00171078389567393	-0.000228663357249841	-0.000271423722596108	1.43462653849063e-05
0.0181869130546913	0.0121078397628526	0.00310203547512584	0.00356224545890884	0.00339731144639926	0.00284416231562046	0.0018227085593168	0.00177571464971305	-1.69125875508321e-05	-0.000585155081422244	-0.000571789498344928	-0.00124240805877819	-0.00167586183939282	-0.00136806165304076	7.3515002214279e-05	0.000595307053579093	-0.000130178059576899	-0.00382384201232307	-0.00373591597628656	-0.00268201436322125	-0.000831786452211453	-0.00161101580427827	-0.00160844631716253	-0.00148259951966872	-0.000624886731086016	-0.000392774793650273	-0.000560612591100007	-0.00057254818202964	-0.000577137415781293	-0.000566096431827623	-0.000258010608754575	-0.000561365849156461	-0.000354881471177547	-0.000595762580284901	-0.000859588897362192	-0.000785947862324843	-0.00089730475657732	-0.000819568841646345	-0.0011472241146077	-0.00104099364782135	-0.000316905860009578	0.000428215562599605	8.36541450209787e-06	-0.000170941539397983	-0.000669941995892915	-0.000675644387708786	-0.000808204863260455	-0.000457947722867355	-0.000603215076315671	-0.000682876071972855
0.0059602453922507	0.00562938405338317	0.00151760123660638	0.000772721763107319	-0.000575828426447146	-0.00130584755628388	-0.00150793728840793	-0.000771372759764768	-0.000863616409038284	-0.0010458432834709	-0.00093849036158025	-0.00176144784717533	-0.00123538921738932	-0.000988591234599025	-0.00105513283506109	-0.000922560208362803	-0.00194208102808267	-0.00109674686688702	-0.00134402222018856	-0.000503471174179328	-0.000484030187343419	-0.000163777223351449	-0.00014970342623561	-0.00019674452750181	0.000169845110354226	0.0004196887921738	0.000390168513992908	0.000164574169018768	0.000183077143852657	0.000878392259843893	0.0007749361258985	0.000748741955648982	0.000264640726485565	0.00058456377271759	0.000481680664239962	0.000277561690630549	0.000514658424028115	0.000649005005098846	0.000364420177790386	6.18985625635204e-05	0.000386945690807798	0.000964540611388534	0.000992535553308499	0.000378711960824872	0.000136596747356719	0.000411813549274614	0.00073618688230963	0.000781916620529322	0.000573944885687285	0.000503108617874396
-0.000122680576045161	-0.000616066298530759	-0.000885540129454769	-0.000179802438097329	-0.000311118297133452	-0.00113383349451665	-0.00177845221827086	-0.00150792098326468	-0.00178210434429186	-0.00195885870964755	-0.0015907843147086	-0.00166561175379165	-0.00104031736586581	-0.000582407283294491	-0.000950693814646626	-0.000931961917862133	-0.00163841531175543	-0.00156907790200723	-0.00147208052636702	-0.00118330971382377	-0.00055211390960383	-0.000116169426517115	-2.64320218799627e-05	0.000110143135997648	0.000411203137837136	0.000467606697573242	0.00048142797690725	0.000573282563421112	0.000314406793027267	0.000656233411379178	0.000416154758342839	0.00044518997970579	6.36227820102684e-05	0.000443310564684085	0.00037130032655692	0.00060163678366227	0.000646105402413798	0.0010867905847077	0.000869024290970291	0.000767966991176843	0.00071063352962262	0.000899525816628382	0.00102430232417291	0.000995918771628982	0.00120737703779624	0.000753513795701687	0.000950231590680936	0.000904786528393897	0.00084367346681309	1.29521615074675e-05
-0.000338857386770886	0.000264728045190338	-0.000367154214038132	-0.000375509766330528	-0.00105444694522217	-0.00117805004762203	-0.00141107631645313	-0.00081894769198627	-0.00115711554357425	-0.00156877197569723	-0.0016821447451738	-0.00228006194982208	-0.00170871695737557	-0.000838724417829115	-0.00156706793280557	-0.00117770365516795	-0.000508798236857078	-0.000646339608700258	-0.000704745762174609	-0.000594159081066889	0.000538362880852368	0.00088823559287662	0.000753039335813936	0.000553502955213259	0.00090956571565153	0.00070844818829092	0.00109133500050926	0.000950085098717978	0.00066098914409799	0.000250984759262534	0.000335403239664325	0.000511602382394966	2.31221625748822e-05	0.000426318966421751	0.000183687244446851	0.000380251200258207	0.000480452776744877	0.000621068388682653	0.000665336993909135	0.00114705281169885	0.0011994543206498	0.00136541405948489	0.00101380746361356	0.000904266402801642	0.0010499219712552	0.00124635395996257	0.0011745522129046	0.00129299294305113	0.00102973959492464	0.00045440631357298
-0.000115031090146764	-0.000203040686510143	-0.000377350975886588	-0.000315433988793775	-0.000388288618577035	-0.000845538441751253	-0.00146114737677497	-0.00217559565997393	-0.00231177816626487	-0.00145242146883702	-0.00159567597071867	-0.00153512669408249	-0.00178594540651356	-0.00133720847885121	-0.0009078379921532	-0.000118491312826634	0.000620534105591666	0.000476625222076866	0.000171117815799399	-0.000209808592592095	0.000216923851916466	0.000344242633660005	0.000184911571373391	0.000554176439579235	0.000783026698419165	0.00099722846742514	0.000814067085042085	0.000827005625961947	0.000514081527148517	9.93961532751963e-05	-2.25218394149441e-05	0.000127898956606872	0.000289001740845969	0.000122607132254318	0.000293127648551195	0.000340269576075852	0.000244729744601825	0.000674000987516294	0.000441540170880185	0.000434573777231135	0.000574185026254652	0.000926728758115116	0.000471069887393565	0.000984037436981929	0.00096337602288979	0.00131191120451458	0.000922652754886469	0.000912883882949884	0.000848478510580391	0.000767756804598814
-0.000510359941782418	-0.000969398244188064	-0.000854373399165492	-0.000697475194241359	-0.000452936703035619	-0.000643707105172982	-0.000903253731894113	-0.00114855254577643	-0.000517701862378953	0.000159880831024917	-0.00073165947811333	-0.00113856950281607	-0.00158174227914919	-0.000895945354113944	-0.000291997224555385	0.000845618074149329	0.00103494362017826	0.000991782577836851	0.0010018411839741	0.000980995270262711	0.00112942624537948	0.000550359736167741	0.000874766922862407	0.000495432653779762	0.000964484518304723	0.000869434943209048	0.00107828057156083	0.000842982914324886	9.28235698105229e-05	-1.96539427450276e-05	-2.70632880760576e-05	6.30682658472372e-05	-0.000126496827320967	3.67060706726169e-06	0.000399544112656251	0.000549602974059704	0.000286994880077166	0.000304462125083431	0.000772481933383238	0.000245269622871953	0.000568278664726467	0.000801517069970746	0.00059617919506305	0.00131311495926731	0.00127309857715393	0.00117766477149877	0.000933042861258569	0.000894839486737697	0.0012167094009844	0.00127231321746362
0.000218905053984966	-0.000245804810234317	-0.000411986039039642	-0.000343497570562899	0.00029337101058534	5.03338359320942e-05	-0.000351982264111225	-0.00112351621024882	-0.000612707834639201	0.000162609469902886	0.000683985499917644	0.000163561215526435	-0.000463422407847283	-0.000410537255002419	-0.000291193920729949	-5.09591395888007e-05	-0.000114131764004559	-0.000131549330602087	-1.28374320765996e-05	9.14402041556759e-05	0.000564485952764924	0.000860679109540236	0.00102747914255175	0.000295108285450084	0.00055427322487498	0.000734935257690917	0.00104519107774075	0.00102941818296733	0.000237451151260111	0.000528148966106242	0.000389132218995678	0.000335906438426752	0.000472087701344543	0.000413608754024402	0.000485521019999642	0.000609971085577327	0.000321053102867588	0.000369075592903393	0.000941579239567748	0.000667582751872163	0.000688894111016014	0.000843246735498919	0.000671241009983441	0.0007249915787939	0.0010724674912768	0.000629430920819738	0.000583345888724604	0.00058895138221081	0.00055820135147512	0.000468434331950395
-0.000157451873332751	-0.000610442804392467	-0.000528827395706306	-0.000382893029084051	-0.000280472257606036	-0.00018544037231916	8.45060251744077e-05	-0.000246932888776245	-0.000184739364193167	-0.000435246442101176	-0.000447003919828156	-0.000275118518922685	-0.000484251959898456	-0.000643828842707016	-0.000333715417140472	-0.000114898557873176	-0.000553295170606076	-0.000710404805481379	0.000338575423652365	0.000469200136772193	0.000614371270094374	0.000568949634087674	0.000850414329529194	0.000898934988317895	0.000982910149677456	0.000805612486775501	0.00113791243662727	0.00083200370340961	0.000790278078844149	0.000612533931950148	0.000751985916177515	0.000700552260184004	0.000504824077192186	0.000764171707693574	0.000325545890425265	0.000501315871612414	0.000366675006725657	0.000511484544531242	0.000665822983256932	0.00076371092491039	0.000578015011151987	0.000504959774415592	0.000101763761806178	0.000347420497602627	0.00055222485239831	0.000573104026341254	0.000772329535397851	0.000765939840819034	0.00126746154720347	0.000936021813756889
0.000182048083026434	0.000288077575499396	0.000554434269955401	0.000522911765396512	0.000231956798377747	-0.000286038500062814	-0.00011830961079696	-0.00135323273280876	-0.00161613869943435	-0.00103288877650955	-0.000602678221702957	-8.26652394955587e-05	-0.000336000228323562	1.19011155834089e-05	0.00019620117343858	-0.000704416946495401	-0.0011401641288712	-0.00125681394955697	-0.000159403177928871	-0.00021736974248042	0.000197019369483244	-4.37849895910499e-05	0.00026135073289228	0.000278389098939858	0.000370774634044008	0.000893220049736678	0.000923869593315675	0.000301874326472322	0.000260446009380299	0.000598216603249282	0.000654440015172141	0.00133168179826715	0.000688633059173072	0.00048697220600771	-7.16117370350239e-05	-3.90615845739366e-05	0.000238330498656597	0.000176788784184945	0.000278528300214847	0.000366499719371057	0.000256220123171031	0.000133402691304765	-4.56442280576763e-06	-0.000179662417326406	4.85582425677795e-05	0.00037215152850682	0.000743904386370611	0.000870772869227237	0.000609824508838927	0.000686206136091497
-0.00017685004857069	-0.000209268064376916	0.000234257406051442	0.000618965223012275	0.000408329759022	-0.000547403107869026	0.000121479081970872	-0.000835471640654659	-0.00115745159342447	-0.00166252796233064	-0.00112062440690439	-0.000163744245704694	-8.48104820434128e-05	0.000293153702870224	0.000255072235434268	4.62784613942197e-05	-0.000519731725550891	-0.000805510021525174	-0.000153492492853166	0.00011330661637369	0.00029787789912479	0.000468394035357188	0.0002271737114498	0.000200476851090505	0.00022575748118212	0.000124616338477002	0.000773810901463104	0.000539079572435042	0.000732226541041709	0.000329565744053139	0.000323229316710082	0.000954942222864856	0.000431012728292808	6.45333832861967e-05	-0.000336361710806236	8.40975770971282e-05	0.000285878557063132	-0.000100336652023503	-0.000243328915206024	-0.000234043687163351	-0.000107654411619202	0.000267167373744853	0.000319265895267783	0.00041643731488945	-0.000150404067001356	-8.30568172599744e-05	0.000263512591426676	0.000420617422360293	0.000227250178898058	0.000460030146813038
0.00054522517025922	0.00026966242802293	0.00023863823350934	0.000724236088317488	0.000665572952221386	-7.43531487461795e-06	0.000238224727164049	-0.000874933450088048	-0.000815175156579812	-0.00126340953542478	-0.000759807411446773	-0.000251419318175806	-0.000203508986049141	0.000213510227470956	-7.94576476314413e-05	-0.000202494224014056	-0.000228765059521195	-0.000633076123513022	-2.02754597653469e-05	2.46711229255133e-05	0.0002052215912604	0.000606559043606726	0.000741984137844571	0.000563178517647205	0.000401167675395425	-0.000118292542674732	0.000320258898272877	0.000283743176724974	0.000353203369570989	4.35531570169514e-05	0.000219310167561545	0.000572371283941653	0.000375614040123612	0.000494720087935241	0.000770906466577889	0.00055132979328666	-3.96719112359754e-05	-0.000586506599769559	-0.000206065700331691	7.87817612946214e-05	4.86246499969759e-05	3.9830865188839e-05	-0.000227891024719046	-7.83062841015737e-05	-0.000363301368030066	-0.000228765568173843	-0.000209364256244568	-7.15380106593747e-05	-4.02425064744164e-05	0.000191689707025288
0.000404895844987484	0.00027240061826731	0.000168671027006031	0.000825208330084603	0.000896767167244114	0.000587528002547562	0.000385049038112982	-0.000371246804994835	-0.000349439848619813	-0.000892107004706383	-0.000389702616424755	-2.20640520306962e-05	-4.9214687070007e-05	-0.000321435440108878	-0.000560003507811113	-0.000591004473853726	-0.00076516541716068	-0.000698960346942999	-5.36290008273099e-05	0.000160016076112636	-2.1870820540974e-05	7.97189255422281e-05	-4.34643123542301e-05	0.000134945999959294	-0.00039454942622625	5.44896976266558e-06	0.000438464743929408	0.000596532849946623	0.000625254204366559	1.67022031634403e-05	0.000634398140006683	0.000249455071195611	0.000464133843352583	0.000354039594526217	0.000630714364487504	0.00069082122635282	0.000132432125533196	3.8178507058025e-05	-0.000142267489674421	0.000271546873054167	0.000334392490333472	0.00056641863502239	0.000732586723634279	0.000495040821689021	-0.000228520849732634	0.000144262312330526	0.000103516578835202	0.000268400234732506	0.000213237617909484	0.000422954116113599
0.00169699384196089	0.00148540668886402	0.000708552716410324	0.000820338207036688	0.00150893611266	0.000780705857673424	0.000917561085351362	0.000833895269577932	0.000794661280014408	0.000265112473559185	0.000260131633784634	0.000588554350559657	0.00022292827037202	6.96204749474623e-05	-5.44293940292517e-05	-0.000235089307459152	0.000123461725221877	0.000691013384020282	0.00140107428379386	0.00112095520067723	0.000295272128120076	6.49320539292212e-05	-0.000801551912677213	-0.000189177697658903	0.000233634137005331	0.00102122480609457	0.000730917212605794	0.000867621568256293	0.0010670870200709	0.000953476738065652	0.000830673039820912	0.00110449048178399	0.00108138445480148	0.00120274468160333	0.00118939040191822	0.00081490138842064	0.000486658395581656	0.000504550252516052	0.000571019285200169	0.00114744362648429	0.000716118952825143	0.000721557636500902	0.000348823305092063	0.000548950146642981	0.000565874941857392	0.00113035142803134	0.00123832448227677	0.00162091870618791	0.00175834037510766	0.0013973482901048
0.00206983524475238	0.00119372994373609	0.000930612405866937	0.000897606952767884	0.00115963998667206	0.000652735520144787	0.000935576177519261	0.000839357040432269	0.000842705020427558	0.00138288119145724	0.00085132323529629	0.000953496462485046	0.000751143954750745	0.000493926646319502	6.04097362594134e-05	-5.43140994287746e-05	0.000417409350102008	0.000975331055654008	0.000274257539538532	0.000390631840039338	0.0001420732408794	0.000653519608203474	-0.000443722799397753	-0.000305012232923505	-3.33558582573648e-05	0.000604898123156317	0.000622002557531325	0.000513055037844021	0.00091478672425193	0.000962897041645157	0.00109051070063281	0.00127839998113137	0.00112983768885568	0.00099011931193256	0.000174184482621218	0.000643450574686919	0.000715220728763678	0.00102390777926804	0.000565881017430703	0.000979949678225392	0.00101207199729157	0.00144059088642096	0.00141057325898311	0.00134510101594047	0.00140115239023399	0.00088488690641932	0.00070575809398037	0.000560299317585085	0.00126130309177066	0.00159725375471942
0.00113860909294726	0.000920770768343036	0.00103895796340243	0.000535279711077933	0.00131347327680017	0.00094178343534791	0.000890525434069241	0.000585735736679747	0.000759617288389908	0.0013946775528534	0.000970271883371487	0.00150716266694021	0.00155874338006629	0.000940476198039552	0.000126545375390481	0.000114531564986803	0.000633246550408972	0.000806365010111462	0.000737531985981868	0.000525505554805489	0.000969478159170944	0.000595641464437441	3.78116554640534e-05	0.000295855270123864	0.000881932030146395	0.00122487186307949	0.000775771531357793	0.000395900577213316	0.000541450882826971	0.0007864162183808	0.00125527612304766	0.00129995555006379	0.000756058245803696	0.000878727405422732	0.00067621800660464	0.000963438417614752	0.00104183165306085	0.0011952808256634	0.000645081993283676	0.000785705687146879	0.000636879799765001	0.000627684942342997	0.00141526840551971	0.00168054833883439	0.00118699447838977	0.000853358524096485	0.000711604491012914	0.000491739213860248	0.000899259113089336	0.00151160105692291
8.6337626847091e-05	-0.000419823698159751	-0.000161973823642313	-0.000799191199215476	9.69514273509034e-05	-0.000264514241526806	-0.000413877096555319	-0.000485564566318107	-0.000260174954035255	3.42514825386236e-05	0.00018070767026196	0.00074904867319643	-3.0286732947741e-05	9.13511616835899e-05	-0.000334745410496551	6.21157572447141e-05	-0.000159168943383931	-0.00064092104506262	-0.000500860881817734	-0.000295051316353375	-0.000446407807181815	-0.000415828796770164	-4.43319042228233e-05	0.000161524513802215	0.000189362112502706	-5.0909800281832e-05	-0.000412350856023016	-0.0013292140981982	-0.00144337225562356	-0.000890663731072854	-9.29683380061722e-05	-0.00055130096963654	-0.000207652244461399	-0.000302732960402594	-0.000612551056589337	-0.000759484671340876	-0.000573638846343371	-9.9768317463502e-05	-0.00032436575976224	0.000184069581688141	6.67852450810144e-05	0.000216545188277642	0.000425420968428129	0.000149018666735911	-0.000214914702210742	-0.000358383940285779	-0.000157861084389003	-0.000580467056022731	-0.000223182540179642	0.000435571640694876
0.00019427877726802	0.000960052203895334	0.000972781405991586	-0.00112722191434887	2.77596618112452e-05	-0.000310637450829108	-0.000367452990952555	-0.00108066358096369	-0.00162176527374701	-0.0010097716439442	-0.000135235875452359	0.000561137633667869	-0.000549184352929442	0.000504314576788604	0.000329397747386511	4.60593451363502e-05	-0.000328742941876153	-0.000135108655773105	0.000680537428384396	0.000617874784766385	-0.000195617014129496	-0.000798049387052019	-0.00142084866418282	-0.00143537205372356	-0.00017674515309104	-0.000229958160826773	-0.000669003192653435	-0.00210516840540793	-0.00254701755451401	-0.00139567304260478	-0.00100437856945598	-0.0011726208870542	-0.000950604941725423	-0.000427503138047487	-0.000134573779254027	-0.00105383582732268	-0.00121799680083944	-0.00159054075486509	-0.00115611632370345	-0.000121544246026926	0.000199070313481641	2.94528534463952e-05	-0.000222424647732386	-0.00037025360418038	-0.000448407490296568	-0.000205153855682621	-0.000134595877385784	-0.000933910961779812	-0.000330613681544342	-0.000205097677823369
0.00149231543521283	0.000572259860753004	0.000201079095827117	-0.0014737556890916	-0.000871467858296883	-0.00105832957566869	-0.000706134723008596	0.000694922323112159	0.000222222288753465	0.00167448050834857	0.00148519545672222	0.000718882010532372	-6.33236094771187e-05	0.000753239829733145	0.00342440271037103	0.00128344194399927	0.000174570889083698	-0.00104207224576391	0.00139217232552234	0.00169657999651383	0.000208253019757025	-0.000878906507672201	-0.00234521182011907	6.78806568194736e-05	0.00287350936931583	0.000917688870200226	-0.0018577134129458	-0.0025450805769675	-0.0031343783516324	-0.00343029381231974	-0.00192437129705516	-0.00149558174819945	0.000281120309339552	0.00171231154913026	0.00191531586697599	-8.71904960473413e-05	-0.00106446952179677	-0.00286911237800708	-0.0018153832547068	4.18959384274895e-05	0.00149526364248436	0.00150713503014627	-0.00101119807552334	-0.00222952069664305	-0.00181583522084407	-0.00130150660154198	0.000923226769401052	-0.000682975909184496	-0.00120838368964743	-0.000973574141145311
-0.00415828370067111	-0.00528369407686846	-0.00459792702104711	-0.00366758719648317	-0.00339512525731315	-0.00386951636392096	-0.00406939108330877	-0.00542666930018723	-0.00713671522564267	-0.0058924363989378	-0.0045846900140561	-0.00460771137863101	-0.00423157396318989	-0.00680467745797307	-0.00439571492970245	-0.00237605046944964	-0.0012485695661269	-0.00494306666365392	-0.00640337349192613	-0.00566343566368916	-0.00440161176812271	-0.00690774529213778	-0.00603241249320318	-0.00636463857538689	-0.00501415660784634	-0.00479072655163591	-0.00545196321176468	-0.00644188638158405	-0.00653418858242917	-0.00627499623227816	-0.00667830519403418	-0.00484903809571752	-0.00285050182313789	-0.00308309115934335	-0.00584062667908569	-0.00616764670140519	-0.00760895266867543	-0.00657102235317519	-0.00629884195324649	-0.00447751026013403	-0.00466119894576337	-0.00399372391521892	-0.00479418377891685	-0.00342019934617073	-0.0050054802652832	-0.00339024756099245	-0.00492755298392221	-0.0051694129667944	-0.00402618505346641	-0.00350326116518175
-0.000603092067150012	0.000188211511951814	3.16168313668291e-05	0.000449578804313674	-0.000709861705744473	-0.00316536674265118	-0.00275865387736695	-0.00492482075621722	-0.00143472982323703	-0.000957230594616494	-0.000105275358403613	-0.000992068751468966	-0.00084346717990537	-0.00212193065784245	-0.000844584972360392	-0.000795120706390529	0.000755593987227412	-0.0012568797352996	-0.0031325590706572	-0.00119839575796992	-0.000865206005083886	-0.00168482644671564	-0.0019216311852341	-0.00285812977607415	-0.000909486704940029	-0.00102535317228761	-0.000244021784889628	9.12312609507905e-05	-0.00103047024619669	-0.00227524848502759	-0.00270044926337559	-0.00271628116185631	-0.00196603593981968	-0.00238947918197241	-0.00113923284238754	-0.00249530326355056	-0.00262319574896539	-0.00227650381150725	-0.000931609873711945	0.000123790682193481	0.000254626994815363	-0.00128658683029514	-0.000729203929191002	0.000774734445123108	-0.00117207719388921	-0.00154506172588447	-0.00249581420513664	-0.0021708556107118	-0.00290645265375777	-0.00254231975168023
-0.00202603946042178	-0.00186566882515419	-0.00199810674367588	-0.00270019256333865	-0.00386508989901704	-0.00566734816334958	-0.00597812289387701	-0.00635249714968523	-0.00492123483981604	-0.00358018741812918	-0.00419532791232149	-0.00413312181271459	-0.00405815469196238	-0.00380382251787419	-0.00387181324147523	-0.00246323245969435	-0.00204730874268815	-0.00386068180212545	-0.00534392954307856	-0.00542081617763632	-0.00494511170162989	-0.00563386689395571	-0.00555096843722053	-0.00454080018550237	-0.00401859920566611	-0.00390448151438484	-0.00548169876305009	-0.00288508407119088	-0.00421115232230487	-0.00546537053261772	-0.00621715844162229	-0.00624448131210031	-0.00457233226968616	-0.00506370191913831	-0.0076510211816434	-0.00571642345133524	-0.00661023639225148	-0.00588285301566728	-0.00474174477096226	-0.0044098343925228	-0.00631773938820981	-0.00575046358869815	-0.00634422193625292	-0.00651133080619793	-0.0066418188895645	-0.00680698145666442	-0.00770372087408068	-0.00770851266462061	-0.00849975721175668	-0.00769308059538065
-0.00617208565655749	-0.0057409499473575	-0.00789461682864694	-0.00858978322025526	-0.00993128947489016	-0.010650932034167	-0.0106790069475867	-0.00928556915079026	-0.00918742948259242	-0.00868665778453918	-0.00933855512989357	-0.00988272880209305	-0.00977597739021852	-0.00971449052545754	-0.0107652437764338	-0.0100676597022671	-0.00760646337912739	-0.0107741371723858	-0.0110551931371652	-0.00988203324785379	-0.00789144571848117	-0.00926302671094301	-0.00948068723318787	-0.0104415075308419	-0.0114411626387638	-0.0125855587294176	-0.0130722843801829	-0.0122547338157315	-0.0123229276612904	-0.0142621696728703	-0.0120460676004725	-0.0117208459195941	-0.0117919709608193	-0.0122432456695822	-0.0135053109208307	-0.0128867734464379	-0.013881785205618	-0.0146939738646851	-0.0158861787830036	-0.0159790843024076	-0.0175785074606757	-0.0184188911599634	-0.0182133547692301	-0.0175589859936873	-0.0168886649385369	-0.0183665567366451	-0.0221573377396965	-0.0209438341785504	-0.0216305235064001	-0.0230273669587506
-0.01403961647731	-0.0128421285795434	-0.0141592834559598	-0.0143164494099867	-0.0146221137356065	-0.0142433500052453	-0.0149033383187391	-0.0143756863062711	-0.0154324668085552	-0.0153852448812723	-0.0149665990813556	-0.0142211017926971	-0.0134637709827407	-0.0157571179789706	-0.0167478555299398	-0.0169611553447648	-0.0156206289529416	-0.0163167847869865	-0.0154832871707462	-0.0134960819836812	-0.0137575587493966	-0.0148849484908612	-0.0151894200825356	-0.0177771732257504	-0.0187044727769133	-0.0207090157003685	-0.0196845808156635	-0.0197371567359561	-0.0194022738479519	-0.0196815458548568	-0.0192682116319705	-0.0184572034426681	-0.0185999730007657	-0.0185200744925799	-0.0204507351666081	-0.0206200857252949	-0.0217290396340753	-0.0231762807582654	-0.0252411591264347	-0.0249386928978296	-0.0261660176535343	-0.025570997875668	-0.0261720654204989	-0.0258044568100942	-0.0259751151430005	-0.0287870581564497	-0.0300691435803506	-0.0312990112036824	-0.0317739973773727	-0.0313340421681473
-0.0171161645550424	-0.0169228141536345	-0.0180457730783892	-0.0192794712517879	-0.0193452218126051	-0.0182798745541452	-0.0172062725131344	-0.0164627307113272	-0.0183756824738238	-0.0202893625138801	-0.0210452109687245	-0.0201312613454407	-0.0186952184919068	-0.0198811364352231	-0.019419486201464	-0.0203400732331668	-0.0207325332838611	-0.0206789427710842	-0.0184209024573136	-0.0170256601587272	-0.0173347302246764	-0.018718779452167	-0.0208116369375072	-0.0224427588767356	-0.0227486433359185	-0.0229535066096461	-0.0222126506068604	-0.0222742035399488	-0.0229390937107641	-0.0241347982158258	-0.0236172765295186	-0.0227463665218854	-0.0236716764782111	-0.0231297964620991	-0.025365206678216	-0.0259726668565077	-0.0284008508597376	-0.0277231833626337	-0.028529433332471	-0.0285117440605833	-0.0305610388657987	-0.0304262988136453	-0.0305625052548693	-0.0298733960968166	-0.0314190107563892	-0.0332016848764236	-0.0351748504591342	-0.0359699920768003	-0.0349841317700161	-0.0362109334895051
-0.0147428591991649	-0.0151117221752609	-0.016429808931589	-0.0166311682950258	-0.0162649947632953	-0.0166044659525213	-0.0166180691329027	-0.0173342413247051	-0.01729900393204	-0.0196188936386181	-0.0199806813976567	-0.0201275922360729	-0.0194367522178305	-0.0186318033249528	-0.0183058036598475	-0.0185571172065308	-0.0187926839692766	-0.01870277769196	-0.0179664794712372	-0.0174941702799224	-0.0176487098342538	-0.0191869253498069	-0.0200458505402373	-0.0215822546306728	-0.0216624096128277	-0.0204078530637277	-0.0200487730605501	-0.0200049592190504	-0.0220259242476102	-0.0219934343422296	-0.0230832768710908	-0.0237874449168898	-0.0249129152575828	-0.0227100687579977	-0.0234112407266593	-0.0245524043862446	-0.0267290721447105	-0.0264875571696268	-0.0269277342644412	-0.0288641583120862	-0.0297799823203822	-0.0279814774322063	-0.0279892530074447	-0.0293582007051419	-0.0292765806620649	-0.0316149445480852	-0.0324248468982698	-0.0321557918297685	-0.0318104027495542	-0.0320270603500674
-0.0111593159451828	-0.0103788390942354	-0.012156779127547	-0.0105069185660158	-0.0122401981337517	-0.0119756304554383	-0.0138787254056069	-0.0122903795716984	-0.012232481646996	-0.0124423409070436	-0.0143217907714556	-0.0158734280479452	-0.016701420488305	-0.0157744089758339	-0.0136623423644904	-0.0134447753778161	-0.0141411923484793	-0.0142972246853022	-0.0141117405123382	-0.0141947600566624	-0.0143720065434562	-0.0144335062093088	-0.0151379299378395	-0.0162425570493768	-0.017640950055506	-0.0164377051140222	-0.0160510111215003	-0.0158383746462467	-0.0175408180796568	-0.0179950120590073	-0.0188263274706071	-0.0206751255307616	-0.0209812919248045	-0.020194904304006	-0.0198608437943016	-0.0198422986860733	-0.0215676759675441	-0.0205938031342599	-0.0219405137815086	-0.0235955928366355	-0.0248493694516734	-0.0236199008663449	-0.0234428840362223	-0.024008014762737	-0.0246977218702373	-0.0263895143997587	-0.0267479058285418	-0.0271026151773146	-0.0263018122556632	-0.0265095141785333
-0.00557110336756229	-0.00466193262069284	-0.00490310029905104	-0.00532343013485518	-0.00609583983956224	-0.00755345275862905	-0.00745747376210943	-0.00773667178831236	-0.00749050727587961	-0.00686609316788011	-0.00846656220077035	-0.0107488041793298	-0.0117749426830492	-0.0109400457351127	-0.00936963841288991	-0.00803215664627369	-0.00830996070989155	-0.00803035672235765	-0.00751441135061019	-0.00789093350526345	-0.00866599594656984	-0.00844327571513132	-0.00841308093527916	-0.00870308701078089	-0.0094589377828207	-0.00976051593215879	-0.0102365758715915	-0.0100766362064102	-0.0109470410937043	-0.0107386039699467	-0.0114836563853465	-0.012116902907497	-0.0126705873104136	-0.0127121747227509	-0.0115821837881554	-0.010197943561595	-0.0102256994650284	-0.0110043243116801	-0.0129972099619802	-0.0151496383588443	-0.0153782956405209	-0.0147530263461257	-0.0141735657724033	-0.0149362045705632	-0.0160192712527094	-0.0177899039820631	-0.0174979985410524	-0.0175800466435921	-0.0168947198548971	-0.0173519648176127
-0.00207316841730388	-0.000155955671565236	-0.000208402761445238	-0.000304948086172747	-0.00235228548296012	-0.00289510105258634	-0.00216870895523991	-0.00220387601254703	-0.00274023952112794	-0.00313061336124023	-0.00345559498632669	-0.00445587098958233	-0.00527214110576492	-0.00427877390537505	-0.00479791689374301	-0.00311822142410886	-0.0020327695566568	-0.000954300133670724	-0.00193718990898374	-0.00125444196096152	-0.00146029936803337	-0.00221446042423112	-0.00231557760374477	-0.00314664849471277	-0.00336561639555838	-0.0043686752657161	-0.00331382170921789	-0.00364626247107803	-0.0037507048259932	-0.00491448770371727	-0.00427407107253173	-0.00397245214620626	-0.00453802842418315	-0.00438318995164485	-0.00304812971074042	-0.00317957798901621	-0.00380038038062183	-0.00319303908575765	-0.00443004508385082	-0.00494776681194157	-0.005786047825953	-0.00606334156967137	-0.00570504638927287	-0.00599138219680911	-0.00543947095702751	-0.00674394320132348	-0.00736425683425023	-0.00789309007946197	-0.0080442760868775	-0.0078425078797447
-0.000652819730416703	0.00102000355934241	0.000397233501480451	8.49773766293007e-05	-0.00100398054875801	-0.0010117197835905	0.000605400841524578	-0.000616239070880593	4.83044814128055e-05	-0.00231096050713133	-0.0014121778037649	-0.00213436566089812	-0.00299790184411024	-0.00159765491210872	-0.00166286432302414	-0.000800288278204286	0.000887231032152998	0.000668031326991763	0.000601127876686782	0.00141284221715863	0.00243358860717819	0.00162693889287559	0.000885751672439862	0.00102020721821144	0.000897235297232229	0.00042066444447186	0.000677517048953649	0.000624911400739497	0.00145807432353656	0.00087854061686657	0.00244226622137296	0.00251384563070627	0.00149476829957951	0.000974733699634522	0.00237203118099137	0.00247461579513938	0.00299346331283513	0.00277389918630925	0.00256609293312909	0.00142329220325093	0.00178170705831439	0.000744734083616844	0.00141100863739232	0.00128521714174485	0.00204419578847525	0.00055289192208921	0.00087170983566548	-0.000795453647807886	-0.000194968284192444	-4.73539791623991e-05
-0.00331046963174293	-0.00192102925134078	-0.0020639671452068	-0.0021266616926493	-0.00282328311341904	-0.00317842614509217	-0.00111950766001315	-0.00329489005323467	-0.00365943815716633	-0.00410616344837666	-0.00281503095890682	-0.00444985984560842	-0.00434205280993599	-0.00346781285121812	-0.0027668679959644	-0.00160105867434454	-0.0010963154164066	-0.00152442331419547	-0.000557327034088164	4.04962958878674e-05	0.000338446338913398	-0.000349164865345975	-0.000483463887394016	-6.82786775174424e-05	-0.000247002009019566	-0.00103436446262022	-0.000659814269512335	-0.000354797995626121	0.000428472234378073	0.000192647895582394	0.00152633901310616	0.00155980262094969	0.00204735011310362	0.00142597466777175	0.000711818322934931	0.00132746224195752	0.00181439109945612	0.00284737044439572	0.00235212780063889	0.00225023043273687	0.00296522430241902	0.00175724513292007	0.000979284388818768	0.000998632744355563	0.00220216281390769	0.00182074145823007	0.00227890716701608	0.00116688856950747	0.00192311978547038	0.00279482566494857
-0.00940076337714499	-0.00773062453000033	-0.00689452922468083	-0.00658618825578727	-0.00680930255173648	-0.00766549031490154	-0.00641444640796278	-0.00727659854731653	-0.007453991865175	-0.00811445020197511	-0.00736061324229032	-0.00810011142508754	-0.0083880566943812	-0.00784191156928899	-0.00820770338546482	-0.00744928631951758	-0.00554991419808817	-0.00606190309997953	-0.00434974380754226	-0.00436204215258618	-0.00354556817972521	-0.00460047698155282	-0.00493466928881037	-0.00443576454378892	-0.00530296983636883	-0.00652032827813357	-0.00665000053916783	-0.00562180603318199	-0.0056264402826931	-0.00519449539190374	-0.00503978218920953	-0.00461221179597842	-0.00419690597890704	-0.00466896013743523	-0.00457186736116482	-0.00380370476478588	-0.00321235926758938	-0.00237087063345534	-0.0025083601227283	-0.00259025466868495	-0.00235767381002363	-0.0033232256228787	-0.0037464960926816	-0.00358466861970985	-0.00304839502961392	-0.0037165671120971	-0.0029396161565383	-0.00396819763415624	-0.00297816727992032	-0.00236454423787286
-0.0146853800651436	-0.0127919430158586	-0.0135690726497897	-0.0128219747442782	-0.0120224803598253	-0.0117783630047546	-0.0117558332529652	-0.0129823647083464	-0.0144043335669551	-0.0135056839045149	-0.0130083482681407	-0.013139126029191	-0.0137727353337142	-0.0141040975258903	-0.0147453551011974	-0.0137549619645886	-0.0114199799687402	-0.0114326886269211	-0.0107778113117631	-0.0106154595026855	-0.0115281361096809	-0.0114179818398419	-0.0116189370504905	-0.0119174599211744	-0.0123045006452521	-0.0133218826653577	-0.0128443898796707	-0.0119797049892259	-0.0119636389692342	-0.0121480693552015	-0.0126084184272255	-0.0121714169921923	-0.0116643311627372	-0.0108163195105133	-0.0110594614110953	-0.0102936525200749	-0.0100762692982993	-0.00978087746725576	-0.0103243271571846	-0.0100130420502407	-0.0100224876734187	-0.0111624215804492	-0.0113782301831739	-0.0117155266562569	-0.011870860641251	-0.0114340368107678	-0.0111158120144389	-0.0106733893312124	-0.0104148841990489	-0.0104396278049769
-0.0185646423833735	-0.018256067886397	-0.0183111763599713	-0.0173151692805908	-0.0173403770603196	-0.0173565104767874	-0.0171758729723325	-0.0177957623324329	-0.0173768742160458	-0.0173035126856392	-0.0168801869705069	-0.0177538311274217	-0.0173169831359377	-0.0180551892844891	-0.0180859009119497	-0.0179423005262666	-0.017175016909924	-0.0166167681972355	-0.016213012073284	-0.0165215624375181	-0.0173093149711837	-0.0170943715018397	-0.0167423312230681	-0.0168127530802643	-0.0170352715744104	-0.0179236448426041	-0.0175657328472013	-0.0168648252931419	-0.0169602709673588	-0.017420641572345	-0.0178154481507439	-0.016562107253217	-0.0162742600691092	-0.0154533599139291	-0.0159173535952183	-0.015890666907912	-0.0156723343707422	-0.0159290150223701	-0.0157104128427792	-0.0156651929158064	-0.0153007634974929	-0.0157579286017425	-0.0152900184080886	-0.0157923740787498	-0.016284632513931	-0.0163450513211626	-0.0166027904789534	-0.0150617133118546	-0.0149911243905217	-0.01541517640512
-0.0200188426105246	-0.0195159990289389	-0.0189095870989817	-0.0195799530285992	-0.0197780851887864	-0.0205204838220231	-0.0205215533772519	-0.0207404451780095	-0.0195141281762368	-0.0178850552876886	-0.0182061510043448	-0.0194360876066274	-0.020081719283874	-0.0199278027160038	-0.0194684585438051	-0.0193491600274828	-0.0194766577701834	-0.0187190607088235	-0.0185537419853603	-0.0187129810097759	-0.0198297598331018	-0.0196840503757259	-0.0193034055913511	-0.0188855514810244	-0.0182395674205259	-0.0186381833268728	-0.0183659981795194	-0.0186127445623243	-0.0180428045815287	-0.0183700672876788	-0.01802137484761	-0.0182348919136332	-0.0179403685222127	-0.0176362304371253	-0.0174860957017016	-0.0182475670855147	-0.0174925531601168	-0.0177846590102712	-0.0178981379186005	-0.0177174205274213	-0.0170574048032014	-0.0168733651472441	-0.0164194176666192	-0.0171896605958162	-0.0171307302475284	-0.0170664065139091	-0.016729603207828	-0.0155545220809437	-0.0151637359778592	-0.0156391113273432
-0.0187116801023672	-0.019774767134522	-0.0192656575174682	-0.0187393213611451	-0.0188664694334079	-0.0203935819941595	-0.0204119179896321	-0.0194640386913857	-0.0189188438707345	-0.0180863503348237	-0.0189189169754236	-0.0197484428904867	-0.0199448419298058	-0.0180285787820462	-0.0182392120701335	-0.0185274603833721	-0.0188635549102451	-0.017733181440599	-0.0171163937030608	-0.0175562511662021	-0.0173109140903372	-0.0171649839342285	-0.0170020023001374	-0.0169286008122393	-0.0168280762695789	-0.0168982088447101	-0.0165585496235548	-0.016947709394569	-0.0164934739035106	-0.0169038509611871	-0.0159288248993132	-0.0159619669821655	-0.0156687901921167	-0.0161821795843021	-0.0159305302138365	-0.0161006234336496	-0.0151536076580506	-0.0147780198700554	-0.0147014903379158	-0.0155014510155555	-0.0148634519256361	-0.0148218196388317	-0.0145502348146382	-0.0141394701353847	-0.0130519349114571	-0.0126664274925317	-0.0125845909329771	-0.0126984572085573	-0.0128730108317094	-0.0130685821518759
-0.0150766543899958	-0.0157688876643612	-0.0139871901856717	-0.0135082004069797	-0.0136683403965294	-0.0156316495060139	-0.0164426030151565	-0.0163830295321108	-0.0153680086493442	-0.0141960645246397	-0.0139165525749768	-0.0146021802882307	-0.0145623500447285	-0.0130597554741965	-0.0135465077161919	-0.0139692795368477	-0.01424794717963	-0.012745689761029	-0.012362027394813	-0.0131347494122467	-0.0125699025139102	-0.0118564523485014	-0.0127617361696352	-0.0127024211669108	-0.0134063957268938	-0.0126805914624589	-0.0123958711922534	-0.0117162462584631	-0.0117482291501865	-0.0117243305858596	-0.0116095023350859	-0.0114798607627615	-0.0119430066331185	-0.0120921613926965	-0.0115214024528773	-0.0104223781785291	-0.010184136863637	-0.00987854383416356	-0.0100540819827766	-0.0102354902090289	-0.0103852715156367	-0.00993048453207285	-0.010351853121362	-0.00945754791771531	-0.00828310865395731	-0.00852053649197099	-0.00780675533497991	-0.00813023521963667	-0.0080645748316308	-0.00852788624016664
-0.0104402645815767	-0.0103783321088366	-0.00924061671859392	-0.00841720865152711	-0.00854411279658614	-0.00900088714256731	-0.00985017330877916	-0.00987657105312224	-0.00995044968546372	-0.0091726242147086	-0.00913879610072497	-0.00957496190423106	-0.0101354858767362	-0.00830320998496575	-0.0084157263811905	-0.00826411779645744	-0.0079036479281744	-0.00736786677035983	-0.00787297159555586	-0.00813794602643777	-0.00727282544674047	-0.00646889049640191	-0.00686169693955035	-0.00729397217197686	-0.007651570498246	-0.00780413297624715	-0.0075248814849991	-0.00634557455668098	-0.00684597132121483	-0.00700368543324671	-0.00688856812647592	-0.00566318097000432	-0.00612320603029088	-0.00579743395898763	-0.00542311150097417	-0.00475109931705762	-0.00411687417546862	-0.00478302603092173	-0.0046305857708488	-0.00517154444746225	-0.00557024628784845	-0.0046305205220173	-0.00509513783971291	-0.00361570674565432	-0.00324788693136628	-0.00354207673142438	-0.00326581190723983	-0.00387465186235933	-0.00361192231342757	-0.00394318415973936
-0.0069272593271458	-0.00572900576584979	-0.00406961353406735	-0.00412660179002367	-0.00466291494199229	-0.00623520710486505	-0.00741172223660125	-0.00572629984679017	-0.00565505043999222	-0.0060401566167528	-0.00518544377671942	-0.00463290822232793	-0.0047054845908536	-0.00388877581827808	-0.00326666265705405	-0.0029157440138907	-0.0034082317101242	-0.00477608416563376	-0.0053640023612802	-0.00436176951476624	-0.00358962445072914	-0.00270543513315967	-0.00356524995707353	-0.00480029651212819	-0.00460201893380029	-0.00445773828171591	-0.00469428643323135	-0.00192297289788868	-0.00198978722094614	-0.00127672498795768	-0.00176746729914252	-0.00115346805194405	-0.00193628625929402	-0.00142983025485242	-0.00207236316364329	-0.00257282461183902	-0.00164414237322479	-0.00294502785336517	-0.00212839099862254	-0.00326097990488213	-0.00287097319894861	-0.00168797514790638	-0.00173045044170126	-0.000522673150787092	-0.00112566744359454	-0.00158205120085811	-0.00129121610631367	-0.000549555584587892	-0.000636550136331379	-0.000307142809319976
-0.00296201897123334	-0.00406989609061395	-0.00302247945972375	-0.00279389361548593	-0.00214389832019613	-0.00332952039722149	-0.00437384473084805	-0.00360693186576965	-0.00307966555330211	-0.00319263597853319	-0.00336787094190885	-0.00355088554974414	-0.00189611730964436	-0.00227291441931297	-0.000939509418904372	-0.00163736098784763	-0.00295661826695538	-0.00323616257257846	-0.00339340157477754	-0.00310507235750921	-0.00185795507947112	-0.00156531440931453	-0.00161048954659575	-0.00290090333813081	-0.0025131479288225	-0.0030423685130266	-0.00282303542783737	-0.0002548764606813	-0.00111073566249348	-6.66243412929931e-05	0.000253487810690598	-0.000854460802645706	-0.000779924143327101	-0.00167520446236074	-0.00261965380275988	-0.0020025933991433	-0.00194779008889994	-0.00186926573410428	-0.00130309455859571	-0.00123860344999636	-0.00121960682776645	-0.000142514610086475	-5.23431834471848e-05	-0.000101459531005015	-0.00161929658463125	-0.000166324584076947	-0.000314448982938666	-0.000466086052220082	-0.000442328752037275	0.000219268599336718
-0.00130789567443423	-0.0020815896140465	-0.00158188051963584	-0.00312244931667024	-0.00286359256423378	-0.00468682969842851	-0.00447056333657805	-0.00323009293354989	-0.00250008448541878	-0.0033834587718934	-0.00306898237822865	-0.00207642916336983	0.000153114620451795	4.73882566992574e-05	0.000321834167268863	-0.00215448931610617	-0.00217383758686753	-0.00253911704853324	-0.00281074756668971	-0.00261523660663757	-0.00249883478237675	-0.00179005989779266	-0.00200424488126122	-0.00321702997054035	-0.00371910150218006	-0.00196873064026256	-0.00184291017967258	0.000523163661491771	-0.00113540907435592	0.000658020873305303	0.000352146784984749	-0.000690452057563448	-0.00108809228335386	-0.00271205459744351	-0.00344412885353375	-0.00164422610310253	-0.00234148924570615	-0.00270006718046062	-0.00150125500552192	-0.00112874640285539	-5.05545629233526e-05	-0.000205479393378087	-0.000592367323851723	-0.00011702362386595	-0.000673220940420321	-0.000161130675359359	-0.000346122726885241	-0.00130984847672981	-0.000305726607310776	0.000616508543750726
0.000213688255898165	-0.000808925850132166	-0.00160732134705347	-0.00257221699799112	-0.00231852914551699	-0.00192212997567358	-0.00189162036809005	-0.000101777467169225	0.000965705510730562	0.000669316296617476	-0.000193649093546831	-0.000214814412863415	0.00101334402453321	-0.000216228184643289	-0.0017398534510907	-0.00314714759599552	-0.00265097869576458	-0.00362460607588717	-0.00375112251459361	-0.00430871574356817	-0.00381929273606285	-0.00352028455423466	-0.00226478973880633	-0.00301684005606093	-0.0029850588168545	-0.0029158901667519	-0.00150264738563205	-0.00131855262563777	-0.00169624736593976	-0.00286603904218386	-0.00353491459128083	-0.00304503893943473	-0.00309816977150915	-0.00236538738615583	-0.00178715472818695	-0.00268958684476026	-0.00195985586664928	-0.00186685404234371	-0.000660027536264743	-0.00223138041550385	-0.00187484200832165	-0.00183225173076956	-0.00193677173998916	-0.00119594094376809	-0.00135589730971142	-0.00133211553768448	-0.0022599515478414	-0.00245575792204878	-0.00051628156289008	0.000763218266561199
0.00226831472992353	0.000329117253708978	0.000902643376973597	-0.00133274864068181	-0.000202837395001361	-0.000899914879388032	-0.000900165136491424	0.000588906309934399	0.00108944634496443	0.000778092372103534	0.000184271827633143	0.000330516387595948	0.000822356286422253	0.00161606878795356	0.000480226398057516	-0.00175103569918844	-0.00228825148354149	-0.00293391410382419	-0.00295508010134431	-0.00273718602275804	-0.00208740475719961	-0.000840513433971668	-0.000107899893039385	-0.0013445717911175	-0.00249797575282775	-0.00317064036854229	-0.00435989871858108	-0.00395563580704004	-0.00415807978747575	-0.0029517099667003	-0.00344209500591607	-0.00259936966764102	-0.00427223243449741	-0.00320398119328801	-0.00414852788415251	-0.00366729407126484	-0.00543379057856795	-0.00435712119253183	-0.00593738775731187	-0.00301524144556005	-0.000890428140120843	0.000273378955121015	-0.00248412793878055	-0.00515607049915415	-0.00379356988900974	-0.00528754514259224	-0.00425033719862928	-0.00517336081781395	-0.00377504100114924	-0.00260294563705706
-0.00524968883872899	-0.00470873824404095	-0.00509663474794245	-0.0041660503462297	-0.00613275815968196	-0.00364187613321643	-0.00460727616977269	-0.00420784285861852	-0.00827933414045722	-0.00593139337061689	-0.00701588704951185	-0.00559648976914644	-0.004585216469548	-0.00366131203352585	-0.00912488207705793	-0.0177227795504405	-0.0194149621600269	-0.0220232316100364	-0.0194447872341786	-0.0229028661974589	-0.0221193951061753	-0.0191405959383723	-0.0176834006231304	-0.0160615106164505	-0.0175422683613936	-0.0199018000252182	-0.0268159073468824	-0.0259912364365801	-0.0213738845642895	-0.0145539833868532	-0.0151934386362733	-0.0174348282055735	-0.0207916190255332	-0.0200802489951331	-0.0141581237279197	-0.0146056099917516	-0.0172468037647627	-0.0138895112719985	-0.011814777306616	-0.012166371299205	-0.0144313061170502	-0.0109272735518676	-0.00649256008226121	-0.00464912921182676	-0.00337814990767711	-0.00340241187606334	-0.00379235454828002	-0.00628614425935601	-0.00540321416793651	-0.0049818918660384
-0.000398318966233773	-0.000670862572412462	-0.000673669515539922	-0.000187231423072313	-0.000623205634080527	-3.13807882791355e-05	0.000508482759180674	0.000405453300032491	-0.000238271240622969	-3.42936159330624e-05	-5.58501456538124e-05	-0.000575023624922244	-0.00010941960586269	0.00129860600981011	0.000850735458901699	0.000171395427111922	0.000724436723529102	0.00197131318279629	0.00167584618419462	0.000854380746370425	0.000392340630355728	0.00131798477147194	0.000578926799284096	0.000553325887574391	0.000511530238494227	0.000723199567252407	-0.000351165650541471	0.000150366172378993	0.00301601213909897	0.00715609975203452	0.00798742553449671	0.0070925609542283	0.00592519320566684	0.00341443142293854	0.00482373618699009	0.00301755654983424	0.000720264500174323	0.000459668833881247	0.000984429297331152	-0.000545052991337477	-0.0024098556375471	-0.00106611860194384	0.00293766844076921	0.00269936444856732	0.00277755026676649	0.00262520961783736	0.00178867181297157	0.00136511954960103	0.00205777760544543	0.00197253796185852
0.000448965171409415	0.000362796502017289	0.000655031465169199	0.0006452363693627	-0.000250284316306153	0.00033741080689514	-0.00055931903089622	0.000973722046032297	0.000391287860664358	0.000176336252878071	0.000384425316931182	0.000860049341043609	0.00101425400412257	0.00161187672714547	0.0012595256898636	0.00135007128704331	0.00147117860044461	0.00222773086100456	0.00201289290882688	0.00218514445486431	0.00138747647252372	0.00127991435310186	0.000807472516479576	0.000968261292483255	0.00152330944966925	0.00174106198152664	0.00122697525481771	0.00127726325549441	0.002014251237468	0.00369290515602753	0.00418095372755784	0.00384317296063588	0.00302281751592608	0.00212967969836768	0.00327963058679363	0.00237295650493565	0.000937664224902565	0.000500304246268662	0.000494184815797436	-0.000597160414281768	-0.0011486371234086	-0.000558112422036958	0.00147525276687202	0.00197042029958763	0.00193586161910741	0.00154967486631064	0.00152656171819104	0.000959457221588215	0.000738387539737764	0.00113911116137047
0.000196651331033092	-0.000108710996205442	9.08613574409258e-05	0.000245537371974777	0.000261686528416171	0.000504145421524277	0.00108041742133998	0.0013534717430369	0.000979034725143464	0.00102559475403748	0.00101178992113913	0.00156882589287805	0.0018727531414424	0.00205898189710929	0.00211961007142304	0.0022211563842217	0.00209219092430192	0.00184035027218173	0.00122012330801472	0.0016158831579951	0.00146226384108141	0.00158501387647166	0.000722393522354367	0.000912830474421719	0.00160372652923093	0.00228701195355244	0.00151254008623023	0.0012816744043019	0.00164849474439282	0.00245731287319727	0.00250132938451914	0.0019598458348887	0.00153300171286517	0.00155293349299056	0.00220800271148971	0.00249169937475577	0.00204366687449557	0.00170162549169179	0.00175288826865365	0.000820363752703069	0.000983539409521436	0.000855269814684205	0.0014528314993892	0.00170965251088979	0.00202114430036012	0.00167808419933399	0.0015650181191464	0.00113154647917208	0.000568187276800497	0.000941415057795992
-0.000649302425606206	-0.000546246544778744	-0.000189520586061403	-0.000211160817401421	0.000223861195847552	0.000434040822288732	0.000484035273869909	0.00035190489239159	4.16015133190654e-05	2.53637382827926e-05	0.000588110070729091	0.00154135531532241	0.00134570563438945	0.000439451417034866	0.000371057021039736	0.000338278935674862	0.000772388680397556	0.000352010635625656	5.50540194824275e-05	-0.000100815746302056	7.97086959722855e-06	0.000348970588292478	1.74238399802036e-05	0.000297150073700794	0.000747557473179957	0.00095501332120182	0.000770683478908192	0.000483616031053076	2.82398016535771e-05	0.000671469705866202	0.000163338086564335	5.92264971635321e-05	-1.07382225934916e-06	-3.01858219138437e-05	0.000103714868592936	0.000734631931161132	0.00049894052025777	0.000485629617340237	0.000472449099051777	0.000189434680280655	0.000297435314803056	0.000432410986166884	0.000392874263501665	0.000485271356324343	0.000678924688643254	0.000758527584864511	0.000665079163532967	0.000144791819738307	-8.1561548022311e-05	0.000514192441684517
-2.32459064610318e-05	-0.000392999279019438	-0.000287019634506094	-0.000158070931865266	0.000864594604599589	0.00108268242332823	0.00100174979604813	2.48865090639542e-05	-0.000531770912070065	-9.49957426903034e-05	0.000153538667210318	0.00105363581379763	0.000582087792913853	-0.000187278614734763	0.000362734559428013	0.000522789914828557	0.000717375296610101	2.80319887879135e-05	-8.42055810096339e-05	3.14492585774099e-05	0.000160558299836647	0.000308108740700741	3.3488955700563e-05	0.00010163569437251	0.000312558744918926	0.000509938692613468	0.000395361687990006	-9.3960069379641e-05	-0.000453658085526059	0.00064149045344488	0.000148827243788942	4.24609102283101e-05	-0.000474085575916545	-0.000358678506686606	-0.000107717823649465	0.000186807658898598	0.00012829180600291	0.000212141358416609	9.16901786742598e-05	-0.000238569508884743	0.000358835058668628	0.000437431161746302	0.000480163749006229	0.000740662686520522	0.00120249018572787	0.00076936982692476	0.000389015200627887	0.000561518218883367	0.000226493134205216	0.000526080784434734
-0.000599349655283778	-0.000556392356586844	-0.000598290696985176	-9.31376910798643e-05	0.000573061582103528	0.000387173256351338	0.000380085605562424	-9.23210209931445e-06	-6.85902272650576e-05	-0.000193188593348456	0.00023359299265771	0.000826682235911001	0.000736316193116442	0.000494649046115241	0.000272215525219976	0.000108868452458838	0.000278583573802723	-0.000413303110299215	-5.27944148639508e-05	-0.000339956076493083	8.40612366911929e-05	0.000282355572298051	0.000425050782333459	0.000287864506556357	0.000777677339800295	0.00069327352554989	0.000747808804105609	5.43870063084885e-05	-0.000102599817210523	0.000354172155058285	9.78609265460914e-05	-0.000164222577004273	-0.00047128776027829	-0.000287127242799873	-7.29846470520814e-05	-0.000497960148793465	-0.000452398831117607	-0.000547797822324776	-0.000764178150627131	-0.000799428174833025	-0.000553018180980124	-8.11870383801222e-05	0.000117333506363211	0.000222953589970557	0.000342627463689539	5.84502367039447e-05	-0.000246913446941653	-8.16796119538787e-05	0.000137131510841875	0.000312813297311353
-0.00116913545780972	-0.000917804306093104	-0.000231571946131693	0.000543419509871644	0.00119617215465562	0.000440070955961551	0.000241491831388121	-0.000383956226154729	-0.000258003600651409	-1.54199746103348e-05	0.000554257541418298	0.000658476767371359	0.000935081767144269	0.000736209489094038	0.00110077672401699	0.000942624944638993	0.00100119502555878	0.000668622720471861	0.000109943094214122	0.000350842712626211	0.000795525000471174	0.00126632490634195	0.000747439748350157	0.000676808919690569	0.000728023120324446	0.000989284923778565	0.000936465415383925	0.000476054400770581	0.000121023385714179	0.000429955691570881	0.000875506786399099	0.000862073552519444	0.000692932502207102	4.78047584434813e-05	0.000586548902714879	0.000372513802226946	0.000830369571998723	0.000621824218260831	0.00070413758315709	0.000544575168690548	0.000587169571980784	0.00039630094336517	0.000665974024835253	0.000485207322607508	0.000638131480900676	0.000505391111862085	0.000618034671249106	0.000383315578143105	0.000649548133094233	0.000601189112814044
-0.00118635371734422	-0.000874398997446177	-0.000424611956389632	7.80750166970854e-05	0.000264648582343146	7.58387535835111e-05	-3.81895278654218e-05	-0.000179639217113908	0.000251418922557078	0.000147512263656926	0.000141935735113244	9.80058360341443e-05	0.000352855281608076	0.000897805722919785	0.000815512449803171	0.000734997765449804	0.000887180929867056	0.000536093555316596	0.000114849190307727	7.47775346064689e-05	0.000984441109376003	0.00122681745946254	0.00116355350363778	0.00108938799120218	0.00131467838795996	0.00115996024003167	0.000982841029434131	0.000959225417272596	0.00101606421412551	0.000953480072566353	0.000928014321168918	0.000881400205543211	0.000603552369539027	-1.16827340460333e-05	0.000296701102962464	0.000545962942668355	0.000597461480133114	0.000671434834901253	0.000519862562315649	0.000469951190667168	0.000137956347629457	-9.13342348537667e-05	-0.000134201671582682	-0.00045319925257803	0.000331185604931367	0.000531073944906786	0.000304762173629479	-0.00033403716819955	7.26573573308254e-05	-1.73540980503064e-05
-0.000597323211387983	-0.0002756553735354	1.12672213486262e-05	0.000370152127976871	0.000433200302044467	0.000385493374460507	8.20024368352173e-06	4.81377846362826e-05	-5.62280463136616e-05	0.000601020296651481	0.000647638651049266	0.000343612045667443	0.000576362398694847	0.00107274945439532	0.000862216483913858	0.000986127603751274	0.00119586933677848	0.00134442710769729	0.000719988838696956	0.000394525010899089	0.000375925900714507	0.000661427263579805	0.000177639760067	0.000769744732185676	0.000411467608956222	0.000486432101669739	4.4409106391575e-05	0.000112516396224732	-5.3252089214278e-05	0.000596853781509764	0.000445970026801766	0.000349704574065223	-0.000228785462144123	-0.000355090075280666	-0.000451379039072992	0.000639261820121043	0.000941169943736053	0.00114463843538263	0.00104309630483908	0.000702509612094954	0.000324546953139265	0.00011580330964364	0.000295640844773761	-4.96161835610816e-05	2.05484366870648e-05	-3.57439259282365e-05	0.000175930178513154	-0.000581988436096384	-0.000277497091744105	-0.000145272100873042
-0.000244064992106326	5.41217156934681e-05	-0.000238338750132904	-0.000298148276266302	-0.000158966980023733	8.14686341383966e-05	-0.000604560801674479	-0.000378581745746685	-0.000356177602903063	0.000226816806840969	0.00051195948481316	0.000774002720028799	0.000235228565251101	0.000120629575529805	0.000195043875627807	0.000503242676105931	0.000649835917459739	0.000566538846598476	0.000555779260593716	0.00031279707694354	-1.66214121676643e-05	0.000127095002836384	0.000267960419741862	0.00046470698185427	0.000154945996056636	9.69597918611335e-05	3.82649214914222e-05	6.54763687807899e-05	0.000245700423407315	0.000694756615382451	0.000263940368304624	0.000481380191816708	-2.75399803837675e-05	0.000208231825896643	0.000465156856863976	0.000831061170050705	0.000894970606087262	0.000264652312462573	0.000462850682269622	0.000427877591172716	0.000573866101043627	0.000994846023191892	0.000593946294708654	2.7948824079774e-05	8.36996976915586e-05	0.000198184410117676	-0.000183371625478043	-0.000557673143957443	-0.000683818944433523	-0.000399469227682901
-0.000186836426031755	0.00045099608014513	0.000267206766066683	4.25583737275857e-05	4.29261013344517e-05	0.000428362845800018	-0.000375605562579458	7.81505233570106e-06	0.000316815771973715	0.00073552975960387	0.00075530713539176	0.000695946156119487	-0.000211250792403362	-5.21760345349679e-05	0.000217283017203738	0.000311747839562235	0.000310720361210921	0.000492581373096385	0.000434979229909481	0.000241584010551541	-0.000251446785418862	-0.000290785303101787	-0.000283044344501984	-0.000280310393029678	-0.000695501367636272	-0.000485313178875497	-0.000373758870878181	-0.000324872547351692	-8.83278151123927e-05	-1.57394084740129e-06	-0.000489592982265575	-0.000337480294498712	-0.00050823391500131	0.000176300929777435	0.00017964486881001	0.000236772382558281	2.85473386969592e-05	-0.000296769601519219	-0.000170996926019781	7.57965354136298e-05	0.000490854243026142	0.000696632385060171	0.000360630941621948	-0.000592908247685629	-0.00072216293315341	-0.000969521903298771	-0.000817663937475219	-0.000881308252447636	-0.0011478971185795	-0.000434074449880538
-7.10362813379335e-05	-6.54938325217431e-05	0.000364553246975104	0.000415347357037732	0.000950680957037991	0.000854937099334691	0.000353269890034106	0.000125547031532572	-0.000227956923495593	-0.000322263724431082	-8.24455863265601e-05	-0.000207265555414112	-0.000323582717267329	-0.000401713233620135	-0.00018048510646947	-0.000108941020236786	5.90637848327596e-05	0.000571477100842897	0.000471250769927303	0.000187022197282623	0.000140547735067593	0.000505895073603485	0.000775644057352216	0.000482608672739884	0.000125924593090655	0.000324010155043512	0.000116625009739886	0.000344417468878914	0.000329031065343424	7.79464406107694e-05	0.000118255637099188	8.56133902501214e-05	-9.00032604217874e-06	0.000716457602455567	0.000364861914357707	0.000291003571605242	7.49391731149805e-05	-8.15749425420712e-05	-0.000734195620222071	-0.000501115151625354	-0.000162181919092783	0.000324011935327783	0.000354434026397165	-0.000320522323828182	-0.000618441536851477	-0.000450305951534137	-0.000244725279761904	-9.24979190811313e-06	-8.92375121169459e-05	-0.000457767829380432
-0.000988107505929668	-0.000280126938974213	0.000344558987349304	0.000868329810553294	0.000899060145128069	0.000206838937133864	-0.000148463444110866	-0.000118680701163007	0.000296060313658439	0.000300872676372194	-1.19927860941797e-05	-0.000178879685674782	-0.000314453476037068	-0.000150469683193098	0.000201670771892019	0.00049269440701842	0.000583207619979473	0.000263146813654966	0.000104236604918577	4.2574226735152e-05	0.000157408327014286	0.000298723901514275	0.000371473268457637	0.00109347620209441	0.00064296385061863	0.00120240512770153	0.000653053682376842	0.00108800389082684	5.8581299536546e-05	-0.000314295624164944	0.000196265489740219	5.12757758629069e-05	0.000213690799161409	0.00101448334995038	0.000921106592125409	0.00130272459856889	0.000914544520815482	0.000525580835397567	-0.000249537190339971	-0.000967126516681449	-0.00128311671714709	-0.00131603965548305	-0.0012205540802916	-0.00120119464743044	-0.00137861529123958	-0.000919519539343051	-0.000434235805804245	-0.000457313856891051	-0.000255699856286377	-0.000181575996851048
9.45812755566754e-05	0.000286733545649418	0.00111731940805796	0.00137710261477791	0.00193586065831907	0.00106774041265723	0.000528353387954245	0.000164935086331832	0.000252294257249332	0.000481124311275697	0.000539081522270198	0.000307153688834972	0.000608152030669991	-0.000142884880956586	0.000280181025705908	0.00031485593331648	-3.28232424167283e-05	-0.000111614724628643	-0.000743350237567828	-6.08935779626912e-05	0.000212394074007805	0.00112568629200104	0.00146676948624771	0.00182442424470244	0.00166365601261409	0.000986103442750438	0.000310552392802774	0.000345858566609441	0.000258078768209563	0.000346205269906809	0.000717043033396275	-4.749448032749e-05	-0.000377526065431824	-0.0001823869587247	-0.000324366437965772	-0.000148222964441734	-0.000288797092930122	-0.000348674976327871	-0.000899918920350744	-0.00115013530326975	-0.00163004353909522	-0.000851727501118455	-0.000895151177777714	-0.000623429949898806	-0.00110901774468789	-0.000848236194110022	-0.000352581711258268	-0.000733264277221448	-0.000414379871440538	-0.000795214044151649
0.00156689465180309	0.00200846031183269	0.00222454053507204	0.00151497121982539	0.00157019727693716	0.000593841427487486	-0.00048431169832625	-2.37451490361883e-05	0.000548904763523283	0.000833202936805458	0.000492609264216645	0.000108966848487971	0.000203445997896086	-0.000191469573462121	3.27009679715643e-05	-0.000500160975772482	-0.000710368323783043	-0.000644230056613285	-0.00029918324311495	-0.000211952450474406	0.000179286155658428	0.00100598907677716	0.00143961314299534	0.00147814448544101	0.00119420864239592	0.000678176234528487	0.00130533432576087	0.00175609235646619	0.00141572073901722	0.000480163183836618	0.000560157460012928	0.000218713913622801	0.000321592020349379	2.31580791036102e-05	-0.000255828432372694	-0.000528646597948008	-0.000150978957528834	-0.000588092720022059	-0.000175066034179183	-0.000795540090499766	-0.00178572900306982	-0.00126792846207693	-0.0012804523380538	-0.00101609103142351	-0.00154276846541571	-0.000764921037821236	-0.000975832982784813	-0.000562501840072931	-0.000292441476127471	0.00062316499838555
0.00206017392459261	0.00220414299867089	0.00159075916466095	0.000514265065979425	0.000966209161628676	0.000844880527808039	0.000776847981655829	0.00056320717174644	0.000516007201302818	-0.0003916541753472	0.000330158352647896	0.000833015583079684	0.0015709208353306	0.000543136020795176	-0.0019039210020709	-0.00609953169700685	-0.00647260880378427	-0.00590750187091015	-0.00333747962432475	-0.00434062835645048	-0.00227399748209545	-0.000366829552355561	0.000876648965922798	0.00147315132496895	0.00197441740513871	0.0016949325836171	0.00197371238430848	0.00196945179668515	0.00274866018095943	0.00141451712555689	0.000826683677093504	0.000188464736195657	-0.000515840645818696	-0.000449101688128755	-0.00107653857752984	-0.00163980124893201	-0.00105542197583366	-0.00148862264523837	-0.00110597436285401	-0.000732731067952718	-5.21303405719847e-05	0.000515889532989977	-0.000453701377518199	-0.000639752274308759	-0.00106946980340591	-0.000262892600364305	-0.000116232838547378	0.000417466771334401	0.000670652131508109	0.000849575702603122
-0.00324908695599957	-0.00402211865812113	-0.00771818469474451	-0.00555215859964412	-0.00422192985244476	-9.98888681413537e-05	0.00141423533198926	0.000420154944068278	0.00129241567881128	0.000784970797102755	-0.00339910970306494	-0.00607638619292708	-0.00887513458710599	-0.00175647401550395	0.00189277693118033	-0.0012632285681156	-0.00305074141602604	-0.00476478119730727	-0.0021656392365022	-0.00304169892833094	-0.00196377020311093	-0.000325722562445407	-0.000275558220879408	0.000897349631044367	-0.000211276281552781	-1.59013860842903e-05	0.00115583780811955	0.00212423005040148	0.0018023171832644	0.00117636024700455	0.000358353986296438	0.0013986524189803	0.00143777193343929	0.00138140869855487	0.00133858432775025	0.000737365260946864	0.00121492431277064	-0.000345863455326569	-0.000537442784726989	-0.000114540155564877	5.36192799100154e-05	0.000423925699190466	-0.000576603443533589	-0.000376603878178886	-0.000225109655516449	0.000608867111519276	0.000239890310263742	0.000629694120307201	0.000623252882259934	0.000536451081611998
-0.00300804451922699	-0.00398597487469369	-0.0099733764123874	-0.00744842370114154	-0.00654685762222041	-0.000963618537169518	0.00241539786029544	0.00197860409683551	0.00333569535560691	0.00176454325287182	-0.00560162987371715	-0.00924272386871004	-0.012587758228248	-0.00258459743392092	0.00192410733458872	-0.00102147155914638	-0.00289953769054324	-0.00511971791381422	-0.00325611031874534	-0.00352201451015295	-0.00207168204948757	-0.000949873951351614	-0.000923066063422397	0.00136683681746157	-1.14806859103896e-05	-0.000642382065021907	-0.000888431650214394	-5.335274592185e-05	0.000911394265408321	0.00213449321967914	0.00156863246357896	0.00163458826574007	0.00148616819839679	0.00159551176068842	0.0018863575369385	0.00146577334655128	0.00153405739318003	-0.000426334339035147	-0.00128627126784329	-0.000998056186577737	0.000434783172571707	0.00157249135690186	0.00145081166797785	0.00186719322888526	0.00163440789185898	0.00144008330759406	0.000228491969565554	-0.000580820060961252	-0.00181205700548303	0.000910515426664485
[truncated: 188 more columns]
