# Supplementary material for: Performance Comparison of Centered and Tilted Blunt and Lighthouse Tip Cannulae for Drainage in Extracorporeal Life Support
Source: Cardiovasc Eng Technol. 2025 Feb 10;16(2):238–50. doi: 10.1007/s13239-024-00770-x (PMC11933157; doi:10.1007/s13239-024-00770-x)
Supplement: Supplementary file 2 — Supplementary file2 (ZIP 41,511 KB) [file 13239_2024_770_MOESM2_ESM.zip › avg_velocity/rc_0_mm/Blunt_Qc_1.3_Lmin_Qo_1.3_Lmin_rc_0_mm/x_adim.csv]

-4.225	-4.18863636363636	-4.15227272727273	-4.11590909090909	-4.07954545454545	-4.04318181818182	-4.00681818181818	-3.97045454545455	-3.93409090909091	-3.89772727272727	-3.86136363636364	-3.825	-3.78863636363636	-3.75227272727273	-3.71590909090909	-3.67954545454545	-3.64318181818182	-3.60681818181818	-3.57045454545455	-3.53409090909091	-3.49772727272727	-3.46136363636364	-3.425	-3.38863636363636	-3.35227272727273	-3.31590909090909	-3.27954545454545	-3.24318181818182	-3.20681818181818	-3.17045454545455	-3.13409090909091	-3.09772727272727	-3.06136363636364	-3.025	-2.98863636363636	-2.95227272727273	-2.91590909090909	-2.87954545454545	-2.84318181818182	-2.80681818181818	-2.77045454545455	-2.73409090909091	-2.69772727272727	-2.66136363636364	-2.625	-2.58863636363636	-2.55227272727273	-2.51590909090909	-2.47954545454545	-2.44318181818182
-4.225	-4.18863636363636	-4.15227272727273	-4.11590909090909	-4.07954545454545	-4.04318181818182	-4.00681818181818	-3.97045454545455	-3.93409090909091	-3.89772727272727	-3.86136363636364	-3.825	-3.78863636363636	-3.75227272727273	-3.71590909090909	-3.67954545454545	-3.64318181818182	-3.60681818181818	-3.57045454545455	-3.53409090909091	-3.49772727272727	-3.46136363636364	-3.425	-3.38863636363636	-3.35227272727273	-3.31590909090909	-3.27954545454545	-3.24318181818182	-3.20681818181818	-3.17045454545455	-3.13409090909091	-3.09772727272727	-3.06136363636364	-3.025	-2.98863636363636	-2.95227272727273	-2.91590909090909	-2.87954545454545	-2.84318181818182	-2.80681818181818	-2.77045454545455	-2.73409090909091	-2.69772727272727	-2.66136363636364	-2.625	-2.58863636363636	-2.55227272727273	-2.51590909090909	-2.47954545454545	-2.44318181818182
-4.225	-4.18863636363636	-4.15227272727273	-4.11590909090909	-4.07954545454545	-4.04318181818182	-4.00681818181818	-3.97045454545455	-3.93409090909091	-3.89772727272727	-3.86136363636364	-3.825	-3.78863636363636	-3.75227272727273	-3.71590909090909	-3.67954545454545	-3.64318181818182	-3.60681818181818	-3.57045454545455	-3.53409090909091	-3.49772727272727	-3.46136363636364	-3.425	-3.38863636363636	-3.35227272727273	-3.31590909090909	-3.27954545454545	-3.24318181818182	-3.20681818181818	-3.17045454545455	-3.13409090909091	-3.09772727272727	-3.06136363636364	-3.025	-2.98863636363636	-2.95227272727273	-2.91590909090909	-2.87954545454545	-2.84318181818182	-2.80681818181818	-2.77045454545455	-2.73409090909091	-2.69772727272727	-2.66136363636364	-2.625	-2.58863636363636	-2.55227272727273	-2.51590909090909	-2.47954545454545	-2.44318181818182
-4.225	-4.18863636363636	-4.15227272727273	-4.11590909090909	-4.07954545454545	-4.04318181818182	-4.00681818181818	-3.97045454545455	-3.93409090909091	-3.89772727272727	-3.86136363636364	-3.825	-3.78863636363636	-3.75227272727273	-3.71590909090909	-3.67954545454545	-3.64318181818182	-3.60681818181818	-3.57045454545455	-3.53409090909091	-3.49772727272727	-3.46136363636364	-3.425	-3.38863636363636	-3.35227272727273	-3.31590909090909	-3.27954545454545	-3.24318181818182	-3.20681818181818	-3.17045454545455	-3.13409090909091	-3.09772727272727	-3.06136363636364	-3.025	-2.98863636363636	-2.95227272727273	-2.91590909090909	-2.87954545454545	-2.84318181818182	-2.80681818181818	-2.77045454545455	-2.73409090909091	-2.69772727272727	-2.66136363636364	-2.625	-2.58863636363636	-2.55227272727273	-2.51590909090909	-2.47954545454545	-2.44318181818182
-4.225	-4.18863636363636	-4.15227272727273	-4.11590909090909	-4.07954545454545	-4.04318181818182	-4.00681818181818	-3.97045454545455	-3.93409090909091	-3.89772727272727	-3.86136363636364	-3.825	-3.78863636363636	-3.75227272727273	-3.71590909090909	-3.67954545454545	-3.64318181818182	-3.60681818181818	-3.57045454545455	-3.53409090909091	-3.49772727272727	-3.46136363636364	-3.425	-3.38863636363636	-3.35227272727273	-3.31590909090909	-3.27954545454545	-3.24318181818182	-3.20681818181818	-3.17045454545455	-3.13409090909091	-3.09772727272727	-3.06136363636364	-3.025	-2.98863636363636	-2.95227272727273	-2.91590909090909	-2.87954545454545	-2.84318181818182	-2.80681818181818	-2.77045454545455	-2.73409090909091	-2.69772727272727	-2.66136363636364	-2.625	-2.58863636363636	-2.55227272727273	-2.51590909090909	-2.47954545454545	-2.44318181818182
-4.225	-4.18863636363636	-4.15227272727273	-4.11590909090909	-4.07954545454545	-4.04318181818182	-4.00681818181818	-3.97045454545455	-3.93409090909091	-3.89772727272727	-3.86136363636364	-3.825	-3.78863636363636	-3.75227272727273	-3.71590909090909	-3.67954545454545	-3.64318181818182	-3.60681818181818	-3.57045454545455	-3.53409090909091	-3.49772727272727	-3.46136363636364	-3.425	-3.38863636363636	-3.35227272727273	-3.31590909090909	-3.27954545454545	-3.24318181818182	-3.20681818181818	-3.17045454545455	-3.13409090909091	-3.09772727272727	-3.06136363636364	-3.025	-2.98863636363636	-2.95227272727273	-2.91590909090909	-2.87954545454545	-2.84318181818182	-2.80681818181818	-2.77045454545455	-2.73409090909091	-2.69772727272727	-2.66136363636364	-2.625	-2.58863636363636	-2.55227272727273	-2.51590909090909	-2.47954545454545	-2.44318181818182
-4.225	-4.18863636363636	-4.15227272727273	-4.11590909090909	-4.07954545454545	-4.04318181818182	-4.00681818181818	-3.97045454545455	-3.93409090909091	-3.89772727272727	-3.86136363636364	-3.825	-3.78863636363636	-3.75227272727273	-3.71590909090909	-3.67954545454545	-3.64318181818182	-3.60681818181818	-3.57045454545455	-3.53409090909091	-3.49772727272727	-3.46136363636364	-3.425	-3.38863636363636	-3.35227272727273	-3.31590909090909	-3.27954545454545	-3.24318181818182	-3.20681818181818	-3.17045454545455	-3.13409090909091	-3.09772727272727	-3.06136363636364	-3.025	-2.98863636363636	-2.95227272727273	-2.91590909090909	-2.87954545454545	-2.84318181818182	-2.80681818181818	-2.77045454545455	-2.73409090909091	-2.69772727272727	-2.66136363636364	-2.625	-2.58863636363636	-2.55227272727273	-2.51590909090909	-2.47954545454545	-2.44318181818182
-4.225	-4.18863636363636	-4.15227272727273	-4.11590909090909	-4.07954545454545	-4.04318181818182	-4.00681818181818	-3.97045454545455	-3.93409090909091	-3.89772727272727	-3.86136363636364	-3.825	-3.78863636363636	-3.75227272727273	-3.71590909090909	-3.67954545454545	-3.64318181818182	-3.60681818181818	-3.57045454545455	-3.53409090909091	-3.49772727272727	-3.46136363636364	-3.425	-3.38863636363636	-3.35227272727273	-3.31590909090909	-3.27954545454545	-3.24318181818182	-3.20681818181818	-3.17045454545455	-3.13409090909091	-3.09772727272727	-3.06136363636364	-3.025	-2.98863636363636	-2.95227272727273	-2.91590909090909	-2.87954545454545	-2.84318181818182	-2.80681818181818	-2.77045454545455	-2.73409090909091	-2.69772727272727	-2.66136363636364	-2.625	-2.58863636363636	-2.55227272727273	-2.51590909090909	-2.47954545454545	-2.44318181818182
-4.225	-4.18863636363636	-4.15227272727273	-4.11590909090909	-4.07954545454545	-4.04318181818182	-4.00681818181818	-3.97045454545455	-3.93409090909091	-3.89772727272727	-3.86136363636364	-3.825	-3.78863636363636	-3.75227272727273	-3.71590909090909	-3.67954545454545	-3.64318181818182	-3.60681818181818	-3.57045454545455	-3.53409090909091	-3.49772727272727	-3.46136363636364	-3.425	-3.38863636363636	-3.35227272727273	-3.31590909090909	-3.27954545454545	-3.24318181818182	-3.20681818181818	-3.17045454545455	-3.13409090909091	-3.09772727272727	-3.06136363636364	-3.025	-2.98863636363636	-2.95227272727273	-2.91590909090909	-2.87954545454545	-2.84318181818182	-2.80681818181818	-2.77045454545455	-2.73409090909091	-2.69772727272727	-2.66136363636364	-2.625	-2.58863636363636	-2.55227272727273	-2.51590909090909	-2.47954545454545	-2.44318181818182
-4.225	-4.18863636363636	-4.15227272727273	-4.11590909090909	-4.07954545454545	-4.04318181818182	-4.00681818181818	-3.97045454545455	-3.93409090909091	-3.89772727272727	-3.86136363636364	-3.825	-3.78863636363636	-3.75227272727273	-3.71590909090909	-3.67954545454545	-3.64318181818182	-3.60681818181818	-3.57045454545455	-3.53409090909091	-3.49772727272727	-3.46136363636364	-3.425	-3.38863636363636	-3.35227272727273	-3.31590909090909	-3.27954545454545	-3.24318181818182	-3.20681818181818	-3.17045454545455	-3.13409090909091	-3.09772727272727	-3.06136363636364	-3.025	-2.98863636363636	-2.95227272727273	-2.91590909090909	-2.87954545454545	-2.84318181818182	-2.80681818181818	-2.77045454545455	-2.73409090909091	-2.69772727272727	-2.66136363636364	-2.625	-2.58863636363636	-2.55227272727273	-2.51590909090909	-2.47954545454545	-2.44318181818182
-4.225	-4.18863636363636	-4.15227272727273	-4.11590909090909	-4.07954545454545	-4.04318181818182	-4.00681818181818	-3.97045454545455	-3.93409090909091	-3.89772727272727	-3.86136363636364	-3.825	-3.78863636363636	-3.75227272727273	-3.71590909090909	-3.67954545454545	-3.64318181818182	-3.60681818181818	-3.57045454545455	-3.53409090909091	-3.49772727272727	-3.46136363636364	-3.425	-3.38863636363636	-3.35227272727273	-3.31590909090909	-3.27954545454545	-3.24318181818182	-3.20681818181818	-3.17045454545455	-3.13409090909091	-3.09772727272727	-3.06136363636364	-3.025	-2.98863636363636	-2.95227272727273	-2.91590909090909	-2.87954545454545	-2.84318181818182	-2.80681818181818	-2.77045454545455	-2.73409090909091	-2.69772727272727	-2.66136363636364	-2.625	-2.58863636363636	-2.55227272727273	-2.51590909090909	-2.47954545454545	-2.44318181818182
-4.225	-4.18863636363636	-4.15227272727273	-4.11590909090909	-4.07954545454545	-4.04318181818182	-4.00681818181818	-3.97045454545455	-3.93409090909091	-3.89772727272727	-3.86136363636364	-3.825	-3.78863636363636	-3.75227272727273	-3.71590909090909	-3.67954545454545	-3.64318181818182	-3.60681818181818	-3.57045454545455	-3.53409090909091	-3.49772727272727	-3.46136363636364	-3.425	-3.38863636363636	-3.35227272727273	-3.31590909090909	-3.27954545454545	-3.24318181818182	-3.20681818181818	-3.17045454545455	-3.13409090909091	-3.09772727272727	-3.06136363636364	-3.025	-2.98863636363636	-2.95227272727273	-2.91590909090909	-2.87954545454545	-2.84318181818182	-2.80681818181818	-2.77045454545455	-2.73409090909091	-2.69772727272727	-2.66136363636364	-2.625	-2.58863636363636	-2.55227272727273	-2.51590909090909	-2.47954545454545	-2.44318181818182
-4.225	-4.18863636363636	-4.15227272727273	-4.11590909090909	-4.07954545454545	-4.04318181818182	-4.00681818181818	-3.97045454545455	-3.93409090909091	-3.89772727272727	-3.86136363636364	-3.825	-3.78863636363636	-3.75227272727273	-3.71590909090909	-3.67954545454545	-3.64318181818182	-3.60681818181818	-3.57045454545455	-3.53409090909091	-3.49772727272727	-3.46136363636364	-3.425	-3.38863636363636	-3.35227272727273	-3.31590909090909	-3.27954545454545	-3.24318181818182	-3.20681818181818	-3.17045454545455	-3.13409090909091	-3.09772727272727	-3.06136363636364	-3.025	-2.98863636363636	-2.95227272727273	-2.91590909090909	-2.87954545454545	-2.84318181818182	-2.80681818181818	-2.77045454545455	-2.73409090909091	-2.69772727272727	-2.66136363636364	-2.625	-2.58863636363636	-2.55227272727273	-2.51590909090909	-2.47954545454545	-2.44318181818182
-4.225	-4.18863636363636	-4.15227272727273	-4.11590909090909	-4.07954545454545	-4.04318181818182	-4.00681818181818	-3.97045454545455	-3.93409090909091	-3.89772727272727	-3.86136363636364	-3.825	-3.78863636363636	-3.75227272727273	-3.71590909090909	-3.67954545454545	-3.64318181818182	-3.60681818181818	-3.57045454545455	-3.53409090909091	-3.49772727272727	-3.46136363636364	-3.425	-3.38863636363636	-3.35227272727273	-3.31590909090909	-3.27954545454545	-3.24318181818182	-3.20681818181818	-3.17045454545455	-3.13409090909091	-3.09772727272727	-3.06136363636364	-3.025	-2.98863636363636	-2.95227272727273	-2.91590909090909	-2.87954545454545	-2.84318181818182	-2.80681818181818	-2.77045454545455	-2.73409090909091	-2.69772727272727	-2.66136363636364	-2.625	-2.58863636363636	-2.55227272727273	-2.51590909090909	-2.47954545454545	-2.44318181818182
-4.225	-4.18863636363636	-4.15227272727273	-4.11590909090909	-4.07954545454545	-4.04318181818182	-4.00681818181818	-3.97045454545455	-3.93409090909091	-3.89772727272727	-3.86136363636364	-3.825	-3.78863636363636	-3.75227272727273	-3.71590909090909	-3.67954545454545	-3.64318181818182	-3.60681818181818	-3.57045454545455	-3.53409090909091	-3.49772727272727	-3.46136363636364	-3.425	-3.38863636363636	-3.35227272727273	-3.31590909090909	-3.27954545454545	-3.24318181818182	-3.20681818181818	-3.17045454545455	-3.13409090909091	-3.09772727272727	-3.06136363636364	-3.025	-2.98863636363636	-2.95227272727273	-2.91590909090909	-2.87954545454545	-2.84318181818182	-2.80681818181818	-2.77045454545455	-2.73409090909091	-2.69772727272727	-2.66136363636364	-2.625	-2.58863636363636	-2.55227272727273	-2.51590909090909	-2.47954545454545	-2.44318181818182
-4.225	-4.18863636363636	-4.15227272727273	-4.11590909090909	-4.07954545454545	-4.04318181818182	-4.00681818181818	-3.97045454545455	-3.93409090909091	-3.89772727272727	-3.86136363636364	-3.825	-3.78863636363636	-3.75227272727273	-3.71590909090909	-3.67954545454545	-3.64318181818182	-3.60681818181818	-3.57045454545455	-3.53409090909091	-3.49772727272727	-3.46136363636364	-3.425	-3.38863636363636	-3.35227272727273	-3.31590909090909	-3.27954545454545	-3.24318181818182	-3.20681818181818	-3.17045454545455	-3.13409090909091	-3.09772727272727	-3.06136363636364	-3.025	-2.98863636363636	-2.95227272727273	-2.91590909090909	-2.87954545454545	-2.84318181818182	-2.80681818181818	-2.77045454545455	-2.73409090909091	-2.69772727272727	-2.66136363636364	-2.625	-2.58863636363636	-2.55227272727273	-2.51590909090909	-2.47954545454545	-2.44318181818182
-4.225	-4.18863636363636	-4.15227272727273	-4.11590909090909	-4.07954545454545	-4.04318181818182	-4.00681818181818	-3.97045454545455	-3.93409090909091	-3.89772727272727	-3.86136363636364	-3.825	-3.78863636363636	-3.75227272727273	-3.71590909090909	-3.67954545454545	-3.64318181818182	-3.60681818181818	-3.57045454545455	-3.53409090909091	-3.49772727272727	-3.46136363636364	-3.425	-3.38863636363636	-3.35227272727273	-3.31590909090909	-3.27954545454545	-3.24318181818182	-3.20681818181818	-3.17045454545455	-3.13409090909091	-3.09772727272727	-3.06136363636364	-3.025	-2.98863636363636	-2.95227272727273	-2.91590909090909	-2.87954545454545	-2.84318181818182	-2.80681818181818	-2.77045454545455	-2.73409090909091	-2.69772727272727	-2.66136363636364	-2.625	-2.58863636363636	-2.55227272727273	-2.51590909090909	-2.47954545454545	-2.44318181818182
-4.225	-4.18863636363636	-4.15227272727273	-4.11590909090909	-4.07954545454545	-4.04318181818182	-4.00681818181818	-3.97045454545455	-3.93409090909091	-3.89772727272727	-3.86136363636364	-3.825	-3.78863636363636	-3.75227272727273	-3.71590909090909	-3.67954545454545	-3.64318181818182	-3.60681818181818	-3.57045454545455	-3.53409090909091	-3.49772727272727	-3.46136363636364	-3.425	-3.38863636363636	-3.35227272727273	-3.31590909090909	-3.27954545454545	-3.24318181818182	-3.20681818181818	-3.17045454545455	-3.13409090909091	-3.09772727272727	-3.06136363636364	-3.025	-2.98863636363636	-2.95227272727273	-2.91590909090909	-2.87954545454545	-2.84318181818182	-2.80681818181818	-2.77045454545455	-2.73409090909091	-2.69772727272727	-2.66136363636364	-2.625	-2.58863636363636	-2.55227272727273	-2.51590909090909	-2.47954545454545	-2.44318181818182
-4.225	-4.18863636363636	-4.15227272727273	-4.11590909090909	-4.07954545454545	-4.04318181818182	-4.00681818181818	-3.97045454545455	-3.93409090909091	-3.89772727272727	-3.86136363636364	-3.825	-3.78863636363636	-3.75227272727273	-3.71590909090909	-3.67954545454545	-3.64318181818182	-3.60681818181818	-3.57045454545455	-3.53409090909091	-3.49772727272727	-3.46136363636364	-3.425	-3.38863636363636	-3.35227272727273	-3.31590909090909	-3.27954545454545	-3.24318181818182	-3.20681818181818	-3.17045454545455	-3.13409090909091	-3.09772727272727	-3.06136363636364	-3.025	-2.98863636363636	-2.95227272727273	-2.91590909090909	-2.87954545454545	-2.84318181818182	-2.80681818181818	-2.77045454545455	-2.73409090909091	-2.69772727272727	-2.66136363636364	-2.625	-2.58863636363636	-2.55227272727273	-2.51590909090909	-2.47954545454545	-2.44318181818182
-4.225	-4.18863636363636	-4.15227272727273	-4.11590909090909	-4.07954545454545	-4.04318181818182	-4.00681818181818	-3.97045454545455	-3.93409090909091	-3.89772727272727	-3.86136363636364	-3.825	-3.78863636363636	-3.75227272727273	-3.71590909090909	-3.67954545454545	-3.64318181818182	-3.60681818181818	-3.57045454545455	-3.53409090909091	-3.49772727272727	-3.46136363636364	-3.425	-3.38863636363636	-3.35227272727273	-3.31590909090909	-3.27954545454545	-3.24318181818182	-3.20681818181818	-3.17045454545455	-3.13409090909091	-3.09772727272727	-3.06136363636364	-3.025	-2.98863636363636	-2.95227272727273	-2.91590909090909	-2.87954545454545	-2.84318181818182	-2.80681818181818	-2.77045454545455	-2.73409090909091	-2.69772727272727	-2.66136363636364	-2.625	-2.58863636363636	-2.55227272727273	-2.51590909090909	-2.47954545454545	-2.44318181818182
-4.225	-4.18863636363636	-4.15227272727273	-4.11590909090909	-4.07954545454545	-4.04318181818182	-4.00681818181818	-3.97045454545455	-3.93409090909091	-3.89772727272727	-3.86136363636364	-3.825	-3.78863636363636	-3.75227272727273	-3.71590909090909	-3.67954545454545	-3.64318181818182	-3.60681818181818	-3.57045454545455	-3.53409090909091	-3.49772727272727	-3.46136363636364	-3.425	-3.38863636363636	-3.35227272727273	-3.31590909090909	-3.27954545454545	-3.24318181818182	-3.20681818181818	-3.17045454545455	-3.13409090909091	-3.09772727272727	-3.06136363636364	-3.025	-2.98863636363636	-2.95227272727273	-2.91590909090909	-2.87954545454545	-2.84318181818182	-2.80681818181818	-2.77045454545455	-2.73409090909091	-2.69772727272727	-2.66136363636364	-2.625	-2.58863636363636	-2.55227272727273	-2.51590909090909	-2.47954545454545	-2.44318181818182
-4.225	-4.18863636363636	-4.15227272727273	-4.11590909090909	-4.07954545454545	-4.04318181818182	-4.00681818181818	-3.97045454545455	-3.93409090909091	-3.89772727272727	-3.86136363636364	-3.825	-3.78863636363636	-3.75227272727273	-3.71590909090909	-3.67954545454545	-3.64318181818182	-3.60681818181818	-3.57045454545455	-3.53409090909091	-3.49772727272727	-3.46136363636364	-3.425	-3.38863636363636	-3.35227272727273	-3.31590909090909	-3.27954545454545	-3.24318181818182	-3.20681818181818	-3.17045454545455	-3.13409090909091	-3.09772727272727	-3.06136363636364	-3.025	-2.98863636363636	-2.95227272727273	-2.91590909090909	-2.87954545454545	-2.84318181818182	-2.80681818181818	-2.77045454545455	-2.73409090909091	-2.69772727272727	-2.66136363636364	-2.625	-2.58863636363636	-2.55227272727273	-2.51590909090909	-2.47954545454545	-2.44318181818182
-4.225	-4.18863636363636	-4.15227272727273	-4.11590909090909	-4.07954545454545	-4.04318181818182	-4.00681818181818	-3.97045454545455	-3.93409090909091	-3.89772727272727	-3.86136363636364	-3.825	-3.78863636363636	-3.75227272727273	-3.71590909090909	-3.67954545454545	-3.64318181818182	-3.60681818181818	-3.57045454545455	-3.53409090909091	-3.49772727272727	-3.46136363636364	-3.425	-3.38863636363636	-3.35227272727273	-3.31590909090909	-3.27954545454545	-3.24318181818182	-3.20681818181818	-3.17045454545455	-3.13409090909091	-3.09772727272727	-3.06136363636364	-3.025	-2.98863636363636	-2.95227272727273	-2.91590909090909	-2.87954545454545	-2.84318181818182	-2.80681818181818	-2.77045454545455	-2.73409090909091	-2.69772727272727	-2.66136363636364	-2.625	-2.58863636363636	-2.55227272727273	-2.51590909090909	-2.47954545454545	-2.44318181818182
-4.225	-4.18863636363636	-4.15227272727273	-4.11590909090909	-4.07954545454545	-4.04318181818182	-4.00681818181818	-3.97045454545455	-3.93409090909091	-3.89772727272727	-3.86136363636364	-3.825	-3.78863636363636	-3.75227272727273	-3.71590909090909	-3.67954545454545	-3.64318181818182	-3.60681818181818	-3.57045454545455	-3.53409090909091	-3.49772727272727	-3.46136363636364	-3.425	-3.38863636363636	-3.35227272727273	-3.31590909090909	-3.27954545454545	-3.24318181818182	-3.20681818181818	-3.17045454545455	-3.13409090909091	-3.09772727272727	-3.06136363636364	-3.025	-2.98863636363636	-2.95227272727273	-2.91590909090909	-2.87954545454545	-2.84318181818182	-2.80681818181818	-2.77045454545455	-2.73409090909091	-2.69772727272727	-2.66136363636364	-2.625	-2.58863636363636	-2.55227272727273	-2.51590909090909	-2.47954545454545	-2.44318181818182
-4.225	-4.18863636363636	-4.15227272727273	-4.11590909090909	-4.07954545454545	-4.04318181818182	-4.00681818181818	-3.97045454545455	-3.93409090909091	-3.89772727272727	-3.86136363636364	-3.825	-3.78863636363636	-3.75227272727273	-3.71590909090909	-3.67954545454545	-3.64318181818182	-3.60681818181818	-3.57045454545455	-3.53409090909091	-3.49772727272727	-3.46136363636364	-3.425	-3.38863636363636	-3.35227272727273	-3.31590909090909	-3.27954545454545	-3.24318181818182	-3.20681818181818	-3.17045454545455	-3.13409090909091	-3.09772727272727	-3.06136363636364	-3.025	-2.98863636363636	-2.95227272727273	-2.91590909090909	-2.87954545454545	-2.84318181818182	-2.80681818181818	-2.77045454545455	-2.73409090909091	-2.69772727272727	-2.66136363636364	-2.625	-2.58863636363636	-2.55227272727273	-2.51590909090909	-2.47954545454545	-2.44318181818182
-4.225	-4.18863636363636	-4.15227272727273	-4.11590909090909	-4.07954545454545	-4.04318181818182	-4.00681818181818	-3.97045454545455	-3.93409090909091	-3.89772727272727	-3.86136363636364	-3.825	-3.78863636363636	-3.75227272727273	-3.71590909090909	-3.67954545454545	-3.64318181818182	-3.60681818181818	-3.57045454545455	-3.53409090909091	-3.49772727272727	-3.46136363636364	-3.425	-3.38863636363636	-3.35227272727273	-3.31590909090909	-3.27954545454545	-3.24318181818182	-3.20681818181818	-3.17045454545455	-3.13409090909091	-3.09772727272727	-3.06136363636364	-3.025	-2.98863636363636	-2.95227272727273	-2.91590909090909	-2.87954545454545	-2.84318181818182	-2.80681818181818	-2.77045454545455	-2.73409090909091	-2.69772727272727	-2.66136363636364	-2.625	-2.58863636363636	-2.55227272727273	-2.51590909090909	-2.47954545454545	-2.44318181818182
-4.225	-4.18863636363636	-4.15227272727273	-4.11590909090909	-4.07954545454545	-4.04318181818182	-4.00681818181818	-3.97045454545455	-3.93409090909091	-3.89772727272727	-3.86136363636364	-3.825	-3.78863636363636	-3.75227272727273	-3.71590909090909	-3.67954545454545	-3.64318181818182	-3.60681818181818	-3.57045454545455	-3.53409090909091	-3.49772727272727	-3.46136363636364	-3.425	-3.38863636363636	-3.35227272727273	-3.31590909090909	-3.27954545454545	-3.24318181818182	-3.20681818181818	-3.17045454545455	-3.13409090909091	-3.09772727272727	-3.06136363636364	-3.025	-2.98863636363636	-2.95227272727273	-2.91590909090909	-2.87954545454545	-2.84318181818182	-2.80681818181818	-2.77045454545455	-2.73409090909091	-2.69772727272727	-2.66136363636364	-2.625	-2.58863636363636	-2.55227272727273	-2.51590909090909	-2.47954545454545	-2.44318181818182
-4.225	-4.18863636363636	-4.15227272727273	-4.11590909090909	-4.07954545454545	-4.04318181818182	-4.00681818181818	-3.97045454545455	-3.93409090909091	-3.89772727272727	-3.86136363636364	-3.825	-3.78863636363636	-3.75227272727273	-3.71590909090909	-3.67954545454545	-3.64318181818182	-3.60681818181818	-3.57045454545455	-3.53409090909091	-3.49772727272727	-3.46136363636364	-3.425	-3.38863636363636	-3.35227272727273	-3.31590909090909	-3.27954545454545	-3.24318181818182	-3.20681818181818	-3.17045454545455	-3.13409090909091	-3.09772727272727	-3.06136363636364	-3.025	-2.98863636363636	-2.95227272727273	-2.91590909090909	-2.87954545454545	-2.84318181818182	-2.80681818181818	-2.77045454545455	-2.73409090909091	-2.69772727272727	-2.66136363636364	-2.625	-2.58863636363636	-2.55227272727273	-2.51590909090909	-2.47954545454545	-2.44318181818182
-4.225	-4.18863636363636	-4.15227272727273	-4.11590909090909	-4.07954545454545	-4.04318181818182	-4.00681818181818	-3.97045454545455	-3.93409090909091	-3.89772727272727	-3.86136363636364	-3.825	-3.78863636363636	-3.75227272727273	-3.71590909090909	-3.67954545454545	-3.64318181818182	-3.60681818181818	-3.57045454545455	-3.53409090909091	-3.49772727272727	-3.46136363636364	-3.425	-3.38863636363636	-3.35227272727273	-3.31590909090909	-3.27954545454545	-3.24318181818182	-3.20681818181818	-3.17045454545455	-3.13409090909091	-3.09772727272727	-3.06136363636364	-3.025	-2.98863636363636	-2.95227272727273	-2.91590909090909	-2.87954545454545	-2.84318181818182	-2.80681818181818	-2.77045454545455	-2.73409090909091	-2.69772727272727	-2.66136363636364	-2.625	-2.58863636363636	-2.55227272727273	-2.51590909090909	-2.47954545454545	-2.44318181818182
-4.225	-4.18863636363636	-4.15227272727273	-4.11590909090909	-4.07954545454545	-4.04318181818182	-4.00681818181818	-3.97045454545455	-3.93409090909091	-3.89772727272727	-3.86136363636364	-3.825	-3.78863636363636	-3.75227272727273	-3.71590909090909	-3.67954545454545	-3.64318181818182	-3.60681818181818	-3.57045454545455	-3.53409090909091	-3.49772727272727	-3.46136363636364	-3.425	-3.38863636363636	-3.35227272727273	-3.31590909090909	-3.27954545454545	-3.24318181818182	-3.20681818181818	-3.17045454545455	-3.13409090909091	-3.09772727272727	-3.06136363636364	-3.025	-2.98863636363636	-2.95227272727273	-2.91590909090909	-2.87954545454545	-2.84318181818182	-2.80681818181818	-2.77045454545455	-2.73409090909091	-2.69772727272727	-2.66136363636364	-2.625	-2.58863636363636	-2.55227272727273	-2.51590909090909	-2.47954545454545	-2.44318181818182
-4.225	-4.18863636363636	-4.15227272727273	-4.11590909090909	-4.07954545454545	-4.04318181818182	-4.00681818181818	-3.97045454545455	-3.93409090909091	-3.89772727272727	-3.86136363636364	-3.825	-3.78863636363636	-3.75227272727273	-3.71590909090909	-3.67954545454545	-3.64318181818182	-3.60681818181818	-3.57045454545455	-3.53409090909091	-3.49772727272727	-3.46136363636364	-3.425	-3.38863636363636	-3.35227272727273	-3.31590909090909	-3.27954545454545	-3.24318181818182	-3.20681818181818	-3.17045454545455	-3.13409090909091	-3.09772727272727	-3.06136363636364	-3.025	-2.98863636363636	-2.95227272727273	-2.91590909090909	-2.87954545454545	-2.84318181818182	-2.80681818181818	-2.77045454545455	-2.73409090909091	-2.69772727272727	-2.66136363636364	-2.625	-2.58863636363636	-2.55227272727273	-2.51590909090909	-2.47954545454545	-2.44318181818182
-4.225	-4.18863636363636	-4.15227272727273	-4.11590909090909	-4.07954545454545	-4.04318181818182	-4.00681818181818	-3.97045454545455	-3.93409090909091	-3.89772727272727	-3.86136363636364	-3.825	-3.78863636363636	-3.75227272727273	-3.71590909090909	-3.67954545454545	-3.64318181818182	-3.60681818181818	-3.57045454545455	-3.53409090909091	-3.49772727272727	-3.46136363636364	-3.425	-3.38863636363636	-3.35227272727273	-3.31590909090909	-3.27954545454545	-3.24318181818182	-3.20681818181818	-3.17045454545455	-3.13409090909091	-3.09772727272727	-3.06136363636364	-3.025	-2.98863636363636	-2.95227272727273	-2.91590909090909	-2.87954545454545	-2.84318181818182	-2.80681818181818	-2.77045454545455	-2.73409090909091	-2.69772727272727	-2.66136363636364	-2.625	-2.58863636363636	-2.55227272727273	-2.51590909090909	-2.47954545454545	-2.44318181818182
-4.225	-4.18863636363636	-4.15227272727273	-4.11590909090909	-4.07954545454545	-4.04318181818182	-4.00681818181818	-3.97045454545455	-3.93409090909091	-3.89772727272727	-3.86136363636364	-3.825	-3.78863636363636	-3.75227272727273	-3.71590909090909	-3.67954545454545	-3.64318181818182	-3.60681818181818	-3.57045454545455	-3.53409090909091	-3.49772727272727	-3.46136363636364	-3.425	-3.38863636363636	-3.35227272727273	-3.31590909090909	-3.27954545454545	-3.24318181818182	-3.20681818181818	-3.17045454545455	-3.13409090909091	-3.09772727272727	-3.06136363636364	-3.025	-2.98863636363636	-2.95227272727273	-2.91590909090909	-2.87954545454545	-2.84318181818182	-2.80681818181818	-2.77045454545455	-2.73409090909091	-2.69772727272727	-2.66136363636364	-2.625	-2.58863636363636	-2.55227272727273	-2.51590909090909	-2.47954545454545	-2.44318181818182
-4.225	-4.18863636363636	-4.15227272727273	-4.11590909090909	-4.07954545454545	-4.04318181818182	-4.00681818181818	-3.97045454545455	-3.93409090909091	-3.89772727272727	-3.86136363636364	-3.825	-3.78863636363636	-3.75227272727273	-3.71590909090909	-3.67954545454545	-3.64318181818182	-3.60681818181818	-3.57045454545455	-3.53409090909091	-3.49772727272727	-3.46136363636364	-3.425	-3.38863636363636	-3.35227272727273	-3.31590909090909	-3.27954545454545	-3.24318181818182	-3.20681818181818	-3.17045454545455	-3.13409090909091	-3.09772727272727	-3.06136363636364	-3.025	-2.98863636363636	-2.95227272727273	-2.91590909090909	-2.87954545454545	-2.84318181818182	-2.80681818181818	-2.77045454545455	-2.73409090909091	-2.69772727272727	-2.66136363636364	-2.625	-2.58863636363636	-2.55227272727273	-2.51590909090909	-2.47954545454545	-2.44318181818182
-4.225	-4.18863636363636	-4.15227272727273	-4.11590909090909	-4.07954545454545	-4.04318181818182	-4.00681818181818	-3.97045454545455	-3.93409090909091	-3.89772727272727	-3.86136363636364	-3.825	-3.78863636363636	-3.75227272727273	-3.71590909090909	-3.67954545454545	-3.64318181818182	-3.60681818181818	-3.57045454545455	-3.53409090909091	-3.49772727272727	-3.46136363636364	-3.425	-3.38863636363636	-3.35227272727273	-3.31590909090909	-3.27954545454545	-3.24318181818182	-3.20681818181818	-3.17045454545455	-3.13409090909091	-3.09772727272727	-3.06136363636364	-3.025	-2.98863636363636	-2.95227272727273	-2.91590909090909	-2.87954545454545	-2.84318181818182	-2.80681818181818	-2.77045454545455	-2.73409090909091	-2.69772727272727	-2.66136363636364	-2.625	-2.58863636363636	-2.55227272727273	-2.51590909090909	-2.47954545454545	-2.44318181818182
-4.225	-4.18863636363636	-4.15227272727273	-4.11590909090909	-4.07954545454545	-4.04318181818182	-4.00681818181818	-3.97045454545455	-3.93409090909091	-3.89772727272727	-3.86136363636364	-3.825	-3.78863636363636	-3.75227272727273	-3.71590909090909	-3.67954545454545	-3.64318181818182	-3.60681818181818	-3.57045454545455	-3.53409090909091	-3.49772727272727	-3.46136363636364	-3.425	-3.38863636363636	-3.35227272727273	-3.31590909090909	-3.27954545454545	-3.24318181818182	-3.20681818181818	-3.17045454545455	-3.13409090909091	-3.09772727272727	-3.06136363636364	-3.025	-2.98863636363636	-2.95227272727273	-2.91590909090909	-2.87954545454545	-2.84318181818182	-2.80681818181818	-2.77045454545455	-2.73409090909091	-2.69772727272727	-2.66136363636364	-2.625	-2.58863636363636	-2.55227272727273	-2.51590909090909	-2.47954545454545	-2.44318181818182
-4.225	-4.18863636363636	-4.15227272727273	-4.11590909090909	-4.07954545454545	-4.04318181818182	-4.00681818181818	-3.97045454545455	-3.93409090909091	-3.89772727272727	-3.86136363636364	-3.825	-3.78863636363636	-3.75227272727273	-3.71590909090909	-3.67954545454545	-3.64318181818182	-3.60681818181818	-3.57045454545455	-3.53409090909091	-3.49772727272727	-3.46136363636364	-3.425	-3.38863636363636	-3.35227272727273	-3.31590909090909	-3.27954545454545	-3.24318181818182	-3.20681818181818	-3.17045454545455	-3.13409090909091	-3.09772727272727	-3.06136363636364	-3.025	-2.98863636363636	-2.95227272727273	-2.91590909090909	-2.87954545454545	-2.84318181818182	-2.80681818181818	-2.77045454545455	-2.73409090909091	-2.69772727272727	-2.66136363636364	-2.625	-2.58863636363636	-2.55227272727273	-2.51590909090909	-2.47954545454545	-2.44318181818182
-4.225	-4.18863636363636	-4.15227272727273	-4.11590909090909	-4.07954545454545	-4.04318181818182	-4.00681818181818	-3.97045454545455	-3.93409090909091	-3.89772727272727	-3.86136363636364	-3.825	-3.78863636363636	-3.75227272727273	-3.71590909090909	-3.67954545454545	-3.64318181818182	-3.60681818181818	-3.57045454545455	-3.53409090909091	-3.49772727272727	-3.46136363636364	-3.425	-3.38863636363636	-3.35227272727273	-3.31590909090909	-3.27954545454545	-3.24318181818182	-3.20681818181818	-3.17045454545455	-3.13409090909091	-3.09772727272727	-3.06136363636364	-3.025	-2.98863636363636	-2.95227272727273	-2.91590909090909	-2.87954545454545	-2.84318181818182	-2.80681818181818	-2.77045454545455	-2.73409090909091	-2.69772727272727	-2.66136363636364	-2.625	-2.58863636363636	-2.55227272727273	-2.51590909090909	-2.47954545454545	-2.44318181818182
-4.225	-4.18863636363636	-4.15227272727273	-4.11590909090909	-4.07954545454545	-4.04318181818182	-4.00681818181818	-3.97045454545455	-3.93409090909091	-3.89772727272727	-3.86136363636364	-3.825	-3.78863636363636	-3.75227272727273	-3.71590909090909	-3.67954545454545	-3.64318181818182	-3.60681818181818	-3.57045454545455	-3.53409090909091	-3.49772727272727	-3.46136363636364	-3.425	-3.38863636363636	-3.35227272727273	-3.31590909090909	-3.27954545454545	-3.24318181818182	-3.20681818181818	-3.17045454545455	-3.13409090909091	-3.09772727272727	-3.06136363636364	-3.025	-2.98863636363636	-2.95227272727273	-2.91590909090909	-2.87954545454545	-2.84318181818182	-2.80681818181818	-2.77045454545455	-2.73409090909091	-2.69772727272727	-2.66136363636364	-2.625	-2.58863636363636	-2.55227272727273	-2.51590909090909	-2.47954545454545	-2.44318181818182
-4.225	-4.18863636363636	-4.15227272727273	-4.11590909090909	-4.07954545454545	-4.04318181818182	-4.00681818181818	-3.97045454545455	-3.93409090909091	-3.89772727272727	-3.86136363636364	-3.825	-3.78863636363636	-3.75227272727273	-3.71590909090909	-3.67954545454545	-3.64318181818182	-3.60681818181818	-3.57045454545455	-3.53409090909091	-3.49772727272727	-3.46136363636364	-3.425	-3.38863636363636	-3.35227272727273	-3.31590909090909	-3.27954545454545	-3.24318181818182	-3.20681818181818	-3.17045454545455	-3.13409090909091	-3.09772727272727	-3.06136363636364	-3.025	-2.98863636363636	-2.95227272727273	-2.91590909090909	-2.87954545454545	-2.84318181818182	-2.80681818181818	-2.77045454545455	-2.73409090909091	-2.69772727272727	-2.66136363636364	-2.625	-2.58863636363636	-2.55227272727273	-2.51590909090909	-2.47954545454545	-2.44318181818182
-4.225	-4.18863636363636	-4.15227272727273	-4.11590909090909	-4.07954545454545	-4.04318181818182	-4.00681818181818	-3.97045454545455	-3.93409090909091	-3.89772727272727	-3.86136363636364	-3.825	-3.78863636363636	-3.75227272727273	-3.71590909090909	-3.67954545454545	-3.64318181818182	-3.60681818181818	-3.57045454545455	-3.53409090909091	-3.49772727272727	-3.46136363636364	-3.425	-3.38863636363636	-3.35227272727273	-3.31590909090909	-3.27954545454545	-3.24318181818182	-3.20681818181818	-3.17045454545455	-3.13409090909091	-3.09772727272727	-3.06136363636364	-3.025	-2.98863636363636	-2.95227272727273	-2.91590909090909	-2.87954545454545	-2.84318181818182	-2.80681818181818	-2.77045454545455	-2.73409090909091	-2.69772727272727	-2.66136363636364	-2.625	-2.58863636363636	-2.55227272727273	-2.51590909090909	-2.47954545454545	-2.44318181818182
-4.225	-4.18863636363636	-4.15227272727273	-4.11590909090909	-4.07954545454545	-4.04318181818182	-4.00681818181818	-3.97045454545455	-3.93409090909091	-3.89772727272727	-3.86136363636364	-3.825	-3.78863636363636	-3.75227272727273	-3.71590909090909	-3.67954545454545	-3.64318181818182	-3.60681818181818	-3.57045454545455	-3.53409090909091	-3.49772727272727	-3.46136363636364	-3.425	-3.38863636363636	-3.35227272727273	-3.31590909090909	-3.27954545454545	-3.24318181818182	-3.20681818181818	-3.17045454545455	-3.13409090909091	-3.09772727272727	-3.06136363636364	-3.025	-2.98863636363636	-2.95227272727273	-2.91590909090909	-2.87954545454545	-2.84318181818182	-2.80681818181818	-2.77045454545455	-2.73409090909091	-2.69772727272727	-2.66136363636364	-2.625	-2.58863636363636	-2.55227272727273	-2.51590909090909	-2.47954545454545	-2.44318181818182
-4.225	-4.18863636363636	-4.15227272727273	-4.11590909090909	-4.07954545454545	-4.04318181818182	-4.00681818181818	-3.97045454545455	-3.93409090909091	-3.89772727272727	-3.86136363636364	-3.825	-3.78863636363636	-3.75227272727273	-3.71590909090909	-3.67954545454545	-3.64318181818182	-3.60681818181818	-3.57045454545455	-3.53409090909091	-3.49772727272727	-3.46136363636364	-3.425	-3.38863636363636	-3.35227272727273	-3.31590909090909	-3.27954545454545	-3.24318181818182	-3.20681818181818	-3.17045454545455	-3.13409090909091	-3.09772727272727	-3.06136363636364	-3.025	-2.98863636363636	-2.95227272727273	-2.91590909090909	-2.87954545454545	-2.84318181818182	-2.80681818181818	-2.77045454545455	-2.73409090909091	-2.69772727272727	-2.66136363636364	-2.625	-2.58863636363636	-2.55227272727273	-2.51590909090909	-2.47954545454545	-2.44318181818182
-4.225	-4.18863636363636	-4.15227272727273	-4.11590909090909	-4.07954545454545	-4.04318181818182	-4.00681818181818	-3.97045454545455	-3.93409090909091	-3.89772727272727	-3.86136363636364	-3.825	-3.78863636363636	-3.75227272727273	-3.71590909090909	-3.67954545454545	-3.64318181818182	-3.60681818181818	-3.57045454545455	-3.53409090909091	-3.49772727272727	-3.46136363636364	-3.425	-3.38863636363636	-3.35227272727273	-3.31590909090909	-3.27954545454545	-3.24318181818182	-3.20681818181818	-3.17045454545455	-3.13409090909091	-3.09772727272727	-3.06136363636364	-3.025	-2.98863636363636	-2.95227272727273	-2.91590909090909	-2.87954545454545	-2.84318181818182	-2.80681818181818	-2.77045454545455	-2.73409090909091	-2.69772727272727	-2.66136363636364	-2.625	-2.58863636363636	-2.55227272727273	-2.51590909090909	-2.47954545454545	-2.44318181818182
-4.225	-4.18863636363636	-4.15227272727273	-4.11590909090909	-4.07954545454545	-4.04318181818182	-4.00681818181818	-3.97045454545455	-3.93409090909091	-3.89772727272727	-3.86136363636364	-3.825	-3.78863636363636	-3.75227272727273	-3.71590909090909	-3.67954545454545	-3.64318181818182	-3.60681818181818	-3.57045454545455	-3.53409090909091	-3.49772727272727	-3.46136363636364	-3.425	-3.38863636363636	-3.35227272727273	-3.31590909090909	-3.27954545454545	-3.24318181818182	-3.20681818181818	-3.17045454545455	-3.13409090909091	-3.09772727272727	-3.06136363636364	-3.025	-2.98863636363636	-2.95227272727273	-2.91590909090909	-2.87954545454545	-2.84318181818182	-2.80681818181818	-2.77045454545455	-2.73409090909091	-2.69772727272727	-2.66136363636364	-2.625	-2.58863636363636	-2.55227272727273	-2.51590909090909	-2.47954545454545	-2.44318181818182
-4.225	-4.18863636363636	-4.15227272727273	-4.11590909090909	-4.07954545454545	-4.04318181818182	-4.00681818181818	-3.97045454545455	-3.93409090909091	-3.89772727272727	-3.86136363636364	-3.825	-3.78863636363636	-3.75227272727273	-3.71590909090909	-3.67954545454545	-3.64318181818182	-3.60681818181818	-3.57045454545455	-3.53409090909091	-3.49772727272727	-3.46136363636364	-3.425	-3.38863636363636	-3.35227272727273	-3.31590909090909	-3.27954545454545	-3.24318181818182	-3.20681818181818	-3.17045454545455	-3.13409090909091	-3.09772727272727	-3.06136363636364	-3.025	-2.98863636363636	-2.95227272727273	-2.91590909090909	-2.87954545454545	-2.84318181818182	-2.80681818181818	-2.77045454545455	-2.73409090909091	-2.69772727272727	-2.66136363636364	-2.625	-2.58863636363636	-2.55227272727273	-2.51590909090909	-2.47954545454545	-2.44318181818182
-4.225	-4.18863636363636	-4.15227272727273	-4.11590909090909	-4.07954545454545	-4.04318181818182	-4.00681818181818	-3.97045454545455	-3.93409090909091	-3.89772727272727	-3.86136363636364	-3.825	-3.78863636363636	-3.75227272727273	-3.71590909090909	-3.67954545454545	-3.64318181818182	-3.60681818181818	-3.57045454545455	-3.53409090909091	-3.49772727272727	-3.46136363636364	-3.425	-3.38863636363636	-3.35227272727273	-3.31590909090909	-3.27954545454545	-3.24318181818182	-3.20681818181818	-3.17045454545455	-3.13409090909091	-3.09772727272727	-3.06136363636364	-3.025	-2.98863636363636	-2.95227272727273	-2.91590909090909	-2.87954545454545	-2.84318181818182	-2.80681818181818	-2.77045454545455	-2.73409090909091	-2.69772727272727	-2.66136363636364	-2.625	-2.58863636363636	-2.55227272727273	-2.51590909090909	-2.47954545454545	-2.44318181818182
-4.225	-4.18863636363636	-4.15227272727273	-4.11590909090909	-4.07954545454545	-4.04318181818182	-4.00681818181818	-3.97045454545455	-3.93409090909091	-3.89772727272727	-3.86136363636364	-3.825	-3.78863636363636	-3.75227272727273	-3.71590909090909	-3.67954545454545	-3.64318181818182	-3.60681818181818	-3.57045454545455	-3.53409090909091	-3.49772727272727	-3.46136363636364	-3.425	-3.38863636363636	-3.35227272727273	-3.31590909090909	-3.27954545454545	-3.24318181818182	-3.20681818181818	-3.17045454545455	-3.13409090909091	-3.09772727272727	-3.06136363636364	-3.025	-2.98863636363636	-2.95227272727273	-2.91590909090909	-2.87954545454545	-2.84318181818182	-2.80681818181818	-2.77045454545455	-2.73409090909091	-2.69772727272727	-2.66136363636364	-2.625	-2.58863636363636	-2.55227272727273	-2.51590909090909	-2.47954545454545	-2.44318181818182
-4.225	-4.18863636363636	-4.15227272727273	-4.11590909090909	-4.07954545454545	-4.04318181818182	-4.00681818181818	-3.97045454545455	-3.93409090909091	-3.89772727272727	-3.86136363636364	-3.825	-3.78863636363636	-3.75227272727273	-3.71590909090909	-3.67954545454545	-3.64318181818182	-3.60681818181818	-3.57045454545455	-3.53409090909091	-3.49772727272727	-3.46136363636364	-3.425	-3.38863636363636	-3.35227272727273	-3.31590909090909	-3.27954545454545	-3.24318181818182	-3.20681818181818	-3.17045454545455	-3.13409090909091	-3.09772727272727	-3.06136363636364	-3.025	-2.98863636363636	-2.95227272727273	-2.91590909090909	-2.87954545454545	-2.84318181818182	-2.80681818181818	-2.77045454545455	-2.73409090909091	-2.69772727272727	-2.66136363636364	-2.625	-2.58863636363636	-2.55227272727273	-2.51590909090909	-2.47954545454545	-2.44318181818182
-4.225	-4.18863636363636	-4.15227272727273	-4.11590909090909	-4.07954545454545	-4.04318181818182	-4.00681818181818	-3.97045454545455	-3.93409090909091	-3.89772727272727	-3.86136363636364	-3.825	-3.78863636363636	-3.75227272727273	-3.71590909090909	-3.67954545454545	-3.64318181818182	-3.60681818181818	-3.57045454545455	-3.53409090909091	-3.49772727272727	-3.46136363636364	-3.425	-3.38863636363636	-3.35227272727273	-3.31590909090909	-3.27954545454545	-3.24318181818182	-3.20681818181818	-3.17045454545455	-3.13409090909091	-3.09772727272727	-3.06136363636364	-3.025	-2.98863636363636	-2.95227272727273	-2.91590909090909	-2.87954545454545	-2.84318181818182	-2.80681818181818	-2.77045454545455	-2.73409090909091	-2.69772727272727	-2.66136363636364	-2.625	-2.58863636363636	-2.55227272727273	-2.51590909090909	-2.47954545454545	-2.44318181818182
-4.225	-4.18863636363636	-4.15227272727273	-4.11590909090909	-4.07954545454545	-4.04318181818182	-4.00681818181818	-3.97045454545455	-3.93409090909091	-3.89772727272727	-3.86136363636364	-3.825	-3.78863636363636	-3.75227272727273	-3.71590909090909	-3.67954545454545	-3.64318181818182	-3.60681818181818	-3.57045454545455	-3.53409090909091	-3.49772727272727	-3.46136363636364	-3.425	-3.38863636363636	-3.35227272727273	-3.31590909090909	-3.27954545454545	-3.24318181818182	-3.20681818181818	-3.17045454545455	-3.13409090909091	-3.09772727272727	-3.06136363636364	-3.025	-2.98863636363636	-2.95227272727273	-2.91590909090909	-2.87954545454545	-2.84318181818182	-2.80681818181818	-2.77045454545455	-2.73409090909091	-2.69772727272727	-2.66136363636364	-2.625	-2.58863636363636	-2.55227272727273	-2.51590909090909	-2.47954545454545	-2.44318181818182
-4.225	-4.18863636363636	-4.15227272727273	-4.11590909090909	-4.07954545454545	-4.04318181818182	-4.00681818181818	-3.97045454545455	-3.93409090909091	-3.89772727272727	-3.86136363636364	-3.825	-3.78863636363636	-3.75227272727273	-3.71590909090909	-3.67954545454545	-3.64318181818182	-3.60681818181818	-3.57045454545455	-3.53409090909091	-3.49772727272727	-3.46136363636364	-3.425	-3.38863636363636	-3.35227272727273	-3.31590909090909	-3.27954545454545	-3.24318181818182	-3.20681818181818	-3.17045454545455	-3.13409090909091	-3.09772727272727	-3.06136363636364	-3.025	-2.98863636363636	-2.95227272727273	-2.91590909090909	-2.87954545454545	-2.84318181818182	-2.80681818181818	-2.77045454545455	-2.73409090909091	-2.69772727272727	-2.66136363636364	-2.625	-2.58863636363636	-2.55227272727273	-2.51590909090909	-2.47954545454545	-2.44318181818182
-4.225	-4.18863636363636	-4.15227272727273	-4.11590909090909	-4.07954545454545	-4.04318181818182	-4.00681818181818	-3.97045454545455	-3.93409090909091	-3.89772727272727	-3.86136363636364	-3.825	-3.78863636363636	-3.75227272727273	-3.71590909090909	-3.67954545454545	-3.64318181818182	-3.60681818181818	-3.57045454545455	-3.53409090909091	-3.49772727272727	-3.46136363636364	-3.425	-3.38863636363636	-3.35227272727273	-3.31590909090909	-3.27954545454545	-3.24318181818182	-3.20681818181818	-3.17045454545455	-3.13409090909091	-3.09772727272727	-3.06136363636364	-3.025	-2.98863636363636	-2.95227272727273	-2.91590909090909	-2.87954545454545	-2.84318181818182	-2.80681818181818	-2.77045454545455	-2.73409090909091	-2.69772727272727	-2.66136363636364	-2.625	-2.58863636363636	-2.55227272727273	-2.51590909090909	-2.47954545454545	-2.44318181818182
-4.225	-4.18863636363636	-4.15227272727273	-4.11590909090909	-4.07954545454545	-4.04318181818182	-4.00681818181818	-3.97045454545455	-3.93409090909091	-3.89772727272727	-3.86136363636364	-3.825	-3.78863636363636	-3.75227272727273	-3.71590909090909	-3.67954545454545	-3.64318181818182	-3.60681818181818	-3.57045454545455	-3.53409090909091	-3.49772727272727	-3.46136363636364	-3.425	-3.38863636363636	-3.35227272727273	-3.31590909090909	-3.27954545454545	-3.24318181818182	-3.20681818181818	-3.17045454545455	-3.13409090909091	-3.09772727272727	-3.06136363636364	-3.025	-2.98863636363636	-2.95227272727273	-2.91590909090909	-2.87954545454545	-2.84318181818182	-2.80681818181818	-2.77045454545455	-2.73409090909091	-2.69772727272727	-2.66136363636364	-2.625	-2.58863636363636	-2.55227272727273	-2.51590909090909	-2.47954545454545	-2.44318181818182
-4.225	-4.18863636363636	-4.15227272727273	-4.11590909090909	-4.07954545454545	-4.04318181818182	-4.00681818181818	-3.97045454545455	-3.93409090909091	-3.89772727272727	-3.86136363636364	-3.825	-3.78863636363636	-3.75227272727273	-3.71590909090909	-3.67954545454545	-3.64318181818182	-3.60681818181818	-3.57045454545455	-3.53409090909091	-3.49772727272727	-3.46136363636364	-3.425	-3.38863636363636	-3.35227272727273	-3.31590909090909	-3.27954545454545	-3.24318181818182	-3.20681818181818	-3.17045454545455	-3.13409090909091	-3.09772727272727	-3.06136363636364	-3.025	-2.98863636363636	-2.95227272727273	-2.91590909090909	-2.87954545454545	-2.84318181818182	-2.80681818181818	-2.77045454545455	-2.73409090909091	-2.69772727272727	-2.66136363636364	-2.625	-2.58863636363636	-2.55227272727273	-2.51590909090909	-2.47954545454545	-2.44318181818182
-4.225	-4.18863636363636	-4.15227272727273	-4.11590909090909	-4.07954545454545	-4.04318181818182	-4.00681818181818	-3.97045454545455	-3.93409090909091	-3.89772727272727	-3.86136363636364	-3.825	-3.78863636363636	-3.75227272727273	-3.71590909090909	-3.67954545454545	-3.64318181818182	-3.60681818181818	-3.57045454545455	-3.53409090909091	-3.49772727272727	-3.46136363636364	-3.425	-3.38863636363636	-3.35227272727273	-3.31590909090909	-3.27954545454545	-3.24318181818182	-3.20681818181818	-3.17045454545455	-3.13409090909091	-3.09772727272727	-3.06136363636364	-3.025	-2.98863636363636	-2.95227272727273	-2.91590909090909	-2.87954545454545	-2.84318181818182	-2.80681818181818	-2.77045454545455	-2.73409090909091	-2.69772727272727	-2.66136363636364	-2.625	-2.58863636363636	-2.55227272727273	-2.51590909090909	-2.47954545454545	-2.44318181818182
-4.225	-4.18863636363636	-4.15227272727273	-4.11590909090909	-4.07954545454545	-4.04318181818182	-4.00681818181818	-3.97045454545455	-3.93409090909091	-3.89772727272727	-3.86136363636364	-3.825	-3.78863636363636	-3.75227272727273	-3.71590909090909	-3.67954545454545	-3.64318181818182	-3.60681818181818	-3.57045454545455	-3.53409090909091	-3.49772727272727	-3.46136363636364	-3.425	-3.38863636363636	-3.35227272727273	-3.31590909090909	-3.27954545454545	-3.24318181818182	-3.20681818181818	-3.17045454545455	-3.13409090909091	-3.09772727272727	-3.06136363636364	-3.025	-2.98863636363636	-2.95227272727273	-2.91590909090909	-2.87954545454545	-2.84318181818182	-2.80681818181818	-2.77045454545455	-2.73409090909091	-2.69772727272727	-2.66136363636364	-2.625	-2.58863636363636	-2.55227272727273	-2.51590909090909	-2.47954545454545	-2.44318181818182
-4.225	-4.18863636363636	-4.15227272727273	-4.11590909090909	-4.07954545454545	-4.04318181818182	-4.00681818181818	-3.97045454545455	-3.93409090909091	-3.89772727272727	-3.86136363636364	-3.825	-3.78863636363636	-3.75227272727273	-3.71590909090909	-3.67954545454545	-3.64318181818182	-3.60681818181818	-3.57045454545455	-3.53409090909091	-3.49772727272727	-3.46136363636364	-3.425	-3.38863636363636	-3.35227272727273	-3.31590909090909	-3.27954545454545	-3.24318181818182	-3.20681818181818	-3.17045454545455	-3.13409090909091	-3.09772727272727	-3.06136363636364	-3.025	-2.98863636363636	-2.95227272727273	-2.91590909090909	-2.87954545454545	-2.84318181818182	-2.80681818181818	-2.77045454545455	-2.73409090909091	-2.69772727272727	-2.66136363636364	-2.625	-2.58863636363636	-2.55227272727273	-2.51590909090909	-2.47954545454545	-2.44318181818182
-4.225	-4.18863636363636	-4.15227272727273	-4.11590909090909	-4.07954545454545	-4.04318181818182	-4.00681818181818	-3.97045454545455	-3.93409090909091	-3.89772727272727	-3.86136363636364	-3.825	-3.78863636363636	-3.75227272727273	-3.71590909090909	-3.67954545454545	-3.64318181818182	-3.60681818181818	-3.57045454545455	-3.53409090909091	-3.49772727272727	-3.46136363636364	-3.425	-3.38863636363636	-3.35227272727273	-3.31590909090909	-3.27954545454545	-3.24318181818182	-3.20681818181818	-3.17045454545455	-3.13409090909091	-3.09772727272727	-3.06136363636364	-3.025	-2.98863636363636	-2.95227272727273	-2.91590909090909	-2.87954545454545	-2.84318181818182	-2.80681818181818	-2.77045454545455	-2.73409090909091	-2.69772727272727	-2.66136363636364	-2.625	-2.58863636363636	-2.55227272727273	-2.51590909090909	-2.47954545454545	-2.44318181818182
-4.225	-4.18863636363636	-4.15227272727273	-4.11590909090909	-4.07954545454545	-4.04318181818182	-4.00681818181818	-3.97045454545455	-3.93409090909091	-3.89772727272727	-3.86136363636364	-3.825	-3.78863636363636	-3.75227272727273	-3.71590909090909	-3.67954545454545	-3.64318181818182	-3.60681818181818	-3.57045454545455	-3.53409090909091	-3.49772727272727	-3.46136363636364	-3.425	-3.38863636363636	-3.35227272727273	-3.31590909090909	-3.27954545454545	-3.24318181818182	-3.20681818181818	-3.17045454545455	-3.13409090909091	-3.09772727272727	-3.06136363636364	-3.025	-2.98863636363636	-2.95227272727273	-2.91590909090909	-2.87954545454545	-2.84318181818182	-2.80681818181818	-2.77045454545455	-2.73409090909091	-2.69772727272727	-2.66136363636364	-2.625	-2.58863636363636	-2.55227272727273	-2.51590909090909	-2.47954545454545	-2.44318181818182
-4.225	-4.18863636363636	-4.15227272727273	-4.11590909090909	-4.07954545454545	-4.04318181818182	-4.00681818181818	-3.97045454545455	-3.93409090909091	-3.89772727272727	-3.86136363636364	-3.825	-3.78863636363636	-3.75227272727273	-3.71590909090909	-3.67954545454545	-3.64318181818182	-3.60681818181818	-3.57045454545455	-3.53409090909091	-3.49772727272727	-3.46136363636364	-3.425	-3.38863636363636	-3.35227272727273	-3.31590909090909	-3.27954545454545	-3.24318181818182	-3.20681818181818	-3.17045454545455	-3.13409090909091	-3.09772727272727	-3.06136363636364	-3.025	-2.98863636363636	-2.95227272727273	-2.91590909090909	-2.87954545454545	-2.84318181818182	-2.80681818181818	-2.77045454545455	-2.73409090909091	-2.69772727272727	-2.66136363636364	-2.625	-2.58863636363636	-2.55227272727273	-2.51590909090909	-2.47954545454545	-2.44318181818182
-4.225	-4.18863636363636	-4.15227272727273	-4.11590909090909	-4.07954545454545	-4.04318181818182	-4.00681818181818	-3.97045454545455	-3.93409090909091	-3.89772727272727	-3.86136363636364	-3.825	-3.78863636363636	-3.75227272727273	-3.71590909090909	-3.67954545454545	-3.64318181818182	-3.60681818181818	-3.57045454545455	-3.53409090909091	-3.49772727272727	-3.46136363636364	-3.425	-3.38863636363636	-3.35227272727273	-3.31590909090909	-3.27954545454545	-3.24318181818182	-3.20681818181818	-3.17045454545455	-3.13409090909091	-3.09772727272727	-3.06136363636364	-3.025	-2.98863636363636	-2.95227272727273	-2.91590909090909	-2.87954545454545	-2.84318181818182	-2.80681818181818	-2.77045454545455	-2.73409090909091	-2.69772727272727	-2.66136363636364	-2.625	-2.58863636363636	-2.55227272727273	-2.51590909090909	-2.47954545454545	-2.44318181818182
[truncated: 188 more columns]
