# Supplementary material for: Performance Comparison of Centered and Tilted Blunt and Lighthouse Tip Cannulae for Drainage in Extracorporeal Life Support
Source: Cardiovasc Eng Technol. 2025 Feb 10;16(2):238–50. doi: 10.1007/s13239-024-00770-x (PMC11933157; doi:10.1007/s13239-024-00770-x)
Supplement: Supplementary file 2 — Supplementary file2 (ZIP 41,511 KB) [file 13239_2024_770_MOESM2_ESM.zip › avg_velocity/rc_0_mm/Blunt_Qc_1.3_Lmin_Qo_2.6_Lmin_rc_0_mm/U_ms.csv]

0.0138983657842813	0.0135038023135902	0.0238520416556893	0.0249192468527257	0.0304821047065187	0.0380319925165391	0.0381658551711311	0.0375263124334553	0.0385679186121002	0.0456303657187645	0.0501954945061501	0.0479210852697352	0.0440085040553405	0.039876679645983	0.0382802383790952	0.038773071478736	0.0429775382119127	0.0406419183939006	0.0432328072959221	0.0455118766383579	0.0580323137842176	0.0636070408497695	0.0617633061158941	0.062376212183774	0.0636518018307604	0.0666852192157593	0.0663115491612853	0.0619769829271076	0.061351298346083	0.0640064378770345	0.0662610344428195	0.0655824457475095	0.0661306168361034	0.0677883849399769	0.0663924752325979	0.0658520991328188	0.0648541447050294	0.0648456413326253	0.0639587060254708	0.0639564569047485	0.0647921194596977	0.0667328856771991	0.0657118128452128	0.0669107781245987	0.0648817499342446	0.0648899906158137	0.0646462237224182	0.0653561411256278	0.0658475153246953	0.0663154666909553
0.0484054076497671	0.0453552555926105	0.0518731791870867	0.0555616796372402	0.0646324491543525	0.0764985180050635	0.0747191574461951	0.0735584052057302	0.0761756536183707	0.0820973751001562	0.0877554907375292	0.085523928874322	0.0809698465247768	0.0738479412579256	0.0710020714518789	0.0725975120294552	0.0747304083906589	0.0770527585913935	0.0809202466181004	0.0865834636459259	0.0929096590453263	0.0963824954066245	0.0949226604949769	0.0949143892377316	0.0968636860688125	0.0978813095576342	0.0975574629626757	0.0953087869724347	0.0945622898139604	0.097292529054455	0.0983233207408674	0.0995959737948175	0.0987941611976576	0.0993043395504443	0.0982828889025734	0.0998973401468444	0.099420119970719	0.0981561858448618	0.0963957920390093	0.0969135607044364	0.0973385022960011	0.0990040310828939	0.0986942581155004	0.0994534680861525	0.0975918715058491	0.0973764488574513	0.0979591287220484	0.098510896408749	0.0970450851110586	0.097959116570902
0.115438416334109	0.112147840870454	0.111052783465083	0.116793507485888	0.127690640344636	0.138296262222501	0.137862001718785	0.135918761640866	0.135264707240919	0.137037849295083	0.13896770174831	0.138896313931475	0.138701081345714	0.138001763528993	0.136409204694742	0.136755374641548	0.137263214350746	0.139309595480553	0.137751719918424	0.138578516149045	0.13827865391116	0.140025646076114	0.140980980357138	0.14206671025978	0.141199167900044	0.142067919355385	0.1419179311967	0.141916055427022	0.14030947255884	0.140186082751451	0.140451706307888	0.14115675768553	0.140728291752793	0.141735382995086	0.140149002764564	0.140685455400392	0.140823151600451	0.1403469859743	0.139309671721934	0.139064640770188	0.139522848923212	0.140861947216206	0.141343701295978	0.140304653640159	0.13921083031089	0.139026459211214	0.138714447296152	0.139146682599345	0.138488901188404	0.137973567725793
0.179321971784772	0.189718282730146	0.189400756879074	0.187886106308228	0.187691008091542	0.187805165966382	0.187197159721213	0.18510777124694	0.183821244805018	0.185574568734666	0.18431448980027	0.183437544657213	0.183925346051815	0.185885147973025	0.186411953361416	0.186500361091512	0.187165277034061	0.188812081017048	0.187027750582696	0.185108834839629	0.185791791080911	0.187961477468733	0.188523048333166	0.188854701870276	0.187446302903559	0.18819278765656	0.18866956216819	0.187813036913992	0.188570947842295	0.188590755341623	0.189228285227732	0.188499472169843	0.187882181177026	0.187473774639712	0.186367987291482	0.187798180752585	0.187321047019151	0.185977234392112	0.185814011458856	0.185414208046383	0.185883621732492	0.18632482867937	0.186489710470208	0.186744330965573	0.186664342623677	0.186812353169121	0.185858409403148	0.184996978787577	0.185663523661977	0.18506884535959
0.216045282673759	0.223815364661386	0.225694573735286	0.224504454942774	0.224907227869413	0.224099814893552	0.224470857870127	0.223217888938979	0.22378664342	0.224986428477906	0.223784158199673	0.221680706157855	0.220629667637518	0.221305533289129	0.223679425827973	0.223955808829124	0.223918105714483	0.224112746087267	0.223901920104601	0.224554678457598	0.225056686746759	0.225978280910706	0.225656443521971	0.22445448080904	0.2238303981165	0.224707329865038	0.224859581895372	0.224290059603176	0.22468772989599	0.224850873790277	0.225538690998859	0.224671844673757	0.224106887567346	0.224621064805968	0.223181612849346	0.223824456403613	0.223832011393153	0.223559455805378	0.223216929959184	0.223177348135984	0.223007878750387	0.223408449747966	0.223182459021286	0.223194418292823	0.223058389710475	0.223806358937974	0.22274703042502	0.222612563010686	0.2228900766619	0.22367623273271
0.246905581758774	0.253959731384322	0.254284669039214	0.253394494066819	0.253535153592436	0.253166826058029	0.253024274966244	0.252155710808111	0.251816303200467	0.253245433718825	0.253558305539449	0.253066136937977	0.252276397946166	0.252068455148009	0.252222080738305	0.251908607322888	0.251775512366436	0.251712673220349	0.252412566351475	0.252923175109178	0.255111637872634	0.254526688117331	0.25517628265085	0.253927152860347	0.25271565056479	0.253106215686558	0.253395886192603	0.253992933120827	0.253996241256365	0.253982143298248	0.253477781416763	0.252693002155641	0.253242716637665	0.25280939787607	0.25200703926855	0.252661248327161	0.253282629198121	0.251768392698789	0.251006938552649	0.250543280638625	0.251377096954009	0.252738241976584	0.252117885842903	0.252155604782292	0.251565818277207	0.252339653876582	0.250950552569687	0.251507303667685	0.251397440799297	0.251662723445426
0.271351140519369	0.274476044028555	0.274112795588659	0.274213169146258	0.275058021528619	0.275504764453122	0.27435117695258	0.273325475551037	0.273142954392788	0.274308418989205	0.27385481035602	0.274546358277457	0.275136244789305	0.275462071455993	0.274806064790661	0.272614359649153	0.271898707300358	0.272920830471806	0.273443161977563	0.273904181001643	0.274795984340718	0.275574006320947	0.275231452781443	0.275056080227525	0.274589889505893	0.275033304994315	0.274032296050851	0.274559807279569	0.275125637007857	0.275320626316359	0.274675132060104	0.274437776083406	0.274388318203853	0.273676651996318	0.273388170861459	0.273732706422527	0.274100615900974	0.27348633110183	0.273579655129331	0.273011865816711	0.27372321615095	0.273542673397181	0.273174451945109	0.273970607279246	0.273117989466441	0.272819957954217	0.272440014432294	0.272641930318246	0.27282989685743	0.272778434886439
0.284894912645097	0.289768133557197	0.288760328166585	0.289051644842154	0.290052184497033	0.290946765503449	0.289864559800687	0.288611153286969	0.287377997450328	0.288048896532697	0.287848661517683	0.288821002091378	0.288847768750184	0.289717810120385	0.289926770958562	0.288899159622838	0.287828568946803	0.287693633826359	0.287970471902079	0.288749660166315	0.289057210378149	0.289207567875174	0.288230228065434	0.28867777562191	0.289020877149868	0.289602075930985	0.289318401591919	0.289661225169463	0.289223700104786	0.28906853445556	0.288965917457194	0.288685373027428	0.288792779923017	0.287676393694761	0.288402310314913	0.288938734098833	0.289709619088967	0.288796890373334	0.289007208296778	0.288588862460632	0.289183697088934	0.288457961831708	0.288590200923561	0.289199317529205	0.288883527992209	0.288201706894089	0.28736133921736	0.288066754931591	0.287706924552722	0.287853013606266
0.295052930393009	0.299137438378724	0.299678796715028	0.299283063258468	0.299643903312846	0.299627188223815	0.299125861670497	0.298754392019125	0.29747545854614	0.297329511547977	0.296894596464818	0.297358627136458	0.297706471172167	0.297744658976265	0.297917010105188	0.298105408942607	0.297677855250138	0.297353238611586	0.296483738786905	0.298059648120059	0.2985511853423	0.298518792052664	0.297358006608485	0.297932103807382	0.298334975356119	0.298853294722814	0.29789213704716	0.297684319434071	0.297969813845351	0.298165082941068	0.299081854343182	0.29786602677634	0.297536671275382	0.297337015813544	0.297432556266705	0.298168073423026	0.298614773055536	0.298266531959918	0.29821885487329	0.298004158015704	0.297811422066697	0.297946468045161	0.297921924085398	0.298070715893051	0.29812261960061	0.298456152100607	0.298096455553901	0.298501960821279	0.297447491664891	0.29765613035639
0.298412461805184	0.303481639737451	0.303295108926885	0.303741849364641	0.303602510103492	0.303736285778482	0.303395356084301	0.302973506535674	0.302547357007101	0.30223621875948	0.302034829950707	0.302025473737361	0.302364971969953	0.302829583890279	0.302906944956466	0.302644964539852	0.302490358691125	0.301821644865313	0.301941635120979	0.302297238144199	0.302654057468935	0.302468153516244	0.301860793259939	0.30252641176483	0.302231951163754	0.302440617265979	0.301910098939316	0.302546814387758	0.302662338051478	0.302857295625707	0.303706441262495	0.302816480150282	0.302355650797123	0.301571249577953	0.301424217934533	0.302261033350711	0.301843614307951	0.30185595309088	0.301585624949573	0.301998965361067	0.301570745135818	0.301782334040941	0.302517126480271	0.302371217376731	0.30213681062461	0.30210008793795	0.302756483948626	0.302082707898614	0.301575287714818	0.301254699887832
0.299714705613965	0.303169078336234	0.304095541662442	0.304083255666353	0.30396306172356	0.303466160815649	0.303278500880979	0.30431741442205	0.303880857012521	0.303016155082213	0.302572620484295	0.30237971283676	0.302704367850328	0.3029999347144	0.302545334632426	0.302028899343402	0.301801894589407	0.301761001374903	0.302271314322832	0.302289620166506	0.302582233454195	0.302315896766742	0.301722258602506	0.302479411129708	0.30244555667882	0.302561152910319	0.302055761854974	0.302240364448122	0.302799960525161	0.302790478165958	0.303455856191181	0.302640213469783	0.301143475921472	0.301495784147156	0.301671540168653	0.301722559385772	0.301230334465149	0.300555517485749	0.300493309040689	0.301302696747425	0.301286029047867	0.302217413305871	0.301855331969479	0.301946892159142	0.301655917411188	0.301688596083218	0.301702019907023	0.30024086840451	0.300275650355245	0.300735110528507
0.294396357710312	0.297341331957341	0.297272223186957	0.297360167817075	0.297468428768719	0.298008734759208	0.297604781334546	0.297763675633758	0.297297619987663	0.297868906315503	0.297911122450775	0.297478326358035	0.297640185282695	0.297151988551951	0.296867502855392	0.296614411256857	0.296634320995368	0.296403182280001	0.296100178857681	0.296472205144602	0.296256637417166	0.296313080369224	0.296011159105415	0.2964478073377	0.295794957031608	0.295827184359188	0.295612274206592	0.29707396440052	0.297419688513278	0.297418130708023	0.297089792823207	0.296238808011473	0.295572073409635	0.295692772727095	0.295973067521443	0.295929862508906	0.295457709643505	0.294639479406081	0.294527134651866	0.295044293499285	0.295490446669298	0.295883136941833	0.295866296865543	0.295121904963867	0.295520940536909	0.295546440650618	0.295528755984863	0.294153663282769	0.294093780906273	0.294939554628134
0.280507664012672	0.28578467849121	0.284578816955724	0.285513765455874	0.285549501299876	0.285549239343762	0.284478025907333	0.285048702304131	0.284587781958665	0.285365589230959	0.285223263189713	0.284545849595056	0.284496774617914	0.284379460044733	0.284865442836563	0.284906643305526	0.28400578046715	0.283568412152265	0.282732296020446	0.283481565590184	0.283658578181534	0.282553514646024	0.282763623852333	0.282533011366389	0.283552527608235	0.284250824050437	0.283345835134806	0.283512089722626	0.283629791606542	0.283462056048275	0.283368099454688	0.283390743398997	0.282717576884411	0.283386112625279	0.283397605094976	0.283348074449836	0.2825565628318	0.282361488013136	0.282066519918008	0.282737581006246	0.28291370662041	0.2832304967902	0.282617444145582	0.281933134746961	0.282053855710417	0.283143815088095	0.282780075204964	0.282559341120828	0.281723223010915	0.28251125357977
0.257425821570311	0.262239168103064	0.260803255153765	0.261989663607786	0.261657929110129	0.261309288835215	0.260426506281323	0.262118770247074	0.262112908986081	0.262782292509624	0.262483757092174	0.26251070842015	0.261434149750842	0.261391662362416	0.261154988206337	0.261454904559212	0.261607818318384	0.260735314786776	0.259870739906596	0.26027366562684	0.261107903163133	0.260950354758831	0.26053062239208	0.260445079280671	0.260849079812221	0.262122438197844	0.261348462718991	0.261283874909871	0.260953165742921	0.260759326554577	0.260414529885147	0.260990172031691	0.260317019194209	0.260916909434224	0.260719989930211	0.259631465009521	0.258833470896057	0.259434859174641	0.259480770388823	0.260300371671205	0.260078893908638	0.260081181008758	0.259830508562222	0.259988679726917	0.260363140425417	0.25997225301568	0.258639096068214	0.258204808351581	0.258928660322373	0.259795977998929
0.220557207693932	0.225880020748348	0.225803325367186	0.22571864306561	0.227208560457909	0.226064331261841	0.226604425370243	0.226307734496851	0.226676188290149	0.22860078319656	0.229271135618624	0.22802597693587	0.223803315443106	0.222850314662628	0.222445963415077	0.22425208322903	0.22476409261832	0.224695497530596	0.223440204424202	0.222827510181892	0.224987930642213	0.226141412710364	0.225967654535179	0.226344227329029	0.227220882992212	0.227120450770008	0.226198502979434	0.226213578483167	0.226137573739269	0.225828974431347	0.224774525536289	0.224375660248852	0.223893715028717	0.223934505580164	0.225902676532961	0.22554935933823	0.224561087424461	0.225269491981657	0.224813276221061	0.225567653369859	0.224714639768776	0.226018673582747	0.226065779169865	0.226702863278444	0.223472532775848	0.215505253927222	0.210622546869283	0.212921589023158	0.218646067554362	0.223318584869324
0.176148791176641	0.181258139754067	0.182475439842069	0.182232723655496	0.18373167310811	0.18419080672637	0.18363593459126	0.183008231478714	0.182683080528812	0.183712349676553	0.184616211530948	0.184701158614486	0.181601252868002	0.179722086464408	0.179450221909517	0.183189779612703	0.181511277244375	0.179580333505147	0.176819571686427	0.177950084922517	0.180161494024281	0.182131342400482	0.182455429362076	0.183803273767821	0.183636075488043	0.183108244514618	0.182692062656393	0.182275743716278	0.182240463992409	0.181648748591703	0.181433804133312	0.17853701864922	0.178606723221405	0.179946315755223	0.183244361263425	0.182693317898097	0.181880868695839	0.182621939717404	0.182608306893876	0.181627725073442	0.18070128079345	0.183278160666793	0.184732627597483	0.183463967014693	0.1785390725321	0.170740042472263	0.168800614406848	0.171625536201293	0.177626119698458	0.181679087546323
0.132286566552229	0.135955511512183	0.136699093469291	0.138120767704982	0.139120230344394	0.140754798800939	0.139613181225381	0.139249835774122	0.137137875075563	0.138189540736358	0.1387092082869	0.140021173945506	0.138049555118984	0.136663651711295	0.135781619448318	0.138077367454603	0.135563931317538	0.134622244921812	0.13269449704718	0.134609458637586	0.135816139216871	0.137165567284381	0.137642658601835	0.138870583200306	0.138411849778646	0.139241580426401	0.138061459682102	0.137627045904388	0.137154218452541	0.137482935961785	0.135929101418884	0.132632838257823	0.132233567206864	0.133498756009256	0.137403171229245	0.136752470008854	0.135554228994323	0.136375196800305	0.135843145111973	0.136365878735909	0.135183504971218	0.137012789137657	0.138374963955779	0.137085611552772	0.131240990622242	0.12333956652345	0.124094478718318	0.129780138772656	0.136008180007258	0.138498324374348
0.104709893294499	0.108030966723244	0.109543906214837	0.110463801026802	0.110777029695518	0.111640755436617	0.110679266882416	0.110621024373803	0.108736975526463	0.110340717541341	0.109680365258619	0.110362976266044	0.108183217736273	0.107030887483788	0.107185863546868	0.107153525361269	0.105452494654075	0.107525347226342	0.106934958335228	0.108448690307649	0.106940008973449	0.106819360521254	0.105821569907877	0.106019235294483	0.10550957777375	0.105891807604555	0.104820637403602	0.105754918834061	0.106561896374996	0.107904889534358	0.107034776274583	0.104658279208107	0.103352022808128	0.104225995328586	0.106658876682514	0.107669183061685	0.106490586834152	0.105269147443924	0.10547992340908	0.104558532762708	0.105685421226987	0.107679602782945	0.109832825666988	0.107239351763945	0.105169032310129	0.103202610161657	0.107478586336169	0.111060420630284	0.112069151062255	0.11213105572865
0.0828926864382562	0.0837769540600751	0.083282281502904	0.0891823253673797	0.087829355099338	0.0889168503940325	0.087409309911208	0.0899387684654295	0.086938472478075	0.089275461023849	0.0880740372001416	0.0894968426228075	0.0865260053384047	0.0821402847833136	0.0835056635479562	0.0814961398129849	0.0817466726626271	0.082642000992819	0.083151422244396	0.0854603857812267	0.0805332592460339	0.081745832085866	0.0818171526757763	0.0820233578317093	0.0810193059868049	0.0797168537999881	0.0771682712908236	0.0819332087292695	0.0848272027558819	0.0865783427571219	0.083767912335359	0.080398366908929	0.0776309369365629	0.0783333760437488	0.0820432515476615	0.0834414267091644	0.0835439907511386	0.0819592718649449	0.0847250493378881	0.0824213024861102	0.0825305746392217	0.0812714780261261	0.0867830714074484	0.081799755879162	0.0716835931796564	0.0705531970184503	0.0735115607269713	0.0847247442310738	0.0890200452500673	0.0922456808321939
0.0986662350846509	0.103417804057655	0.102679057296113	0.103278938323864	0.0770615737961299	0.0751750027098541	0.0772869606390815	0.0987080622984537	0.103634364109893	0.103565031391053	0.102473328917263	0.104572583133544	0.104787965570124	0.104118821085068	0.102333926922287	0.0985591515791135	0.0967018819373457	0.0999205731391798	0.100388912607411	0.100822219613478	0.096113681213411	0.0982017488580464	0.0974109930413308	0.0998908662137351	0.100589265601581	0.0992695136012554	0.0970416832138824	0.0967229186240592	0.100725847569753	0.10173979053278	0.100893537518833	0.0967872912448495	0.0940453239154478	0.095659202671162	0.096376925123205	0.0967874415234488	0.0973338534933725	0.0976966922983352	0.0968209272576825	0.0944781932259101	0.097094235199242	0.0974218130722255	0.099032010369616	0.0910419877959848	0.0850765930303819	0.0848325250146182	0.0915815580486753	0.0940767604294506	0.0979084012172244	0.0997447310706085
0.0373074857402368	0.0455651837468337	0.0460515759192705	0.0494895586098105	0.0331588523954351	0.0361772658271738	0.0414892075615533	0.050864523837898	0.0511171111073318	0.0442252360604328	0.0485994793488899	0.0484839846218534	0.0483254798092784	0.0483134596124582	0.0497829178648679	0.0511281182658843	0.0513594395592939	0.0532590243823062	0.0502942608909286	0.0564277966109604	0.0560204971843962	0.0566402439522038	0.0561965196268483	0.0569865345344634	0.0558853839790078	0.0588113192443432	0.0594540770623805	0.0598470258434953	0.063679901329058	0.0626082516664657	0.0591949922922647	0.0552432850639604	0.0556792716239247	0.0597781514206916	0.0629143522747661	0.0670158257479081	0.0660442805091464	0.0653923620264486	0.058820278906432	0.0548745442210174	0.0575945708466556	0.057875267702665	0.0604484682370702	0.0600687706204451	0.0639640169808146	0.0615878684544377	0.0687824916365434	0.070224959112138	0.070802889913018	0.0670548888301814
-0.239901920740854	-0.236576081604147	-0.224761403258729	-0.222575999504048	-0.207556543104451	-0.202867694055005	-0.207431585262236	-0.224092058901441	-0.22770316940524	-0.239546443072254	-0.244621640993399	-0.251124365990202	-0.255152586954155	-0.249860891912407	-0.232201571894735	-0.2185733977633	-0.224009711993728	-0.225008532628721	-0.239383900094556	-0.245772162477063	-0.242889794582761	-0.239567766723837	-0.233888340038163	-0.216733133453416	-0.213528283650954	-0.199757237807014	-0.193446326232865	-0.201106801430455	-0.219826756972322	-0.230418798530917	-0.240343424373519	-0.238657529643206	-0.223922561257363	-0.223304335247942	-0.217544610027033	-0.219429291157874	-0.213749841498055	-0.213500582738524	-0.220808464017192	-0.217576928572987	-0.229252325587141	-0.230141351400167	-0.235730559637089	-0.235804097726483	-0.222772205170585	-0.218554281833765	-0.204812240183377	-0.192832915072904	-0.202433003315923	-0.195861055101893
-0.630911597971495	-0.640042037304811	-0.644770110227286	-0.649352131679994	-0.651212368575248	-0.655188557990278	-0.651733791655635	-0.651016542250554	-0.650922491414934	-0.647787039693179	-0.651275942385312	-0.657065096863836	-0.660921114377685	-0.667680408885513	-0.660452213074345	-0.653969595145023	-0.653492457653212	-0.650734479492631	-0.649562598101753	-0.65525031486482	-0.656062906489818	-0.651822825056745	-0.654365450254342	-0.639656909340763	-0.637052610970245	-0.626736765878569	-0.629786704640716	-0.630774933573335	-0.635925108166598	-0.638880657104394	-0.644636992353206	-0.638881993165351	-0.634176521827726	-0.633030063941816	-0.632756395732888	-0.639648248370813	-0.64186117944608	-0.646146948003585	-0.640366334085622	-0.629900138589801	-0.624661297842638	-0.624442105852041	-0.625524672019981	-0.623497671997291	-0.623922050058236	-0.621361839353894	-0.625146454780374	-0.607326847659504	-0.600010335986562	-0.598813008201346
-0.78907504021783	-0.792007754636123	-0.795021561539919	-0.790925549978927	-0.791444264314402	-0.791340548202435	-0.792125533326587	-0.792220849576965	-0.789849314784443	-0.792019130341778	-0.788415948065528	-0.788949175278392	-0.789090987354394	-0.78789816733373	-0.792519495089454	-0.790505024085786	-0.790184663767824	-0.78898786447271	-0.788533368777565	-0.785258425961842	-0.782986218597972	-0.78317676601244	-0.784291253468613	-0.781123510357302	-0.783205418811784	-0.782077787573345	-0.785828573981572	-0.780026194138552	-0.77826969423828	-0.781228224643575	-0.781498568863957	-0.782836913672828	-0.783011997820693	-0.779986984451282	-0.77752237422111	-0.777367389002283	-0.779771561407263	-0.782183750601874	-0.780589832704261	-0.774103750341745	-0.770204492831359	-0.766954915958083	-0.769649104498586	-0.772550265695351	-0.773194205396077	-0.769529750058729	-0.768979633599821	-0.766189554257517	-0.762137324747232	-0.760326281232151
-0.863234352544997	-0.867694965477161	-0.867029093493697	-0.865653594519433	-0.864945367792852	-0.864414692038195	-0.863353855313615	-0.863891072821737	-0.864128244553143	-0.865796652850941	-0.862621551259563	-0.863762406534353	-0.866093652448234	-0.866885152791135	-0.868255137575067	-0.863375530444179	-0.862467723536356	-0.86264498047879	-0.862864893738839	-0.8615379470446	-0.86017009495645	-0.860208982666596	-0.859510768258765	-0.857182321008273	-0.857959254584867	-0.855848433239986	-0.856243284749367	-0.858225795835459	-0.857562098794208	-0.857289855914781	-0.858122338768983	-0.858058314970875	-0.857259718923519	-0.856780234254057	-0.85610194509864	-0.854571678213261	-0.853982724937733	-0.854992489375764	-0.854081499404435	-0.852721785221762	-0.850609249039249	-0.847159420478455	-0.844061671560495	-0.842156691939227	-0.843308229287008	-0.843499343368787	-0.844402014213001	-0.842053422226478	-0.83729962278335	-0.838550829120034
-0.896819391685425	-0.904208342079835	-0.903419020946175	-0.9054028042008	-0.902649399081861	-0.900935581129653	-0.898229630363999	-0.899919506149047	-0.899231358627084	-0.898470430766885	-0.896864698705036	-0.898056372533469	-0.901968037466635	-0.902305255098557	-0.902784516893383	-0.899533286022986	-0.899165733110046	-0.899453630000817	-0.899612635666703	-0.899934940705031	-0.899224577835136	-0.897117792592507	-0.898303044879056	-0.895613948064606	-0.897251039523068	-0.895581610331144	-0.897479427218838	-0.89862336176373	-0.896346367102418	-0.894473270281333	-0.896037704580273	-0.897129923110435	-0.898644338655499	-0.897202212090214	-0.894587319163216	-0.894130171183606	-0.894241067521144	-0.894320675390857	-0.890593371327798	-0.888213340849176	-0.888861003689486	-0.888311343520262	-0.88850541103713	-0.885334899979394	-0.886355521975583	-0.884607252612086	-0.88481602304462	-0.886146292738356	-0.884977485983193	-0.883693446852724
-0.918709903102976	-0.924321669547978	-0.922770073189769	-0.923415469021739	-0.921891214156345	-0.920647994287937	-0.921772273194577	-0.924596939475841	-0.924055583965385	-0.922685849014682	-0.923036995619006	-0.9210999570907	-0.923707204601021	-0.927550219088098	-0.925889426761642	-0.925609202670012	-0.923828661132724	-0.925081218394329	-0.921924091485492	-0.923103264299062	-0.923524849461346	-0.92268877992776	-0.922092812077874	-0.919158900036918	-0.921706860633445	-0.922638736249907	-0.922961311778411	-0.921846725756656	-0.920223795329242	-0.919972020293312	-0.922148807133018	-0.923410098893139	-0.926372903478386	-0.926214630611419	-0.925413416105	-0.923888837736522	-0.924267594854399	-0.92270118788745	-0.920746104228213	-0.919825017077924	-0.919691894202095	-0.920470800446693	-0.923450785820732	-0.921375546169843	-0.923336159363769	-0.919738315933982	-0.921607176130634	-0.922059055683913	-0.925060232911982	-0.922883839938983
-0.935832755536086	-0.943249475143673	-0.941031644528281	-0.941318133185938	-0.940511607272041	-0.940293169104667	-0.940640862861777	-0.94265177075364	-0.94070759650687	-0.942159198084158	-0.942943971071896	-0.942936418314775	-0.943325714545991	-0.94365006108999	-0.945020265583607	-0.945454941826088	-0.945061334594118	-0.943565781019621	-0.94361544026911	-0.942221203407258	-0.942629529012285	-0.942093101780828	-0.941710271429056	-0.942231143779914	-0.945889207924984	-0.945516362989882	-0.946889557965457	-0.947407834605327	-0.947080006757827	-0.947377501387181	-0.948401381190554	-0.948549301054534	-0.950772809250795	-0.951774458559686	-0.951895251412717	-0.951071235873093	-0.950261268924025	-0.951464487302534	-0.947597049886767	-0.948591128240078	-0.949302164283495	-0.953048996115187	-0.955679626613857	-0.95394541700301	-0.954893684968396	-0.956609915347086	-0.957557396596376	-0.959286606886402	-0.962313075058908	-0.960527932249759
-0.958117182796474	-0.963140296862247	-0.960593020573085	-0.961921720084354	-0.959408075456219	-0.959626931792583	-0.960526371477364	-0.962881440194585	-0.962732820028941	-0.962019205879571	-0.961456400854261	-0.961250572242579	-0.95835883157546	-0.960937721361488	-0.961400829648068	-0.963884071259606	-0.96290241618208	-0.962681639851518	-0.965485278940919	-0.964804268550345	-0.965206476929062	-0.965860366073414	-0.964713688929956	-0.965424126571792	-0.969193141706299	-0.969040831604788	-0.970062264845434	-0.970403466160129	-0.971155419466018	-0.969556008458899	-0.970530999508516	-0.973531871318926	-0.975473927762132	-0.977233893452004	-0.975514692485328	-0.977440803911353	-0.97660408918014	-0.978840999299886	-0.977444628470619	-0.977284142173392	-0.97962381911797	-0.981862830086188	-0.983549274613498	-0.984406094631908	-0.984746514430065	-0.986401429557745	-0.986301679438742	-0.988155902364178	-0.989722517539607	-0.990968557265268
-0.975650560389954	-0.981678468990017	-0.981280283601621	-0.983113238403385	-0.982061581191874	-0.980671683250156	-0.982136006908398	-0.983356892517183	-0.981853295335763	-0.982603220530508	-0.980746289877471	-0.98008776086017	-0.980511646262767	-0.981690340773294	-0.983661348821022	-0.984630389821498	-0.984775921391738	-0.984977825013509	-0.987159559997927	-0.987929535375829	-0.989609214709872	-0.988159173735432	-0.988115096835737	-0.987659641623884	-0.99194265314274	-0.99067996804172	-0.992822208408607	-0.990818097416027	-0.9921981369912	-0.991608063521243	-0.994544925860601	-0.997173508297635	-0.998377945097053	-0.998009259245114	-0.996283877866163	-0.998497063635109	-0.998968068075865	-1.00297171450438	-1.00232603117063	-1.00259104700019	-1.00361942945333	-1.00497849473651	-1.00605237520833	-1.00764743740485	-1.00756602952645	-1.00864951347332	-1.00933671885754	-1.00990407036152	-1.01152533495151	-1.01395462790229
-0.992450205180606	-1.00078043199671	-1.00063830201279	-1.00140342490094	-0.999847340191757	-1.00017659297314	-0.999664420504159	-1.0017144159784	-1.00104157415375	-0.999430419374267	-0.999516337984366	-0.999746855182712	-1.00069499592842	-1.00213826023665	-1.00304730820042	-1.00311709133118	-1.00366242744424	-1.00502953424322	-1.00680181079664	-1.00782544893349	-1.0100366276156	-1.00773810965654	-1.00834834515672	-1.00803106673691	-1.00976783775294	-1.00979285764203	-1.00930408336446	-1.00891263457175	-1.01013465249785	-1.01251270265042	-1.01381824704972	-1.01560880220564	-1.01640345859694	-1.01545550074012	-1.01447193380684	-1.01709280252645	-1.01681253486024	-1.01996095278797	-1.01988417783093	-1.02059611079852	-1.02054351532336	-1.02160174664429	-1.02182600668033	-1.02304116073455	-1.02227634976351	-1.0235727189733	-1.02522833547646	-1.02509040515489	-1.02671776639902	-1.02687418144044
-1.00823796724927	-1.01457760424706	-1.01707351860025	-1.01718128423725	-1.01627620636392	-1.01655347105792	-1.01757599140231	-1.01825943123097	-1.01675000941155	-1.01637250776144	-1.0170809788391	-1.01717852423146	-1.0190794631726	-1.01978074987069	-1.02197279315318	-1.02017263039647	-1.02058080933998	-1.02038580779555	-1.0221806621967	-1.02252183197493	-1.02471746996221	-1.02421021480793	-1.02489729331158	-1.02427184587572	-1.02327356311265	-1.02439443902003	-1.02444664656277	-1.02533358718252	-1.02572701570786	-1.02817806130221	-1.02738834799736	-1.02861664484479	-1.02963553210938	-1.02975317363318	-1.02881613728346	-1.03078621178402	-1.03067995481078	-1.03152489931579	-1.03086222890513	-1.03231299493566	-1.03310247539064	-1.03371368631705	-1.03372827984414	-1.03238626923214	-1.03147332227626	-1.03277087048637	-1.03296782751765	-1.03472438936051	-1.03494004813677	-1.03576447359391
-1.02189155301711	-1.02878192327167	-1.02830418432635	-1.02913449037329	-1.02865848728992	-1.02822809525915	-1.02934057410253	-1.02996950010082	-1.02965905022978	-1.02822832714824	-1.02833977949964	-1.02857099609538	-1.03028085786032	-1.03180376711338	-1.03344560274685	-1.03224588245738	-1.02998163740078	-1.0309088901559	-1.03194650431552	-1.03368574585748	-1.03414892722049	-1.03526221674315	-1.03444664743729	-1.03400475765249	-1.03366593598443	-1.03285156777703	-1.03288104798468	-1.03520828888064	-1.03639689324466	-1.03652777657939	-1.03571103347277	-1.03787062607264	-1.03876058797609	-1.03823698416051	-1.03661727452167	-1.03665124228906	-1.03662787676445	-1.03779270969905	-1.03748645474294	-1.03782571272192	-1.03883653094695	-1.03912577508904	-1.03834388684003	-1.03781023973441	-1.03681817067209	-1.03773626072794	-1.0382441056367	-1.03838450682329	-1.03837346177011	-1.03871821630615
-1.03009241301809	-1.0362139833345	-1.03604878567036	-1.03695662564061	-1.03662133701735	-1.03552292976692	-1.03600350998941	-1.03592856380819	-1.03633940294854	-1.03556831509078	-1.03580491057525	-1.03541663605765	-1.03600417553314	-1.03780636391425	-1.03883916633285	-1.03926816409019	-1.03798805763593	-1.03822478130087	-1.03922547061266	-1.03974450960982	-1.03985421264825	-1.04068788512796	-1.03902400889701	-1.04008621217345	-1.03846892886426	-1.03739465085213	-1.03755033891589	-1.0380102737751	-1.04003095452335	-1.04042737539571	-1.04063002758463	-1.04130088877238	-1.04215874661174	-1.04193800967349	-1.04030943088448	-1.04037019328657	-1.0410591913888	-1.04101824061177	-1.04088577683674	-1.04055521156197	-1.04096746266556	-1.04007971718777	-1.04023939992684	-1.03908690922271	-1.0398437918249	-1.04035948626134	-1.03974812432161	-1.03978459002565	-1.03991196908273	-1.03888864789301
-1.03111481953732	-1.03710233738693	-1.0383482365549	-1.03811155194318	-1.037288727442	-1.03758191635493	-1.03765491931348	-1.03706501437711	-1.03777575834087	-1.03696787008562	-1.03776972928102	-1.03754760784678	-1.03808184855005	-1.03887525970315	-1.03881335831473	-1.03986073685319	-1.04007810125482	-1.04085718496268	-1.03955426538059	-1.03922649956046	-1.03842749989722	-1.03962605401571	-1.03912669348966	-1.04036317455822	-1.03875858173701	-1.03829333083593	-1.03831348766659	-1.03918881597242	-1.03999431565135	-1.04131077031087	-1.04160041792755	-1.04159814074616	-1.04139490185467	-1.04139047974157	-1.04083135484643	-1.04050648416414	-1.03993540491444	-1.03959161681844	-1.03860496501988	-1.03941975371348	-1.03955422983142	-1.03927890265188	-1.03923326808823	-1.03857771926679	-1.03989958519927	-1.04054983329493	-1.03911544706656	-1.03906975327312	-1.03853365887005	-1.03766850209124
-1.02282337952034	-1.02900812082216	-1.02965094106318	-1.02982399209815	-1.03149328497116	-1.03030811932512	-1.03054002537126	-1.03111570351911	-1.03282396579753	-1.0320072673393	-1.03184050042523	-1.03232469575514	-1.03255905378964	-1.03268797112536	-1.03255604109651	-1.03361014153625	-1.03419380360911	-1.03491611586007	-1.03506673610445	-1.03441478803513	-1.03391859613249	-1.03419087653918	-1.03566239701073	-1.03611693902152	-1.03626683500104	-1.03611122899991	-1.03614816255136	-1.03540982423789	-1.03478519556325	-1.03579652294958	-1.03616568947827	-1.03658649945392	-1.03681186354879	-1.03604727192008	-1.03524410791761	-1.03597222836014	-1.03605599813886	-1.03534563741661	-1.03444413893197	-1.03574801523318	-1.03555102960432	-1.03473213540563	-1.03539949457641	-1.03512971046737	-1.03625309668861	-1.03609414205754	-1.03534598714356	-1.03530520066134	-1.03547507001747	-1.03588243336472
-1.00175943286819	-1.00752961830476	-1.00901615533284	-1.00838016618387	-1.0102454165857	-1.00907011117126	-1.01042478898624	-1.01017714607488	-1.0127192640045	-1.01334723882233	-1.01251548769322	-1.01244953392567	-1.0126520605339	-1.0134891274223	-1.01287381992049	-1.0145890267205	-1.01596433079603	-1.01726963499824	-1.01908595781917	-1.01782941503799	-1.01785125635668	-1.01721369597967	-1.02016325474128	-1.01996667190881	-1.02004868468825	-1.02123767506312	-1.02169429503302	-1.02143197698408	-1.02097297013336	-1.02247057815591	-1.02308558125736	-1.02438381846575	-1.02466501674024	-1.0234645448317	-1.02250476679158	-1.0236632749696	-1.02434459546873	-1.02512158652308	-1.02371356087915	-1.02546735028248	-1.02473938531811	-1.02388778628005	-1.02450234945348	-1.02609251728118	-1.02655156030275	-1.02638620891248	-1.02710881895132	-1.02657402811195	-1.02759443246132	-1.02767477765131
-0.959584704353919	-0.966398412854906	-0.967642881352532	-0.967677971716322	-0.967097533710016	-0.968821096005803	-0.968602493826211	-0.968870564171442	-0.972437321238055	-0.974074867629794	-0.97072336784295	-0.971164790769393	-0.971503326009487	-0.975354099936209	-0.97586154945231	-0.977983648926313	-0.978811947462538	-0.980345662560744	-0.982787673805844	-0.984324739031689	-0.986429246584272	-0.983417676395725	-0.984785865777097	-0.984380667820695	-0.984474998923923	-0.98704073240918	-0.986899149848557	-0.988354819290628	-0.986543028338738	-0.989822030682992	-0.992097433374549	-0.99370165160134	-0.993197245014939	-0.993758598599913	-0.994131755056505	-0.992294276919766	-0.995278571231687	-0.996111148469219	-0.996522935851139	-0.996840899313042	-0.996914270197006	-0.998418535804524	-0.999293250336165	-1.0005556372537	-1.00239440425973	-1.00223771361334	-1.00347618761124	-1.00510060652586	-1.00684675042775	-1.00813423647115
-0.886821599691551	-0.890763982808145	-0.892530446846452	-0.892340612930361	-0.894637794687169	-0.892812392077356	-0.890077046698983	-0.887219991366854	-0.891307436482517	-0.897164421317767	-0.89807400523188	-0.89857225892977	-0.900708616530958	-0.900642345505447	-0.905790145821179	-0.906683222996039	-0.906964261327525	-0.909491479295085	-0.911650586583818	-0.913446289332809	-0.91439285517688	-0.911151915819016	-0.912578607319662	-0.911797713599611	-0.908572248642188	-0.910283397863497	-0.91301217647965	-0.91489311214671	-0.913838880192009	-0.91563397832255	-0.921243125291184	-0.924742818766685	-0.92449782330759	-0.927525386778801	-0.926655416393903	-0.925621061058772	-0.925592200729145	-0.925491899739324	-0.928263879779187	-0.931323252691568	-0.932467464649964	-0.934168428441077	-0.934566375356155	-0.940168654214136	-0.942264699425629	-0.944789024629056	-0.945066286384175	-0.948849514856175	-0.946828549036377	-0.950358425366652
-0.766054964568738	-0.767341876145493	-0.76688845602463	-0.76581636445592	-0.766471009910246	-0.762247028548632	-0.763367918952613	-0.764571331382111	-0.76831292801944	-0.767493133646861	-0.770313086357061	-0.769476478782006	-0.770398448501161	-0.773645916670104	-0.77378462234786	-0.780148816586901	-0.785658730849311	-0.783954107952334	-0.778804274495444	-0.787000371303471	-0.778590487419641	-0.781104879343295	-0.781182448957069	-0.781972011474668	-0.781633721348635	-0.775008448449352	-0.779519283822517	-0.776288218486396	-0.782461196715318	-0.78083505069889	-0.78202377767646	-0.789845342065961	-0.791989155158576	-0.793993187366515	-0.791921901698733	-0.791977861939426	-0.791610910536504	-0.79727680222951	-0.796674135593784	-0.796583181181166	-0.803127994076255	-0.812308768347586	-0.816682200645911	-0.811862339431317	-0.811575599273186	-0.815970955631028	-0.818738574596111	-0.816686059454459	-0.816129711604978	-0.823251575444897
-0.518158767589958	-0.528306499816134	-0.533115381706777	-0.546482068645116	-0.546391031915547	-0.549476791692755	-0.554070071776234	-0.559569437317421	-0.558525973030649	-0.546393270891474	-0.554452837190019	-0.553351840586765	-0.551971542276943	-0.549894540144623	-0.546762785423355	-0.560888460107657	-0.557972011864172	-0.562959428234893	-0.568278007434209	-0.563876477333094	-0.557508072128323	-0.553412204911646	-0.554503675863705	-0.559374965845574	-0.550105488543027	-0.549364056265049	-0.559296091820342	-0.555923782149347	-0.570751572239941	-0.571660403517684	-0.569954877423152	-0.5684054569962	-0.573798581247602	-0.574293540684867	-0.581238592116513	-0.573889362350959	-0.584951861859552	-0.580185849242439	-0.586345031285559	-0.59271761866067	-0.590962788893114	-0.598679764661803	-0.598926002476734	-0.604640739914089	-0.607749918822244	-0.605384227261803	-0.601608581048778	-0.606639578806735	-0.612385156871514	-0.621915339115898
-0.150258726599735	-0.157987696736994	-0.156023539731802	-0.166614410258964	-0.168645723034434	-0.17737021084245	-0.177095475028128	-0.177290717136997	-0.17679186418977	-0.18069038683837	-0.167899232855804	-0.176159450558074	-0.164532419628821	-0.17194736146714	-0.172187610744882	-0.186821349256391	-0.190876607199775	-0.197942731752059	-0.201647470203317	-0.195899838368692	-0.19951160930144	-0.193491018687041	-0.19113677155688	-0.188356988276726	-0.185188245747734	-0.190043304086657	-0.185482564152137	-0.191601323710519	-0.20130436697985	-0.206914053883271	-0.207680314260035	-0.207247907540898	-0.20493158348939	-0.21341110358814	-0.218096955684435	-0.227744125070987	-0.244525506660013	-0.237733347398062	-0.238476685258415	-0.227426358796763	-0.233647944183684	-0.232464395092271	-0.239798528753659	-0.244901941269893	-0.245260047881451	-0.244842388585089	-0.239374089710911	-0.240078622036783	-0.240393664504329	-0.241732935880516
0.0857998705062648	0.0904107550014139	0.0899943236208053	0.0893472665292849	0.0816895481442777	0.0819942241012832	0.0865082084582234	0.090302934655997	0.087763283691733	0.0867555729952895	0.0870618589509636	0.0866942640459217	0.0869002491530671	0.0851367396519292	0.0835087502500406	0.0821872266407961	0.0831025254652318	0.0815966745852153	0.0779503101292811	0.0742556757520559	0.0740094651782998	0.0721613527536578	0.0784414376883306	0.0780901280325726	0.0692584118943069	0.0712147636245976	0.0729087397151664	0.0783432699877202	0.0761395412018566	0.0725243852139875	0.0682439621154314	0.069064079369409	0.0707411061081438	0.0688027747543568	0.0654175886828422	0.0633246918899558	0.0581737932861628	0.0646034664089879	0.0626591586691581	0.0682120074256716	0.0694527619677212	0.0652585943768681	0.0655722763398701	0.0652190268807175	0.0675293935076224	0.0641079977256453	0.0617458574367095	0.0602058263985593	0.0610894292113656	0.0670344186412268
0.0827797119155454	0.0864767130535473	0.0938621064682395	0.0900019042973038	0.0875889713112291	0.0833478574828288	0.0862216870207287	0.0883957226147691	0.0907373209099516	0.0892971797855063	0.0925606578248411	0.0922156306509867	0.0924138212497115	0.087910172036399	0.0884279178124564	0.0914662097570848	0.0918089118796799	0.0916002285115233	0.0917313106446672	0.0911833038791375	0.0974713351267878	0.0961198029610778	0.100035749110556	0.0970092924109929	0.0844286579196135	0.0852654395386491	0.0801013564321219	0.0916468824998649	0.0944562058108784	0.0947886695468834	0.0900069745469106	0.0931572122642666	0.093447509006499	0.0936681843129955	0.0872575958940842	0.0866099428594683	0.0835063439556499	0.0878166694435602	0.0846011683981076	0.0846757544815089	0.0864662048267267	0.0843035604805057	0.0867114455694317	0.0840898679858356	0.0813472839150968	0.0813985581367432	0.0842860956374704	0.0884411903968745	0.0917288533154603	0.0930660998019682
0.0871412143594123	0.0929722379590666	0.0945727034596467	0.0958732935821489	0.0934043850958009	0.0925362883611947	0.0919658647930224	0.0933293902534794	0.0954998816971527	0.0953413222044179	0.0954558070016197	0.0957048425191552	0.0973490507346395	0.0930920277773312	0.0928351701710981	0.0940023546068968	0.0959277385466008	0.0946344114752762	0.0942207694327618	0.0946813757982509	0.0972003860336304	0.0968899279393769	0.0969784810028377	0.0964437995803091	0.0912812190902245	0.0899683366982519	0.0887342041072322	0.0907964262347507	0.0908947680076012	0.0910538688197886	0.0918125527870841	0.0902728689326254	0.090974417982451	0.0899118801821233	0.0900552511372032	0.090543665062628	0.0899826325505076	0.0890844513006403	0.0876912403629253	0.0879198123039906	0.0890600425294479	0.088677171626754	0.0851590556848306	0.0834945070433342	0.085791691936836	0.0853113721445005	0.0859268468800002	0.0875774350126291	0.0881836403730937	0.0886042026631586
0.120040894129116	0.123865126673639	0.125109189520778	0.125706749255648	0.125554195679068	0.123519572055246	0.123800245230649	0.123752067573297	0.126278851829698	0.124201385410543	0.12525372071255	0.123945830039867	0.126010073044361	0.124388183178973	0.123572070264718	0.122687975726092	0.12355633241046	0.12459732328895	0.124456078812787	0.124937819271972	0.126326770102458	0.125918997544154	0.12517013890924	0.123709522876674	0.122263508820483	0.122617431453158	0.122276762782562	0.121946955032882	0.121496704298419	0.121368249836602	0.122919248443173	0.121018443418973	0.121601501071196	0.120956173144357	0.12009841579215	0.120884732512421	0.120364227239225	0.120800751671107	0.119019362435923	0.119495118851017	0.120107106998674	0.119319304956151	0.118083937271724	0.116848183350385	0.116778804202861	0.116049392799906	0.115242738422954	0.115735036024389	0.116115673687627	0.116236780916253
0.151447051006993	0.158404114044879	0.15840109660433	0.156618045205322	0.155700572258172	0.154588315187346	0.155262492959917	0.155881248844105	0.158506707701741	0.157930300145994	0.158885834892678	0.156855798298447	0.156542628435629	0.155509394990432	0.153768091596707	0.153796712011834	0.156920604828206	0.15758190591767	0.156111351490543	0.156362095204966	0.156445447888517	0.156688800088712	0.155142937828333	0.154911737311669	0.154396139604007	0.154931070774986	0.154247153010646	0.152915873895727	0.151648402571089	0.151471685789513	0.152653433120207	0.151408614782592	0.151342296198059	0.151203565652839	0.15201664634736	0.151657982506825	0.150816006950813	0.150865301581124	0.150035818308109	0.149857296374797	0.150902695915348	0.151830090471523	0.150869216708824	0.150499774349102	0.150406553973708	0.149058842495855	0.147573479551119	0.146470233092422	0.145383363101384	0.147083824117611
0.19846769491359	0.207397765314954	0.205957728238234	0.204612493644456	0.203650284555519	0.204778927475819	0.205208648254641	0.204990733603881	0.205791534123562	0.20618119686727	0.207349015592922	0.206031146709479	0.204841038316088	0.203083264862616	0.203071160738109	0.204877553472467	0.205413943346209	0.205816302116558	0.204983990480486	0.203780466232181	0.203434475896278	0.203752921730441	0.203017738928461	0.201843448615153	0.202660834828282	0.202510258893203	0.203069132005276	0.20154275300642	0.200947179757954	0.20057925405914	0.200158618890454	0.199689965950899	0.199859677257347	0.199365634836034	0.199727922854952	0.200195438221117	0.199154544325731	0.198418063159606	0.197879836399854	0.197123765239924	0.198176934336658	0.19876466478296	0.199668208616415	0.199136876897649	0.198029516512843	0.196274820690484	0.196392251406019	0.195201460231223	0.194660014971833	0.195047636944597
0.238506568205935	0.246972812357507	0.244550395881891	0.24254754578271	0.240721673121331	0.24159023436884	0.24337436659821	0.244714527862207	0.24461642498655	0.244751202226863	0.245261548943678	0.244589716935832	0.243134289725458	0.242237205611096	0.243405979558165	0.243889524236555	0.243830766321515	0.243458736474025	0.243501172912409	0.2432033460481	0.243794542905689	0.242995891952104	0.242836629134048	0.241581305084618	0.243018478616474	0.242413605897692	0.242157090671208	0.241181230616799	0.24219560144148	0.242281009816454	0.242344648536247	0.241378224525391	0.240971385683801	0.240336880783255	0.240624113882323	0.241081156373025	0.240871539938101	0.239741952449832	0.239547688140906	0.238564288808672	0.238946362228788	0.240023708829309	0.23939931181769	0.23840763289196	0.237768804782998	0.23755416842682	0.238267876281313	0.238166523793431	0.238718560557384	0.237298807361456
0.264192527571112	0.271032816196672	0.270469185317269	0.270220495259658	0.269719046488411	0.269639450939395	0.270808780985102	0.271449344503869	0.271167515641389	0.27162428738759	0.271324182211548	0.270644479227835	0.269756272289057	0.269178054410274	0.269947597066066	0.270388584388033	0.270818326925885	0.27059200639448	0.270879433064139	0.270803641332667	0.270878691787678	0.270365473924469	0.270128379677817	0.269424937761934	0.269513109307649	0.269538983959259	0.2695383501498	0.269153541506581	0.269045984247617	0.270035755782431	0.270431755038258	0.269629334855509	0.268906467777538	0.268339313969886	0.268641547913782	0.268832982051109	0.268565982024086	0.268218603236001	0.267452033485393	0.266933073357651	0.267053749135797	0.267164007368586	0.267141105509125	0.265881325210352	0.265933618913199	0.265862603797464	0.266339236734106	0.266488870955323	0.267427170996037	0.266069321138357
0.282386052460297	0.288909377550289	0.288471716929681	0.287215590113336	0.28709664056099	0.286794789971641	0.287647078968767	0.288231422042752	0.287687461580787	0.287645554084642	0.287916515215912	0.287331792997895	0.287258448394317	0.286523857324919	0.286951549144841	0.287388432431167	0.287820017817567	0.287483938635049	0.287647340218419	0.287348225163019	0.28763694858609	0.286773368687007	0.286654710536112	0.285800240125583	0.285901108065299	0.286801896696904	0.287563912762929	0.28677393902792	0.28637756249312	0.286873300168938	0.287581639336011	0.287134946287727	0.28635314696815	0.285529055921867	0.285641523176595	0.285434688449975	0.286094661362597	0.285954278317954	0.285714960128886	0.285425352243633	0.285225957353244	0.284958967301465	0.284784832299443	0.28373790668791	0.284221294729542	0.283954479343431	0.284653520255302	0.284536535373812	0.284682627479273	0.283875458232807
0.291758270137737	0.29756193037251	0.297285536209261	0.29624944501219	0.296004297381178	0.2960891837655	0.296588882376015	0.296022971037234	0.295930420387828	0.296386008471056	0.2965142794223	0.295306398196695	0.294839254825168	0.295103460427571	0.295519673935294	0.295473891353716	0.296052990812316	0.295814504439881	0.296279791963959	0.295254403383796	0.295434947267905	0.295485190055013	0.294982860184344	0.294549498639409	0.294107576131289	0.293431295532149	0.293891905712534	0.294145918141915	0.295845524169555	0.296369177946133	0.296305784622984	0.296134873433195	0.295783331718794	0.295389602636257	0.295383418550383	0.294912777174587	0.294674716940038	0.294397461486561	0.294732825701265	0.295040808324366	0.295138531745146	0.294667612192868	0.294953690819973	0.294194822720419	0.294463838311824	0.293570077225219	0.293768092367038	0.2934366974798	0.29405292298661	0.293818272476836
0.292793382658854	0.298656987975692	0.298316892076237	0.297674103089095	0.297465618943227	0.297426863934907	0.298031380370768	0.297388785632421	0.29720427945721	0.293968564188119	0.285793749180869	0.283153135074068	0.288995033130451	0.295464382657609	0.296857642539013	0.297194667730683	0.297246354469628	0.297878333627186	0.297424076970526	0.297754298509136	0.297820570523695	0.297384607898663	0.296339005857841	0.296161644161222	0.296083438138209	0.292027839454067	0.292214100989571	0.293847960695167	0.297962821001763	0.298495801885453	0.298757955357	0.298143225430271	0.297550241195532	0.29786069937456	0.29774712842836	0.297778272834449	0.297230985077698	0.29713292594617	0.297317975673254	0.297791848095452	0.298428101969874	0.297885439900314	0.297818508671922	0.297005373438534	0.297262862508772	0.296667872458827	0.296964739947723	0.296564989491642	0.296866804814407	0.296841764918311
0.288378391517515	0.292980505795428	0.294009825186748	0.293412917290248	0.293649472308574	0.293692281702384	0.294244328780682	0.294077329666676	0.293632264985072	0.289606591636171	0.281564433776734	0.280178796366121	0.286880912381901	0.29271840720185	0.293419481339652	0.293555708268274	0.293196386570313	0.294156710592532	0.294230163849966	0.294511430227392	0.294202751710948	0.293594960456298	0.293342691942525	0.293164686319911	0.293486834354123	0.288929801932246	0.289083979297633	0.290494102342505	0.294862991609694	0.295603883981144	0.295702816243204	0.295165253925104	0.294577063572032	0.294751667495279	0.295091263445697	0.294863069603101	0.293954322026976	0.294430883328371	0.294539630778015	0.295051155082229	0.295518463398507	0.294956015645166	0.294823423859217	0.294483008412865	0.294408012383687	0.293520673488914	0.293290158268661	0.293564689491583	0.293552680004727	0.294009791502639
0.280362912913404	0.284614518776516	0.286094652885052	0.286226106815024	0.285986592399069	0.284661957305052	0.284882998926231	0.284683137996982	0.284969203512152	0.280533210668099	0.272038602292783	0.271523903261319	0.277672117849051	0.28488856290801	0.285476217734618	0.2855334733158	0.284698107418379	0.285776500769536	0.285850687645382	0.285993030641717	0.285298773721045	0.285536239764525	0.285755764583504	0.286129642479102	0.287048676283424	0.284725484403848	0.284313077935135	0.284820807097157	0.286376415198811	0.286959948441261	0.287427586420972	0.28662236554022	0.285777259227152	0.286367465568482	0.286925859134142	0.287195927297428	0.28589855276394	0.285896112757182	0.286086406551787	0.28679298233316	0.287620901951415	0.287089373666659	0.286369323733127	0.286313999336503	0.286145417210677	0.286269423985471	0.286112271765065	0.286199083795284	0.28672005380745	0.287145704517324
0.267443802439965	0.272234689160668	0.2738700742873	0.27387627205028	0.274320285431632	0.273172081736799	0.272646569004338	0.270828076158178	0.272240244099733	0.271986522450117	0.271848330907154	0.271355425126701	0.271605932656745	0.272933069417524	0.272739204711771	0.272052294346086	0.271233364259133	0.272197191061305	0.272316444900969	0.272461132503431	0.271882678242458	0.272121932171741	0.273185734313003	0.274028828904843	0.273782057230698	0.273826864442563	0.273864885606402	0.274636314176666	0.274818367996164	0.274554283255282	0.274346269019685	0.273925626334244	0.273718173425104	0.273908640726779	0.274130420346435	0.273982419889269	0.27313729444521	0.272658943675538	0.273565592098696	0.273806546058166	0.274039077294936	0.273815015068258	0.274212447820284	0.273323069567489	0.273095482321436	0.273471883925412	0.273570218718418	0.273438384118454	0.27317007374569	0.27474568986885
0.248243366880178	0.2543057869408	0.255880085088428	0.25551769290875	0.254107208127069	0.251263491249878	0.251030283109466	0.250900957466953	0.252538550230858	0.251994197767252	0.251115944821718	0.251884017245285	0.251595865180431	0.252671159197962	0.252236572195762	0.25214587507661	0.250180034487666	0.250769107833479	0.250914032270266	0.252150133742657	0.252090378331514	0.252317256091897	0.252427547189299	0.253551235239367	0.252064561807597	0.252456523604764	0.252435666302884	0.25408823343342	0.254016793847049	0.25426060750823	0.254225789725742	0.254435264218319	0.253482034092012	0.25366072048968	0.252949274302675	0.253376639567596	0.253424249851177	0.253563377993217	0.254147096215681	0.253786901330672	0.25345909933968	0.253811427459334	0.254250240884655	0.254341141860485	0.253171707484469	0.253389845603292	0.253715528208247	0.254725998486605	0.254382633646125	0.255217583861297
0.222390779010965	0.229154383445722	0.227248555957005	0.224471659026309	0.22245188288854	0.222237668601028	0.222907200453334	0.222970097048912	0.225461159873136	0.22462442067008	0.224758668629054	0.225324959140125	0.224997559775963	0.225771329533079	0.224405318880553	0.22453010465688	0.221915403039795	0.220484832327978	0.217668436032327	0.219010464616715	0.222106680370815	0.224732649520091	0.225068406499415	0.224235295289636	0.223515596806827	0.223167133486518	0.224585298866684	0.225984683067276	0.2255047028571	0.226182139115058	0.225498947791477	0.22537779481237	0.225743993239822	0.226448274771679	0.225124145674015	0.224191577781297	0.225807990898835	0.226237465348483	0.225746624669527	0.225774561964147	0.226662753643346	0.226521793334463	0.227648448327175	0.22668514809353	0.226853887562575	0.22646057913578	0.225513577574196	0.22723170723362	0.226970659657707	0.227773293502828
0.18622730648723	0.191449080412056	0.188159141131572	0.183968071574455	0.185330463445966	0.185425511156002	0.18675149748578	0.186918445819298	0.188660143644895	0.188430296002985	0.187586822295371	0.18707960006223	0.189284082077891	0.190777470120249	0.190171243791992	0.183047801772454	0.180214434422456	0.176848048548473	0.176204934080153	0.178757546615999	0.184077580364082	0.188830305108938	0.187712466451301	0.186420784758262	0.185537414173648	0.185198856637614	0.1866816849662	0.187210317717492	0.187764602895705	0.187807384144068	0.188636493076993	0.188953652613382	0.189494454455428	0.189738628723079	0.188817986587339	0.187644351136059	0.189330949954672	0.190011409078807	0.190168842273285	0.189761205412204	0.189727671779846	0.190491641806764	0.190672236245295	0.189600924469354	0.18975159569203	0.190455295014413	0.189352657723781	0.191095240322403	0.191581755277937	0.193255846525717
0.133086023522454	0.136449822417321	0.13717018669819	0.1364739502427	0.139586810354853	0.13968002304394	0.14067817087277	0.136258664054505	0.137819354076518	0.138089798247145	0.139446583240505	0.135460104064968	0.134899937194881	0.137361120264794	0.126204843180088	0.105079077880362	0.106132361960852	0.110833216908328	0.112808238790623	0.110890421511211	0.117230808065197	0.139961279672189	0.141002055277575	0.140309946029681	0.138923349921859	0.138944880510295	0.137809739495884	0.139040897853572	0.140526471634831	0.140507183978511	0.141764083155645	0.14188498955125	0.142499736800427	0.142876077309568	0.143059849612041	0.142832702407046	0.142384197424992	0.143155663211674	0.143807415280181	0.144722985725131	0.146155088498727	0.145217473952233	0.143561586393721	0.143991420658601	0.144110268763002	0.145263053355337	0.144287537037085	0.144966609461064	0.146983145029321	0.148415937648944
0.0726171269754969	0.0690477316123665	0.0605731113645865	0.06277018267851	0.0624396870891559	0.0687849973160101	0.0619474096642758	0.054991621931615	0.0562792553712527	0.0564764862837211	0.0599222800138925	0.0580961845626527	0.0661530658534139	0.0667310522669837	0.0474897136304815	0.0354234697292518	0.0333938015973478	0.0352450529740048	0.0368447366189462	0.0374568630636073	0.0475589839828554	0.0562794257133732	0.0689930341018744	0.070593604667485	0.069502357720401	0.06920884993877	0.077866244908144	0.0923178496003967	0.0990512485735953	0.097443488033238	0.0965404438097184	0.0957319180431532	0.0920039414565164	0.0920224139687086	0.0778642540981924	0.081837254148077	0.0831907637009609	0.0909080045624567	0.0909847705333023	0.0919610457047902	0.0822756784258625	0.0786122791361906	0.0775225316405994	0.0834650449776232	0.0838607277949855	0.0910377455198568	0.0886996690791002	0.0938971607459508	0.0963099134994368	0.0946804171575581
0.0406184654658114	0.036168927484296	0.0275421311084605	0.0289700274659407	0.0259222325616774	0.0299144994978997	0.0246884072816334	0.0189908498418311	0.0197179711775256	0.020084600009894	0.0210651714877246	0.0196288275683393	0.0208231707211025	0.0240297991971031	0.0154645604735222	0.0144529292237511	0.0150035190969841	0.0137374533209085	0.00999399493010612	0.00943106514360435	0.0185270925992483	0.0193041130706691	0.0256993708682855	0.0257782705804777	0.0272413019784067	0.0267691902856122	0.0363481348270522	0.0489704441059908	0.058656032592304	0.058888704471531	0.0618027023939112	0.0606733744032685	0.0556492539117115	0.0564053639835683	0.0419974735781886	0.0459961113040662	0.0449333494139881	0.0556635402973762	0.0542977510783039	0.0557212318503954	0.0459747728732981	0.0427900092835576	0.0437255592937239	0.0489044068063719	0.0490517394026098	0.0548773023334904	0.0538824187830365	0.0573470469882766	0.0592925803549231	0.053924682816431
[truncated: 188 more columns]
