# Supplementary material for: Performance Comparison of Centered and Tilted Blunt and Lighthouse Tip Cannulae for Drainage in Extracorporeal Life Support
Source: Cardiovasc Eng Technol. 2025 Feb 10;16(2):238–50. doi: 10.1007/s13239-024-00770-x (PMC11933157; doi:10.1007/s13239-024-00770-x)
Supplement: Supplementary file 2 — Supplementary file2 (ZIP 41,511 KB) [file 13239_2024_770_MOESM2_ESM.zip › avg_velocity/rc_0_mm/Blunt_Qc_1.3_Lmin_Qo_2.6_Lmin_rc_0_mm/V_ms.csv]

0.0140547321363438	0.0114248442140242	0.00243055768733422	0.00230304185920608	0.00245378562140164	0.00192843085384814	0.000403131131138162	-0.00149140579472524	-0.000806734207159315	0.0007555233975431	0.00142324916558512	-0.00148953909601976	-0.00224311802751902	-0.00159400939857215	-0.000107546068604927	0.000856169169084898	0.00217412328010548	-0.000819482144628136	-0.00063187064499298	-0.000828114319186245	-0.00160097330547492	-0.00274665846323409	-0.00200415244777147	-0.00225640739747441	-0.0022387147628276	-0.000538910869306403	-0.00071323506185526	-0.00157036781686703	-0.00147895287579293	-0.00187859589313096	-0.00124259456474955	-0.000895480671660452	-0.00106375786022363	-0.000343736072138396	-0.00101289519508728	-0.000943848593362	-0.00162106375696838	-0.00103686677932779	-0.00116141108693798	-0.00136948768900118	-0.000730665683870783	-0.000790528957634108	0.000106447322365772	0.000397487036567584	0.000653541112907141	0.000299634615824123	0.000422841393034848	0.00027569648962454	0.000338609418604417	-0.00108903283861914
0.0139124113511751	0.0113069250223939	0.00320515767860706	0.00164890630090295	0.00122335816931253	0.00125475334115825	0.00152378385304003	-0.000185361728967903	-0.000481829416881362	-0.000101023785235565	0.000511970251294235	-0.00116663056958042	-0.00215298701050686	-0.00165667755259386	0.00032665661826016	0.00130593267082717	0.00257048967011151	0.000299325637598236	-0.000406098328108594	-0.000653958095045538	-0.000918983306416911	-0.00158353838817036	-0.00135430791147517	-0.00184898860708859	-0.00142293397049352	-0.000801802508882368	-0.000577808893795153	-0.000805407160656122	-0.000718185834606546	-0.0011546796060374	-0.000966843394965227	-0.000595117269623995	-0.000548365563456688	-0.000586159557370423	-0.000789596766879071	-0.000556791366331634	-0.000968043758700298	-0.000442832826812596	-0.00105783677602709	-0.000596007863895722	-0.000340500108759846	-0.000383556736015771	-0.000577778996322774	0.000531529980265244	0.000416558939389562	0.000267511788105298	-3.80808457493854e-05	-5.25483400156689e-06	-0.000689857216548728	-0.000739552241270431
0.0114422974145656	0.0116602470775831	0.00669394809979726	0.00271631026809123	0.000132074034068183	-0.00049581160000339	-0.000793138232690405	-0.000592306285533823	-0.00053761713955173	0.000109688089686007	-0.000178904835722434	-0.000898396212128508	-0.00136196189047197	-0.00165238268743367	-0.000902206359572525	-0.00132146203401556	-0.000476571785290224	-0.000526350031237026	0.000472219922774848	-2.30937345434896e-05	-0.000327661178983781	-2.23468063866732e-06	0.000509957823604771	0.000461019674025028	9.30482247305709e-05	-0.00016289821505673	0.000428420888718984	0.000608671308507827	0.00077886250047285	0.00111734857080985	0.000763788805282676	0.00068101609878574	0.000386137470006752	0.000831986691804343	0.000635930484370775	0.000996406032608401	0.000829802254744022	0.00144209259859218	0.000756582553651062	0.00100433044526367	0.00102652866855983	0.00143835660140102	0.000530420071926283	0.000691148346523192	0.00093439647073344	0.000707186871013393	0.00104135914300826	0.000679574238076238	0.000209092324886629	0.000606583232866041
0.000704335053418889	-0.000214673572596558	-0.000488735393899081	-0.000125592697237076	-0.000661367242567202	-0.000211345966965717	-6.62302767822942e-05	-0.000213699107154678	-0.000628275318517795	-0.00110127650350328	-0.0015235987599927	-0.0011950346377812	-0.00126264683903584	-0.00104218666435149	-0.000386310524941393	-0.000765377101438174	-0.00165169213494547	-0.00137450645165657	-1.43228673630462e-05	-5.29410198608328e-05	3.659772765834e-05	0.000371138009844875	0.000579077190917365	0.000725099328380082	0.00102667227815777	0.000983256203029772	0.00137681166546259	0.00118542777171337	0.000915442292741263	0.00161177770942976	0.000924759142023624	0.00103882712663767	0.00141607371569726	0.00163451979544179	0.00157894299406995	0.00137845540475685	0.00131800684134522	0.00132187921396332	0.00133218590130095	0.00121869108344707	0.0014639906037914	0.00133933083202986	0.00129395576599904	0.00134859387716533	0.00139900288065558	0.000968115535240792	0.000911346960711948	0.000950993665383309	0.0012226894041128	0.00150329148117829
0.000998543532332597	0.000218276076725793	0.000407055245034075	8.10370706240605e-05	-4.21894027475767e-05	0.000311542061307167	0.000795441553178232	0.000590359671845467	0.00014553953913258	-0.000257031113303166	-0.000949203660193934	-0.000698658715922044	-0.000507805262110465	-3.51177745171139e-05	0.000471404919938482	-0.000206984129206721	0.000187335809899315	0.000181900743309059	0.00127411873655879	0.000839604895564817	0.0012174164846837	0.00178195324619659	0.00211654032442684	0.00178832759642048	0.00192768757103531	0.00191464085665206	0.00268856510288049	0.0023542039512019	0.00217756148942903	0.00187303776085809	0.00185571288207663	0.00149228514212173	0.00186255386458918	0.00184191997425705	0.00181192972928682	0.00160383752854237	0.00195124440555739	0.00128482545094652	0.00128547262666714	0.000956972707723364	0.00106753627339403	0.00121095204642394	0.00175938220876708	0.00180848685731398	0.00169859697381865	0.00132023680281764	0.00108685388370403	0.0010036701576081	0.00146590378769732	0.00196575926103701
0.00177693326842653	0.00131453387409064	0.00112203399642915	0.000457705604206351	0.000888919165520139	-0.000138640146340819	3.42590840698798e-05	-0.000360345163608558	-0.000742520399029196	-0.000323655624147043	-0.0002481036941407	0.000136086314423281	-0.000130161189264035	0.000120589618038363	4.86501956633555e-05	0.00103645737046217	0.00177199962031443	0.0018379422822821	0.00143184115658394	0.000611983682817672	0.00147599339338768	0.00147397805507473	0.00157256556367167	0.00126404060381151	0.00142790565452038	0.00166542496523548	0.00205334563013781	0.00197927630956986	0.00196981342046023	0.00159983516691393	0.0011097905010959	0.000958457351772358	0.00164120202181085	0.00192946963559166	0.00152927416495968	0.00140462377501366	0.00153853517548455	0.00168995293069873	0.00142601295801284	0.00137248342703692	0.00155565156319682	0.00187979603079819	0.00200556963882749	0.00207496780430878	0.0016987005694082	0.00161760652968743	0.00191896090011839	0.00179394696482062	0.00186659256662356	0.0018765277962349
0.00091716693606522	0.00105901713275796	0.000684416215677566	-0.000212401251661853	-0.000398952945243997	-6.26039790124731e-05	0.000394565787886464	0.000192777997626659	0.000310421047385367	0.00070147659508146	0.000686157390212621	0.000465002565560396	-4.13038950023412e-05	-5.08731207741311e-05	-4.03379071046162e-05	0.00153970422882322	0.0022727405448824	0.00203193084495529	0.00197305068372888	0.0021005634881996	0.00237037116481234	0.00214556333812621	0.00156565639344566	0.00157249548264001	0.00167251258776591	0.00228949909545598	0.00199196154147044	0.00187196162140334	0.0018593960924262	0.00179122199954512	0.00134386402921466	0.00118734652253995	0.00149243027767762	0.00144981965401958	0.00135346719342154	0.000907240664392196	0.000972016674992045	0.00126476371006926	0.00149764933644286	0.00177336693515235	0.00191378609413363	0.00216191318629618	0.00211493792728957	0.00229123450526101	0.00197195730660102	0.00150748639609292	0.00228777142847461	0.00247788781633906	0.00222738802911902	0.0019496910368838
0.00206197099440211	0.00207324327401874	0.00126442539954061	0.00052670535337095	0.000862384339288083	0.00102557873147903	0.000620160613254774	-0.000373682799048651	0.00035706828195023	0.00192423065459766	0.00222884028894936	0.00176361634645264	0.0010970754282399	0.000832762810971526	-0.000149449721597599	0.000679859196593694	0.000642304975887079	0.000552642088863028	0.000915157758101015	0.00131856104666496	0.00185803457057678	0.00165653569502171	0.00104342257725504	0.000987426843909645	0.00138178939680428	0.00137002635215665	0.0017781405837478	0.00195935978902394	0.00219540886751511	0.00162383356845244	0.00132280213593675	0.00120072097878014	0.0018400957197893	0.0020342521660952	0.00154037067682755	0.00105487802834234	0.000992680773639834	0.00164252344487642	0.00186332611234454	0.00200769880229993	0.00189914865336555	0.00217180811931432	0.00254970513381979	0.00223404273172806	0.00221486856146511	0.00198098484555992	0.00259550910706778	0.00276877807143746	0.00158940473569014	0.00175024030773754
0.00144220226975504	0.00160223075134061	0.0016708957505451	0.00103721232402746	0.000864182030784155	0.00108825513697705	0.000731494052968431	0.00075254780780396	0.00101822983103781	0.000941675996605012	0.00153710523985383	0.00174680464167723	0.00184859101026781	0.00111325380395014	0.000442872671270114	0.000389091809368547	0.000422464227095491	0.00060379708798024	0.00158767350814023	0.00185490587639024	0.00205550087618776	0.001382805430471	0.00107450023681375	0.00121075488700543	0.0015143181945993	0.00166120427858663	0.00215496682790981	0.00164889601481604	0.00178869620004024	0.00114437639449286	0.000784026003065411	0.00104891579979819	0.00139775981835646	0.00172164769895481	0.00150785618656887	0.00177918942551038	0.00190428211719333	0.00179710434136487	0.00183522443814369	0.00183484546366157	0.00144906306146242	0.0017357875361396	0.00176843910828723	0.00154364529780744	0.00169573868503211	0.00177478607604352	0.00240648208362695	0.00280779192743782	0.00219072152031912	0.00200084092121604
0.00201192997284506	0.00198639275575042	0.00241448570480309	0.00251334751847034	0.00192211157940276	0.00133257476625124	0.000916649438511654	0.000121848928963774	-5.9039878158252e-06	0.000462742734874077	0.00155416697566478	0.00193021557470166	0.00210750227331318	0.00144764719855499	0.000934779910055471	0.000550624687680996	0.000737677799741295	0.000898244464088173	0.00119760011219271	0.0015164367046246	0.00143957815899647	0.00111428885557423	0.00114506437545934	0.0011578711188261	0.00158811572510171	0.00181793717139978	0.00189185485696131	0.00167300174206353	0.00179276338662298	0.00160356053891642	0.00162189498017255	0.00211594960915028	0.00166828788841283	0.00195897572801534	0.00134129052939469	0.00169148281657502	0.00195612837526075	0.00207928259169773	0.00167986448360607	0.00197779392619931	0.0014376330147491	0.00155756545356474	0.00188844685595343	0.00162977790937843	0.00181079958787581	0.00224039326005289	0.00244177777353735	0.00299551869341498	0.00260242531365544	0.00233516768232384
0.00178874474810976	0.00180869105309414	0.00141286078298033	0.00147303102861742	0.0010733630590411	0.000866224327687515	0.00122695389140644	0.000489034594690714	0.000271612715313754	0.000474521378202958	0.00132547682937542	0.00135712714704165	0.0017096258066257	0.00135630397750442	0.000976739938716753	0.00106224820741938	0.00059287388537333	0.000760068802391483	0.00051090614995218	0.00121567980324705	0.00159293958901703	0.00186646277542257	0.00181808253302352	0.00171813477420879	0.0014325772900012	0.00176107828276724	0.0019515227515904	0.00167940217486494	0.00149619295087438	0.0014749773314625	0.00172612598991199	0.00216955620100254	0.00161190023820125	0.00152417876530514	0.00128073028846809	0.00132914469537007	0.00187030120960558	0.00185956502162268	0.00156494995969141	0.00170469600166695	0.00124583213886149	0.00157919226212652	0.00200977879601629	0.00259617917215761	0.00283852101863945	0.00262072595776888	0.00224905711236765	0.00265718010408776	0.00240347600298734	0.00177872926441377
0.00135044093622685	0.000934201458959448	0.00107279300071379	0.00138284993757779	0.00152820760512982	0.00120785811016843	0.00045533808045081	2.41962674190358e-05	0.000114046027774694	0.000968384499458278	0.00155758936023925	0.00179618845575309	0.0017762024476036	0.00138241340057089	0.00122523278039255	0.0012872951291091	0.00133315208700804	0.00138265393675699	0.00108468154127337	0.00139963417511015	0.0014597594049878	0.00151195490961584	0.00172054070123934	0.00168299654055178	0.00138821859673885	0.00152896640184845	0.00125089001125391	0.000935477385871399	0.00133832011095749	0.00110768739194248	0.00169554053656678	0.00178858887433127	0.00184179908447744	0.00165739853946557	0.00130998312838944	0.00100667321459029	0.00169397298213597	0.00116867490109438	0.00143734443914614	0.00134643006879578	0.00176589934909298	0.00144193565099143	0.0021672508741626	0.00225592208633015	0.00206154443263882	0.00196589625815053	0.00158076527044406	0.0022162942018068	0.00194864948580919	0.00135548295561171
0.00191496404889365	0.00165531605900293	0.00233494138841193	0.00180265196148299	0.00105177779044567	0.000871283047834353	0.00116425646159893	0.00106750208063261	0.000831599183261122	0.00155165406202703	0.00180521192549081	0.00194547190445137	0.00176411674762551	0.00137982447162056	0.00139015175939049	0.00160958716853765	0.00103494503310228	0.000711128335616337	0.000960789269842458	0.00142362822484267	0.00145946975556258	0.0013435885090297	0.00123663100805681	0.00110070856456201	0.00105886301100526	0.00110919557530573	0.00129015539598928	0.00116259927126795	0.00143465197112323	0.00139942014537877	0.00122805260938712	0.00184859406218371	0.00185115851928992	0.00146854044522123	0.00129644573375062	0.00147366167312695	0.00160788855127424	0.00160923410708217	0.00191585082827051	0.00151770805366271	0.00109461705346952	0.00176855581581174	0.00219234231372721	0.00236703024943718	0.00230253292397211	0.00171973962983386	0.000950069047901047	0.00141452079915936	0.0014373443543707	0.00154932940638642
0.00217917688546734	0.00233953384363036	0.0026570478261405	0.00206112171402889	0.00259853471431741	0.00215179608510428	0.00205365263027006	0.00256648420005021	0.00248718485642658	0.00289586665959877	0.00237128069226601	0.00257648996282891	0.00199935059721246	0.00216600964866472	0.00247623359314853	0.00250964910505825	0.00209811955351275	0.0014518653419406	0.0021711409365895	0.00192339437312547	0.0016811932256181	0.00114477930390796	0.000908669102323454	0.00121357146627474	0.00188768294444983	0.00220871488171551	0.00213119706573711	0.00159453415855521	0.00180644594507616	0.00200638345480767	0.00209345012219342	0.00255288802777194	0.00308815236623648	0.00299978815420119	0.00227418401632529	0.00250525796325496	0.00244834979183241	0.00243303660601992	0.00217213772623098	0.00173492692411569	0.0013786826594571	0.00178966574850651	0.0020325316485094	0.00212739488718459	0.00193467651495181	0.00212695162465932	0.00134799197153049	0.00169519270293019	0.00213138408036111	0.00225328175520376
0.00303957733813127	0.00274025164401607	0.00306624175775494	0.00232673670814696	0.0031457838982431	0.00227566320648754	0.00277004275147417	0.00274360179991436	0.00277279365803477	0.0023847755013747	0.00196344271558031	0.00186058662221005	0.00167056820649752	0.00217619061402257	0.00182442466857964	0.00195071659365843	0.00177246170298771	0.00200777035277258	0.00178298939990141	0.00133002715119941	0.000862496666748106	0.00124691590810598	0.00137729389643248	0.00159632467239723	0.0013087732980634	0.00110994004497475	0.00161219096144873	0.00129870754253058	0.00187300184432936	0.00204319060606506	0.00242915880777357	0.00175173778113668	0.0021275472569115	0.00229080800001468	0.00167813105189468	0.00213600242034769	0.00180866386843589	0.00203915518201443	0.00205072154763772	0.00225168257953327	0.00143963818000907	0.00154478380372867	0.00228717251823869	0.0025238855579879	0.00205760825237174	0.00164628577897141	0.00104909218923352	0.00143981295871102	0.00116647949974362	0.00177626749862573
0.00171834662803717	0.00166790945084185	0.00194091943498286	0.00217034551688013	0.0029132429122978	0.00228444416194553	0.002090277033934	0.00197298953237706	0.00222075381390836	0.00160031680445573	0.00176257044357204	0.00160294303460033	0.00164361088772337	0.00146980540784274	0.00128653621935655	0.001219637205633	0.00134910072127174	0.00155822042862599	0.00143981829956384	0.00110532520903975	0.00106195906664681	0.000614815860768225	0.000895542868576052	0.00108284982656676	0.00104625806144781	0.00105632652979476	0.00173047084432419	0.00102882554611409	0.00131565381419018	0.00143690126139632	0.00143222620663935	0.000994367098464221	0.00157269628740251	0.00187257183503146	0.00169900513931113	0.00175370796239779	0.00115060224640169	0.0010547049734077	0.001362121324819	0.0017247550014716	0.00100286397141765	0.00119246119447819	0.00183790144877776	0.0021429311737007	0.00168576965827808	0.00108334502817921	0.00103419867011508	0.00156729467885317	0.00134985872675292	0.00166956952353784
0.000476959859003055	-0.000473264158405103	-0.000873895629132866	0.000677707058976591	0.0013113627074079	0.000961381934954173	0.000395797264208575	-0.000212166791049067	9.92780610851468e-05	-0.000179844204131521	0.000611859402020393	0.000159328886383613	0.000682259556703583	-6.17266379681014e-05	0.000145589754452446	-0.000701292745407266	-0.000974282100857505	-0.000219271905578934	0.00052319299379454	4.93515711495929e-05	8.71154697815884e-05	-0.000225035787848395	2.01163645200786e-05	0.00037198175155592	0.000586370591702865	0.000714133229399765	0.000527200328915548	-5.09526683967634e-05	8.29481351439372e-05	0.000176623302523084	-0.000557512551012709	-0.00116037513104251	-0.000485018668991631	-0.000613020034331867	-0.000544009038292027	-0.000485937860845633	-0.000806393777244621	-0.000712442581027858	-0.000265890373010641	0.000242919421564964	0.000124606787110589	0.000579115283349092	0.00113313567959895	0.00113162289010338	-1.02408168195716e-05	-0.000717107434473354	-0.000324838750209002	0.000765420280396392	-0.000128940790266285	0.000612195282319725
-0.000421244788886078	-0.00191228443847936	-0.00204938941460804	-0.000613545472518453	-0.000269465777257067	-0.000116691078067315	-0.00112461919526005	-0.00181154677035895	-0.00122525843909285	-0.00159982264840706	-0.000460799851305145	-6.84998001274284e-05	7.58756591590549e-05	-0.000347167866786874	-0.000993252866577743	-0.00111568208343878	-0.000997439784342391	9.65243569349682e-05	0.00141926285477361	0.00132601015167807	0.00048404519259657	-0.000364371205843665	-0.000802208526730325	-0.000184333628930017	0.000707719486854031	0.00122542358165295	0.00120968174294961	-6.96595281675279e-05	-0.000149692801046937	-0.00144032924114993	-0.00103468895475191	-0.00130651533243679	-0.000682892461891548	-0.00093571990015113	-0.000853205702233892	-0.000578955566417255	-0.00143856187100344	-0.0011493942246184	-0.00092655739868931	-0.000367810912866683	-1.68590659887462e-05	0.000835080119407204	0.000814897743076655	8.56818888068759e-05	-0.000355504740223658	-0.00103037038072657	-0.00101218282705213	0.000885123062540937	0.000176098881641794	0.000721688021129974
-0.000450780383163404	-0.00364150826431717	-0.00310195341249844	-0.00253652631104016	-0.00100602425858539	-0.00156937662240469	-0.00286478035294501	-0.0035180491388755	-0.00271061844494707	-0.001421522572426	0.000430944568837823	0.00102479518033147	-0.000491636861643845	-0.000115427697920711	0.00120888821655843	0.00143712390996425	0.00075247888537	0.00293103736224988	0.00113632391440393	0.0014290599851907	-0.00104542350374294	-0.00124173570475144	-0.00105355581403931	0.000951651861911329	0.00358244798353598	0.00240123496419056	0.00329292993199263	0.00106088662905301	0.000326826508244982	-0.00123370097098826	-0.000113083402636154	-0.000282661329057164	0.00129782115877245	-0.0014817631534211	-0.000589461136940715	-0.000829683682159806	-0.00176664169937596	-0.00157000817118559	-0.000406363505689687	-0.000256640976721255	0.000509332209104779	0.00217135923335143	0.000379567994974936	-0.000330646263572372	-0.00031076927664068	-0.00118343224259526	-0.000461864263490486	-0.000598256249897438	-0.000633732115879556	-0.00118992279169101
-0.00883680721437267	-0.0101927558414847	-0.00960774126122753	-0.00827604539023707	-0.00781544515683825	-0.00517103003008307	-0.00618013706282417	-0.00769650433636214	-0.00898015980144015	-0.00723444565452576	-0.00591553855450847	-0.00501701859849383	-0.00459424304771856	-0.0046300258290575	-0.00586409444287718	-0.00274555649552814	-0.00338305538208414	-0.00303720063036957	-0.0093615898042128	-0.00996109637883884	-0.00880098518200428	-0.00441663259169586	-0.00438516844089922	-0.00526867062525662	-0.00479817969761174	-0.00642309709182561	-0.00644109876121528	-0.00491483895662999	-0.00602160464171371	-0.00578972682578898	-0.0055938481098715	-0.00289546657603173	-0.00172807065376518	-0.00499245132548418	-0.00694761003924475	-0.00785928807631435	-0.00672224088610179	-0.00610644993820511	-0.00462476788662308	-0.00491675140581541	-0.0052984203057823	-0.0012913330681645	-0.00489036654733943	-0.00350505097256176	-0.00453415964039207	-0.00396084797073605	-0.00558366581636506	-0.00563037620863385	-0.00509219053671276	-0.00706000447186759
-0.00350080027540661	-0.00422072784971783	-0.00405153129974976	-0.00440835424157221	-0.00218909781628755	-0.00148458623214092	-0.000706550744358651	-0.00293843430210797	-0.00307774739590363	-0.00274123936268531	-0.0037420943822066	-0.0015165457258424	-0.000977466125148878	-0.0017652032579426	-0.00352132884638187	-0.00209051689191657	-0.00114033249289808	-0.00112765780141073	-0.00379080748124757	-0.0049788946020447	-0.00416285400124082	-0.00200694613767157	-0.00213900561862229	-0.00396059607464078	-0.00246263685570065	-0.0038322771122381	-0.00204998609242399	-0.00122483275334246	-0.00203569436590646	-0.00178896604027063	-0.000725515830124311	0.000372620817092636	-0.000878823992909112	-0.000538371895307645	-0.00204589206028478	-0.00365308087506466	-0.00427928905747472	-0.00508092291974541	-0.00375031570671658	-0.00219335074586266	-0.00162454534305951	-0.00186687184518643	-0.00297799170998092	-0.00292300836495824	-0.00158956764583028	-0.00123752352390522	-0.00310660707558565	-0.00174697368390764	-0.00276278800829001	-0.00200348645190283
-0.00525196542669426	-0.00578650298529858	-0.00467914358953937	-0.00496373014061513	-0.00448687664653272	-0.00404554694481537	-0.00333389887922551	-0.00594803603316191	-0.00516299631362517	-0.00624437048233976	-0.00552156079734294	-0.00498956528686978	-0.00592250893260329	-0.00457961575174501	-0.00525935829733114	-0.00426068036766524	-0.00183241859709696	-0.00409348460289268	-0.00543594192494759	-0.00816711448653631	-0.00858170358376653	-0.00901959829762712	-0.00734711718980849	-0.00670715713089256	-0.00606398778460366	-0.00633052476816532	-0.0058746776677051	-0.00513773382547805	-0.00261082887710623	-0.00295099762692361	-0.00402010891498731	-0.00548539011184204	-0.00687570153164742	-0.00613278972440468	-0.00638172862619531	-0.00701025075428187	-0.00641977838761613	-0.00750034385513553	-0.00902257236140832	-0.00799867721368105	-0.00731959467316569	-0.0070462182613079	-0.00849892090202598	-0.00894682129388981	-0.00836833950915678	-0.00594449668673659	-0.00800516397614042	-0.00775559649270935	-0.00852461232564877	-0.00832604594565004
-0.0108024524806993	-0.0107968657225856	-0.0082746179978696	-0.01028853815898	-0.00923356752759699	-0.0100997284149958	-0.00807715593103068	-0.00877910594043613	-0.00950658525456166	-0.0102654250108604	-0.0106663919662687	-0.00962522981312809	-0.010342100215467	-0.010058215605047	-0.0103352070677994	-0.012398999010427	-0.0121330806897791	-0.0107253829289972	-0.0126891013625718	-0.0122556671085672	-0.0132631908751623	-0.0127153538300666	-0.0113239654230521	-0.0122488231023973	-0.0115146010604959	-0.01219926301192	-0.0132353127538008	-0.0122103511310192	-0.0122170455933103	-0.0134813789549799	-0.0153899305612179	-0.0147017449750837	-0.0150977052907248	-0.0152059146706427	-0.0145590529299981	-0.0152907357213578	-0.0160998095046355	-0.0170726089395376	-0.0169296513212522	-0.0161237150770655	-0.0152411430488526	-0.0156292227242247	-0.0178129431777392	-0.020022125087362	-0.0217248211515879	-0.0197788078994254	-0.0187634645873962	-0.0194764011831804	-0.020942397263075	-0.0216872721304417
-0.0164944032119007	-0.0170016656286006	-0.0143118468947493	-0.0143484542302909	-0.014863393345806	-0.0137317497987533	-0.0140978514409095	-0.0130533836954943	-0.0142771144811308	-0.0143211714868553	-0.0161650331860836	-0.0160203562370685	-0.0161731110140295	-0.0163331630066708	-0.0164481142666102	-0.0176406163228512	-0.0160734370798909	-0.0165568506954481	-0.0165610983406874	-0.0173236201769964	-0.0170887128541517	-0.0174294721496948	-0.0174379428552953	-0.0193373375269922	-0.019098158143581	-0.0204857952090495	-0.0217150698281677	-0.0224701083949607	-0.0201795459328832	-0.0221660885433557	-0.0234843837907531	-0.0232768866570911	-0.0220620769042005	-0.0225985909457071	-0.0223109216769926	-0.0217412749061908	-0.0234145636696408	-0.0253706438359338	-0.0253634103148686	-0.0244993470827365	-0.0245037292383429	-0.0236483220874434	-0.0253400987922157	-0.0277846113367213	-0.0314400443064112	-0.0281742052992885	-0.0267610915181322	-0.0277200504579336	-0.0287880626889148	-0.0295624669619517
-0.0200977771371648	-0.0196649770317214	-0.0155867081511419	-0.01602814904998	-0.0180140376461797	-0.0176567256630936	-0.0170114998058856	-0.015733099457394	-0.0173137765613789	-0.0179168282754187	-0.0188514606196889	-0.0203535290173139	-0.0216175358522412	-0.0212096051029639	-0.0219479782026182	-0.0194904046449382	-0.0182476617796829	-0.0185772781911916	-0.0181968502058794	-0.0186842659287387	-0.0185012750297685	-0.0197503624608092	-0.0206965412202155	-0.0242233222860853	-0.0245532160828387	-0.025324379108161	-0.0249847831294852	-0.0255690605872783	-0.0246732435831828	-0.027860472979674	-0.0266947941557172	-0.0269058253514685	-0.0252757180894997	-0.025648841935804	-0.0261271331083408	-0.0269628069949404	-0.0284663934946552	-0.0296954312511898	-0.0299176903324849	-0.0299806126150218	-0.0295991705741365	-0.0274497515924127	-0.0300875227830398	-0.0323687663329659	-0.0356716881245649	-0.0343646291272216	-0.0313129159868263	-0.033070091293041	-0.0329669677614113	-0.0347243123924412
-0.0192238460153805	-0.0185668357783721	-0.0163087793007506	-0.016726194726426	-0.0178563738342431	-0.0193654579083071	-0.0188368328150627	-0.0165436522895415	-0.0171414798865481	-0.0187195271715613	-0.0200774114480713	-0.0204977515134453	-0.0221629441657125	-0.0215896611218973	-0.0218880365680884	-0.0216454291201483	-0.0187298297331608	-0.0178718162743455	-0.0169475043510344	-0.0189926445096698	-0.0182232727046514	-0.0198271490886044	-0.0199165166462487	-0.0228873717900109	-0.0235982201688608	-0.0232846754007815	-0.0232969209307254	-0.0232084068357095	-0.0243907511550636	-0.0267438802667008	-0.0268324178727725	-0.0252855187239684	-0.0246479940656782	-0.0242760288735918	-0.026547465713476	-0.0272793898040008	-0.0279472581643354	-0.0300694972917511	-0.0291994365927497	-0.0275467983638768	-0.0279141590343734	-0.0286735770157004	-0.0309701045321701	-0.0318614191125661	-0.0322405170842347	-0.0319020275098461	-0.030589753183857	-0.0326369107436744	-0.0332469876855197	-0.0343615151557034
-0.0154197240989053	-0.0154372890052202	-0.0148636615753029	-0.0152730210733547	-0.0166261881899717	-0.0175836532734595	-0.0162985953682523	-0.0160848639051375	-0.0157705603403395	-0.0159007571070304	-0.0160266889908091	-0.0166183814456293	-0.0191485912798136	-0.0196042060673056	-0.020612193386015	-0.0195182166697138	-0.0170665695088247	-0.0164321710862332	-0.016207247399777	-0.016981971078419	-0.0177471910061886	-0.0194950101273161	-0.019610344798319	-0.019933180559171	-0.0192895546406126	-0.0194670172765237	-0.0189542343961055	-0.020154056613913	-0.021111316229989	-0.0226389059069255	-0.024048595042829	-0.0227615999622659	-0.0226646432223206	-0.0212073568017377	-0.0212154897902376	-0.0218846376663113	-0.0237887403421533	-0.0248114178884724	-0.0255536134280097	-0.0244186479835392	-0.0257133943370475	-0.0274114272150783	-0.0276174807925218	-0.0273287323889535	-0.0264385023972981	-0.0249492385671369	-0.0249384579850812	-0.0272963150796093	-0.0285673090499104	-0.0318863174901918
-0.0108393245982034	-0.0112448235074234	-0.0104665464096328	-0.0117755437691881	-0.013746363926275	-0.0149987877795925	-0.0137391925173499	-0.0132357469736124	-0.012395594767797	-0.0121105270313151	-0.0128349736735709	-0.0148988050932958	-0.0156761678879496	-0.015425544922013	-0.0170115397351185	-0.0154644710071729	-0.015510742460464	-0.0152991267663018	-0.0129763534230801	-0.0133238554181405	-0.013990082045533	-0.0153620209033921	-0.0162062963888739	-0.0146558088934393	-0.0129085300744591	-0.0129023899022632	-0.0154517269128574	-0.0165695195656885	-0.0166050222207101	-0.0171413503779319	-0.018200387630728	-0.017063119939592	-0.016763271209261	-0.0148619764655932	-0.0143362498446947	-0.0145473638095355	-0.0169972588033406	-0.0171480902798597	-0.0186542408128035	-0.0198181396633316	-0.0208883177090345	-0.0202789943360889	-0.0213943074485476	-0.0197609026762298	-0.0190706889506909	-0.0194949447371923	-0.0166040446750938	-0.0187872205876889	-0.0199265599362895	-0.0229600919094269
-0.00705917166618852	-0.00733348154043296	-0.00627050615753461	-0.00874166910545756	-0.00874650577046453	-0.00878010555592565	-0.00790885797248436	-0.00787417450255419	-0.00746895173520569	-0.00648346393171162	-0.00753222196441312	-0.0109876251886911	-0.0103292608052967	-0.0114981622828878	-0.0112087631712889	-0.0103208363305703	-0.0110299839445124	-0.0112402566826468	-0.00828827294778733	-0.00816282928577646	-0.00950017498780902	-0.0102569367002265	-0.0111082837574219	-0.0101621054784097	-0.00774931203271194	-0.00734460551954387	-0.0099241792738338	-0.011551610146855	-0.0107068426247106	-0.0120727873219424	-0.0135354268312637	-0.0121288102964631	-0.010565871521088	-0.00820194204645859	-0.00975452363659137	-0.0105050073036866	-0.0121290779325319	-0.0102574888144187	-0.0117267587240558	-0.0127642269286243	-0.0140094976562535	-0.0121763256880661	-0.0134207410597488	-0.0121584135698012	-0.0109482080841739	-0.0109656901366239	-0.00971048398157399	-0.011110677307238	-0.0117429112149979	-0.0133783300257386
-0.00401809335060651	-0.00523998120291968	-0.00493549714925537	-0.00512578385098184	-0.00542286217640063	-0.00412895905595079	-0.00412321916513128	-0.00380981789361596	-0.00335577125398291	-0.0030530462907303	-0.0035521218865249	-0.00535627550366215	-0.0051803618563601	-0.00447875298333137	-0.00443071458377104	-0.00577109496402549	-0.00742491086507361	-0.00707058628377147	-0.00341403334572362	-0.00207146485480638	-0.00324714378984585	-0.00455498105400085	-0.00397711688661784	-0.00470204988558164	-0.00314223146814134	-0.00271996061382797	-0.00366758719648316	-0.00430791433306094	-0.00503236917027603	-0.00541122315822393	-0.00603349832531672	-0.00488304409683596	-0.00418305819311833	-0.00278363974324837	-0.00349182204749619	-0.00323143642648873	-0.00365358842563308	-0.00275213006803964	-0.00404472922916486	-0.00349281375061117	-0.00390800144723403	-0.00447452548638871	-0.00494953098887975	-0.00464055960154453	-0.00349091927381937	-0.00183110152583739	-0.00152853379277034	-0.00233415908063751	-0.00233446941527045	-0.00181529161245451
0.00143140255670795	-0.000806264833798062	-0.00202687831341569	-0.000815056923097359	-0.000739642498857175	-0.000202379805426477	0.000281903945262551	0.000990417325868009	0.00147697449957248	0.00120535579346086	0.00185460068480075	0.000246730331987955	0.000128771295900196	0.000398022365222351	0.00103779433569203	-0.000480200767615688	-0.00161661711550937	-0.00138714791117084	0.000552326752479021	0.00132979769233768	0.00124849801565425	0.000936331159343022	0.00113036798750093	0.0014008374777272	0.00210970555878	0.00111064856985656	0.00277619024261654	0.00259498440360169	0.00242596706891701	0.00092847578215564	0.000480964029174246	0.00147202963284362	0.00282201826383144	0.00296957636274376	0.00147143309632007	0.00213695275304722	0.00318344162976383	0.00472567222326153	0.00431626946147612	0.00421376501663731	0.00466681698601492	0.00400313664552564	0.00423100865228731	0.00349991897817497	0.0052098855820756	0.00497504720992337	0.00527875401408128	0.0065491309604604	0.00705167455001702	0.00710707272953357
0.00465455871149637	0.00388283133605969	0.00393822377910469	0.00368893105287961	0.0031225038837961	0.00218508392519906	0.00309397251114063	0.00285242207166394	0.00396785375670691	0.00322068752218961	0.00430362410229155	0.00375305104285444	0.00362072321937281	0.00464739089139825	0.00538270461491862	0.00627542567640647	0.00414749520624079	0.00386076674711787	0.0050276868248311	0.00576542035029597	0.00574032351336156	0.00504205024311367	0.00618194639681421	0.00597628985102183	0.00579249796542161	0.00581413110388305	0.00769578247347756	0.00770386374895812	0.00827582203520713	0.00714157435614167	0.00752383199329147	0.00821158731580145	0.00907713267697776	0.00872484171722547	0.00804160910800402	0.00893611432517578	0.0107036877631711	0.00993508896888701	0.00903967012678192	0.00824901120839595	0.00993823981772226	0.00962247435695211	0.00983275308588443	0.0102377204813446	0.0122999871724867	0.0116827769706649	0.0125198721175418	0.0139124239261989	0.0134916014037871	0.0137743706237229
0.00690692590923694	0.00643407395728703	0.005481598134601	0.00605388224113028	0.00564101168339222	0.00602129280938128	0.00544353825664416	0.00482425376931908	0.00522439560535508	0.00482840669213169	0.00543748339680088	0.00585217402675161	0.00681902589926097	0.00705560332656222	0.00837298986600178	0.00895791978385134	0.0102737474442136	0.00860962344290379	0.00828541528068735	0.00795352841330368	0.00892271491669729	0.00948797359761171	0.00981933073151981	0.00962522890885674	0.00889215099631423	0.00880989833063412	0.00979385785898526	0.0102912112134267	0.0114168801547208	0.0103065410434843	0.0107407574922294	0.0121808434561206	0.013229488567934	0.0132685400077134	0.0134830245028169	0.0126994359975467	0.0140945938315349	0.012422096362056	0.0120895301608009	0.0126041625870269	0.0148770324144576	0.0149574181553644	0.0152193914508409	0.0155349762834036	0.0169418371410268	0.0170336400427798	0.0180156604459399	0.0183505630018465	0.0178873559801377	0.0181765380666063
0.00660079585559993	0.00764168949665876	0.00652323760173592	0.00662714067180905	0.0071018647480927	0.00652469599365651	0.00635025192863334	0.00656602260847719	0.00661164795986988	0.00731179708457093	0.00781118745157994	0.00724525237567601	0.00707851335272392	0.00793221600859603	0.00857107319553467	0.0104618735590373	0.0114118224518792	0.010198298007716	0.0103003195998984	0.00959355386502006	0.00957621064648473	0.0110911947239187	0.0112989777203694	0.0108710318567078	0.01059715238738	0.0102021045098161	0.0115553591712057	0.011680976227253	0.0128172610884368	0.0124600317896647	0.0124852242250387	0.0131820823388411	0.014706778319115	0.014888375425051	0.0146873136799309	0.0133549226220615	0.0147704701648517	0.0142155885914083	0.0145210664110566	0.0153080322003664	0.0160822373924081	0.016001571355633	0.0164913788480242	0.0172167138521317	0.01867486978616	0.019346464451027	0.019898863771284	0.0188429561452043	0.0186279663036939	0.0194597779342114
0.00643230073763506	0.00721469249625569	0.00767343572360782	0.00720069756855893	0.00768907255379759	0.007157055905981	0.00731452948182682	0.00683338773506862	0.00604489220117502	0.00633474356149598	0.00625516041795259	0.00743214817277535	0.00766136468978114	0.00791239627334586	0.00830990812085933	0.00960724111438101	0.0102146026988342	0.0110446913532782	0.0105802768466972	0.0102906695266139	0.0090095677804195	0.00937691398257422	0.00947099434830535	0.00969566588434	0.00911220504011671	0.00984373647905483	0.0108779696810331	0.0107202708003222	0.0109224133758048	0.0114075129205677	0.0118563101800859	0.0124348511945941	0.0129684444678137	0.0138969242626736	0.0140853948766332	0.0129786129711817	0.0126322751407428	0.0136901536545455	0.0139572975454931	0.0141313566452364	0.0144010548202371	0.0153758114092408	0.0155776209867891	0.0168673461191542	0.0178199050217729	0.0178854834036683	0.0180689206170796	0.0169599623564932	0.0156867172873763	0.0171560398990795
0.00404492291279028	0.00571207475376967	0.00637349636565337	0.00582139700916701	0.00625692445359836	0.00540757744687803	0.00591854799790728	0.00663174550424194	0.00604853559532555	0.00616729547675093	0.00515515851321267	0.00528288777764407	0.00625794907784318	0.0072673100978071	0.00705196976636289	0.00761028726019291	0.00815939062431721	0.0094750632869139	0.00842707504347994	0.00824593620532237	0.00812274107060563	0.00773029054301919	0.00795083125437298	0.00781080932485223	0.00827168247865582	0.00907885842238245	0.00964189471509726	0.00917443920039475	0.00945045438916245	0.0100340913402363	0.0100984262924724	0.0101837123364843	0.0105323989835646	0.0100199103587039	0.0102459983510741	0.01052576465532	0.0100857709580442	0.0109169112800988	0.0120204098044415	0.0114924776939147	0.0118328459768629	0.0124108789604085	0.0124176608261798	0.0141199280114471	0.0142996044167213	0.0141510602381317	0.0136590224451663	0.0126073221959911	0.0123384646260101	0.014098256611003
0.002964887969984	0.00455513427148219	0.00585252423410053	0.00517642256766017	0.00582165938915855	0.00466027757800636	0.00566142928331454	0.00536154737752748	0.00511793194958755	0.00431082961920266	0.00459689264762656	0.00563313347335257	0.00741662460257541	0.00665159957354592	0.00610651405669738	0.00583493954684929	0.00637259390281983	0.00713077455831912	0.00723422566225499	0.00700834813904768	0.00697117704681981	0.00666486650626778	0.00731029277261952	0.00642858124339653	0.0071089116784112	0.00831261002721475	0.00867664100095309	0.00812968132516021	0.0070691760443017	0.00788841810487941	0.00888174450002344	0.0086612536931462	0.00822858936970156	0.00684673469580732	0.00819527324286779	0.00843939526058781	0.00908370271717918	0.00932449653584024	0.00914554134350553	0.00910534809156265	0.00899020814974897	0.00843667899892427	0.0089987679543385	0.00935921874814724	0.009833405489424	0.0113094671835591	0.0109172312508736	0.0095519882117127	0.0081934824181825	0.00917912490859882
0.000651137390038073	0.00191229246388783	0.00223751812921196	0.00370929411393453	0.00471225670744914	0.00487794352587947	0.0050684755112168	0.00345074684837661	0.00324459798333677	0.00307510358898414	0.00397108830716144	0.00420800483622882	0.00484015088837282	0.00438537065858575	0.00427228578650861	0.0035716130321637	0.00350860829138066	0.00454344416197273	0.00516881626071998	0.00513176105652067	0.0049192806811134	0.00467964811645037	0.00631801764946738	0.00568485641141108	0.00598533968592185	0.00571389776486428	0.0055716760539283	0.00550138421400089	0.00414623281514099	0.00473884270978941	0.00550843580696867	0.00556121476444381	0.00551409547196203	0.00474911268936086	0.00485006599794605	0.00486533292462595	0.00578474471438283	0.00577822195061929	0.00525163435033662	0.00503050331932495	0.00529747325106653	0.0052370435360614	0.00628380993931507	0.00646823840370568	0.00704476091495109	0.00873460293111381	0.00780655732780697	0.00725414178718217	0.00675209481216205	0.00680836682867138
0.000443292592290484	-0.000801686083942668	-0.000588082942587796	0.000933096806697855	0.00270818830039874	0.00223288006480599	0.000987104866782712	0.000512338826655519	-0.00015151290151806	0.00156388362592938	0.00198257732397054	0.00302328869783009	0.00369345483999041	0.00153057210522795	0.00166039894015059	0.00094181129820969	0.00162024581525004	0.00287269470558122	0.00234211163873937	0.00135838275610612	0.00121324330054059	0.00215701898702286	0.00384490464032148	0.00384793801865325	0.00392929412752227	0.00363106924251531	0.00260496408380287	0.00191512060087567	0.00152013650270222	0.00224992515637194	0.00329202721483276	0.00410619128297995	0.00430011233614321	0.00322598663723013	0.00323662572907401	0.00327339320542476	0.00289831828059232	0.00359189024395485	0.00280061930339801	0.00292318325669412	0.00262649939140477	0.00200286665864982	0.00248407054580664	0.0032386389762594	0.00425455432470958	0.00457621422192915	0.00471220654864625	0.00419666612092447	0.00356437230518587	0.00342657259431389
-0.00171420921913037	-0.00247255563887634	-0.00231136135367735	-0.00184273124697399	2.4862121995281e-05	-0.000426094283243224	-0.00112858900311895	-0.000452575870497997	-0.000631805622229324	-7.11368815285418e-05	-0.000261508245662641	0.000735918455003273	0.000349794944685895	-0.000897960833719303	-3.38668563604083e-05	-0.000286162441758324	0.000393829202333513	7.41097019365958e-05	-0.000832383045251961	-0.00270041320555446	-0.0032024368390697	-0.000755330589930585	0.000539679952111943	0.000591322070916164	0.00165825284984832	-0.000643209021195524	0.000507488851904199	-0.000548895523000154	0.000850084920421904	-5.67537388265793e-05	0.000510248744661614	0.000314671009820034	0.000441063902449673	0.0014404974638844	0.000485513701053187	-0.000298880905631987	-0.00111403854195387	0.000823449550516196	0.000497321394100036	0.000807687309189936	0.000128809077488635	-0.000373836949059825	0.000289220037607905	0.000852237962310378	0.00347046270545242	0.0028624562907325	0.00245535724505364	0.000892058371861416	0.00230775201099584	0.00198533145199793
-0.00318519461634373	-0.00215054869925764	-0.000856255922620051	-0.00105816095731549	-0.000288099080203065	-0.00221671036444926	-0.00130520606051784	-0.000350818240782091	-1.61037450632151e-05	-0.000843387264922493	8.95208033840512e-05	-0.000807191033755228	-0.000941592521053589	-0.000877767606132238	-0.00122113058155247	-0.00138839984663284	-0.00119769887558209	-0.0012173076047583	-0.00321565279349272	-0.00379661290348338	-0.00381589728182031	-0.000858090915310398	-0.00150658048572476	-0.000852637706775661	-0.000533927147166841	-0.00101559029114889	-0.000140859143522806	-0.000776756989348589	0.000707079630079867	0.000454409308971915	-0.00044618558249109	0.0014344652673425	-0.00123668062994859	-0.00138624270726469	-0.00264817344814595	-0.00132440730240511	-0.00126465991667035	-0.000245853838697999	-0.000750426811032385	-0.000677051575262698	-0.0016394270501331	-0.00143946173405678	-0.000505864526186052	-0.000935453931332576	0.00131257383762404	0.00109245739909661	0.001286423213693	-0.00029399546648763	-0.000245698812673927	-0.000240398312967857
-0.000370372318056997	0.000615676190207332	-0.000757265250281686	7.70925823637043e-05	-0.000677096195403425	-0.000762284917208456	0.000105635060602015	0.00330672303762158	0.00204572214204148	0.00176799813469889	0.00132400343220167	-0.00112370073812654	-0.00157735794763971	-0.00164716676535976	-0.00333768398965579	-0.00334528229944599	-0.00298690214579659	-0.00367419948311296	-0.00405970735417397	-0.00279915085145835	-0.00455788407596205	-0.00224970691612695	-0.0035079240687921	-0.00112266221070935	-0.00135678066981213	-0.00120536056914407	-0.00165478751238348	-0.00304372593739635	-0.00162534313648124	-0.00209769335910972	-0.00287579293712578	-0.00344463456730095	-0.00421429997793184	-0.0026764274920737	-0.00596754551855457	-0.00339864027318673	-0.0035661502157456	-0.00223991939359322	-0.00226838800416349	-0.00256423798995149	-0.00292626761332474	-0.00405933092295509	-0.00319913808534747	-0.004526188544727	-0.00144184706065503	-0.000767924857782403	-0.00212200175617941	-0.000835109169125167	-0.000452099121673327	0.000469944267339441
0.000546013836191753	0.00185645997978433	0.00213349315205392	0.00109860426855241	0.000420160171887172	0.00117194791134088	0.000984856113420765	0.00185933516714222	0.000891147968394862	0.000881387517485464	0.0025927013161859	0.000938955637461834	0.000392270436290143	0.00212442554256964	0.0015162606825495	0.000314475319842499	-0.00235178934881783	-0.00317034235460683	-0.00233578018488888	-0.000374252433498761	-0.000717382191679345	0.00123999145004201	-0.000203335507237296	0.000252545362107135	-0.00281881813220618	-0.00432749830780821	-0.00760402376798804	-0.00470582369261972	-0.00658462129478454	-0.00569402001495364	-0.0057019515204875	-0.00518046573453445	-0.00793001314700642	-0.00495261116325525	-0.00539787729956603	-0.00363572129486912	-0.00575624360655996	-0.00323473404987176	-0.00505560925549009	-0.00432524658730579	-0.00292018579489106	-0.00242387681737223	-0.00156791879565371	-0.00318994206932776	-0.00343334465439247	-0.00499191483823172	-0.00348618586530014	-0.00344181519044207	-0.00375046570273113	-0.00238451286705685
-0.00183579062505916	-0.0032944309942188	-0.00208219513676685	-0.00469658178482767	-0.00889712008056089	-0.00751600868947945	-0.00656340406463929	-0.00440284900917485	-0.00611534703601799	-0.00334762229944151	-0.00270742526490801	-0.0028325448586644	-0.0043696413101308	-0.00333745724360818	-0.00519508254661176	-0.0185656591235021	-0.0212446906910718	-0.0235209804163307	-0.0220476274671033	-0.0259164232962883	-0.0236293758500842	-0.0228664660530963	-0.0188176862815937	-0.014460620786527	-0.0156421760725883	-0.0187236428779551	-0.0263291269311819	-0.021321986197584	-0.0143259678552691	-0.00626236251558757	-0.00826785495224629	-0.0160632838926194	-0.0203144844160867	-0.0182387748831815	-0.0153555207746715	-0.0169274844327083	-0.0186429302712042	-0.0114490729786958	-0.0158189971562165	-0.0101277521240489	-0.0135831513356226	-0.00594092984480979	-0.00551258093044065	-0.00362746914035692	-0.00259148399736253	-0.00088744969627518	-0.00358267860099543	-0.00437158275251721	-0.0043775864079938	-0.00585211903574852
0.0023172429890351	0.00261228384975069	0.00307509225733347	0.00208860548829492	0.00200526167790689	0.00320309760711946	0.00348199535870848	0.00210561446552277	0.00185731338589571	0.00265706040116432	0.00289564669558649	0.00283110774537963	0.00260405975590961	0.00266733656934301	0.00270624824267784	-0.000455383859189235	0.000672582440053211	0.000523196921723329	0.00157950302063668	0.000764103152619855	0.00163001491325446	0.000908521253953428	0.000285101646658493	0.00244767848336944	0.00184679897046785	0.00135316533633274	0.000812061185061623	0.00114505278948233	0.00150864589806518	0.00479381147343615	0.00756650580291192	0.00533922600377325	0.00676249588282458	0.0086744305378322	0.0110873533225953	0.00876458249437844	0.00695063510958326	0.00634054759906623	0.00472782834532439	0.00339713765674414	0.00341824069436967	0.00318386318977607	0.00347604703333673	0.0034491791526534	0.0030426112251157	0.00359268292259161	0.00214160339247702	0.00137967362785161	0.00118667609008987	0.00230078315885898
0.00130341269256928	0.00146752206610064	0.00187578007684063	0.000964658392735294	0.000720766286012726	0.00166650073732999	0.00270729406078301	0.00267952696699139	0.00243620740534241	0.00253604320405737	0.00236573838474223	0.00186261815263234	0.00209012734876274	0.00138908635815833	0.00236070280829093	0.000772940822848226	0.00186423688317135	0.00148014495979321	0.00297942322808655	0.00253495932177896	0.00237871015763516	0.00128773726129515	0.00122759620666841	0.00241940208698359	0.00270562293902114	0.00237527175050224	0.00266893509506845	0.00236357208962638	0.00235939537317321	0.00276638401296873	0.00376027323226905	0.00331695399223145	0.00430647772842879	0.00581142823673931	0.00641882364659366	0.00435176070007164	0.00372699121342125	0.00330338494809446	0.00354984303788119	0.0030245594534401	0.00273287120711061	0.00242815173204518	0.00231869233824193	0.00231107453010019	0.00208567898353643	0.00226320870508032	0.00141444907913582	0.00139047198449162	0.00187186350795901	0.00219052130898472
0.000235657472468269	0.000612898692416561	0.00127359298752892	0.000883199196929389	0.000664406103044202	0.00162091791495046	0.00192264456260364	0.00222848496681543	0.00174801365250734	0.0018414985837957	0.00176696746313927	0.0014352842828831	0.00154056243887628	0.000507003879861703	0.00178665463785738	0.00174475191739456	0.00217808559946704	0.00119133913499261	0.00239159042956822	0.00211422247908004	0.00224422132337355	0.00192406709451247	0.00152115564480179	0.00210371914097653	0.00231596677953834	0.00262213452998835	0.00283133262636752	0.00283732311339218	0.00246910666307171	0.002482739062722	0.00256571042633691	0.00232017011548016	0.00259638907615083	0.0033257013766146	0.00343534577868972	0.00311392068118472	0.00262782386638622	0.00267790891465591	0.00309254774681184	0.00278378326807088	0.00257564542988041	0.00205175298217631	0.00215511529796641	0.00234996681811739	0.00262057825069126	0.00203464371560113	0.00177184007293347	0.00137995536490228	0.00187288171752872	0.00160659877770684
0.000818606922969813	0.000822571700819172	0.000766282333602805	4.0653667365825e-05	-0.000159506688742977	0.000269252227919859	0.000960414816717231	0.00159225983126838	0.00105721322439617	0.000989227502546171	0.000925870067667882	0.000396980672855339	0.000130843405500488	0.000829056061307694	0.00133495215221648	0.00115552283909579	0.00130248587092554	0.00101090576980096	0.002010124990661	0.00156763304589879	0.00176708874853762	0.00143959584880527	0.00134250813080287	0.00100394384099183	0.00141871503587045	0.0014303903661946	0.00148704799792896	0.00131756866534644	0.00095227015746487	0.000521170308276652	0.000234880533805151	0.00036959990075076	0.000773594695828727	0.00124702628573085	0.00167328817002197	0.00114828968539074	0.000868299913080917	0.000909258828553202	0.000963695513270422	0.000754549582046272	0.000284758164827903	0.000435296940005846	0.000857882254690319	0.00110488121179399	0.0010137628999898	0.000760271698281539	0.00104077227088504	0.00101607506538202	0.00162219378534545	0.00127568781694755
0.00134170355534581	0.00142633397435142	0.000698196746282679	0.00121450433523331	0.000944089609942262	0.00173117600644682	0.0012103238886607	0.000854424320947372	0.000716940652921389	0.00109182347660334	0.000746537907203186	0.000340928959460054	-9.72309602401002e-05	0.000879656939880601	0.00107555385425954	0.00166216453001282	0.00141504838499046	0.00116651493587818	0.00121793536690281	0.000980172298534844	0.00092384924720971	0.0014011873177159	0.00119342887788475	0.00125756765974911	0.00060181051680044	0.00102182897240786	0.000952300450555977	0.00143786908609527	0.000919964553894112	0.000479153508328024	0.000560639775758258	0.00107251818699084	0.000849169769530606	0.00096376132727153	0.00121503299488668	0.00119428471422545	0.00101922365353884	0.000666962082606258	0.000269754720220274	0.000218407422143199	-0.000338837888419334	0.000416620712427957	0.000821805104759919	0.0014332653840016	0.000884999120845424	0.00102342472880221	0.000982209678462594	0.00118603804185845	0.00145568950559094	0.000888508513281381
0.000861437030245973	0.000909966760006919	0.000328574323522955	0.00124941073631621	0.00129664003906261	0.000533260925230355	0.000453323448599869	-6.79367781617627e-05	0.000757051842236879	0.000692947055324566	0.000499405598329991	0.000467466478992953	0.000258701415569102	0.00118805417140886	0.00139193331529419	0.00159490067104741	0.00115643112317632	0.000852645732184121	0.000825614065347753	0.000582041618556702	0.000730826644175762	0.00121664429344531	0.00129096782730392	0.000799893789816375	0.000785367602686065	0.00131894993987373	0.00161631986455289	0.00167107168784475	0.00120948509218375	0.000693288587319999	0.000940981855289783	0.000973295710336853	0.0012677880174288	0.00130441072558391	0.00190308780077309	0.000947794042410694	0.000760783968016209	0.000698525335894042	0.000384602101985248	0.000135242883555523	-0.000428934995254889	0.000276601806564613	0.000507223956907911	0.000785253607975692	0.00041539276841591	1.73580542375734e-06	0.000261145548065303	0.00047736350313865	0.000575000989879357	0.000287555415296549
0.000304550319801102	0.000717374929249855	0.000972373551342395	0.00189006095210163	0.00161369928610439	0.00104421726224392	0.0010134742396114	0.000672288749665279	0.000876855733224685	0.000706787437391395	0.000310891014174715	0.000709533709561203	0.000667966078160269	0.00143785815006332	0.00139414485223732	0.00144395596279696	0.00143352168841982	0.00144156766905824	0.00198678650941783	0.00151879057953405	0.00134577893688789	0.00135068217887496	0.00143206479419868	0.00194672172052733	0.00200112480591123	0.0024332230837328	0.00237966605725535	0.00243548463818643	0.00209443023933139	0.00240374084146667	0.0018022101966572	0.00209746017012855	0.00207785175179562	0.00207899763318028	0.00206427448444082	0.00170066475987144	0.00209437033135271	0.00191946729208911	0.00189685802093547	0.00200402536938462	0.00126338805897959	0.000999315610537069	0.00121552559671891	0.00143073517617377	0.00122944442432764	0.000931933094212013	0.000989515767305843	0.000934389829990517	0.00086938667772434	0.000576166002255309
0.0004173135255946	0.000491328957240216	0.00106230568516874	0.00106544062447947	0.000688250382830017	0.000208516614863215	0.000314452119630004	0.000399896326357315	0.000779155145297002	0.00110365937161373	0.00124658562298579	0.00155893943740406	0.00200906069150959	0.00226341482243716	0.00171635516814024	0.00132620773497379	0.0010181003789386	0.000869450428856366	0.00139994479232791	0.00140477360147732	0.00159240476901492	0.00177536554444484	0.00208191766674673	0.00208165604973418	0.00243001602877982	0.00197788169703976	0.00239478954388818	0.0023207673867242	0.00274591738458273	0.00235133475464188	0.00156947018623366	0.00156810326701447	0.00151215017571616	0.00159364079495239	0.00199606017974197	0.00166935029424605	0.0017972081065053	0.00177370581085061	0.00104238543450339	0.00138680064270386	0.00108752259238681	0.000961694134646841	0.00111852740158277	0.00144628451810787	0.00148437723241907	0.000676784306554046	0.000965964612738353	0.000838183550512166	0.000782246283962942	0.00036825965753717
0.000760879707748175	0.000833143480962467	0.00160595821447066	0.00126450749042648	0.00109191192564734	0.000340369554579894	0.000422309992308872	0.000552034164171833	0.000772295286119473	-0.00160344411397672	0.000174260158832021	0.000209471864538348	0.00351362434122192	0.00218054874992062	0.0014489588441863	0.00127470060693096	0.00148791717227246	0.0021091892763411	0.00196190491732948	0.00191415690191486	0.00173986622392389	0.00173101524395121	0.00158846403913247	0.00156963640261601	0.00178641579718012	0.00125694529497438	0.001238750394095	0.00152106027243007	0.00185801210508478	0.00187058198586792	0.00130272962857842	0.00144809899514137	0.00144700779391651	0.00103730342936862	0.0013752016102771	0.00150895725000342	0.00159163930329489	0.00173395279777558	0.00182174454951271	0.00199545756764511	0.00176260661442709	0.00181903552202021	0.00147885919893004	0.00111980773681768	0.000966581890986594	0.000444653351160923	0.00116527557544001	0.000973722469909504	0.000477914995644268	0.000479664704240436
-0.000580108427646589	1.50571922375577e-05	0.00048135422227312	0.000436541019610263	0.000596503545902335	-1.16848251735907e-05	0.000203824152882261	0.000309535709191014	0.000439068288556123	-0.00268788551468272	-0.000395095408328169	-0.000259472250400432	0.00261674868967114	0.00147387739836716	0.00109673090084553	0.00117459866984656	0.00115348839805001	0.00123022721249622	0.00131537761580168	0.00133458188134636	0.00179362979163538	0.00147264035512438	0.00157377124000108	0.000613983139864582	0.000560287788125038	0.00108008043895991	0.00186948578289201	0.0020893681281669	0.00180360955661201	0.0016541669561515	0.0016771465829507	0.00149092387459864	0.00161864884374101	0.0016768890916763	0.0017884902522343	0.00176862668808085	0.00125183147079055	0.000759352054291846	0.000580120041882076	0.00130166730752063	0.0013786831115928	0.00187980363232945	0.00138272492206002	0.00134693651728346	0.00150116305242634	0.00115164430612894	0.00134251971677988	0.000396555976151765	0.000206502293855558	0.000484507247011375
-0.000744453759490192	-0.000197996604256213	-8.0065628839596e-05	0.000550207479474757	0.00063425204366245	0.000790388512985977	0.000415205640757977	0.000193210352378449	0.000811257824719227	-0.00278093427632443	-0.000974924755221248	-0.0007712867409501	0.00226648993854465	0.000758133068218122	0.00106891534375984	0.00128035190741407	0.000972906986678969	0.000769955173090027	0.00137077356289827	0.00169826674521542	0.00166650138727504	0.00118270133699689	0.000873312684938442	0.000914863276475626	0.000694859617543909	0.00105968431548278	0.00181620340058662	0.00175378923378774	0.00139925935462468	0.0012471443779209	0.00117751268435667	0.00110230488612597	0.000877245417670906	0.0013768940106748	0.00103315231509878	0.000786251132337665	0.000732332453826657	0.000558859152384414	0.000661432463140219	0.00107399633158931	0.0013769498211738	0.00159132682101742	0.000987953836312662	0.000620744546496017	0.000188897599600096	0.00054909158033793	0.000562556548491198	4.49963741335173e-05	-0.000288862370020098	3.96143769696578e-05
-0.000416626590191902	0.000104696596464304	0.000751921458583473	0.00144732578659768	0.0016709979614691	0.00174559240938035	0.0010198387276256	0.000411955548139174	0.000683337532959569	2.93294769204928e-05	0.000108285932141622	0.000492593665535405	0.000803642418548325	0.000461111033692512	0.000515401509031583	0.000832658678470853	0.00119816584697251	0.000982917722950232	0.00152223234942615	0.00149849505624754	0.00188208929126695	0.00163207035035126	0.00184835657791353	0.0021670351489224	0.00219390935950537	0.00228156781598994	0.00161155175461961	0.00104174323227534	0.000928119555750341	0.00139504635428252	0.00157761094581571	0.000984467813640085	0.000462079395302604	0.000293375588459182	0.000570397372561123	0.000821550326299646	0.000878721725468148	0.000579692830173738	-5.91556248944151e-05	9.87540640810652e-05	0.000354136295046518	0.000724434801952428	0.000323386038242986	0.00029968875907278	0.000548897811937077	0.000484910834630006	0.000552960985815573	0.00078175780786886	0.000288204116975117	-9.28169008091233e-05
-6.5086062647997e-05	0.00105180545549809	0.00155878226373547	0.00252671604042962	0.00179471974948711	0.0010614899193534	-0.000144319337944192	-8.20792433852392e-05	0.000132688938604064	-4.35641495658708e-05	0.000130472089066597	0.000531105650921919	0.00103462763384921	0.00112093038973135	0.000664215979987334	0.000920638123035529	0.00150804975716035	0.00120465608522497	0.00123724435837627	0.00105153377846648	0.00125985278177549	0.00133655915548607	0.00190482764715956	0.00258911085016937	0.00192427663114545	0.00214872890962981	0.00105853905578471	0.00101854680641368	0.000741214631161826	0.00145943316083032	0.00116030146118381	0.000730748537735635	0.000897361047470495	0.000816158127824324	0.000931879063997279	0.000976738384500327	0.000943404906959525	0.000766493198384364	0.000175091297260759	-0.000127225952635066	-0.000379487034428279	-0.000547363828581118	-0.000471076443361041	-0.000496871575607289	-0.000383257337414776	-0.000405317235448838	-0.000370431152213419	-0.000403641846656408	-1.39763618750425e-05	-0.000315767806224031
0.000444289381931962	0.00111037805142264	0.00216361590103927	0.00223686891888074	0.00168001781412131	0.00116425329664911	5.86143054417745e-06	0.000377590325216501	0.000285145249493917	0.000138435526683452	-2.09366516923011e-05	0.000439083943754325	0.00138819870276858	0.00148830538727769	0.000353463856244322	0.000437772156830607	0.000792188606452895	0.00142113020342414	0.00014077623314099	-0.000440295215262872	-0.000599591660910858	0.00167533301018857	0.00252700851570289	0.00288166931640614	0.00239983229799352	0.00248485211886056	0.001337580671298	0.000911306155466091	0.000808547582112067	0.00174053852143368	0.00247449996362777	0.00130549732067645	0.000358721855195706	0.000198913648465696	0.000178620611925473	0.00013174465321937	6.05667968940837e-05	0.000722930179157717	-0.000109659237777408	0.000183621345670304	-0.000687221830656441	2.21491665739913e-05	1.03010073830558e-05	0.000255556501014754	-0.000289554900601937	-0.00034418755788149	-2.49956998326407e-05	-0.00050599691716724	-0.000368864671604872	-0.00101658103347554
0.00196128094182136	0.00183722364086427	0.00247490739439976	0.00223853910811276	0.0011639929230097	0.000159871420950909	-0.000168108372400611	0.00039874773215854	0.000361721323350875	0.000743326783029005	0.000323465444573217	0.00120512201105161	0.00166665663936696	0.00109071110977658	-3.59450132755389e-05	-0.00123593166718117	-0.000667267217678795	1.07093424264134e-05	0.00012749534072976	-0.000401826182766731	-0.00120102645295445	0.00119436502482706	0.00196247517346616	0.0020470611701404	0.00176386584057706	0.00173125089142017	0.00165723757916059	0.00213463479466649	0.00129012657233916	0.00155102904095513	0.00183646173571278	0.00209066044499755	0.000695016536886176	8.78577070306417e-05	-0.000736892044432258	-0.000526150921983358	-0.000437752460669692	0.000612519350574204	0.000118290621098057	0.000162542977698249	-0.000941133829397963	-9.2779627873331e-05	-0.000197709215509434	2.39459537986983e-06	-0.000964956293636823	-0.000348678706447298	0.000516133997104862	0.000513339346416425	-0.000241169797744238	4.02252688013054e-05
0.00294967176727662	0.00176529846076344	0.00129860855307336	0.000881411339384533	0.000500409311299197	0.000323073499448554	0.000378424600336573	0.000932137063924329	0.000704892254137568	0.000287628887345873	-0.00119137765130155	-0.00133932910826255	-0.000102332576760346	-0.00206742417467837	-0.00677908389346829	-0.0123060668432759	-0.0112923450028583	-0.00702792253417006	-0.00410895374725911	-0.00443708952742303	-0.00440037252071846	0.00167806181861742	0.00211006138956658	0.0023776598464316	0.00205570493067552	0.0020451028856996	0.002330794738982	0.00234821521620303	0.00259544753183875	0.00294006673801002	0.0022695140763533	0.00207690625129627	0.000562309654146988	0.000140939425865931	-0.00104045201752544	-0.0012994675261054	-0.0010563053076759	-0.000594592170539171	-0.000633246578667452	-0.000170552109278087	-0.000139353927300001	0.00117446031632599	0.00104849683956615	0.000463861488117435	-0.000885662884294103	-0.000306666032236825	-8.51424909309167e-05	0.000925383965286165	0.000395950425172935	0.000451571366291337
0.00144049339466321	-0.00235493121145629	-0.00376667736693141	0.00030173817711323	0.00247527786307923	0.000933712474212714	-0.001699073468317	-0.00169185472643702	0.000896762193751547	0.00191213574235493	0.00143837745615964	-0.00126133242407343	-0.00131469466484474	0.00115761210159376	0.00231006375251085	4.87010609282699e-05	-0.0008637435156836	-0.00238315521661925	-0.00184353652889306	-0.00350443928949265	-0.0038724487464434	-0.00118537193295589	0.00103247586359235	9.84565587982649e-05	-0.000156521236794143	1.01592628448201e-05	0.00141360335933115	0.00267587639518681	0.00259768139298148	0.00207684973433525	0.00166019477262892	0.00256065504069078	0.00213585055927344	0.00110075818645378	-0.000513071258211835	-0.000419678506086895	9.63567841455494e-05	0.000478747490480067	4.9512927073301e-05	-0.00070617157206718	0.000739566200959802	0.000912152440440382	0.00181827243001255	0.000163271340033373	-0.000576487188144775	-0.000596427163229519	-1.41111548270855e-06	0.00105059565343053	0.000937959441248441	6.26213014610233e-05
0.00187214199528443	-0.00289908996317805	-0.00430959675821501	-0.000181939570461283	0.00199816422142524	0.00228960825796618	9.74048064121939e-05	-0.00030307692262735	0.00124949590737647	0.002744411348864	0.00175258971780708	-0.00261893945663108	-0.00342544623953927	0.00235712929736269	0.00349141857291147	0.000182319420956284	-0.00128502795121784	-0.00305949018507473	-0.00148747453143377	-0.00428160300315121	-0.00453400040385441	-0.00267717741562946	0.000532726359554565	-0.00063503101693616	-0.00172127660858876	-0.00119575220537677	0.000841119804446432	0.00144531412188719	0.00248321572677122	0.00255031153255304	0.00280982639674208	0.00186787213887949	0.00166423502887972	0.00195193504282103	-0.000668051333995966	-0.000899192988244944	-0.000339868673012869	0.000750432943122652	0.000191977321839909	-0.000779773610401426	0.000174286834837626	0.000751817043497995	0.00166929264694581	0.000755599130270865	0.000204164328470631	-4.86711069389349e-05	-0.000695775107536961	-0.000277271249967876	3.03414413660078e-05	-0.000510347592826435
[truncated: 188 more columns]
