# Supplementary material for: Performance Comparison of Centered and Tilted Blunt and Lighthouse Tip Cannulae for Drainage in Extracorporeal Life Support
Source: Cardiovasc Eng Technol. 2025 Feb 10;16(2):238–50. doi: 10.1007/s13239-024-00770-x (PMC11933157; doi:10.1007/s13239-024-00770-x)
Supplement: Supplementary file 2 — Supplementary file2 (ZIP 41,511 KB) [file 13239_2024_770_MOESM2_ESM.zip › avg_velocity/rc_0_mm/Blunt_Qc_2.6_Lmin_Qo_1.3_Lmin_rc_0_mm/U_ms.csv]

0.0177321916590607	0.0154482766089042	0.0205667089879231	0.0202896220397651	0.0314056142302757	0.0351389990096876	0.0340685072383341	0.0380967703639402	0.038875828695683	0.0419759566103405	0.047531615983584	0.0431564915391877	0.0446613260464356	0.0387196713150839	0.0378044786012424	0.0361387280417945	0.0382085022482289	0.038605619748647	0.0424784346119638	0.0483533701100451	0.0589724252217906	0.0629732422416851	0.0623916444225648	0.0611691520083196	0.0634335260083608	0.0645281978550241	0.0640191932182252	0.0622290927977716	0.0629531510837297	0.0657618555905371	0.065561626057668	0.0643544136537793	0.0638022282502197	0.0644359723759536	0.0638732918857668	0.0632034139801076	0.0626870285955602	0.0632548658345626	0.0633839448370571	0.062978956445546	0.0635129250196452	0.0643423425634356	0.0640527228096209	0.0638891239820569	0.0625189312722255	0.0624132555759284	0.063125512244413	0.0633865020599922	0.0624509922616437	0.0627881409711321
0.052679528372449	0.0485257883246006	0.0498815920139661	0.0521367729368694	0.0649787152365094	0.0727732712441611	0.0716315979428795	0.0736334406272299	0.0782013059941264	0.0804407422524785	0.0862737954609783	0.0815607509636094	0.0825434356671294	0.0743964711444465	0.0726710098505131	0.0720966002258555	0.0744132424961117	0.0774520083637167	0.0828922037551505	0.088624360567645	0.0949944541601093	0.0970373304188372	0.0965683895253653	0.0957439154071215	0.096250178180073	0.0967551495969828	0.0960354170627039	0.0948065931946083	0.0954141049163683	0.0958930540028487	0.0968671100358621	0.0975903725064919	0.0970372482714344	0.0976364544584127	0.0973529354279553	0.0968317788532997	0.095197591321072	0.0960239359811747	0.0954681338877287	0.0955554840724496	0.0949045809452151	0.0965015565799689	0.0972991726514811	0.0965625943326995	0.0960881307713475	0.0957191084174215	0.0963795215971696	0.0964706114526841	0.0960778399935345	0.0954431220805624
0.118205499151042	0.113074155557054	0.10694912648741	0.112887363581612	0.126055580642665	0.137337226758734	0.136790447795925	0.135224374787701	0.13745370047257	0.13810016933556	0.139368926392803	0.138451135848589	0.137635792582309	0.136498915536408	0.136532833823203	0.134663028747739	0.136042761096714	0.140087155095524	0.138553551279215	0.138356244351434	0.13817107056962	0.142356254874295	0.142062289333538	0.141019697131733	0.140999507521231	0.14042203998988	0.140152734636017	0.140749284893188	0.140943129846263	0.139481463361201	0.140084089530783	0.140752650139115	0.141147065168007	0.141485816444184	0.140876122969919	0.139420064295539	0.139158990156654	0.139354625482279	0.139778536063182	0.138075253268126	0.138829894294615	0.139467288511759	0.140128145519202	0.138472527037941	0.138697442812023	0.13870794719569	0.139729507712533	0.138664508202934	0.138390013659519	0.137955024821726
0.179513831636109	0.190398581402629	0.190506347661314	0.189961257001422	0.187588761674888	0.186732494448876	0.185609592380184	0.184850761355756	0.184901731035758	0.184645766143183	0.184544362874812	0.183476618392934	0.184906517315894	0.185770856576864	0.186609361285007	0.186392148574902	0.189330979965179	0.190100042311577	0.188309863925975	0.186165033075922	0.186966226840618	0.189404046759633	0.189378538790066	0.189026573509302	0.188499985993794	0.18815553664935	0.188351128004779	0.188052113040915	0.188255414157582	0.187659728440364	0.187086120706608	0.18698223148319	0.187519649626522	0.188811792837064	0.187758330643371	0.18653803840616	0.187118876863392	0.186760562523743	0.186602062119491	0.186785014812996	0.186908906717067	0.186743160329759	0.187163469678165	0.186379297324429	0.186151840208678	0.186004632740992	0.185389351802152	0.186324137476937	0.185584203463595	0.185678119449745
0.217362914638102	0.227141585372356	0.228315065938904	0.228062183311832	0.226040046714929	0.226626635123	0.226017817520338	0.226415157980167	0.225396932585711	0.227009677526411	0.225531502634845	0.224652170384906	0.22464519557023	0.22482125635944	0.227155255355785	0.226567370081268	0.227649440878045	0.228305636168733	0.226430426884941	0.226648678150721	0.227428151599542	0.228664319055485	0.228316374419586	0.227625190071758	0.226166980587909	0.226501068225755	0.225886670279655	0.226570608616169	0.226570996011679	0.227712813007333	0.226880082608838	0.227272451667225	0.22591196888214	0.225948520435442	0.225602886325942	0.225175560453343	0.225808801295539	0.225963315134654	0.225332526845981	0.22650651063955	0.226503390338132	0.22597369009448	0.224905519983368	0.225254338541036	0.225272762618192	0.224344125932248	0.224676967314586	0.224287707875911	0.224829704486515	0.22460234452342
0.248697716592014	0.256318824391755	0.257058518575373	0.256609073716256	0.256395690454138	0.256875800455514	0.256978718519732	0.257087798939054	0.256364259280989	0.257341957719106	0.256971056684878	0.255243083325061	0.25610804356614	0.255753316810143	0.256276927407763	0.254931086019633	0.255612780378468	0.255281530570269	0.255809989249322	0.256458045362903	0.257392294889538	0.256643280550396	0.257613925502227	0.256731359719138	0.256216370190494	0.257006919239908	0.256734039781688	0.256947844660335	0.256199720011193	0.25717368112397	0.256685875886216	0.256493728815684	0.256355029835187	0.256381935384424	0.255997677442473	0.25556139905718	0.254896291804718	0.254949357557512	0.254262654467782	0.254534285240265	0.254852911335275	0.255045536765366	0.254504035638961	0.255148286069938	0.254770225721415	0.254635870012855	0.25424579582567	0.254838703960322	0.255205222782426	0.254608250682658
0.271338312073489	0.276829617730866	0.276456772287111	0.276263859553049	0.27733948425132	0.278290814023071	0.27864928697757	0.278519436998951	0.277302575171724	0.277082038247006	0.277361649355677	0.276967047086092	0.277247392321829	0.277443290988234	0.277919612290352	0.276853190672722	0.276948476686524	0.27602191360788	0.276658619335405	0.276473229517507	0.277938457814487	0.278115233401961	0.278109908430411	0.277390270731593	0.277284414689674	0.278315405372306	0.278230510651732	0.277863794896278	0.277587272609077	0.278101452193153	0.27745336838626	0.27740800465188	0.277506891728628	0.277635912886013	0.277831924755891	0.276598428319785	0.276719140833955	0.276570010461446	0.276295175714184	0.27615369301903	0.276427064824756	0.276063857500949	0.27645725734393	0.27672687091304	0.276537370955669	0.276419724062757	0.275683119689656	0.276158850756893	0.27682545779995	0.276261152108032
0.288223006441189	0.292294322068312	0.291761282689569	0.292019915550064	0.292795611857347	0.293527274387376	0.293664708659578	0.292966196181293	0.291788981143512	0.291044603936245	0.29134095293854	0.292299329414542	0.29259732255175	0.29300089886699	0.293678642181597	0.292646210231683	0.291757311299235	0.291049006437958	0.29144288772067	0.292363938982691	0.292696167071227	0.29241209103786	0.29230034168983	0.292397704419365	0.292306249803384	0.292455838952325	0.292018225805964	0.293215988121835	0.292733527127914	0.293474125498133	0.293015037036924	0.292444782058847	0.292162303618675	0.292511115931218	0.2930787251808	0.292419680531004	0.292165706250572	0.292453609358212	0.292318560836486	0.291542654512176	0.291595975947701	0.291045340691349	0.290958307792848	0.291457689399727	0.2915375517088	0.29188572489929	0.291541665069739	0.29134473731425	0.291304412858181	0.291634800952276
0.2977782666741	0.30243319189809	0.30228746613557	0.30183275683457	0.302201935231825	0.302201988357768	0.302323511749036	0.301466921811177	0.300657278252157	0.300628542146809	0.300202326493393	0.301116124086051	0.301002838154886	0.30156876633572	0.302314703185043	0.302222906189313	0.301072882167939	0.301216600843621	0.30191654972873	0.30191359943033	0.301378527814703	0.301690892423861	0.300704590634836	0.301731729714833	0.301196407729068	0.301859638787976	0.301155951531964	0.301616064221799	0.301809654170346	0.302000398744233	0.302147172670311	0.302025916095615	0.301687185645939	0.301496691950843	0.30124874283059	0.301239335723721	0.301541633051388	0.302228923776219	0.302184155504541	0.301538570623338	0.301073930614083	0.301058915470464	0.301214633318657	0.300985164962073	0.300677907338548	0.300990738071341	0.301675454561633	0.301698010848135	0.301431606114262	0.301232963069006
0.301584725171296	0.306066184836666	0.306111836920581	0.305851670274539	0.306152570700739	0.305657381380734	0.305779879859131	0.305921807907938	0.305525289995959	0.305275132277646	0.304354643613714	0.305049197107138	0.305110666423383	0.305474758181113	0.305491953749088	0.305038345737589	0.304890146595046	0.305057636502342	0.306325368935341	0.305716883030723	0.305486959119174	0.305142095448889	0.304992974147352	0.305264275708536	0.305116964814811	0.305598034841546	0.304781425849665	0.305738829329665	0.306272582602402	0.306144079281672	0.306349553362456	0.305718078957876	0.305472185952924	0.305424229870318	0.305089227335907	0.305651365913213	0.304773492846431	0.305863379430264	0.305288622508881	0.305254774613961	0.304556589849274	0.30492840142826	0.304969991242568	0.30431470330343	0.304044254300602	0.304608316658744	0.30531830369085	0.305558404074658	0.305074734917661	0.305229959033683
0.30027317087139	0.305127425115249	0.305290742177504	0.304705307111057	0.305305136454047	0.305069268964551	0.305295437013198	0.305858104504482	0.305018492855141	0.304898197690469	0.304314711328838	0.304597219666482	0.305189148870852	0.304282462863916	0.30431615259612	0.303902807663269	0.303579987953235	0.303717222720563	0.304307769350517	0.304042606350794	0.304492593094533	0.304568465080088	0.30444279320259	0.304461630277438	0.304455000442292	0.304816218764691	0.303578483443473	0.303902692396928	0.304332302176438	0.304754115780279	0.304874147519395	0.30395604994679	0.303368804981185	0.303832982173046	0.303232164404924	0.303826741344143	0.303509519045668	0.303679923673936	0.30347250399677	0.303514529952466	0.303414446129068	0.303612419759179	0.303806904399477	0.303123678939651	0.302949603082629	0.30328185917532	0.303952814124705	0.303699035053856	0.303459169158919	0.303456561551113
0.292574569784032	0.298496237009535	0.297824475789184	0.297714656608406	0.298430105778727	0.298049713116516	0.298331871925014	0.298521362924445	0.298074839257494	0.298377397043576	0.298458254531557	0.298209420186144	0.298627651377633	0.297855890035503	0.297794944772781	0.297086567428501	0.297101657654901	0.297196360554959	0.296665996915218	0.297097668574759	0.297659783160614	0.297862531174042	0.298276112941218	0.297582265203344	0.296851934297692	0.296718116432791	0.296076888726698	0.296802623447013	0.297142602667202	0.297337170556983	0.296888991819086	0.295927505808149	0.295465057696192	0.296768096868166	0.297074320259564	0.296757473770622	0.296450582094419	0.295776983168563	0.296319203332005	0.29646060695993	0.296255573994027	0.296241927578171	0.296294433304397	0.29718527370749	0.296313148839522	0.296162689442416	0.296560733086273	0.295852616030858	0.295830132114324	0.296704418247399
0.278864072990661	0.285652924230107	0.284618315133821	0.284379169914913	0.284765412789052	0.285024385881653	0.285745309397851	0.285172716850007	0.284306881189461	0.284593134793077	0.285277535975243	0.284906070562643	0.285470550383317	0.28430905392751	0.28499047983078	0.283750376590189	0.282650877884212	0.283472071927589	0.282623449835669	0.283381020447091	0.284399625635526	0.283841403542327	0.284086448905896	0.283970396667298	0.282959806799051	0.28313209217049	0.281992302636035	0.282749219487511	0.283108931180763	0.283597727612979	0.283430752094804	0.282361087929569	0.282489062788455	0.283097188595255	0.282968768721818	0.281600030617271	0.281695059196315	0.281739625419859	0.282512689732267	0.283245001755212	0.283143753484608	0.282926924355117	0.282057004665934	0.282366373028402	0.282867213677149	0.282969489652173	0.283142291814703	0.281975072620973	0.281638526749649	0.282294965430631
0.255072294664043	0.261976249504897	0.262173816297666	0.261644419041441	0.261143712903063	0.261392843114766	0.261646190791652	0.261911879851247	0.262999428130593	0.262631229370081	0.262160458513929	0.261796078971833	0.263318301204723	0.262705182915654	0.260980776991193	0.260635851830453	0.259610008684372	0.261665477543701	0.260074571774043	0.26026512645094	0.26127947461232	0.261732827506256	0.261300518420171	0.26007068945444	0.259760769429915	0.259918600390763	0.260289863359609	0.260593741099315	0.260795330599817	0.261363558455796	0.260009987525493	0.259600396675261	0.259559245658637	0.259249196210271	0.258865870487334	0.258185590521965	0.258564782933476	0.259305246906361	0.25924102996154	0.260236672647814	0.26013091172394	0.260524626507686	0.259385931989352	0.259845491971566	0.260063842368096	0.259983574719379	0.260244385291416	0.258687122655729	0.259029513991555	0.25922187359412
0.219809055549288	0.225500385356897	0.225785632789056	0.222838900638473	0.224536226913199	0.224724422967762	0.226338367735287	0.227282377882382	0.22816845596853	0.228797337601005	0.227862480743108	0.227133897257114	0.226980275142611	0.225325501137782	0.224378003837674	0.226144680408015	0.224518911246682	0.225408164031823	0.223282751759631	0.223140075284968	0.224453606350361	0.225468088004802	0.225558021918913	0.225394806813256	0.226156060663286	0.226990891542895	0.22691231474036	0.227801364347026	0.227907614820817	0.227358229210989	0.226646796588055	0.22552168055219	0.224604801880884	0.224174399394479	0.223937701727342	0.22409824883682	0.225065464678559	0.225530946847051	0.225672104117543	0.226206676688405	0.226101063104248	0.225592933971692	0.225850969560944	0.227056411966647	0.225592254298719	0.219028077675481	0.214805716655141	0.215625151438556	0.221772590133188	0.22434527520465
0.175835302558163	0.181822139011022	0.181049063875616	0.179776533633022	0.181578109991961	0.182492959676108	0.183105190394562	0.182967374350288	0.182515768565168	0.183101302253712	0.183038539405522	0.183100287943812	0.179995651840726	0.178471071437637	0.179073257114025	0.183457711434862	0.180811388323762	0.179706938053796	0.176543879802935	0.177327251509142	0.177532831954847	0.178356579264972	0.17952717890769	0.18070884711464	0.181621565459411	0.181626259136507	0.182142638219413	0.182858625544236	0.182732716380276	0.181281552187753	0.181925954451547	0.179603171811285	0.178904677983597	0.178723472172841	0.179677259471607	0.179025440939155	0.17949370651146	0.181633974832025	0.182659125871402	0.181521133350241	0.18069540681614	0.179945585386536	0.182604947977849	0.182342288905567	0.179398572189181	0.173628529684003	0.17058740954587	0.172308537119233	0.177422121671145	0.180075667141211
0.13435382032827	0.138099219737581	0.139589770995856	0.138533913782905	0.140513270035717	0.138867689673194	0.140676469486176	0.139603931150888	0.138089078842749	0.139112914054239	0.140077852884135	0.140101936258924	0.137607567616358	0.135056829211198	0.135805992076914	0.138891991938173	0.136289786108136	0.135439528754466	0.133345493879536	0.134481529726989	0.135584221697781	0.136317862180154	0.136800507052007	0.138208082820928	0.137613916110072	0.138537685272748	0.138698441071105	0.139019706847297	0.137908699649064	0.138351674446483	0.138100777966713	0.136447041782839	0.13559755099697	0.135385000710081	0.136725872222727	0.136312046782674	0.136374866119567	0.137300919217413	0.137593926569613	0.137014321227694	0.136806144053699	0.13700660508004	0.138995426369606	0.138614967412999	0.135836846664028	0.131384836969739	0.128387061780139	0.130445213330057	0.136014493743041	0.138669583765135
0.106467341747186	0.110203201319546	0.111092418583777	0.111239507111519	0.114140246917823	0.111988608628074	0.110603032255779	0.111118442722749	0.112019506281112	0.111950294565084	0.112567698224464	0.111607033800588	0.110915523039053	0.108168131663868	0.109291730699723	0.107436564110592	0.107468903567822	0.109603215255023	0.110695767687389	0.111226560827775	0.11141795373598	0.10993376563757	0.109099785705585	0.108514653909151	0.107849361704933	0.108460673711928	0.108092501231803	0.10963687294211	0.109164683934113	0.109727324834169	0.108947544046113	0.109218120579464	0.108866451447575	0.109210115912724	0.108954656705657	0.109478377313541	0.108796772279763	0.10780127964602	0.108152035294268	0.108128627240646	0.108738899392075	0.109758497781324	0.110950489037271	0.111326196556448	0.112089169652432	0.112143060835442	0.113897898374081	0.112433318157094	0.114544922996607	0.113816299270538
0.0869594894403691	0.0880421317083962	0.0890600758744548	0.093336833565504	0.0940189670611261	0.0915840490902491	0.0924465467460441	0.094247614367559	0.0934986971528137	0.0912346347025206	0.0938515811732965	0.0921429531171007	0.0910165516312164	0.0864250712738449	0.0889456707096513	0.0854770354236164	0.0861169186477239	0.0887047792296815	0.0889058789259411	0.089846703183685	0.0878319893266325	0.0862083760047773	0.0872797444107131	0.0879815705631983	0.0872236772399289	0.0851192217112089	0.0852544140686013	0.0894710952191346	0.0903200342299135	0.0888252315680216	0.0873222904637432	0.0863967741922514	0.0875552265880214	0.085427358116962	0.0879978589774318	0.0896400139882394	0.0882394607625676	0.0873413014130226	0.0865670591175962	0.0863010648664112	0.0890290745410519	0.0896172563600629	0.0923446899008032	0.0880535991693379	0.0846060434381313	0.0828618854292217	0.0862912718899907	0.091174169268796	0.0938950700705289	0.0962949622199841
0.101305608305055	0.105389896411534	0.106152526477823	0.109148900979321	0.10098568401545	0.0969353135175628	0.10047998451879	0.108571851786516	0.107693352653098	0.10689339771193	0.105271826065292	0.104303381460045	0.104236556200956	0.104204689903723	0.104829429182058	0.101991171052063	0.102414283387409	0.104280869737166	0.104659456625956	0.103822134846066	0.100586883355158	0.102004531520355	0.106070301561971	0.105084297928174	0.103456680323113	0.099323598157047	0.0995925490647892	0.100445457713876	0.102818543275292	0.103398092100249	0.102966260073831	0.102469960788971	0.101616635412072	0.1002816582511	0.100644322786014	0.100887140137947	0.099551118147917	0.0996442942140136	0.100115795919248	0.0999314493479334	0.101851231072135	0.102639002058588	0.102591333308212	0.0986563546199749	0.0946175129321903	0.0928553284712033	0.0968158214589072	0.100615396359801	0.10521463836098	0.10565253270748
0.0307539883641436	0.0467101931030316	0.0632749817186885	0.0740915301794108	0.0648113901326715	0.0605229282876481	0.0601574817618456	0.0622407323528594	0.0726902840840556	0.074083810273379	0.0781044921573171	0.0774433704526871	0.0771656866289036	0.0741779463930923	0.0762545166793137	0.0764408086774601	0.0709796940698163	0.0754651226670321	0.0720866594858403	0.0717536920706788	0.0672951201920464	0.0770131396648084	0.0780303079095091	0.0815031674710197	0.0808542840904209	0.0833964577740154	0.0825292650564594	0.0799227580596207	0.0807512723493401	0.0869092919516056	0.0833197880798127	0.0782246824547675	0.0726275682014602	0.0726358796422645	0.0783054802608369	0.0809420231118334	0.0856908608461789	0.0849120748131544	0.0822756442613595	0.0736378315994822	0.0815259464060904	0.0862847834885394	0.0879560146389896	0.0877295735569057	0.0801466135755136	0.0783366060728466	0.0789062247547187	0.0818743210795458	0.0837660033054498	0.0869414102862258
-0.498579592489069	-0.473814918818266	-0.459471045259407	-0.465434132239684	-0.481235520801975	-0.485024913635428	-0.487350089429887	-0.489157525495604	-0.491033596126142	-0.497019406852674	-0.487870108346376	-0.466297526960941	-0.462901928797958	-0.443412211907917	-0.436484849663385	-0.427015726732951	-0.434201785645628	-0.426497797078962	-0.449069579599829	-0.437778569103713	-0.441370775220962	-0.432222997246982	-0.428328150546303	-0.440883001463155	-0.428365618691678	-0.441716148476427	-0.429054793607214	-0.425477682633342	-0.449479518820607	-0.459113803979041	-0.461789597605137	-0.454550466807577	-0.450702761751837	-0.442540150480237	-0.434836627839397	-0.413431718035031	-0.399645286296208	-0.398498835898797	-0.398842310693024	-0.405478535449012	-0.408927751422465	-0.421789782534606	-0.391625424971321	-0.399446878418026	-0.374320822440864	-0.375108513003681	-0.359360770566857	-0.355665340656888	-0.331186123813586	-0.327875168870699
-1.26584610083681	-1.30775709546749	-1.32647613427599	-1.34420957185146	-1.34048385436079	-1.33724188647901	-1.32380156531593	-1.3343567920087	-1.34360395683891	-1.32180427900071	-1.32620775223972	-1.33088331864473	-1.32514706932606	-1.31920650514598	-1.32161018475132	-1.30197500600471	-1.31421536682254	-1.30519976619563	-1.31490159211788	-1.31576611918471	-1.32943817670176	-1.32076852464473	-1.33540323335465	-1.33701913332644	-1.30823620217978	-1.29711520507326	-1.31911739321456	-1.33321120194072	-1.32236355878058	-1.301620431788	-1.29633036596068	-1.28392573144627	-1.27216238819126	-1.26672876038154	-1.26223713865573	-1.2725707543472	-1.26443033485597	-1.27130086189248	-1.26723464672327	-1.25823292581424	-1.24798043281659	-1.23983110000717	-1.23800452927655	-1.24131118446556	-1.23254186686715	-1.21048381976356	-1.21719414023354	-1.20457091266702	-1.18730192752101	-1.1848387221612
-1.59508280746645	-1.60471181444937	-1.60933894638396	-1.60779512102312	-1.60668077539626	-1.60475550929441	-1.60940724639663	-1.61147342369411	-1.6011701295783	-1.60556385533704	-1.59598954679714	-1.59949783477865	-1.60119903755173	-1.60270121061876	-1.60171025624047	-1.59574300850978	-1.59189616169236	-1.59073129953849	-1.58592809873277	-1.58966835501385	-1.59499847983706	-1.59697485719389	-1.59327827459225	-1.59078618479832	-1.58989893141371	-1.59419694677279	-1.5891270386979	-1.58024049367547	-1.57104365564483	-1.56683194753473	-1.56667467524404	-1.57084527170158	-1.56776351321218	-1.56804135912661	-1.56056761376406	-1.56506701544516	-1.5639319070693	-1.56318934270007	-1.55963384372732	-1.55577288561377	-1.555920789653	-1.54887770438117	-1.54679092046279	-1.54590101886293	-1.54107612289139	-1.54258860352178	-1.53576402542452	-1.53539611896973	-1.52215851315327	-1.51360408140517
-1.69084985193122	-1.70412447095977	-1.7015742156616	-1.7001925009237	-1.70371536677709	-1.70462436302784	-1.7054697485347	-1.7070632515413	-1.70284293920428	-1.69963124935183	-1.69590581862823	-1.69574231850753	-1.69613046891388	-1.69721525568973	-1.69670914500393	-1.69567700219479	-1.69152436151486	-1.68917305908793	-1.68946883173025	-1.68727743539742	-1.69008304382033	-1.68656508499555	-1.68511122449185	-1.6833164063746	-1.68695712648163	-1.68784065144233	-1.68484728723198	-1.67763942294541	-1.67530897906372	-1.66928920461075	-1.66672688678455	-1.66414764659337	-1.66673684094735	-1.66977114191851	-1.67269480935601	-1.66909687513173	-1.661049615571	-1.66067264648022	-1.65990174399808	-1.66090331446581	-1.6607301683128	-1.65460186027037	-1.6576201177153	-1.65226133969712	-1.64888116775387	-1.64706826782617	-1.64108001842103	-1.63633491139953	-1.63248518829267	-1.63003129740843
-1.74758483583034	-1.75687297054032	-1.75587896334186	-1.75368742125179	-1.75658224638857	-1.75857419826564	-1.75931764232136	-1.75788103305485	-1.75604855322162	-1.75413708460548	-1.7517393972957	-1.74999789258856	-1.75041024960493	-1.7567884233708	-1.75867653686146	-1.75540447898227	-1.75298033817417	-1.7489356675531	-1.74940823146635	-1.74928074983099	-1.75086917902742	-1.75037435110512	-1.74994500582498	-1.7461866197223	-1.74590203704264	-1.74116281535837	-1.74308016094723	-1.74116025265329	-1.74065909550956	-1.73505307358977	-1.73363356511228	-1.73262234069985	-1.73464731001162	-1.7353556958617	-1.7351336172108	-1.73435575788639	-1.73194431655247	-1.73369970549884	-1.73598278924101	-1.73688340916949	-1.73238877226381	-1.7261690079099	-1.72643879128422	-1.72778677336528	-1.72636010865367	-1.72342853918423	-1.71966958627295	-1.71567865039593	-1.71259857950299	-1.70916515168389
-1.78816440527802	-1.79721231249754	-1.79611754330041	-1.79205405784391	-1.79235098399742	-1.79304300779166	-1.79416830942923	-1.79505329772708	-1.79558526158805	-1.79221443466779	-1.79438755047655	-1.79244114827466	-1.79859416711492	-1.80096209705786	-1.80111241024558	-1.80026407449685	-1.79885122032635	-1.79632722342995	-1.79170592602384	-1.79205344293938	-1.79417974009763	-1.79700599196223	-1.79623030729744	-1.80028453244988	-1.79768337407694	-1.79307561525232	-1.79261397623718	-1.79094102117813	-1.79222611191969	-1.78889789019745	-1.78720665727062	-1.7888783555055	-1.79445495526055	-1.78987779042334	-1.7890258865893	-1.79021398150944	-1.79194016898981	-1.79596949926867	-1.79590505416488	-1.79707942738857	-1.79479101601854	-1.79359874562533	-1.79374272772656	-1.79522943882688	-1.79427259429963	-1.79675024417956	-1.79787211416378	-1.79181953280179	-1.78900464576333	-1.78756559677264
-1.81748551955334	-1.82351446755683	-1.82729713809339	-1.82442094535529	-1.8223961669013	-1.82758280731163	-1.82839785451381	-1.8275351608572	-1.82643690088997	-1.82822417501024	-1.83104570363938	-1.8310294057303	-1.8329814100064	-1.83339345137554	-1.83121609142559	-1.83222448965087	-1.8342492113053	-1.83270278766195	-1.83004280236676	-1.82753331631314	-1.83090943152545	-1.83575012438321	-1.83704317073479	-1.83903619033029	-1.84042883657879	-1.8376720104882	-1.83705514696142	-1.83534138049616	-1.83894055521122	-1.83971992794681	-1.83751143613755	-1.83521872224431	-1.84263372904888	-1.84216481104478	-1.84247787646426	-1.84308302368592	-1.84425117846142	-1.84648367443696	-1.84903628044509	-1.8455684473608	-1.84575722378804	-1.8474558385647	-1.84843416095007	-1.85129248279903	-1.85006618410876	-1.85554501438171	-1.85389866863824	-1.85482785873826	-1.85556580018963	-1.85662925441248
-1.84790069255107	-1.85464746253298	-1.85560481062636	-1.85443525298685	-1.85539665334633	-1.8561168293692	-1.85749883296529	-1.85897952167477	-1.86019017081854	-1.86272786443089	-1.86457088818139	-1.86495051763856	-1.86434719071518	-1.86518509490236	-1.86479175177415	-1.86708575470623	-1.86975418612214	-1.86932827311705	-1.86951311811144	-1.86535142166234	-1.86968021095883	-1.87447961913736	-1.87641625667783	-1.88001608540716	-1.87692645043149	-1.87700304673841	-1.87887588714204	-1.87848434707444	-1.8801309460139	-1.8807891368337	-1.87912005934682	-1.88082836107409	-1.88056005250986	-1.8835970694036	-1.8834853331675	-1.88668175581069	-1.88866795556101	-1.89182850654993	-1.89028063708968	-1.88709938749851	-1.89152196075753	-1.89306051187079	-1.89656508064065	-1.89794080774563	-1.90055973290347	-1.90117009358872	-1.89917330979406	-1.90238270935317	-1.90656820277737	-1.90753487656493
-1.87147503540598	-1.88026037544981	-1.88137115674974	-1.88232909883638	-1.882320515549	-1.88581088951892	-1.88562926553917	-1.88819260490944	-1.89080818318937	-1.8947730525962	-1.89530057377191	-1.89314774659137	-1.88869950078538	-1.8918623419546	-1.89254650734801	-1.89789202982163	-1.89995282421768	-1.90024045983054	-1.90202793373827	-1.900383189742	-1.90477458265014	-1.90927421034257	-1.91150794714799	-1.91296835022464	-1.91236218157195	-1.91012919734638	-1.91226114987434	-1.91365112462261	-1.91657889858249	-1.91744675359406	-1.91575440038802	-1.91743287811495	-1.91431022853043	-1.91721891659955	-1.92081588314043	-1.92438488864956	-1.92683694188481	-1.92801517250413	-1.92819306845558	-1.92583098191428	-1.92909787600828	-1.93011064293813	-1.93404519455595	-1.93478995749148	-1.93575576719122	-1.93713374841868	-1.93584095294588	-1.93932711487625	-1.94137410568277	-1.94274865972171
-1.8927407807279	-1.90146833833943	-1.90260956137009	-1.90340881846808	-1.90467872191536	-1.90680879683683	-1.90717335158151	-1.91087736475061	-1.9118402579491	-1.91402568445186	-1.9150473832657	-1.91626843333885	-1.91579624955866	-1.91644546333742	-1.91973337863249	-1.92499117949193	-1.92640662151755	-1.92718460308816	-1.92725787054608	-1.9299647005461	-1.93268862760503	-1.93281219900141	-1.93595619905481	-1.93517033444197	-1.93647469938882	-1.93204259539208	-1.93560387588039	-1.93849083696463	-1.94325282989767	-1.94267048907832	-1.94207925452391	-1.94176069836865	-1.94025797318742	-1.94319431828355	-1.94652829597567	-1.95003784338114	-1.95178997350302	-1.95355197691192	-1.9553109816439	-1.95513081913624	-1.95753173102123	-1.95775133790284	-1.96022532164054	-1.95680029557635	-1.95755776064235	-1.95642163900215	-1.95726795308267	-1.95899617257386	-1.96202816256648	-1.96463876684519
-1.90925059343052	-1.91307820269391	-1.91524683196024	-1.91692197049556	-1.9202912605501	-1.9212164422977	-1.92217079403136	-1.92255236286805	-1.92448941230413	-1.92702172301504	-1.92960280571567	-1.93109328033695	-1.92964699779694	-1.93054449160275	-1.93150596170416	-1.9377813659889	-1.93933932248331	-1.93876951497828	-1.93954713354044	-1.94231874339421	-1.94650710754092	-1.94630055850754	-1.94748587991433	-1.94740928745055	-1.9473019071462	-1.94543812754176	-1.94967952562221	-1.95239736648264	-1.95676731092149	-1.95417436898435	-1.95630238239316	-1.9575251445346	-1.95647273966021	-1.95697195567239	-1.95986088614666	-1.96302106028048	-1.96402519712689	-1.96357199213785	-1.96329352617584	-1.96767514860131	-1.97133120096863	-1.97123019057792	-1.97224947928248	-1.97084687988849	-1.97048862475036	-1.97167539095674	-1.97014500309681	-1.97155453316573	-1.97304148186335	-1.97523150082133
-1.91269755169267	-1.91928654610035	-1.92210607855042	-1.92274710403883	-1.92533106492222	-1.924003775057	-1.92596578826082	-1.92555174183945	-1.92741610763781	-1.92732743693429	-1.92907223539341	-1.92969216445667	-1.93340193291746	-1.93422643727228	-1.93716468049055	-1.93856256128346	-1.93823973289807	-1.94314047954828	-1.94213601252977	-1.94328441592729	-1.94629805910145	-1.94710209052624	-1.94842785884184	-1.94630702608248	-1.94887041953949	-1.9472739912715	-1.95104053768864	-1.95292449090928	-1.95699621478667	-1.95928295206779	-1.96034274105269	-1.9620372381166	-1.96124093945545	-1.9614197304095	-1.96394070619174	-1.96583421914331	-1.96596818920839	-1.96722662208629	-1.96426945190295	-1.96692045670956	-1.96902251261289	-1.97151551820764	-1.97146511203	-1.97063937831825	-1.96963487377249	-1.97199975524706	-1.9730069620948	-1.97431969206053	-1.97689624000976	-1.97746068077721
-1.90662265093503	-1.91365095891488	-1.91546532867918	-1.91483627399177	-1.91668102868724	-1.91872324149336	-1.9207659531747	-1.91724485415454	-1.92019854278005	-1.91956503715589	-1.91965194272167	-1.92080077123977	-1.92365196403928	-1.923305895823	-1.92475369115251	-1.9268717013418	-1.92948057970555	-1.93271792136323	-1.93362086233026	-1.93316771753177	-1.93439444671174	-1.93766813064041	-1.93986664302381	-1.93855069430412	-1.9387630476294	-1.93946383624351	-1.94113766754153	-1.94454766122443	-1.94684727419961	-1.94888501154062	-1.94995887833534	-1.95086604168453	-1.9509268513348	-1.95099198634114	-1.95126399377091	-1.95504324712245	-1.95551677052416	-1.95787619166907	-1.95675004612024	-1.95686822059898	-1.95709748255563	-1.96065232389702	-1.96045298993192	-1.95981359501435	-1.9602855964143	-1.96368884400666	-1.96539798111113	-1.96568508930771	-1.9663069724449	-1.96678452019334
-1.88450794218701	-1.89540757823848	-1.89743185663039	-1.89877358081442	-1.89941336739453	-1.90091850257201	-1.90203313324216	-1.90316951197802	-1.90364462836678	-1.90314257791598	-1.90089638002493	-1.90279412394922	-1.90403903214881	-1.90352900901986	-1.90680947645329	-1.90893169342606	-1.91183799563166	-1.9129985515322	-1.91354138309613	-1.91130823824936	-1.91148628380121	-1.91300353124164	-1.91478985915495	-1.91738604053127	-1.91971652985259	-1.91899820018232	-1.92047740729966	-1.92138718274976	-1.92679709601438	-1.92807538307462	-1.92633651341427	-1.92757781147993	-1.92711471647484	-1.9279304493973	-1.93102215492837	-1.93402633959348	-1.93690512996415	-1.9391989322045	-1.93694857975165	-1.93657408655589	-1.93686562200862	-1.93807607763832	-1.93892606356928	-1.93919184542973	-1.94125453229622	-1.94433584334084	-1.94488029993695	-1.94651710103952	-1.94482126322373	-1.9454041122436
-1.86019426778956	-1.86417131869262	-1.87000878598881	-1.87385002296095	-1.87576467755122	-1.87489353296994	-1.87361782206581	-1.87641577340129	-1.87843180879445	-1.87982705024528	-1.87683172280526	-1.87926814158403	-1.87931678889733	-1.87722357162502	-1.87998445439004	-1.88123363476322	-1.88603556546327	-1.88638200979993	-1.88544182619019	-1.88266049524958	-1.88126596811662	-1.88263446822824	-1.88567068173337	-1.88810365772495	-1.88852756940793	-1.88889764156441	-1.88918261794123	-1.89045599627734	-1.89576579596238	-1.89549156922458	-1.89551975864136	-1.89688809671886	-1.8989005956197	-1.89767372079552	-1.89952121825911	-1.90270819030562	-1.90584531693577	-1.90630251761744	-1.90743577503458	-1.90629129334899	-1.90411272354045	-1.90503289257272	-1.90601384356194	-1.90896516265734	-1.90940838409477	-1.91063914564688	-1.90970517692477	-1.91354023043271	-1.91247636363605	-1.91245007708883
-1.82265980756016	-1.82999136142008	-1.83548240789068	-1.84102185910377	-1.84389267894394	-1.84415125161388	-1.84285211154705	-1.8462299646559	-1.84694676152968	-1.8457586141618	-1.84318961682204	-1.84153915364841	-1.84094057867112	-1.84055137331917	-1.83938370425043	-1.84248307048601	-1.84267340779867	-1.84609030327633	-1.84283930559492	-1.83955067219533	-1.84142600030604	-1.8429335649216	-1.84690867079346	-1.84950056287154	-1.84892641554209	-1.84967145399781	-1.8485971783594	-1.85218864127861	-1.85394840831136	-1.85619039506713	-1.85534148047168	-1.85673286899173	-1.85949481359741	-1.86223349610452	-1.86316683206273	-1.8644069865077	-1.86401885802993	-1.86388442153037	-1.86348302190937	-1.86368152575335	-1.861568581914	-1.86298442131037	-1.86549633375017	-1.8681510027209	-1.86307043837302	-1.86309710047544	-1.865385098763	-1.86781482242954	-1.86865420996087	-1.86819063930903
-1.78158692331878	-1.78979776184137	-1.79491110393552	-1.79869839043835	-1.7988764999674	-1.80009679531304	-1.79990228382719	-1.79910426309424	-1.8005829624632	-1.79743873685061	-1.79517359571759	-1.79382770058184	-1.79433916602363	-1.79408613371139	-1.79365934328048	-1.79317323276032	-1.79363537375911	-1.79672106034685	-1.79818404257503	-1.79597209164516	-1.79377764424418	-1.79557786871741	-1.79862573760238	-1.80033861793821	-1.80125591460895	-1.80267569380269	-1.80320608722686	-1.8073965263938	-1.8033224310082	-1.80600272160411	-1.80650757574833	-1.80539937580406	-1.80821116808678	-1.80773219006362	-1.80925351333773	-1.81006654328001	-1.81001194761309	-1.8069717093091	-1.80661538948126	-1.80364094511485	-1.80551551550266	-1.80609884406894	-1.80933855373077	-1.81042243227906	-1.80747391529459	-1.8069145566453	-1.80857691477417	-1.80913379950652	-1.8079506206012	-1.80699071471972
-1.71741994423829	-1.72784912135072	-1.73363772363027	-1.73766405268895	-1.73775917265593	-1.7339715636108	-1.73463896132614	-1.73335894795532	-1.73597229104595	-1.73283815161977	-1.73224302768115	-1.72586900389922	-1.73242639761112	-1.73563605598966	-1.73694533751649	-1.73194937968093	-1.73205408718517	-1.73323489418667	-1.73683081787658	-1.73874992278192	-1.73573900852922	-1.73207434648109	-1.73461713990142	-1.73840807265251	-1.73510918956295	-1.73621852496122	-1.73773644249499	-1.74315874665118	-1.73976596424797	-1.74274849466554	-1.74332673890949	-1.74337001490732	-1.73885457218672	-1.74015813900104	-1.74351386300685	-1.73988286568217	-1.74183118567409	-1.73694626032543	-1.73685416904589	-1.73333989264022	-1.73907278304287	-1.73967404884921	-1.74115954500442	-1.73947054048484	-1.73786506266454	-1.73440146185288	-1.73353882849986	-1.73338794861656	-1.73559725319625	-1.73722056240034
-1.60800007933012	-1.61842840823599	-1.63043058318205	-1.6317880728854	-1.62501848881488	-1.62151676496755	-1.62026879253138	-1.61699943754759	-1.62466562005397	-1.62226753466699	-1.62479241659074	-1.62308569617978	-1.62922631878763	-1.63125949136673	-1.63586528789421	-1.63116753589745	-1.62989202475252	-1.63274502095173	-1.6352792328367	-1.63939381417558	-1.63482084289687	-1.63284053351377	-1.63523902017118	-1.63768301860915	-1.63551287022343	-1.6295747586534	-1.62666544002455	-1.62603343065867	-1.62577983100092	-1.63446250566785	-1.63387796173259	-1.63708931881317	-1.63259715124656	-1.63366113206619	-1.6264077145156	-1.62433675483766	-1.63183835845585	-1.63032758630494	-1.63014313161668	-1.63283445211921	-1.63695115699813	-1.6387318199621	-1.64117680739038	-1.64160807995539	-1.64257279062632	-1.63921048165983	-1.63111958275372	-1.63187252307182	-1.63048930797816	-1.6285247165836
-1.20751567811213	-1.24795270163933	-1.27123165396308	-1.28829463340151	-1.30050792813367	-1.29485241674134	-1.30692150110026	-1.28991615661311	-1.28567181292517	-1.27913159621542	-1.27677180906667	-1.27972437648044	-1.28245506952388	-1.28496973708075	-1.28262230032917	-1.29181211852938	-1.30323212438288	-1.30570416721511	-1.30406210780274	-1.30365283423873	-1.30905900167221	-1.32246707177059	-1.32620172083442	-1.33043568586068	-1.33714737378679	-1.33441699918817	-1.33725320046814	-1.32206515973856	-1.33910184186328	-1.35294084627267	-1.34476341871238	-1.35047769906881	-1.35604531384218	-1.34631482876243	-1.34545486459245	-1.36397667703809	-1.38430818142396	-1.38590955060249	-1.38506811385092	-1.37037828462932	-1.38799069514547	-1.38867281055566	-1.38674588935462	-1.37613640889427	-1.39037316532	-1.39596660656427	-1.39633410253637	-1.39187382808429	-1.40576114844803	-1.4084578698244
-0.379496438850591	-0.372764771839663	-0.354054073945562	-0.372266620296182	-0.386653780421552	-0.388896385529391	-0.37709792972769	-0.368547212698141	-0.373011796342433	-0.365688149487938	-0.357137084596495	-0.380139085104148	-0.387043398799447	-0.403505817621925	-0.419974341576082	-0.412818654115278	-0.402186109902638	-0.407340511653742	-0.415951246191841	-0.42441028841533	-0.424895013337416	-0.429014253171579	-0.426923304490081	-0.423027349717864	-0.429958922673801	-0.419804258359771	-0.416949631844043	-0.428623762228326	-0.459789207152358	-0.481240781033345	-0.464734717581148	-0.482363052401011	-0.460434963929898	-0.469232726684337	-0.499290888990902	-0.519318267668893	-0.528095764656224	-0.559572590200866	-0.55687207119556	-0.55885501585152	-0.553452379032597	-0.561929453585928	-0.558830168847812	-0.579339113630162	-0.585905237093156	-0.593103214189538	-0.575585353384222	-0.584475900203115	-0.586948709885732	-0.578734129007797
0.0852280961262071	0.0923389478058222	0.10103042046808	0.096199874693749	0.0974154325333943	0.0947022280983787	0.0970207509139963	0.0989669624841748	0.0986013065347734	0.100391786268811	0.100563567198114	0.0955723659147737	0.0947688303697986	0.0971033277892232	0.0986731336296885	0.0948463273875354	0.0930163662326789	0.088064890466912	0.0894367155561284	0.0863892040844245	0.0859030802545187	0.089447013878956	0.0911965722247833	0.0950826592768993	0.083425763202969	0.0857499129602593	0.0862287024428416	0.0903377181044313	0.0921078667377555	0.0935349479228483	0.0868403462891725	0.0867168132112873	0.088596320920809	0.0843459818006028	0.0772796142536451	0.0746488393823978	0.065394477371524	0.0754428441896516	0.0766704191176842	0.079074519293989	0.0791132987458935	0.0811724940510475	0.0814291583127567	0.0769027246822283	0.0747174979951856	0.0795855687426958	0.0773194374325274	0.0797105474114098	0.0794099782311185	0.0819143664266017
0.0882853334604401	0.093024103856778	0.0987726988251938	0.0977225603092027	0.0950460083102638	0.0894065046124253	0.0917656311061565	0.0926861277672386	0.0977789429294046	0.0961622570327538	0.0962861072273072	0.0917240897268841	0.089924040314939	0.0921058996366687	0.0924650238643684	0.0975535203677335	0.0974216647717197	0.0970326307509438	0.0964547441180687	0.0956981006673921	0.0959591859401185	0.095499280384946	0.0973280811618175	0.0975018884219823	0.0965345993907795	0.0987710080072714	0.0955082081997273	0.0941745391238183	0.0982924530135604	0.0998079860684952	0.0940675152436746	0.0957866393472861	0.0956644090701281	0.0960297539501759	0.086792538591847	0.0845652348577753	0.0849375510201896	0.0868182381539122	0.0861551910577128	0.087998301759563	0.0886818003376028	0.0905856865534842	0.0904162191742388	0.0889989751335715	0.086635815109108	0.0844651964174966	0.0890262720627646	0.0921052969115379	0.0925297853783678	0.0941523751498006
0.0947661148428556	0.100646055256937	0.100596970530618	0.100958420035645	0.100604044758629	0.0970181497208652	0.0977453667115163	0.0990908371505725	0.101155508158012	0.101309963473813	0.100351854916465	0.0990335637100309	0.0970450657257411	0.0989404311619944	0.098732515435461	0.0984735883759248	0.0984757519299682	0.0998588212663887	0.100400207663363	0.10043585435186	0.0998129279115668	0.0991910022171025	0.0995562558222583	0.0995725075287255	0.0992661734771178	0.0979601888954618	0.0975476904453952	0.0959136127256223	0.0955753130199644	0.0964471853701514	0.0950225136726573	0.0948367569749071	0.0946596282412017	0.0940330977708215	0.0938295543659433	0.0929499786409354	0.0920636888422514	0.0913594003870669	0.0925027659191949	0.0915982559848082	0.0916793833695358	0.0920109042895971	0.0925379737252309	0.0939196854394723	0.0933709386125964	0.092403781096362	0.0914207196790384	0.0912208959662077	0.0910141679436101	0.09178716192066
0.127810200025835	0.134011756451715	0.134505751596592	0.135519410872733	0.135498460204835	0.132793631413891	0.131276638271527	0.131951896167998	0.133005715548885	0.132218019843024	0.131606875550111	0.130516172409226	0.131303968828312	0.131413176749897	0.132467420516644	0.129425795427723	0.130087022338676	0.131428164171946	0.132692398346349	0.13162344468409	0.133333580358479	0.132945323445917	0.131593531669547	0.131943900741781	0.130985905613975	0.129399420601008	0.129164545436314	0.128141059951779	0.128422094524888	0.127683112370204	0.128704139593002	0.127441282454354	0.127805922115763	0.127497272988139	0.126836941051523	0.125469939458861	0.124957174748646	0.124936069280791	0.126027607996686	0.125186005452617	0.126399116333918	0.127055394817574	0.126716110586455	0.126791423477975	0.125755887673079	0.124894673404435	0.123133410565531	0.122549977160293	0.12275077915346	0.123216976657127
0.16019534505888	0.166940136579788	0.167664752575117	0.167466589471894	0.16810827592616	0.165471844978746	0.166403998884725	0.167716170010743	0.168147239905942	0.167727866195826	0.167307991010715	0.165544584568255	0.16630741631532	0.164528522925651	0.165524894285104	0.163405964112722	0.165933632803046	0.16567475392422	0.165771357800519	0.16524892365996	0.165246970885923	0.165089284043325	0.16497955577008	0.165222459395154	0.163653128466712	0.163264446348794	0.161368289844637	0.160627985588683	0.159699646294989	0.160406633745905	0.16137350895992	0.159737115401152	0.159199320007105	0.159771514788577	0.15916049500253	0.158683455228544	0.157610410077409	0.157836627465361	0.158058687409144	0.157972293434887	0.159446975917364	0.160141873599081	0.159076173985627	0.159766335800338	0.158355098156219	0.158159956591024	0.156171186675377	0.154518072969311	0.153433778371411	0.155093450899062
0.208647079887661	0.21721756067241	0.215916437425415	0.215094990129535	0.215073424104965	0.214730719128263	0.215709675436124	0.216834137796816	0.217490108630395	0.216307000653864	0.21744987115393	0.215409189703125	0.21597554356971	0.213178554124651	0.215280638851632	0.214722485765641	0.216000061220828	0.214532270529612	0.213795194635506	0.212894487133997	0.213110291469691	0.21308369580295	0.212752682263907	0.212650351128329	0.212776400991264	0.213229996201671	0.211929196118659	0.2104231659951	0.210153060587137	0.209704400635576	0.209651769441695	0.209803252021863	0.208905393003449	0.208793939804295	0.207806691695276	0.208270842126355	0.207705512092778	0.207532752741845	0.205968022859201	0.206136299510852	0.207816842537092	0.207970612189123	0.207527813329003	0.208147061362889	0.207276503201596	0.205706881436874	0.204342436304168	0.203811591761606	0.203103686362209	0.204771894731257
0.248931380993852	0.255885160763664	0.255047328381289	0.252581541722316	0.251732132264354	0.251304049234028	0.254357173066029	0.254351887797644	0.254840864377674	0.25339820700509	0.254577711092827	0.253265235425164	0.254202055710547	0.254464540936656	0.255384769989928	0.255632531078251	0.254958210204735	0.254500147130751	0.252839842376115	0.252411400350053	0.253033831249631	0.252840506846026	0.253126901063841	0.252129718855548	0.252852679214764	0.252606336165251	0.252010009602212	0.25178941808211	0.251196863969702	0.250377156435434	0.251023451537027	0.252460947074269	0.252256245382533	0.250454780757625	0.249374730753049	0.250204440546045	0.25018635155795	0.248916187680514	0.24842307493495	0.247886385521314	0.249476125685167	0.249985153550437	0.249065669673296	0.248668938635858	0.248116096731279	0.248947060353055	0.248094092869812	0.247756669770478	0.247683679217403	0.248054274466613
0.275056512073624	0.281758257818533	0.281837647193676	0.280182659300407	0.27930281317	0.279711227789239	0.281057983678315	0.281824940598364	0.282308527523182	0.280633279147142	0.280744096276159	0.279550682601336	0.28029787531405	0.280742589533978	0.281502270460466	0.281931336659846	0.281236705229532	0.281198976540967	0.280600416145044	0.280491685989589	0.280360867988462	0.279844295334964	0.280224589488113	0.279720357030468	0.279011570475132	0.278402231051369	0.278483782652407	0.278433460911104	0.278601590336073	0.278392643909721	0.279253166919415	0.279045601061128	0.279243464144064	0.278059460882353	0.278107966677181	0.278982243880577	0.277951551974859	0.277052186186006	0.276468070931891	0.275759090410343	0.277011248097033	0.277369760613405	0.278098510852692	0.277287721949198	0.276217343437835	0.276498497233473	0.276402085684393	0.27638251742136	0.276456710966209	0.276215018499609
0.292253539146657	0.298065895052794	0.297967179081145	0.297113089171055	0.297515044579854	0.297018226808393	0.296923074570238	0.297629168911878	0.297788550895946	0.296983076141004	0.297948453316451	0.297434500563197	0.297397774655071	0.297113664570235	0.297659300929645	0.297844736328472	0.297606823603191	0.297630543489145	0.297138723908166	0.296466906114338	0.296810537064928	0.296449909259998	0.296727416581312	0.296794329498208	0.29653012027872	0.296503736522324	0.295861343323461	0.295882322475907	0.296410275780295	0.296150713159274	0.29711848919713	0.296220993469741	0.296256797218873	0.296026132991652	0.296046227484108	0.296215805325753	0.295775465857711	0.295924518547657	0.296064710338905	0.294678292598611	0.295201477114861	0.294807578283632	0.295523630631219	0.295103800885744	0.295035037433993	0.294937447619309	0.294851057940341	0.29485549678246	0.295167901038266	0.295099031532438
0.300628723001085	0.306011524796919	0.30546897632645	0.304260772049895	0.304869011625338	0.30505091154915	0.304368352706881	0.304700970734189	0.30537732904415	0.305344639577379	0.305523010723439	0.304943135739099	0.304883898955849	0.304710699450824	0.305180684438634	0.304751923656912	0.304473232361782	0.304821359660498	0.304882587281959	0.304363714698991	0.304205639076218	0.303805979386377	0.304199544795795	0.304837844245103	0.30455396825352	0.30334090439433	0.302920073366117	0.303291280835306	0.304569224102876	0.304867842882842	0.305298436650903	0.305032499227522	0.304241227750054	0.304440225326207	0.304817537587975	0.304387397170718	0.304948710600393	0.304641277859063	0.304605436328343	0.30396622995136	0.304360345553394	0.303602837817091	0.303948960346167	0.303960211742766	0.303680156523816	0.303602351262574	0.303358622772453	0.303696133925212	0.303347758799621	0.303922299600146
0.300449155306186	0.305474979331981	0.305433868385884	0.304128031850407	0.304525848239566	0.305390471724332	0.304746846879596	0.304560608713855	0.304152191664386	0.298916386188873	0.295240665353945	0.294608598905941	0.30154540194145	0.304869388113074	0.305189136211053	0.305000945751669	0.304714043559408	0.305078609833542	0.30554839865098	0.305104606279204	0.304734314554333	0.304480093633883	0.304523889531247	0.305338408243324	0.304210905778782	0.300528980624907	0.300757099073877	0.302061436270894	0.305292743669161	0.3059124035704	0.306077819135676	0.306021059603861	0.305547845802068	0.305754439031713	0.305813132630452	0.305344494780925	0.305708004809574	0.305889513833827	0.306025133063826	0.30586384592126	0.305431173996284	0.305231624475491	0.305595767804947	0.306160893981846	0.305393424961613	0.304855348056583	0.304648222267613	0.305417664294957	0.305125384513855	0.305166080173322
0.295536030593759	0.300262497784594	0.300033697910624	0.299601073177311	0.299626069724898	0.300110308346793	0.300126655595183	0.299702116489157	0.299199316510406	0.292555667799453	0.287922193983638	0.286842165681575	0.29493593861645	0.299716048965612	0.300184714282382	0.300467775101577	0.300376413258188	0.300460633194506	0.30070936281399	0.300997486394296	0.300273006209224	0.300107515787233	0.300270850030644	0.300393154825415	0.299430750526895	0.296185503361486	0.296223263614773	0.297356269277103	0.300704034705749	0.301510480111237	0.300963909328653	0.301409381554062	0.300916341602343	0.30166813598254	0.301604319290837	0.301544225823492	0.30064878923506	0.30066401320885	0.30124688681359	0.300993686306871	0.301606176833795	0.301225310333382	0.301527788430549	0.301580012306692	0.301056437597342	0.301006931311012	0.300921953567022	0.301269545989221	0.301140890835675	0.300918511118926
0.284353417481231	0.289912688344801	0.290334095676466	0.289314164571868	0.289277582697217	0.290842923980347	0.290563171720566	0.289622972964287	0.288943001581526	0.281782556268617	0.276755185119272	0.275269436757121	0.283809255621076	0.289199071454357	0.289739383548678	0.290296595966369	0.28990978495548	0.290374097109843	0.289764692917644	0.290364775202294	0.289703533144794	0.289509683246486	0.28949461039905	0.290091610870332	0.290186968971518	0.288740016140346	0.288345430232421	0.289295133050415	0.290740031461795	0.290838989580364	0.291235068496848	0.291297375309679	0.291115024521809	0.291175245378385	0.291592189650415	0.291484895986558	0.290398152536996	0.29064735712502	0.290744148355045	0.291057268878557	0.292000913078329	0.291290912482153	0.29188941980865	0.291302151049402	0.291180403568383	0.291324894661373	0.291124541808495	0.291439978933979	0.291476777777243	0.290670990370474
0.269819848105474	0.275107323873495	0.27604255738868	0.275873647012344	0.275943546765855	0.276692677332127	0.275429102993244	0.273761633329135	0.274405257156566	0.273174660125335	0.272111022391912	0.271894067314375	0.273062036375143	0.274609134661459	0.274240734417981	0.273707843594071	0.273905639280531	0.274272743053181	0.274255236189785	0.274582868855962	0.27404158209839	0.274271840646864	0.274446316022283	0.274440166298722	0.275314537433306	0.276021054945691	0.275888050472893	0.276520013579635	0.276494504366695	0.275369361598308	0.276072555009114	0.275974383917485	0.276215238265812	0.276121975841799	0.277053940670285	0.276616893315221	0.275336615105924	0.275331012240476	0.276011659453057	0.275572511758171	0.276080623370469	0.275629367029718	0.27532124486624	0.275244005000676	0.275681717447337	0.276580934963943	0.276161021149488	0.276335223632762	0.276099552257121	0.276189631476338
0.247176430506066	0.254744054836154	0.256342019122108	0.256826466291589	0.255096458575502	0.25219106846887	0.251776920938656	0.251169110694308	0.25203482851699	0.251120526453938	0.251256804502152	0.251514906046697	0.252147853904966	0.252494117104758	0.252837219960865	0.252806690826672	0.251392872759406	0.251184045357774	0.251982261639411	0.252613072224025	0.253081888780183	0.252448043799933	0.2522366722873	0.252151383247889	0.252647252410417	0.253618526000406	0.253466582072285	0.254793605036163	0.25392185162592	0.253594217998955	0.254097810797634	0.2548867520808	0.254630560131335	0.254124557873314	0.255081235590759	0.254740444984819	0.253559934132198	0.253373825757658	0.254409683596198	0.253985467682413	0.254659676878413	0.254012778995171	0.253032927373874	0.25329134224845	0.254044007978894	0.255384634631806	0.254266732929499	0.254421196355484	0.254889711082811	0.255407682728904
0.220793599999927	0.22736208219829	0.227689123753571	0.225446698821804	0.222201803050599	0.220726211040669	0.221784406134228	0.221909672248206	0.222778950639433	0.222203857611683	0.22321621106344	0.224555952802035	0.2242005673126	0.223362719161993	0.222976092763756	0.224063436819063	0.221746915608137	0.220956369441088	0.219844335301415	0.221119627245309	0.222258667986547	0.223418698590194	0.22278369523831	0.22198154102438	0.223146304782221	0.223303902667122	0.223791953979725	0.224329975328583	0.224405784297727	0.225026604463917	0.225719169577619	0.226071177641724	0.224821119531877	0.22384874086575	0.224407544970614	0.224082781953133	0.224311950374205	0.2246968647324	0.226144033797464	0.225318710031487	0.225164937129731	0.225128786620786	0.2254052603034	0.226139892488887	0.226630736813187	0.227360096531381	0.226686558530809	0.2268072222991	0.226892892573672	0.227801014563554
0.18498776561866	0.189024290958797	0.186690673678006	0.184822113106025	0.184480526458689	0.183945291565562	0.185063454263195	0.185924599920248	0.187164340011106	0.186501552582084	0.188227898196907	0.189359761764488	0.19040879186984	0.189472569138287	0.18904539608755	0.186612169697575	0.184029575705147	0.180237906707604	0.180239522612295	0.182067731571809	0.185661723709803	0.187104549587706	0.185699464492998	0.18338648237417	0.183827493631071	0.183097992507441	0.185090939139542	0.185281397059401	0.185224627919703	0.185947158665239	0.186346404594409	0.188676520056037	0.188975242262042	0.187025140233817	0.187044243277485	0.186098249413317	0.187812126030131	0.187265973303508	0.188114050374114	0.188283603602623	0.187349705102833	0.188344305588088	0.189494631297	0.189305326238369	0.189632808032519	0.190549733075991	0.189504941573164	0.189653181294885	0.190963584457328	0.191007583815753
0.13181942544138	0.135079776679847	0.135166857165629	0.137149445482149	0.139340317139775	0.141196745102701	0.140591031298505	0.140653906643705	0.14157214943664	0.143163781251438	0.139951267268668	0.140119169043318	0.141084157721173	0.139321466133495	0.125377773237824	0.108712543809385	0.107455515264926	0.116004133961005	0.116445692528157	0.117051512103845	0.121366935252089	0.140258213596773	0.139815326852779	0.138714079003375	0.138010070561474	0.139125534065566	0.139681171468588	0.139166371356538	0.139857206486064	0.139391809771217	0.14120869521849	0.142257530764203	0.141129529254894	0.141212445514471	0.140875725768717	0.140674344363666	0.141981319150737	0.143003399001935	0.142685224957837	0.144403098793237	0.144119845675081	0.14316169365619	0.14317977232994	0.142984678719386	0.14368760474845	0.14480480137341	0.143797582628853	0.145358949582767	0.146146638789178	0.14664100298981
0.0755163789162852	0.0730958041588775	0.0624195981353618	0.0648951938498297	0.0634028818621516	0.0725027052229652	0.0655881373445859	0.0628071937712212	0.0605079192761197	0.0630561009669967	0.0541472460437519	0.0551612749408186	0.0663045142973379	0.0760774978993559	0.0519569420142238	0.0398626678479734	0.0345095790531583	0.0374819946867313	0.0387040212034083	0.0439078766235525	0.0541030699002736	0.0663043905817104	0.0775166443818043	0.0808363566843179	0.0762547748770502	0.0768414794274757	0.0836361103456827	0.0944971319747719	0.0994657885010696	0.0981539410476872	0.0975363535951505	0.0969524503644149	0.0864403110441249	0.0879152595519375	0.083594869467092	0.0922067935459278	0.0918168465219052	0.0948093899364243	0.0952199699465078	0.0959816445653126	0.0888207037682065	0.0844378477470261	0.0793313124426278	0.0830461611000082	0.0836955496857214	0.0920143866951842	0.0914417805267526	0.0954902086779822	0.0982769559215566	0.0953042990735942
0.0436596871084066	0.0376995454247793	0.025838095564	0.0277009305722117	0.0256127373751474	0.0299959792941379	0.0263351444050555	0.0248870928276444	0.0231431166903152	0.0221629822581443	0.0136602143030987	0.0128136002305454	0.0219834245384881	0.0304249688565187	0.0162095967815881	0.0145016470702168	0.0129233273734514	0.0105628235613803	0.00810077694056201	0.0107598241672324	0.022800963658255	0.0245449223035846	0.0305432130771917	0.0317095375509112	0.0327743921792805	0.0325881426818889	0.0391671407651199	0.0509276023333152	0.0607713172511496	0.0629039882792301	0.064032349575513	0.0621893934758095	0.0513051146651256	0.0521326414622435	0.0488944530391974	0.05745202981489	0.0567995270598492	0.0591532237148088	0.0580523058679403	0.0580057361746459	0.0516609076701089	0.0487193559206896	0.0441623921669207	0.0486563037621764	0.0486259999893648	0.0567724287595157	0.056236192527131	0.0597372058432222	0.0616808332318753	0.0557624257351331
[truncated: 188 more columns]
