# Supplementary material for: Performance Comparison of Centered and Tilted Blunt and Lighthouse Tip Cannulae for Drainage in Extracorporeal Life Support
Source: Cardiovasc Eng Technol. 2025 Feb 10;16(2):238–50. doi: 10.1007/s13239-024-00770-x (PMC11933157; doi:10.1007/s13239-024-00770-x)
Supplement: Supplementary file 2 — Supplementary file2 (ZIP 41,511 KB) [file 13239_2024_770_MOESM2_ESM.zip › avg_velocity/rc_0_mm/Blunt_Qc_2.6_Lmin_Qo_1.3_Lmin_rc_0_mm/V_ms.csv]

0.0148177230069123	0.0118586997171978	0.00927150874819417	0.00724949617776191	0.00654126685140254	0.006252313065198	0.00414333680128299	0.00445618033516847	0.00208280597208154	0.00280547798176131	0.00461467189451611	0.00285524746757916	0.000298043380786654	9.18876489360734e-05	0.00230631088500683	0.00463386672172833	0.00579619668967701	0.00263523600930682	0.00111746787811456	-4.66385874698296e-05	-0.00110144808899693	-0.00290873966910233	-0.00375166589691531	-0.00286659954914476	-0.00166559974393743	-0.00190840988995827	-0.00101527331577301	-0.00140742809010243	-0.00192678818837615	-0.00152919376958263	-0.000925378822242711	-0.00064452222104327	-0.000504143386913682	-0.000656404459961698	-0.000245903686657619	-0.000869213707565143	-0.00100965804485255	-0.00132606276896878	-0.00146839036443124	-0.00100334707840043	-0.000389616258508319	-0.000503306088136194	-0.000190377128864117	-0.00137316654754475	-0.00122680101302689	-0.00164771625151326	-0.00137590513340786	-0.000542370272490337	-0.000704541764203811	-0.000408073878480988
0.0140974877260068	0.0113899128889615	0.00838268885471606	0.00654535873589723	0.00593579414856203	0.00471508509876333	0.00287002108596481	0.00317307260421819	0.00120926786924408	0.000482201750620551	0.00156975248845394	0.0017787604052593	0.000870436197690454	0.000719684607895793	0.00247302724465756	0.00440395238980482	0.00490273678195776	0.00203088511162557	-0.000128339788902812	-0.0003118258894854	-0.00067935122214806	-0.00193329970526444	-0.00253639897832698	-0.00172552306697184	-0.00160091769278527	-0.00170470459224503	-0.00148561546251802	-0.00151849635223499	-0.00114626389143999	-0.000964982178404969	-0.000703400149849721	-0.00107907183727357	-0.00106132720702263	-0.00115928483408902	-0.00131429944173633	-0.00137548221698856	-0.00141574122641559	-0.00161860693641442	-0.00161534867709475	-0.00065332617890439	-0.000797597873050444	0.000149539187946891	0.000348658558150695	0.000190944417860337	-0.000880246044423776	-0.000872906101920877	-0.000896835496249983	-0.000327547269048848	-0.00039211648408833	-0.000158465024634447
0.00740692355099208	0.00715050109710061	0.0061422846868897	0.000721697742047271	0.000171823486574675	-0.00104471528970441	-0.000846596947914168	-0.000786558415054724	-0.00137576519741238	-0.0016154168930667	-0.00126019485068205	-0.000731482749576226	-0.000561792778279995	-0.000405544348856688	-0.000314613475553711	-0.000370190785578208	-0.000894377121479605	-0.000416108301400883	-0.00100290299637923	-0.000397315874951139	0.000247866012061138	0.000109253841616023	-0.000130636807749485	0.00036250470494755	-5.65636440281891e-05	-3.00728445087665e-05	0.000125757302886041	-0.000169724305350049	0.000295123997165248	0.00021005862362764	0.00101088056323634	0.000339738825294929	0.000296942882521702	0.000341513175286101	0.000565278405333841	0.000836352118390364	0.000567742318766401	0.000358525147912882	0.00027184341754863	0.000400631159884478	0.000668298991319148	0.00113428613885745	0.00123284075458308	0.000724051673473685	0.000151789665076162	-2.71069756869246e-05	3.41672722667057e-05	0.000700819472375698	0.000878548783567433	0.000874257987628435
-0.000168783721826302	5.3343590174167e-05	-0.000799535952677688	-0.00137160520997966	-0.000875321325991516	-0.000140351790763742	-0.000162286192885861	-0.000193162454253985	-0.000980636924471377	-0.00185187925183531	-0.00174210763008092	-0.00145941945546728	-0.000736541526240019	-0.000226363682106003	5.30349510500456e-05	-0.000956139958561237	-0.00139046299829482	-0.00132846389205765	-0.000694556404048044	0.00010063008808511	0.000327571543083605	0.000136811313999225	0.000311083397910021	0.00089494223457283	0.000369075253801626	0.00073900939585985	0.000769872743102383	0.000837886666915933	0.000999009034282022	0.000667612931929346	0.000490936333912021	0.000441167724107072	0.00089919047324018	0.000934779457919781	0.00103270204447034	0.000647239160910308	0.000491854621494648	0.000713264394158024	0.000617148767885144	0.000864456929282552	0.00107599200199983	0.00129603787910143	0.00156762530307513	0.00109236668937417	0.00151939627180529	0.000923942726263234	0.000970306867370357	0.00123497754784526	0.00192199399586536	0.0020284786194254
0.000108201269734016	0.000476955224612254	-7.30443572213971e-05	-0.00140681530495259	-0.00214367476735682	-0.00110395309026015	-0.00025365111644946	-0.000314345924260249	-0.000342813800110017	-0.000775576208740513	-0.00068352341724436	-0.00150799578346258	-0.000643536480467668	-8.51227382530401e-05	0.000815540538732798	0.0008629768631074	0.000323203318908012	-0.000287588647269627	-8.40316783205801e-05	0.000407283460522667	0.00129017175764949	0.00150957630853594	0.00158775605116179	0.00127300142449794	0.000726828380026998	0.00121459323641299	0.00147317209495213	0.0015475014783162	0.00118917914151793	0.000727494065052354	0.00100481086769081	0.000872719369881672	0.000768244885074168	0.00112564446944989	0.00150978725809294	0.00172982838776981	0.0014191402129682	0.00170753982211148	0.0016248924419756	0.00171792289212193	0.00184481545120395	0.00146269410470564	0.00204694502778551	0.00202823260109409	0.00211468947872893	0.00151138742281026	0.00172745340377542	0.00169797963905345	0.00210431519710592	0.00196666339112091
0.000802535929485507	0.000842171556832507	0.000290102069560036	-0.000221988365051804	-0.000675808060827895	-0.000500353133439945	-0.000104470811205037	-0.00141603943816041	-0.000951375663522831	-0.000836215912514309	-0.000598667891183013	-0.00110710939298214	-0.000432076744859422	0.000250646448733878	0.00103892591828553	0.000593134767665391	0.00149511596366522	0.000822763858486635	0.000955989453894048	0.00114071771250438	0.00161429876150991	0.000963247644612836	0.000833932090378037	0.000894231081652334	0.000457875833292939	0.000851372235501494	0.000537755803915589	0.00135847965443579	0.00113784580313023	0.0013538555214607	0.00110826943186553	0.000745137247358268	0.00069498847621503	0.00117304465122792	0.00129634959839993	0.00150219222628648	0.00129395955263542	0.0019745912513108	0.00206170296271448	0.00235671369988984	0.00189747148428885	0.00147548589933622	0.00192659328963608	0.00165175232550895	0.00179637589425431	0.00154915697313835	0.00168308843713041	0.00202208835967698	0.00174815748817314	0.00155342485144965
0.000199090150934956	0.000390286182305748	0.00065253471538229	-4.56009360655322e-05	-0.000119478155482975	-0.000293596061124115	4.13470174435989e-05	-0.00070593629195846	3.16621579695655e-05	0.000580931512408379	0.000414971801831764	-0.000138470115063595	-0.000213210518026675	0.000244172713434027	0.000921191734927181	0.00141508726865964	0.00181010522049274	0.0014675021156134	0.00102468341804105	0.0012758428712301	0.00152115957273058	0.00164177572548214	0.0018989506744511	0.00141866518791084	0.00141833891549488	0.00147547600886804	0.00120558663698814	0.00135963751741617	0.00122012008654794	0.00140637659204269	0.00132486220742435	0.000876026883732871	0.000515080436176038	0.00110842530564401	0.00138840535703654	0.00166573496076667	0.00124335799585899	0.00163423048511834	0.00114633476370911	0.0016083087831379	0.00144918881170069	0.00149785291053646	0.00194473692963181	0.00146538538587238	0.00188543797772425	0.00193599155160078	0.00247208728282038	0.00255314178892691	0.00203223383238331	0.00166277522403509
0.000433242887574594	0.000594770538068147	0.00107585449623368	0.00128960316876317	0.000944967996550411	0.000748981983182427	0.000563294349158812	-0.000391165473185275	-0.0002160866661729	0.000550257044849571	0.00123601062137572	0.00120351257755269	0.000699623064827902	0.000544824832365847	-4.48919873065254e-06	-0.000414374558846201	-0.000278096171530899	-8.07675977539244e-05	0.000461675694650049	0.00106603857392704	0.00101289985773657	0.00110603127543376	0.00157622921915273	0.00157838042423997	0.00110297319919001	0.00113117414543289	0.000976578950153294	0.00109258046477922	0.00141941816338248	0.00152812161457363	0.00124930442791254	0.000532141409008023	0.00109257820410078	0.000904014563223345	0.00096869822510889	0.000960496653276785	0.00129918381096108	0.000914059096637298	0.00062892379412852	0.00103253582808799	0.00169572873804697	0.00174449236325109	0.00141765099104536	0.00130209268242774	0.00147574330583518	0.00149793118652746	0.00193133449749591	0.00190196489353309	0.00111410336690817	0.00113894697959871
0.000346022833156642	0.000562417912385819	0.0011797917873267	0.000868058500881928	0.000780422651181763	0.000759604854658482	0.000644646077963342	0.000480326235269156	0.000498599299105622	-7.39570213664028e-05	0.000723472318106284	0.000705690895313718	0.000758558951777877	0.000636544541152241	0.000415910294227955	-5.72026813064251e-05	-0.000380769743375552	0.000192347903553308	0.00118531530296095	0.00112678192980735	0.00101401148984284	0.000862901073862675	0.00118656463864274	0.00143876369307124	0.00110041524153432	0.00110924649708761	0.000472220233618133	0.000843438017153485	0.00127897735840514	0.00161245500869061	0.00173879404065641	0.00147143417014233	0.00163725058196428	0.00172939046609737	0.00162228110405023	0.00155685254861846	0.00183362158887072	0.00178833036575157	0.0015421792760971	0.00146206750115883	0.00198155479085331	0.00211661241181062	0.00177742570070788	0.00156594256707777	0.00197191604921947	0.00153768516039084	0.00191798623686715	0.00191552014753159	0.00171926268319983	0.00195384186856883
0.00100995549361839	0.000973026802636327	0.00137598567007731	0.0012976330420677	0.00114440194015924	0.000275016166706281	-6.23042978266736e-06	-0.000164827110677806	-0.000471542086602874	-0.000786379312805257	0.000535576651191123	0.00140606603134189	0.00145172670583522	0.00141484514999864	0.000661067533122923	0.000318583000827799	0.000289741095730012	0.000436932427823797	0.00118981345962992	0.001179921832854	0.000825730942423139	0.0012045889148168	0.00134030815157827	0.00166822292216614	0.00181995205757705	0.00152456350451727	0.00123199424354094	0.00131410191495758	0.00157153819835428	0.00157387720930299	0.00186272683474838	0.00169370879360169	0.00186087084600701	0.00168469934007031	0.00173230490448468	0.00114315879308468	0.00159544142533044	0.00113502798048777	0.00132173956055264	0.000663534611505297	0.0013618345577588	0.00145984203278481	0.00149499518691952	0.00160713031972522	0.00192549298918049	0.00189024451919102	0.00178441368383604	0.0020951226851378	0.00247763445080281	0.00240179829699951
0.00181889719675812	0.00136613623321279	0.00141321424005454	0.000986082842318148	0.00103409411373719	0.000465049446379561	0.000741312038144142	4.89242181488532e-05	-0.000355317443014843	-0.000827399718731129	0.000323800194533329	0.00105593345433087	0.0014986145896201	0.000789214994807392	0.000112504612438358	0.000156418997611659	0.000102921850854405	0.00028779527327911	0.000853109566883198	0.00109289266447189	0.00082795584562755	0.00132348802577566	0.00149172884567442	0.00148970949465724	0.00150172638523529	0.00122031574826699	0.0015033206156717	0.000877898979808123	0.00086449030254803	0.00100288556089676	0.00209870484316106	0.00196607581253568	0.00168438380587694	0.00112824961876803	0.00154166231545466	0.00161070671301847	0.00169779251139552	0.000948103077153543	0.000573061384294167	0.000651127330019009	0.00115931134054374	0.00130476175242879	0.00146060574647905	0.00140906968175217	0.00188924843601155	0.00172647113899292	0.00137594085212722	0.00195759753366243	0.00221175176409888	0.00240783656911472
0.00168072862794004	0.00112592694122106	0.00145511930597123	0.000995463075372289	0.0015179907797602	0.00110031933225147	0.00127919280106054	0.000502462289908189	0.000187726285582991	0.000263797154325403	0.000728353603254001	0.0013046247270568	0.00117190021102578	0.000848813967002515	0.000372835722836906	0.000197355588884342	0.000458084154811252	0.000561178043294998	0.000926843996198632	0.000599591378326054	0.000628186530372034	0.000816360175959968	0.00140448276519592	0.00172279406073362	0.00171468181395841	0.00150399342183414	0.00156253058162413	0.0010928075499286	0.000836462382981311	0.000933138092337885	0.00119631449262194	0.0011819707422418	0.00165992869077644	0.00174941329504696	0.001752581127229	0.00131269503824694	0.000906633559196936	0.000564938851432044	0.000210461476525781	0.00113388192955224	0.001905005336485	0.00160245789300695	0.00134204536992605	0.00135233524346779	0.00100508644439273	0.000817284765183747	0.000320506725146943	0.001628215611025	0.00197673197250178	0.0020200195563189
0.0018388126152233	0.00205428573326739	0.00182662001341344	0.0009508755166763	0.000962748628105523	0.00100958564662549	0.00125723825064182	0.00113030655356429	0.00107081900455782	0.00102857896261317	0.00146924628554739	0.0014144775354257	0.0015399929174601	0.00127163755719464	0.000509351029252798	-0.000107143950427284	8.86940450197918e-05	-5.63831288546965e-05	0.00072931410900651	0.000783836106076389	0.00112314760662906	0.00124172827277106	0.00119096620782533	0.000974357748809829	0.00127766786041834	0.00113414885915913	0.0010718811843232	0.00101681620055034	0.000837251755375856	0.00111585641000504	0.00101802696340623	0.00101035874213526	0.00134433300695719	0.00155567806965153	0.00141302592554042	0.00080189694872423	0.000801760516780334	0.000919357844317577	0.000796008672623569	0.00132577210223826	0.0014311884987181	0.00135178233803814	0.000935400070668724	0.000912534438579904	0.000824658476570853	0.000304015471540503	-9.01875904901451e-05	0.000817662581068156	0.00140308939603898	0.00102352934169706
0.00219271634297524	0.00232689111248447	0.00178724439234561	0.00195651438610451	0.00142934649792459	0.00177424761069742	0.00194532662760307	0.00217643219577245	0.00214383779053088	0.00129389241048573	0.00104884696213966	0.0015918332695051	0.00196769225413776	0.00181122114788804	0.00143824825838675	0.000855962034422758	0.00169432499802767	0.00131515313043252	0.00193797755761097	0.00212140341111311	0.00179630154619209	0.00148270040244414	0.00119957707548913	0.00138003166279966	0.00120692289575598	0.00134406079301445	0.00106595283769718	0.00137673288081893	0.00176278249520979	0.00199595757319924	0.00130334419401253	0.00118876165072689	0.00156473225635756	0.00205236907356837	0.00160782056137014	0.00110063548813141	0.0014085414742345	0.00152391135530409	0.00185976814358058	0.00189049132875979	0.0016737968791881	0.00146224728161183	0.000982359052790565	0.00132385922917563	0.00148244101785154	0.000963325383692717	0.000524470785766204	0.00131408959426007	0.00209465099458113	0.00168201065868378
0.00166956672594827	0.00153677591552197	0.00154326180196844	0.00226952085838862	0.00228971736395943	0.00230023313579435	0.00134834777405858	0.00110008198927367	0.0013335837635563	0.00141939654564489	0.00139370170274597	0.00192785890220264	0.00155075872033057	0.00127888732688624	0.0011050412678276	0.00139358680376423	0.00190004263865493	0.00162634111297891	0.00189781230982227	0.0017383672245668	0.00168644305786862	0.00166834700515405	0.00131829253458317	0.000847451032229076	0.00113494331808017	0.00111387806204307	0.000948651263416942	0.000953789389894005	0.00143514039070035	0.00216475926741915	0.00149281549728392	0.000843479980997043	0.0010129283705434	0.00135221209300973	0.00113794261668445	0.000999083834479933	0.00119122562067641	0.0015730242553273	0.00154045974755811	0.00115945670216748	0.00124151169977644	0.000904641336321036	0.00107104874600436	0.00136285392592621	0.00181547760977322	0.000886794240819767	0.00114519108648594	0.000616731446644985	0.00132783389749318	0.00128721945289829
0.000826751214861923	0.000914324104667513	0.00129154181356002	0.0016860961285034	0.00173576851818221	0.00165070433150079	0.000946073694375775	0.00109698059277931	0.00145250754416865	0.00157586841487359	0.00122026233973883	0.00155083716587246	0.00157452721087166	0.000944230506726084	0.000801471658592566	0.0010022300206659	0.00150843966767442	0.000964230954959113	0.000692138071544548	0.000971927915104767	0.00106565194139672	0.00126857710723854	0.0008814960583091	0.0010101948429483	0.00093445143347803	0.00101551749730309	0.000608147650605511	0.000296382573370167	0.000935875039209125	0.00131820222047946	0.000945306081011225	0.000724395720473885	0.00131915916566342	0.000814971582486225	0.00105159080408014	0.000950206355857843	0.00120031027002442	0.00145749787879265	0.00145331341951581	0.00101757578850642	0.000886689345340119	0.00070641143004974	0.00103013786994894	0.00118474318176456	0.00145118606458612	0.00121828848487526	0.00129622418726343	0.00103470263185647	0.0013843595056066	0.00124333974088058
-0.000123334788127429	-0.000298982975263583	5.84692829198075e-05	-0.000378705856993083	-0.000501060104105323	-0.000762315803727652	-0.000392816700976867	-0.000556982789278603	-2.74917714160189e-05	-0.000269856789851873	0.000273466980287805	0.000469732667837385	0.00109211239130807	0.00110828989100541	0.000670114796501226	0.00119634845931552	0.000797756007507375	-0.000562930945099464	-0.000889535143878279	-0.000350779809248598	0.000156725263023418	8.80475475027019e-05	-5.55464517637802e-05	0.000485139445737326	0.000692313274123703	0.000894243967519447	0.000489689767561319	0.000241677941740754	-0.000323462053555555	0.000231006352644301	-0.000150942899707704	-0.000882239482414335	-0.000490661209345785	-6.29110639201645e-05	0.00091128654408062	0.000140967627829479	-2.48199320838743e-05	5.97021721659421e-05	7.10574469398354e-05	-0.000527536491799685	-0.000258062378290868	9.02122601436284e-05	0.000590456089780964	0.000974820255360324	0.000591730236408641	7.70659063581033e-05	0.000151241196227959	0.000489272587613562	0.000782234076299363	0.000601633279610686
-0.000808676723367998	-0.000688322328921392	0.000307517036377359	-0.000151566592631022	-0.000786460301610395	-0.000751383727957865	-0.000254724712640963	0.00045801851036103	0.00026957465718247	-0.00120997102501458	-0.000483337769795502	-0.00022440946688639	0.000216816356656609	0.000830046068913853	0.00069684649956699	0.000342291526873245	-0.000614043980373117	-0.000929267217419253	-0.000648407818630244	0.000274668361328173	0.000249798948644929	0.00027273135552319	-0.000389015794055977	-0.000407488136696996	0.000863846998239236	0.000937662246808927	0.000563156673841772	-0.000167684466934496	-0.00103296120299509	-0.000251671214271065	-0.000662081221335747	-0.000949419950603752	-0.000427606620603114	-7.9262551082005e-05	0.00097162286480767	-0.000252352215392857	-0.000530418743777701	-0.000109448881648495	-0.000992080365704457	-0.00165130143319395	-0.00101282777035279	-0.000673192908007652	-0.00036754714820961	0.00028238886078809	4.93944675230069e-05	0.000269865154362102	1.73556805252144e-05	0.000301430470518964	0.000206171782667524	0.000546084567168467
-0.000299232610680399	-0.00115548728992732	-0.00179755254912423	-0.00199144624807835	-0.00318141329254984	-0.00156825608887706	0.00033149534613623	0.00112042151101434	0.000575534114372645	0.00139429179633597	0.00165032117476356	0.00281938369743509	0.000512337865867179	0.00217979509624544	0.00260160044860938	0.00362046075460582	0.000622716734109233	-0.00113765466276806	-0.000845994138007944	-2.88659530647036e-05	0.00111883126502368	0.000712951290193984	0.000627100048313418	0.00167296531688215	0.00222952188349923	0.00105277587997726	-0.000769527594021441	-0.00106741185130435	-0.00320587911761445	-0.000637385852633961	-0.000230380540334944	-0.000510327557563755	0.000538598471804373	0.00154258526568657	0.00147921683825937	0.000231702019917477	-0.00127460916248803	-0.000889169789983773	-0.000887151993183016	-0.00195473551475645	-0.000648165021765709	-0.000451712432626041	-0.000200770287152113	-0.000826777664799679	0.00126247607303812	0.00109636444487029	0.000940639051662727	0.000953116385922199	0.000356518513211926	-0.000198916954707915
-0.00809475217600049	-0.00649534198837494	-0.00593970941755355	-0.00439792525153093	-0.00392366108201756	-0.00355173717557125	-0.00429116717065501	-0.00360980660099185	-0.00547358713796145	-0.00865470442292796	-0.00663868784992407	-0.00390311094982166	-0.00463701533814361	-0.00586075841621915	-0.0055644035079014	-0.00659457966809144	-0.0070289566532643	-0.0081756824578267	-0.00716995381120592	-0.00655202426150431	-0.00766798740379023	-0.00790889869295476	-0.00816420131978064	-0.00723164755630271	-0.00611115918572348	-0.00756054905651299	-0.00673968753067576	-0.00653549762828028	-0.00779771078441573	-0.00685793231651843	-0.00550508081887021	-0.00528544785468582	-0.00349200762093769	-0.00374277154017504	-0.00472326276392091	-0.00313278864255287	-0.00384489791480311	-0.00432214431479853	-0.00514980214649064	-0.00243787146248417	-0.00271729357843752	-0.00366690356732269	-0.00433632196183026	-0.00491035826370198	-0.00306469194964991	-0.00388698083959614	-0.00280289645653288	-0.00507807288243518	-0.0024576013640248	-0.00391865574214042
-0.00309689313813518	-0.00246390845906509	-0.00221564154394096	-0.00184736750283721	-0.00203943073045787	-0.00246370985846406	-0.00331082255190601	-0.00188904214910383	-0.00391918440179378	-0.00267962406313042	-0.00379261415894045	-0.00155653246480973	-0.00144255671587607	-0.00325453991020801	-0.00229199355630596	-0.00224137914192089	-0.0024108216537033	-0.00385017490345341	-0.00562894203423105	-0.00430866603690095	-0.00258281477593648	-0.00333666086311047	-0.00329281305491725	-0.0035320452816869	-0.00292642213069615	-0.00453790572586078	-0.00257771098351323	-0.00245126230864305	-0.00157390221805824	-0.00280172146891331	-0.00220173947361118	-0.00103757154583169	-0.00260418146518517	-0.00257425627123706	-0.0021399575620552	-0.00295339903259729	-0.00321776672564418	-0.00194562153310567	-0.00206336088776595	-0.00159964705020918	-0.00238524614636758	-0.00174907365636972	-0.0031517963703656	-0.00123469841057479	-0.000865954487457134	-0.000492361974253708	-0.00225109842022418	-0.00294889593069424	-0.00189843577667774	-0.00138311929741401
-0.00864812969181874	-0.0086636266707885	-0.00627106386690596	-0.00854303996337362	-0.00821076247901386	-0.0065595784880649	-0.00815924427364667	-0.00887787967241961	-0.00679178251988863	-0.00891245304730973	-0.00813629640937956	-0.00915608384786305	-0.00699491744843126	-0.00406883557809893	-0.00369943311935149	-0.00213616383278836	-0.00633578912527481	-0.0100143034240352	-0.0112884538948676	-0.0117481205245874	-0.0106138029905581	-0.0101661425979692	-0.00805112506654004	-0.0088008081426239	-0.0116561493718414	-0.00992737389505537	-0.0102196418075955	-0.00842890494964381	-0.0108650237363913	-0.0104368816175826	-0.00893455869582375	-0.011326511568663	-0.00891911837510745	-0.00806250269377202	-0.00872361620344273	-0.0048360099188975	-0.00886245540252027	-0.0084511605093969	-0.00905589854826113	-0.00549807189620801	-0.005129593065896	-0.00869153446355457	-0.00863527211144556	-0.0107285208354484	-0.00801591126970616	-0.00747489370241932	-0.00771283217117582	-0.00967943884752633	-0.0087051200954196	-0.0115268296918685
-0.0159537550112126	-0.0171053405114436	-0.0175184287159985	-0.017014533805904	-0.0199924885255339	-0.0192853799305115	-0.021697901953504	-0.0185617178849671	-0.0168197390570403	-0.0130224348946067	-0.0161376759815517	-0.0166529952301465	-0.015617643105374	-0.0159470513649152	-0.02122184817442	-0.0177130060158546	-0.0164267897672729	-0.0156235289795038	-0.0165159713275984	-0.0196141514982284	-0.0190448933380505	-0.0199039827667698	-0.0191012196956179	-0.0198447330693937	-0.018856983004984	-0.0184138621394795	-0.0217802226090883	-0.0197664151145397	-0.0226338066923761	-0.0201920493779787	-0.0245687867316671	-0.0217854798733191	-0.0218384337225301	-0.0240680081950616	-0.0231035577282259	-0.0238259216074341	-0.0256244212960497	-0.0223145198575743	-0.0237747138214754	-0.0225748824761786	-0.0224272977577777	-0.0247994349080709	-0.0208905372431276	-0.0213761757336307	-0.0254397225675514	-0.0269478729814193	-0.0245905417206964	-0.026052289109788	-0.0265332336406108	-0.0265768851936569
-0.0254057224724554	-0.0258557380681023	-0.0244213989748753	-0.0245187549506331	-0.0248598776219771	-0.0257185582070003	-0.0249086053871695	-0.0256841696425727	-0.0241950157944178	-0.023172839383992	-0.0225765573563184	-0.0228683362275949	-0.0267840964927884	-0.0264254368062498	-0.0316359337605512	-0.0276705043836626	-0.0229116760613425	-0.0221741162690158	-0.0229279119148021	-0.0249930020520243	-0.0269640293437733	-0.0315385528042966	-0.0306274452776901	-0.0307202829767408	-0.0265954113121863	-0.0287569682438188	-0.0299660896776168	-0.0315405182663915	-0.0296038973701712	-0.0266855564584387	-0.0304567648183935	-0.0293442052687924	-0.0305714456446743	-0.0335617574304707	-0.0324898525090239	-0.0361356979131881	-0.0366221523673158	-0.0349280570542177	-0.0344577184680413	-0.0339337037458921	-0.0308692208807394	-0.0335787730484414	-0.030959933485539	-0.0333932408925776	-0.0352359397270744	-0.0374307124679347	-0.0373986992266034	-0.0396079954135215	-0.0398348253040388	-0.0402868321900318
-0.0331151622413046	-0.0288220459984735	-0.0281807401576817	-0.0280017146865059	-0.0276178174640586	-0.0289873693845859	-0.0257392221078387	-0.0255437058069337	-0.0253400610388858	-0.0258313764885723	-0.0267457118118566	-0.0252691816203731	-0.0272136760074667	-0.0316419524495395	-0.0374615874011543	-0.0333060498878776	-0.0307252576844251	-0.0285771165794483	-0.0279296399625263	-0.0280954204013026	-0.0299479248437606	-0.0326727630408753	-0.0335341528512005	-0.0346340896484012	-0.0329190956064917	-0.0351618868246836	-0.0324860154877648	-0.0331131485419835	-0.0321283369074111	-0.0315171630843863	-0.0323978553019588	-0.0318639739335304	-0.0321157869205982	-0.0333917320592693	-0.0341418192881414	-0.0357942968958111	-0.0353917749892542	-0.034665726938908	-0.0352894052243335	-0.0387039502746222	-0.0361023236021429	-0.0374372985024362	-0.0374809073004013	-0.039704215878757	-0.0383257497357776	-0.0401439778564927	-0.0455037751580637	-0.0440247843028729	-0.0459143351894013	-0.0456168345692499
-0.0293157224442065	-0.0269518141069206	-0.02550989238736	-0.0294372039564067	-0.027924517236921	-0.0256037488046332	-0.0227938191514033	-0.025476272962255	-0.0255412666479301	-0.0280042706660681	-0.0287215337199936	-0.0292925574700337	-0.0294318562932966	-0.0297062459412315	-0.0331668153526577	-0.0327962004920625	-0.0321941662811303	-0.0285283588602667	-0.0256443650295123	-0.0261644604417073	-0.0312483148679623	-0.0329167629537011	-0.0357674246068048	-0.033393807192527	-0.0339485276926314	-0.031710491133336	-0.0303621874425072	-0.0310599559315176	-0.0300441087142639	-0.0296232514056626	-0.0304021970991021	-0.0302757739133814	-0.031162874363096	-0.0339960220034081	-0.0338384337263899	-0.0348114291338544	-0.0346930346628404	-0.0378801173695594	-0.0350663642308827	-0.034286732336761	-0.0336566700367112	-0.035871328270306	-0.0391007865183837	-0.0413826383886197	-0.041414316060495	-0.0430563175994949	-0.0475446031573489	-0.0448254357308103	-0.0467256129646078	-0.0430122993644057
-0.0257252805038947	-0.0246347848367735	-0.0235277578737791	-0.0233103302579305	-0.0233220142918666	-0.0224542803396334	-0.0218518349112929	-0.0262241762062024	-0.0251528855393464	-0.0262849551395097	-0.0279540862044639	-0.02784513006594	-0.0279499353445204	-0.0289391164466416	-0.0287361620897894	-0.0290474454447075	-0.026782210860901	-0.0245152035660952	-0.0236930440434727	-0.023485377076343	-0.0263274726232159	-0.0291416936375543	-0.0323952304282213	-0.0308634295877439	-0.0330850985242851	-0.0294117934503386	-0.0297450487628995	-0.0255747631769035	-0.0272376237415498	-0.0294247618322139	-0.0288938184132286	-0.028188259258951	-0.0308237834199836	-0.0286958639423669	-0.0323557420558162	-0.0315610205004629	-0.0317488202298367	-0.0347757881535707	-0.0326903498192542	-0.0325687443371	-0.031904380706552	-0.0360103714673544	-0.0378782840158609	-0.037263087965496	-0.0368764932167575	-0.0374865942348283	-0.040696597790707	-0.0384064341123063	-0.0388101005155824	-0.0363205154403382
-0.021405957091913	-0.0207495052424795	-0.0222430758911381	-0.0205277812355129	-0.0193722426281849	-0.022090337108477	-0.0202877829213366	-0.0210270752693618	-0.0214377141983771	-0.0260069770884273	-0.0281416865137408	-0.0260123668284148	-0.0253027344967566	-0.0240775097417725	-0.0231160723636796	-0.022213173869144	-0.0251952637370023	-0.022434631370381	-0.0200332896739095	-0.0176657198853039	-0.0183394120641452	-0.0235845834739216	-0.0268550223965015	-0.0262330950347868	-0.0275404577825371	-0.0245182746977569	-0.0244966811776852	-0.0204117602225353	-0.0220161008085477	-0.024860124205478	-0.0266120707885272	-0.0258742572350455	-0.0286641011842066	-0.028606013108189	-0.027846655345684	-0.0292640232150131	-0.0279479906241503	-0.0291028920592597	-0.029725858626595	-0.0282728309850926	-0.0273567253810383	-0.0296049710228797	-0.0279729429472153	-0.030635146730934	-0.032557662519642	-0.0344805234009141	-0.0334988857871309	-0.029634258677249	-0.0270851777732638	-0.028854928979318
-0.0228829069783489	-0.0222148761317514	-0.0193673632080969	-0.0212788957731854	-0.0185695074198949	-0.0174681522165234	-0.0160789466358357	-0.0160138165747336	-0.0180734328464719	-0.0227422971311412	-0.0216925577661871	-0.0210685828514916	-0.0191066211063578	-0.0200822889465826	-0.0174680851874076	-0.0169577680007062	-0.0205486486821864	-0.0190783184295851	-0.0170796590913229	-0.0161004291000791	-0.015200155479281	-0.0190680312123406	-0.0230483553799792	-0.0226389767226777	-0.0224494082950088	-0.020992658757297	-0.0243843905384612	-0.0243215932149251	-0.0242940132487914	-0.0252120941771503	-0.0269541633191807	-0.0260374602178145	-0.0241587930285373	-0.0214010960680958	-0.0217956277197378	-0.0217115973130488	-0.0204073267212698	-0.0211920682290617	-0.0231893425344188	-0.0247002908487004	-0.0221241258018804	-0.0221770129328189	-0.0230208305178826	-0.0247026147696205	-0.0267187292300008	-0.0278517967218864	-0.026317716552371	-0.0234869973610984	-0.0235211342272401	-0.02464602252801
-0.0223323328450896	-0.0212567259496621	-0.0184653494300691	-0.0165066191552155	-0.0152609039782048	-0.0101517473606376	-0.0115810527707315	-0.0133135472613619	-0.0124595617663584	-0.0196106460902382	-0.0210740625382226	-0.0161005477574388	-0.0128909530452561	-0.0136893252854479	-0.0142522583781919	-0.014302356679689	-0.0184682048647491	-0.0178817241214892	-0.015607957482921	-0.0130655681306033	-0.0137827117359317	-0.0167580580565182	-0.0183694012070347	-0.0183230701566083	-0.0190823554643692	-0.0177952520690503	-0.0204655329177361	-0.0208202547284988	-0.025158178776623	-0.0237198809811199	-0.0221949405367312	-0.0208817619676242	-0.0208257425536721	-0.017642252799716	-0.0174138350369202	-0.0197138987631239	-0.0197667696454361	-0.019742432226907	-0.0201170930237075	-0.0187278766482804	-0.0205399254588041	-0.0194045190690038	-0.0180756158423497	-0.0183792279805979	-0.0205622912266312	-0.0202991256776036	-0.0192045817005647	-0.0178333124839183	-0.0187549360366861	-0.0174106849793224
-0.020820932225569	-0.0203027588987011	-0.0187041928766639	-0.016821034143202	-0.0118256237309314	-0.00892434630703558	-0.00960838394384974	-0.00994119280067701	-0.0119386995037778	-0.0146789194135202	-0.014315275354897	-0.0097940154000141	-0.00755795939284218	-0.00908703738743015	-0.0122862463450467	-0.0118557016054497	-0.0139581909373544	-0.0110428784304611	-0.0155150242984646	-0.0161346348038793	-0.0162818768599456	-0.0156099446475289	-0.0160414343507142	-0.0149555905381375	-0.0179936107209588	-0.015475452620059	-0.0179227096564501	-0.0179762442739525	-0.0214790674044279	-0.0194971717032657	-0.0159312370997264	-0.0177609961781887	-0.0175343078344002	-0.019343598080315	-0.0194194152444194	-0.0196645942706029	-0.0192781209485553	-0.0175426126909785	-0.0172434616060144	-0.0164158533114387	-0.0162318181485798	-0.0169038948183488	-0.0172659192139031	-0.016804121244808	-0.0167599476445929	-0.0155818919452748	-0.0152797509152634	-0.0132561360889863	-0.0134546141329749	-0.0141369454662191
-0.0154399132290127	-0.0163174841278621	-0.0147378054807691	-0.0120168035419343	-0.0112164225476555	-0.0102510629207264	-0.00999502831447989	-0.0119918578878707	-0.011198249631874	-0.0114976842624315	-0.0104883068242904	-0.0109217454583595	-0.00838852620903485	-0.00854272067080234	-0.0116726257332286	-0.0123425031019766	-0.0142541801244174	-0.0156991579138696	-0.0138495744940248	-0.0146402031475781	-0.0163623309015998	-0.0155124921690601	-0.017071009226956	-0.0166740742198051	-0.0199156300081642	-0.0158900477928625	-0.0173034351726272	-0.0171064458419087	-0.0181345845091371	-0.0172500976862848	-0.0132323905443314	-0.0132485904247453	-0.016745020808726	-0.0174383130131315	-0.0170492945345198	-0.0167576629464438	-0.0160917416519331	-0.0135863502803917	-0.0150327502626509	-0.0158630184432216	-0.0159960220965231	-0.0160873311248122	-0.016613263241381	-0.0168222288269825	-0.0154448578979322	-0.0140207847998309	-0.0127670657755762	-0.0109371914307719	-0.0111627355321677	-0.0123599916538772
-0.0150143065741092	-0.0149038159435766	-0.0130485612727615	-0.0098886247927589	-0.0104747018636247	-0.0119319861930802	-0.00830024745064463	-0.0093956798460523	-0.00903338563852603	-0.01110427978506	-0.0108441130259842	-0.00823817334640017	-0.00904764557425299	-0.0100401844903207	-0.0109297807007753	-0.0104689278930777	-0.0113083139549695	-0.0140182833308777	-0.0113195416992208	-0.0125980650568781	-0.0132400553180678	-0.0142082108108	-0.0147580106051764	-0.0128946846906412	-0.0157104784024539	-0.015179319879915	-0.0148116643886911	-0.0162115118305537	-0.0143583248610158	-0.0128712071494155	-0.0132168092137973	-0.0123074442746498	-0.0123740230915307	-0.0115577836357995	-0.0125480930990474	-0.0139096731044138	-0.0150114807543167	-0.0134091339736551	-0.0108691850802311	-0.0111973929477788	-0.0114695378267975	-0.0151961784372512	-0.0156098076221569	-0.0148818147384066	-0.0141312415201867	-0.00985441767603468	-0.00974601650580954	-0.0115013261023656	-0.0112995661184506	-0.0131919897903661
-0.0144515662324607	-0.0157554708486587	-0.0135397407991568	-0.0124327859518045	-0.0100033439657978	-0.0105765935798306	-0.0101715420023571	-0.00998868829830979	-0.00718366632364843	-0.0105608382335736	-0.0123764523318077	-0.00974335407655139	-0.00898278097331674	-0.00858005628390374	-0.00845093452632828	-0.00872487644689799	-0.00781562502206669	-0.00898502972667871	-0.00747693605583965	-0.0102524934780436	-0.0115569799928723	-0.0131657602122405	-0.0130101980965333	-0.0147128209430362	-0.0152654424879839	-0.0144149677700819	-0.0142791480179052	-0.013701373288613	-0.0123736641805698	-0.0136237469883279	-0.0127534106843661	-0.0124103559807097	-0.0126135075817559	-0.0123544396254361	-0.0134627442108514	-0.0124958639103106	-0.0110091485429557	-0.0115931472873555	-0.00953628390027152	-0.0116981806118736	-0.013569652005157	-0.0155957557253635	-0.0206423530688344	-0.0180577871713777	-0.0171927725892408	-0.012954416901572	-0.0125283116540383	-0.015258018391726	-0.011152576806234	-0.0139072613561363
-0.0102693390364787	-0.0116633893075818	-0.0106328414635976	-0.0104533220906995	-0.0100182778662849	-0.00955151965784741	-0.00991632553563828	-0.00765736557787795	-0.007407734117247	-0.00844962957795684	-0.00911141193760275	-0.0088998911354181	-0.00808897704685578	-0.00592588839254586	-0.00570872691506678	-0.00618975268902095	-0.00485728445724123	-0.00629619710076324	-0.00740867684841525	-0.0073778264718153	-0.00769393674256461	-0.00969184686373311	-0.00891927973103113	-0.0104278370670184	-0.00984870610021263	-0.00972209443042686	-0.00968003309511296	-0.0120130197313941	-0.0100102556510286	-0.00996941539291596	-0.00611939054199405	-0.00635821166438924	-0.00588996321672362	-0.0115119633856667	-0.00993857894774686	-0.00955697964841749	-0.00899058650254452	-0.00679401024894109	-0.00571264243838462	-0.00761816662883026	-0.0100765940730158	-0.0142578825787922	-0.0153134676625754	-0.0137497903800706	-0.0133480577328744	-0.0105014217263871	-0.0098704623608736	-0.00781055268133223	-0.00587716865276196	-0.0095441091256602
-0.00700161705376583	-0.00611404383967235	-0.00541155898200631	-0.00532718345449489	-0.00859520791598318	-0.00796377824457853	-0.00908253346603115	-0.00698367749651634	-0.00512261367334592	-0.00641533084188578	-0.0075513169261552	-0.00538396918192141	-0.00556327438379569	-0.00630370908089547	-0.00529808247564779	-0.00440112204865549	-0.00256100615231111	-0.00296562582716857	-0.00334376380173734	-0.00528721858759149	-0.0045027816497025	-0.00735229931473971	-0.00704306351280235	-0.00688559027605833	-0.00729942515444377	-0.00721698462638521	-0.00696372002943215	-0.0078032022266746	-0.00633024743943759	-0.00337246616645837	-0.00447524308224277	-0.0037555638151998	-0.00444997307733983	-0.00848978109212401	-0.00769988953277628	-0.00567023756472317	-0.00348917829709367	-0.000790763503022342	-0.00238322139798061	-0.00488688603507055	-0.00428020299325135	-0.00885716123271381	-0.0101388492858618	-0.00754043856975688	-0.00808077476856167	-0.00755320405574208	-0.00692591207582906	-0.00327419990026786	0.000679301967616527	-0.00413646253028039
-0.00293667470304362	-0.0009900006545729	-0.000827792709419573	0.00110357665904129	0.000473737911830841	-0.00149685965320504	-0.00552226765497439	-0.0010837153273078	-0.003547451833519	-0.000326084864424017	-0.00250958826454972	-0.000634140761766215	-0.000213938710810913	-0.00121172149658973	-0.000747410613856755	-0.000801704254145642	0.00109540396737626	0.00072012535541629	0.000976547018070317	-0.00207395329660002	-0.000988026884484778	-0.00355488689406728	-0.00321613804812004	-0.00113888452835678	-0.00319689597272842	-0.00218928432225891	-0.000810051922321977	-0.00048323318515914	-0.00253264466964046	-0.000831274719387905	0.000302475666937558	1.98787954744426e-05	0.000647474469277503	-0.00144391679654297	-0.000387930159751771	0.00213622405161032	0.00196400559625358	0.00208457424649939	0.00372967192591628	0.00234024282064785	0.000227387373820931	-0.00125254872754284	-0.00173734053745293	0.00197214974685328	5.57853772164902e-05	-0.00153822181719418	0.000539714088356397	0.00300904017852926	0.0068613661457775	0.000907772517253865
-0.00106955147041458	-2.32055816092689e-06	0.00080874756737863	0.00245528529896226	0.00431614752613273	0.00192473241217758	-0.00207887654559129	0.000250033776617961	-0.0012856772463245	0.000933663643558392	0.00210732814455629	0.00371003315797529	0.001589093214201	0.00087403782580679	-0.000181822212991711	-0.000313218100044647	0.000908881182219687	0.00134277325186701	0.00411348033195947	0.00430842405953235	0.00229415391714089	-0.000496834670031746	0.000531203340489042	0.00159935403802477	0.00325912450956885	0.00403587872958635	0.00395492346726336	0.00529272879348141	0.00219687977794258	0.00141490090398068	0.000598992835450387	0.00342419568874282	0.00607310902868394	0.00729331677303842	0.00439022874352095	0.00540916571477503	0.00631193817648758	0.00627693417061301	0.00647246166187626	0.00636444220720585	0.00588527041564091	0.00400079678682252	0.00478007335881026	0.0058839712319995	0.00446095918332434	0.00447167400789597	0.00721624202177592	0.00918914372679554	0.00946420592656657	0.00426055826277096
0.00122704680529036	5.92772493945249e-05	0.00412866649590208	0.00374524599402083	0.00465896158056907	0.000649517868261607	0.000576759938998644	-0.000645617519747807	0.00126249983842022	0.00356541453446401	0.00627563973439633	0.0045373121282192	0.00511870719274184	0.0039538566248487	0.00401297494854884	0.00208899867679272	0.00245017158781236	0.00324586777815846	0.00144090192751593	0.00594646748968427	0.00171858815327009	0.00170984783350707	0.000687651811695871	0.00348961084965483	0.00570574033277874	0.00639437404189684	0.00642969931843635	0.00693192740205808	0.00518431417221956	0.00385683067988469	0.00285326140505202	0.00501130521412905	0.00581721616697569	0.00826749219813198	0.00929515244928535	0.00889977360839767	0.00944225151744026	0.00576728136904686	0.00787097171463176	0.0074489978004316	0.0102957392393096	0.0103842859163536	0.00710548200314876	0.00773979406782379	0.00721142852872293	0.0100726462785132	0.0123711508713133	0.0107274804429715	0.0096872627730249	0.0100410917853544
-5.80064372675427e-05	0.00267737968983294	0.00432289056475182	0.00206101975743121	0.00247225259493135	-0.00109357171575853	0.00164563733161917	-0.000922775085848589	0.00257231813509286	0.00441999447486355	0.00458859663595259	0.00305461619061498	0.00376267579654042	0.00354145900104044	0.00246189543794753	0.00259142002016266	0.00296441794667768	0.00579169158142183	0.00472746655199843	0.00764491135905554	0.00492107339911689	0.00163030501481537	0.00255043222452329	0.00217778936581587	0.00110330337127629	0.00402968158829372	0.00220081858624835	0.0039657120747276	0.00455059853103412	0.00267892619169577	0.00128051837812275	0.00340493598005937	0.00459914970898179	0.00950791778321008	0.0100172253791783	0.0103352307766645	0.00739515553285188	0.00386525473073384	0.00288568038164657	0.00344748381337372	0.00671132698053496	0.00827279572149548	0.00590265994982579	0.00752668553465329	0.00890580738741446	0.0118770067194693	0.0126886857368405	0.0114751634403219	0.0123132250272321	0.0118048574778765
-0.000997262744962003	0.00267357991325127	0.00503251441886586	0.00419909437215464	-0.000357509905483631	-0.00294561178660641	-0.000747250557823144	-0.00149817892862609	0.0017076141701737	0.0031181053665294	0.00380647375677403	0.00317768320138111	0.000628747009074452	0.00286561279126387	0.000756899302959086	0.00346860872306318	0.00198668966760513	0.00377663008854219	0.00536844436834839	0.00417971391498398	0.00160019495388777	0.00310237186407782	0.0020746260462455	0.00221924695869369	0.000809393217141311	0.000628288091350982	-0.00105902247361078	0.00289205834895598	-0.000597604496302975	-0.00203968565021055	-0.00160715173965345	4.48399351854118e-05	-0.00041549998109096	0.00593002608403746	0.00730713192028216	0.0065719241378052	0.00425916763468663	1.8281965257818e-05	-0.00430491729513508	0.000811126903179024	0.00559429888915257	0.00558995352608771	0.00695817071380521	0.00728267756816061	0.00925879853579683	0.00873320662307489	0.0117922863819787	0.00776865445396783	0.00640192386013451	0.00985258994577382
0.00229827103645868	0.00271090032329016	0.000942635993704871	-0.00227472542055337	-0.00232692598344941	-0.00255547904784983	-0.000703051977111361	0.00103606033881102	0.000298074634666099	0.000767145912767162	-0.0026861905427633	-0.00259507279612873	-0.00132503464067241	-0.0021747750902169	-0.00351944505129569	-0.00168542628948141	-0.00177637906310678	-0.00282496825138724	0.00239902003622977	-0.00105740337571152	0.00118455882343772	0.000265779599767049	-0.0024226666762029	0.000435173591738422	-0.00240226074703305	-0.00270679840703487	-0.00281502499636744	-0.0037276573505823	-0.00446958943630576	-0.00337983903009107	-0.00255308018543941	-0.000115765782381525	-0.000782905921673464	-0.00148128275925244	-0.00401197075518547	-0.000624421907340117	-0.00147705902068769	-0.000432192830697349	-0.00272390077854081	-0.00218711949658406	-0.00244052781616898	0.00302510707453389	0.00117222518355164	0.00097144726660978	-0.00389898721801944	-0.000295351449674869	-0.00194641370308979	0.000902375090959644	0.00235367851301532	0.00109336277255364
0.000658398152278579	0.0026072557900552	0.00176972260847196	0.00254920049387485	-0.000429966571085878	-0.000146524205885923	-0.000328337291388441	0.00112719416452101	0.00224263506182864	0.00326345721283444	0.00187216344347114	0.00261047770896894	0.00132095569856179	0.000466373327932938	-0.00165917110917247	-0.000396536675609579	-0.000251532126030001	0.00106231811890016	0.000720602245533368	0.000667014219502795	0.00160284003243887	0.0023263231735432	0.00270103681370234	-3.24659421891665e-05	-2.8677440741223e-05	-0.00130117021259	-0.000820526634584723	-0.00198158969007674	-0.00196169405254792	-0.00258923004444015	-0.00192036285985341	-0.00144730755987775	-0.00123365694427562	-0.00108260194317574	-0.00307669547396667	-0.003466216755722	-0.00488248093357789	-0.00341581495814428	-0.00262322163373353	-0.00285061906757353	-0.000399862303146786	0.00121372609668009	0.000630943060370263	-0.00167141208950096	-0.00356975650651122	-0.00667779645660957	-0.00269852412613242	-0.00172553338131722	0.000338129504829932	-0.000692099809561939
-0.0013865515159397	-0.000810530564464838	-0.00241037912589853	-0.00197137908157284	-0.00410134673385691	-0.00439980947049433	-0.00524243844735083	-0.0051987585510488	-0.00246187384846842	-0.00159307045404028	-0.000822420574465403	-0.00170184689688657	-0.00233645844493806	-0.00119098197605746	-0.0053237831680522	-0.0126158570483424	-0.0120452611316972	-0.00868174804310157	-0.0065268991943479	-0.00942501469208406	-0.00917370188012132	-0.00873077175936032	-0.00776951074244422	-0.0149515138567053	-0.0201427719288234	-0.0213779865653202	-0.0149079057652023	-0.0143442366238165	-0.0172077991775439	-0.0232799850581866	-0.023773693746846	-0.0172960667738344	-0.0162130061672615	-0.0072218608815234	-0.00630908765878319	0.000357256539947383	0.000563242297037713	-0.000186901703121732	-0.00415185678967346	-0.0035564563135578	-0.00192738817243431	7.41529939287367e-05	0.000815678440117682	0.000374767105204265	-0.00149883955538343	-0.00457642604749904	-0.00454218722475969	-0.00350952324446259	-0.00199390010149185	-0.0008109201923941
0.00228709093600546	0.0016666445447373	0.00100674665838113	0.00157486648218865	0.00143660692106333	0.00109083838597279	0.000336756736105275	-2.8210978003456e-05	0.00142979309495055	0.000677939258910937	0.000870037640081348	0.000748521935119737	0.00192544797342104	0.00296266416886032	0.00157155261017934	-1.68206061967746e-05	0.000253563515159885	0.0014849912044251	0.00127840221355134	0.00127464016204115	-4.02173564267616e-05	0.000183623691124184	0.000444364012578987	0.000187340698616445	-0.000902252477412717	-0.00123981277166975	0.0016041278844296	0.000980407946003809	-0.000410990690580668	-0.00397898870010828	-0.00659806286491596	-0.00429801657419474	-0.00407512164882972	-0.000334921602122524	0.000271518897158463	0.00341099629378937	0.0039878354413089	0.00446720241419868	0.00403453031967189	0.00428435622690723	0.00323892888001094	0.00433160734520058	0.00344756878662462	0.00262433931315463	0.00204148401991015	0.00208283375016788	0.00298393130348218	0.00215437800595144	0.0022504855502989	0.00175027467004984
0.00121090118115902	0.00110920227256562	0.000626054032398889	0.00071288838681637	0.000957176564401761	0.0004668908254865	0.000190188616540638	0.000392407094301887	0.000542419498763385	0.000371244007405266	0.00121045283210726	0.00154773568460266	0.0017109845874025	0.00210797873955305	0.00120481399361406	0.000482735383766487	0.000857322171606625	0.00152055520860793	0.00123576302056949	0.00159033237682982	0.00120444598342239	0.000549733189137892	0.000295577828362224	0.000675361463801929	0.0004730864125627	0.000341464711992028	0.00137748766483334	0.000764381159551107	-0.000175234878600226	-0.0013173266032024	-0.00240099098046984	-0.000800672734831611	-0.00154254203021139	-0.000284447067215978	-1.68882287406327e-05	0.00186749779878818	0.0022348238526463	0.00190368778483126	0.00173118131904115	0.00234386233638235	0.00158306969301263	0.00222774366209623	0.00169919961417399	0.00152898236788994	0.00158640911068832	0.00175426233726841	0.00192602348563509	0.00151392859492852	0.000821551739223675	0.0014239928157582
0.00144682083580946	0.00113021397878215	0.000771416390858676	0.000747804282748727	0.00107006625515402	0.000569070467350333	0.000521015169218655	0.000647732893081763	0.00108508315079837	0.000622274799732551	0.0010913028988754	0.00147914703981251	0.00195298388458361	0.000941278173716404	0.000836008551784334	0.00108227324053045	0.00141385276868013	0.00145389497904469	0.00168181341448983	0.00178992730900211	0.00160389478022388	0.00154261213950154	0.00153397250470458	0.0015133701508367	0.00199604610701868	0.00223088464872179	0.00227557557693948	0.0021955116718672	0.00243687747043225	0.00215603706134214	0.00235408916525407	0.00267626896199805	0.00226725893657475	0.00199754242182012	0.00178739608386898	0.00190442123369288	0.00200137099379343	0.00183808114445532	0.00178748255481934	0.00190920070353532	0.00162128366446369	0.00210309965856681	0.00178741436710587	0.00181399234403767	0.0017278783830638	0.00179822767248208	0.00152999450188634	0.00128221318049128	0.00129921921883716	0.00178834681218723
0.00042738445242935	0.000480995283053691	0.000191558022506114	0.000403771694374348	0.000315384027800235	2.32882376648356e-05	0.000726691354655009	0.000521359357511257	0.000726848584840563	0.0011290502662963	0.00124050750641307	0.00112770985353183	0.00085820247979145	0.000391017229196523	0.000697435406300801	0.000404970871253235	0.00119794288756129	0.000406614045377884	0.000897581350584544	0.000747372973560716	0.00080398909358721	0.000706422196530815	0.000454392862536258	0.000568092384822947	0.000773198935809197	0.000679214790204163	0.00120436909209692	0.00142654308710719	0.000906226580560644	0.000906825377762634	0.000727951908953561	0.00128023876045811	0.00118671031110977	0.00103616512125675	0.00112690671925728	0.000713567579395409	0.000399292499145797	0.000622560097351771	0.000734982505870327	0.000571685450619692	0.000774872855160639	0.000991804902036453	0.00121930460331741	0.00115775005949561	0.000848702769881714	0.000792489644045759	0.000256200540044039	5.45249076933729e-05	0.000270330515019128	0.000928743502999978
0.000514198404223904	-5.79722162476505e-05	0.000302279468307383	0.000316714267511726	0.000214385618680169	-0.000127937331623403	0.000161814615363124	0.000298346368214671	0.000645095500837361	0.00113114260896864	0.00133590361525522	0.00079868817000393	0.000786269330799113	0.000118384184927024	-0.000145641947865944	0.000176155681187618	0.000586670753282836	0.000167458173022577	0.000634847393329816	0.000402981474225387	0.000924752444763744	0.00071954664999395	0.00193637069563378	0.00107853136557535	0.000958517316268	0.00105699648185067	0.00130274200579288	0.00206189800274695	0.00150134588479523	0.000835061892687276	0.00051278463244403	5.16892256912366e-05	0.000718656507857908	0.000487159672767409	0.000440449902185178	0.000261233658007531	0.00128329406737076	0.00137831936843168	0.00158853375280389	0.000617463962976743	0.000547893505539782	0.000866997140612482	0.000952707203124424	0.000664670828489611	0.000259655760972859	0.000624387912388067	0.00023561141114504	7.64892638048319e-05	0.000393163545566637	0.00107426987368064
-0.000145361906324099	-0.000772945118137262	-0.000476993260527019	-0.000408093744192786	-0.000289850682117426	-0.000446088995004709	-0.000411863058132467	-0.000330636486138112	-0.000105498798209001	0.000673764153191146	0.00108513294224103	0.000178867591045124	0.000159738012664425	0.00054469179143961	0.000668598813797351	0.00064744400663552	0.000521988956457003	0.000190131703960894	0.000472612461327602	5.16122495903305e-05	0.000422734208618276	0.000247871296396993	0.000678961848545122	0.000250632828146274	8.20401901651753e-05	0.000642349850354126	0.000852416273322386	0.00157944463861595	0.00114681272764844	0.000359778722366752	0.000187614212449292	0.00015851456175078	0.000470324654745577	0.000191288380085097	0.000161931209853704	7.84394380617329e-05	0.000529969038318877	0.000619087638749838	0.000766394406736508	0.000580726242805959	0.000272821613109937	0.00041231660674464	-0.000111362122071372	-0.000240909989274436	-0.000446795117915672	0.000306559695574668	1.28641080822001e-05	-0.000571872917379391	-0.000292677067079476	3.66987234676798e-05
0.000193937669149794	-0.000523539612316466	-0.000181465449675295	2.62830996876784e-05	6.07048678298513e-05	-0.000184881956485818	-0.000335939585624389	-0.000146971565890863	-0.000222655293450303	-6.85126859945418e-05	-9.6028703186837e-05	-0.000314308905650784	0.000259364444297291	0.000436862375050614	0.000800108186907999	0.000703228846940875	0.000781467508498587	0.000611959578333799	0.000814957227178128	0.00032544184270003	0.000832677187775585	0.000778022036745545	0.00105281371808266	0.00109755559634071	0.00108885724042125	0.00129480549850795	0.00104799525153711	0.00181490950128107	0.00175121449059462	0.00151485914669169	0.0012059355161885	0.00106857109895028	0.00106323993879285	0.00109881408777019	0.00108689228697905	0.000858390681271642	0.00143929986948042	0.0012446383310939	0.00145591529085021	0.00130137423881927	0.00108142882061588	0.00131764210913728	0.00101548189161765	0.000394788210386552	0.000128739081232411	0.000602784925725359	0.000443476554998595	0.000830728963353839	0.000744474840316653	0.000896591569046227
-0.000329539350632343	-0.000636659892269677	-0.000354116457593201	-8.2789039898669e-05	-0.000106457693228118	-7.66001500823502e-05	-9.34595551728626e-05	-0.000335755792467158	-0.000457001996300153	-0.000668714051880866	-2.33147723780329e-05	0.000497702318417299	0.000992078274576898	0.00113160271354829	0.000782982417380206	0.000834566578040911	0.000664774763180924	0.000960870739041767	0.000832744555993116	0.000508926473841628	0.000643597688336449	0.000773328924819539	0.000680350668086709	0.0011983409930347	0.00132204023078526	0.00122125559707024	0.000747377975311765	0.00117878064237712	0.00112809925539324	0.000829426925605896	0.000668961031000518	0.000794566303261419	0.000797136751165497	0.000923520940183152	0.000968591916705217	0.000578694684125193	0.000446666146210631	0.00044769068567997	0.000101983386716695	0.000209143048859143	0.00049168772690876	0.000844230300171521	0.000456133189316898	0.000108746149755195	0.000241478606419243	0.00100612754333165	0.000501670543801283	0.000588427243914325	1.76634718949207e-05	0.000167795070627207
-0.000274317701843535	8.36965892587013e-05	0.000194723141874028	0.000298443520870662	0.00048578226965195	0.000230196125491142	0.000519980145853047	0.000296965715373952	-0.000214827750866216	-0.00261993946773936	-0.000510220825282872	-0.00033150486924416	0.00182379899756269	5.67696483511017e-05	0.000156815633644087	0.000889723854011117	0.00053535013121136	0.0010152169401044	0.000941643414576985	0.00105412768090938	0.000850647801095162	0.000738215897727154	0.000583572154378041	0.00086684335796155	0.000855807008398684	0.000897113390147312	0.000434729764043544	0.000504668429481542	0.000873312063251873	0.000899378646461889	0.000639390000588631	0.000682255459223913	0.000683832056368481	0.000514523178940397	0.000637343690981039	3.5342203369317e-05	0.000308101195686446	0.000457281868291115	0.000914289855389138	0.000940340218231343	0.00107288888173816	0.00116807259984081	0.00112944537637078	0.000520590048637877	0.000207155149530762	0.000549318354644017	0.000521115260756621	0.000887962050785291	6.80124543725671e-05	-7.26768556823811e-06
-0.000504389461761955	0.000288527280958221	0.000497100356265491	0.000459253236408397	-0.000379335116837061	-0.00035281283737035	-0.000113656738947199	-0.000110763211835461	-0.000409702810331462	-0.00301980380549673	-0.000507348011637346	-9.00764781447823e-05	0.00212218583192145	0.000140892940665493	0.000511093842779721	0.000803654710987343	0.000971322872778584	0.000879479194038198	0.000670264312121602	0.000842131316756261	0.00117726813546634	0.00163441371310596	0.00121147570432626	0.00110006997941946	0.00115502065763866	0.00100498768100335	0.00121276344328306	0.00115584668128243	0.00101541421255683	0.00104864468793618	0.00116252732517657	0.00106897163465301	0.00101297960316856	0.00102500969045702	0.00118469825078055	0.000757893521078847	0.00110911721453928	0.000904292852739401	0.000633113452965773	0.000548579056276936	0.000629882491338275	0.000819115123483287	0.000576652330704871	0.000522551752354823	0.00028722756040568	0.00069023356299215	0.000780798658523418	0.000661941285340267	5.41070212836038e-05	-0.000109147476695386
-0.000678299582795908	9.54015344704162e-05	0.000281953143277119	-4.00161843040176e-05	-0.000340530882245121	0.000398245748510774	0.000497404587066652	0.00103990569632175	0.000484476445267619	-0.00271707562077735	-0.000784176112113877	-0.000490687291923294	0.0016964421516459	-0.000290034418757697	-3.16828431772979e-05	0.000339612622920974	0.00088732928688973	0.000858933583199183	0.000558560290694549	0.000595889291311505	0.00121180593292949	0.00125874078230897	0.000818190279933182	0.000164112764549014	0.00021544901356021	0.000963819341932017	0.000926380302791955	0.000616138979342627	0.000318375922682627	0.000444124804541477	0.000985377538903118	0.00104772272675109	0.000929867907939441	0.000723702116069787	0.000197479982715544	9.99003976014022e-05	0.000317192457518902	0.00024820412478043	0.000308382508859914	-5.32999025632994e-05	0.000702697022337692	0.000636905628016185	0.000374331161625453	0.000171721643010921	-0.000426755842530422	-0.000152433704105447	-4.3994893584271e-05	-6.91848704704135e-05	-0.000602319621585295	-0.000435245255244993
-0.000596864689283241	0.000184109878281346	0.000217026825819442	0.000443571107874378	0.000309445282053381	0.000987614310669346	0.000587655787396426	-8.33348807081846e-05	-0.000116223852350576	0.000220681495103696	0.000296587503870819	4.72893802759547e-05	-0.000378893662854547	-0.000515115815793636	-0.000498855490489919	0.000413601067717703	0.000855924450643683	0.000947558790560456	0.000339062034686733	0.000386833674191059	0.00101111519340001	0.00175237546200786	0.00172657111749696	0.00186474225783677	0.00122884630532918	0.00149081016247307	0.00120827124915348	0.00107137253167403	0.0010162705292917	0.000929019192735828	0.000612041273600951	0.000519837864403683	0.000470639369443007	0.000533300232776743	0.000471622792823209	0.000722440996601621	5.99543508460066e-05	-9.37570039387026e-05	-0.000873616011468229	-0.000477868425668389	-4.46540509006433e-07	0.000270694173404802	-9.33223319915097e-05	0.000261030253464825	0.00044723007244767	0.000673366189010133	0.000816687465681225	0.000731533445290259	0.000253339086307678	-0.000180025793127273
-0.000736711416224843	-0.000520320236665974	0.000377731674136009	0.000865336615780803	0.000446718170073248	0.000486670829313078	-0.000243137548776015	-0.000292703714826596	-0.000134850994947823	0.000392807827813988	8.75124731742631e-05	-0.000402958500080735	-0.000640728152674664	-0.000229481468519064	-0.000128301950797414	0.000839654178354824	0.00103743743108319	0.00108468385846877	0.00128806839416975	0.00121082194437968	0.00121955551036585	0.00149374497522483	0.00143666917449589	0.00199498796821601	0.00132484104182245	0.00183869890309773	0.00123683610810835	0.000901786212484312	0.000187360281743435	0.000140119110435229	0.000284770372491484	0.000941000760213245	0.00115240347020782	0.00120094439032705	0.000867293628589985	0.000878633672042882	0.000368322334846939	0.00050581151327662	0.000325673844825009	0.000155127754603272	0.000126192766070688	-0.000379970876131557	-0.000753974974103597	-0.000635895839473671	-0.000672138753650738	-0.000193373799429712	-0.000291659337903936	-1.14842747374179e-05	-0.000263882777521346	-0.000267250538452991
0.000349191230508293	0.000513799140152789	0.00156829745929253	0.00214240839181128	0.00175036498415355	0.00142863469505904	0.00050243227940189	0.000515592847203112	0.00022300315534537	4.91653477630402e-05	-0.000336921228720318	-0.00013352781985646	9.07109658076552e-05	0.000573173259618502	0.000462104149731528	0.000971446984024981	0.000891925387452149	0.00163519429711307	0.0013530285370286	0.00157438320565499	0.000934408537104617	0.00160129627164866	0.00184409638590891	0.00232025460833688	0.00205509957750605	0.0020544093923781	0.00148113378054319	0.00101895451977047	0.0010312389333835	0.000685834565331284	0.00107241577825747	0.000609637352922514	0.000625107655886635	0.000305539536169805	-2.01986814738027e-05	0.000339073903248547	-0.000190818724139034	6.39825689841132e-05	-7.04816521409795e-05	0.000475635864415759	-0.000398215653229032	-0.00102753034691843	-0.000763391717114559	-1.87948566790678e-05	-0.000160234796751777	-0.000110306017879302	-5.62515573694459e-05	-8.18258213320415e-06	-0.000505579087274432	-0.000927609716244989
0.00100938388107465	0.00173463597480037	0.00208671714359337	0.00229217376063617	0.00122310305175049	0.000871603470744843	0.000145817715614713	0.000645408746093804	0.000602002674467903	0.000572154315328302	0.000223348191392387	0.000439547891487324	0.000106507286861412	-0.00016111290077512	0.000271886370439004	0.000111781308371245	0.000119051311134886	0.000822380843041813	-0.000257448180217001	0.000575342860976556	0.00075782830050583	0.00205232996383135	0.0017499495279731	0.00114892561423612	0.00165832406121921	0.0019674844412721	0.00227959879332654	0.00173143813211202	0.00166232975734835	0.00110251688124675	0.00153468806594803	0.00146353307073349	0.00114568374483514	0.000226747149686513	-0.000700315199791016	-1.3758149888551e-05	0.000299641963029057	0.000639375419212689	0.000477402838943519	0.000205178525336105	-8.06594808074964e-05	-0.00110156140550377	-0.000617374044491762	-0.000491313980245545	-0.000587417964024458	-0.000441530986874018	-0.000223550832956118	-0.000126943028728207	8.58270526212516e-05	0.000132784056649456
0.00270063186967664	0.00301417228594998	0.00083474859091387	8.89853334368816e-05	0.000531137752555778	0.000752164396740413	0.000219028713095674	0.00105186714376104	0.00146309842704477	0.0012054322891676	-0.0021039890094654	-0.00189935663578209	-0.00142813189191534	-0.00189097819412048	-0.00850609499550679	-0.0106237314946511	-0.00943937630182387	-0.0017541004161751	-0.00335717711338824	-0.0029737983775412	-0.00309974693382332	0.0016723476147567	0.00112643152464903	0.000393993242812866	0.00144280753814906	0.00226156225297193	0.00248837843812634	0.00197149256763056	0.00259562400604953	0.00210713677812628	0.00211578830974353	0.000901997925020284	0.000193114499612562	-0.000273024452483031	-0.000430824950689824	-0.00101348752109723	-0.00110640117894362	-0.000688679629148949	-0.000480655955219736	0.000359313248675803	-5.03923309867465e-05	-0.000252035720411153	-0.000505862067698251	-0.000218586439617224	-0.000137841024770499	0.000427086127650615	6.17810072846015e-05	-9.98295818492458e-05	0.00051838486985286	0.000391634224859962
0.00137823114545553	0.00120326226393234	-0.000589108781947249	0.000179682226521243	0.000409456000762695	0.00194768931915845	-0.00164277929715895	-0.00273964662994837	-0.00264218979967356	0.000595950329629406	0.00285630114154192	0.00152066321252043	-0.00200452141875147	-0.00294386213452721	-0.00109845432905482	0.00164278217952396	0.00277916577583872	0.0029824515764088	-0.00141092236425132	-0.0027442554750855	-0.00244654718336073	-0.00136552681082213	0.000938901183369892	0.0010537061774141	0.00011571067834453	0.000790160749633074	0.00138223175505818	0.00207907265944602	0.00216987439149308	0.00103645070146077	0.000569272232901169	0.000869166939779901	0.000701368534651993	0.000789183232275301	-0.000426501459688878	-0.000175630129967108	-0.000423326110751022	-7.05832413784114e-05	-0.000304900527150053	-0.000834721208446256	0.000195574400340887	0.00036083875448761	0.000487289520485348	0.000442342655209684	8.98718584874147e-05	0.000665560066354276	-3.61290325006126e-06	0.000234827690446599	0.000464852060893204	0.000697021419561341
0.00169169289011913	0.00145775056612537	6.59045130189853e-05	0.0015091209796395	0.00139156406172937	0.0043642471900788	-6.93721394207511e-05	-0.00140555082272525	-0.00318002068637188	0.00029361620942072	0.00192880488309617	0.000171763917697765	-0.00302081918921838	-0.00235528376425912	6.79861739856933e-05	0.00292814663272771	0.00317019275421102	0.00347909657551936	-0.000637152041966227	-0.00317186144574357	-0.00230143253874109	-0.0014771916659952	0.00207102119666238	0.00171520244820331	-0.000195061678470526	-2.28249398768906e-06	-0.000158155424721988	0.00149717222025795	0.00341918947285278	0.00300708491774587	0.0016844001110202	0.000908760631541825	0.000558616185968997	0.00103890873712938	-0.000212100835755561	-0.00038915174560571	-0.000682192781914143	-8.08897309066859e-05	-0.000693149103460207	-0.000607375572401038	0.000927874385173439	0.00163329948121949	0.00145295394338525	0.00210789235337813	0.000701877978538614	0.000825435330458533	-0.000253036070621178	-0.0011323667663443	-0.00172804296045428	-0.00138392229039616
[truncated: 188 more columns]
