# Supplementary material for: Performance Comparison of Centered and Tilted Blunt and Lighthouse Tip Cannulae for Drainage in Extracorporeal Life Support
Source: Cardiovasc Eng Technol. 2025 Feb 10;16(2):238–50. doi: 10.1007/s13239-024-00770-x (PMC11933157; doi:10.1007/s13239-024-00770-x)
Supplement: Supplementary file 2 — Supplementary file2 (ZIP 41,511 KB) [file 13239_2024_770_MOESM2_ESM.zip › avg_velocity/rc_0_mm/Lighthouse_0_Qc_1.3_Lmin_Qo_1.3_Lmin_rc_0_mm/U_ms.csv]

0.00951068874244874	0.00787370319288217	0.00461529518377578	-0.0021805885967693	-0.00178929060653731	-0.00126727566196907	-0.000211144478162142	-0.00641390913785543	-0.00531843423989584	-0.00612747748068759	0.0039258472296438	0.0020250918033154	0.00126837060265407	0.00171899073047382	0.000924697308753578	0.000579512559526361	0.00174164768485141	0.00378427256299766	0.00173861892618709	-0.000898891172108196	-0.00344689666842705	-0.00305038841273949	-0.00101967275333227	6.9095015483945e-05	-0.000583899419366997	-0.00392040767106111	-0.00225480689564352	-0.00144311098574397	-0.000380420576370759	-0.00200394039947679	-0.00193752908162459	-0.00284042670897972	0.00160775418182735	0.00197466877698281	0.00221079306216992	0.000632898653759852	0.000727761850595008	0.00187653671237486	0.00171767106719452	0.00323019334361485	0.00551657467218755	0.0051731953685835	0.00242368291609549	-0.00180929429565064	-0.0009066380264937	0.00899348463851269	0.0148621510150361	0.0109512688737201	0.00875109980214215	0.00706570810868807
0.0192079833118097	0.0165209553797845	0.0134074282642347	0.00733521812043845	0.00529233030890809	0.00391062110995491	0.0034416122240757	-0.00118803483014511	-0.00186481815014711	-0.00312450031188107	0.0015065448711636	0.00205324145936517	0.00155590270785701	0.00159582492087613	0.0014166219376877	0.0012760578981711	0.00119018564907325	0.000892627327870083	-0.000553146944244229	-0.00185219734771063	-0.00368856980754654	-0.00208614798969398	-0.00195409496358177	-0.00159879065728687	-0.00306116010818975	-0.00494360745629864	-0.00365159919351371	-0.00240663562360846	-0.000446894093212866	-0.00146997731566966	-0.000652297130519971	-0.00109656762434921	0.00416269394289812	0.00427179522946103	0.00483699776304766	0.00399275102950283	0.00448985898329855	0.00674639569786091	0.00787822347821463	0.00856419283105602	0.0100112035884303	0.00951413867145276	0.00867120952883386	0.00535219213841606	0.005292336156919	0.0121164959502935	0.0148957853104518	0.0100026987636976	0.00824275611606867	0.00582826479693946
0.036995428449028	0.034058547997797	0.0297202827432674	0.0253951580260475	0.0221120766911097	0.0176625530856405	0.0127923556536196	0.00943076193326639	0.00614074934274734	0.00393455951682203	0.00290312641353351	0.00291835287388323	0.00231236006670537	0.0021651986192211	0.00109771786564231	0.000749240345607386	-0.000447484344877956	-0.00216032523893816	-0.00288084674102535	-0.00317617404606327	-0.00355429771678654	-0.00335625056878549	-0.00391712739115051	-0.00397772558743132	-0.00406083124476208	-0.0036844403169631	-0.00294391265597157	-0.00160563663410695	0.000206312772054102	0.00149445566995261	0.00348490345915169	0.00494669776101961	0.00763856302005664	0.00987656403818811	0.0111087687812439	0.0115710416669743	0.0121745589770645	0.0135803253315725	0.0147729814529862	0.0145704714210025	0.0142314206106836	0.0140506410207846	0.0136578432996362	0.00988119702547855	0.00885021101114125	0.0111163382648904	0.0123291715853336	0.00960782880271919	0.00741419743829844	0.00352936866822526
0.0564268033932825	0.0545614630100827	0.0482907293608911	0.0426411998482087	0.0380173853332266	0.0321967982365241	0.025394949655173	0.0195044739451943	0.014028882303851	0.0103208338506957	0.00743219619648415	0.00593364487492392	0.00422132814432773	0.00279996119871328	0.00107343136018356	0.000149503433914947	-0.00185089710209865	-0.00281046797359127	-0.00375038254485215	-0.00351149760107406	-0.00398873162914435	-0.00427648255215387	-0.00472505127723109	-0.00435653955055014	-0.00398567964876678	-0.00279783865463404	-0.00157747567947297	0.000252804913067251	0.00338122651498771	0.00561907843722919	0.00888342263163186	0.0107972381425373	0.0132496869701244	0.0157027071994772	0.0174055992075456	0.018893751175943	0.0188698270768308	0.0195900045682563	0.0195693993005052	0.0188877620746644	0.0177638496622536	0.0163638109234486	0.015432927781787	0.0129476989225927	0.0114484577060746	0.00918676934810783	0.00719793538281492	0.00379224198245888	0.000963501529704843	-0.00278805010633966
0.077311197329973	0.0761481886367257	0.0689849384028224	0.0622448661648449	0.0554636498202271	0.0488449529069124	0.0394856253354392	0.0319195616397077	0.0248713104113781	0.0199541106135857	0.0146812508028149	0.0104536901550454	0.00673228246032742	0.00381205634931583	0.00154462019149189	-0.000796998439042295	-0.00362481598483057	-0.0039915632587416	-0.00420709110497086	-0.0038937342119421	-0.00401409746166672	-0.00457917542694312	-0.0036534334817538	-0.00261381605879703	-0.00126424281537479	-0.000127998310581006	0.00150839125286316	0.00474509275130816	0.00834819598002881	0.0114741756683417	0.0152057288103506	0.0170569636208855	0.0194810401137935	0.0207404071074827	0.022283175977693	0.0227851930243821	0.0223064936437507	0.0219508174209945	0.0210480128792112	0.0198473755287609	0.0177852671789773	0.0153564200718036	0.0129454608377153	0.0104878205094067	0.00640659475239386	0.00412590348166763	0.000480246491791557	-0.00269767571209857	-0.00621527815396827	-0.00957250619222916
0.0966354378497444	0.0962426321798432	0.0895987096159377	0.0820203677941763	0.0737690581388765	0.0657937146426036	0.0551381007328631	0.0460990464628655	0.0373746523122907	0.029988863432273	0.0222640978924437	0.015579436125683	0.00967582339855645	0.00508047827820168	0.00114636724136257	-0.00160113377925365	-0.00420264647473112	-0.00499614053581336	-0.00507106400260605	-0.00423027213764729	-0.00401337139988399	-0.00410046253343222	-0.00244088157554472	-0.00111288039530955	0.0010190184006543	0.00315543759550422	0.00612316823473942	0.00977525082597116	0.0135310606372277	0.0170408018762266	0.0198530348703558	0.0211664933249159	0.0228303598812122	0.0227288224857806	0.0228505719695884	0.022213222638859	0.0213106767438111	0.0206791395978358	0.0189676487426456	0.0175330993584393	0.0158415138549361	0.013283253701142	0.0102019290835387	0.00693177718974951	0.0031153901328532	-0.00093583714500765	-0.00490189626292984	-0.00838585660257315	-0.0120952817229201	-0.0152829093254736
0.113790653618181	0.114893203303485	0.108387945793686	0.10039294068855	0.0916278147728819	0.0823989123797438	0.0709936074301177	0.0608369268484547	0.0498914025099256	0.0395532036437419	0.0294642849297925	0.0204351264594738	0.0129841117045162	0.00712678615413661	0.00121100510732125	-0.00248177001623184	-0.00534615596916612	-0.00624679995479919	-0.0064160816455231	-0.00568768701743605	-0.00454213032174208	-0.00370306838925577	-0.00086207311735047	0.00174166397979445	0.00454097991011857	0.0074631651047877	0.0109394889073777	0.0146662263543375	0.0172617865127988	0.0198886590224573	0.0204149910481729	0.0203884267140731	0.0203807707309641	0.0191342599931217	0.0187880416789358	0.018901957127574	0.0176634677599695	0.0170371854492418	0.0151105131998866	0.0132608237404309	0.012079477047588	0.00976362279435902	0.00703299723122942	0.00405697587259333	-0.000204394567696173	-0.00489012586347911	-0.00930483606123419	-0.0131134280318491	-0.0163692890334819	-0.019087982638762
0.129465225440974	0.131773211564562	0.125822236024118	0.118310431763434	0.10891411932695	0.0984273691738721	0.0860544624724006	0.073998125975627	0.0616583536781915	0.0487911500141532	0.0360265529379503	0.0244254538007236	0.0149116996785713	0.00691031692009151	9.21679451235925e-05	-0.00424175944794815	-0.00681720562835238	-0.00709106301167547	-0.00673300886277096	-0.00592012234326994	-0.00461400720195367	-0.00237183408224658	0.000695064315685526	0.00448584423863807	0.00820972944602042	0.0123392758410524	0.0152476777282021	0.0168452853839793	0.0174923109017059	0.0172932532969057	0.0164152164156154	0.0155334148914908	0.0142864098547839	0.0135875883908023	0.0133702348580189	0.0136701456125849	0.0128272366541202	0.0121223202001186	0.0106533908139394	0.00906245023126956	0.00820839292003002	0.00660431089162158	0.00446439577855556	0.00152087709683409	-0.00267868662449114	-0.00764317111071808	-0.0121596510062026	-0.016106161870153	-0.0192004589089464	-0.0182161933067668
0.143371433480417	0.146640580595088	0.141444320274006	0.133495582047909	0.124054083450481	0.11328992693794	0.100407825494476	0.0868064946186765	0.072635012429411	0.0572556946695765	0.0427911130687141	0.0296399620733886	0.0171872382839107	0.00627584867155662	-0.00193840883821853	-0.00701350126869507	-0.00906700651309641	-0.00870879864099228	-0.00788620340138477	-0.00637760406153117	-0.00359231274014791	0.000194293917304546	0.00425179344237066	0.00805305033237857	0.011334797753059	0.0132879202435242	0.0134934969043011	0.0129328660390555	0.0122032366857894	0.0109354745601549	0.0102925419119725	0.00981527875740123	0.0089458655346965	0.00950718294506854	0.00978875541615473	0.0113443714579231	0.0107123130441009	0.00948829790095632	0.00853573834034002	0.00697730179722814	0.00583021908295699	0.00363275783915293	0.00158405554340789	-0.000525897938652639	-0.00426911048145838	-0.00910628181119904	-0.013979637055562	-0.0182638829557632	-0.0209865847479829	-0.0189511671174671
0.156654046767587	0.160501420134878	0.155919392070919	0.149060555985815	0.140287089188438	0.128645739497929	0.114843203094019	0.0988705094118436	0.0820692677827141	0.0646036807011533	0.0484665786517602	0.0332087179467992	0.0177468050666648	0.00367785199328424	-0.00542205293105785	-0.0102652313035475	-0.0116371299248059	-0.0107685362752818	-0.00862543768675772	-0.00495101739712309	-0.000805968549692159	0.00339525504152811	0.00680024861098534	0.00908417235555233	0.00999473979116857	0.00947449114461637	0.00893537874525387	0.00763904289761275	0.0071576327652021	0.00657113081064615	0.00720994254154264	0.00801778211406775	0.00856227130525499	0.0100412204064903	0.0112551129833965	0.0127536029292305	0.0119717169427134	0.0107853125720784	0.00886106171151571	0.0064930075734524	0.0041144773199858	0.00232076570235961	-0.000266554324834122	-0.00160005973243288	-0.00544453878853346	-0.0102404133104168	-0.0157745215684265	-0.0199571643256558	-0.0227584379202174	-0.0204361336232183
0.169409258495976	0.174705158362617	0.170263497720099	0.16475584183233	0.155749818660971	0.143702208219751	0.128933813594513	0.110110476756672	0.090647753436338	0.0698871444035271	0.0504969700020571	0.0335800945175084	0.0149320228223781	-0.00131842588562049	-0.0114822864620475	-0.0153436671497418	-0.0155731166969528	-0.0125098054291741	-0.0085732658780534	-0.00340425490322381	-9.63127654443653e-06	0.00300666808695949	0.00465046835771498	0.00568733590967373	0.00545033274793316	0.00489056866578152	0.00468699151374737	0.0055242103575888	0.00711986270536605	0.00825537095694062	0.0102754096813851	0.0115468663304998	0.0129290618795649	0.0146681328058968	0.0161866270937774	0.0167065474568429	0.0156366932624834	0.0139433002410037	0.0110337320447251	0.00788037111764169	0.00447141029732137	0.00186191242681929	-0.00151047322991521	-0.0027745770840597	-0.00674998978317294	-0.0114706489770973	-0.0170882645031681	-0.0217271915558406	-0.0256114426219226	-0.0267520650158218
0.180000032244002	0.188814519686856	0.186413561800527	0.18199869577883	0.172437997118083	0.159239924067776	0.142058241905229	0.120790707243827	0.0974911033639864	0.0728253590528994	0.049827587425037	0.0299836031180638	0.00721001470486183	-0.0106904506243329	-0.0206892275869999	-0.0228508007801126	-0.0205105857289756	-0.0154453184962211	-0.0101947142278163	-0.00563458895193446	-0.00271666809276071	-0.000398033848438709	0.00066206819155839	0.00225899693868951	0.00332547367963656	0.00538468663947076	0.00704025535087721	0.00950475437401022	0.011731825119075	0.0146272412992622	0.0166481938463837	0.0183417072630785	0.0197630408807084	0.0214248647778902	0.0218778571541777	0.0220318633861692	0.0214753033042906	0.0193673409280056	0.0157580298369767	0.0113276742512159	0.00635009802734319	0.00244392276832934	-0.00171602595926879	-0.0043084469849568	-0.00869143992772968	-0.0138226904663916	-0.0194556016069606	-0.0241924723955789	-0.0283088900060998	-0.0307206103900363
0.190347786987133	0.202783370739213	0.204895639636159	0.202460713777132	0.193331998314729	0.176558774789793	0.154763207268315	0.128702366639301	0.10087621159558	0.0724690199893329	0.0443757301915004	0.0198066909735806	-0.00584514735152669	-0.0238802223947525	-0.0315267091289424	-0.0320384507364665	-0.0266916529622963	-0.0202003918149783	-0.0140675809767218	-0.00941129731152842	-0.0051655975533112	-0.00122198165348407	0.00157740785957937	0.00503008718882191	0.00785073050269183	0.0126341235808066	0.0156445372619823	0.0190282400973214	0.0217949337220027	0.024918018559746	0.0269126244266498	0.0281340872820779	0.0297640079234642	0.0312216432108101	0.0317393295201513	0.031094058746361	0.0301978211517895	0.0275649061138788	0.0229436051364438	0.016302325504424	0.00919016397650377	0.00307429701178397	-0.00277904780324135	-0.00629014796668027	-0.0113504461786237	-0.0171002156231893	-0.0231252218151677	-0.0280417265229244	-0.0316642878440505	-0.0333456407194788
0.198903321894802	0.216909984433759	0.225082316758387	0.22630313338022	0.21838287806163	0.199362916618639	0.170077193519964	0.136532628337293	0.101958329977264	0.0682457199014013	0.0358999808039349	0.00516440058470755	-0.0229490278607038	-0.0408605547877154	-0.0454695865246907	-0.0432009125757402	-0.0345016728208659	-0.0252971001971122	-0.0160222154902818	-0.00858562624528523	-0.00051311166021789	0.00694935318784497	0.0125222979160311	0.0177628022153659	0.02287730669088	0.0282385258303046	0.0319710149947212	0.0361369301128758	0.03919539059754	0.0425048964820836	0.0445463771088897	0.0460469578889572	0.0489938013068278	0.0519413683450782	0.05231453508845	0.0518833164465609	0.0495804936340109	0.0445298638306423	0.0362651086898128	0.0248961837051168	0.0136337783088823	0.00351954418021332	-0.00453438224665526	-0.00907650146853199	-0.0144955608993214	-0.0214332381643192	-0.0279607146522211	-0.033356005325237	-0.0366182802889804	-0.0367240871014314
0.208119535722387	0.235288185470873	0.253277516180385	0.26232839793891	0.254209235275335	0.229139408058225	0.188689999125913	0.143172556085196	0.0992792449499319	0.0592409313700564	0.020806681536458	-0.0168842268912452	-0.0474933718653339	-0.0633476914447605	-0.0637639672548291	-0.0532430355347117	-0.0373574319924904	-0.0213133268579626	-0.00573274060454014	0.00802679106005227	0.0200506216152448	0.0308828974622645	0.0402799984434053	0.0466896287392917	0.0528425846125177	0.0578760350321622	0.0620845284390521	0.0659678565413915	0.0687229967675709	0.072247642400493	0.0752379237930919	0.0774699132547184	0.0811573333319632	0.0838494178346328	0.0853737400628311	0.0864745846839032	0.0846763753781128	0.07903760904436	0.0655144728593638	0.0451980196880129	0.023156617117277	0.00515224458558546	-0.0065398515603263	-0.0127067124989301	-0.0190452917900108	-0.0271546041605164	-0.035086469285364	-0.0409788560458232	-0.042848805967493	-0.0396266129866981
0.211603779718947	0.251443343906909	0.287470409369079	0.309596667969267	0.302364713259133	0.262241457860052	0.204155801273969	0.144218974347413	0.0910349466622851	0.0436252033686563	-0.00105654372407228	-0.0417884492551369	-0.0759231510730917	-0.0922401682287504	-0.0851350087854756	-0.0589401606172246	-0.0288119440811326	-0.000291148560576125	0.0229573652790268	0.0407186133996855	0.053707785478892	0.0624300642960416	0.070161764952275	0.0760301894028322	0.0823598403993798	0.0862027603928029	0.0898305226679884	0.0921753255404677	0.0947672410254836	0.0976245178978833	0.100929675928251	0.10327963194872	0.106166001426348	0.108920140166463	0.112525731581887	0.117727777345848	0.124003084934453	0.126073999707357	0.111900989824599	0.0792191760149909	0.0389460651941922	0.00812986026529519	-0.00962111539835984	-0.0179667930148132	-0.0248469163706506	-0.0336939233815188	-0.0436886967277791	-0.0500604325090728	-0.0478232979049861	-0.0341057363927702
0.200491329416112	0.249426119637078	0.301796033373345	0.339636532302194	0.336258947139208	0.281422783950909	0.204948989080965	0.132415848575921	0.0711514111503253	0.0190465438605037	-0.0266170358915319	-0.0676179324091837	-0.101502556417571	-0.11463171681949	-0.0956609747913415	-0.0512113751660455	-0.0146559023723833	0.0171562028331916	0.0410219465748935	0.0575806623624572	0.0686230124164758	0.075698929051485	0.0810111967625865	0.0850561344479281	0.0895087301895408	0.0927821886225128	0.0954408692300416	0.0974524809423651	0.098935754647674	0.100096034505729	0.102257365460603	0.104407164989599	0.107663446338308	0.111950005126827	0.11744000808393	0.120681392533254	0.130395345502376	0.140071605798447	0.136452266873279	0.100244428180213	0.0496374010256923	0.00774112361868011	-0.0151703196152329	-0.0241953391700185	-0.0311792047065688	-0.0390068784893989	-0.0491001301252242	-0.0541971726956325	-0.0464153743441594	-0.0254154831286541
0.187222862268634	0.240184311677438	0.302165543236259	0.353376878261104	0.354678238061115	0.28484769698109	0.192530045020689	0.111010970624433	0.0476454682675461	-0.00416823924828018	-0.0456506388987492	-0.0839693630367421	-0.115126215339715	-0.123276998397044	-0.0906643912261185	-0.0355408252417896	0.00188876518708859	0.0329502142606459	0.0548631818220049	0.0696670484658956	0.0770479655837693	0.0806668736013756	0.0830675330120404	0.0839809391175775	0.0866477388366139	0.0876772309964343	0.0884400506788891	0.0891714535408255	0.0897811047898237	0.0889947769551303	0.0897406336302651	0.0926196815117767	0.0960551039569567	0.100282500973974	0.10745057607238	0.11064515491595	0.123906621824029	0.142349050599851	0.152775644422133	0.113238274920885	0.052129312259343	0.00503961558579562	-0.0202002205193575	-0.0288696461209773	-0.0341986472056109	-0.0415206374660134	-0.0512226027508519	-0.0547126854185466	-0.0390485825288902	-0.0108576898830495
0.139951250980078	0.176665518760187	0.199443806305657	0.224761324520618	0.23230792450304	0.211654103158764	0.128827528579421	0.0558888562526779	-0.00142037982408221	-0.0405937792604488	-0.0691314741983037	-0.094853689871425	-0.115450893272172	-0.0970806630455502	-0.0368129655971903	0.0146837484144682	0.024741400936763	0.037512067765696	0.0473051251319795	0.0554979231101951	0.0555127669516557	0.0518450908664182	0.0487131219916615	0.0506022091600114	0.0561574119598894	0.0582507393198025	0.0587866278470102	0.0587823331643126	0.0578752525342354	0.0546164312183768	0.0533700272493162	0.0535403008876009	0.0562348884808855	0.0595167652107393	0.0670330960305919	0.0559391021637673	0.0539265111083341	0.0624541567951576	0.106676139742063	0.0976319621035093	0.0467729182683055	0.00146307461882135	-0.0227774992279209	-0.0306800596861739	-0.0336040473740723	-0.0425799189108474	-0.0507258947328707	-0.0482796972018478	-0.0119967409220927	0.0106756398269729
0.107327054130273	0.119211998372149	0.0998322740255289	0.102023278497511	0.0703706074148772	0.0308160994375933	-0.0645125952909828	-0.113501647501954	-0.122120631000235	-0.123088859795115	-0.120255008691809	-0.112288373934165	-0.113476657702211	-0.0621031026017684	0.0185818246609634	0.0439022382658729	0.0454682874146148	0.0419649553968633	0.0351579754414272	0.0375145630211119	0.0429453008161512	0.0421475804032561	0.0449558222150989	0.0454637502665713	0.0545146625142415	0.0542292449191998	0.045098599726748	0.0449171486943528	0.0397537171193766	0.0446743059530497	0.0450915418588916	0.0450915089851215	0.0466754113730978	0.0504535224888253	0.0570673110189568	0.0426774669408505	0.0226834019501855	0.0132701809553375	0.00971593490544355	0.0359486192785085	-0.00482966160368136	-0.0337625030339435	-0.05083943786761	-0.0485904149386484	-0.0364589147524202	-0.0403117817582001	-0.0500259456815412	-0.0531478081998374	0.0180257870108562	0.0220717284249456
0.100222165824631	0.10498916536678	0.0986227373367161	0.0844595719557933	-0.00524979088389591	-0.177948573803422	-0.261550097805068	-0.26462466995725	-0.243724829067487	-0.220491391172924	-0.201989291791874	-0.173531610815597	-0.155864855678616	-0.154305753370688	-0.202269679614923	-0.243030426286746	-0.28600989598032	-0.305476835347477	-0.309310487464296	-0.295177203261646	-0.274701165565598	-0.237430920091688	-0.208219756520486	-0.193319278862594	-0.199229390745427	-0.181030788369056	-0.149051949700932	-0.131014711035608	-0.112720624125436	-0.100125410881429	-0.0764478821064589	-0.0561618286843294	-0.0325344439344722	-0.00778699950425146	0.0118440231261378	0.0253008114697497	0.0227807658530098	0.00870493796019227	-0.0236972266358229	-0.0778426777344266	-0.103868161175876	-0.105577578967973	-0.0962463006143813	-0.0795860492482438	-0.0571206394563448	-0.052160999876833	-0.0481476299247576	-0.0564152043462293	-0.0503003888595502	-0.06312451493963
0.0843397468650152	0.0901030758313231	0.0690581714537989	0.000629907311010056	-0.237318412395543	-0.410218737387691	-0.414901004787377	-0.382001250060548	-0.353549073481966	-0.332371825182369	-0.303180558559886	-0.270214289692412	-0.261756364048531	-0.296142822793286	-0.358070970083369	-0.393779006195472	-0.406433694477003	-0.411981225112383	-0.405533063862307	-0.389885985980241	-0.371018352248167	-0.355491831395061	-0.344779821737817	-0.322549451623799	-0.303173795761085	-0.273455038099578	-0.23529572650934	-0.207244581793221	-0.179698842904175	-0.161021291073734	-0.137352294376364	-0.118117153469618	-0.0898160628080601	-0.059573604839304	-0.0286534677545044	-0.00132081828985402	0.00234519261685721	-0.0286003561477349	-0.105889411829613	-0.185291975931256	-0.196353524749623	-0.178582395278982	-0.156727802278723	-0.128780104589096	-0.0987031385161045	-0.0773528728675083	-0.0689081010750974	-0.0854409264408484	-0.108135984952991	-0.112077219065847
0.0779076115494815	0.0582555424104009	-0.00201973888613718	-0.227648369358341	-0.476328134188986	-0.513185158473325	-0.483162100245017	-0.453015488222815	-0.427613281157705	-0.396722709486975	-0.360208395164486	-0.332335340322291	-0.3256774223895	-0.365120924331966	-0.41269139393184	-0.434994034985486	-0.441892186651837	-0.442846052987398	-0.438452228989024	-0.424814716384509	-0.408736192412674	-0.392164526715925	-0.374413393212751	-0.350003382504277	-0.324108917331668	-0.292024046674284	-0.258814328916337	-0.22831652808294	-0.201709741256368	-0.177647018792582	-0.151526848446277	-0.12635086424577	-0.0908679262213751	-0.0567454211966769	-0.0272445223815176	-0.0114185704526836	-0.035599985423541	-0.094519161305238	-0.182363124657074	-0.225503924307886	-0.222380225769657	-0.202431358863065	-0.179025998276303	-0.156056037034692	-0.131625265035806	-0.112390914831236	-0.104923052751699	-0.117994240799406	-0.143135534031378	-0.152142320368162
-0.02834196195565	-0.113578344534194	-0.272525039029548	-0.537977630430097	-0.599540783714008	-0.583865980923172	-0.544378392245814	-0.508880898806128	-0.471805614887972	-0.434531955935768	-0.402928983918426	-0.385157795655403	-0.382977736843001	-0.41338656549891	-0.449324273155533	-0.465820119617838	-0.47326545674907	-0.474987682309621	-0.468636951164125	-0.453757430591458	-0.435200419267926	-0.413037531026808	-0.389298172225994	-0.364137602928054	-0.336654929897177	-0.303746148424838	-0.27047713166585	-0.238961901614573	-0.208939095872716	-0.18012324673971	-0.150302673164154	-0.118435797333566	-0.0849463776163744	-0.0604276540314604	-0.0469303052467641	-0.0652386014040475	-0.123638640726472	-0.193875499703062	-0.246293817823137	-0.253727703839281	-0.236403109149842	-0.214045810655745	-0.193718343550705	-0.172748220584407	-0.151557779285733	-0.135128658571226	-0.131277947551063	-0.146798433171736	-0.172358985834881	-0.183614634422268
-0.409219082602839	-0.553591298682564	-0.663621847380965	-0.736565151048471	-0.70509553287062	-0.674891981661726	-0.622154272835611	-0.570964115161604	-0.525701192176069	-0.487660197684668	-0.456869465669346	-0.439591254989496	-0.438212042607322	-0.460567533157615	-0.483122117422758	-0.492932800069404	-0.496431908119968	-0.4954800468005	-0.487515180980993	-0.471736928353213	-0.45019296806649	-0.426545338865477	-0.401810262098308	-0.375341609689823	-0.345938494102581	-0.313115743343402	-0.281382178599372	-0.249967075153474	-0.216407613071418	-0.18251211110979	-0.148450847505797	-0.113482839220082	-0.0895519193115329	-0.0849701246570203	-0.111559685542888	-0.167622837445942	-0.230022616085752	-0.272024677821601	-0.284591080158498	-0.271278861770269	-0.250786690292139	-0.228464349504006	-0.210737225350318	-0.191447071466768	-0.17366399169937	-0.163645646809568	-0.164882732427445	-0.177591251876583	-0.196851027756429	-0.211060652518148
-0.850948059303869	-0.89081118495749	-0.893936216104107	-0.857135584359382	-0.785206450722429	-0.736801339661777	-0.677427721664853	-0.621752304468137	-0.574493298112899	-0.535152015114634	-0.505434776488156	-0.493050383895804	-0.494816512518283	-0.514270002255204	-0.527672815558783	-0.531943166812151	-0.5332276861008	-0.527560535707957	-0.514749033013658	-0.496790139582835	-0.471418791619688	-0.444736098321109	-0.416743163343024	-0.38757717128435	-0.34894543872097	-0.317475107625167	-0.291895963226884	-0.268728488936677	-0.241076125024642	-0.215873338652	-0.192275153190988	-0.178443636968973	-0.181374580411644	-0.206818980648421	-0.249999031382028	-0.291128483502991	-0.31618322503784	-0.316687755054308	-0.29942326846377	-0.279553589756902	-0.259991423083259	-0.241395261455763	-0.225380991567072	-0.208176369048725	-0.195927121746006	-0.192601233482139	-0.196632142016396	-0.206291851476363	-0.216775550188443	-0.225569712500302
-1.00685951894542	-0.999584033856304	-0.976933316978518	-0.901626463305282	-0.81917696517688	-0.775220210759634	-0.717802179139407	-0.663207170689609	-0.618264891360648	-0.58475599597863	-0.565608586193579	-0.558807882175842	-0.563582096715655	-0.574033135592625	-0.579402092502146	-0.579319263404632	-0.574173826727019	-0.563025394975648	-0.544264451219225	-0.524452672788418	-0.496407442994681	-0.464429597154159	-0.431943043631466	-0.405300835885366	-0.378845881363697	-0.356235183616937	-0.336728472637237	-0.324437014164604	-0.300701151707833	-0.278796857087327	-0.276293568520047	-0.28776309819921	-0.303989340229938	-0.322501590877901	-0.344032273482942	-0.352206844857654	-0.346939054505863	-0.3247219357007	-0.299311165501078	-0.283404996463257	-0.267442148759115	-0.251980820594907	-0.238389683256353	-0.225985296257895	-0.219280333291563	-0.217807612605839	-0.218295745708122	-0.215988057236934	-0.216555374962004	-0.220151891769068
-1.04440458839937	-1.02901454524557	-0.983406083620977	-0.901223878540423	-0.840514950854201	-0.800756380198035	-0.748581833375521	-0.700699129473607	-0.665578179265499	-0.640505093003002	-0.625201657868916	-0.616005672140767	-0.616915948680425	-0.618872299982625	-0.623239791949194	-0.618355531441949	-0.609387788611962	-0.591677725235251	-0.569028567164649	-0.538509579186415	-0.504683851035364	-0.467439232453727	-0.439450573336829	-0.421978690559242	-0.399341029734881	-0.382649004166626	-0.368039702293787	-0.36414336903843	-0.352330692613457	-0.339970405834382	-0.346846463857425	-0.35892786853432	-0.368790732755281	-0.371785726878193	-0.369109292873442	-0.356616066129394	-0.340083463640991	-0.318524037210635	-0.297586212326035	-0.285633733465607	-0.27038286831596	-0.257575676826409	-0.244139433538747	-0.23219774874383	-0.223476640068244	-0.217442769484027	-0.209665847550396	-0.192260124058424	-0.180297391959941	-0.180096267367165
-1.0447080022828	-1.02380132225783	-0.972415199781918	-0.902598423017572	-0.855095252895113	-0.817754612330435	-0.774629343179765	-0.735774411088257	-0.705566971264374	-0.683629334323172	-0.671216070186083	-0.661299156575864	-0.655968108488691	-0.651138527366131	-0.64988430770081	-0.644999866103943	-0.632120549420822	-0.611507368714869	-0.584339483068624	-0.532807210822736	-0.493823825638439	-0.450320426088993	-0.441802952960386	-0.427668648961151	-0.413157549215499	-0.398940754224626	-0.384157963670143	-0.372572477898803	-0.363710643540136	-0.355465653313566	-0.364011764435524	-0.37075330546106	-0.372531738525617	-0.367062972818883	-0.35768704243214	-0.344049016565308	-0.330710486556539	-0.313070477836872	-0.291973638296367	-0.280609888829722	-0.265416598908925	-0.250959083351778	-0.234653835630365	-0.214710503042844	-0.196936588641527	-0.180435325501692	-0.162358634309469	-0.1348801756505	-0.117391334123854	-0.117653920261007
-1.0329924345773	-1.01118743688272	-0.964811857571543	-0.904422953936621	-0.861089022249042	-0.828627432210044	-0.78949261854587	-0.756382834522496	-0.730700329057804	-0.711606384968069	-0.696989197080894	-0.68975104240043	-0.67998975165656	-0.673374273675817	-0.670329729838998	-0.6642378760562	-0.64798166501348	-0.623423211688917	-0.593056486497323	-0.533409047880056	-0.487632708342859	-0.440209550790945	-0.446122974351261	-0.430950874385753	-0.413802774482679	-0.39739911262949	-0.38196882423104	-0.369450091586093	-0.362095641685593	-0.35277846652004	-0.358681257090642	-0.359047460158877	-0.359714101182701	-0.352020644928121	-0.342584220871196	-0.33008010067384	-0.316852434984984	-0.299430871587672	-0.277350415971637	-0.263738494859057	-0.243480467972476	-0.223315170951057	-0.198906375663648	-0.167261145266479	-0.138352131386372	-0.115309507700675	-0.0940651175644633	-0.0682822315601307	-0.0523653996679953	-0.0564688134313645
-1.01824490752865	-0.996669517050476	-0.958906543357121	-0.905090607546374	-0.864727306827562	-0.833955958640586	-0.795414815400041	-0.765145044211129	-0.741819805036047	-0.722453198374074	-0.710504667829444	-0.703107137761643	-0.688663799571431	-0.683612539460361	-0.679738320486678	-0.674532580795393	-0.655364240070838	-0.62959682656914	-0.600257933497141	-0.544384098712158	-0.493572408804702	-0.442664630854396	-0.451194702897982	-0.430141723041925	-0.409522102001034	-0.391508502415261	-0.37761052928362	-0.365845526610137	-0.357891438958635	-0.349546210361546	-0.351215139024225	-0.347449001143084	-0.348215530139376	-0.342033073634413	-0.333099985549358	-0.321280745101178	-0.307608718728538	-0.287968661801322	-0.264659085984105	-0.248057689993442	-0.222525229954046	-0.196478785339442	-0.163317141382354	-0.123649845912829	-0.0915205570007899	-0.0650961146748053	-0.0431304011493012	-0.0259339205951258	-0.0184808058364805	-0.0257179518770055
-1.01063207428044	-0.989279006895236	-0.952886167654255	-0.89735799454366	-0.864879562119663	-0.831075133645077	-0.794125172799616	-0.762702182629673	-0.740272685614764	-0.722492193790915	-0.71196819657754	-0.702409685697423	-0.692088369698097	-0.684842590857922	-0.684283257598166	-0.675889372585031	-0.653211210906843	-0.627445051519602	-0.59741164458304	-0.566480367974261	-0.514608824794379	-0.458966010797908	-0.448021633038568	-0.42604055079843	-0.405443996328176	-0.388578027438008	-0.376418962765871	-0.367625013736081	-0.361181687854217	-0.354183270365761	-0.351256149137605	-0.347764463518762	-0.348004744916448	-0.341335730666823	-0.332154307990445	-0.320643902815707	-0.306752205394655	-0.286074625540819	-0.262890260122727	-0.247122706686416	-0.223434022518348	-0.199103858989587	-0.170080418896704	-0.133099324603758	-0.102829286620637	-0.0775146272029749	-0.054299478479955	-0.0374081071646141	-0.0306770415447721	-0.0389631457011102
-1.01549168613138	-0.996776850704769	-0.952756285943497	-0.89223898497061	-0.862695493899624	-0.822686207262598	-0.785343136849387	-0.75335621432815	-0.731331790832571	-0.713257582149371	-0.703546610842554	-0.692334799115339	-0.684329655574848	-0.677603975064633	-0.678824118171615	-0.669213812225282	-0.648259988034462	-0.62234655750695	-0.594322448400801	-0.56208095324906	-0.517859614207902	-0.463334722585747	-0.442736508188821	-0.423456119404746	-0.40443581718737	-0.387114806363418	-0.375837838341238	-0.368822802026455	-0.363741580028884	-0.354136490252793	-0.348415196277972	-0.347766224536535	-0.353153215519415	-0.350664235587043	-0.341783044397402	-0.330334682587351	-0.314874204882905	-0.296515917004289	-0.276170377331217	-0.26236321586038	-0.24340968850274	-0.225106816006534	-0.203631586881139	-0.18056813189923	-0.15940894134892	-0.139652428523312	-0.113847211974453	-0.094925061040634	-0.0830228024849568	-0.0871356490047716
-1.03129941225158	-1.00956588511401	-0.957627778028614	-0.888338901436948	-0.855209416117726	-0.809902076098237	-0.769035673413157	-0.734757906310317	-0.708832385985436	-0.69217197059111	-0.681866493645473	-0.671179648830862	-0.666364457051439	-0.661589472504594	-0.663577648597048	-0.652277897405653	-0.63381188553221	-0.608502788566526	-0.582625461784786	-0.548600508821245	-0.510261458728993	-0.467124851818126	-0.434873027432578	-0.416997606068197	-0.399173505229495	-0.381769469200947	-0.37042701134846	-0.363817672189431	-0.358254198314927	-0.350403756238405	-0.349298808357632	-0.358962594250259	-0.366690174443422	-0.366027271292168	-0.357389166870539	-0.346116096235363	-0.329402167765479	-0.310173149953271	-0.291027192887943	-0.277465600381868	-0.260835918357269	-0.24614923725049	-0.232635082361175	-0.220818004200838	-0.210811736333622	-0.201209207986313	-0.179265113251306	-0.162156194822666	-0.147978964123833	-0.151573537517638
-1.04131756336215	-1.0248718796613	-0.961504410811388	-0.881533033370074	-0.842895227448636	-0.791415381541869	-0.741626919382228	-0.701194394480699	-0.670380660875794	-0.650779180380988	-0.641003741226354	-0.632196311083588	-0.633105762457547	-0.632868830579086	-0.635393307937732	-0.628160820973439	-0.614125012268422	-0.592494813607374	-0.568291255398671	-0.534467980431424	-0.497218009216492	-0.465629603487198	-0.428355385255074	-0.404995005751438	-0.388327851404568	-0.372646278121673	-0.362089980441975	-0.353695244685194	-0.342482786724384	-0.325942467359749	-0.323437062181565	-0.338083723050171	-0.354361709814476	-0.365962151816961	-0.367271332508311	-0.359602195945233	-0.344727270518114	-0.320920335736848	-0.299767377860308	-0.284213292379353	-0.266378720875821	-0.251205978480764	-0.237173110246481	-0.228158217572971	-0.225624305499081	-0.226692384169193	-0.216052974018948	-0.210738307431057	-0.202088079656968	-0.205257180931263
-1.00540084867369	-1.0014248051275	-0.953408740658037	-0.873466324667536	-0.830060676891657	-0.76907604887541	-0.709609887439963	-0.661508044147638	-0.623264522647988	-0.597481507334481	-0.586310660497923	-0.582956469167079	-0.588591621657192	-0.594898961697212	-0.596936278313138	-0.595521650405229	-0.584667558695422	-0.568666557262185	-0.548142393246732	-0.518625027852248	-0.484574589739727	-0.455427535158546	-0.425544472633935	-0.395564431976503	-0.374710924337865	-0.359138378588464	-0.346033263390581	-0.328410300032989	-0.297806374948024	-0.276241749408855	-0.261106364504981	-0.275588026641149	-0.28737959955352	-0.310776035337521	-0.337273168978597	-0.349549708863106	-0.347019872426999	-0.32630927362476	-0.305438745691005	-0.285711321098811	-0.265884244981153	-0.249457335297377	-0.231967434826539	-0.219139323355407	-0.215814473028314	-0.218836498304216	-0.218167079929421	-0.224829364310792	-0.227064545423737	-0.231028979362391
-0.848538410648774	-0.900677593186619	-0.89452191864125	-0.846586546701356	-0.800883184322076	-0.736983720357579	-0.673550650309652	-0.621765165322905	-0.577058185283766	-0.543678317604193	-0.524022227276284	-0.519899881003393	-0.529563429398644	-0.544103625610347	-0.549967366968082	-0.555733222615769	-0.552947087023294	-0.54154788912876	-0.524738775310448	-0.5018920311195	-0.472158241089152	-0.446031738539335	-0.420146074878653	-0.389898613226845	-0.365110307268144	-0.338744623768675	-0.311601118479949	-0.279571852896281	-0.241350968763011	-0.214575335042488	-0.191578077585372	-0.177788529216273	-0.173307131282791	-0.187185961773956	-0.227802430663833	-0.272030079084228	-0.308244755464701	-0.316967269962369	-0.302651575767086	-0.282352505637859	-0.261739431473579	-0.245200004299658	-0.224565899694522	-0.204859388554577	-0.194257373254651	-0.191032354038055	-0.192618906000803	-0.208545451893288	-0.222915962021473	-0.231494282511371
-0.419528077694812	-0.590002400779039	-0.718194769795547	-0.767514976469126	-0.74464647185794	-0.683445660904688	-0.621621730562961	-0.572385092192511	-0.528587713162601	-0.4914628578418	-0.466430786887762	-0.458154026632171	-0.471731266797322	-0.493449008052685	-0.501972912687437	-0.512190662939969	-0.517684170984743	-0.514117965922851	-0.502353549895707	-0.482066173119806	-0.458692762913588	-0.434488315438176	-0.409875353967769	-0.383384911728662	-0.353464878135804	-0.31857525224501	-0.289839501642633	-0.261190484394767	-0.228404957701278	-0.198349650929035	-0.165249851021661	-0.129832930142149	-0.097441413695256	-0.0827690534303987	-0.103699108182123	-0.151014705228022	-0.222980859868422	-0.279154529128333	-0.284239631934082	-0.272890888179568	-0.252909022679058	-0.235266332419278	-0.211953714557625	-0.190695286668643	-0.17409863579946	-0.162462683993358	-0.165501401451221	-0.186844310841462	-0.205019921990016	-0.21596337542297
-0.0368697960563011	-0.150160159721425	-0.350025345049941	-0.615897620628941	-0.644317622303105	-0.601757371246569	-0.548286382545731	-0.509855493700273	-0.472949058209042	-0.440759962938433	-0.413113198326522	-0.402896644616768	-0.411365306129936	-0.438317462201961	-0.452941679880861	-0.472786373358517	-0.481965955898644	-0.483040839183674	-0.472948716242345	-0.459279528397684	-0.439803488390003	-0.419329201946117	-0.395096474795772	-0.370792068149778	-0.343194201567606	-0.310870226155043	-0.284916683240603	-0.26054012156483	-0.230989877034825	-0.202745596988884	-0.176867476410635	-0.14290132508332	-0.100685036172681	-0.0616453464812085	-0.0430524525575597	-0.0589468231481877	-0.117322324472296	-0.211796428017335	-0.241392483792519	-0.25119600492525	-0.237502669678303	-0.21959017499065	-0.195564768996804	-0.172175015587259	-0.152842289603645	-0.136487728785661	-0.1386968848306	-0.161158550078653	-0.182801317335866	-0.196385438793012
0.0502653363079333	0.0262575465669383	-0.0621258213860867	-0.340742094593161	-0.520042416759406	-0.518871515153443	-0.477268118680882	-0.447450066960675	-0.419204962032921	-0.39037246185275	-0.360188984764596	-0.343298670974025	-0.349233177153081	-0.383498311672298	-0.406825734171027	-0.43073835803804	-0.441944061489462	-0.444992967090773	-0.439097507853509	-0.43137012274545	-0.415829027314881	-0.399926586724681	-0.377922450688687	-0.352126679273619	-0.324690866183898	-0.294854298525588	-0.271122754200335	-0.246773971626794	-0.224811330067103	-0.203266432281775	-0.180234379216473	-0.152042646302306	-0.113792602765897	-0.0727821559354249	-0.0377535046565298	-0.0317066066343984	-0.0485115431560572	-0.130967846069705	-0.181788329852607	-0.220122950303696	-0.218891670227687	-0.20227410599142	-0.176711440180756	-0.152222155511192	-0.130875972512315	-0.11518932891879	-0.11690741499604	-0.136339355863099	-0.155192646014143	-0.168568316683475
0.0400596802529704	0.0423390331524601	0.0188805728820579	-0.0682085222085367	-0.315753607217969	-0.438631304139236	-0.414627389046135	-0.388422315801124	-0.360795312271039	-0.336002210943385	-0.312868621902071	-0.286480662874802	-0.290288532303796	-0.329648534330797	-0.353986387965527	-0.369802728149037	-0.378470758261955	-0.380660950371411	-0.371349127129442	-0.372629865679032	-0.379607243074576	-0.381906472454747	-0.362437087369936	-0.334824084205096	-0.305519846076748	-0.272465870473218	-0.247010969593457	-0.219155241130135	-0.194978501218181	-0.172215690859432	-0.156069901447877	-0.135470578852883	-0.105947935259496	-0.0697241236046475	-0.0343929366091594	-0.0229056354493613	-0.0153624490871761	-0.0698607553678129	-0.125456140434375	-0.187485539901609	-0.194514385442524	-0.179864694339058	-0.154723894156861	-0.129935020657215	-0.108917031579611	-0.0925758990437837	-0.091767612297142	-0.110452472068877	-0.118166657534973	-0.128239717578849
0.047201356266168	0.055587740041376	0.0539889499802455	0.0342581684026771	-0.0601583270113527	-0.252447252949374	-0.304835481747408	-0.295474697538613	-0.271854688124118	-0.253607558726041	-0.240669969992343	-0.207524015567227	-0.192416780660062	-0.20492174351037	-0.232358600299709	-0.253429448554407	-0.276162335010338	-0.27031267376087	-0.258462673172698	-0.261998216091363	-0.291474044881155	-0.313923485941143	-0.298491374553036	-0.27515057654619	-0.247762425767434	-0.218093171518348	-0.195607831733628	-0.170711443177799	-0.143107231986384	-0.115925949228447	-0.0859529970983463	-0.0661073317721182	-0.0465370791162333	-0.0331157805908022	-0.0132679330764611	-0.00687166599651385	0.0106860724229551	-0.0134674311841032	-0.0514593738374018	-0.112191883684427	-0.126714131044756	-0.117359285349107	-0.112079551002783	-0.092901139038221	-0.0753306287616259	-0.0657882381507093	-0.0607916610296536	-0.070498770889184	-0.0606249377869293	-0.0709505497748176
0.0675477667534873	0.0806636813822896	0.0747720320105856	0.0616014230364085	0.0513170553378329	0.0240066819119753	-0.0717117677836025	-0.135597329351232	-0.160432042768342	-0.15989847891064	-0.150843724860457	-0.129611187194568	-0.108810301973747	-0.0438824871767651	0.00859209579188795	0.0154030035099192	0.00211494873375545	-0.00435368569283372	-0.0102897945959307	-0.00247910709891072	0.0070688779293245	0.0265084825863029	0.0232069174773223	0.00697292510043562	-0.000306112797251808	-0.00629876319391023	-0.0108028367897276	-0.0118606984453867	-0.00667343773050474	0.00674368497446997	0.0203480955945041	0.0392711723309059	0.052762516656198	0.0584209254082539	0.0477752620310327	0.0452666671319426	0.0476397746611494	0.0495987169160721	0.0466672914383264	0.0187981746637179	-0.0284834508041554	-0.0536743577374929	-0.0632866740369397	-0.0590888769259031	-0.0482513512116063	-0.0482084719490276	-0.0474819508419528	-0.0256278597486506	0.0127403243391193	0.0065977008508148
0.117520900042022	0.139928218078087	0.149818953691975	0.148116509596122	0.191831679559617	0.207365320366015	0.136458713113004	0.0550627829795478	-0.000160793671925552	-0.0360301250506387	-0.0580066634714594	-0.078513800123083	-0.0972967629180902	-0.0541026173710227	0.00568244305494669	0.0351467495031483	0.0361191157941412	0.0311568355254276	0.0232010263444208	0.0282853281146152	0.0322235268543093	0.0386269908485086	0.0384530837785861	0.0413574216955853	0.0557993023684348	0.0614406914215309	0.0618998143868951	0.0590280896060846	0.0573798250887032	0.0568712254527927	0.055168462498402	0.0575702679204879	0.059842129631545	0.0644155169754878	0.0632711615350462	0.0680066125912664	0.0865415331954959	0.0880675418651341	0.10633719686445	0.0921290584059326	0.0506245674400061	-0.00315083691421584	-0.0352930267938362	-0.0474912641683892	-0.0465033990019359	-0.0420692641249253	-0.0388089339086961	-0.0121569899057392	0.0134985401323963	0.0154518144440382
0.165519787427217	0.219523197437721	0.26981254576365	0.303668200486028	0.316454795877283	0.284009237053066	0.210424049632074	0.126475733075635	0.0638052557164962	0.0141065965777182	-0.0198004641762078	-0.0549411704413939	-0.0866761823694067	-0.0837884803969421	-0.0549464640268108	-0.0130964715254733	0.0247991619109313	0.0459038498227494	0.0526730173912412	0.061843743487882	0.0695428376508127	0.081034571829994	0.0861319935559064	0.0891671375384375	0.0946348038475084	0.096655451162526	0.0965480394685157	0.0944493740669471	0.092433108246362	0.0918344367798044	0.0917897561595327	0.0954017598621517	0.0985335944029879	0.101714978941614	0.107942261983237	0.118966585827485	0.14812841100805	0.16564327675105	0.160167777741064	0.116679581089593	0.0687423329033993	0.0121110768313606	-0.0230353276391435	-0.0377183072672832	-0.043523805076397	-0.040231278749612	-0.0404670585415346	-0.019632563212217	-0.00974305386376322	0.011648791738617
0.188690381716414	0.245335096872027	0.29822439925658	0.326475118870972	0.326510914630966	0.283840406936662	0.219202088438452	0.144601546196927	0.0839448791751089	0.0346818391644938	-0.00136006290009352	-0.0390740396869035	-0.070455400166581	-0.0792401212054737	-0.0637653427864847	-0.0323323267979795	0.00764837027630826	0.0335248987761681	0.047981528842263	0.0609279316071738	0.0718655689945508	0.0853982722983018	0.092129822394621	0.0971462838599459	0.102319919163603	0.105670776390125	0.106982766993945	0.107717061583727	0.108162708631194	0.108756851948832	0.110332323605806	0.113555677416768	0.115903031895642	0.118782156283898	0.124699566455968	0.132512933988517	0.152123502774894	0.160813334386068	0.145171414080583	0.101634455834037	0.0615813567224792	0.0114987450074547	-0.0201691545511057	-0.03468343112933	-0.0415675366115534	-0.0403107190951289	-0.0431112308301321	-0.034837416524234	-0.0312492011957747	-0.011520603708342
0.205026668408709	0.253671629789155	0.292241447161485	0.309900619046444	0.302783250631289	0.270223656445823	0.219292128672807	0.159244903677462	0.105949669137956	0.0590708652509941	0.0254238626185897	-0.0162166290363145	-0.0488164281832886	-0.0643580071251281	-0.0578562370738019	-0.0366480392835687	-0.00434445503342558	0.0210657019483138	0.0373520687419337	0.0499900392635535	0.0617231477655294	0.072398689255076	0.0802491221337558	0.0876019340802064	0.0923606888637784	0.0960184747418523	0.099290228763526	0.101642932667805	0.103676311500028	0.106057852513912	0.108069317600136	0.11081607495816	0.112194050116977	0.115489787257251	0.120549343907345	0.125474217260667	0.13557455197325	0.134556910750779	0.116842274399862	0.0794189028479921	0.0478608326533538	0.00929909694822816	-0.0154495352811423	-0.0286895742823415	-0.0360018605635008	-0.0372214948083693	-0.0437422254453469	-0.0411819852572542	-0.0392583372244189	-0.0257956515592337
0.207154321463581	0.242405472922305	0.262976032387871	0.270449616206712	0.260480922490967	0.23835879199033	0.201875373192122	0.158051690745921	0.114723062920361	0.0749194429069629	0.0467183149929257	0.00674790908359897	-0.0217286050144019	-0.0392080860614751	-0.0412612257768057	-0.033784606897075	-0.0154354712690987	0.000859103974331434	0.0141951854266063	0.0251429156007877	0.0358858250405744	0.0455170604218279	0.0523566118676663	0.0594940904852218	0.0644639991435174	0.0686695463736058	0.073258598494833	0.0769775566110749	0.0806131788116531	0.0834167620866435	0.0859392462955476	0.0887614904030468	0.0911296708695014	0.0934082892758529	0.0963519477420684	0.0974908341851538	0.0957916338049485	0.0876054157474444	0.072811826187867	0.0484417763858046	0.0279602577692711	0.00426199106754528	-0.0137787946718957	-0.0240824768175599	-0.0306194208944775	-0.0328805326839891	-0.039201558659308	-0.0414284251498167	-0.0427332372350691	-0.0383253331284286
0.202950757731176	0.224056589213013	0.23393717690982	0.236742770736641	0.227635478269924	0.21146201493517	0.183520649988433	0.150789112926615	0.116326533916794	0.0829742879541484	0.0596101648434828	0.0236571746026391	0.00108006856869155	-0.0172367961736765	-0.0250798475567113	-0.0268539710914369	-0.0170981628010266	-0.00719880821263865	0.000624304774608519	0.00822963079494268	0.0158659434095552	0.0224645900199998	0.026665863688362	0.0312551850735872	0.0356565009133257	0.039447666890164	0.0430973579004259	0.0457764625725324	0.0489647132437445	0.0508495693478067	0.0529283889281682	0.0555218151871893	0.0573016027475962	0.0593704045149248	0.0608212065434549	0.0609125189756804	0.0574097977060206	0.0518800874928821	0.0408747116582235	0.0271166280292666	0.0147999734299814	9.67239430663824e-05	-0.0125711033144116	-0.0190837084808794	-0.0244021207481517	-0.0270174227978783	-0.033289484342986	-0.0357262930060334	-0.0377289520665743	-0.0377346212305565
0.195095042934713	0.210229743706476	0.213891556479446	0.212656074607592	0.201713725455107	0.188652311420833	0.167621364513678	0.142500176885184	0.114165052702106	0.0869929892766046	0.0677458815510517	0.0358449491475611	0.0179022354596452	-0.000546225227166231	-0.0125751760849668	-0.01783061560803	-0.0142645407353529	-0.00813623925289391	-0.00311242087628055	0.00276854886356245	0.00731085192873384	0.0117341001088757	0.0144250403034284	0.0164723398714284	0.019141261424834	0.0217034957562614	0.0245264615537295	0.0262910069833885	0.0273588062832321	0.0292777652900702	0.0310080200276708	0.0329714921348176	0.0337040497518031	0.0349955081880082	0.0359072869567598	0.0359134525771251	0.0337982298101202	0.0307387362431	0.0233091409636659	0.015278402780128	0.00695645869144086	-0.00273316419602452	-0.0112811239991428	-0.0162833904115581	-0.0201544990383074	-0.0231099455047832	-0.0280726981281263	-0.0309271058130721	-0.0329847132951905	-0.0352221065176242
0.186492228334968	0.196783530724122	0.196892361412432	0.192707729508227	0.181690846377832	0.170090855807724	0.15279779509774	0.133264109060532	0.109602126910316	0.086858385949964	0.070459347801058	0.0429474310250991	0.028092537590331	0.0104676754460488	-0.00292297305800413	-0.0102340725903847	-0.0102943631983243	-0.00653318122255259	-0.00309736764196299	0.00193413507777352	0.00515905402653148	0.00923701659345206	0.0108605698580962	0.0116938743102801	0.0132908941557949	0.0141199447478039	0.016611968995685	0.0177628095395738	0.0189331403967049	0.0201431634924064	0.0212193399827247	0.0224993063109889	0.023375586688262	0.0243487757035482	0.0245485256447089	0.0244806844881873	0.0226688286218125	0.0199246593208922	0.0146503130082006	0.0090800137952447	0.00324167230772538	-0.00358881148491211	-0.00893216137404325	-0.0135734393271048	-0.017097176360816	-0.0202442515845914	-0.0241952807466861	-0.0268178568987312	-0.0296649939447438	-0.032658174531338
0.176346732130963	0.184825225342797	0.182856669412139	0.175922309530694	0.163890008671067	0.154744433960955	0.141019247834815	0.123342607799302	0.102904034760655	0.0831712329508103	0.0690600310361057	0.0446288210325578	0.0334612529997121	0.0167006019033738	0.00377347230881447	-0.00475185151895574	-0.00712384965778043	-0.00534275214292778	-0.00293192099731162	0.00130593680537167	0.00511035468722283	0.00920570035304373	0.0114532591501455	0.0125607515118229	0.0131370292412712	0.0130130654904556	0.0139112689819012	0.0140219306653968	0.0147857515500315	0.0160813977582103	0.017268926593469	0.0179807992280692	0.0188882805036712	0.0195640389171772	0.0198410118708995	0.0196340415950547	0.0180626751849682	0.0158393890965615	0.0108197322042612	0.0060673672526576	0.00167707179077541	-0.00385711308753263	-0.00802220695759095	-0.0116807470019659	-0.0145059496352218	-0.0177405021599848	-0.0218556208591486	-0.0258843954655764	-0.0295292076733704	-0.0317344741948924
0.164611925207642	0.170594672849462	0.167851974238123	0.160014069275026	0.14861778916889	0.139325321735913	0.126740748465169	0.111542940586888	0.0947888233084953	0.0777858133795633	0.0649527819711683	0.0441283563204952	0.0340389937254839	0.018666520920487	0.00851182042989953	0.000428541558755006	-0.00320892497955788	-0.00464592530488371	-0.0035652296931574	-0.000643213693367263	0.00374507158573284	0.00794216648124496	0.01107725805189	0.0132163212289965	0.0149307791264639	0.0152912087885024	0.0152360534154706	0.0146979815078371	0.0146936143495478	0.0149137787600062	0.01533394803948	0.0159653689065585	0.0171146829776557	0.0170789249458479	0.0173196235678858	0.0164712726094358	0.0152106139434322	0.0133258592427437	0.00875963568378716	0.00565375101007843	0.00175471815958371	-0.00238970722175118	-0.00589950066702226	-0.00920553232208924	-0.0128085389166877	-0.0160744277240712	-0.0197638070553039	-0.0227701072569551	-0.0267587980635767	-0.0290193009218544
0.151322276933668	0.156189625021728	0.152742814597268	0.144394569448526	0.134158734846774	0.12477860510559	0.113077993318964	0.0989757956945461	0.0851066224553141	0.0711731637353639	0.0581329378111325	0.0403717708529166	0.0316760683497725	0.0182090254338506	0.0102352500277674	0.0029383920768881	-0.00163732598328953	-0.00389339428921039	-0.0044529967561865	-0.00242705630996634	0.00103566618315273	0.00491528497165435	0.00897571088680533	0.0124563634097876	0.0151876562990951	0.0165519748194444	0.0172606495005014	0.0172078557586747	0.0168488838411053	0.0168780479851073	0.0171302857546691	0.0171183505605418	0.0177594954490758	0.0173065148823638	0.0174581661260362	0.0168107493593462	0.0158358078711959	0.0138959752126492	0.0102467984866873	0.00761488865372134	0.00410769138463701	7.3349556980459e-05	-0.00351237326973803	-0.00719421786472879	-0.0108483821775169	-0.0144325945425028	-0.0182168975094796	-0.0205704031022452	-0.0247759948169604	-0.0266695880764416
0.135605840989181	0.140808978315607	0.136704610105756	0.128208958432451	0.118777505241584	0.109204640390277	0.0983639494258768	0.0853318498521959	0.0735061463299689	0.061616449386909	0.049384309418148	0.0338938850149971	0.0268215365750767	0.0159992190673869	0.00959675187516509	0.00338514973543847	-0.000709929618778445	-0.00336926352861432	-0.00423943943414103	-0.00321121964252155	-0.000913546912013755	0.00158475526075307	0.00559654701636753	0.00913456665282157	0.0127726656279657	0.0154079986764489	0.0172558947837409	0.0185722975414677	0.0187183563833983	0.0190431980033833	0.0195879806454874	0.0192598036720909	0.0198380298963225	0.0188811158386444	0.018992452257691	0.0183469768602954	0.017294249304008	0.0157426859054174	0.0129545257372411	0.00985290494481335	0.00694216666374831	0.00303096608972125	-0.00049577648094096	-0.00520233376430447	-0.00908568188046767	-0.0122948865425671	-0.0159752627474378	-0.0176729675414335	-0.0222230834072494	-0.0242562325205203
0.119574513332683	0.123384793731926	0.118946969838785	0.110696885341772	0.10202470870523	0.0925395860470951	0.0827667983408681	0.0713463651263766	0.0602068648490394	0.0495694735400386	0.0396749331705028	0.0276356321566408	0.0214463382765437	0.0129872346559	0.00808107581755576	0.00331766885613313	-2.50163145106012e-05	-0.00294806076934706	-0.00394421401507971	-0.00364668249252853	-0.00226403250191602	-0.000546574489682374	0.00249074676976789	0.00565203430660156	0.00953598996296698	0.0123055969758447	0.0145568866051935	0.016939014464134	0.0181152949342758	0.0199122644901398	0.0208226306519821	0.0209600180008689	0.0212600027072235	0.0203067538761941	0.0200109967991305	0.0190641714119382	0.0191009625828787	0.0176114704547754	0.0156300946054261	0.0120543186207344	0.00933731696424408	0.00528774484380347	0.00186021548167056	-0.00274613894506355	-0.0062897777819114	-0.0103749875673332	-0.0132395345392865	-0.015837394044798	-0.0193732668367002	-0.0214667879190722
0.102746768234189	0.104957361839442	0.0993922411253201	0.0909421075585491	0.0835555706157369	0.0746798820069324	0.065559828385517	0.0558406997280139	0.0461471479424172	0.037620214889662	0.0300983633487841	0.0212070125176514	0.0169339935777116	0.0101931321137558	0.00686561614405387	0.00280885057274638	0.000564009766466571	-0.00192965561496388	-0.00291942129980028	-0.00300529860203377	-0.00234287373858617	-0.0013909295249828	1.37860328061049e-05	0.00223329734371878	0.00556355083546359	0.00855359362353944	0.0112541316530984	0.0135474748115618	0.0154610128258327	0.0178683931624043	0.019263253601095	0.0202780671683455	0.0213075484554075	0.0205679966741408	0.0208316426071373	0.0195827048879872	0.0202447754641714	0.0184135271109894	0.0169200436302693	0.0134206998424104	0.0111725703532529	0.00752054550403183	0.004154865727351	3.34728789589654e-05	-0.00311918464028696	-0.00677802719147915	-0.0100146311473731	-0.0131034396292011	-0.0156729028969984	-0.0177776502299218
0.0836795174470645	0.0850983108420489	0.0788367921250907	0.0711205994286065	0.0634746966438564	0.0554373768363025	0.0479537384698354	0.0399126838272699	0.0323108167350634	0.0265438106757545	0.0190132459392695	0.0128385192272621	0.0102853426698715	0.00643217948788801	0.00483897109768328	0.00195767718254152	0.000782238797583534	-0.00102654717533167	-0.00208105386119309	-0.00272706250634156	-0.00258166363799264	-0.00231364892856796	-0.00140127363431438	-0.00011826003814749	0.00241747224333528	0.00467512885198846	0.00732503026087429	0.00975320637976624	0.012219858947114	0.0145536411862412	0.0166456022691181	0.0181974163656913	0.019237205935921	0.0191300783814314	0.019857025541651	0.0185073230742204	0.0195622525201721	0.018179410226521	0.0176683768528628	0.0137728683657635	0.0114925021422461	0.00852360911148149	0.00604489976247842	0.00250128834882737	4.16409604609867e-05	-0.00313991901849262	-0.00591991329107382	-0.00862687714909564	-0.011232644130574	-0.0130949169765516
0.0643238504831063	0.063993655094291	0.0571875033988865	0.0500910532620079	0.0452083092348348	0.0384032309617063	0.0323145814346746	0.0256999040920486	0.0199030465771244	0.0147483752373383	0.00956925759377576	0.00644244022048141	0.00596882406720444	0.00378259049337186	0.00296847413149708	0.00155432726507104	0.00102490680826916	-0.000377807225200435	-0.00175782688837793	-0.00248291844066717	-0.00286028547529822	-0.00254390496190599	-0.00187203879710359	-0.00135811701704312	-0.000117143720995401	0.00147296695511531	0.00390405385047072	0.00528351923008911	0.00741119536473248	0.0097262402929941	0.0125981950482533	0.0145890881095458	0.0166104234742752	0.0165860548979448	0.0179127956047199	0.0169651404812989	0.0185071695781281	0.0161796920341502	0.0158024275952059	0.0133501142938524	0.0116576367131886	0.0100824870942525	0.00835421170962894	0.00527871006437265	0.00349604900147467	0.000447991588854087	-0.0013373028106496	-0.00465117034613237	-0.00676530526955293	-0.00914710728640935
0.0437710656492878	0.0434715813736929	0.0381247075753808	0.0319952517353103	0.0277537159595855	0.0235544715226234	0.0189797909166157	0.0142214040183518	0.0101621300761865	0.00696149314751964	0.00391167687464445	0.00197924382354371	0.00203261228857924	0.00170519919031763	0.00123976417720782	0.000522576154897555	1.17396831992223e-05	-0.000585620381104262	-0.00197721385404507	-0.00257931841528407	-0.00322097313113883	-0.0025720278193038	-0.00227131812992586	-0.0017248950639825	-0.00110886735395324	-9.10253119223493e-05	0.000995860390972318	0.00198731581030321	0.00358598206961026	0.00523686050593	0.00847618940780458	0.0107139026243113	0.0128685320141689	0.0130293711927037	0.0137641223531631	0.0126113017749756	0.0142099850389358	0.0125218729416455	0.0124860776642536	0.0112958123005461	0.0107048045387429	0.0101947788965972	0.00890733179844439	0.00633949439123581	0.00568705571614092	0.0036577522662052	0.00269142336516348	-0.000281641823953521	-0.00248269229865274	-0.00517758926874795
0.0263660960397331	0.0231068779107842	0.0202912933818541	0.0155032921846894	0.0135698981293867	0.0108541514390064	0.00886951657265992	0.00633704413143795	0.00406816615503867	0.00244778404528581	0.000901470201699873	-0.000672321656720745	-0.00053463285138766	0.0011742296635557	0.000331428013252491	-0.000128649881195525	-0.000588119525731255	-0.00112342407511082	-0.00202136849399515	-0.00172955218141507	-0.0023695259064033	-0.00319436113291127	-0.00377483699610017	-0.00226116339962744	-0.0010657819347955	0.000877703260783956	0.00091752676732753	0.00105501960751805	0.00109662451470784	0.00251085288423749	0.00398573267830267	0.0059429077267805	0.00796089561625056	0.00795922660528991	0.00844331322467807	0.00726944151048967	0.00844560896640104	0.00754266597437869	0.00783264357012789	0.00678657828930789	0.00660292502658761	0.00708797656777724	0.0069661207410136	0.00578600391893275	0.00544439752784255	0.00363992775603412	0.00254285569816063	0.000141497847628928	-0.000566687360591778	-0.00151187331753884
0.0130185661976573	0.00931696094666715	0.00811299102486874	0.0054695711424915	0.00500050479848559	0.00351730865029207	0.00298926193667628	0.00265961433047591	0.00140443473971123	0.000730924716072808	-0.0015215872611114	-0.00268564729045738	-0.0019747600740853	0.000928733287939118	0.000100395188056436	0.000205879792138942	-0.000869587981710623	-0.00126388523505671	-0.00185437076380718	-0.00158891870386591	-0.00227658840846435	-0.00249662481561582	-0.00379154992998236	-0.00137271615047407	0.000505102809265584	0.00115460686163891	-0.000840503949780458	-0.000565116743834236	-0.000986922756654936	0.00201372321331385	0.00160068910331665	0.00305262405621434	0.00395038775452826	0.00298710617816609	0.00291297486135719	0.0026404710654544	0.00309977798766693	0.00367319657915582	0.00351378996457714	0.00293142391638359	0.00328479792486108	0.00386085936307051	0.00388182970567789	0.00132004430844786	0.00171071165031798	0.00210272517023536	0.00308231679227123	0.000454918472621349	-0.00144616313645196	-0.00150652897365818
0.00494263245661427	0.00245957630380649	0.00167223417987965	0.00132551526460373	0.00247257035695924	0.000691688707519278	0.000571479805539143	0.000972762195654452	-0.000737004518297417	-0.000482312826833815	-0.00210971655245312	-0.00338226578601538	-0.00298238751467686	0.00117244780869505	0.000248947865982755	5.60476489112758e-05	-0.000483384886466391	-0.00106631938403191	-0.00158694031609465	-0.00112605925696268	-0.00224280047501426	-0.00303996861992679	-0.00474605994418187	-0.00114176548131489	0.00102574301705363	0.0025400548132033	0.000346988661876614	0.000306412550393965	-0.00142421282618978	0.0021253387471339	0.000702454782065845	0.00195442415549734	0.00283257280192835	0.00126700807288697	0.000462853258231488	0.000703325908585421	0.00120794197030149	0.00169763396493143	0.00101741979293188	0.000979426344756431	0.00122604939929203	0.00136038167346535	0.000962801244591606	-0.00200502318992551	-0.000740494162676563	0.00124429235451618	0.00285214149554994	-0.00010564130806439	-0.00217898113186529	-0.00171667168187238
[truncated: 188 more columns]
