# Supplementary material for: Performance Comparison of Centered and Tilted Blunt and Lighthouse Tip Cannulae for Drainage in Extracorporeal Life Support
Source: Cardiovasc Eng Technol. 2025 Feb 10;16(2):238–50. doi: 10.1007/s13239-024-00770-x (PMC11933157; doi:10.1007/s13239-024-00770-x)
Supplement: Supplementary file 2 — Supplementary file2 (ZIP 41,511 KB) [file 13239_2024_770_MOESM2_ESM.zip › avg_velocity/rc_0_mm/Lighthouse_0_Qc_1.3_Lmin_Qo_1.3_Lmin_rc_0_mm/V_ms.csv]

0.00217542074358708	0.00152402009043013	0.00379965924749118	0.00772726576321564	0.0100652993359498	0.00430907805914472	0.00123443561727897	-0.00263457178508138	-0.00943153318938593	-0.0113070764212264	-0.0082649950228308	0.00347255921653251	0.0067397638831494	0.00848253523774914	0.00912988086310247	0.00538315497160146	0.00683438998004674	0.00412331497034952	0.004778972492852	9.75468093016971e-05	-0.000818488005531661	0.00257644942654911	0.00535856533478066	0.00319470324154998	0.0020076418497271	0.0127704194240051	0.0114081537825952	0.00627885312974839	-0.0027688654794157	-0.00230727842910158	0.00175950228672916	-0.000521650976859592	0.00175653734519369	0.0028785130440082	0.00201582520418967	-0.00116189700340475	-0.00237237411482763	-0.00366716043829427	-0.00357199419526227	-0.00382368191113695	-0.00309342636648823	-0.00305557684751353	-0.00115797338551636	0.00432464958052701	0.0122085628610925	0.0191718625329945	0.0118555102093315	0.0089062823643686	0.00151838538996855	-0.000304540136529289
0.00426544820720354	0.0040196453503934	0.00552901390240155	0.00752722478415235	0.00933990490779415	0.00566586008317119	0.00278019861230251	0.00146539185056504	0.00322973623355756	0.00278492670074137	0.00232889347233006	0.00353044226083157	0.0060388719394188	0.00600395460176306	0.0033464143847517	0.00135490628871869	0.00406698653174897	0.00476756342098845	0.00510904240492816	0.00231933873091881	0.000875817419204889	0.00380450157086176	0.00692772991197975	0.00629977027248945	0.00397262955690746	0.0100785395733292	0.00965424105876766	0.00696317692044961	-0.000382061738308546	-0.000745749594080548	0.00135393977716667	0.000368563393573526	0.00300038559154092	0.00275083501138437	0.000733542410668707	-0.00280522645250452	-0.00377594215661008	-0.00490617127246456	-0.00492273823318103	-0.00519764215496284	-0.00448185441899502	-0.00346812829789117	-0.00177206267864508	0.00270038104169303	0.0113494099451551	0.0171291797141188	0.0120987262013508	0.00926216633345447	0.00512518660555438	0.00438432208777861
0.00568823162054989	0.00644682520668748	0.00678180279223684	0.00595123313680926	0.00468432306068777	0.00402846233400011	0.00400809007825692	0.0033926360978425	0.00244450308405355	0.00171951682434923	0.00157914037539645	0.00451714818686811	0.00389793819369374	0.00318925749429553	0.000215647560122672	0.000870478412343904	0.00208068378997791	0.00279105922022945	0.00279997559163335	0.00218671523985806	0.00165903973299355	0.00134806831742811	0.00128886444592523	0.00129111678178076	0.000585186776644246	0.00126180067466004	0.000453455050471697	-0.000373581554709285	-0.00190144146046358	-0.00252191348846015	-0.00296240514525382	-0.00335614354450801	-0.00317590404396695	-0.00438454107591561	-0.00546473517812308	-0.00652925678140052	-0.00660656527144209	-0.00707722153631926	-0.00741395187861668	-0.00812452540314097	-0.00933745964435513	-0.0084668952151516	-0.00577754096709383	-0.00102219293376553	0.00719582572707045	0.0123134766311772	0.00974044573605897	0.00928731138937048	0.00773142210922785	0.00651658294942814
0.0108643002077403	0.0115829546329825	0.0113213179743392	0.0113440621095009	0.0110904760895385	0.0103798663981894	0.00924397742974872	0.00768159756719707	0.00591744310261739	0.00439596280900667	0.00316174385201569	0.00262939288881058	0.00163262974663829	0.00113740570401026	0.000738133269569814	0.00139605913898683	0.00240243737631414	0.00230790303073372	0.00173169624390341	0.00134765640170762	0.000755229957877216	0.00124986102355351	0.00135343707533493	0.00153367487257185	0.000741714352993462	0.000226295652468388	-0.000767556770017249	-0.00203464325167196	-0.00265493717083116	-0.0040885050544089	-0.00518245762428364	-0.00619289818523402	-0.00577745250883158	-0.00647155502543991	-0.00680044698914213	-0.00707506742433642	-0.00742920877133389	-0.00813371467225825	-0.00908385610874832	-0.0097751914942099	-0.0104489161341713	-0.009668731748501	-0.00829306774630978	-0.0060484136221649	-0.00270483052634963	0.000725003633406658	0.00233488223294781	0.0038450357810623	0.00497355935008208	0.00626121166799673
0.0175037337135562	0.018572973355778	0.0191164309691947	0.0192573940928739	0.0189753664705301	0.0178487370041146	0.0166444305378044	0.0146819592637881	0.0123179356543371	0.0095454098594663	0.00687273606895823	0.00566468741504009	0.00449833297822606	0.00500763914469842	0.00474580972880208	0.00488748880799267	0.00425419674775078	0.00384595607629503	0.00307364941554578	0.00221076081294467	0.0016816578236481	0.00202847274850131	0.00279383356203043	0.00292437626835204	0.00185083317141618	0.000431329299881969	-0.00123848090786054	-0.00245650166948371	-0.00398179395778414	-0.00594256780404879	-0.00746214391717242	-0.00795395255109387	-0.00758541073270626	-0.00727250660630921	-0.00660879972260403	-0.00677704580440421	-0.00684663988800437	-0.00700869803615473	-0.00782131421289862	-0.00849727489377255	-0.00896435603679059	-0.00889768280753678	-0.0083417866168394	-0.00686180380870335	-0.00334096568510339	-0.000461883794285604	0.0026479979097204	0.00436632088819028	0.00589973878894257	0.00686962424582816
0.0248237992402683	0.0261298518703223	0.0272264961149698	0.0279134103757889	0.028310346274372	0.0276630867794319	0.0262193633422921	0.0239107984643421	0.0211098086970289	0.0182120709700607	0.0149895677608032	0.0112443530407449	0.008629459471742	0.00789191202524649	0.00794901200385059	0.00796850223192764	0.00708954709936957	0.0058381568493494	0.00436594695615235	0.00312744816359824	0.00272618042189862	0.0033876943015095	0.00420675081318992	0.0038060022385955	0.00222339762644015	0.000608428872774469	-0.00135467475290777	-0.00309051547647115	-0.0050974578927371	-0.00705252038985336	-0.0081892157592559	-0.00805906319475006	-0.00675132772858343	-0.00600319910120694	-0.00469201915660956	-0.0043404107932149	-0.0038881478285416	-0.00420479621489997	-0.00414499161641146	-0.00474054436145723	-0.00476945142008612	-0.00503546943121991	-0.0048662542261347	-0.00354919109738854	-0.00104986029924499	0.00174994039144046	0.00516793272652526	0.00725970701371369	0.00848074228302311	0.00971060833270286
0.031276783282493	0.0339713371787438	0.0361309776894133	0.0382108703797783	0.0390736105961994	0.0395919417197154	0.0384286073547145	0.0361561659240896	0.0332483042114629	0.0288467721656509	0.0242905836798762	0.0195509742052906	0.0160933903252991	0.0142476224965437	0.0126565478638372	0.0118922139723807	0.0106787909964288	0.0101084047973197	0.00966180514861777	0.00832438651328591	0.0077058171328027	0.00701157539946846	0.00623108879086494	0.0046823965101395	0.0021065058809055	0.000138592323019939	-0.00237132522013151	-0.00430966745915774	-0.00646155469966277	-0.00705865537913248	-0.00687799442436767	-0.00595091019034224	-0.00480250034664194	-0.00346766181966103	-0.00179130501919137	-0.00103325756914134	-6.4803285180142e-05	-0.000273393460049191	0.000502149961189607	0.000633492709470882	0.000924298224591019	0.000706566217625282	-6.85923420406113e-05	9.2502360505208e-05	0.00200430326003773	0.00510415732862339	0.00840499146462751	0.0102439245583703	0.0112875381599723	0.0117382982993932
0.0380584897244916	0.0422848576903063	0.0460648453078284	0.0496130721079603	0.052212222576076	0.0539952368758665	0.0533121572920707	0.0510839131691648	0.047988491325087	0.0429443770575333	0.0364503521005116	0.0302888503813114	0.0251898064285257	0.022077303935588	0.0191502768433743	0.0169226813670774	0.0149392657258422	0.0136031530421912	0.0124768275871782	0.0110078378472552	0.0105807179229213	0.00886889339044792	0.00646877057736764	0.00384844715861572	0.00100007322990554	-0.00119092193068089	-0.00328045921175111	-0.00501716731456493	-0.00565199558482053	-0.00536972254473709	-0.00478712291676762	-0.00363376318603959	-0.00210849340974237	-0.000527892763308946	0.00120374923035725	0.00235623928237424	0.0037701856131249	0.00413252933481463	0.0052698888792824	0.00614871944353021	0.006848834680568	0.00681303764309512	0.00626662522280272	0.0060920990869866	0.00724205888068744	0.0104121147150175	0.0125293234778855	0.013589718088759	0.0131232680767057	0.0108132302948796
0.0440332768608096	0.0496323736667143	0.0555180716085497	0.0602820808583202	0.0645513054043796	0.0671523169309992	0.0689333589181366	0.0680379398179865	0.0647241110042845	0.0592644190258683	0.0522506675417935	0.0441070186319591	0.0367861326236377	0.0307509583304232	0.0256487524773655	0.0218360142953981	0.0187653845542278	0.0166284304083209	0.015433071938095	0.0141110820872575	0.0124764297521053	0.00920339285852211	0.00531289958016472	0.00259671397669315	0.000382539571899688	-0.00103804107174193	-0.0021288335298139	-0.00279388670511994	-0.00241408411588353	-0.00201397677852511	-0.0013967167279427	-0.000777730037942506	0.000164885065272806	0.00134559937806139	0.00293861282510606	0.00485054209699476	0.0072560633622509	0.00884254089060773	0.011073628992066	0.0125863247216257	0.0141104945892675	0.0147831156300812	0.0143854449544758	0.0136061729152855	0.0139105682425736	0.0158183657528067	0.0172756279029899	0.0177267392069499	0.0159884282949301	0.0110473336096917
0.0512307031544022	0.0581414189031607	0.066157404088126	0.0735303197360321	0.0800493172326477	0.0845410119236065	0.0878743956341663	0.0880065609080219	0.0851190667954405	0.0793188093151008	0.0711659844219214	0.0620973029646884	0.0516724701034021	0.0424193703443892	0.034595470970004	0.0288842562123316	0.0241658771748972	0.0210952829192301	0.0189732259849805	0.0161971616892899	0.0128703535276279	0.00846695988393253	0.00474698529255024	0.00296292857061939	0.00172864062981032	0.00117227903964211	0.000841153448041603	0.000796336024058007	0.00109442129078866	0.000889415180125518	0.00070581068868075	0.000500022449139916	0.00178295610356533	0.00292923227493263	0.00510638854350745	0.00715724923788412	0.0102191146843228	0.0135170463900538	0.0168993537650788	0.0199439704181494	0.0223600632406181	0.023331845695725	0.0230823535105124	0.0218203974945138	0.0213160842802757	0.0222896015222719	0.0228061976034028	0.0226212069346517	0.0202642530877977	0.014103138245747
0.0561670644425704	0.0657306249949528	0.0762183869106967	0.0871050403452961	0.0971645815480101	0.104878883236226	0.110465819699583	0.112449050731037	0.109290125080904	0.103021029385761	0.0934034591594953	0.0822380898084244	0.0690291456464824	0.0559438363273242	0.0453992559323755	0.0367742467401655	0.0311949393193237	0.0261278415172097	0.0223717241176119	0.0177092753430444	0.0137770302759026	0.0100831790899522	0.0072002322884624	0.00570577025950764	0.00534852546395884	0.00504266237109554	0.00457463890344443	0.00432680531064879	0.00391862703690177	0.00304113844921763	0.00209596458573004	0.00180060767158829	0.0024971572684934	0.00386601469696723	0.0067275292765407	0.00979232304347557	0.0138643319946207	0.0182525743504562	0.0231873729422312	0.0277807998014513	0.0318094825713969	0.0337333436875815	0.0339781019647326	0.0316507199477293	0.030166291629313	0.0297579816901552	0.030174019122808	0.0291585680655906	0.0268986095833195	0.0219815644739324
0.0612783154652144	0.0739472148958786	0.0875309296891578	0.103126642362199	0.117736942428047	0.130632802594673	0.139739902275749	0.143119063307346	0.140042132873792	0.132108554224968	0.120908159489981	0.106870858207927	0.089701528690966	0.0723234179167987	0.05869457481814	0.046790484955005	0.0386117100527564	0.0320767192682623	0.0276836721753012	0.0226506066740061	0.0189407201853416	0.0147506932071805	0.0116632915410276	0.00990812788224318	0.00860688322559277	0.00761373100305519	0.00664523532880308	0.00622338378098475	0.00452267200222946	0.00371996698329041	0.00300264309408572	0.00240809481588612	0.00339972439806645	0.00466892910876321	0.00793575740193958	0.0121651537005925	0.0173703984400792	0.023755465699078	0.030461295278174	0.0374784524621216	0.0431945447447836	0.0461170582797164	0.0462199544860343	0.0442161579022046	0.0417529912035785	0.0396592739005684	0.0387584695204611	0.036131800158211	0.0326580695794138	0.0284538498194154
0.0641994759237179	0.0801593805453951	0.0988045494695913	0.120541113967514	0.142399255801971	0.161364151863167	0.173446569381487	0.178207774140973	0.177404843831672	0.168536705657896	0.155932703449635	0.13738071616364	0.114766214881934	0.0919150450242007	0.0738062960581073	0.0584085736994848	0.0486740824308534	0.040479532150104	0.0345015901822262	0.0285843863370652	0.0237806908386775	0.0186490024089067	0.0150629133434073	0.0126117957615678	0.0102637464481539	0.00856950515281864	0.00715542948450612	0.00596216738425232	0.00442707082048253	0.0037461264419935	0.00362687479694615	0.00374599148352794	0.00423613042516707	0.00548903638877434	0.00888135124345397	0.013988895705935	0.0209260768552105	0.0294843503352929	0.0385886280104396	0.0477311627484675	0.0553697470882144	0.0597397125930731	0.0607663472046845	0.0585783236852966	0.0548391890229585	0.0518116194920445	0.0490068702485862	0.04442953734252	0.0381999428319982	0.0323644956272805
0.0635350117509872	0.0825256211755289	0.108774371141733	0.139903892822458	0.172267009454698	0.199636534034795	0.216735215577101	0.224689480826449	0.223827064152651	0.212601295153787	0.195891362067671	0.172187156739246	0.144295124533855	0.115528286160934	0.0926300323775483	0.0738608749762376	0.0594836046325964	0.0471077437487943	0.0382035081030817	0.0307873672515239	0.0243168566070241	0.0184292892037178	0.0142539304279709	0.0105098213794137	0.00783419317946756	0.00663305085611327	0.00505058086176263	0.00351676858932262	0.00231192350985149	0.00173731481975236	0.00200500195540044	0.00294461538248742	0.00463959418013163	0.00656877837728334	0.00997578996472178	0.01583365114748	0.0243083172336056	0.0351635126845029	0.0484092851210277	0.0613197936465754	0.0708169894948622	0.0767877704314288	0.0776137309174358	0.0753797275825348	0.0703424695684029	0.0663403173219694	0.061030973673104	0.0538654613661229	0.0445316959897521	0.0358739318328944
0.0578005777214604	0.0808005623104641	0.115416285879094	0.163496524404792	0.21299801671993	0.253534376916131	0.276751399642767	0.284136985176656	0.279249150370814	0.266005427690504	0.244705065361756	0.217690806337784	0.185309581510067	0.148544758101398	0.114958440846058	0.0862207040774878	0.064496928384568	0.0475347539235639	0.0358511706079144	0.0259930453197625	0.0179544866990997	0.011987311543867	0.00743668054209904	0.00396910241144859	0.00258282302035134	0.00138501258702341	0.000526643247772262	-0.000425511096786537	-0.00105393062839758	-0.00146615657735199	-0.00056740686465352	0.000546775337630163	0.00278057237401002	0.00519010511926034	0.00991213748860277	0.0172080600983961	0.0287965308250944	0.0447543535548848	0.0640081965992648	0.0826981824080649	0.0943799054033095	0.100572223755422	0.100479471491809	0.097029847975379	0.0902801971213436	0.0840424513920309	0.0765063284902176	0.0652876554848339	0.0515981991440411	0.0387910026297432
0.0453843473085805	0.0680890055577518	0.110971858531257	0.180384115889503	0.261234441650155	0.323473355902529	0.354270981360079	0.357589924486435	0.348436076203518	0.328757186468228	0.304414054265546	0.273319577244462	0.235487425840209	0.186554946406819	0.132954007721115	0.0835118297083651	0.0519517077987118	0.0330541668845867	0.0212881490702186	0.01325601820843	0.00652759702505908	0.00311207538942195	-3.41122993372165e-05	-0.00211028585347716	-0.00331463368168984	-0.00396248694845693	-0.0046519395015101	-0.0044468459261788	-0.00435297493239996	-0.00416531566864717	-0.00354522313681542	-0.00258137436017101	-0.000254555682627154	0.00297930890597773	0.008265956538024	0.0161303728624611	0.0305829852882785	0.0554738976077092	0.0884358439150739	0.11770593340693	0.131808286060415	0.134386997247769	0.130952660971258	0.124451435012054	0.115852239621358	0.107454411004899	0.0965103519053774	0.0794519609156135	0.0573705947415676	0.0355406416539904
0.0328642605368328	0.0529372937171038	0.0967337865178636	0.181407862548926	0.304211263387097	0.408338774109968	0.451632830851217	0.452454786755612	0.432960152912051	0.40377161333629	0.373822949585282	0.339776387142639	0.294941281101885	0.22303379433156	0.132630626258614	0.0626782653767079	0.032327615032872	0.0169531326980263	0.00979922244726922	0.00436898803538335	-0.000171949348908237	-0.00252939689847031	-0.00458205088823385	-0.00512795671748339	-0.0050146272338615	-0.00527052546082038	-0.00557324221025614	-0.00568957365389038	-0.00592242288263294	-0.00514448069815845	-0.00425940417436609	-0.00384696781057226	-0.00252734986754176	2.27943542457564e-05	0.00509756020453976	0.0115646936795112	0.0240890766385419	0.0543903636951108	0.10508639891006	0.154766554033864	0.175484821537217	0.176721543017055	0.168180512908156	0.15686807718236	0.145685325271769	0.135102303913867	0.120194091012447	0.0928599860460109	0.0576787647044077	0.0272946148249029
0.0189173265803072	0.0321763799347921	0.0696698317216548	0.154618253501729	0.316505925860003	0.468123095301936	0.518463919239385	0.517373424887927	0.49277342147418	0.455608971258641	0.417395777486836	0.379926957635513	0.329678617095116	0.235034125080704	0.118412057702294	0.0388591770944988	0.0132435310585926	0.0034992834057268	-0.000164516810915386	-0.00173364377348114	-0.00361145532384775	-0.00466928282825855	-0.00528602936102789	-0.00423643613987375	-0.00405393550307238	-0.00391739415696894	-0.00435705772406125	-0.00413542597385364	-0.00445519739676107	-0.00404173595614082	-0.00323249342876341	-0.0034859297566794	-0.00259346458336449	-0.00128021992186381	0.00210357846883815	0.00581682628630251	0.0157281168636931	0.0481466577071366	0.113573096143113	0.179711271034523	0.201029739514785	0.198466923022387	0.188932047304219	0.175445840399741	0.161595765174417	0.14852610967462	0.131756721138979	0.0967308141953434	0.052211112617926	0.0167233901825014
0.00165874980223867	0.000697077507638275	0.00735136995754494	0.0404939524365991	0.211333619470838	0.49703698497534	0.595825544364941	0.601357020535437	0.56876136288734	0.515331055477016	0.465920235208518	0.413783621849486	0.343192132478888	0.194578515922565	0.0506039702345613	-0.000642259843042762	0.00091345652334014	-0.000188283070509645	-0.000900609295005206	-0.000817987262499698	-0.00130952277160056	-0.00147680393159924	-0.00168768056518364	-0.000103317092773684	0.00106240746216535	0.002929586420254	0.00168681043225817	0.0010620852821852	-0.000762647819065967	-0.000444192709606344	-0.00103242008287876	-0.000933861283804208	-0.00276935577551553	-0.00370829889564235	-0.00272087173385152	-0.0017727028938986	-0.0037851013056323	0.0112572131006378	0.0823608215309592	0.192539056237745	0.21759630191358	0.211377137614415	0.196780868459734	0.181963529418108	0.167927740812082	0.152429148810031	0.134326099639007	0.0891992685827748	0.0324729694733709	0.000666909748442104
-0.00684301806722311	-0.00628861195538534	-0.00794224420869104	0.00118366276066218	0.0727918060050917	0.400154705821022	0.669636735747568	0.718473342520918	0.665760438458937	0.584405501661315	0.494279621681747	0.383691796406578	0.239868341631958	0.0768632408291844	0.00626171891197287	0.00224270594163388	0.00495119752153704	0.005191110466147	0.00242056973032208	-0.00101043110761235	-0.0017045125032492	-0.000304875829389022	-0.00755625970414617	-0.0106899290158251	-0.011569888728783	-0.00266545950255373	-0.00645879057768671	-0.00474660190717427	-0.00529614111128488	0.000565202675528647	-0.000820074406240999	0.000139214568414654	0.000263920108187951	-0.00100479813884332	-0.00153415324554263	-0.00539585974693258	-0.0075138750243161	-0.0086989051407738	-0.00153994953279132	0.0868799059772093	0.151363987332161	0.176860827704824	0.184193573933501	0.171653006604255	0.136456725839662	0.0985334207795181	0.0628246701029347	0.0408866797261209	-0.00059396634433643	-0.00143093446180685
0.00374528634399787	0.0022967616898943	0.00410930941002676	0.0257323520645116	0.231215345449244	0.690382584627928	0.831915072495317	0.808876892162383	0.730416441739601	0.633252574500574	0.513530320398276	0.366625422825133	0.21436218543468	0.0999255665204414	0.0428963598063718	0.0333993668216092	0.0237135697255972	0.0179432574961545	0.00902195834817718	0.00760845053308016	0.00540762807402994	0.00518228102003159	0.00591593354931366	0.00707821388131757	0.0130077288114436	0.0125135881838091	0.00920518913469124	0.00281108735175734	0.00193729831230055	0.00384598636672051	0.00389087779926945	0.00419071536853374	0.00602043029376545	0.00802585523636335	0.0125129856967426	0.012740117387665	0.0102978707557854	0.0210476391742805	0.0663964788367633	0.188008898015054	0.236597385466337	0.228623431667532	0.215727482588429	0.200469370702882	0.16371301010411	0.124674433323182	0.0840648800468754	0.0548074706892169	0.0132350051696653	0.00554112271999867
0.00091555354624553	-0.00134515793840228	0.018707116307695	0.115955484153375	0.550269067072049	0.906691084872207	0.908762055598653	0.813342368687419	0.698801193214367	0.60750190447868	0.507249264442047	0.370842344464846	0.235596711452669	0.134013324594675	0.0744341598015738	0.0606646042204419	0.0465175242477637	0.035771352980528	0.0256368753659097	0.0184393950491871	0.0172508928039946	0.0205872624918961	0.0223510568495898	0.0241459777563863	0.0272006487299756	0.0296823427504539	0.0296305766404099	0.0288129616918092	0.0298198554057494	0.0321379195825604	0.0341144531937045	0.0343672628192466	0.0318671816872361	0.0266901173768274	0.0246202546497318	0.0185668408930668	0.0279667895148637	0.069629810007285	0.177430431093734	0.301765588429788	0.312648573884063	0.287324165548317	0.266997174942613	0.243342423204963	0.201821245961865	0.150133162946789	0.0972326073427019	0.0523957116118877	0.0191030799602687	0.00826034962980847
0.00968759183920744	0.0249685781626831	0.0860454010078716	0.38441279193821	0.811858127164691	0.923777267284773	0.849678567728365	0.723794515020955	0.621835363852371	0.549008760819673	0.465451298855007	0.349915231035507	0.241245683473903	0.157528381886355	0.10088713258564	0.0838248738179748	0.0666326948164906	0.0519163812990107	0.0400748079216794	0.0304722655221114	0.0284708067516172	0.0298881760140011	0.0313712452944238	0.0346315627074833	0.0372074996949787	0.0407364113099235	0.0457348619236031	0.0501126812219595	0.055334046713252	0.058502029938703	0.0602326812338981	0.055739990110011	0.0444857125121354	0.0324577881221929	0.0261680393816173	0.0266304702204193	0.0618712612464803	0.137500758226978	0.24806396573242	0.306078658295763	0.299414056398764	0.27582677364568	0.254562390380841	0.231945288182086	0.199574114239891	0.154531721790041	0.104277886844668	0.0582917880414103	0.0262513266679473	0.0129343265371997
0.0734668103658502	0.136602207971196	0.281723068949786	0.626000446707731	0.827190122649848	0.840454288216245	0.745527223493774	0.642436024563106	0.57066615256116	0.507713999510704	0.426581213119404	0.328893565943661	0.241715851344703	0.169081236097432	0.119665271736845	0.0969987024912118	0.0761529061362905	0.0581357374753886	0.0449836056323679	0.0341126903874619	0.0270946571658009	0.0251154533415164	0.0255648864366734	0.0280749094711286	0.0315573110603666	0.0396506527117738	0.0470714718017356	0.055239610364437	0.0628525280113719	0.0722688536470842	0.0756429949845721	0.068892007292274	0.0539006428010872	0.0373583288105143	0.0316252791698244	0.0514704736176199	0.117192484236995	0.203077923097639	0.274111534499375	0.290742147493246	0.275399620535303	0.255827284511335	0.23761345556106	0.21638679912052	0.183549086452514	0.142461354722762	0.0979692844291643	0.0582734245206408	0.0312377389524332	0.0156893586035655
0.239120971571085	0.35849977613687	0.476479255421183	0.659925338870207	0.701814869716586	0.675020729170638	0.601464033798217	0.543234358587915	0.496033447877724	0.43099348427078	0.358955466859205	0.292373896631639	0.229535767388353	0.165110050516618	0.11424684752495	0.0881361967184369	0.0630286570415591	0.0396292363589746	0.0219597158793164	0.0102024819476776	0.00370232682740528	-0.000244005814154141	0.00089375397840069	0.00304772438827069	0.00991514169129893	0.0175516722152891	0.0235577770114355	0.0319853548284836	0.0412958499190403	0.0505476175522651	0.0535750680789957	0.0487494570177503	0.040377108610688	0.0358023534567352	0.0504583093980342	0.0974945855989925	0.164114720222286	0.223675839302784	0.25321362799536	0.247861416666383	0.236427156397844	0.224262310995303	0.210847114755711	0.19188296675731	0.163087359009512	0.128975371944723	0.0937499451195404	0.0614982968556416	0.0365606910078706	0.0189523068550513
0.361909177715528	0.456455776326631	0.505375931588003	0.56232115711802	0.538516564379961	0.51879779813698	0.486268427919749	0.451796042533716	0.406798359234483	0.355733819929332	0.299709243777366	0.247740643913953	0.198486049169202	0.135055203948768	0.0848282122251609	0.0564442663771474	0.0243853343450837	8.46349973510403e-05	-0.0186619085715652	-0.0330751286538965	-0.0426791884703558	-0.0459243891726297	-0.0420304249578504	-0.0265095649225371	0.000792183453703327	0.00478298317797089	0.0032216603859753	-0.00393984112233313	0.000919373376134329	0.00736564185786007	0.0118549945056114	0.0189183076267213	0.0290611613246669	0.0455678122142501	0.0791724215651384	0.129408375706139	0.174766523301261	0.206059962854385	0.208858956888613	0.202306583658152	0.195573619904552	0.18804963046147	0.176448049260779	0.158828934746024	0.13435366812768	0.109905724069278	0.086801359043108	0.063094744760011	0.0394108691047257	0.0217051708707286
0.359171478017987	0.4176790140293	0.444359373914746	0.441184023643346	0.415453919258992	0.406873360315167	0.386945067619414	0.353892362368507	0.319600285438447	0.280065634694508	0.233726006200773	0.186053528610918	0.145862769110819	0.0910315559231002	0.0444567283222169	0.0181897934834597	-0.0126267316950062	-0.0343391689747961	-0.053227094140833	-0.0684419937962275	-0.0788243285944041	-0.0786036742285067	-0.0767831943061087	-0.0634789162108409	-0.0346343986521178	-0.0329570811313302	-0.032433605206015	-0.0479556105146509	-0.0423268502979093	-0.0290133897183523	-0.0161423351675128	0.00188823517561363	0.0249477188187295	0.0540440020478807	0.090300173302095	0.123387556037044	0.142940510475352	0.154272264196786	0.158497984765082	0.160248906202936	0.158024151837963	0.153678616285161	0.142034731254811	0.129590696474022	0.112179089939843	0.0961915649922693	0.0805419338288931	0.059332070235589	0.0361567843086615	0.0212802828993773
0.301917421075352	0.328550960507909	0.335816604104356	0.334862452209855	0.316109242618203	0.310318568665113	0.290174671389279	0.262787603883575	0.235581457682676	0.203177965758512	0.16538925956803	0.129539709994676	0.102025627297159	0.0577016219957418	0.0186052698761136	-0.00341979917173967	-0.029417436883377	-0.0485192993218386	-0.0655486781307192	-0.0775404196280219	-0.0857658852481592	-0.0877886067334181	-0.0874471805519073	-0.0765201230395444	-0.0492489626276342	-0.0469884721466999	-0.0446526493492	-0.0618279737870618	-0.0553657862531303	-0.0436983612755313	-0.0253595722834546	-0.00266969948079975	0.0218877733367298	0.0490431973259225	0.0735134169972906	0.0888450415311901	0.0979448774433257	0.108612078107941	0.118736289482616	0.123289473992801	0.124849110598853	0.122557353301719	0.116188939275792	0.106142456028525	0.0948864487252839	0.0813212990672089	0.0678702500637103	0.0455985631563991	0.0247195942718175	0.0137243700163446
0.212497747717515	0.220696666519197	0.228978174564779	0.224739931900523	0.219507540183363	0.212977161435519	0.1985794501362	0.179330820309669	0.159677057262999	0.134789565320245	0.109502595467794	0.0843107397940442	0.065778970955427	0.0340379983429265	0.00717565749877613	-0.00958948484155891	-0.0300828862472286	-0.0460809914104776	-0.0607741480254233	-0.0721874645512884	-0.0765136112793871	-0.0768307011337929	-0.0763091521280752	-0.0779174818279867	-0.0793545044382085	-0.0754423466072486	-0.0676477845177324	-0.0579761841211572	-0.0471669564490902	-0.0371459412893711	-0.0208382919658816	-0.00292716994265513	0.0122945917006186	0.0298519718868362	0.0462661652695901	0.0610119134157713	0.0684638120436413	0.0770156336347074	0.0847678546489796	0.0902183711550426	0.0949573281505845	0.0952403160674202	0.0919234526754316	0.0831264025533267	0.0716605283352021	0.0571429261691768	0.043325714210256	0.0221028309290714	0.0071606240795635	-0.000372592559542472
0.119973495836369	0.123912107059551	0.128753598252502	0.131611724761401	0.130752996110139	0.127751345502994	0.117376724742209	0.106488139505207	0.0936574089768362	0.0798682261368081	0.0639046130813334	0.049257801413534	0.0383828215455443	0.0196841095960255	0.00284173740152384	-0.00689213605030366	-0.0200449056103985	-0.0311013782133466	-0.0432762456871813	-0.0548392951388071	-0.0548954437652661	-0.0579764176441565	-0.0548556654530593	-0.059194966117794	-0.0580704090899271	-0.0558226422058349	-0.0505551927987574	-0.0430440498459109	-0.0353617227819345	-0.0290020770818922	-0.0205417071965542	-0.0075382638415775	0.00169095865918725	0.0111993640656449	0.0208377626357283	0.0300561714262071	0.0357917009074102	0.0421291630580753	0.0494514389058071	0.0525169495650707	0.057303152356936	0.0589960926969493	0.0576145485765567	0.0505558595571673	0.0394362063217383	0.0266035148644634	0.0160131226281794	0.00325573092597243	-0.00530925056329386	-0.00892196707031173
0.0326335863991025	0.0394463093567558	0.0368183392946792	0.0492101902016936	0.0452610519059253	0.045155847097938	0.0413229279980603	0.0387643059772994	0.0351316704921612	0.0307472428846904	0.0254846250133906	0.0215449036901161	0.0183987228713503	0.0111708965446522	0.00461436219892712	-0.000399190477122385	-0.00635657526720303	-0.0124471824016955	-0.0179161218454542	-0.028250882365102	-0.0301405295514684	-0.0335847015294105	-0.0294827789520485	-0.032796678566426	-0.0336773042713069	-0.0323998481307583	-0.0293991176485152	-0.0262961622037317	-0.0229385841932446	-0.0200848482914558	-0.0180461195228359	-0.0108578746631615	-0.00760121600419485	-0.00386869771327731	-0.00101921078885815	0.00246784740682123	0.00503887138382369	0.00704853735503851	0.00937821610735896	0.0105139684424184	0.0119603076721311	0.0119566716003718	0.0106442230348428	0.00732726777798372	0.00338954885906899	-0.000898220921924818	-0.0043926207843206	-0.00731401959185165	-0.00802722551616434	-0.00749866559700789
-0.0428380528096696	-0.0403733188157291	-0.0423622761854076	-0.035609724859899	-0.0368837438462246	-0.0287077190420813	-0.0258640871972924	-0.0212064661260682	-0.0161908685766088	-0.0131336764006037	-0.00875099785938874	-0.0053081501720356	0.000408524413538903	0.00510110219713316	0.00659985694998581	0.0072933373631414	0.00949761173838385	0.010084353149115	0.00918298968780859	0.00796316285601741	0.00521757016059506	0.000485789980315866	-0.000260872783508382	-0.00228649113491363	-0.00431759165589375	-0.00740840381955957	-0.00744199797377408	-0.00714807549722303	-0.00740193333613957	-0.00805882717357157	-0.0105921116650475	-0.0104081734963195	-0.0130793863912458	-0.0163272949780704	-0.020518857939138	-0.0226618388293452	-0.0234209410221023	-0.0259720156170054	-0.0294259405725736	-0.0314832952559675	-0.0335029709779091	-0.0335087156834305	-0.0349662217751565	-0.0333764845200925	-0.0303396607957847	-0.0237042514028021	-0.0177222565362508	-0.00912101760639967	-0.00429507718290838	-0.00123898775439904
-0.124060441686158	-0.123366154843652	-0.119914483728525	-0.11497924156796	-0.1144661836186	-0.106291836852929	-0.0955654317774317	-0.0838053851228716	-0.0702494358621678	-0.0584656925847649	-0.0436973017351843	-0.0321545040589213	-0.0174097114379804	-0.00130458165658923	0.008441161071495	0.0145486597029215	0.0229059636476827	0.0303483744456062	0.0340302508072194	0.0394269066785121	0.0355430723825674	0.0296308315114877	0.0281118218605478	0.0292276459628678	0.0289569054841988	0.0249997500480646	0.0217292457122582	0.0182875506224355	0.0140430392027476	0.0122915147100584	0.00876620388008863	-0.00193054178733678	-0.0160454093545161	-0.0263176079385276	-0.0355866088366643	-0.0431568615250709	-0.0488057100283654	-0.0562468640149328	-0.063627931676505	-0.0675145016776349	-0.0708662166597389	-0.0716778324859549	-0.0705368487076918	-0.0654306061373501	-0.0580231364097866	-0.045930683080186	-0.0338177174264642	-0.0177543893406691	-0.0074844080044476	-0.00203261881791181
-0.212850338717073	-0.211032170150021	-0.212324408727915	-0.208615002627798	-0.207978436845366	-0.194515622921378	-0.174127649853978	-0.155251990408238	-0.132383218605409	-0.112120403702471	-0.0864212970690378	-0.0671267635363015	-0.0404013290847225	-0.0123833075308312	0.00452787077038201	0.0184041746085577	0.0335558741002506	0.047451001095821	0.0532893652088971	0.0602322157208736	0.0586571478889252	0.0555811585309138	0.0537765563272077	0.0556126540440839	0.057398874643608	0.0563869892833001	0.0530076710935063	0.0471488780898239	0.0368020915331606	0.0317220996050708	0.0195000824012673	0.00339487049222764	-0.0172156775016661	-0.0362160781997889	-0.0519746857123682	-0.0641454338870559	-0.0735950870531063	-0.0838131191173107	-0.0931673050948741	-0.0964243324340241	-0.0977342165332119	-0.0977141361102466	-0.0953612153185727	-0.0895270078921696	-0.08122483533224	-0.069237154284926	-0.0548622650753224	-0.0347495026096157	-0.0205407242197288	-0.0131118806651932
-0.303581391164153	-0.304734011518937	-0.31207131777671	-0.309656404691085	-0.308651233954459	-0.2884257728806	-0.2643526734621	-0.237201314550205	-0.207119082116275	-0.178149660298961	-0.141771145789112	-0.111019928102244	-0.0689274923979799	-0.0299383612590743	-0.00617423539392508	0.0149463132603201	0.0365032695022195	0.0550777275146723	0.0678780087560596	0.0763378035207509	0.0829333210479168	0.0789625712006935	0.0754791872307864	0.0741161389211193	0.078840978534421	0.0785142853660473	0.0715327478488335	0.0648282797207454	0.0535761674766599	0.0465668326886367	0.0271635723123666	0.00697788611571712	-0.0191248380526575	-0.0450113127416108	-0.0735426176771668	-0.0905778976968317	-0.105082197880702	-0.113550176141798	-0.121749992584768	-0.124359110987493	-0.126081307449933	-0.125326989724982	-0.118196899927279	-0.107967018941303	-0.0962142586812397	-0.0839612712348776	-0.0703754756568593	-0.0491969137123243	-0.0327911193791152	-0.0234752926059053
-0.355474814052339	-0.379516910666782	-0.414477955447689	-0.41840368744881	-0.414607865575238	-0.389674830714488	-0.357940915174968	-0.321939077975122	-0.285374115619821	-0.246362619330927	-0.202420229757627	-0.163835275092919	-0.10706148925482	-0.0554476255606016	-0.0277447367078701	0.00243582534556118	0.0305891369131614	0.0523154842262997	0.0682710576294052	0.0818267459723014	0.0890808858783398	0.0877282255096977	0.0834710698671414	0.0787208908225314	0.0810423623457427	0.0822973099180937	0.0775693430951475	0.0686489857324235	0.0523216110397189	0.0378209319385311	0.0183574651827117	0.00462490389154022	-0.0179062629790868	-0.0463138539533807	-0.0885850276387997	-0.115928774924869	-0.141366365238097	-0.153611732130076	-0.157310275549913	-0.156352205573262	-0.15557777125852	-0.153444754129828	-0.143973958331955	-0.127613296051395	-0.110708258019704	-0.0941091430655706	-0.0772943933828725	-0.0541019428909673	-0.0370094719930334	-0.0257596744541237
-0.342848608564761	-0.405155233330228	-0.494766888228043	-0.554981808059189	-0.549649341687427	-0.512128702015203	-0.461274181133841	-0.412538518608641	-0.367789550645985	-0.31794080577038	-0.267904294436413	-0.219703829209208	-0.148347616089222	-0.0870267880260359	-0.0586349763478422	-0.0218953351838961	0.012291478855506	0.0360132472369148	0.0553244482820894	0.0691183590686143	0.0753665735607338	0.0757494410470711	0.072387949950793	0.0619523295817161	0.0584015953475438	0.0532867327239437	0.0448109879920759	0.0312418503596043	0.0115471285541739	0.00206484700736252	-0.0047588507079842	-0.00842036378458937	-0.0202814560622842	-0.0373664382699651	-0.0744919553244282	-0.113869709641504	-0.164379030784562	-0.199556137539494	-0.203386073273762	-0.195936987737863	-0.189644663118808	-0.187154433500569	-0.176646789795512	-0.158257064685115	-0.132664924161326	-0.104566322268838	-0.0741165830292881	-0.0482285204350401	-0.0329444965524953	-0.0216879411827554
-0.239849170063699	-0.343074657323293	-0.528829689518247	-0.688756831829857	-0.703071178598003	-0.648650213085021	-0.581734208001384	-0.520341254687853	-0.456453302220575	-0.394505057105436	-0.326803071036608	-0.265712697981073	-0.181907447476007	-0.112482044016323	-0.0859014310697632	-0.0488610251429383	-0.0160657366998065	0.00963960334549772	0.0317293394709758	0.0431305157248937	0.0474360054331838	0.0505651011744987	0.0455696792910951	0.0381355105548506	0.0240273602798628	0.00755864870177141	-0.00754098475640496	-0.021301780386231	-0.0375896756398305	-0.042290792427794	-0.0429667999779206	-0.0382708515541305	-0.033050777848706	-0.0309554598372316	-0.0453150522116355	-0.0764815454148218	-0.15128836491451	-0.230858371195171	-0.254058048323986	-0.245649812944992	-0.230760501382626	-0.221178537508934	-0.210627437972843	-0.191837804584567	-0.161144530749955	-0.122127113605502	-0.078571553943374	-0.0460364871105737	-0.0280195575367977	-0.0161304792621937
-0.0981715575031525	-0.159121998473399	-0.366590014510056	-0.727456590727309	-0.826015342308061	-0.798238603325647	-0.716193859744485	-0.630746532627299	-0.549350778501939	-0.471534433480636	-0.385039941230752	-0.298919824360474	-0.191034298700404	-0.119680997435641	-0.097035750719137	-0.0657088229005401	-0.0388135875627435	-0.0147284986998798	0.0017476820372436	0.0129235555798479	0.0194390532974247	0.0193292578860319	0.0159246650188761	0.00973287344196052	-0.00267289155794373	-0.018000102404962	-0.0297357546781336	-0.0443648780433174	-0.0592692653520037	-0.067867621127307	-0.069649615005969	-0.0664419173706056	-0.0549811846328372	-0.0385637263282983	-0.0286308172159058	-0.0366114607133746	-0.104271180510399	-0.227872031049659	-0.281859325730542	-0.295225045725414	-0.276081807814831	-0.257726033558926	-0.240568653430295	-0.221738484838224	-0.191397225576658	-0.146296945483589	-0.087879160457198	-0.0461075976742479	-0.0267412362029058	-0.0163343982957593
-0.0496997866409607	-0.0494578920723017	-0.130322382964487	-0.534091601511919	-0.852304228621003	-0.898597621037116	-0.81157998046408	-0.715941953750184	-0.619361822328162	-0.532949869897968	-0.440847688126951	-0.333871841998432	-0.188565405351281	-0.103040588654433	-0.0834850954696761	-0.060705248776363	-0.0427538088341747	-0.0275393802843199	-0.0164928501515846	-0.00546378283238391	-0.00143675152936618	-0.000160920199035577	-0.00412546536345161	-0.00839997781724778	-0.0170648056615847	-0.0276862837663905	-0.0345924880302213	-0.0430787707642097	-0.0515097159283988	-0.0579711234625829	-0.062446081912781	-0.0623237328091353	-0.0561740493238443	-0.0437614813555496	-0.0295088995186401	-0.0220659485461936	-0.0588870868521956	-0.184508003567484	-0.270043652058031	-0.31706381273065	-0.306025500926889	-0.28164560040593	-0.260171612648601	-0.240989970083833	-0.216425606492585	-0.174318715158264	-0.103041844954798	-0.0461445735969119	-0.0229777130071903	-0.0153088829820823
-0.0331899876478691	-0.0199463554413983	-0.0371733993471589	-0.181684113954622	-0.651517770930944	-0.924421419300007	-0.868991687403723	-0.780399165141495	-0.682693487299	-0.593554578847364	-0.494559187064388	-0.347640277089317	-0.172650810152991	-0.0843103077793348	-0.0667834544372168	-0.0485755135255075	-0.033500245719656	-0.0205059487673088	-0.0147914605713309	-0.00853816563392025	-0.00662838153166761	-0.00655848621872833	-0.0101396271288926	-0.0117669660721773	-0.0190673751283272	-0.0237351473529111	-0.026634758913164	-0.0277866563572785	-0.0313195574512055	-0.0349883700661378	-0.0406702865729946	-0.0441040025629107	-0.043822415585351	-0.0376248891536896	-0.0287944121418379	-0.0201759254689895	-0.033986787595201	-0.125915936375209	-0.230908274231135	-0.319175691712887	-0.318602808214398	-0.291224899942881	-0.271280455693906	-0.249864596881218	-0.227036764958862	-0.185286758284816	-0.106772560724098	-0.0427546803865204	-0.0194319838471	-0.0139276248180682
-0.0216747195965565	-0.0154425195984519	-0.0152783979257112	-0.0521946057838462	-0.290338219275628	-0.75331042783766	-0.84101793072195	-0.789767047472901	-0.71662101609114	-0.633763338752177	-0.54116736405468	-0.368919317570258	-0.150334649605251	-0.0407680287796708	-0.0284786986139628	-0.0250771676915138	-0.0201741447212766	-0.0140949625277647	-0.0106478516404523	-0.00642864677830224	-0.00790504503962955	-0.00927332084651266	-0.00872123548658048	-0.00730141763931444	-0.00948682794947411	-0.00827535108367985	-0.00939356404168302	-0.00918418628736299	-0.010135663795629	-0.00987080204412966	-0.0117110027935983	-0.0150955145848555	-0.0189150529247614	-0.0226657373518858	-0.0226934604721879	-0.0175304961703171	-0.0164328631859983	-0.0628851760652957	-0.147350441230048	-0.26168649258185	-0.290404536542703	-0.270789707423595	-0.26049414666051	-0.235579661463284	-0.211059747467487	-0.167924806160972	-0.0975540220566772	-0.032238801347836	-0.0106434201824313	-0.00714241360067183
0.000676749906852247	0.00311779815070814	0.00270772523497727	-0.00141937788380385	-0.0667008132709281	-0.414145343609664	-0.615940400901159	-0.673230802862603	-0.649381491293481	-0.587498171079439	-0.507691509281414	-0.35345385506105	-0.160289649493721	-0.0330926422258948	-0.00296033855471594	-0.000244508033383032	-0.00510533212588468	-0.00438076967664151	-0.0047961427922871	-0.00450613246470983	-0.00804586006101281	-0.00902548220058137	-0.00636086466965781	-0.0020282851579375	-0.0068991890921317	-0.00684971724761379	-0.00757312383466017	-0.00451533888042222	-0.00360870059843291	-0.00404949612468709	-0.00299029144209348	-0.00288981389928134	-0.00156122184283623	-0.00177553988890393	-0.00136254089536065	-0.00167780094689402	-0.00156605380443991	-0.00388186388531452	-0.0197538914121314	-0.156450834775574	-0.211462690068159	-0.222510143647239	-0.218719149051187	-0.187386429515874	-0.153642265219625	-0.110250929542039	-0.0825706187523149	-0.029691263862721	-0.00729673414905593	0.000745003035871206
0.00316653425299807	0.00327646936371966	-0.00244417684453185	-0.0174681526266613	-0.165672773777459	-0.460477825777281	-0.578651291248614	-0.583106602709976	-0.560640117707332	-0.516087895284422	-0.458497832102473	-0.380222009289163	-0.26209751304568	-0.124350937455418	-0.02386868926557	0.00141951446040835	-0.00116717659333927	-0.00102085478963618	-0.00288432903280825	-0.00252338048754852	0.00159310917273795	0.00242418351718543	0.00361428184353255	0.00290189109219807	-0.00073718276907681	-0.00203540956820945	-0.000703711536645182	0.00140663898561291	-9.22401652195748e-06	0.000521604533433077	-7.26887885235148e-06	0.000357504123605782	0.000749127927533434	0.00114956485424504	0.00184277131931638	0.000378313873020122	-0.00130438739475082	-0.00796598386835213	-0.0865009305976339	-0.199865454507349	-0.230825665995393	-0.23000194597889	-0.218475233710871	-0.194656085103307	-0.170661732274544	-0.1402300703155	-0.102160120136136	-0.035102579618626	-0.0036990841053512	-0.0010783342644051
-0.0121588490622199	-0.0243685661957587	-0.0499120690398493	-0.109058259169648	-0.284708736801149	-0.469297611404472	-0.517416089278687	-0.510869600595018	-0.484801725603745	-0.449033657729157	-0.408918486665789	-0.354419318768748	-0.28789890334887	-0.202958352480501	-0.100534698034566	-0.038656451026772	-0.0137382284679656	-0.00444710139341305	-0.00156167245194936	0.00148351900949533	0.00289078844475128	0.00507159591610398	0.00558647588991452	0.00558394875432263	0.00358573665187052	0.00444342864383768	0.00498464195531671	0.00555846786360488	0.00508056611191905	0.00428591105033914	0.00417632216457465	0.00288136985411849	0.001603162811935	0.000467415104185222	-0.000977663169464629	-0.00555254550346063	-0.0197735287772988	-0.0525595241349251	-0.12888724432221	-0.198212864704572	-0.214166423411139	-0.209466756674387	-0.195225008476423	-0.179929515026329	-0.164369605011664	-0.142754902784672	-0.112590240564499	-0.0581931316713964	-0.0258417290592397	-0.00409932608890274
-0.0258381554987428	-0.047503772013372	-0.0827030670869322	-0.153683606086282	-0.298973396966512	-0.414571690233915	-0.460535416818471	-0.461050745243876	-0.442509350948338	-0.411762724091981	-0.380330655793517	-0.326116133071473	-0.264289068110728	-0.201079543929438	-0.124896959677118	-0.0703171754449851	-0.035915925973471	-0.0194605866104423	-0.0111700395839455	-0.00609427957179538	-0.00252853073992118	0.000630186312229965	0.00197677917082577	0.00344454006196908	0.00338037341510374	0.00434363548863338	0.00458057423708863	0.00519301791130038	0.00493288927298712	0.00453110841091204	0.00374932348710792	0.00193616436595049	0.000503387212936402	-0.00183094482438227	-0.00477942806993555	-0.0113287842661427	-0.0291837538872526	-0.0621705202033246	-0.117606129350579	-0.168076579843824	-0.184382834274768	-0.184861458710017	-0.174581594746335	-0.164862822902663	-0.152807832413606	-0.135713225174829	-0.108677588207567	-0.0675062474373314	-0.0434895915724047	-0.0199537845727828
-0.0389643533437531	-0.0653515970684442	-0.102607785939683	-0.165162209295046	-0.264844852507898	-0.335122093561238	-0.362661140508937	-0.364932665817424	-0.35551143835625	-0.336542784834485	-0.314562752539413	-0.273877545107222	-0.22729683716103	-0.182767030902068	-0.130264424321872	-0.087743968553808	-0.056087576092265	-0.0365527494090437	-0.0259124137117109	-0.0175534356460765	-0.0122367100757397	-0.00757414045174263	-0.00472551395141528	-0.0022032299375255	-0.000816762104212363	0.000116382116932722	0.00109699827641536	0.00229906714045094	0.00213304574420226	0.00249643932579379	0.00165412936262214	0.000403490780723752	-0.0017961129358181	-0.00454842823206321	-0.00864287097635374	-0.0159179313749648	-0.0339452260087134	-0.0612653843775384	-0.0985616590357721	-0.129167605318219	-0.141589370078557	-0.144437666592094	-0.140555200503597	-0.133244449609188	-0.125472241314299	-0.113617511956367	-0.095126743238412	-0.0650857959730939	-0.0483999584520423	-0.0283601936406783
-0.0516323781845128	-0.0799226995068578	-0.111147883347618	-0.157910802965062	-0.219847533403481	-0.260970372502854	-0.282109289134848	-0.290442179791545	-0.286827552574707	-0.274951789170593	-0.256668426575627	-0.220189494394106	-0.180766862554799	-0.150401433009895	-0.115480765394544	-0.0889687450171312	-0.0670568219218777	-0.0506478963194829	-0.0395368465017085	-0.0295399660830483	-0.0222813477361827	-0.0168962388760013	-0.0132416879131709	-0.0101308102872279	-0.00819220009007028	-0.00636025474482979	-0.0046079051716099	-0.00277928927499315	-0.00218468947184299	-0.00229110623751048	-0.00222566756310526	-0.00271901257737081	-0.00458757964317724	-0.00770051440632014	-0.0114210938410064	-0.0187328146819644	-0.0331129868597224	-0.0511339252449826	-0.0728687106701077	-0.092875882188776	-0.104271714411086	-0.110607740477633	-0.110242093027212	-0.105232013445103	-0.0982353483727337	-0.0884635624932315	-0.0753954910379066	-0.059526696240426	-0.0492909532196605	-0.0359850271776267
-0.0578635475416639	-0.0819228557322794	-0.104440286476912	-0.138595683894514	-0.1809289832426	-0.208423655540228	-0.226654052132541	-0.233891256681563	-0.231439161573472	-0.221000771064077	-0.206066067922288	-0.177136360741994	-0.145077966357885	-0.120372844749165	-0.0923883805013422	-0.0744627212597907	-0.0607321380441179	-0.0510079549451006	-0.0431592836235735	-0.035193685865884	-0.0290624340903052	-0.0244909458453255	-0.0206604408384209	-0.0174038296448633	-0.0142948312176131	-0.0117896697822538	-0.00995231462947649	-0.00812857143182102	-0.00722847068665846	-0.00647003204442178	-0.00639232447021765	-0.00645879722057288	-0.00793324128104786	-0.00977351765722081	-0.0128399715211579	-0.0184828623207471	-0.02865452465473	-0.0409321176921951	-0.0562756995347873	-0.0708936065001953	-0.0796635152371427	-0.0852119777502232	-0.0848535622737314	-0.0805955936724921	-0.0753065245097113	-0.0676338833415657	-0.0581707963576191	-0.0402321388614314	-0.0347826047644262	-0.0287047906364199
-0.0597154270812085	-0.0809349744696019	-0.0962438500423112	-0.120182772215703	-0.149055655608161	-0.168060271189182	-0.181386350385268	-0.187518392777857	-0.185403705614842	-0.17663434999753	-0.163668304899482	-0.139448907977752	-0.116119562477025	-0.0967633357505456	-0.0735995059918416	-0.0594801359104699	-0.048630085687198	-0.0414188099694964	-0.0366282582446963	-0.0327698245570671	-0.0294532436580719	-0.0269083764428743	-0.0242853322228485	-0.0213729566122801	-0.0186699990675632	-0.0160662244977269	-0.0136066384283099	-0.0121716218277751	-0.0110589253041486	-0.0104956868789668	-0.0100125466437533	-0.00961065378943026	-0.0103024083580434	-0.0114476067353208	-0.0136133333220518	-0.0175171506403528	-0.0251027319305815	-0.0338958301315606	-0.045893149069917	-0.0556343261480015	-0.0628572669441806	-0.0664401561257251	-0.0645262612976232	-0.0607164435725643	-0.0568328654819525	-0.0528812706525492	-0.0461767431926998	-0.033962817819149	-0.0301927587615226	-0.0271285898233271
-0.0581999917004756	-0.0758369019963389	-0.0870695190443769	-0.103964715980841	-0.123885032614247	-0.1363568400531	-0.1448956242987	-0.148737441544627	-0.147423382788908	-0.140547765098376	-0.130454316305095	-0.110270786832161	-0.0920840627027812	-0.0773723507182419	-0.0587740482929228	-0.0477309446971477	-0.0374951588666713	-0.0303770796910816	-0.0271300280365753	-0.0254326338968683	-0.0243145603543098	-0.0231463002040351	-0.0217103188236407	-0.0202502921824321	-0.018913301133219	-0.0176264931147835	-0.0156893282563632	-0.0142468171459528	-0.0133998969913779	-0.0123465017114749	-0.0118451765753204	-0.0113170757817978	-0.0116515650300471	-0.0121263935952187	-0.0136385781064259	-0.0169723963014861	-0.0231585558180615	-0.0295573704448622	-0.0384132530897767	-0.0455127084229456	-0.0503465593315746	-0.0521713489257467	-0.0497424468018488	-0.0460553071168557	-0.0427288985503476	-0.0400377602331337	-0.0361172928328738	-0.0277173181099619	-0.0259358568828962	-0.0245515578951467
-0.0551929464452003	-0.0689889934306261	-0.0769703267378876	-0.0886121281730462	-0.1019499916789	-0.110374075621697	-0.116460545458796	-0.118160654778873	-0.115581109426699	-0.110256032811606	-0.102076624734428	-0.0854761725729824	-0.0716196502278933	-0.0603861688665525	-0.0467255948013131	-0.038067130501284	-0.029897193873944	-0.0240667361580754	-0.0206497985373093	-0.0190220686289451	-0.0179494723987867	-0.0172803830455763	-0.017181291566517	-0.016450527074588	-0.016017172290575	-0.0157306329845848	-0.0149575727253024	-0.013524121234175	-0.0134609342143036	-0.0127861935534162	-0.01288125864857	-0.0118926028934951	-0.0118637404046582	-0.0120788411189832	-0.0138504681775917	-0.0164167736046586	-0.021826814465795	-0.0259954719604094	-0.0330517572769812	-0.0371892665621418	-0.0404983723973171	-0.0399857413243654	-0.0375055303991996	-0.0344487524667641	-0.0322915990356506	-0.0311361741338048	-0.0302459023336334	-0.030012112284843	-0.0291106343047209	-0.0271796811694317
-0.0503873172139985	-0.0605059500404719	-0.0657608619650742	-0.0743524555377334	-0.0832351686296328	-0.0885075006148357	-0.091820074036601	-0.0922180116483554	-0.0888131117606266	-0.0845850338193865	-0.0771204843825384	-0.0645178418368168	-0.0537635426292803	-0.0442384856646666	-0.0352821960221204	-0.0290278212466548	-0.023613821083408	-0.0189960729145477	-0.016171297753857	-0.0146296757751083	-0.0136209184193198	-0.0123225660298945	-0.0109527085347768	-0.00956086507356347	-0.00983566509379208	-0.010049816074111	-0.0105327349933385	-0.0100720122847157	-0.0106770218311841	-0.0106536319450304	-0.0110037670638881	-0.0105913831618621	-0.0112002828279039	-0.0115065433867908	-0.0130878520683713	-0.0153442418445623	-0.0195371885131453	-0.0226126851620427	-0.0276012293587807	-0.0296227808444185	-0.0312166373702411	-0.0299095438510205	-0.0273097567162015	-0.0250845989520286	-0.0236666692174138	-0.0236620466770555	-0.0239327580860003	-0.0243048784328553	-0.0241191211920711	-0.0228527485935744
-0.0450823720926068	-0.0512180996688911	-0.0555634413289042	-0.0618492107819341	-0.0670766573529293	-0.0701894141207885	-0.0715618301490712	-0.0711721980470755	-0.0682240500969445	-0.0640858651394156	-0.0573451642402643	-0.0470696016873316	-0.0392668037248081	-0.0320856368035908	-0.0256155884642259	-0.0214652454068332	-0.0182436711796595	-0.015128462846136	-0.0134027436100517	-0.0116686413354815	-0.010545227792468	-0.00932581262090169	-0.00787483878575957	-0.00570466657519466	-0.00492699620967424	-0.0047367512166668	-0.00530767384302977	-0.00598565083858073	-0.00696977870023126	-0.00714168109472175	-0.00783685941823177	-0.00829789786266727	-0.00895951371342	-0.00972046983919169	-0.0118084721877264	-0.0136795310455635	-0.0164868088440338	-0.018302950138487	-0.0217086126806495	-0.0224701836708313	-0.0228735959860105	-0.0208235919400681	-0.0181380393533215	-0.016475782788497	-0.0158009584669873	-0.0169838600494129	-0.0187433968280511	-0.0193754168039763	-0.0203031814796216	-0.0199663287833094
-0.0394984947635049	-0.0440203282574892	-0.0468454012125223	-0.050927569209003	-0.0539789100810354	-0.0557434762626167	-0.0561210840309011	-0.0548437977097763	-0.0518324464732192	-0.0479439114268673	-0.0414927722901452	-0.0330834443267032	-0.0273005207481621	-0.0220643346087338	-0.0178080221301204	-0.0151617797592115	-0.013688593872736	-0.0117940837814073	-0.0106407203317985	-0.0095979193482185	-0.00886960179464429	-0.00779155277690764	-0.006793295836995	-0.00557761791345458	-0.00431981353099338	-0.00308987645353054	-0.00255078642422922	-0.00281356511991725	-0.00336920783056858	-0.003526624985899	-0.0045591798285245	-0.00572667190218092	-0.0071354295710503	-0.00818645612264742	-0.00964041005873197	-0.0113423881305698	-0.0128528470811186	-0.0142936593443573	-0.0161926422556095	-0.0161837240957363	-0.0157062653450717	-0.0135159768286006	-0.0109635995750713	-0.00967263759524942	-0.0100987483686507	-0.0116266337104136	-0.0144936836026515	-0.0154339130864615	-0.0169821769010278	-0.0170315825721794
-0.032732422439316	-0.035506396042715	-0.0369623000065568	-0.039648529145712	-0.0411726095047207	-0.0424801191411453	-0.0420929870070404	-0.0400454148252111	-0.0370958283779476	-0.0336562458962634	-0.0288908877431591	-0.0224144817926626	-0.0179412374909852	-0.0136576170156797	-0.0107763450163847	-0.00949926893976904	-0.00919726090680208	-0.00864890819597457	-0.00812272705461846	-0.00723532563421375	-0.00690760253459667	-0.00599527890723569	-0.00586950820621163	-0.00501549892814913	-0.00388712471051497	-0.00232602610173404	-0.00138479819780762	-0.0013595863723689	-0.00123796191108576	-0.00140246146185242	-0.00173239834587442	-0.00278108935520822	-0.00477574671867422	-0.00631620414837493	-0.00713671312428163	-0.00815914176695325	-0.00916073110788349	-0.00998195927557951	-0.0104705295308725	-0.00987879820546605	-0.0082100916820365	-0.00642623907271975	-0.00483515774035025	-0.0050616674413736	-0.00585141094026918	-0.00825950357024834	-0.0115960094940934	-0.0129192296699074	-0.0144893883521858	-0.0144565214520669
-0.0264535308148938	-0.0282329795313285	-0.0290783425252485	-0.0302856905250042	-0.0306693735817572	-0.0305457328341854	-0.0293943716186061	-0.0276395944111451	-0.0249586330239604	-0.0225772627379294	-0.0186516816779476	-0.0135811238973352	-0.010519141547455	-0.00774858267144091	-0.00672666581488985	-0.00603786653575533	-0.00610819380662724	-0.00616886453527647	-0.00616704603098818	-0.00545345101523061	-0.00536048234682569	-0.00507554326669686	-0.0049029209139302	-0.00460082254906644	-0.00373521127155692	-0.00262655393500548	-0.00167080993372547	-0.000801364121134654	-0.00040723339415771	-0.00031851912530729	0.000313332961605457	0.000191461833492838	-0.00171994009543073	-0.00390394006975345	-0.00479564216280876	-0.00561961565935837	-0.00643677437794228	-0.00635397559924271	-0.0064425889473222	-0.00524852473275534	-0.00319174323959654	-0.00169338217710996	-0.000858230747070084	-0.00213761746932007	-0.00391809750802965	-0.00623645908174548	-0.0099146234042342	-0.0106088308443782	-0.0121904100674347	-0.0124372630964191
-0.0187479057580225	-0.0198270514765251	-0.0203363406667328	-0.0204545267814801	-0.0202098714974533	-0.0196255015403146	-0.018458195864909	-0.0171513462020661	-0.0149629533779499	-0.0137176653853807	-0.00980702851986236	-0.00595978931616205	-0.00400140529078631	-0.00321341241950863	-0.00282487128382167	-0.00280548989687987	-0.00315667839580135	-0.00383529980808938	-0.00418772303218984	-0.00354978589119804	-0.00327530711413229	-0.00282200632623986	-0.00260949613880952	-0.00263398763692283	-0.00266813806188463	-0.00187570532961881	-0.00069057077222824	0.000193366865632024	0.000465219318027489	0.0014055280906457	0.00197480288379629	0.00168221190848837	0.000813682473530746	-0.000645507022076028	-0.00113289830701254	-0.00237704837885531	-0.00279290378507126	-0.00228908975250304	-0.00137057225831615	-0.000603998493512779	0.00130826641445886	0.00270975398377461	0.00307533341558297	0.00238861761808584	0.000631955591028311	-0.0025959039987926	-0.00674802172878016	-0.00823948213838341	-0.00947745287826237	-0.00979921705347273
-0.011801467150687	-0.0124723044630054	-0.0131192112604326	-0.0128511055094011	-0.0120416638657685	-0.0113048017720865	-0.00984221225428729	-0.00896840342811395	-0.0072432369142266	-0.00610342234070933	-0.00341380674901801	-0.00151804013021716	-0.000487238952768622	-0.000654763429765257	-0.000647623377483519	-0.00138568238299236	-0.00167812562505358	-0.00193502931245274	-0.00207647844558295	-0.0021062361910816	-0.00209604589011483	-0.00173419584274485	-0.0017930268325807	-0.00173948522667824	-0.00199264522188415	-0.00168471054212414	-0.000561496938629557	0.000444564484125679	0.000829130476973681	0.00164153342842626	0.00227060254346367	0.00228143161187541	0.00223064972774662	0.00153281070121089	0.00103809259669249	-0.00059479556957389	-0.000477293927599593	-0.000109117326010336	0.0008561415309754	0.00228995412258282	0.00392433954997464	0.00515090400005349	0.0047629675657285	0.00398563331889388	0.00316027174301487	-1.70768732024432e-05	-0.00355253871458991	-0.00569553902246445	-0.00723602239916507	-0.00754090288425209
-0.00672662550335827	-0.00671187545717955	-0.00673702883089751	-0.00614138265961905	-0.00570108770606642	-0.0057210729711065	-0.00495993714674689	-0.0043514549321641	-0.00257657246188561	-0.00160089372692198	-0.000698061790330271	-0.000524802430199581	0.000354377311399176	0.000453037400293898	0.000326399518738216	-0.000373575877028781	-0.000809679538445715	-0.000936906252246362	-0.00108490799644508	-0.00138944384632558	-0.00135947318780807	-0.00114610413764806	-0.000914780047442194	-0.00106467592263351	-0.00135068675012248	-0.00127337854396493	-0.000440082125698988	0.000429446581027185	0.00107726038791477	0.00164780238257683	0.00173775285280316	0.00264872306307424	0.00328799213113526	0.0033957866143652	0.00296037049166877	0.00162880534621668	0.00186437568850553	0.0020054169938452	0.00278821737080728	0.00364969126575748	0.00452072796442525	0.00570767091983281	0.00575839883760842	0.00502010216439373	0.00423929380163611	0.000843664089971616	-0.00133460029150698	-0.00296614480629392	-0.00467148372432873	-0.00500239024262704
-0.002517161752482	-0.00390990969658788	-0.00320026293985211	-0.00261890706457364	-0.00161359867258352	-0.00184709896094936	-0.00188140248456592	-0.00175786910193247	-0.00155534427959115	-0.00108802782510466	-0.00201231338846815	-0.00152257642660863	-0.00129866239078083	-0.000146697410656763	-0.000486742042171001	-0.000709270553625658	-0.000758371532053127	-0.000743256694902098	-0.00118669626018972	-0.00175016068544398	-0.0030182404773027	-0.00301618118258425	-0.00356891677887604	-0.00299668079145911	-0.00242613550374236	-0.00160519928237781	-0.000826434061337603	-0.000228691690417455	0.000201549936210561	0.000114142527469917	0.00044371913427559	0.0013336602947229	0.00199166321026435	0.00231944092916786	0.00222277007241417	0.00196567215156499	0.0021470387284627	0.00217887444824864	0.00196996743041911	0.00220588924951949	0.00300863242247151	0.0045998919204552	0.00434673856813548	0.00333842568956517	-0.000965126112815569	-0.0022044524556914	-0.00268217817089325	-0.0022739487412449	-0.00431847410938592	-0.00489554066737479
0.000267126067260767	0.000241902574188609	0.000763404511934999	0.000445866433041821	0.000549526571271499	-0.000546913134935974	8.85798213761086e-05	-0.000636273183166804	-0.000855639169804492	-0.0011092134085799	-0.00179294075894429	-3.69561927243576e-05	0.000100196526015637	-3.74571912519421e-05	0.000514483359439011	-0.000106119595869962	-6.98428511713958e-05	-0.000136531694046577	-0.00048990411277353	-0.000998244221908307	-0.00315620135708547	-0.0020692061317339	-0.000849892619037007	0.000823908089670229	0.000804458173124755	0.000196103166973629	0.000678316804729057	-0.000594454511306078	-0.000567925605932676	-0.000959857310474004	0.000893407497947999	0.00198126340288703	0.00259205458818838	0.00223817782110234	0.00164358818100029	0.00153632169366873	0.00168806758427513	0.00239581862026778	0.00159412383102063	0.00171497666713502	0.00222323013486532	0.00289352591001739	0.00295913014558608	0.00158509813587864	-0.0016233918765759	-0.000973257147452295	-0.000318808857343358	-0.000115253450825533	-0.00248984998013244	-0.002737671365915
0.00248815470989946	0.00228242216840436	0.00240117077095913	0.00116858505554164	0.00312906752324288	0.00219999104790577	0.00332392168567106	0.000425758984317298	-0.000868577496523098	-0.00100316492565824	-0.00163850319356502	-0.000227543805361763	-0.000602325990778614	0.00030395317791889	0.000748637092053951	0.000340199036035521	0.000689083049606043	0.00110832485158118	0.000734964045089851	-0.000148737401261484	-0.00234422252836647	-0.00121056233340723	0.000508055770895188	0.00294404869319642	0.00288892326992925	0.00221434916379935	0.00224197414539386	-8.81358267607759e-05	-0.000492321725908506	-0.00114667082693906	0.00118570471006668	0.00239903553726397	0.00257485198275119	0.00119792347594674	0.000936526898023554	0.00166361114583893	0.00191174372528986	0.00194732759424824	0.000272193737770514	0.000292666942673039	0.000462376844060482	0.00117716848776085	0.00113995418768083	-0.000431729008589384	-0.00304576433940744	-0.00116922251712012	0.000261909584745038	0.000143329126698364	-0.00239985630275748	-0.00229964336824519
[truncated: 188 more columns]
