# Supplementary material for: Performance Comparison of Centered and Tilted Blunt and Lighthouse Tip Cannulae for Drainage in Extracorporeal Life Support
Source: Cardiovasc Eng Technol. 2025 Feb 10;16(2):238–50. doi: 10.1007/s13239-024-00770-x (PMC11933157; doi:10.1007/s13239-024-00770-x)
Supplement: Supplementary file 2 — Supplementary file2 (ZIP 41,511 KB) [file 13239_2024_770_MOESM2_ESM.zip › avg_velocity/rc_0_mm/Lighthouse_0_Qc_1.3_Lmin_Qo_1.3_Lmin_rc_0_mm/x_adim.csv]

-4.30681818181818	-4.27045454545455	-4.23409090909091	-4.19772727272727	-4.16136363636364	-4.125	-4.08863636363636	-4.05227272727273	-4.01590909090909	-3.97954545454545	-3.94318181818182	-3.90681818181818	-3.87045454545455	-3.83409090909091	-3.79772727272727	-3.76136363636364	-3.725	-3.68863636363636	-3.65227272727273	-3.61590909090909	-3.57954545454545	-3.54318181818182	-3.50681818181818	-3.47045454545455	-3.43409090909091	-3.39772727272727	-3.36136363636364	-3.325	-3.28863636363636	-3.25227272727273	-3.21590909090909	-3.17954545454545	-3.14318181818182	-3.10681818181818	-3.07045454545455	-3.03409090909091	-2.99772727272727	-2.96136363636364	-2.925	-2.88863636363636	-2.85227272727273	-2.81590909090909	-2.77954545454545	-2.74318181818182	-2.70681818181818	-2.67045454545455	-2.63409090909091	-2.59772727272727	-2.56136363636364	-2.525
-4.30681818181818	-4.27045454545455	-4.23409090909091	-4.19772727272727	-4.16136363636364	-4.125	-4.08863636363636	-4.05227272727273	-4.01590909090909	-3.97954545454545	-3.94318181818182	-3.90681818181818	-3.87045454545455	-3.83409090909091	-3.79772727272727	-3.76136363636364	-3.725	-3.68863636363636	-3.65227272727273	-3.61590909090909	-3.57954545454545	-3.54318181818182	-3.50681818181818	-3.47045454545455	-3.43409090909091	-3.39772727272727	-3.36136363636364	-3.325	-3.28863636363636	-3.25227272727273	-3.21590909090909	-3.17954545454545	-3.14318181818182	-3.10681818181818	-3.07045454545455	-3.03409090909091	-2.99772727272727	-2.96136363636364	-2.925	-2.88863636363636	-2.85227272727273	-2.81590909090909	-2.77954545454545	-2.74318181818182	-2.70681818181818	-2.67045454545455	-2.63409090909091	-2.59772727272727	-2.56136363636364	-2.525
-4.30681818181818	-4.27045454545455	-4.23409090909091	-4.19772727272727	-4.16136363636364	-4.125	-4.08863636363636	-4.05227272727273	-4.01590909090909	-3.97954545454545	-3.94318181818182	-3.90681818181818	-3.87045454545455	-3.83409090909091	-3.79772727272727	-3.76136363636364	-3.725	-3.68863636363636	-3.65227272727273	-3.61590909090909	-3.57954545454545	-3.54318181818182	-3.50681818181818	-3.47045454545455	-3.43409090909091	-3.39772727272727	-3.36136363636364	-3.325	-3.28863636363636	-3.25227272727273	-3.21590909090909	-3.17954545454545	-3.14318181818182	-3.10681818181818	-3.07045454545455	-3.03409090909091	-2.99772727272727	-2.96136363636364	-2.925	-2.88863636363636	-2.85227272727273	-2.81590909090909	-2.77954545454545	-2.74318181818182	-2.70681818181818	-2.67045454545455	-2.63409090909091	-2.59772727272727	-2.56136363636364	-2.525
-4.30681818181818	-4.27045454545455	-4.23409090909091	-4.19772727272727	-4.16136363636364	-4.125	-4.08863636363636	-4.05227272727273	-4.01590909090909	-3.97954545454545	-3.94318181818182	-3.90681818181818	-3.87045454545455	-3.83409090909091	-3.79772727272727	-3.76136363636364	-3.725	-3.68863636363636	-3.65227272727273	-3.61590909090909	-3.57954545454545	-3.54318181818182	-3.50681818181818	-3.47045454545455	-3.43409090909091	-3.39772727272727	-3.36136363636364	-3.325	-3.28863636363636	-3.25227272727273	-3.21590909090909	-3.17954545454545	-3.14318181818182	-3.10681818181818	-3.07045454545455	-3.03409090909091	-2.99772727272727	-2.96136363636364	-2.925	-2.88863636363636	-2.85227272727273	-2.81590909090909	-2.77954545454545	-2.74318181818182	-2.70681818181818	-2.67045454545455	-2.63409090909091	-2.59772727272727	-2.56136363636364	-2.525
-4.30681818181818	-4.27045454545455	-4.23409090909091	-4.19772727272727	-4.16136363636364	-4.125	-4.08863636363636	-4.05227272727273	-4.01590909090909	-3.97954545454545	-3.94318181818182	-3.90681818181818	-3.87045454545455	-3.83409090909091	-3.79772727272727	-3.76136363636364	-3.725	-3.68863636363636	-3.65227272727273	-3.61590909090909	-3.57954545454545	-3.54318181818182	-3.50681818181818	-3.47045454545455	-3.43409090909091	-3.39772727272727	-3.36136363636364	-3.325	-3.28863636363636	-3.25227272727273	-3.21590909090909	-3.17954545454545	-3.14318181818182	-3.10681818181818	-3.07045454545455	-3.03409090909091	-2.99772727272727	-2.96136363636364	-2.925	-2.88863636363636	-2.85227272727273	-2.81590909090909	-2.77954545454545	-2.74318181818182	-2.70681818181818	-2.67045454545455	-2.63409090909091	-2.59772727272727	-2.56136363636364	-2.525
-4.30681818181818	-4.27045454545455	-4.23409090909091	-4.19772727272727	-4.16136363636364	-4.125	-4.08863636363636	-4.05227272727273	-4.01590909090909	-3.97954545454545	-3.94318181818182	-3.90681818181818	-3.87045454545455	-3.83409090909091	-3.79772727272727	-3.76136363636364	-3.725	-3.68863636363636	-3.65227272727273	-3.61590909090909	-3.57954545454545	-3.54318181818182	-3.50681818181818	-3.47045454545455	-3.43409090909091	-3.39772727272727	-3.36136363636364	-3.325	-3.28863636363636	-3.25227272727273	-3.21590909090909	-3.17954545454545	-3.14318181818182	-3.10681818181818	-3.07045454545455	-3.03409090909091	-2.99772727272727	-2.96136363636364	-2.925	-2.88863636363636	-2.85227272727273	-2.81590909090909	-2.77954545454545	-2.74318181818182	-2.70681818181818	-2.67045454545455	-2.63409090909091	-2.59772727272727	-2.56136363636364	-2.525
-4.30681818181818	-4.27045454545455	-4.23409090909091	-4.19772727272727	-4.16136363636364	-4.125	-4.08863636363636	-4.05227272727273	-4.01590909090909	-3.97954545454545	-3.94318181818182	-3.90681818181818	-3.87045454545455	-3.83409090909091	-3.79772727272727	-3.76136363636364	-3.725	-3.68863636363636	-3.65227272727273	-3.61590909090909	-3.57954545454545	-3.54318181818182	-3.50681818181818	-3.47045454545455	-3.43409090909091	-3.39772727272727	-3.36136363636364	-3.325	-3.28863636363636	-3.25227272727273	-3.21590909090909	-3.17954545454545	-3.14318181818182	-3.10681818181818	-3.07045454545455	-3.03409090909091	-2.99772727272727	-2.96136363636364	-2.925	-2.88863636363636	-2.85227272727273	-2.81590909090909	-2.77954545454545	-2.74318181818182	-2.70681818181818	-2.67045454545455	-2.63409090909091	-2.59772727272727	-2.56136363636364	-2.525
-4.30681818181818	-4.27045454545455	-4.23409090909091	-4.19772727272727	-4.16136363636364	-4.125	-4.08863636363636	-4.05227272727273	-4.01590909090909	-3.97954545454545	-3.94318181818182	-3.90681818181818	-3.87045454545455	-3.83409090909091	-3.79772727272727	-3.76136363636364	-3.725	-3.68863636363636	-3.65227272727273	-3.61590909090909	-3.57954545454545	-3.54318181818182	-3.50681818181818	-3.47045454545455	-3.43409090909091	-3.39772727272727	-3.36136363636364	-3.325	-3.28863636363636	-3.25227272727273	-3.21590909090909	-3.17954545454545	-3.14318181818182	-3.10681818181818	-3.07045454545455	-3.03409090909091	-2.99772727272727	-2.96136363636364	-2.925	-2.88863636363636	-2.85227272727273	-2.81590909090909	-2.77954545454545	-2.74318181818182	-2.70681818181818	-2.67045454545455	-2.63409090909091	-2.59772727272727	-2.56136363636364	-2.525
-4.30681818181818	-4.27045454545455	-4.23409090909091	-4.19772727272727	-4.16136363636364	-4.125	-4.08863636363636	-4.05227272727273	-4.01590909090909	-3.97954545454545	-3.94318181818182	-3.90681818181818	-3.87045454545455	-3.83409090909091	-3.79772727272727	-3.76136363636364	-3.725	-3.68863636363636	-3.65227272727273	-3.61590909090909	-3.57954545454545	-3.54318181818182	-3.50681818181818	-3.47045454545455	-3.43409090909091	-3.39772727272727	-3.36136363636364	-3.325	-3.28863636363636	-3.25227272727273	-3.21590909090909	-3.17954545454545	-3.14318181818182	-3.10681818181818	-3.07045454545455	-3.03409090909091	-2.99772727272727	-2.96136363636364	-2.925	-2.88863636363636	-2.85227272727273	-2.81590909090909	-2.77954545454545	-2.74318181818182	-2.70681818181818	-2.67045454545455	-2.63409090909091	-2.59772727272727	-2.56136363636364	-2.525
-4.30681818181818	-4.27045454545455	-4.23409090909091	-4.19772727272727	-4.16136363636364	-4.125	-4.08863636363636	-4.05227272727273	-4.01590909090909	-3.97954545454545	-3.94318181818182	-3.90681818181818	-3.87045454545455	-3.83409090909091	-3.79772727272727	-3.76136363636364	-3.725	-3.68863636363636	-3.65227272727273	-3.61590909090909	-3.57954545454545	-3.54318181818182	-3.50681818181818	-3.47045454545455	-3.43409090909091	-3.39772727272727	-3.36136363636364	-3.325	-3.28863636363636	-3.25227272727273	-3.21590909090909	-3.17954545454545	-3.14318181818182	-3.10681818181818	-3.07045454545455	-3.03409090909091	-2.99772727272727	-2.96136363636364	-2.925	-2.88863636363636	-2.85227272727273	-2.81590909090909	-2.77954545454545	-2.74318181818182	-2.70681818181818	-2.67045454545455	-2.63409090909091	-2.59772727272727	-2.56136363636364	-2.525
-4.30681818181818	-4.27045454545455	-4.23409090909091	-4.19772727272727	-4.16136363636364	-4.125	-4.08863636363636	-4.05227272727273	-4.01590909090909	-3.97954545454545	-3.94318181818182	-3.90681818181818	-3.87045454545455	-3.83409090909091	-3.79772727272727	-3.76136363636364	-3.725	-3.68863636363636	-3.65227272727273	-3.61590909090909	-3.57954545454545	-3.54318181818182	-3.50681818181818	-3.47045454545455	-3.43409090909091	-3.39772727272727	-3.36136363636364	-3.325	-3.28863636363636	-3.25227272727273	-3.21590909090909	-3.17954545454545	-3.14318181818182	-3.10681818181818	-3.07045454545455	-3.03409090909091	-2.99772727272727	-2.96136363636364	-2.925	-2.88863636363636	-2.85227272727273	-2.81590909090909	-2.77954545454545	-2.74318181818182	-2.70681818181818	-2.67045454545455	-2.63409090909091	-2.59772727272727	-2.56136363636364	-2.525
-4.30681818181818	-4.27045454545455	-4.23409090909091	-4.19772727272727	-4.16136363636364	-4.125	-4.08863636363636	-4.05227272727273	-4.01590909090909	-3.97954545454545	-3.94318181818182	-3.90681818181818	-3.87045454545455	-3.83409090909091	-3.79772727272727	-3.76136363636364	-3.725	-3.68863636363636	-3.65227272727273	-3.61590909090909	-3.57954545454545	-3.54318181818182	-3.50681818181818	-3.47045454545455	-3.43409090909091	-3.39772727272727	-3.36136363636364	-3.325	-3.28863636363636	-3.25227272727273	-3.21590909090909	-3.17954545454545	-3.14318181818182	-3.10681818181818	-3.07045454545455	-3.03409090909091	-2.99772727272727	-2.96136363636364	-2.925	-2.88863636363636	-2.85227272727273	-2.81590909090909	-2.77954545454545	-2.74318181818182	-2.70681818181818	-2.67045454545455	-2.63409090909091	-2.59772727272727	-2.56136363636364	-2.525
-4.30681818181818	-4.27045454545455	-4.23409090909091	-4.19772727272727	-4.16136363636364	-4.125	-4.08863636363636	-4.05227272727273	-4.01590909090909	-3.97954545454545	-3.94318181818182	-3.90681818181818	-3.87045454545455	-3.83409090909091	-3.79772727272727	-3.76136363636364	-3.725	-3.68863636363636	-3.65227272727273	-3.61590909090909	-3.57954545454545	-3.54318181818182	-3.50681818181818	-3.47045454545455	-3.43409090909091	-3.39772727272727	-3.36136363636364	-3.325	-3.28863636363636	-3.25227272727273	-3.21590909090909	-3.17954545454545	-3.14318181818182	-3.10681818181818	-3.07045454545455	-3.03409090909091	-2.99772727272727	-2.96136363636364	-2.925	-2.88863636363636	-2.85227272727273	-2.81590909090909	-2.77954545454545	-2.74318181818182	-2.70681818181818	-2.67045454545455	-2.63409090909091	-2.59772727272727	-2.56136363636364	-2.525
-4.30681818181818	-4.27045454545455	-4.23409090909091	-4.19772727272727	-4.16136363636364	-4.125	-4.08863636363636	-4.05227272727273	-4.01590909090909	-3.97954545454545	-3.94318181818182	-3.90681818181818	-3.87045454545455	-3.83409090909091	-3.79772727272727	-3.76136363636364	-3.725	-3.68863636363636	-3.65227272727273	-3.61590909090909	-3.57954545454545	-3.54318181818182	-3.50681818181818	-3.47045454545455	-3.43409090909091	-3.39772727272727	-3.36136363636364	-3.325	-3.28863636363636	-3.25227272727273	-3.21590909090909	-3.17954545454545	-3.14318181818182	-3.10681818181818	-3.07045454545455	-3.03409090909091	-2.99772727272727	-2.96136363636364	-2.925	-2.88863636363636	-2.85227272727273	-2.81590909090909	-2.77954545454545	-2.74318181818182	-2.70681818181818	-2.67045454545455	-2.63409090909091	-2.59772727272727	-2.56136363636364	-2.525
-4.30681818181818	-4.27045454545455	-4.23409090909091	-4.19772727272727	-4.16136363636364	-4.125	-4.08863636363636	-4.05227272727273	-4.01590909090909	-3.97954545454545	-3.94318181818182	-3.90681818181818	-3.87045454545455	-3.83409090909091	-3.79772727272727	-3.76136363636364	-3.725	-3.68863636363636	-3.65227272727273	-3.61590909090909	-3.57954545454545	-3.54318181818182	-3.50681818181818	-3.47045454545455	-3.43409090909091	-3.39772727272727	-3.36136363636364	-3.325	-3.28863636363636	-3.25227272727273	-3.21590909090909	-3.17954545454545	-3.14318181818182	-3.10681818181818	-3.07045454545455	-3.03409090909091	-2.99772727272727	-2.96136363636364	-2.925	-2.88863636363636	-2.85227272727273	-2.81590909090909	-2.77954545454545	-2.74318181818182	-2.70681818181818	-2.67045454545455	-2.63409090909091	-2.59772727272727	-2.56136363636364	-2.525
-4.30681818181818	-4.27045454545455	-4.23409090909091	-4.19772727272727	-4.16136363636364	-4.125	-4.08863636363636	-4.05227272727273	-4.01590909090909	-3.97954545454545	-3.94318181818182	-3.90681818181818	-3.87045454545455	-3.83409090909091	-3.79772727272727	-3.76136363636364	-3.725	-3.68863636363636	-3.65227272727273	-3.61590909090909	-3.57954545454545	-3.54318181818182	-3.50681818181818	-3.47045454545455	-3.43409090909091	-3.39772727272727	-3.36136363636364	-3.325	-3.28863636363636	-3.25227272727273	-3.21590909090909	-3.17954545454545	-3.14318181818182	-3.10681818181818	-3.07045454545455	-3.03409090909091	-2.99772727272727	-2.96136363636364	-2.925	-2.88863636363636	-2.85227272727273	-2.81590909090909	-2.77954545454545	-2.74318181818182	-2.70681818181818	-2.67045454545455	-2.63409090909091	-2.59772727272727	-2.56136363636364	-2.525
-4.30681818181818	-4.27045454545455	-4.23409090909091	-4.19772727272727	-4.16136363636364	-4.125	-4.08863636363636	-4.05227272727273	-4.01590909090909	-3.97954545454545	-3.94318181818182	-3.90681818181818	-3.87045454545455	-3.83409090909091	-3.79772727272727	-3.76136363636364	-3.725	-3.68863636363636	-3.65227272727273	-3.61590909090909	-3.57954545454545	-3.54318181818182	-3.50681818181818	-3.47045454545455	-3.43409090909091	-3.39772727272727	-3.36136363636364	-3.325	-3.28863636363636	-3.25227272727273	-3.21590909090909	-3.17954545454545	-3.14318181818182	-3.10681818181818	-3.07045454545455	-3.03409090909091	-2.99772727272727	-2.96136363636364	-2.925	-2.88863636363636	-2.85227272727273	-2.81590909090909	-2.77954545454545	-2.74318181818182	-2.70681818181818	-2.67045454545455	-2.63409090909091	-2.59772727272727	-2.56136363636364	-2.525
-4.30681818181818	-4.27045454545455	-4.23409090909091	-4.19772727272727	-4.16136363636364	-4.125	-4.08863636363636	-4.05227272727273	-4.01590909090909	-3.97954545454545	-3.94318181818182	-3.90681818181818	-3.87045454545455	-3.83409090909091	-3.79772727272727	-3.76136363636364	-3.725	-3.68863636363636	-3.65227272727273	-3.61590909090909	-3.57954545454545	-3.54318181818182	-3.50681818181818	-3.47045454545455	-3.43409090909091	-3.39772727272727	-3.36136363636364	-3.325	-3.28863636363636	-3.25227272727273	-3.21590909090909	-3.17954545454545	-3.14318181818182	-3.10681818181818	-3.07045454545455	-3.03409090909091	-2.99772727272727	-2.96136363636364	-2.925	-2.88863636363636	-2.85227272727273	-2.81590909090909	-2.77954545454545	-2.74318181818182	-2.70681818181818	-2.67045454545455	-2.63409090909091	-2.59772727272727	-2.56136363636364	-2.525
-4.30681818181818	-4.27045454545455	-4.23409090909091	-4.19772727272727	-4.16136363636364	-4.125	-4.08863636363636	-4.05227272727273	-4.01590909090909	-3.97954545454545	-3.94318181818182	-3.90681818181818	-3.87045454545455	-3.83409090909091	-3.79772727272727	-3.76136363636364	-3.725	-3.68863636363636	-3.65227272727273	-3.61590909090909	-3.57954545454545	-3.54318181818182	-3.50681818181818	-3.47045454545455	-3.43409090909091	-3.39772727272727	-3.36136363636364	-3.325	-3.28863636363636	-3.25227272727273	-3.21590909090909	-3.17954545454545	-3.14318181818182	-3.10681818181818	-3.07045454545455	-3.03409090909091	-2.99772727272727	-2.96136363636364	-2.925	-2.88863636363636	-2.85227272727273	-2.81590909090909	-2.77954545454545	-2.74318181818182	-2.70681818181818	-2.67045454545455	-2.63409090909091	-2.59772727272727	-2.56136363636364	-2.525
-4.30681818181818	-4.27045454545455	-4.23409090909091	-4.19772727272727	-4.16136363636364	-4.125	-4.08863636363636	-4.05227272727273	-4.01590909090909	-3.97954545454545	-3.94318181818182	-3.90681818181818	-3.87045454545455	-3.83409090909091	-3.79772727272727	-3.76136363636364	-3.725	-3.68863636363636	-3.65227272727273	-3.61590909090909	-3.57954545454545	-3.54318181818182	-3.50681818181818	-3.47045454545455	-3.43409090909091	-3.39772727272727	-3.36136363636364	-3.325	-3.28863636363636	-3.25227272727273	-3.21590909090909	-3.17954545454545	-3.14318181818182	-3.10681818181818	-3.07045454545455	-3.03409090909091	-2.99772727272727	-2.96136363636364	-2.925	-2.88863636363636	-2.85227272727273	-2.81590909090909	-2.77954545454545	-2.74318181818182	-2.70681818181818	-2.67045454545455	-2.63409090909091	-2.59772727272727	-2.56136363636364	-2.525
-4.30681818181818	-4.27045454545455	-4.23409090909091	-4.19772727272727	-4.16136363636364	-4.125	-4.08863636363636	-4.05227272727273	-4.01590909090909	-3.97954545454545	-3.94318181818182	-3.90681818181818	-3.87045454545455	-3.83409090909091	-3.79772727272727	-3.76136363636364	-3.725	-3.68863636363636	-3.65227272727273	-3.61590909090909	-3.57954545454545	-3.54318181818182	-3.50681818181818	-3.47045454545455	-3.43409090909091	-3.39772727272727	-3.36136363636364	-3.325	-3.28863636363636	-3.25227272727273	-3.21590909090909	-3.17954545454545	-3.14318181818182	-3.10681818181818	-3.07045454545455	-3.03409090909091	-2.99772727272727	-2.96136363636364	-2.925	-2.88863636363636	-2.85227272727273	-2.81590909090909	-2.77954545454545	-2.74318181818182	-2.70681818181818	-2.67045454545455	-2.63409090909091	-2.59772727272727	-2.56136363636364	-2.525
-4.30681818181818	-4.27045454545455	-4.23409090909091	-4.19772727272727	-4.16136363636364	-4.125	-4.08863636363636	-4.05227272727273	-4.01590909090909	-3.97954545454545	-3.94318181818182	-3.90681818181818	-3.87045454545455	-3.83409090909091	-3.79772727272727	-3.76136363636364	-3.725	-3.68863636363636	-3.65227272727273	-3.61590909090909	-3.57954545454545	-3.54318181818182	-3.50681818181818	-3.47045454545455	-3.43409090909091	-3.39772727272727	-3.36136363636364	-3.325	-3.28863636363636	-3.25227272727273	-3.21590909090909	-3.17954545454545	-3.14318181818182	-3.10681818181818	-3.07045454545455	-3.03409090909091	-2.99772727272727	-2.96136363636364	-2.925	-2.88863636363636	-2.85227272727273	-2.81590909090909	-2.77954545454545	-2.74318181818182	-2.70681818181818	-2.67045454545455	-2.63409090909091	-2.59772727272727	-2.56136363636364	-2.525
-4.30681818181818	-4.27045454545455	-4.23409090909091	-4.19772727272727	-4.16136363636364	-4.125	-4.08863636363636	-4.05227272727273	-4.01590909090909	-3.97954545454545	-3.94318181818182	-3.90681818181818	-3.87045454545455	-3.83409090909091	-3.79772727272727	-3.76136363636364	-3.725	-3.68863636363636	-3.65227272727273	-3.61590909090909	-3.57954545454545	-3.54318181818182	-3.50681818181818	-3.47045454545455	-3.43409090909091	-3.39772727272727	-3.36136363636364	-3.325	-3.28863636363636	-3.25227272727273	-3.21590909090909	-3.17954545454545	-3.14318181818182	-3.10681818181818	-3.07045454545455	-3.03409090909091	-2.99772727272727	-2.96136363636364	-2.925	-2.88863636363636	-2.85227272727273	-2.81590909090909	-2.77954545454545	-2.74318181818182	-2.70681818181818	-2.67045454545455	-2.63409090909091	-2.59772727272727	-2.56136363636364	-2.525
-4.30681818181818	-4.27045454545455	-4.23409090909091	-4.19772727272727	-4.16136363636364	-4.125	-4.08863636363636	-4.05227272727273	-4.01590909090909	-3.97954545454545	-3.94318181818182	-3.90681818181818	-3.87045454545455	-3.83409090909091	-3.79772727272727	-3.76136363636364	-3.725	-3.68863636363636	-3.65227272727273	-3.61590909090909	-3.57954545454545	-3.54318181818182	-3.50681818181818	-3.47045454545455	-3.43409090909091	-3.39772727272727	-3.36136363636364	-3.325	-3.28863636363636	-3.25227272727273	-3.21590909090909	-3.17954545454545	-3.14318181818182	-3.10681818181818	-3.07045454545455	-3.03409090909091	-2.99772727272727	-2.96136363636364	-2.925	-2.88863636363636	-2.85227272727273	-2.81590909090909	-2.77954545454545	-2.74318181818182	-2.70681818181818	-2.67045454545455	-2.63409090909091	-2.59772727272727	-2.56136363636364	-2.525
-4.30681818181818	-4.27045454545455	-4.23409090909091	-4.19772727272727	-4.16136363636364	-4.125	-4.08863636363636	-4.05227272727273	-4.01590909090909	-3.97954545454545	-3.94318181818182	-3.90681818181818	-3.87045454545455	-3.83409090909091	-3.79772727272727	-3.76136363636364	-3.725	-3.68863636363636	-3.65227272727273	-3.61590909090909	-3.57954545454545	-3.54318181818182	-3.50681818181818	-3.47045454545455	-3.43409090909091	-3.39772727272727	-3.36136363636364	-3.325	-3.28863636363636	-3.25227272727273	-3.21590909090909	-3.17954545454545	-3.14318181818182	-3.10681818181818	-3.07045454545455	-3.03409090909091	-2.99772727272727	-2.96136363636364	-2.925	-2.88863636363636	-2.85227272727273	-2.81590909090909	-2.77954545454545	-2.74318181818182	-2.70681818181818	-2.67045454545455	-2.63409090909091	-2.59772727272727	-2.56136363636364	-2.525
-4.30681818181818	-4.27045454545455	-4.23409090909091	-4.19772727272727	-4.16136363636364	-4.125	-4.08863636363636	-4.05227272727273	-4.01590909090909	-3.97954545454545	-3.94318181818182	-3.90681818181818	-3.87045454545455	-3.83409090909091	-3.79772727272727	-3.76136363636364	-3.725	-3.68863636363636	-3.65227272727273	-3.61590909090909	-3.57954545454545	-3.54318181818182	-3.50681818181818	-3.47045454545455	-3.43409090909091	-3.39772727272727	-3.36136363636364	-3.325	-3.28863636363636	-3.25227272727273	-3.21590909090909	-3.17954545454545	-3.14318181818182	-3.10681818181818	-3.07045454545455	-3.03409090909091	-2.99772727272727	-2.96136363636364	-2.925	-2.88863636363636	-2.85227272727273	-2.81590909090909	-2.77954545454545	-2.74318181818182	-2.70681818181818	-2.67045454545455	-2.63409090909091	-2.59772727272727	-2.56136363636364	-2.525
-4.30681818181818	-4.27045454545455	-4.23409090909091	-4.19772727272727	-4.16136363636364	-4.125	-4.08863636363636	-4.05227272727273	-4.01590909090909	-3.97954545454545	-3.94318181818182	-3.90681818181818	-3.87045454545455	-3.83409090909091	-3.79772727272727	-3.76136363636364	-3.725	-3.68863636363636	-3.65227272727273	-3.61590909090909	-3.57954545454545	-3.54318181818182	-3.50681818181818	-3.47045454545455	-3.43409090909091	-3.39772727272727	-3.36136363636364	-3.325	-3.28863636363636	-3.25227272727273	-3.21590909090909	-3.17954545454545	-3.14318181818182	-3.10681818181818	-3.07045454545455	-3.03409090909091	-2.99772727272727	-2.96136363636364	-2.925	-2.88863636363636	-2.85227272727273	-2.81590909090909	-2.77954545454545	-2.74318181818182	-2.70681818181818	-2.67045454545455	-2.63409090909091	-2.59772727272727	-2.56136363636364	-2.525
-4.30681818181818	-4.27045454545455	-4.23409090909091	-4.19772727272727	-4.16136363636364	-4.125	-4.08863636363636	-4.05227272727273	-4.01590909090909	-3.97954545454545	-3.94318181818182	-3.90681818181818	-3.87045454545455	-3.83409090909091	-3.79772727272727	-3.76136363636364	-3.725	-3.68863636363636	-3.65227272727273	-3.61590909090909	-3.57954545454545	-3.54318181818182	-3.50681818181818	-3.47045454545455	-3.43409090909091	-3.39772727272727	-3.36136363636364	-3.325	-3.28863636363636	-3.25227272727273	-3.21590909090909	-3.17954545454545	-3.14318181818182	-3.10681818181818	-3.07045454545455	-3.03409090909091	-2.99772727272727	-2.96136363636364	-2.925	-2.88863636363636	-2.85227272727273	-2.81590909090909	-2.77954545454545	-2.74318181818182	-2.70681818181818	-2.67045454545455	-2.63409090909091	-2.59772727272727	-2.56136363636364	-2.525
-4.30681818181818	-4.27045454545455	-4.23409090909091	-4.19772727272727	-4.16136363636364	-4.125	-4.08863636363636	-4.05227272727273	-4.01590909090909	-3.97954545454545	-3.94318181818182	-3.90681818181818	-3.87045454545455	-3.83409090909091	-3.79772727272727	-3.76136363636364	-3.725	-3.68863636363636	-3.65227272727273	-3.61590909090909	-3.57954545454545	-3.54318181818182	-3.50681818181818	-3.47045454545455	-3.43409090909091	-3.39772727272727	-3.36136363636364	-3.325	-3.28863636363636	-3.25227272727273	-3.21590909090909	-3.17954545454545	-3.14318181818182	-3.10681818181818	-3.07045454545455	-3.03409090909091	-2.99772727272727	-2.96136363636364	-2.925	-2.88863636363636	-2.85227272727273	-2.81590909090909	-2.77954545454545	-2.74318181818182	-2.70681818181818	-2.67045454545455	-2.63409090909091	-2.59772727272727	-2.56136363636364	-2.525
-4.30681818181818	-4.27045454545455	-4.23409090909091	-4.19772727272727	-4.16136363636364	-4.125	-4.08863636363636	-4.05227272727273	-4.01590909090909	-3.97954545454545	-3.94318181818182	-3.90681818181818	-3.87045454545455	-3.83409090909091	-3.79772727272727	-3.76136363636364	-3.725	-3.68863636363636	-3.65227272727273	-3.61590909090909	-3.57954545454545	-3.54318181818182	-3.50681818181818	-3.47045454545455	-3.43409090909091	-3.39772727272727	-3.36136363636364	-3.325	-3.28863636363636	-3.25227272727273	-3.21590909090909	-3.17954545454545	-3.14318181818182	-3.10681818181818	-3.07045454545455	-3.03409090909091	-2.99772727272727	-2.96136363636364	-2.925	-2.88863636363636	-2.85227272727273	-2.81590909090909	-2.77954545454545	-2.74318181818182	-2.70681818181818	-2.67045454545455	-2.63409090909091	-2.59772727272727	-2.56136363636364	-2.525
-4.30681818181818	-4.27045454545455	-4.23409090909091	-4.19772727272727	-4.16136363636364	-4.125	-4.08863636363636	-4.05227272727273	-4.01590909090909	-3.97954545454545	-3.94318181818182	-3.90681818181818	-3.87045454545455	-3.83409090909091	-3.79772727272727	-3.76136363636364	-3.725	-3.68863636363636	-3.65227272727273	-3.61590909090909	-3.57954545454545	-3.54318181818182	-3.50681818181818	-3.47045454545455	-3.43409090909091	-3.39772727272727	-3.36136363636364	-3.325	-3.28863636363636	-3.25227272727273	-3.21590909090909	-3.17954545454545	-3.14318181818182	-3.10681818181818	-3.07045454545455	-3.03409090909091	-2.99772727272727	-2.96136363636364	-2.925	-2.88863636363636	-2.85227272727273	-2.81590909090909	-2.77954545454545	-2.74318181818182	-2.70681818181818	-2.67045454545455	-2.63409090909091	-2.59772727272727	-2.56136363636364	-2.525
-4.30681818181818	-4.27045454545455	-4.23409090909091	-4.19772727272727	-4.16136363636364	-4.125	-4.08863636363636	-4.05227272727273	-4.01590909090909	-3.97954545454545	-3.94318181818182	-3.90681818181818	-3.87045454545455	-3.83409090909091	-3.79772727272727	-3.76136363636364	-3.725	-3.68863636363636	-3.65227272727273	-3.61590909090909	-3.57954545454545	-3.54318181818182	-3.50681818181818	-3.47045454545455	-3.43409090909091	-3.39772727272727	-3.36136363636364	-3.325	-3.28863636363636	-3.25227272727273	-3.21590909090909	-3.17954545454545	-3.14318181818182	-3.10681818181818	-3.07045454545455	-3.03409090909091	-2.99772727272727	-2.96136363636364	-2.925	-2.88863636363636	-2.85227272727273	-2.81590909090909	-2.77954545454545	-2.74318181818182	-2.70681818181818	-2.67045454545455	-2.63409090909091	-2.59772727272727	-2.56136363636364	-2.525
-4.30681818181818	-4.27045454545455	-4.23409090909091	-4.19772727272727	-4.16136363636364	-4.125	-4.08863636363636	-4.05227272727273	-4.01590909090909	-3.97954545454545	-3.94318181818182	-3.90681818181818	-3.87045454545455	-3.83409090909091	-3.79772727272727	-3.76136363636364	-3.725	-3.68863636363636	-3.65227272727273	-3.61590909090909	-3.57954545454545	-3.54318181818182	-3.50681818181818	-3.47045454545455	-3.43409090909091	-3.39772727272727	-3.36136363636364	-3.325	-3.28863636363636	-3.25227272727273	-3.21590909090909	-3.17954545454545	-3.14318181818182	-3.10681818181818	-3.07045454545455	-3.03409090909091	-2.99772727272727	-2.96136363636364	-2.925	-2.88863636363636	-2.85227272727273	-2.81590909090909	-2.77954545454545	-2.74318181818182	-2.70681818181818	-2.67045454545455	-2.63409090909091	-2.59772727272727	-2.56136363636364	-2.525
-4.30681818181818	-4.27045454545455	-4.23409090909091	-4.19772727272727	-4.16136363636364	-4.125	-4.08863636363636	-4.05227272727273	-4.01590909090909	-3.97954545454545	-3.94318181818182	-3.90681818181818	-3.87045454545455	-3.83409090909091	-3.79772727272727	-3.76136363636364	-3.725	-3.68863636363636	-3.65227272727273	-3.61590909090909	-3.57954545454545	-3.54318181818182	-3.50681818181818	-3.47045454545455	-3.43409090909091	-3.39772727272727	-3.36136363636364	-3.325	-3.28863636363636	-3.25227272727273	-3.21590909090909	-3.17954545454545	-3.14318181818182	-3.10681818181818	-3.07045454545455	-3.03409090909091	-2.99772727272727	-2.96136363636364	-2.925	-2.88863636363636	-2.85227272727273	-2.81590909090909	-2.77954545454545	-2.74318181818182	-2.70681818181818	-2.67045454545455	-2.63409090909091	-2.59772727272727	-2.56136363636364	-2.525
-4.30681818181818	-4.27045454545455	-4.23409090909091	-4.19772727272727	-4.16136363636364	-4.125	-4.08863636363636	-4.05227272727273	-4.01590909090909	-3.97954545454545	-3.94318181818182	-3.90681818181818	-3.87045454545455	-3.83409090909091	-3.79772727272727	-3.76136363636364	-3.725	-3.68863636363636	-3.65227272727273	-3.61590909090909	-3.57954545454545	-3.54318181818182	-3.50681818181818	-3.47045454545455	-3.43409090909091	-3.39772727272727	-3.36136363636364	-3.325	-3.28863636363636	-3.25227272727273	-3.21590909090909	-3.17954545454545	-3.14318181818182	-3.10681818181818	-3.07045454545455	-3.03409090909091	-2.99772727272727	-2.96136363636364	-2.925	-2.88863636363636	-2.85227272727273	-2.81590909090909	-2.77954545454545	-2.74318181818182	-2.70681818181818	-2.67045454545455	-2.63409090909091	-2.59772727272727	-2.56136363636364	-2.525
-4.30681818181818	-4.27045454545455	-4.23409090909091	-4.19772727272727	-4.16136363636364	-4.125	-4.08863636363636	-4.05227272727273	-4.01590909090909	-3.97954545454545	-3.94318181818182	-3.90681818181818	-3.87045454545455	-3.83409090909091	-3.79772727272727	-3.76136363636364	-3.725	-3.68863636363636	-3.65227272727273	-3.61590909090909	-3.57954545454545	-3.54318181818182	-3.50681818181818	-3.47045454545455	-3.43409090909091	-3.39772727272727	-3.36136363636364	-3.325	-3.28863636363636	-3.25227272727273	-3.21590909090909	-3.17954545454545	-3.14318181818182	-3.10681818181818	-3.07045454545455	-3.03409090909091	-2.99772727272727	-2.96136363636364	-2.925	-2.88863636363636	-2.85227272727273	-2.81590909090909	-2.77954545454545	-2.74318181818182	-2.70681818181818	-2.67045454545455	-2.63409090909091	-2.59772727272727	-2.56136363636364	-2.525
-4.30681818181818	-4.27045454545455	-4.23409090909091	-4.19772727272727	-4.16136363636364	-4.125	-4.08863636363636	-4.05227272727273	-4.01590909090909	-3.97954545454545	-3.94318181818182	-3.90681818181818	-3.87045454545455	-3.83409090909091	-3.79772727272727	-3.76136363636364	-3.725	-3.68863636363636	-3.65227272727273	-3.61590909090909	-3.57954545454545	-3.54318181818182	-3.50681818181818	-3.47045454545455	-3.43409090909091	-3.39772727272727	-3.36136363636364	-3.325	-3.28863636363636	-3.25227272727273	-3.21590909090909	-3.17954545454545	-3.14318181818182	-3.10681818181818	-3.07045454545455	-3.03409090909091	-2.99772727272727	-2.96136363636364	-2.925	-2.88863636363636	-2.85227272727273	-2.81590909090909	-2.77954545454545	-2.74318181818182	-2.70681818181818	-2.67045454545455	-2.63409090909091	-2.59772727272727	-2.56136363636364	-2.525
-4.30681818181818	-4.27045454545455	-4.23409090909091	-4.19772727272727	-4.16136363636364	-4.125	-4.08863636363636	-4.05227272727273	-4.01590909090909	-3.97954545454545	-3.94318181818182	-3.90681818181818	-3.87045454545455	-3.83409090909091	-3.79772727272727	-3.76136363636364	-3.725	-3.68863636363636	-3.65227272727273	-3.61590909090909	-3.57954545454545	-3.54318181818182	-3.50681818181818	-3.47045454545455	-3.43409090909091	-3.39772727272727	-3.36136363636364	-3.325	-3.28863636363636	-3.25227272727273	-3.21590909090909	-3.17954545454545	-3.14318181818182	-3.10681818181818	-3.07045454545455	-3.03409090909091	-2.99772727272727	-2.96136363636364	-2.925	-2.88863636363636	-2.85227272727273	-2.81590909090909	-2.77954545454545	-2.74318181818182	-2.70681818181818	-2.67045454545455	-2.63409090909091	-2.59772727272727	-2.56136363636364	-2.525
-4.30681818181818	-4.27045454545455	-4.23409090909091	-4.19772727272727	-4.16136363636364	-4.125	-4.08863636363636	-4.05227272727273	-4.01590909090909	-3.97954545454545	-3.94318181818182	-3.90681818181818	-3.87045454545455	-3.83409090909091	-3.79772727272727	-3.76136363636364	-3.725	-3.68863636363636	-3.65227272727273	-3.61590909090909	-3.57954545454545	-3.54318181818182	-3.50681818181818	-3.47045454545455	-3.43409090909091	-3.39772727272727	-3.36136363636364	-3.325	-3.28863636363636	-3.25227272727273	-3.21590909090909	-3.17954545454545	-3.14318181818182	-3.10681818181818	-3.07045454545455	-3.03409090909091	-2.99772727272727	-2.96136363636364	-2.925	-2.88863636363636	-2.85227272727273	-2.81590909090909	-2.77954545454545	-2.74318181818182	-2.70681818181818	-2.67045454545455	-2.63409090909091	-2.59772727272727	-2.56136363636364	-2.525
-4.30681818181818	-4.27045454545455	-4.23409090909091	-4.19772727272727	-4.16136363636364	-4.125	-4.08863636363636	-4.05227272727273	-4.01590909090909	-3.97954545454545	-3.94318181818182	-3.90681818181818	-3.87045454545455	-3.83409090909091	-3.79772727272727	-3.76136363636364	-3.725	-3.68863636363636	-3.65227272727273	-3.61590909090909	-3.57954545454545	-3.54318181818182	-3.50681818181818	-3.47045454545455	-3.43409090909091	-3.39772727272727	-3.36136363636364	-3.325	-3.28863636363636	-3.25227272727273	-3.21590909090909	-3.17954545454545	-3.14318181818182	-3.10681818181818	-3.07045454545455	-3.03409090909091	-2.99772727272727	-2.96136363636364	-2.925	-2.88863636363636	-2.85227272727273	-2.81590909090909	-2.77954545454545	-2.74318181818182	-2.70681818181818	-2.67045454545455	-2.63409090909091	-2.59772727272727	-2.56136363636364	-2.525
-4.30681818181818	-4.27045454545455	-4.23409090909091	-4.19772727272727	-4.16136363636364	-4.125	-4.08863636363636	-4.05227272727273	-4.01590909090909	-3.97954545454545	-3.94318181818182	-3.90681818181818	-3.87045454545455	-3.83409090909091	-3.79772727272727	-3.76136363636364	-3.725	-3.68863636363636	-3.65227272727273	-3.61590909090909	-3.57954545454545	-3.54318181818182	-3.50681818181818	-3.47045454545455	-3.43409090909091	-3.39772727272727	-3.36136363636364	-3.325	-3.28863636363636	-3.25227272727273	-3.21590909090909	-3.17954545454545	-3.14318181818182	-3.10681818181818	-3.07045454545455	-3.03409090909091	-2.99772727272727	-2.96136363636364	-2.925	-2.88863636363636	-2.85227272727273	-2.81590909090909	-2.77954545454545	-2.74318181818182	-2.70681818181818	-2.67045454545455	-2.63409090909091	-2.59772727272727	-2.56136363636364	-2.525
-4.30681818181818	-4.27045454545455	-4.23409090909091	-4.19772727272727	-4.16136363636364	-4.125	-4.08863636363636	-4.05227272727273	-4.01590909090909	-3.97954545454545	-3.94318181818182	-3.90681818181818	-3.87045454545455	-3.83409090909091	-3.79772727272727	-3.76136363636364	-3.725	-3.68863636363636	-3.65227272727273	-3.61590909090909	-3.57954545454545	-3.54318181818182	-3.50681818181818	-3.47045454545455	-3.43409090909091	-3.39772727272727	-3.36136363636364	-3.325	-3.28863636363636	-3.25227272727273	-3.21590909090909	-3.17954545454545	-3.14318181818182	-3.10681818181818	-3.07045454545455	-3.03409090909091	-2.99772727272727	-2.96136363636364	-2.925	-2.88863636363636	-2.85227272727273	-2.81590909090909	-2.77954545454545	-2.74318181818182	-2.70681818181818	-2.67045454545455	-2.63409090909091	-2.59772727272727	-2.56136363636364	-2.525
-4.30681818181818	-4.27045454545455	-4.23409090909091	-4.19772727272727	-4.16136363636364	-4.125	-4.08863636363636	-4.05227272727273	-4.01590909090909	-3.97954545454545	-3.94318181818182	-3.90681818181818	-3.87045454545455	-3.83409090909091	-3.79772727272727	-3.76136363636364	-3.725	-3.68863636363636	-3.65227272727273	-3.61590909090909	-3.57954545454545	-3.54318181818182	-3.50681818181818	-3.47045454545455	-3.43409090909091	-3.39772727272727	-3.36136363636364	-3.325	-3.28863636363636	-3.25227272727273	-3.21590909090909	-3.17954545454545	-3.14318181818182	-3.10681818181818	-3.07045454545455	-3.03409090909091	-2.99772727272727	-2.96136363636364	-2.925	-2.88863636363636	-2.85227272727273	-2.81590909090909	-2.77954545454545	-2.74318181818182	-2.70681818181818	-2.67045454545455	-2.63409090909091	-2.59772727272727	-2.56136363636364	-2.525
-4.30681818181818	-4.27045454545455	-4.23409090909091	-4.19772727272727	-4.16136363636364	-4.125	-4.08863636363636	-4.05227272727273	-4.01590909090909	-3.97954545454545	-3.94318181818182	-3.90681818181818	-3.87045454545455	-3.83409090909091	-3.79772727272727	-3.76136363636364	-3.725	-3.68863636363636	-3.65227272727273	-3.61590909090909	-3.57954545454545	-3.54318181818182	-3.50681818181818	-3.47045454545455	-3.43409090909091	-3.39772727272727	-3.36136363636364	-3.325	-3.28863636363636	-3.25227272727273	-3.21590909090909	-3.17954545454545	-3.14318181818182	-3.10681818181818	-3.07045454545455	-3.03409090909091	-2.99772727272727	-2.96136363636364	-2.925	-2.88863636363636	-2.85227272727273	-2.81590909090909	-2.77954545454545	-2.74318181818182	-2.70681818181818	-2.67045454545455	-2.63409090909091	-2.59772727272727	-2.56136363636364	-2.525
-4.30681818181818	-4.27045454545455	-4.23409090909091	-4.19772727272727	-4.16136363636364	-4.125	-4.08863636363636	-4.05227272727273	-4.01590909090909	-3.97954545454545	-3.94318181818182	-3.90681818181818	-3.87045454545455	-3.83409090909091	-3.79772727272727	-3.76136363636364	-3.725	-3.68863636363636	-3.65227272727273	-3.61590909090909	-3.57954545454545	-3.54318181818182	-3.50681818181818	-3.47045454545455	-3.43409090909091	-3.39772727272727	-3.36136363636364	-3.325	-3.28863636363636	-3.25227272727273	-3.21590909090909	-3.17954545454545	-3.14318181818182	-3.10681818181818	-3.07045454545455	-3.03409090909091	-2.99772727272727	-2.96136363636364	-2.925	-2.88863636363636	-2.85227272727273	-2.81590909090909	-2.77954545454545	-2.74318181818182	-2.70681818181818	-2.67045454545455	-2.63409090909091	-2.59772727272727	-2.56136363636364	-2.525
-4.30681818181818	-4.27045454545455	-4.23409090909091	-4.19772727272727	-4.16136363636364	-4.125	-4.08863636363636	-4.05227272727273	-4.01590909090909	-3.97954545454545	-3.94318181818182	-3.90681818181818	-3.87045454545455	-3.83409090909091	-3.79772727272727	-3.76136363636364	-3.725	-3.68863636363636	-3.65227272727273	-3.61590909090909	-3.57954545454545	-3.54318181818182	-3.50681818181818	-3.47045454545455	-3.43409090909091	-3.39772727272727	-3.36136363636364	-3.325	-3.28863636363636	-3.25227272727273	-3.21590909090909	-3.17954545454545	-3.14318181818182	-3.10681818181818	-3.07045454545455	-3.03409090909091	-2.99772727272727	-2.96136363636364	-2.925	-2.88863636363636	-2.85227272727273	-2.81590909090909	-2.77954545454545	-2.74318181818182	-2.70681818181818	-2.67045454545455	-2.63409090909091	-2.59772727272727	-2.56136363636364	-2.525
-4.30681818181818	-4.27045454545455	-4.23409090909091	-4.19772727272727	-4.16136363636364	-4.125	-4.08863636363636	-4.05227272727273	-4.01590909090909	-3.97954545454545	-3.94318181818182	-3.90681818181818	-3.87045454545455	-3.83409090909091	-3.79772727272727	-3.76136363636364	-3.725	-3.68863636363636	-3.65227272727273	-3.61590909090909	-3.57954545454545	-3.54318181818182	-3.50681818181818	-3.47045454545455	-3.43409090909091	-3.39772727272727	-3.36136363636364	-3.325	-3.28863636363636	-3.25227272727273	-3.21590909090909	-3.17954545454545	-3.14318181818182	-3.10681818181818	-3.07045454545455	-3.03409090909091	-2.99772727272727	-2.96136363636364	-2.925	-2.88863636363636	-2.85227272727273	-2.81590909090909	-2.77954545454545	-2.74318181818182	-2.70681818181818	-2.67045454545455	-2.63409090909091	-2.59772727272727	-2.56136363636364	-2.525
-4.30681818181818	-4.27045454545455	-4.23409090909091	-4.19772727272727	-4.16136363636364	-4.125	-4.08863636363636	-4.05227272727273	-4.01590909090909	-3.97954545454545	-3.94318181818182	-3.90681818181818	-3.87045454545455	-3.83409090909091	-3.79772727272727	-3.76136363636364	-3.725	-3.68863636363636	-3.65227272727273	-3.61590909090909	-3.57954545454545	-3.54318181818182	-3.50681818181818	-3.47045454545455	-3.43409090909091	-3.39772727272727	-3.36136363636364	-3.325	-3.28863636363636	-3.25227272727273	-3.21590909090909	-3.17954545454545	-3.14318181818182	-3.10681818181818	-3.07045454545455	-3.03409090909091	-2.99772727272727	-2.96136363636364	-2.925	-2.88863636363636	-2.85227272727273	-2.81590909090909	-2.77954545454545	-2.74318181818182	-2.70681818181818	-2.67045454545455	-2.63409090909091	-2.59772727272727	-2.56136363636364	-2.525
-4.30681818181818	-4.27045454545455	-4.23409090909091	-4.19772727272727	-4.16136363636364	-4.125	-4.08863636363636	-4.05227272727273	-4.01590909090909	-3.97954545454545	-3.94318181818182	-3.90681818181818	-3.87045454545455	-3.83409090909091	-3.79772727272727	-3.76136363636364	-3.725	-3.68863636363636	-3.65227272727273	-3.61590909090909	-3.57954545454545	-3.54318181818182	-3.50681818181818	-3.47045454545455	-3.43409090909091	-3.39772727272727	-3.36136363636364	-3.325	-3.28863636363636	-3.25227272727273	-3.21590909090909	-3.17954545454545	-3.14318181818182	-3.10681818181818	-3.07045454545455	-3.03409090909091	-2.99772727272727	-2.96136363636364	-2.925	-2.88863636363636	-2.85227272727273	-2.81590909090909	-2.77954545454545	-2.74318181818182	-2.70681818181818	-2.67045454545455	-2.63409090909091	-2.59772727272727	-2.56136363636364	-2.525
-4.30681818181818	-4.27045454545455	-4.23409090909091	-4.19772727272727	-4.16136363636364	-4.125	-4.08863636363636	-4.05227272727273	-4.01590909090909	-3.97954545454545	-3.94318181818182	-3.90681818181818	-3.87045454545455	-3.83409090909091	-3.79772727272727	-3.76136363636364	-3.725	-3.68863636363636	-3.65227272727273	-3.61590909090909	-3.57954545454545	-3.54318181818182	-3.50681818181818	-3.47045454545455	-3.43409090909091	-3.39772727272727	-3.36136363636364	-3.325	-3.28863636363636	-3.25227272727273	-3.21590909090909	-3.17954545454545	-3.14318181818182	-3.10681818181818	-3.07045454545455	-3.03409090909091	-2.99772727272727	-2.96136363636364	-2.925	-2.88863636363636	-2.85227272727273	-2.81590909090909	-2.77954545454545	-2.74318181818182	-2.70681818181818	-2.67045454545455	-2.63409090909091	-2.59772727272727	-2.56136363636364	-2.525
-4.30681818181818	-4.27045454545455	-4.23409090909091	-4.19772727272727	-4.16136363636364	-4.125	-4.08863636363636	-4.05227272727273	-4.01590909090909	-3.97954545454545	-3.94318181818182	-3.90681818181818	-3.87045454545455	-3.83409090909091	-3.79772727272727	-3.76136363636364	-3.725	-3.68863636363636	-3.65227272727273	-3.61590909090909	-3.57954545454545	-3.54318181818182	-3.50681818181818	-3.47045454545455	-3.43409090909091	-3.39772727272727	-3.36136363636364	-3.325	-3.28863636363636	-3.25227272727273	-3.21590909090909	-3.17954545454545	-3.14318181818182	-3.10681818181818	-3.07045454545455	-3.03409090909091	-2.99772727272727	-2.96136363636364	-2.925	-2.88863636363636	-2.85227272727273	-2.81590909090909	-2.77954545454545	-2.74318181818182	-2.70681818181818	-2.67045454545455	-2.63409090909091	-2.59772727272727	-2.56136363636364	-2.525
-4.30681818181818	-4.27045454545455	-4.23409090909091	-4.19772727272727	-4.16136363636364	-4.125	-4.08863636363636	-4.05227272727273	-4.01590909090909	-3.97954545454545	-3.94318181818182	-3.90681818181818	-3.87045454545455	-3.83409090909091	-3.79772727272727	-3.76136363636364	-3.725	-3.68863636363636	-3.65227272727273	-3.61590909090909	-3.57954545454545	-3.54318181818182	-3.50681818181818	-3.47045454545455	-3.43409090909091	-3.39772727272727	-3.36136363636364	-3.325	-3.28863636363636	-3.25227272727273	-3.21590909090909	-3.17954545454545	-3.14318181818182	-3.10681818181818	-3.07045454545455	-3.03409090909091	-2.99772727272727	-2.96136363636364	-2.925	-2.88863636363636	-2.85227272727273	-2.81590909090909	-2.77954545454545	-2.74318181818182	-2.70681818181818	-2.67045454545455	-2.63409090909091	-2.59772727272727	-2.56136363636364	-2.525
-4.30681818181818	-4.27045454545455	-4.23409090909091	-4.19772727272727	-4.16136363636364	-4.125	-4.08863636363636	-4.05227272727273	-4.01590909090909	-3.97954545454545	-3.94318181818182	-3.90681818181818	-3.87045454545455	-3.83409090909091	-3.79772727272727	-3.76136363636364	-3.725	-3.68863636363636	-3.65227272727273	-3.61590909090909	-3.57954545454545	-3.54318181818182	-3.50681818181818	-3.47045454545455	-3.43409090909091	-3.39772727272727	-3.36136363636364	-3.325	-3.28863636363636	-3.25227272727273	-3.21590909090909	-3.17954545454545	-3.14318181818182	-3.10681818181818	-3.07045454545455	-3.03409090909091	-2.99772727272727	-2.96136363636364	-2.925	-2.88863636363636	-2.85227272727273	-2.81590909090909	-2.77954545454545	-2.74318181818182	-2.70681818181818	-2.67045454545455	-2.63409090909091	-2.59772727272727	-2.56136363636364	-2.525
-4.30681818181818	-4.27045454545455	-4.23409090909091	-4.19772727272727	-4.16136363636364	-4.125	-4.08863636363636	-4.05227272727273	-4.01590909090909	-3.97954545454545	-3.94318181818182	-3.90681818181818	-3.87045454545455	-3.83409090909091	-3.79772727272727	-3.76136363636364	-3.725	-3.68863636363636	-3.65227272727273	-3.61590909090909	-3.57954545454545	-3.54318181818182	-3.50681818181818	-3.47045454545455	-3.43409090909091	-3.39772727272727	-3.36136363636364	-3.325	-3.28863636363636	-3.25227272727273	-3.21590909090909	-3.17954545454545	-3.14318181818182	-3.10681818181818	-3.07045454545455	-3.03409090909091	-2.99772727272727	-2.96136363636364	-2.925	-2.88863636363636	-2.85227272727273	-2.81590909090909	-2.77954545454545	-2.74318181818182	-2.70681818181818	-2.67045454545455	-2.63409090909091	-2.59772727272727	-2.56136363636364	-2.525
-4.30681818181818	-4.27045454545455	-4.23409090909091	-4.19772727272727	-4.16136363636364	-4.125	-4.08863636363636	-4.05227272727273	-4.01590909090909	-3.97954545454545	-3.94318181818182	-3.90681818181818	-3.87045454545455	-3.83409090909091	-3.79772727272727	-3.76136363636364	-3.725	-3.68863636363636	-3.65227272727273	-3.61590909090909	-3.57954545454545	-3.54318181818182	-3.50681818181818	-3.47045454545455	-3.43409090909091	-3.39772727272727	-3.36136363636364	-3.325	-3.28863636363636	-3.25227272727273	-3.21590909090909	-3.17954545454545	-3.14318181818182	-3.10681818181818	-3.07045454545455	-3.03409090909091	-2.99772727272727	-2.96136363636364	-2.925	-2.88863636363636	-2.85227272727273	-2.81590909090909	-2.77954545454545	-2.74318181818182	-2.70681818181818	-2.67045454545455	-2.63409090909091	-2.59772727272727	-2.56136363636364	-2.525
-4.30681818181818	-4.27045454545455	-4.23409090909091	-4.19772727272727	-4.16136363636364	-4.125	-4.08863636363636	-4.05227272727273	-4.01590909090909	-3.97954545454545	-3.94318181818182	-3.90681818181818	-3.87045454545455	-3.83409090909091	-3.79772727272727	-3.76136363636364	-3.725	-3.68863636363636	-3.65227272727273	-3.61590909090909	-3.57954545454545	-3.54318181818182	-3.50681818181818	-3.47045454545455	-3.43409090909091	-3.39772727272727	-3.36136363636364	-3.325	-3.28863636363636	-3.25227272727273	-3.21590909090909	-3.17954545454545	-3.14318181818182	-3.10681818181818	-3.07045454545455	-3.03409090909091	-2.99772727272727	-2.96136363636364	-2.925	-2.88863636363636	-2.85227272727273	-2.81590909090909	-2.77954545454545	-2.74318181818182	-2.70681818181818	-2.67045454545455	-2.63409090909091	-2.59772727272727	-2.56136363636364	-2.525
-4.30681818181818	-4.27045454545455	-4.23409090909091	-4.19772727272727	-4.16136363636364	-4.125	-4.08863636363636	-4.05227272727273	-4.01590909090909	-3.97954545454545	-3.94318181818182	-3.90681818181818	-3.87045454545455	-3.83409090909091	-3.79772727272727	-3.76136363636364	-3.725	-3.68863636363636	-3.65227272727273	-3.61590909090909	-3.57954545454545	-3.54318181818182	-3.50681818181818	-3.47045454545455	-3.43409090909091	-3.39772727272727	-3.36136363636364	-3.325	-3.28863636363636	-3.25227272727273	-3.21590909090909	-3.17954545454545	-3.14318181818182	-3.10681818181818	-3.07045454545455	-3.03409090909091	-2.99772727272727	-2.96136363636364	-2.925	-2.88863636363636	-2.85227272727273	-2.81590909090909	-2.77954545454545	-2.74318181818182	-2.70681818181818	-2.67045454545455	-2.63409090909091	-2.59772727272727	-2.56136363636364	-2.525
-4.30681818181818	-4.27045454545455	-4.23409090909091	-4.19772727272727	-4.16136363636364	-4.125	-4.08863636363636	-4.05227272727273	-4.01590909090909	-3.97954545454545	-3.94318181818182	-3.90681818181818	-3.87045454545455	-3.83409090909091	-3.79772727272727	-3.76136363636364	-3.725	-3.68863636363636	-3.65227272727273	-3.61590909090909	-3.57954545454545	-3.54318181818182	-3.50681818181818	-3.47045454545455	-3.43409090909091	-3.39772727272727	-3.36136363636364	-3.325	-3.28863636363636	-3.25227272727273	-3.21590909090909	-3.17954545454545	-3.14318181818182	-3.10681818181818	-3.07045454545455	-3.03409090909091	-2.99772727272727	-2.96136363636364	-2.925	-2.88863636363636	-2.85227272727273	-2.81590909090909	-2.77954545454545	-2.74318181818182	-2.70681818181818	-2.67045454545455	-2.63409090909091	-2.59772727272727	-2.56136363636364	-2.525
-4.30681818181818	-4.27045454545455	-4.23409090909091	-4.19772727272727	-4.16136363636364	-4.125	-4.08863636363636	-4.05227272727273	-4.01590909090909	-3.97954545454545	-3.94318181818182	-3.90681818181818	-3.87045454545455	-3.83409090909091	-3.79772727272727	-3.76136363636364	-3.725	-3.68863636363636	-3.65227272727273	-3.61590909090909	-3.57954545454545	-3.54318181818182	-3.50681818181818	-3.47045454545455	-3.43409090909091	-3.39772727272727	-3.36136363636364	-3.325	-3.28863636363636	-3.25227272727273	-3.21590909090909	-3.17954545454545	-3.14318181818182	-3.10681818181818	-3.07045454545455	-3.03409090909091	-2.99772727272727	-2.96136363636364	-2.925	-2.88863636363636	-2.85227272727273	-2.81590909090909	-2.77954545454545	-2.74318181818182	-2.70681818181818	-2.67045454545455	-2.63409090909091	-2.59772727272727	-2.56136363636364	-2.525
-4.30681818181818	-4.27045454545455	-4.23409090909091	-4.19772727272727	-4.16136363636364	-4.125	-4.08863636363636	-4.05227272727273	-4.01590909090909	-3.97954545454545	-3.94318181818182	-3.90681818181818	-3.87045454545455	-3.83409090909091	-3.79772727272727	-3.76136363636364	-3.725	-3.68863636363636	-3.65227272727273	-3.61590909090909	-3.57954545454545	-3.54318181818182	-3.50681818181818	-3.47045454545455	-3.43409090909091	-3.39772727272727	-3.36136363636364	-3.325	-3.28863636363636	-3.25227272727273	-3.21590909090909	-3.17954545454545	-3.14318181818182	-3.10681818181818	-3.07045454545455	-3.03409090909091	-2.99772727272727	-2.96136363636364	-2.925	-2.88863636363636	-2.85227272727273	-2.81590909090909	-2.77954545454545	-2.74318181818182	-2.70681818181818	-2.67045454545455	-2.63409090909091	-2.59772727272727	-2.56136363636364	-2.525
-4.30681818181818	-4.27045454545455	-4.23409090909091	-4.19772727272727	-4.16136363636364	-4.125	-4.08863636363636	-4.05227272727273	-4.01590909090909	-3.97954545454545	-3.94318181818182	-3.90681818181818	-3.87045454545455	-3.83409090909091	-3.79772727272727	-3.76136363636364	-3.725	-3.68863636363636	-3.65227272727273	-3.61590909090909	-3.57954545454545	-3.54318181818182	-3.50681818181818	-3.47045454545455	-3.43409090909091	-3.39772727272727	-3.36136363636364	-3.325	-3.28863636363636	-3.25227272727273	-3.21590909090909	-3.17954545454545	-3.14318181818182	-3.10681818181818	-3.07045454545455	-3.03409090909091	-2.99772727272727	-2.96136363636364	-2.925	-2.88863636363636	-2.85227272727273	-2.81590909090909	-2.77954545454545	-2.74318181818182	-2.70681818181818	-2.67045454545455	-2.63409090909091	-2.59772727272727	-2.56136363636364	-2.525
-4.30681818181818	-4.27045454545455	-4.23409090909091	-4.19772727272727	-4.16136363636364	-4.125	-4.08863636363636	-4.05227272727273	-4.01590909090909	-3.97954545454545	-3.94318181818182	-3.90681818181818	-3.87045454545455	-3.83409090909091	-3.79772727272727	-3.76136363636364	-3.725	-3.68863636363636	-3.65227272727273	-3.61590909090909	-3.57954545454545	-3.54318181818182	-3.50681818181818	-3.47045454545455	-3.43409090909091	-3.39772727272727	-3.36136363636364	-3.325	-3.28863636363636	-3.25227272727273	-3.21590909090909	-3.17954545454545	-3.14318181818182	-3.10681818181818	-3.07045454545455	-3.03409090909091	-2.99772727272727	-2.96136363636364	-2.925	-2.88863636363636	-2.85227272727273	-2.81590909090909	-2.77954545454545	-2.74318181818182	-2.70681818181818	-2.67045454545455	-2.63409090909091	-2.59772727272727	-2.56136363636364	-2.525
-4.30681818181818	-4.27045454545455	-4.23409090909091	-4.19772727272727	-4.16136363636364	-4.125	-4.08863636363636	-4.05227272727273	-4.01590909090909	-3.97954545454545	-3.94318181818182	-3.90681818181818	-3.87045454545455	-3.83409090909091	-3.79772727272727	-3.76136363636364	-3.725	-3.68863636363636	-3.65227272727273	-3.61590909090909	-3.57954545454545	-3.54318181818182	-3.50681818181818	-3.47045454545455	-3.43409090909091	-3.39772727272727	-3.36136363636364	-3.325	-3.28863636363636	-3.25227272727273	-3.21590909090909	-3.17954545454545	-3.14318181818182	-3.10681818181818	-3.07045454545455	-3.03409090909091	-2.99772727272727	-2.96136363636364	-2.925	-2.88863636363636	-2.85227272727273	-2.81590909090909	-2.77954545454545	-2.74318181818182	-2.70681818181818	-2.67045454545455	-2.63409090909091	-2.59772727272727	-2.56136363636364	-2.525
[truncated: 188 more columns]
