# Supplementary material for: Performance Comparison of Centered and Tilted Blunt and Lighthouse Tip Cannulae for Drainage in Extracorporeal Life Support
Source: Cardiovasc Eng Technol. 2025 Feb 10;16(2):238–50. doi: 10.1007/s13239-024-00770-x (PMC11933157; doi:10.1007/s13239-024-00770-x)
Supplement: Supplementary file 2 — Supplementary file2 (ZIP 41,511 KB) [file 13239_2024_770_MOESM2_ESM.zip › avg_velocity/rc_0_mm/Lighthouse_0_Qc_1.3_Lmin_Qo_2.6_Lmin_rc_0_mm/U_ms.csv]

0.0148068125651965	0.00892602459629478	0.00715845018086412	0.00737468668678536	0.00707464971738182	0.00586075435841212	0.00367231784454437	0.00304154803708912	0.00278757681489294	0.000413119388758349	-0.000909479024263779	-0.000646569372874945	-0.00156617192858277	-0.00128186088508278	-0.00143015650602433	0.00141428659414321	0.000883396668461939	0.00133986722021398	0.000464563659483013	-0.00151419199709105	-0.00449887281208829	-0.00646722670248526	-0.00538100983035383	-0.00424802414383834	-0.00408170376093436	-0.000899828585547644	-2.84071388605949e-05	-0.00102214189141781	-0.00339278604538458	-0.00413284484352018	-0.0049160949495549	-0.006771347513921	-0.00582848634003268	-0.00445134358595447	-0.00363430100432524	-0.00502582129196438	-0.00284218287233611	-0.00321132124461416	-0.00176347791217096	-0.00375826410220757	-0.00293731019486826	-0.00243762400635613	-0.000275583398196003	-0.00225619911967966	-1.95747119629274e-05	-0.000741443697963887	0.00224865461782728	0.00400084697607405	0.00444619756345378	0.00470396334986051
0.0353778627810771	0.0310938360677317	0.0278337386080148	0.0248278062065065	0.0208793859386029	0.0167753718456856	0.0121892458022708	0.00970236331863004	0.00724737741951021	0.00500952487272388	0.0027283599698901	0.00120723481519483	0.000107080656848702	-0.000401405595782224	-0.000954381925727337	-0.000791363568250298	-0.000559980032729573	-0.00073543506546438	-0.00184827060709796	-0.00341946620416658	-0.00461013581872591	-0.00617101546775823	-0.00657525110338716	-0.00614104174329324	-0.00673709639529548	-0.00462964376116611	-0.00433230340611745	-0.00481149833470306	-0.00695457216854011	-0.00714076199180192	-0.00787934845382948	-0.00877073112057968	-0.00842194314497488	-0.00707270602023843	-0.00606950268507157	-0.00623127984481385	-0.00468498945004841	-0.00456975513300618	-0.00334963533290105	-0.00535034649481495	-0.00410127955165659	-0.00271394331711053	-0.000645360310811832	-0.00128965702173504	0.000233675331255758	0.00116136642416174	0.00366484255361734	0.00562952457447942	0.00697198828315261	0.00930839298612731
0.0709178661786138	0.0694183884583142	0.0623568617909863	0.0565143974557696	0.0499636382763217	0.0413347053810581	0.033266900857794	0.0262647500389113	0.0206814983902008	0.016250652139291	0.0110482026922463	0.00760429787756029	0.00484281341118687	0.00328561358044215	0.00181344973323397	-0.000153517014650912	-0.000714965267170154	-0.00156289005892162	-0.00276288197065241	-0.00379601059966956	-0.00461876362201824	-0.00578372799231473	-0.00720900441839314	-0.00737721688832473	-0.0086072436163627	-0.00760011870727245	-0.00831679758358361	-0.00780169867841288	-0.00894506129125326	-0.00937080545682443	-0.00928499588931934	-0.00966843270506891	-0.00929296065308255	-0.00842773562817765	-0.00682653581749975	-0.00695774479962837	-0.00578603988703875	-0.00504241783339628	-0.00384942894312829	-0.00479948788292066	-0.00426090756738648	-0.00201165341488649	-0.000178675242785685	0.00035034720861295	0.00209878017587987	0.00509217569106954	0.00817129577888717	0.010670956876094	0.0128561099873268	0.0157673825665156
0.116642538709679	0.117007513326572	0.108322164584816	0.0987778487576059	0.0901479535238852	0.0796922237188959	0.0692183251091897	0.058421707423578	0.0487264011779291	0.0396657335112302	0.0318530155337204	0.0236200127359385	0.0180883690170932	0.0126449856081537	0.00820004176172018	0.00420943658317505	0.00186111709733444	-0.000258392318450241	-0.00133628656261637	-0.00307099441858898	-0.00420065139457918	-0.00586960143372548	-0.00670974575922289	-0.00727961878117965	-0.00804918718178753	-0.00874102844858194	-0.00959763273890672	-0.00895277555575267	-0.00898687190080765	-0.00874615601862097	-0.0088601055333422	-0.00894066415481089	-0.00818868424319562	-0.00727150125942254	-0.00631475571530182	-0.00556536539376394	-0.00497151285853319	-0.0034042740370071	-0.00244155222316573	-0.000902625410963414	0.000174778139665239	0.0039922190308397	0.00684151785370379	0.00874857777646272	0.0114643084273956	0.0151758540194684	0.018684028332202	0.0209617700479069	0.0225959994242502	0.0247430890815069
0.160159826035965	0.162723399533505	0.153598902814824	0.144577273062406	0.134079697786904	0.123245687692374	0.109602277084965	0.0973821737704821	0.0852971051728042	0.072993764904629	0.0616904133540851	0.0507027354457106	0.039488178418031	0.031413044747336	0.0223865916350003	0.0128949676920284	0.00444868086735216	0.00248908795024374	0.00296573677978458	0.00363593470011319	0.00107710533046023	-0.00126217239240257	-0.00384439232953089	-0.00502832639815591	-0.00536959664217193	-0.00568895146527246	-0.00653755471145564	-0.00613532403514271	-0.00541381155070053	-0.00464444382771006	-0.00438003078330083	-0.003493379696763	-0.00208994119126122	-0.000425926078454494	0.00143346909193699	0.00213756886837497	0.00355232239496274	0.00591376856457267	0.00770177882576814	0.0104423481649771	0.0132760108544548	0.0184361538317183	0.0213768028149948	0.0240432096385404	0.0267178677783843	0.0291708011960023	0.0311141708507835	0.0319662439262409	0.0326583301849489	0.033015472100927
0.199413635508902	0.20096470475057	0.193179674890462	0.183113379746129	0.172370196358258	0.161325301425896	0.14769344773715	0.135841798861552	0.122356197566866	0.109138482580859	0.0949934765797039	0.0814795355686129	0.0682989519885512	0.05720915460894	0.0453828447104353	0.0287059510407612	0.013866574650031	0.00953388453709446	0.0110573012888059	0.0135833952818088	0.0112617120946683	0.00810406264517056	0.00570608503011473	0.00392727834579139	0.00372178571468594	0.00311426842190463	0.00295049044755309	0.002684211745719	0.00321125782492295	0.00453647171824558	0.00566371031461393	0.00750091583212164	0.00994761458877932	0.0123625425215392	0.0146906089261504	0.0160444669447178	0.0190773164346155	0.0216331373717003	0.0256127402558016	0.0296191617205354	0.0335516461019104	0.0365067951430931	0.0386157226398983	0.0394811822665616	0.0408396803127433	0.0415637775612343	0.0424296410980886	0.0417771457029656	0.0408669810987811	0.0404150896815198
0.229336157231686	0.23189387786389	0.224710345308703	0.215729444823199	0.20670713766672	0.19535420068966	0.182644902688583	0.169227896858661	0.154243252015903	0.138366569585949	0.123294014462288	0.10884230319792	0.0962245722162619	0.082480239361715	0.0700051768518517	0.0482034699976696	0.0290196361888882	0.0210898661281462	0.0241484677315593	0.0271984508430761	0.0269933423070567	0.0242003389638578	0.0217886442714255	0.0192975832988186	0.017643906333779	0.0170970800105778	0.0173860847357728	0.0173341179481115	0.0198773930281425	0.0221885962106686	0.0239462770407155	0.026098069520733	0.0291076844090387	0.0333531443420316	0.0366348385628457	0.0396728164744345	0.0424677304138994	0.0448654538108108	0.0470742919908067	0.0507101662236225	0.0537171245819978	0.0545463149017239	0.0542578621038506	0.0523552454202997	0.0519326988108342	0.0494435537147362	0.0471125329290752	0.045172293776993	0.0438268118701413	0.0427164792771804
0.253660863714609	0.256525783312733	0.249876257502716	0.241762607781744	0.232968964665378	0.222446117750073	0.208843558905535	0.196060418184149	0.181998800759143	0.166371481971715	0.149137101111713	0.134613911710635	0.121454897014259	0.107017723308877	0.0943140128551247	0.0799827066282099	0.0695506910184846	0.0612750190606911	0.0563874775638233	0.0508312395240709	0.0459590209513445	0.0422464477274891	0.0398882686655711	0.0393892196831417	0.0382965519439765	0.0387716113636373	0.0391706928576824	0.0402795497647035	0.0431164129342923	0.0467904382276945	0.050654242546865	0.0541094181251174	0.0569909597006828	0.0606188894390548	0.064812436522351	0.0681029408567784	0.0693741919454705	0.0692610263197079	0.0690453977514265	0.0699210470261233	0.0709041460352899	0.0693002803832855	0.0663188667611453	0.0612437800651259	0.0581384268790893	0.0535285686421631	0.0505113207369659	0.0473974874241067	0.0439139722146148	0.0371497890818365
0.272489919708408	0.275190032366144	0.269132084385441	0.261723063714282	0.253096908056437	0.243073119264627	0.230202169239885	0.21730680893625	0.202569411550942	0.187103342012522	0.170793281179404	0.155820863590659	0.14158519800537	0.126979925582385	0.113379826763256	0.101840580845197	0.0925616888030786	0.0841374440967585	0.0777700993767889	0.0721348356325266	0.0688979934127703	0.0649874750972209	0.0645072768657136	0.0649804166615963	0.0665721503594557	0.0685928365665848	0.0714338430802976	0.0734523408254768	0.0764838324413053	0.080216188946717	0.0836332675442899	0.0867995717092858	0.0886950389439937	0.0925048015103863	0.0951961871189745	0.0970761975498347	0.0975002116126028	0.0958496207508009	0.0930613446443885	0.0916836399986594	0.0913582798077258	0.088280762671056	0.0831166561334217	0.0766227058378987	0.0704602711338498	0.0612685709189439	0.0556948603284348	0.0507140236965331	0.0468188099946055	0.0377464547090376
0.286753438234163	0.290387130534362	0.286167039414674	0.279125022960858	0.270639776942941	0.261043196306619	0.249391575124313	0.235885955406932	0.22049509997577	0.203333449408136	0.187703027200545	0.173636013991874	0.158630841410092	0.144625451985519	0.131540839147428	0.120885934947751	0.112062320377993	0.105728553403741	0.100762432297721	0.0977047770500937	0.0949412925639862	0.0928062162257408	0.0926042071922846	0.0937741156299864	0.0970364106359419	0.1005790864814	0.105123896441232	0.108054988837851	0.112450240517375	0.114634838351454	0.117934407954457	0.119484435909521	0.121226630638889	0.123632227814733	0.123731723005264	0.124848496869979	0.1245476652808	0.122199003515991	0.117581420596022	0.115106024940079	0.113956549651244	0.111536428883507	0.104657466017176	0.0972286341302741	0.0890777077115133	0.0794779388304823	0.0736502823686205	0.0680350558969517	0.0630616134786996	0.0519120711730218
0.302048925126536	0.305865752686275	0.30345952199484	0.298682433725427	0.291060883562725	0.280896535529039	0.267763757933647	0.25307570722839	0.235849600480573	0.217699896957203	0.199281066835847	0.185352070829549	0.169837794831265	0.156359652078349	0.145395636726734	0.136510548235254	0.129005015398513	0.124130105945889	0.120688038655721	0.119789612315315	0.11899589316259	0.119514500420097	0.120544830548782	0.123531478452967	0.127160033928507	0.130794042078072	0.133081274774836	0.13670814517158	0.140376402225475	0.142816832027982	0.143780699796468	0.145268149123514	0.145590043942153	0.147772436338018	0.148290580694234	0.149668399887167	0.148478995827592	0.145508643235501	0.140959894157712	0.136922197700919	0.134600600615803	0.130921095963278	0.125836625367254	0.119382781752589	0.112221160360057	0.10382701184577	0.0988457611974061	0.0933075021575112	0.0894007232475065	0.081821815219057
0.31669410945755	0.323757048788564	0.323318660542066	0.320179073753048	0.312786820578282	0.302343457215643	0.286768636362887	0.268780297799655	0.248947408872698	0.227793052640227	0.208392334303461	0.191120790725106	0.175343162670569	0.162708763835812	0.155293995904176	0.148557412941529	0.143287007109436	0.141268954551186	0.140325837541013	0.141534220411595	0.143077304393073	0.144470091200901	0.147481292830578	0.149920358769063	0.153028675079777	0.15592526492169	0.159068307090285	0.16183575306441	0.163436183861652	0.165113713358641	0.165660351977725	0.166749421373318	0.167167553841688	0.167521943047827	0.168117076836829	0.168850920391672	0.167529372633426	0.165196834430874	0.160386897997689	0.155982707974138	0.15078087665617	0.145178964799495	0.139693422568856	0.134210973254671	0.128586050724123	0.12300189885078	0.119401651580517	0.114105639693241	0.11039525004853	0.105765434026538
0.326676971739825	0.338211015227628	0.341530000056548	0.341501085957596	0.334691089904723	0.322976688338021	0.304563532604114	0.282762742354672	0.258163192644372	0.23448406171313	0.211582468232907	0.191995682682389	0.17466944935758	0.161867754515689	0.155394507371129	0.150570404188272	0.150168068900696	0.151418754692508	0.154100749985312	0.158886642264831	0.162733948408384	0.167406399268809	0.171281829462074	0.173826279736804	0.176589008381694	0.179249761512937	0.182668300608654	0.184555322492333	0.18565595999162	0.18772106578766	0.188335217109448	0.18828016438888	0.188455152829831	0.185233450457408	0.186516521199429	0.187509326998291	0.190841048340776	0.187376149138506	0.181007665220332	0.173833389101222	0.165271489031107	0.156918560959874	0.149003087383804	0.142782552379011	0.137267094932405	0.131777008570176	0.128211587823069	0.125085916546361	0.123446837465663	0.120889627824704
0.332211880692728	0.350427762010951	0.359371218704528	0.363801983849772	0.359017432496447	0.344414020620974	0.321734853737841	0.293189201303654	0.26259054025178	0.233035811915539	0.206057349900652	0.181910436178635	0.162884800035922	0.150315582676643	0.145317450978278	0.145169333267455	0.150584541641113	0.159430458054722	0.167540318917552	0.175529316468948	0.182708085904408	0.188242688830331	0.192780108238618	0.196957526053588	0.200855039045788	0.203853849648758	0.207467704076502	0.211943090311538	0.214751164802136	0.217302153295014	0.219494286291162	0.219343725928633	0.220680915185673	0.217905903418394	0.221153317280528	0.223443054913153	0.228075053378754	0.220815470535913	0.209543015361304	0.196977369092731	0.185472886136195	0.170905836170629	0.157696394359991	0.146483431880492	0.137923422477984	0.130569514767584	0.124702548544099	0.123212983003587	0.123585115500678	0.124975255089973
0.333460279117396	0.360100063203631	0.380794891311456	0.394519868527341	0.390431151383177	0.370080100130146	0.336924397354713	0.299721353673723	0.260597997739136	0.22466058103525	0.191543777525141	0.163752702626564	0.140847534166424	0.126543238936735	0.124531051081782	0.132907224996414	0.148805377546802	0.166702930424617	0.180797216854188	0.193548428628274	0.203237055735745	0.210331750305424	0.216773007637949	0.223155298624735	0.227932513790306	0.232016245789047	0.235323062610551	0.240717977137234	0.244428692567251	0.248685872254784	0.251836357209586	0.252290830864328	0.253488810293817	0.254690196388384	0.259364812460657	0.263813256370013	0.269102592866381	0.265431318749843	0.254090765361728	0.235289236352757	0.216196034846854	0.195788866024275	0.174617150964989	0.154152598137839	0.13902834878357	0.128660810474998	0.122060813456634	0.122031852601983	0.124790229304768	0.121301320753013
0.327164610401301	0.366983594700744	0.410294703901169	0.44155682091166	0.440811222372268	0.40393264933162	0.352852640674949	0.301990197754369	0.252007452862454	0.207629264973394	0.169885676016814	0.136075389652145	0.105849844045799	0.0872073554977915	0.0915706600614378	0.115898472689809	0.146591944902578	0.17474584873742	0.196042870063465	0.212732047111023	0.224462846869388	0.232036813953156	0.239245988304527	0.244279672928492	0.249972433861886	0.253772233064202	0.256757474124323	0.260200609215863	0.261963950352711	0.265782235003985	0.268004275494454	0.269655486415744	0.270298912425974	0.27383035154556	0.282731498646633	0.292943627115426	0.302053550704453	0.308429614638372	0.302902382335335	0.283758087552915	0.256560272212618	0.22783856083921	0.197359025075603	0.168652795714943	0.145738656264113	0.130147792330221	0.121516509982377	0.121532801802696	0.122457846046117	0.0974206648673535
0.306892143299566	0.355412236559857	0.418859589011808	0.472169431116101	0.477661403206356	0.425386510279335	0.353477681646	0.290593157378426	0.232152204065751	0.180121268976484	0.137638816706089	0.0984012676275103	0.0637403353575441	0.0437253012733616	0.0592258659855025	0.100820844785727	0.139727756184179	0.17290739149008	0.191118739435917	0.207534887558903	0.218300767957187	0.228558767996515	0.232344300493594	0.233553902816392	0.235968437229118	0.239083064054604	0.241893224525019	0.245649967321124	0.246420084441164	0.248848807263912	0.250175717137178	0.251529319915618	0.251802004176596	0.256972801945868	0.268382999806998	0.277683422777507	0.291526774209696	0.30888611582121	0.323023687808175	0.313864389718463	0.28650054032069	0.252559050140581	0.217518722058799	0.182865231212396	0.152177266207773	0.131285464061951	0.118581688428426	0.117316116979037	0.116553100224292	0.0716019519893367
0.285920391662227	0.339755753940701	0.40995610446645	0.47685705719581	0.494821298888111	0.430086594070108	0.342445878252565	0.268754212548236	0.205691908833918	0.152329136837021	0.11067777319044	0.070212847725082	0.0313393013012706	0.0119389718288414	0.0397051905518858	0.0934303936215869	0.134859115004384	0.170934580166273	0.186237271808097	0.201768761000692	0.209847632203297	0.223079730003107	0.221966538527683	0.220499004261157	0.218822336352184	0.220263209423381	0.223646915608552	0.226309433476449	0.225043508705001	0.224510843084743	0.225370980368537	0.227702730026433	0.229588053971369	0.232010004882638	0.245113858471525	0.253824328848764	0.270172823519346	0.296685796242498	0.330912934417922	0.328972472700764	0.299693561342495	0.261724407990307	0.225673497802999	0.190450891763044	0.157260907493395	0.132183275963772	0.115965085764038	0.109076761197433	0.0975651104247575	0.0410112323091815
0.233189925484081	0.273991476510142	0.302850853353616	0.325116974430731	0.342400776887779	0.339769623861236	0.27121980534813	0.206240390087431	0.151905169302844	0.106141245064439	0.0712178077913733	0.0353308923522584	0.00304701081738506	-0.00880254168824099	0.034762533312196	0.0860471985047419	0.108822824012932	0.138778063227672	0.138097510836245	0.149362924068891	0.151457594938342	0.164676923379205	0.149508223010063	0.145784040178669	0.143305222300803	0.154306464443394	0.15564035286732	0.155613463230516	0.149489928302781	0.148972205258847	0.146776030208396	0.148781636751604	0.151467848602223	0.158288442358027	0.169270949631156	0.161048092081946	0.150751780218508	0.159464311991207	0.244284014849491	0.31145677875451	0.296971666575783	0.259104795530707	0.220051315122343	0.183535371617821	0.146886297378261	0.121496810304666	0.103862952273064	0.0904171826607812	0.0749606131877102	0.0413144757202607
0.177263342492269	0.190152397987201	0.176780815191054	0.144740491103906	0.0815789817607615	0.0612329987460074	0.0368758718841493	0.010739194561822	-0.00129495182785331	-0.0117118313091257	-0.0181428988232872	-0.0285189227376426	-0.0376108133888476	-0.00745794149678296	0.0843189062857958	0.105469601663431	0.108641876136583	0.116685216045551	0.120959759073656	0.129890041476114	0.135264001586083	0.145253863312882	0.14339451861707	0.134547533238165	0.136602419663513	0.144344765601641	0.130152415835785	0.127479316417958	0.126100607759597	0.124792920922763	0.123953981684953	0.120512164553388	0.128313961029848	0.134756770072454	0.134918270133	0.107951372048712	0.0845205907830343	0.0709775971659745	0.0689600626392926	0.116334080774884	0.162056725380415	0.160944747367256	0.14210834065084	0.122285970421889	0.0939220465451207	0.0652844406118027	0.0429604698751509	0.0306039051846945	0.0608623940559625	0.0532477621469535
0.0472888483007368	0.0443673105319754	0.0519942747036975	0.0532102365964283	0.0175662183759609	-0.0747363094642811	-0.145817849488586	-0.168590661478979	-0.165366425782293	-0.160190231349314	-0.144312319162152	-0.121782347244551	-0.102862483450769	-0.0810820332362344	-0.102247482747978	-0.13753192352625	-0.192527056999382	-0.225964757759667	-0.240491142161894	-0.233550780688273	-0.223870878756316	-0.19544609235885	-0.171378277271149	-0.137425013398535	-0.137354729817415	-0.134749619715183	-0.122451692064996	-0.106151497053404	-0.0834957727452996	-0.0661248396096591	-0.0478944771402059	-0.0299541007830226	-0.0176884991771102	-0.0108956173565775	-0.00483953469263842	-0.00297088135447673	0.00213890865903166	0.00598446048447486	0.0106924006237017	0.0213922127779783	0.0290904883613225	0.0408401037541552	0.0447488734576632	0.0446948294905899	0.0281068660971208	0.00376158182642109	-0.00690447890189113	-0.00740711606484468	0.0140529071250154	0.00976513688980716
0.00893155284024694	0.0148546205086662	0.0190936094188593	0.0129015829563013	-0.0758810687581368	-0.253468203578257	-0.314585008905043	-0.308352142318859	-0.292532961421463	-0.280410406988635	-0.262903072348162	-0.235436412164773	-0.205673545937693	-0.219701143212115	-0.271637792042053	-0.324773621698672	-0.358744877743362	-0.379709025064483	-0.382844426380989	-0.373531767526392	-0.361419203227904	-0.347950371842624	-0.335861540475747	-0.312002293505126	-0.290009839438707	-0.265170892373964	-0.236391609348644	-0.206106045464303	-0.174349136908497	-0.14847359232228	-0.123604852083312	-0.102680749215671	-0.0919592418777052	-0.0838667323471528	-0.0763992752565656	-0.059471792644136	-0.038898658094966	-0.0219623205152471	-0.00686352173288154	0.00420301447359293	0.00801820566903328	0.013906100702893	0.0216950792762374	0.0241522777674492	0.00878152328406817	-0.0281934328968746	-0.0194445379935674	-0.0168501785509788	-0.0214606687421333	-0.0260801137425887
0.0011320421979579	0.00806648596713243	0.00297634427671469	-0.0425821431989613	-0.23556398956051	-0.38582915420718	-0.405331128439979	-0.395120479716667	-0.384007763130615	-0.35567365411681	-0.325832821072635	-0.293723035560891	-0.273665040654249	-0.301409938579857	-0.354551388373687	-0.394129389088308	-0.418423377360909	-0.430849517370232	-0.432313208301271	-0.426187524910846	-0.412190891945806	-0.397015442319131	-0.376203869375755	-0.351798253191989	-0.323788462457969	-0.295093166805374	-0.267108896421952	-0.238451005385286	-0.213080190868609	-0.188066439575259	-0.166391938796509	-0.147440427100613	-0.132331220448563	-0.117484174533456	-0.104272837882115	-0.079119568236055	-0.0530296549588603	-0.0302542943428545	-0.0132926267851656	-0.00786271986189115	-0.0116608281657877	-0.0143360353657246	-0.0138032190030487	-0.00978154419414788	-0.0148212463645712	-0.0204367371038789	-0.0141696396400004	-0.0188318337705973	-0.0362000402285647	-0.0459113636367386
0.0236847559796474	0.00962028446981824	-0.0210265335325468	-0.169275906246235	-0.404001824515953	-0.488779022895348	-0.482435681563299	-0.4635325209094	-0.434211873517912	-0.398913884743588	-0.370426030443988	-0.346571487431663	-0.336656644783796	-0.363607274950801	-0.411288793139709	-0.442102285386415	-0.46454829712738	-0.472713352624403	-0.471719987290127	-0.461058687978238	-0.442545564159791	-0.420372243010417	-0.394290357178578	-0.367399622822001	-0.338412142630855	-0.311194519878859	-0.283692754284648	-0.257249588870388	-0.236476346146806	-0.214190349100002	-0.195547995936286	-0.177365447911246	-0.16041547163453	-0.141056351420125	-0.119034115676785	-0.0858251300841269	-0.0559493630383026	-0.0328113622689081	-0.0204472114024244	-0.0225178207161179	-0.0347587760787348	-0.0437557599001299	-0.0439032217253012	-0.0390063836795431	-0.0344097281505282	-0.0312861663876226	-0.0226683571472235	-0.0296836138695649	-0.0462727378377056	-0.0614207080585137
0.0201462880335407	-0.0455348173959894	-0.139101585979253	-0.395829577157814	-0.589835823424317	-0.623950027254293	-0.589012145820086	-0.540900070666174	-0.498968262561681	-0.462152129755588	-0.430288153062219	-0.403595144468536	-0.394834790103952	-0.418786101231697	-0.455590810289123	-0.474782211054983	-0.490462923033745	-0.49710574969176	-0.492980154053929	-0.477721357440115	-0.455240506798649	-0.429312385187671	-0.403099782571826	-0.376135250036342	-0.346423370544104	-0.317503446575084	-0.288171731822933	-0.261418203697234	-0.239049103065452	-0.215427452006416	-0.194414625842412	-0.174628781778664	-0.150473343019372	-0.123131811987499	-0.0932115582141924	-0.0597810346382202	-0.0395656301275632	-0.0282131595151794	-0.0321152270291261	-0.0498923019396826	-0.071365200121735	-0.0857342136417284	-0.0869307633744887	-0.0779305105433788	-0.0564615200249325	-0.0388817922895363	-0.0302681827158516	-0.0400607512906205	-0.0538611456760074	-0.0658737331747143
-0.216878283785992	-0.333303711286291	-0.4906396435363	-0.70911674761707	-0.759406569631883	-0.730511152263605	-0.670978081038347	-0.604760594372495	-0.557691761897317	-0.512515509868585	-0.474122733078047	-0.452081547366318	-0.450383118923554	-0.47029235499569	-0.493392691196553	-0.507533758420413	-0.518653553654631	-0.51984324818434	-0.511769575409228	-0.496020554489846	-0.470640584656582	-0.440741261255012	-0.410348716073233	-0.379578049804073	-0.34179169394621	-0.310543581445673	-0.28229207853848	-0.256693000996264	-0.233106187929298	-0.212837421539715	-0.193868127547202	-0.168732355916296	-0.139781992567845	-0.109470323957641	-0.0797263727812144	-0.0533463627905335	-0.0386921399044313	-0.0419615876238961	-0.0655721333385872	-0.0959223915818075	-0.121724474845903	-0.133325002808472	-0.130753467953777	-0.11844596174431	-0.0959632949547942	-0.0805411790380471	-0.0653839363133256	-0.0619110037609116	-0.0631223418074175	-0.0730676637204212
-0.705917505069957	-0.803317571539553	-0.872986305197798	-0.886119677388284	-0.840631359202019	-0.789706830163817	-0.719902186347208	-0.648769168440311	-0.592828912089262	-0.548597893539663	-0.516436239889957	-0.499995006355089	-0.50096699559132	-0.517949095417834	-0.538001674640539	-0.547809142868369	-0.55352691128748	-0.548636504236874	-0.536373465592718	-0.516002438840257	-0.487647235171031	-0.450532548462456	-0.409022637242061	-0.369930241301819	-0.334773422432299	-0.304212181439645	-0.27795712163999	-0.256649900360922	-0.234797073318019	-0.215405450738971	-0.200222247075645	-0.18390765377857	-0.159525995334174	-0.126946032895731	-0.107611007593455	-0.0980954506374126	-0.0986319609841889	-0.114511780105514	-0.145377627919054	-0.175343474148122	-0.183105401923701	-0.176971371406118	-0.159828176820281	-0.14208004882567	-0.124791687758947	-0.105593529673248	-0.0878872929396433	-0.0732827775501882	-0.0756833831080533	-0.0847713695874257
-1.02859338007254	-1.03879262222217	-1.01860534411746	-0.944181051443282	-0.869521557163772	-0.819758667191952	-0.744262948684671	-0.675451731805173	-0.619986894554844	-0.577791263118227	-0.551092977489567	-0.539834975588777	-0.539967003633095	-0.551507265032701	-0.57061623456451	-0.580503184017155	-0.582972511623671	-0.574197830597542	-0.555989679214218	-0.5323100253686	-0.502921253192059	-0.45477118053043	-0.399573529672719	-0.362762138240836	-0.331881570813486	-0.304870039602723	-0.28131385319348	-0.26342225268235	-0.244216995338504	-0.226298665868928	-0.22257509333141	-0.218182876656	-0.2118521612363	-0.195640776446359	-0.191477351161435	-0.202036396327506	-0.211744081080576	-0.228208859190003	-0.238848633109239	-0.24746704668195	-0.231066320728961	-0.204858681683354	-0.172961759595932	-0.149092755162318	-0.12884506914879	-0.106468303847049	-0.0887351156183109	-0.0783434262453492	-0.0854873537995273	-0.0932298784142598
-1.12726983925313	-1.10668885091046	-1.0465559240816	-0.945896985679624	-0.876700614003419	-0.823618138276973	-0.750697123905645	-0.686266386885585	-0.635181588991856	-0.599404237882538	-0.580978857988952	-0.575198407806757	-0.56879407123823	-0.578947560480847	-0.590768115084957	-0.601145752879996	-0.603586393352837	-0.594805450242552	-0.575065513007734	-0.544865783360421	-0.50952772892648	-0.448172680716414	-0.388367016101455	-0.363108237550838	-0.337879012576331	-0.309967604860398	-0.285409545396531	-0.267392181707303	-0.251784866978038	-0.231605021468099	-0.233147122330809	-0.243648395025408	-0.262660820028854	-0.265994408221077	-0.279941528064862	-0.294769764108347	-0.299759797532293	-0.300808971286411	-0.284904779075	-0.280533704264925	-0.252220546289613	-0.222849280474418	-0.183791580385515	-0.151526194632978	-0.124503393254806	-0.101062629008665	-0.0867548822886091	-0.0822295219614382	-0.0887058935051911	-0.0958132240934897
-1.13175714092397	-1.0941780090491	-1.03037872179552	-0.937594390870594	-0.867869424754937	-0.81488504248487	-0.75256365765212	-0.695804080692083	-0.650276098116271	-0.618920396323877	-0.601028175071937	-0.593740096717139	-0.583011569211115	-0.587459409781752	-0.596008789459211	-0.609938649438151	-0.613169798619279	-0.607593548487447	-0.584031997436614	-0.556598114304051	-0.50932332660875	-0.433321329671678	-0.393364939854771	-0.369822489543135	-0.339784626649362	-0.308189051201906	-0.281258318182341	-0.257372604476949	-0.239782450958787	-0.22330188358893	-0.225181632704545	-0.249881424135197	-0.281494621484794	-0.302964497380739	-0.327493788065886	-0.345362067731458	-0.343781735525758	-0.329648837518936	-0.259615737181438	-0.256542370372438	-0.236417525660679	-0.236442162053199	-0.198291114639206	-0.157613826691276	-0.121629238625459	-0.0945351627121995	-0.0815244393217284	-0.0817662779936229	-0.0896419062040796	-0.0961037265908015
-1.11082504731717	-1.0708601777141	-1.01653602431857	-0.929474391884681	-0.862315782096496	-0.807436503368945	-0.749797408760153	-0.697654704527418	-0.657413117494639	-0.625155912910658	-0.60745921732042	-0.594268435547416	-0.581718520712097	-0.587625976632766	-0.596764188129364	-0.610815951230147	-0.612715126075389	-0.608974298924881	-0.591853767567257	-0.56745117349927	-0.505255020669217	-0.428812351979327	-0.403143276187824	-0.374154423389029	-0.335163869338224	-0.300254682134792	-0.269740377135825	-0.244140188840584	-0.217999207949989	-0.180540605964772	-0.174089432960686	-0.195443889731087	-0.24655176458561	-0.26857519735433	-0.292888076405501	-0.310179711904125	-0.308113658276101	-0.308983811328964	-0.256574227468692	-0.258510090179477	-0.243414375797045	-0.244767686203328	-0.21051014120997	-0.162673113254107	-0.121901534447925	-0.0916977682536577	-0.0772706730557134	-0.0783181855489051	-0.0831423432374954	-0.0884251290248171
-1.10535738413082	-1.07410478373612	-1.02046864411262	-0.928300422940213	-0.865866548863777	-0.810941433568591	-0.749902647889719	-0.697616897051667	-0.656476316932415	-0.626281778729045	-0.605508258054615	-0.592008444162986	-0.578991489432998	-0.587060971796015	-0.597537522563839	-0.612930070994162	-0.612357792821576	-0.609741086993735	-0.591599958471229	-0.572029282175213	-0.48990778827678	-0.417384080812066	-0.398155727714304	-0.372885993369448	-0.332980086393239	-0.296474284730679	-0.261420015246363	-0.231470376694391	-0.19379159261274	-0.15485616988999	-0.140284047513051	-0.153326892040308	-0.18117422009144	-0.192100074985908	-0.209386994858601	-0.22495524760022	-0.229616083913525	-0.252760497992096	-0.247048783712094	-0.256182355635292	-0.251441067043473	-0.248148810860727	-0.223365087925727	-0.174242327957049	-0.132633143032439	-0.0983578119668067	-0.0789396591481309	-0.0735566277228571	-0.0773258585204519	-0.0802345878678246
-1.12692739838495	-1.09762873724344	-1.03381838930047	-0.937375387858072	-0.882115473795882	-0.819440025854569	-0.753648502172098	-0.696221910596859	-0.65376359505471	-0.623605081592192	-0.601473022673601	-0.587576648831004	-0.577797442052754	-0.585946858463997	-0.596524736638237	-0.613470818480343	-0.613652064179423	-0.609184063471184	-0.589513763839388	-0.564429238810761	-0.489156452356076	-0.423347498449953	-0.394158627666701	-0.372104129043282	-0.334320357182982	-0.291883058682364	-0.253629048746745	-0.226322857471957	-0.184267336712069	-0.138127756408052	-0.115358667954086	-0.111548512492203	-0.115029576391526	-0.108379446675022	-0.109880722005746	-0.116909404086239	-0.128576351826403	-0.167098875709895	-0.226929580826285	-0.247183904758031	-0.260354910829183	-0.245674961464292	-0.225985430080824	-0.183262823819894	-0.145287874918555	-0.110470826533746	-0.085800255938736	-0.0686879511143359	-0.0685331218173902	-0.0708054232364141
-1.13573883518168	-1.11699319073025	-1.04699196321618	-0.94875401276247	-0.895303946626556	-0.827970572211587	-0.757364401977347	-0.696777073884168	-0.646605241536357	-0.613074823912799	-0.591915223008129	-0.578466171980399	-0.570609159748776	-0.581347546688934	-0.594058657545008	-0.610227075579315	-0.60963952495717	-0.604552965797984	-0.583778088839235	-0.55425646186293	-0.491543077023141	-0.402726677800337	-0.364038420123504	-0.348604626580605	-0.334209542287279	-0.293551772899051	-0.25422274997179	-0.224790605397731	-0.188999912959931	-0.15318354423404	-0.115737473684569	-0.0915406029034578	-0.0738151509118429	-0.0538070898709701	-0.043113872995531	-0.043624815526301	-0.0520287189486254	-0.0748831883903835	-0.120652060443463	-0.166898245359207	-0.213998546548902	-0.227840450882272	-0.218165195535651	-0.185611451802505	-0.153490897093491	-0.122304331586422	-0.0945620566356526	-0.0675604686048131	-0.0623237494163509	-0.0644180089662374
-1.06701540015395	-1.07225847936656	-1.02917619198899	-0.95083313780204	-0.899405317872753	-0.827857789233101	-0.752443520885069	-0.684594289395863	-0.631057744577799	-0.593222102251688	-0.569709086171315	-0.554628693918149	-0.555107282271738	-0.56995457760735	-0.581371832342741	-0.596397822054922	-0.599162622655759	-0.595244237232552	-0.577522089480658	-0.544208395025404	-0.497303002106433	-0.408154331933541	-0.355583749834515	-0.323412858059251	-0.32701522472248	-0.292907812079707	-0.25827000480371	-0.228895186861261	-0.195986634171056	-0.164432762507596	-0.126615546610954	-0.093153096387143	-0.0598179671834052	-0.0290724595398186	-0.00343986511661973	0.00943655262799977	0.00888512150719199	-0.00645737058979289	-0.0392292012984889	-0.0896910570325419	-0.15004074507017	-0.187434589986526	-0.191045366855942	-0.17238988570259	-0.148116139184246	-0.123634151299334	-0.0952338776345065	-0.0660474593253477	-0.0580131568075435	-0.0605165390281637
-0.797074877342634	-0.90767946965998	-0.932947144965617	-0.915970612729377	-0.878465929383332	-0.807483257762019	-0.730269983103798	-0.661788627765499	-0.607239957733515	-0.561799661709607	-0.534155206380687	-0.5225108326156	-0.528408935749955	-0.545365616487304	-0.557989488590137	-0.57355241322604	-0.580032607268193	-0.577283721915516	-0.563593161436195	-0.533581935408892	-0.494713598086611	-0.416508274549503	-0.366347769060743	-0.320048263173761	-0.323959155989116	-0.293221910477809	-0.263581101408043	-0.231470651636069	-0.203597063915172	-0.180282501504724	-0.146036189944183	-0.111690757579363	-0.0743545277207865	-0.0342104028714807	-0.000544342423146237	0.0179412774902443	0.0233688208519022	0.0185929108431367	0.00411839983072648	-0.030705426200018	-0.0852427859233917	-0.128373289668379	-0.149317925555288	-0.14498010951884	-0.130217722532507	-0.114615169446772	-0.0910278378656344	-0.0648132622842033	-0.0569821965698756	-0.0608397645815585
-0.321436918077992	-0.48979228543384	-0.673537731201882	-0.808298803394796	-0.805342226587297	-0.752544894507808	-0.68395621420207	-0.623643516565191	-0.573289278255902	-0.527237793750998	-0.494961393156343	-0.481028095483801	-0.488366814831087	-0.508508609974104	-0.524056327169889	-0.544057556002317	-0.555796148150065	-0.553386229180598	-0.54096447844413	-0.519945092146131	-0.484306040306353	-0.445599220304766	-0.407825280938008	-0.366459376759363	-0.335133659904852	-0.304373646610844	-0.277264807195303	-0.248457928258113	-0.219170452260748	-0.195846878349359	-0.171586653198744	-0.140780241133179	-0.103418163265063	-0.0658801539500416	-0.0294260308760819	-0.00513993239347271	0.011142901037628	0.0163315057446502	0.0154298409972279	-0.00267083762863339	-0.0382143776817438	-0.0736858854281389	-0.100615023076259	-0.105031494263399	-0.100289707000903	-0.093317601956251	-0.0802852736004341	-0.064578018947923	-0.0610557333848442	-0.0671215976703075
-0.0353711287397281	-0.109542852493632	-0.283875390419295	-0.593730653996363	-0.677835308068796	-0.660858021041714	-0.607194296151994	-0.558796042054473	-0.519888500319932	-0.48270194289143	-0.452901608373232	-0.436201161385371	-0.439571179420948	-0.464082174348442	-0.479933842451075	-0.506281450572058	-0.523456923055439	-0.527457873705959	-0.521272833884757	-0.506357903804697	-0.477960830279321	-0.446197476363831	-0.415982232142269	-0.385893146151816	-0.349300466921661	-0.31144401530035	-0.286642057756316	-0.261184158919308	-0.235223116186361	-0.21432962064394	-0.193852442358656	-0.167517421201133	-0.137036007232427	-0.104237963041898	-0.0676341253526971	-0.0407079858321548	-0.013385389410545	0.00302282631145656	0.0145651894180538	0.0050108762458488	-0.0100392711736084	-0.0317407466692048	-0.0505406881703184	-0.0605619417074533	-0.063615852127351	-0.0663229107174719	-0.0650559131199055	-0.0627485913701016	-0.0663011256844891	-0.0764027934312892
0.0162038299263218	-0.00252986990603303	-0.0901867866726187	-0.317522813540718	-0.506148822737572	-0.536755640799472	-0.507998276601674	-0.473974223096278	-0.448382794894285	-0.420658792678174	-0.394988282591022	-0.380817684927603	-0.377260837023841	-0.406544330241887	-0.431131974452328	-0.468397284375353	-0.49046464013466	-0.497431805398555	-0.492229749130885	-0.483179250417075	-0.46139274839128	-0.437549990767483	-0.408463603849002	-0.380621225542954	-0.348974783557153	-0.313777298045535	-0.290473737390151	-0.267393582845297	-0.243070096637858	-0.223989360706606	-0.208165388187525	-0.191258273629356	-0.169756822817879	-0.145043561005069	-0.111319661826732	-0.0868775798598954	-0.0460710828644057	-0.0112696827632193	0.00897991361946725	0.00942519908385157	0.00477349849913704	-0.00167974066966105	-0.017337350052903	-0.0261791293962249	-0.0342334680226981	-0.0354760457177023	-0.0435863959398155	-0.0535213952902852	-0.0661869072464309	-0.0820482687678202
0.000744441570046257	0.000875606294655377	-0.0407265268088286	-0.14029998515966	-0.318758805041174	-0.421974564986258	-0.417958607431293	-0.40246931825197	-0.381187104884446	-0.357233005163921	-0.331803487689104	-0.314211730254589	-0.305413427806495	-0.334591955360457	-0.36848639877533	-0.414602036754881	-0.447487958466096	-0.461097595646529	-0.463010278602116	-0.455660948805506	-0.440650527974587	-0.421673451074417	-0.396738798869596	-0.368701188267599	-0.33603692819958	-0.302305114448174	-0.277926612396701	-0.252809363261618	-0.231046827236217	-0.213630633051027	-0.198294557698217	-0.183176513878406	-0.168872806061541	-0.151127393304078	-0.124516991895767	-0.105747502634032	-0.0624985582722675	-0.020712853551109	0.00407962050640422	0.0107583479331148	0.0135874285640961	0.0167749241321896	-0.00122310041203878	-0.00769880005908066	-0.0145024174650157	-0.00936945547473126	-0.0226041520624612	-0.0372441856017226	-0.0524277936294539	-0.0706117697898587
0.00263475324375026	0.0105323582792371	-6.25463220149927e-05	-0.0420064883394526	-0.165838047479963	-0.307014976624194	-0.345426030918642	-0.337270759654876	-0.318201838295429	-0.292613089674749	-0.269592159441048	-0.24917736291021	-0.236783519506387	-0.265901659506015	-0.29631040293994	-0.333399054360682	-0.366055699353281	-0.386277197008713	-0.391258387842713	-0.397253475695999	-0.398446818731588	-0.401049713488054	-0.375532860711038	-0.344914626820835	-0.312517414723581	-0.278337460599704	-0.249302583727877	-0.221481199582306	-0.198787691729875	-0.180124082636222	-0.165464862539625	-0.154257079921602	-0.141063449202076	-0.126405011376299	-0.105478803224726	-0.0913085109069636	-0.0516661405116236	-0.0164390347963167	0.00563541539510849	0.0137520832574826	0.0223710817164514	0.0302975591199393	0.00723608295162762	0.000592172623123523	-0.0060819037328842	0.000449911468127767	-0.0054267187069532	-0.0223938086198528	-0.0339580264813494	-0.0472935537352304
0.0322949166463105	0.0465634478258514	0.0475665691469232	0.0335206134048665	-0.0259398116144737	-0.150658581036274	-0.214477380263454	-0.228866338964063	-0.214152712011443	-0.201920132959261	-0.188307626733316	-0.172136374202185	-0.145495342644377	-0.144586678537596	-0.163133361223475	-0.19547345477611	-0.234237805010928	-0.259485903589022	-0.260207234501241	-0.269633803013242	-0.294248658614642	-0.323977985789397	-0.307331760082571	-0.278308141767296	-0.25388562304351	-0.222709191969032	-0.194963374457901	-0.16988541697264	-0.145946248700187	-0.122788653943104	-0.104872948527127	-0.0905773848035634	-0.0777968871843931	-0.0676175417563769	-0.0551179480614133	-0.043860766443514	-0.0150327800761202	0.00492321424991439	0.0165805786331577	0.0222712230124257	0.0360965852249317	0.0559609350879851	0.0313876869487316	0.0187907389178356	0.000747305931471622	-0.00252375197818383	8.15828750314506e-05	-0.00402428955110283	-0.00835917610313033	-0.0148655392844299
0.124646517161743	0.144806651241172	0.137938855236855	0.113408967004223	0.0909610577824335	0.061730823535355	-0.000601380600198058	-0.0500680396357411	-0.0788034773411452	-0.0920861532815194	-0.0908708536334423	-0.076683146875983	-0.0658209710575682	-0.015002785883617	0.0408615290776897	0.0431133639063087	0.0303321280751193	0.00912970684219503	-0.00108913426309267	0.00221535470940484	0.0171002780492864	0.0437646743695108	0.0473280039133344	0.0357193109068232	0.0219803742901569	0.0187047892819524	0.0136049253017718	0.0108261335903095	0.0177580384427051	0.0285892798731139	0.0379883713922622	0.0527894096996104	0.0668952192940342	0.0791074096535881	0.083024794413996	0.0877112413246295	0.0941966654189527	0.0900335545355871	0.0882023428886097	0.0798856836984883	0.0762736596129959	0.0869400638409787	0.087410102572936	0.0609485699474138	0.0247267726200543	0.00102759351507158	-0.00883834199038016	0.00582046400458919	0.0151971404669377	0.0149875620066119
0.197525265318046	0.208175951483713	0.212363791447733	0.19557493888651	0.248719708675626	0.303470476511602	0.266033012644452	0.194071190613655	0.13028563207669	0.089738120376602	0.0620730062110161	0.0309913483421375	0.00314085614804804	0.00745963455272052	0.0463959707290985	0.0552846900404832	0.0622785246187911	0.0656217192477064	0.062928839358775	0.0594930737545858	0.0614552348285277	0.0794847726854546	0.0939490779252186	0.10582556358707	0.123074458046246	0.136576473685597	0.113807891425237	0.110615975385434	0.116722841296145	0.123551539656983	0.120416599481689	0.12461047666533	0.135452471452281	0.14811444644058	0.15007122731609	0.150368426949827	0.161425186928574	0.15653475620204	0.207785334758364	0.258382529618063	0.261204158435326	0.227988926116636	0.196384319409912	0.170794930062987	0.130512314066929	0.095616735042961	0.0614749914249855	0.0416397921362777	0.0309662921703097	0.0339369856219502
0.254617494314087	0.306526508169712	0.362370248324024	0.400196157544391	0.443472929495778	0.421541233253628	0.358858993188296	0.284448431785691	0.220259456135907	0.168764160976607	0.133424722011887	0.089726216239387	0.0496593197964394	0.0338097087458423	0.0538417597469212	0.0840161306020363	0.122501339037569	0.147147915187006	0.160003666486867	0.164831985602993	0.175855388669405	0.193336946413288	0.206492096681594	0.213461071819704	0.21876923939383	0.217771187588514	0.20917691801148	0.206765048815538	0.208706750169068	0.207100304096441	0.20595508570534	0.208307379312037	0.215168405732725	0.221439522511797	0.22707699620803	0.238944149324496	0.270243359274646	0.295515480147336	0.327658787564809	0.33107357308917	0.309100633948738	0.266572897719353	0.227963837525253	0.200815383797307	0.177504526158552	0.156065285124579	0.136283757545823	0.114789213235241	0.110727391661057	0.115058295405377
0.288661440368001	0.346133089760216	0.406128390011125	0.444281357276003	0.463316467451899	0.429503352665522	0.372700219407895	0.303539793865054	0.243775025781475	0.197935707254621	0.16343655157663	0.124195803068311	0.0905375467905462	0.0744502765790033	0.0871398231787006	0.112457033038833	0.150879118186458	0.178676712793944	0.196898902639751	0.207872506628529	0.219228157252986	0.232542568191094	0.24169087451846	0.245451922586137	0.249057384862719	0.251375343150788	0.24826216342412	0.248216728580771	0.250576574638073	0.250676936242649	0.2538339476628	0.257163316713864	0.261151413975766	0.26585190931321	0.272077792352375	0.281152182518636	0.302756152992659	0.321215461370675	0.334194839820062	0.327493704660759	0.307537895058061	0.272869575359274	0.238559043213903	0.213321600818849	0.190823943760492	0.174792133501152	0.157848921584599	0.156561778015246	0.160630706569223	0.175361884140706
0.315612727158755	0.367787625543245	0.41626895128879	0.440405812450369	0.4448841128117	0.417662050028386	0.372698689414941	0.319963869165559	0.270039275418015	0.228860826816335	0.19856270889908	0.160336993371975	0.130309468512415	0.117637323492468	0.127014607920845	0.151932620235143	0.183632370758061	0.209195275258413	0.227148689784327	0.23879833280597	0.250158299830252	0.256893543995837	0.261634306011176	0.264553517577459	0.266319328079499	0.268456184966739	0.269421406492975	0.270650939376364	0.272189193724087	0.272968873619457	0.27546345412943	0.277058898021167	0.280456543650072	0.284993160205948	0.291318060516888	0.298772442817706	0.313520308199334	0.323796468271363	0.327206641446802	0.315510614330405	0.29644109636029	0.268288884729733	0.239452286910768	0.217864778729421	0.1978261145932	0.18602996589617	0.172364958641217	0.173129100797403	0.17751590264053	0.191159993717948
0.331947882062218	0.368577504256103	0.392705200534202	0.407832574968986	0.407618043073082	0.390907193126729	0.360096405017306	0.321919474193435	0.284241821162518	0.251537810120323	0.227216405889935	0.195987541322459	0.17394811472648	0.167118930867182	0.170029975061672	0.182994539250315	0.200629624853218	0.216438673532319	0.228588520603714	0.240772273306875	0.250516420606737	0.257264063321955	0.262409747915488	0.266075849210873	0.26929297713289	0.272030265709587	0.274129823756083	0.275384246795921	0.277903808873001	0.280072392014347	0.282388270624826	0.284940389799387	0.287147060695181	0.291036089926845	0.295027411600281	0.298630519768584	0.303754652625025	0.304413797095008	0.300714201572586	0.288362087559099	0.273339692017395	0.253089101330911	0.2313436020659	0.214190685247077	0.196469229576049	0.187062844650468	0.176417662910884	0.178335680785402	0.179124087957026	0.188093783199396
0.334440259802487	0.359871285780238	0.371392429322441	0.38036710323768	0.376916194606656	0.366125817316461	0.343640414736596	0.317666706688198	0.289636888958186	0.263516769966501	0.243847447066082	0.218696358160326	0.202883917748446	0.196164952003854	0.195738368620328	0.201357336967332	0.210516781285706	0.21910259841461	0.226428277804696	0.235276583982417	0.243118063215721	0.248716720909815	0.253248576219598	0.255547530856809	0.258242419111665	0.260032928971702	0.26206332083299	0.263394483629613	0.26548155066545	0.267685296959629	0.269462485760504	0.270891513316538	0.27206771807481	0.274240196502418	0.275099232912351	0.274539799242816	0.274591240561148	0.271827224331873	0.267981614083097	0.258982989326872	0.246902307163209	0.228789370425141	0.209189084031709	0.195199197456972	0.181141178943307	0.174131671355078	0.165188865976619	0.163450605737898	0.16229627038294	0.167523408315223
0.335012561395503	0.352331716072144	0.356896163737805	0.360436072934719	0.354906517949365	0.347660523272165	0.331749213946301	0.311868145755569	0.291231271549495	0.270858999113931	0.254680619078192	0.232832133672404	0.221122413949434	0.214031252486779	0.210863317919051	0.211743619201267	0.216153711429196	0.220600121848892	0.2245255236645	0.228856779765672	0.234569162024786	0.237830365808938	0.242045780620634	0.243310811441285	0.24631779449757	0.246362787617378	0.247903765236165	0.247871193007665	0.248725153003461	0.25043651378299	0.251334087903552	0.25220618746401	0.251055491388701	0.251251887523989	0.251998421461243	0.249929043409343	0.249342139134348	0.246134551220159	0.241415370976841	0.232371174289669	0.221426683743206	0.20578340204349	0.189476108398296	0.177063608420225	0.166203048356128	0.160682602811704	0.151908777582357	0.149064459533103	0.146139834553956	0.148370393382038
0.330966117052474	0.343579330729583	0.344389784845591	0.345368528108606	0.338933168835752	0.333370627151221	0.320477852860725	0.305184317074869	0.289034715640236	0.272437385890795	0.257675187375066	0.238677535440794	0.228755414602679	0.222196995465746	0.217186836225779	0.215280953995898	0.215044535720415	0.215616649580924	0.216678304722034	0.218458067414201	0.2224158520225	0.224743931258669	0.22738893481647	0.227469393056547	0.228532372715353	0.22850374971108	0.228348459471643	0.228439176315183	0.229157937168546	0.230447666949757	0.229325880970637	0.229154640366586	0.22853522265547	0.227580572771611	0.227575630010072	0.222746889411334	0.219345725039939	0.215858872858896	0.21044056577755	0.202616161288319	0.192603476904036	0.179866743499116	0.166599342989087	0.155308989409295	0.145478638567677	0.139737824869229	0.131433905542505	0.128797846034801	0.123545359870805	0.124578622209198
0.324631110157966	0.334481307785996	0.334172864840278	0.332111849387215	0.325103838605896	0.320047426028159	0.30982490961834	0.296496474241621	0.282470111351717	0.268495972050962	0.256316544377702	0.23894832145446	0.230333047667456	0.222526183378544	0.215417962643496	0.210612491166647	0.208998483559124	0.206903081631533	0.206468010967306	0.205948143633777	0.207068292851162	0.207369656666111	0.207788017661121	0.207814141265272	0.208463489578869	0.207764729660944	0.206484548744745	0.206327326560963	0.205924689192396	0.20524201851515	0.202279829462416	0.202225766758997	0.201264534654966	0.200087216900985	0.200030780444513	0.197250140250609	0.193314267628228	0.188499411768772	0.180740171807143	0.1740607808583	0.166782200666826	0.156556783359708	0.146043034586748	0.135281692954646	0.125595238383232	0.119786552783623	0.114013879859792	0.111815140910768	0.108680737985991	0.107005689436663
0.31506880090959	0.323071629375856	0.321341297563743	0.317813798669261	0.31071224108972	0.30513138990755	0.295586660404538	0.283483393818866	0.271270802302795	0.26008861912546	0.248931846066554	0.232310871503105	0.223406297268916	0.214318124959061	0.205620162881018	0.199535535394467	0.194961614121449	0.190435273485963	0.188543442834006	0.186853504993384	0.186537847135167	0.185427644390759	0.18382212045861	0.182845838072655	0.182247355247033	0.180725111929939	0.179005198746714	0.178098415967756	0.176599255998845	0.175587761177791	0.173842457975124	0.172336342677268	0.171972925362971	0.169756638577147	0.169052725709951	0.165325221946454	0.16089733050242	0.15328756368428	0.145449153237289	0.138929898882407	0.132751264535182	0.124099342626396	0.114474033097061	0.10518673610061	0.0975076059114175	0.0921074553426101	0.0874858620214059	0.0851623525799434	0.0814155296284941	0.0792998635765839
0.301500999490836	0.309636596456123	0.306646123441807	0.300960020213347	0.294151713128482	0.287743567176998	0.279259452891136	0.26805596177631	0.256714158759105	0.246113224489547	0.233091723442061	0.217378292693864	0.207552940652491	0.196871483928289	0.187656076586831	0.180890557609385	0.175252622459669	0.170518847710229	0.166747325400783	0.163959728884339	0.160709408163341	0.158649140432411	0.155406636088996	0.15194204657581	0.150084654207215	0.148932205488712	0.146793789340076	0.145180515487594	0.142676644532236	0.14106392272063	0.140149365351816	0.138293565402273	0.138045499762675	0.135849449081816	0.134425585943968	0.129361584464916	0.125535872158455	0.117919785656089	0.111928477349548	0.107052534275189	0.101689478917113	0.0930488600778957	0.0838998060851724	0.0755079450515832	0.0689328917585848	0.063939752501462	0.0604185079978802	0.0596804876573757	0.057573976694946	0.0552252401266956
0.285660621796546	0.291496330657169	0.288458877448424	0.282558739149493	0.276370002363406	0.268368760894006	0.258809303090332	0.248004584717286	0.236790170426494	0.225086941910478	0.210944144555426	0.195510741551782	0.186176093892249	0.1741763944444	0.163195288706703	0.155080110468974	0.148300324275299	0.143412480498721	0.137966225886751	0.134513523449349	0.13055272209068	0.127063985231983	0.123739036226801	0.119513667788251	0.117165535722644	0.115600505234949	0.112201587578506	0.110371584965203	0.108323095497312	0.106673669014227	0.104447228718805	0.102494439508185	0.100957965539126	0.099769994299002	0.0982243466176694	0.0925339835674703	0.0872145186866212	0.0815037141697537	0.0764187157481615	0.0726518994409773	0.0675617985730825	0.0604351423242757	0.0535840335055591	0.0479210032919043	0.0430337180855344	0.0400437039697451	0.0383798802231598	0.0383863244756959	0.036079887422068	0.0337761027536639
0.264498247770777	0.269279531477031	0.266342982630729	0.258551687876013	0.250239752203797	0.242458091195416	0.231484740686683	0.22154236656862	0.208483537525502	0.19693139918477	0.183540757351992	0.16808924064552	0.158491147077675	0.143782843319576	0.133864885129699	0.125861802644007	0.119615187951922	0.113562049818257	0.10683057290724	0.101848899839446	0.0970881641699236	0.0934184977453975	0.0893148198279425	0.0861916048861505	0.084071116695024	0.0823381036266815	0.0793590079459952	0.0783948337530926	0.0762389070132401	0.0753865486911142	0.0716015643173121	0.0696786352775471	0.0684077338771973	0.067129817418702	0.0652204178941382	0.0599087147715858	0.0554451228958126	0.0522068999777118	0.0470260391442927	0.0436804437081768	0.039166794619026	0.033860359929766	0.0295126180587087	0.0251855777488639	0.0216104554355285	0.0200194022644543	0.0201997285199535	0.0202295202179815	0.0187954612718171	0.0167891957486207
0.23731342367318	0.240957928746847	0.236021954051945	0.226146834160181	0.217275823960111	0.208217316594067	0.197702071922624	0.188755727532355	0.17625512982476	0.166007873461528	0.151786489485388	0.137165440974193	0.128295019010211	0.112868670127154	0.102132461542673	0.0930578080739803	0.087678704155806	0.0833102505604884	0.0757093316693141	0.0687711032434815	0.0626868572686709	0.0604742666528539	0.058451090555717	0.0556055555240351	0.052765054664548	0.0513369732939707	0.0496988703768813	0.047575476973418	0.0451940732174604	0.0437798780339734	0.0408382832059019	0.0392560895442613	0.0380512662670833	0.0377812467970614	0.0357439462773604	0.031704503763482	0.0293828417257015	0.0268118976052752	0.022966316937215	0.0199179047547282	0.0169397531871442	0.013509104081517	0.0102709231214749	0.00670866433141748	0.00473567802149812	0.00371495796322027	0.00455894034396089	0.0034640278770319	0.00294967368482434	0.00174336836270465
0.201745343208739	0.205421753042787	0.198175933607195	0.187864212490484	0.179627681042658	0.170156532831156	0.160215620233219	0.149115799703556	0.137387387551784	0.12744532408801	0.113616918241316	0.099547314420585	0.0899506205429264	0.0781468956341989	0.0691179633058948	0.0620142147378366	0.0557628585579873	0.0509453442949654	0.0434654076342443	0.0383443973033607	0.0344869073030079	0.0334658139656253	0.0309625209129776	0.0287079856943462	0.0267843810957667	0.0256062663089964	0.0248800807528395	0.0229609118989298	0.0211896974657519	0.0201164251373992	0.0193163357690911	0.0191729068855463	0.0178666001792898	0.0161430024085255	0.0147465025112012	0.0106354754892687	0.0085763564666584	0.00665721761929021	0.00462757345174751	0.00239077627221308	0.000647235705458779	-0.00129863809030828	-0.00329331722767901	-0.00510425910104641	-0.00499720464669322	-0.00552774340783539	-0.0052768310076218	-0.00695260647038478	-0.00766111999048057	-0.00838695426854482
0.156232819849789	0.160504380136831	0.152847063681296	0.142006649447044	0.135756014900386	0.127461581728692	0.116073492528334	0.10439760079485	0.0938920227151253	0.0853529845636537	0.0741323445826368	0.0635166897908389	0.0562695293722775	0.0475017790055735	0.0399345903058387	0.0338062374403712	0.0282905685285543	0.0245056912358062	0.0200210078557238	0.0168696033437881	0.0152110395991395	0.0136246362780668	0.0122940386377608	0.0107816358765151	0.0101531787586591	0.00787240516156558	0.00692117806739811	0.00471156829062183	0.00412544364632371	0.00295780372586699	0.00227110728926037	0.00165665547623153	0.000903641034451789	8.42707457583689e-05	-0.000622456320555563	-0.00321127411986599	-0.00385306419162394	-0.00552331231886364	-0.00647983069898744	-0.00781245947271656	-0.0086711807146053	-0.00924721671680607	-0.0105602097435069	-0.0113782566784286	-0.0108995528975949	-0.011936357909903	-0.0116152801662654	-0.0129239968207882	-0.0132722345723754	-0.0140027753069158
0.108189455644664	0.109551573751546	0.102391316592085	0.0922183741682555	0.0868241779249336	0.0792586141489704	0.0701812114622122	0.0600981972521017	0.0533255909396365	0.0470649540516254	0.0380904118869632	0.0302871246219341	0.0255346186651352	0.0212544447690023	0.0178212352849638	0.0138474146074636	0.0109307019587008	0.00851374215441938	0.00605303332368297	0.00438883044998201	0.00316484525660205	0.0025631227464841	0.00195057519910755	0.00141969481192952	-0.000268463586845259	-0.00242502986062961	-0.00403896888177088	-0.00534871924319439	-0.00610056311758484	-0.00702801438526638	-0.0080941419204741	-0.00836251560124858	-0.00873611475676743	-0.00961287035589862	-0.0093600962726365	-0.0107604868005254	-0.0105351191649353	-0.0117199131466609	-0.0120421362203979	-0.0125147627255748	-0.0130051791922369	-0.0130014039321401	-0.013919815707916	-0.0146118930526657	-0.0139386863307198	-0.0139390919442149	-0.0144480254845158	-0.0156460862183888	-0.0159429062991845	-0.0164369889009242
0.0612142402006167	0.0588591539132105	0.0565792749482339	0.0474180569224705	0.0467835800438612	0.0418292118500357	0.0331163573011993	0.0263611192121114	0.0205594429645791	0.0176263301653531	0.0132127568379535	0.0110925394154101	0.010741808878198	0.0075595244272122	0.00586507007691604	0.0036797489631171	0.0015563664040237	0.000863244195731023	0.000742877425844498	5.69534376703187e-05	-0.00140652060597442	-0.00263240024261941	-0.00273608127471333	-0.0023944190720238	-0.00439439099993622	-0.00583137537097983	-0.00701269072302644	-0.00746353262104665	-0.00836184552139563	-0.00914155008628664	-0.0100746014773555	-0.0102266366457835	-0.0100183877279011	-0.0104004988052532	-0.0102506874707246	-0.0112482656439331	-0.0105047558380342	-0.0115396072456463	-0.0110393865319033	-0.011275849462344	-0.0116711632476073	-0.0118353009597955	-0.012444260411813	-0.0119298127649843	-0.0110826560498513	-0.0110887110122237	-0.0113891508698358	-0.013092514125386	-0.01313765248026	-0.0133933773108563
0.0295074275799697	0.0255824459978838	0.0242346123673793	0.0193377826961999	0.0195668610366596	0.0166390488063976	0.0120833896507762	0.00847385752764519	0.00622385230317985	0.00404274487996619	0.00295528601522474	0.00218231080759627	0.00326573357959857	0.00106619010324685	0.00078445377430136	-0.000302558824752563	-0.0011802573730617	-0.00125248791599182	-0.00094680931935648	-0.00029924090182023	-0.00148737844120563	-0.00251018618260443	-0.00262825048271658	-0.000887823272066091	-0.0019331968410704	-0.00357559793263112	-0.00603682019601545	-0.00684402063204633	-0.00787347040798154	-0.00673196575930896	-0.00789645916600771	-0.00731945585737965	-0.00685538110296475	-0.00645871171470451	-0.0070445727726853	-0.00811354789177245	-0.00765712261952245	-0.00765413031156696	-0.00711998224892904	-0.00784522871673081	-0.00850366938143903	-0.00872907602269427	-0.00920333142601905	-0.0074701693753402	-0.00621811080554801	-0.00550403562835032	-0.00673715084425151	-0.00748133186553949	-0.00883427106507112	-0.008000096707069
0.00717288778428475	0.00443095906642139	0.00351854533427083	0.00247227653699321	0.00387778580612803	0.00316782459105758	0.000980254491234596	0.000853484717160828	-0.00026570136689215	-0.00179701094615486	-0.00151763460188724	-0.000353931840586911	0.00420170585340219	0.000161683478013982	-0.00023558933413012	-0.0011151734685227	-0.00109127247757011	-0.000578758052564324	-0.00039621559964604	9.44247663467134e-05	-0.000874970990595504	-0.00194958586327991	-0.000506617671200589	0.00275800359401065	0.0014996311596151	-0.000547506793209363	-0.00284211116323135	-0.00387074040078027	-0.00463370614156601	-0.0031339869211263	-0.00517496998440151	-0.00372027888666885	-0.00204072211707929	-0.00172227546736362	-0.00285558969286142	-0.00327807924163787	-0.0034700216340085	-0.00254173279489916	-0.00204290927316265	-0.00285729487064688	-0.00399368341819503	-0.00525971493003548	-0.0056849289705781	-0.00377005218763308	-0.00337388629607984	-0.00230156270813923	-0.00341496102146427	-0.0029063128981622	-0.00452862431213838	-0.00242818645227045
[truncated: 188 more columns]
