# Supplementary material for: Performance Comparison of Centered and Tilted Blunt and Lighthouse Tip Cannulae for Drainage in Extracorporeal Life Support
Source: Cardiovasc Eng Technol. 2025 Feb 10;16(2):238–50. doi: 10.1007/s13239-024-00770-x (PMC11933157; doi:10.1007/s13239-024-00770-x)
Supplement: Supplementary file 2 — Supplementary file2 (ZIP 41,511 KB) [file 13239_2024_770_MOESM2_ESM.zip › avg_velocity/rc_0_mm/Lighthouse_0_Qc_1.3_Lmin_Qo_2.6_Lmin_rc_0_mm/V_ms.csv]

0.000913376581598662	0.000838897506858945	0.000276337819992841	0.00137696010309644	0.00231381710146444	0.00204762291190464	0.00127389827883817	0.000731112022752601	-0.000307359360394645	-0.00185035232865439	-0.00181682505751619	0.000946498296018522	0.00348457262070878	0.00615003555825922	0.00793001085117208	0.00845083969989485	0.00607531645957624	0.00255684797271102	0.00214047510269403	0.000639047468190976	0.00157630210291301	0.00295516655682695	0.00635755770464885	0.0050214812162111	0.00350220602015412	0.00520535721433752	0.0040846604130563	0.00177551680913269	-0.00225020473815821	-0.00188903675054704	-0.00232121406878894	-0.00199125453082175	0.00135101026435755	0.00280440421081408	0.00209062075284062	0.00104109407410199	-0.000610558201681908	-0.0032158063283275	-0.0042879840282676	-0.00222457287791588	9.80807383762022e-05	0.0015832034938948	0.000350793559465691	0.00104120740060483	0.00216109240712773	0.00765960365234863	0.00988318248196204	0.00612030438430532	0.000467399036349399	-0.00130603037354636
0.00450465530257336	0.00443193125565392	0.0042226292983686	0.00492624811849118	0.00453939362296284	0.00353211064724738	0.00286905266564692	0.00191192410519944	0.00177857679503977	0.000156050026642112	0.000370848830306393	0.00161930729644525	0.00348858412909135	0.00414252977414537	0.00577789116642724	0.00612907058105993	0.00427647664736616	0.00169125179783163	0.00138786414527924	0.000574297212546738	0.00192496335268899	0.00417117673823042	0.00580131023585875	0.00537885492349573	0.00355041560274262	0.004553695075605	0.00443563588540531	0.00220378129707915	-0.000397713002713496	-0.000219636698444071	-0.000352943867402588	-0.000283352878138303	0.00169505828517125	0.00141813441499689	0.00102719846206217	0.00117922165058435	0.000351522346535052	-0.000281818201098347	-0.00165904912955479	-0.00010915942601126	0.00138390487155729	0.0022280080165622	0.00105628714969035	0.00134403699394058	0.00132892845901491	0.004401269680196	0.00672034774880291	0.00441021338963153	0.00191009628951511	-0.000444629550344245
0.0100631464730567	0.0112013769169368	0.0118768872441932	0.0114948806929392	0.0104489956216984	0.00921130436564219	0.00872360299418499	0.00729970860070625	0.00597981651087266	0.00390753506349433	0.00307244171612599	0.00309924576189657	0.00267132221866431	0.00222786590421921	0.00217784145105793	0.00204162069518409	0.000749382628280798	0.000375466317529056	0.000371414213730877	0.000773651021938743	0.000748411006816322	0.00158523553574682	0.00138910505912997	0.00175644213049166	0.00140369885554124	0.00329416785777197	0.00375790342755363	0.00202340331791062	0.00115175859643779	0.000752523577911855	0.00124002472596611	0.000925948044991572	0.00141906169377664	0.000852312105806544	0.000429767994520456	0.000141920721272793	-0.000715132616802981	-0.000691547106167532	8.93983441858232e-05	0.000107570356792089	0.000214026553950668	-0.000565676506355028	-0.000779641315530222	-0.000447391912239363	-0.000387555178079212	0.00222017937518905	0.00306780302276665	0.00215190211602796	-0.000804475092612651	-0.00219752772944274
0.0161533763824565	0.0173878320419477	0.018387218811892	0.0181679574932943	0.0182651381489804	0.0174439979853322	0.0157985828970765	0.0139197409896406	0.0122515957049288	0.0100432969045806	0.00762058810812903	0.00547352899679333	0.00407958797329494	0.00242025331318765	0.00117595584875903	0.00037871355333913	-0.000365667010030133	-0.000414273377320585	-0.000240012020134725	0.000844263880139952	0.00117777191164471	0.00172706229140729	0.0013243646826498	0.000958395080637262	0.00121481514321118	0.00210236463752342	0.00241301841525312	0.00187654301460022	0.0014019600658872	0.00128673684871034	0.00159439164720996	0.00184994802102577	0.00196346739467208	0.00127507730597142	0.00104380857315046	0.00122115770848947	0.00156807775559721	0.0011278678536985	0.000142226294037463	0.000209661950617605	0.000377474598288172	0.000396067241854498	-0.000590641324303465	-0.00121779161043807	-0.00242144153816332	-0.00301841310717838	-0.00296858461915966	-0.00303295509475506	-0.00293310712154551	-0.00363884343261166
0.0261634303541386	0.0285132109342798	0.0299016615271782	0.0301597604514884	0.030824404180865	0.0306245018507596	0.0288808427340364	0.0263807013334474	0.0242911067645809	0.0209963990161699	0.0178143450222358	0.0137929504352562	0.010319954888977	0.00748474568449552	0.0049934104231435	0.0029145655487153	0.00132887684889914	0.000591431146438236	0.000967104301868016	0.0015956789477104	0.00250476348673283	0.00260830757317303	0.00247652559952803	0.00238833847492391	0.00202694627570969	0.00230549799366105	0.00204581516682088	0.00170354704206807	0.00159849450947184	0.00188425097687428	0.00177442953331636	0.00186850336223119	0.00160167929079638	0.000897606256233566	0.00039478235436827	-0.000236870389182009	-0.00017812802793881	-0.000364712308053556	-0.000614210937433504	-0.000995874414843166	-0.00175997807635531	-0.00265672356783621	-0.00429101378052601	-0.00482151751037946	-0.00594338141566487	-0.00640997618018261	-0.00593037600715112	-0.00583868248901036	-0.00620233610836892	-0.0063253718423063
0.0355723862186159	0.0386604444233538	0.0413713695422858	0.0423042683740794	0.0438172456030384	0.0445010833842887	0.043733438212786	0.0417579848939113	0.0398542345195059	0.0360868789746163	0.0324706825036645	0.0276168459893347	0.0221121180246238	0.0171680947917819	0.0122229599258743	0.00766885574500069	0.00478890474323989	0.00319579082963872	0.00360824300577276	0.00381428055226449	0.00414378045360657	0.00365043458768893	0.00336188861907856	0.00336807541719226	0.00312773829307193	0.00306531926465382	0.00277434983489756	0.00217359579513141	0.00172177551920693	0.00172936243333266	0.00118555462058258	0.000715006543907413	-0.000133197078733563	-0.000591471685077029	-0.00113013719420714	-0.00109341560324117	-0.0014619396221004	-0.00155651674900341	-0.00258353732933543	-0.00374570944474895	-0.0050648845287002	-0.00620129797287736	-0.0067026006821939	-0.007117263832281	-0.00831774646593768	-0.00884693075961905	-0.00861826864991701	-0.0084686315066262	-0.00805868273337957	-0.00758615445207535
0.04511437561624	0.0492500055039889	0.05288278789911	0.0557391689470799	0.0585718123509654	0.0599352528180248	0.0603727711303159	0.058863164626718	0.0566235878819164	0.0526618674203273	0.0481592639179341	0.0429151892943804	0.0359139010003312	0.0295155583591108	0.0224957534456373	0.0156656057149088	0.011929995756627	0.00845664285713693	0.00841593695387799	0.00729537607626803	0.00640637059756759	0.00475218474202444	0.00420485265104416	0.00404433463050704	0.00344867261849998	0.00271750912757362	0.0017930584004843	0.00112698892036823	0.000119976429351942	-0.000781092417113175	-0.00126830235693443	-0.00220973440186333	-0.00357629316460872	-0.00423021757513765	-0.00476862395492961	-0.00528045010311642	-0.00536657841560494	-0.00528833430059329	-0.00535241521448302	-0.00617298709908969	-0.00705978810478123	-0.00779811186053191	-0.00807377239001756	-0.00861832576738286	-0.00911521305812583	-0.00926730963066851	-0.00888527752985217	-0.00840087068928367	-0.00848977592691782	-0.00750078655133659
0.0531017408912678	0.058902974421663	0.0642407917234164	0.0688030958375798	0.0719773748158331	0.0752558776692133	0.0774415118503152	0.0777355089031997	0.0752768186014357	0.0716658698402425	0.0658985715791064	0.0596121434015847	0.0512615616602084	0.0435120483885445	0.035702890799313	0.0282840086784432	0.0223219719660076	0.0183399982528587	0.0153273526754773	0.0123798828958938	0.00968244573154154	0.00720378804943102	0.00560262253194334	0.00391050105540068	0.00253509791424017	0.00135471324758159	-0.000267197606035102	-0.0017909464168908	-0.00351364325331295	-0.00503057986954755	-0.00612343270109725	-0.00697936671285027	-0.00752891537029891	-0.00772593622077225	-0.00792338125075596	-0.00766302584588341	-0.00678933883434526	-0.00612596378267709	-0.00591003534769993	-0.00607517321169713	-0.00586799303200419	-0.00564299101065	-0.00550833874240353	-0.00569301109199731	-0.00658442396400779	-0.00699264601267149	-0.0070012713745612	-0.00656908377971761	-0.00703893375718652	-0.00588346581852253
0.05973037255315	0.067250764390759	0.0744637224335822	0.0812816855780672	0.0866668211801236	0.0917792915414323	0.0949640347687367	0.0960831504779399	0.0943813701313256	0.0916389645450768	0.0854966943788299	0.0780695954335708	0.0677687166994317	0.0584460373632924	0.0483014175376613	0.0388694647109093	0.0316247061215312	0.025909545148802	0.0212558115002529	0.0167545242545307	0.0130903094536582	0.00899550362169956	0.00639462648577759	0.00342000808199379	0.000587954986550282	-0.00219261676291488	-0.00473115870137135	-0.00692710207406973	-0.00842648222342979	-0.0101085528428389	-0.0105582783669302	-0.0107918443460594	-0.00996142134511927	-0.00914998552976353	-0.00757679292213161	-0.00679454702744745	-0.0046602496669667	-0.00318381066828179	-0.00171856243464509	-0.00125623876206251	-0.000822940442582105	8.76716763796569e-05	-0.000532212257470421	-0.000815437444574213	-0.00214748317729249	-0.00294627491172164	-0.00432026998811742	-0.00457775555260293	-0.00458473617561614	-0.00440365067229174
0.0656910321725681	0.0748932136127896	0.0847954959539059	0.0942931637877729	0.102370093961744	0.109878219511287	0.115121252905014	0.116766327048556	0.116177104690163	0.112974336076352	0.107558180353314	0.0991024733198653	0.0874693857332472	0.0760050526647181	0.0636788627984658	0.0521364586706269	0.0420133589006293	0.0340278110795188	0.027207741856228	0.0212735769909352	0.0157213709559918	0.0105831052172424	0.00629732177277253	0.00153769080954522	-0.00209191480978086	-0.00574983916648212	-0.00798400011379378	-0.00961851978994111	-0.0101776846496924	-0.010795478459019	-0.0100043779944832	-0.00890003768230219	-0.00704562439266806	-0.00450994037146956	-0.00175460117097697	0.000195785841410318	0.0029427017770507	0.0057248285580404	0.00752234294412548	0.00868473614841778	0.00976585954498159	0.00996652557989145	0.00896761655837302	0.00759647840564115	0.0050493702383374	0.00268703043020471	0.000271949994946519	-0.00122771029116957	-0.00216378027785464	-0.0025758216454159
0.072069647514162	0.0835255185108924	0.0964768548678879	0.109530476654721	0.121834968697163	0.132264192591385	0.139593543822618	0.143777957618727	0.143568804814108	0.13993235804399	0.13258379896412	0.121918456348838	0.108383691791569	0.0933646297864195	0.0784764453571873	0.0645597126297845	0.0517848814776982	0.0409946765051072	0.0319460362664555	0.0243404609675588	0.0168278686164336	0.010359611272995	0.00497336917617364	0.00051024826399822	-0.00243636259607878	-0.00407315328765049	-0.00520951253836724	-0.00576670028782544	-0.00515370383463994	-0.00444379283865354	-0.00276786175066798	-0.00121297472307614	0.00153212699492472	0.00513963053958877	0.00839690928643153	0.0107749989235027	0.013585372675986	0.0170101720957795	0.0199608037756351	0.02173612453446	0.0234584953016909	0.0230600147333502	0.0213802897056989	0.0186934604924912	0.0146565141708459	0.00980723518743264	0.00521255055165078	0.00182884351482811	5.08240976833189e-05	-0.00128513474921441
0.0779181949730462	0.0927674985326403	0.110021910050738	0.128133799455472	0.144617186276301	0.160433488731624	0.171225279082942	0.17769692157305	0.177832078104491	0.17302337915016	0.163345931140104	0.149619494306114	0.132270109813229	0.114058015593066	0.0961694697024355	0.078175154074607	0.0617203157952712	0.0480627146203201	0.0360667677786225	0.0258141875679371	0.0171129018325051	0.0104836784711493	0.00568084345363017	0.00322372558548146	0.00253089677132878	0.00291301043202553	0.00296542283244116	0.00367275522466192	0.00473853551293007	0.00573235259185457	0.00682900521108089	0.00827292475530529	0.0115977015848253	0.0146591225540458	0.0184250135128614	0.0220073405188711	0.0257555557227448	0.0301602533025445	0.0350433138320173	0.0384933695902646	0.0402669063650987	0.0399193161245844	0.0374255015337103	0.0333121030014085	0.0268180383006232	0.0197333686694666	0.0126205581258881	0.00724516760948164	0.00301598782917473	-0.000124043181565816
0.0801168150030526	0.098656162948985	0.121616569761457	0.147171556537629	0.172070805395342	0.19335843058598	0.209760227065629	0.219020496940242	0.220132741037897	0.213478221509158	0.201262342956738	0.183949536494667	0.16137512537177	0.137226159139863	0.112337883535258	0.0885424648785207	0.0683121608851339	0.0509168279459203	0.0379651149032119	0.0282326932626775	0.0205619222373243	0.01563053666963	0.0126219198607799	0.0120539788115562	0.0122708920686051	0.0125549136355646	0.0118887219433757	0.0121190816227713	0.0125742291898009	0.0133343905254675	0.0135631045859461	0.0146343850136479	0.0170454347783518	0.0196795933418462	0.0233423301289302	0.0278327515432593	0.0343121402348196	0.041002922285667	0.0486858832626716	0.0541496410564843	0.0578062752454566	0.0583163956480899	0.0561413298163111	0.0501078344983866	0.0420142514887812	0.0324642220981272	0.0226875466285644	0.0145074720484718	0.00777189795287282	0.00161255159474516
0.0786501041705299	0.10121534592458	0.131270126461006	0.167592829683782	0.203188822420451	0.234160756303159	0.255441136659922	0.268361119019933	0.267380231410546	0.25990998822536	0.244780880281164	0.222520331904241	0.193556134120758	0.161351803930055	0.127855420736445	0.0968249361426006	0.0720404954068426	0.0534244359505851	0.0404732982272422	0.0313874830916131	0.02561559425546	0.021606552825058	0.0198414956376667	0.0186553245913119	0.0174891930602345	0.0166380791153445	0.0156325199969833	0.0149523302106215	0.0142100431783841	0.0137548183381228	0.0138916950364252	0.014703626172628	0.0167327414926202	0.0200285928962149	0.0242989633685305	0.0306408522363533	0.0400408449453394	0.0493987676031605	0.059576558255148	0.0699719331240777	0.0771971701729711	0.0802313744426018	0.077047110553474	0.0693904665908062	0.0596825180243119	0.0479006388429717	0.0348059969216521	0.0231669811552672	0.0128517194937707	0.00387977648607758
0.0706688726356913	0.096705817355277	0.136249575552957	0.189233951520797	0.240608881613516	0.28631264534803	0.315185210052283	0.330457229103948	0.328124408465179	0.317234675116014	0.297020936238098	0.269576150653102	0.233336590446793	0.189678005382727	0.14251394051954	0.102779543099106	0.0735966589189535	0.0538868499266761	0.042460058533285	0.0334078958616492	0.0271393473813529	0.0225842720616176	0.0195163018595485	0.016092862982334	0.0132871814069604	0.0120591930229998	0.0109814727997411	0.00989489073919967	0.00915069518304962	0.00797570050882292	0.00849024240514795	0.0102132126502747	0.0128478675282103	0.0161506079170549	0.0216454802516762	0.0301114868246639	0.0424979580442365	0.0579589853765429	0.0758137480745867	0.0928904481929413	0.103233597769416	0.107801741207646	0.10323326219011	0.0935959686953714	0.0809905818995554	0.0669994398761062	0.0497315240233204	0.0325748373949731	0.0179199921215343	0.0015527249100795
0.0549567740984478	0.0808465692936781	0.12883478899853	0.205097150311209	0.289456702799453	0.36260917025789	0.401275533663168	0.412334643037719	0.404658464958504	0.384878490168587	0.358359139934035	0.325220846176114	0.278930214219874	0.220153396155683	0.152871477622294	0.098260213377059	0.0652225471946572	0.0454652524672787	0.0337759636504916	0.0242366636849566	0.0183861387183415	0.014195534092966	0.0110566174689661	0.00746863220012083	0.00505911560787154	0.00362681393221118	0.00284294839399832	0.0024158650339269	0.00224763774524919	0.00240126777413053	0.00308376318137937	0.00366346091845533	0.00674398183199506	0.0104615860485442	0.0167241796639753	0.0251155772852818	0.0397736579281785	0.0632621217308683	0.0948082835016427	0.126744200920741	0.143008452155207	0.14781719692842	0.140011398340139	0.126726060504426	0.108668537842903	0.0894328496077571	0.0659132619812515	0.0404214342339863	0.0140155877878461	-0.0064517109359255
0.038740984109758	0.0585084712104567	0.107272756001832	0.202613094773079	0.329643252810451	0.451303851564788	0.515036607758241	0.52504590830172	0.507691452902047	0.472999367681764	0.437134980625951	0.395777387805076	0.338670621477156	0.255283862894412	0.14616529401143	0.0786563136225887	0.0473464549839372	0.031280849126278	0.0212125474612666	0.0133406107651193	0.00821849907777174	0.00481250887666738	0.00250629770955835	0.000901668154030609	-0.000552565123934684	-0.00131429122834779	-0.00182070739866733	-0.00145413752388361	-0.00101216243111653	-0.000613914505734442	0.000364893454450005	0.000591936970994246	0.00276097086339511	0.00529867241997194	0.0108631373619965	0.0175997401681375	0.0300489259393984	0.0581165934722686	0.108605642457091	0.163615435019959	0.191928870094467	0.198527468189132	0.18773437974972	0.168418752100942	0.143818826244309	0.117364131675242	0.0842586735050322	0.049855035348165	0.0141833972560156	-0.00547084206288369
0.0220473794650013	0.0351537424751166	0.0744145432734942	0.163868734231891	0.339334196638674	0.516788280949384	0.597567863321959	0.606637050802468	0.587829695556484	0.540306004735321	0.492823899375293	0.441182581257004	0.371154980207286	0.262163361336345	0.126402418521555	0.0532657587476207	0.0265315832230233	0.0144142602901762	0.00771883040490394	0.00289992922647706	0.000134963433526446	-0.00117700971142559	-0.00136033213570297	-0.00306272765899983	-0.00344106279493342	-0.00329476810215474	-0.00314643157352517	-0.00238776937261869	-0.0016433783339289	-0.00192194206017453	-0.00157755914137637	-0.00193721939254156	-0.000359939110443096	0.00107454435589256	0.00520120436009881	0.0101044071424776	0.0181510324128802	0.0483556344468827	0.113249331664285	0.189506981893179	0.222143070729962	0.228698425111737	0.215618286853651	0.194945215731067	0.164186134343148	0.132663915322666	0.092214480925958	0.051994552682935	0.0111653604655009	-0.00380230586986925
0.00180945693280865	0.000171764682349877	0.00741291848398834	0.0442952291133237	0.206506988669786	0.525359969454239	0.684780002123632	0.703810210275347	0.673694402820986	0.611871651023789	0.549214856420447	0.4781682829309	0.381017177329175	0.216135267200199	0.0599891331827347	0.0114835934924877	0.00459455751251542	0.00140085561508735	0.000685556727410844	-0.0016530633497193	-0.00172516441314555	-0.000416008135821467	0.00115847441243234	0.000227814034565302	-5.32593684046605e-05	0.000292066953785887	0.000543339375720172	0.00044640958834714	0.000890408234833892	4.75532143339512e-05	0.000873306010788001	1.63353113519495e-05	-0.0005427831901381	-0.00272388573054652	-0.00114043372457611	-8.86454553627229e-05	-0.00255536723363583	0.0130897686545903	0.0796099514031211	0.205575811764935	0.24475963658663	0.24786907730519	0.228410104688984	0.204479413732902	0.169170428341815	0.138213870270844	0.0955994982862756	0.0547383966243741	0.0117471703565008	-0.000946251373693447
-0.00647644217409806	-0.00902494631270707	-0.0105756136881491	-0.00725391035741577	0.0624276143485163	0.394889191282294	0.74864591840573	0.839935597127787	0.794466674778161	0.706270004715638	0.597969811533668	0.457842313456035	0.274590114620327	0.077469911523026	-0.000232023552055427	-0.000883624201508087	-0.00213550239139069	0.000969079595303411	-0.0023796871660343	0.00529726804569953	0.00490619142823034	0.00868343292202356	0.00408441840192487	0.00396577886761256	-0.000771713910904724	0.00225595148764452	-0.00166126521342031	0.000554685340164917	-0.000181315279054367	0.00169727522068884	0.00082229426576406	0.00120413800952969	-0.000667343438067329	-0.00106864078887076	-0.00207129035146973	-0.00310692490994207	-0.016779306535051	-0.0212233441101226	-0.0245921162922662	0.0828683613710273	0.173338108026294	0.202553596655784	0.20399144854802	0.187566379852147	0.136086213497091	0.0904729669788706	0.0453256740730974	0.0147320569874163	-0.00794513380740623	-0.0102765781764211
0.00936367281391576	0.00157050130190831	-0.000582079779542591	0.0174767133197701	0.128359455943057	0.624292774717223	0.922099261941378	0.971181690307885	0.893143816188837	0.784966056679561	0.64766604826167	0.477330955813692	0.296247405980424	0.13841013669952	0.0436471549847849	0.0282475975146586	0.0239351834775576	0.0203205023511437	0.0114925613604537	0.00804133344506657	0.00199741816399898	0.00144424751543865	0.00152750859927317	0.00552371242500869	0.00676476217102441	0.00478305610777696	0.00108975701947865	-0.00429180241034787	-0.00449214297222288	-0.00467777164193218	-0.00504638792309959	-0.00510056154000724	-0.00387779298839386	-0.00248799587678739	0.000342358967640867	0.000251571862804014	-0.00123565785156084	-0.00305076796568111	-0.00212693511217252	0.0297739611528816	0.0990019350258718	0.173416920022909	0.208713350813314	0.198737040886612	0.139427742209381	0.0908560907273175	0.0609407104478471	0.0452713440928687	0.00637948226662995	0.000942678466129728
0.0174740341075059	-0.00151888797824667	-5.37235471741808e-05	0.0352944382935976	0.290402774219063	0.86731352214846	1.06388430328575	1.00780309987886	0.888231779389809	0.783508472860391	0.662978691543161	0.529995865704283	0.36899347247783	0.202891292572817	0.0900681357829454	0.0612907460369655	0.0462636695031831	0.0316424640608984	0.0164487410750206	0.00591065268190103	-0.00573434608225598	-0.0135025319392276	-0.0165160698776536	-0.019301619902549	-0.0172636720137171	-0.0174952954880159	-0.0186707291888874	-0.0186626864137942	-0.0182553432416839	-0.0150370841837675	-0.0120884882646447	-0.00917290712082938	-0.00559175366299128	-0.00295922572933736	-0.00162674369526084	-0.00291208414683988	-0.00515722200936361	-0.00711571530170062	-0.00148136117863176	0.0381771984129525	0.115022949999	0.21461720220174	0.281233716139789	0.289792924109305	0.218428241792032	0.125711503908995	0.0751933757750484	0.0457676725862966	0.0159281757842267	0.00436219542876
0.0185014565256755	-0.00278955591237426	0.00639403211779413	0.106498102670565	0.591924557285206	1.01514625380689	1.04542588854626	0.927549402982427	0.817346834702211	0.719153980191104	0.629620226306069	0.514369105089624	0.37433803398398	0.231445497808136	0.121432507734129	0.0836370914621089	0.0593017269792882	0.0360046637195303	0.0168690706921917	0.00103068626119515	-0.0127145746102298	-0.0237710338706287	-0.029318489589014	-0.0337193477793155	-0.032965430529559	-0.0321093789046544	-0.0297058359987812	-0.0273636263217066	-0.0252856730134478	-0.0210281223746587	-0.0171309592979072	-0.0124483839408319	-0.00702579151657265	-0.00409846719778466	-0.00411032222306329	-0.00628858813751562	-0.00961956692455626	-0.0114306197965775	0.00158732321886777	0.0576129198771276	0.145023903540912	0.254382287456904	0.320653404783077	0.323415149230441	0.230833778804675	0.0971333691807667	0.0576391720807417	0.0429825633197386	0.0248332139416899	0.00961076972766613
0.0148146215334066	0.00255482345378567	0.0338671675538542	0.292230469224291	0.806161494024808	1.01529288212018	0.96915673584766	0.855103714370752	0.762918841157586	0.676612983227915	0.587570308281301	0.481935300256364	0.360504248137573	0.233104496690219	0.141187851354991	0.102230788862714	0.0682895259033801	0.0362546703309848	0.0102639198445165	-0.00943687917979392	-0.0253488974776221	-0.0371239136491006	-0.0434601923440414	-0.0471483928752481	-0.0483144402914889	-0.0469256537502352	-0.044962990428676	-0.0401360866447453	-0.0345735742570457	-0.0292191403148715	-0.0233491673621222	-0.0168483531766971	-0.0114715040641694	-0.00702618412817944	-0.00677266993087535	-0.0103947165702638	-0.0164631182111438	-0.0154144568393023	0.0084927364398625	0.0788904380867608	0.175086424856606	0.275899724402382	0.332149615444285	0.330881440125452	0.233359944222899	0.119488400832535	0.0753915444538003	0.0567817023415778	0.0292764604171486	0.0139237270052377
0.0266484372971478	0.0544690841675168	0.14620662258591	0.503701395477729	0.832599797470921	0.899231665248083	0.824653548425124	0.744782870751039	0.678888763248228	0.598011843345655	0.515439538180288	0.424579495134407	0.323846135002265	0.222266141864238	0.144637711573922	0.106904120388162	0.0675852366059669	0.0335619385727379	0.00374642202204048	-0.0156865908762623	-0.0338834561378956	-0.047038461398242	-0.0543902833559317	-0.0571148462918203	-0.0553394677342079	-0.0543653770180925	-0.0497621650455748	-0.0456676917837516	-0.0391920823834413	-0.0331551054834441	-0.0272849713697337	-0.0212358594212554	-0.0143502232363683	-0.00973230783142882	-0.00716378072798115	-0.00917092617810189	-0.0140151510322734	-0.00970918797575982	0.0260966283834793	0.109805294502866	0.206377529605565	0.290792523366442	0.334570102166919	0.319274400913718	0.231152256993906	0.133853980491359	0.0920865560845626	0.0664301148922599	0.0330597792717638	0.0166347811494591
0.134830679391956	0.226932332996744	0.354642497062348	0.61171190303867	0.726923314500901	0.736233694817145	0.685425070630054	0.636564757581806	0.574447867527811	0.507323675668504	0.434465719462088	0.35825752776355	0.281738413562666	0.196325303327692	0.136103567810151	0.101012250126298	0.0605537470544066	0.0261440749141966	-0.00361189443565784	-0.0241668977947444	-0.0421789590697615	-0.0525179260977289	-0.0586259728808193	-0.0589145853350683	-0.0465788455818218	-0.0356004890338015	-0.0369365235074036	-0.0406907431139048	-0.042299439393258	-0.0368625862821027	-0.0322753258381232	-0.0269221414682625	-0.022024601292145	-0.0159518100661377	-0.0109034739889155	-0.00601035490905206	-0.00450451827175442	0.00938590788824357	0.0546886175037874	0.135342679362331	0.217537745922199	0.274205633366861	0.295589955957409	0.279068667354556	0.223447179123494	0.181408392702343	0.129879001283152	0.0838338854324692	0.0306010720505119	0.0185841692591271
0.289624445100663	0.397276696387273	0.47994363701771	0.583523100801238	0.604679919415352	0.594946435736292	0.5640821972329	0.518084688080303	0.473415690673357	0.418896562436293	0.350942244745845	0.288060048781492	0.232299169718423	0.164694766057954	0.115750466602185	0.0869077714653498	0.0491581184904967	0.0161332805445886	-0.01021723210741	-0.0295621734502953	-0.0442428952636177	-0.0515575944454372	-0.0551317721630672	-0.0536643245095573	-0.0426371849048294	-0.0322233579433142	-0.0312494195593668	-0.0361636593552058	-0.0414662455990672	-0.0385965510148626	-0.0400118224310775	-0.0344354636852164	-0.0293110232688222	-0.0210702110770042	-0.0135244968411286	-0.00454365134396043	0.00334867009882713	0.0295071750367409	0.0843960559995022	0.152520659592025	0.203998272467051	0.228714542456935	0.228154115420419	0.213861477121735	0.189986023297283	0.162078648579753	0.121664149490559	0.0662915255216338	0.0271339502918204	0.021908358164831
0.353052592003437	0.421448235770994	0.456337835771565	0.498756496405893	0.479412292338209	0.473287276245573	0.445149711895178	0.408095070518748	0.369363649638532	0.322981114373858	0.26956795537551	0.225249507359382	0.186678749025062	0.136880694083549	0.0919524008120789	0.0677916154378337	0.0348552689969816	0.00479082507672801	-0.0187928114699379	-0.0352117190875904	-0.0436700047531924	-0.0466521393272029	-0.0507201674294401	-0.0503875859102283	-0.0412782250928924	-0.031398710364147	-0.03081440950438	-0.0371499962887864	-0.0440568409665895	-0.0437141454260484	-0.0455513857761261	-0.0417781319160688	-0.0385477968291603	-0.032344621559613	-0.0243046606086429	-0.0126047723856204	-0.00145048041631804	0.0324779854202114	0.0839945062474119	0.127907413868544	0.153595398578805	0.16033089366948	0.156582608601748	0.15072313756946	0.138975017053127	0.115251137795272	0.0852617086105256	0.0435528740624738	0.0228666688467476	0.0216889094827768
0.315495159031143	0.340678334070783	0.349993201003715	0.34747391321538	0.349489825855849	0.341654653815874	0.320671545568441	0.292606369004338	0.266597792645055	0.231887247468599	0.196959294111685	0.167469120520161	0.135959829464631	0.0991163478677105	0.0661887789221971	0.0460941414579021	0.0193625320461732	-0.00673243303241435	-0.0261670313662207	-0.0357533838314462	-0.0365055455140027	-0.0374068196086181	-0.0418939215386528	-0.0465639313938997	-0.0499184392270432	-0.0471343183594957	-0.0464703404233233	-0.0443660725137416	-0.0425450499186412	-0.0424034153524658	-0.0439750191463741	-0.0417774381886767	-0.0396482196837362	-0.0363089197165387	-0.0315112776191613	-0.0247039571164486	-0.018196116233633	0.00656081134244793	0.037065768494681	0.0546667940896845	0.0662392000748952	0.0780333931800405	0.0826930082526574	0.0889342302270234	0.0875889369327178	0.0732056648265705	0.0540010422190157	0.0270453143465725	0.0201686445534545	0.0197892416445372
0.207170853790447	0.210813498486931	0.212500752090542	0.214743223543971	0.219070437335343	0.213088946448101	0.198174773060912	0.181726145198841	0.161851262017752	0.143799955905389	0.124612747169763	0.107717794401949	0.0860666747089484	0.0620922015971447	0.0390168020529356	0.0260172823726241	0.00906074099394255	-0.00871228967640316	-0.0215223298569811	-0.0304730680054736	-0.0291163816219752	-0.0313559043152583	-0.0328339181889612	-0.0392261523840589	-0.0426689640181408	-0.0418663405590821	-0.0417850468483187	-0.042681154651114	-0.0424417939460981	-0.0413539493397433	-0.0384936022048349	-0.0384606871863737	-0.0397499430515927	-0.0415192449297049	-0.0426029039783813	-0.0406569736613048	-0.0315655109368794	-0.0167413487427092	-0.0109842916545572	-0.0145449825531437	-0.0173591203806933	-0.0121406996751705	0.000895711415530886	0.018253195829364	0.0289690819797475	0.0311071492065287	0.027813757601235	0.0196447301692624	0.0170658284957273	0.015874298655795
0.0653009988005029	0.0706810357603024	0.060273423587866	0.0744024029447702	0.0758272865889113	0.0804557609182242	0.0768709602319847	0.0692342778016526	0.0643398479724684	0.0594226321636169	0.0566626220205397	0.048482411516776	0.0377317350952263	0.0232465091357826	0.0148274214382746	0.00894753658962214	0.000872747497356927	-0.00598809559102851	-0.0117717474172593	-0.0220013417371473	-0.0169044330748336	-0.0188932210793028	-0.0174758691338445	-0.0250312977391186	-0.0309245702177363	-0.0347053524550332	-0.0385435471136922	-0.0416797695647398	-0.0371276072925401	-0.0227888470660001	-0.0189107623016052	-0.0218649550794492	-0.0323853238859332	-0.0336002005468127	-0.0373624045334633	-0.042803216378961	-0.0419721041643847	-0.0466938448712796	-0.0503584537599559	-0.063177767778702	-0.073662260315682	-0.0859954152481028	-0.0776787518281096	-0.0564597217047982	-0.0355974917578756	-0.0137476992080938	0.00154077464171041	0.00927960288771675	0.010212078164545	0.00862269071137677
-0.0856051731077256	-0.0786493903157603	-0.083692868001776	-0.0726697853552631	-0.0738001802593884	-0.056811611056601	-0.0475839673484538	-0.0445684561889456	-0.0343007714744877	-0.0277953357139099	-0.0225585286633417	-0.0173399912247078	-0.0122970435217786	-0.00781008872883414	-0.0025739253285163	-0.00179951894796344	-0.000409111514091294	0.00144358504367756	0.00336005228687348	-0.00109050794950198	-0.00226951123649418	-0.00487246688608309	-0.00436887956329735	-0.0125346278792839	-0.019129637282433	-0.0267293657911129	-0.0357437799213217	-0.0408948256362806	-0.0351160604761051	-0.0225746787403673	-0.0200347949389008	-0.0236626894188769	-0.032781719099002	-0.032147238643454	-0.0336560654879654	-0.0375866727997777	-0.0400075557109563	-0.0571264309743418	-0.0748257247279548	-0.0972879636488466	-0.122056969837264	-0.151207818982658	-0.152022295990798	-0.130147509269459	-0.100487381238849	-0.0647399675452281	-0.0296274929217984	-0.00128767588028874	0.00523394586864379	0.00327667296534249
-0.211573288360351	-0.212407687270617	-0.211938190615206	-0.2068716533421	-0.209785622507255	-0.192657604957558	-0.175028348089848	-0.154927759224073	-0.133741498060892	-0.114989656194084	-0.0980966757957	-0.0804147179878507	-0.0589685214829891	-0.0370736074694328	-0.0236396127987449	-0.0133572380511911	-0.00352952244820169	0.00636981354578258	0.0156716666104573	0.0213628863658676	0.0195657859110795	0.0161671820032603	0.0136098266446312	0.00752153909811985	-0.00174060143027673	-0.0148626232845004	-0.0301054636856907	-0.038128695010398	-0.0355766949251844	-0.0232697571650889	-0.0243758560820288	-0.0298232585222776	-0.0382218237326163	-0.0352873332442163	-0.0311195631142876	-0.0302613543398411	-0.0346423422381326	-0.05791576996689	-0.102395140992506	-0.140170046189495	-0.186742992150283	-0.212061836245583	-0.220024128060246	-0.195981513584564	-0.1654977488858	-0.119948868812021	-0.0707960466038403	-0.0183733071887932	-0.0012900933230933	-0.00206673722075557
-0.322289297208817	-0.333513968059107	-0.344081893713641	-0.346541341361207	-0.34635787673942	-0.330703877225443	-0.303484540949472	-0.276050342648863	-0.238254683485671	-0.203171015596256	-0.16863144039721	-0.138035800495907	-0.103302844123474	-0.0668123461377199	-0.0467070503612542	-0.026007875818674	-0.0058882707259786	0.0125957602885232	0.0271166851467324	0.0378422307065672	0.0357762658490788	0.0345608235492793	0.0264080989807146	0.0231353923578063	0.0100964039408174	-0.00284393665106667	-0.0194065528064171	-0.0317466394202452	-0.0383609229589515	-0.0422789122220023	-0.0520707618037008	-0.0590608799142935	-0.0581185000941583	-0.0553755017864534	-0.0484643759672206	-0.044802984307813	-0.0413668367660562	-0.0479926521848552	-0.0774660227660958	-0.131950841177318	-0.205463038154622	-0.25678314499023	-0.272744373419893	-0.25238947181944	-0.222831095459923	-0.177569618522835	-0.115975786261375	-0.0388463486592863	-0.00859199018703058	-0.00699535423788301
-0.363088823659177	-0.395478516804142	-0.453802587427182	-0.478912280137281	-0.481665875296266	-0.457004723518996	-0.428230506943484	-0.394076353363738	-0.345731949028229	-0.298446937533647	-0.246069822340982	-0.20453149129211	-0.150234357126435	-0.0987032681659389	-0.0683675720944494	-0.0405174480979406	-0.012669303823458	0.0105101788461782	0.0336750987195387	0.0457400488537918	0.052434810561234	0.0536515914593773	0.0434864492885187	0.0335714884313439	0.0241385381496812	0.0130420993033017	-0.00246375712062167	-0.01811191611822	-0.0333467679945542	-0.0453162700741035	-0.062701302792456	-0.0713428761917075	-0.0726249497059252	-0.0726468343538124	-0.0648700271661041	-0.0575548396753731	-0.0471474824024026	-0.0373964050676599	-0.0492382323508631	-0.105592602564798	-0.199597513550994	-0.279205578573156	-0.309822824490174	-0.295706170895039	-0.267050358286876	-0.223221304584588	-0.152745288532993	-0.0622091090130776	-0.0197328856124093	-0.0133521127806127
-0.318084496025946	-0.395349720410399	-0.515989469655345	-0.618040903742082	-0.626502797772362	-0.586675648939967	-0.546553334020273	-0.506947358806047	-0.458901141140644	-0.401531601141783	-0.332978778397592	-0.274860550179165	-0.19294602082212	-0.129811847324691	-0.0947876356512878	-0.0571041840052734	-0.0204672244597106	0.00751812360424808	0.0329280736913101	0.0517232529243481	0.0650240090692345	0.0682143788779176	0.0617350871895286	0.0496366467458376	0.0356001527163969	0.0246448053092759	0.0142271429894158	-0.00269763664965672	-0.017358521442177	-0.0360446670666038	-0.0553765544284186	-0.0717176784193365	-0.0784547570718805	-0.0826611992747469	-0.0776745268673284	-0.0699547920079204	-0.056165163895799	-0.0353563890837047	-0.0297349364675964	-0.0716347792308573	-0.169377242878884	-0.271014753333419	-0.329961374526511	-0.328255543609073	-0.300831135304567	-0.259828567419717	-0.1784526142335	-0.0801183998991766	-0.0308471315952575	-0.0193850357031772
-0.167845870021872	-0.274154696056228	-0.485456319469582	-0.715817587735706	-0.77055860855562	-0.740646827329431	-0.680521219740447	-0.615872153222715	-0.560960968485692	-0.493077804253793	-0.421881153487162	-0.350037110282703	-0.243018960409688	-0.160197813238692	-0.122971234351317	-0.0744174751141522	-0.0316942943003436	0.0007734158808007	0.0303689034904965	0.0535349104409546	0.0696888728168159	0.073095246829122	0.0760977811104609	0.0670701510433454	0.0589502607850133	0.0486356834259595	0.0367135343373414	0.0230001332306792	0.00257046432803529	-0.0171422820690271	-0.0354740634407199	-0.0531440919876179	-0.0658988815520735	-0.0749920803124778	-0.0752303770769442	-0.0682713674604303	-0.0574005223916554	-0.035324578487655	-0.0244592029840042	-0.0488500090233424	-0.134675273838827	-0.24883113701632	-0.334965946417872	-0.35013332437006	-0.32565819007006	-0.281978607382131	-0.194178152010825	-0.0969773713036201	-0.0463133815419747	-0.0271001600872981
-0.0518106574942485	-0.0956949134955974	-0.275859811500759	-0.693951339734851	-0.864630832759215	-0.887103828216149	-0.818244363628437	-0.737212739564995	-0.658286024364488	-0.577302680797863	-0.498667467934202	-0.417234199784009	-0.284579585637543	-0.182888150049787	-0.146238100242775	-0.0924314050273767	-0.045758091727555	-0.00847336586890204	0.0241309028333292	0.0487741499031912	0.0649696813600781	0.0748457811627199	0.0809383325621239	0.0804811424495334	0.0703005249088118	0.0574908020537972	0.0461589571204258	0.0335960638171866	0.0178426119791647	0.00280113670568461	-0.0101630110250933	-0.025559164016048	-0.042000915696039	-0.0556867467810539	-0.062500700716617	-0.0579390792299805	-0.0493030136066429	-0.0299526824700445	-0.0226243769256185	-0.0419223012543166	-0.112783945337286	-0.229565542394	-0.333073000896571	-0.36269407627932	-0.342049230070441	-0.300030292167396	-0.222927406067849	-0.120396882458664	-0.0623281096762583	-0.0318902056468814
-0.0196787220733846	-0.0259680713607484	-0.122551854950755	-0.506673862239321	-0.877838075462252	-0.99257725572781	-0.940912037271501	-0.856437498325358	-0.753672908987606	-0.659091318207017	-0.564932126927193	-0.460296943165869	-0.304021222052489	-0.187916954622195	-0.151077531544851	-0.0999043968060831	-0.0585502538858231	-0.0209193375336186	0.00692970091876635	0.0303380492145623	0.0475946567743135	0.0575400339595372	0.0627484013381352	0.0670571801835175	0.0615356894348895	0.0518997566246718	0.0433533955144411	0.0359105254205534	0.0276422041853767	0.0203757020384718	0.0117272815552524	0.00222432919186869	-0.0107518840925809	-0.0241560998116334	-0.0370275408137965	-0.036860732207146	-0.0339248834188509	-0.0198852879564355	-0.0193929859888551	-0.0410775235440911	-0.107768635277179	-0.224870681643464	-0.316648889344077	-0.352005331911532	-0.334325440154841	-0.310340952012068	-0.241237674651339	-0.137971068210122	-0.0727806836844821	-0.0306374856556991
-0.0268353273771345	-0.0160232096521378	-0.0670721986704303	-0.274564588223	-0.725097820959512	-1.02375300363538	-1.01923262802781	-0.935853345928304	-0.825334474067267	-0.719381382991272	-0.617633277196937	-0.500565279710299	-0.31172937819094	-0.174104868870669	-0.134930656617562	-0.0888367880857616	-0.0597333888776941	-0.0301551691951497	-0.0108192027889427	0.0112166843410105	0.0262780775706283	0.0377177911093487	0.0402797422096842	0.041662885562344	0.0377390122918807	0.0347101197478559	0.0322501001875325	0.0298339079204899	0.0264404942359141	0.02312192495643	0.0192603908294202	0.0132716320853089	0.00650609888527215	-0.00280297014227264	-0.0152648275312105	-0.018843204063903	-0.0188978939806872	-0.0132589422706659	-0.0156410348428221	-0.0391480399912349	-0.108093488280913	-0.225715657050525	-0.269991743296264	-0.303472997203027	-0.289854873252885	-0.318682374320538	-0.249756348069994	-0.123682184419612	-0.0635335252490663	-0.0214478863529097
-0.0269536662214873	-0.0153556682049629	-0.035596576686109	-0.110118692530691	-0.439121080191926	-0.914159852541785	-1.04821340091948	-0.98190521535156	-0.878430919811756	-0.771263534973951	-0.662426665373048	-0.501971854311015	-0.295551579691626	-0.154592436691044	-0.107752874745812	-0.0678584398637193	-0.0455506896641079	-0.0251328997749428	-0.0124687362679165	-0.00144954921993873	0.0112248348500914	0.0205212913078364	0.0237181601870607	0.0244760256958389	0.0226285551307006	0.0202711857344107	0.0203019884286175	0.0196961446321645	0.0202305981824018	0.0186280357567916	0.0162680451741322	0.014141825790364	0.0110133222311254	0.00516599274826261	-0.00523205610946518	-0.00815221888595074	-0.0112542716363112	-0.00894127507323303	-0.0133812625600831	-0.0386273308847939	-0.105835289538937	-0.216868339470533	-0.221814350374153	-0.254406805185902	-0.238951698993038	-0.299410939011507	-0.230376641806787	-0.105350757931339	-0.0463843549328878	-0.0110978950010982
-0.0183052067609913	-0.0116214068377426	-0.0162351347545923	-0.051193432134294	-0.197302962153731	-0.681881857477303	-0.959934187800987	-0.971790832751544	-0.904997482315929	-0.798972892010641	-0.695416802244151	-0.505069997353803	-0.266380148386641	-0.110754595074874	-0.0666974567681567	-0.0368761083595422	-0.0263023586255139	-0.0168804804737652	-0.00843610546605633	-0.00572188326127949	-0.00166436218941587	0.00102115621769409	0.00485782250153853	0.00641888165043995	0.00680403383541148	0.00753044490903802	0.00940143024091269	0.00994327928227766	0.0108663766490538	0.00987022922294372	0.0072115144641667	0.00760985380020487	0.00631725349728549	0.00220842038787613	-0.00366554550724041	-0.00603884233031497	-0.00814745270027569	-0.00860215584686398	-0.0143583082534046	-0.0343429799191149	-0.0974697731132119	-0.206384249594655	-0.201871469701612	-0.214947331899792	-0.183969162816746	-0.192464795640151	-0.164022843882833	-0.0649471749777875	-0.0233155403909144	-0.00319055697342065
0.00185097965557316	0.00672880871345367	0.00612186935177076	0.00236696115617809	-0.0610410247289563	-0.409818146681004	-0.713257457495896	-0.834500100528057	-0.821043120534339	-0.741048599902092	-0.634937488445601	-0.436614982932877	-0.19850471073981	-0.0606844275012572	-0.0204991389289252	-0.00886664715809891	-0.00506252732608577	-0.00390614837519668	-0.00271977293234378	-0.00494051030997266	-0.00761453280509579	-0.0116057231821704	-0.0104764116078736	-0.00537718940430857	-0.00672412496769953	-0.00798302701613239	-0.00752536341337625	-0.00667532308948096	-0.00567905640369185	-0.00354160730598709	-0.00475529383986789	-0.00261468607816889	-0.00358400277341011	-0.00263625703420828	-0.00235330670361764	-0.00162263702895303	-0.00195650880105921	-0.00403631360093005	-0.00929426561116935	-0.0524070679097111	-0.113090942319722	-0.18686691536246	-0.235518997292356	-0.213288636915559	-0.155583481216638	-0.102260570795132	-0.0672530542844712	-0.0308692819869808	-0.00543583294552261	-0.00149535438999942
0.00530500888174368	0.00689795308947462	0.005969726648074	-0.00602369050307546	-0.126634538565791	-0.481739322850012	-0.67055814247142	-0.707875891366406	-0.688499780749873	-0.634560172992698	-0.561417284462592	-0.427052431503041	-0.275019149370799	-0.0958775631715122	-0.02066804759604	-0.00754101555782169	-0.00573609196901065	-0.00641573207073455	-0.0043981699789138	-0.00461148886676657	-0.00278871538855261	-0.00489977641574884	-0.00567402095401896	-0.00689825250195596	-0.00782368651814318	-0.00761701224817145	-0.00929537849332474	-0.00703642887810222	-0.00415880748542861	-0.00196210250866756	-0.00285308092456597	-0.00268039790578313	-0.00221984027572102	0.000278023551722578	0.000725425030853588	0.000846083264468734	-0.00102113032747099	-0.00421093177194711	-0.0579846176909996	-0.162441156499963	-0.21318780959924	-0.232967632880251	-0.234454546631696	-0.219129055696044	-0.177960618378064	-0.131209854986849	-0.0702583065282437	-0.0211993118228084	-0.00340429984206499	-0.00286090073714592
-0.0121203933089095	-0.0228051998646081	-0.0470399042955768	-0.0960184846494047	-0.279520521213961	-0.522914622581697	-0.607692444909792	-0.61051508832856	-0.579649178912186	-0.534755981853696	-0.485783876809317	-0.405918157595558	-0.312273364907403	-0.185599528673448	-0.0830548739420372	-0.034456658381369	-0.019161798134593	-0.0120796078613467	-0.00996111205347386	-0.00712880431405978	-0.00538051419723432	-0.00428465457964384	-0.00500560122644709	-0.00389453010919501	-0.00245640108937359	-0.00148818268464888	-0.00110579555847071	-0.00146558202447348	-0.000846799958078621	-0.00111530252220053	-0.00154766904914519	-0.00183857994201547	-0.00220530334127999	-0.00235538694897713	-0.00367333341125594	-0.00619410997258377	-0.0188395071557971	-0.0449751200549721	-0.113937314805236	-0.189668992433978	-0.221429859837679	-0.226014542472768	-0.216698528108995	-0.204044506926535	-0.18126006227722	-0.147716809689116	-0.0933091167762928	-0.0389530807917173	-0.0145798793092076	-0.000870076290622282
-0.0293909778418622	-0.0503722494448188	-0.0881416953816737	-0.160373780114325	-0.323164543538529	-0.46879731214002	-0.531339114465838	-0.544753540584847	-0.527642303505041	-0.491492380588102	-0.449855886701595	-0.377436994044993	-0.29922020017385	-0.209817265498176	-0.115815219838612	-0.0612360218269911	-0.0383427333455357	-0.0253910853974343	-0.0199456485701757	-0.0154232754694363	-0.0124907154775725	-0.010310824525795	-0.00988632539039287	-0.00801477564029941	-0.00581321638865031	-0.00448415725781862	-0.00386535284975099	-0.00343535970681019	-0.00364839942311263	-0.00412914708376219	-0.00516203608627369	-0.00625001318130305	-0.0070230974855624	-0.00900984487488207	-0.0122134152055692	-0.018454393862937	-0.0338779485039237	-0.0602092401350663	-0.115198033739818	-0.173011850477957	-0.198352252640961	-0.206011491559113	-0.200037354545602	-0.188281227137116	-0.168447408631918	-0.138946883039087	-0.0894575412724967	-0.0442063240176315	-0.0218436427417566	-0.00506073678437395
-0.0445219261778037	-0.0712643571634059	-0.113885629147924	-0.181856003034952	-0.298712732411936	-0.382271310324706	-0.420953809357312	-0.431308039551833	-0.422263615870996	-0.401225366955723	-0.373648119835502	-0.324766785998454	-0.268166690711932	-0.215470734128815	-0.141933365552438	-0.0920877883967272	-0.0608393349230865	-0.0411630424143544	-0.0315836085150943	-0.0243208109127756	-0.0194793735442355	-0.0157952064372582	-0.0137971633593546	-0.0114114464114609	-0.0100113525707667	-0.00856271762771935	-0.00814711956237221	-0.00766992158757313	-0.00747788270302232	-0.00765061003610148	-0.00836267744353132	-0.00992838150285223	-0.011236976711789	-0.0145264888147717	-0.0189745125757709	-0.0267265163052105	-0.0434343005028089	-0.0679518523280207	-0.106904795379209	-0.144142423288339	-0.160700440664424	-0.166549412246042	-0.162540543303574	-0.154191041343476	-0.139175942983862	-0.117685112983476	-0.0793158152754525	-0.0444997280367874	-0.0255096170274287	-0.00960386004727078
-0.0618988986338068	-0.0917677152051012	-0.127045012325765	-0.181579583144087	-0.257536920610247	-0.303354218196493	-0.329999961888456	-0.341274190231074	-0.339146123244905	-0.328128316355893	-0.308081251750705	-0.269192527183606	-0.225061171429666	-0.188163363997224	-0.139736194494884	-0.103449831777158	-0.0744791000621753	-0.0544800938997221	-0.0421164202138964	-0.033466600750201	-0.0269571347165066	-0.0230741152812677	-0.0197803904812939	-0.0170778763918126	-0.0151431822612284	-0.0134979734714937	-0.012753511632128	-0.0123414535721861	-0.0121047499932573	-0.0118897247636946	-0.0128004629839403	-0.0146520365816708	-0.0165766996986149	-0.0205108406568302	-0.0249831661110835	-0.0330428162928323	-0.047936598404049	-0.0665630433031521	-0.0896114247246472	-0.111340389675605	-0.122517304703532	-0.12843322644327	-0.127731245094593	-0.121322461937026	-0.1093501776237	-0.0915699463769984	-0.0635078713878121	-0.041065088827633	-0.0267606685186416	-0.0133426343756158
-0.0709227973292958	-0.0981461334460166	-0.125243140859273	-0.16515458346042	-0.214986983401005	-0.245690222842377	-0.265916901750316	-0.275845840063296	-0.276612737086838	-0.268563574489407	-0.253991981783282	-0.223137309206334	-0.188201470431242	-0.161855536715015	-0.126461525475051	-0.100992418328962	-0.0765439088019711	-0.0592845885316407	-0.0468164025161302	-0.0367317881369352	-0.0302300385252588	-0.0258707538161855	-0.0222777726994887	-0.0196168274923145	-0.0173423802791099	-0.0156710845062638	-0.0149981155088005	-0.0146667816314907	-0.0140652420562385	-0.0140773910718136	-0.0149053424364889	-0.0172200182871294	-0.0197544676115373	-0.0234613369807826	-0.0271532172167232	-0.0342708012985729	-0.0458520424359681	-0.0586677580259768	-0.0727803295107723	-0.0842432444650419	-0.0904791762889876	-0.0904374489142293	-0.0868640480736224	-0.0813526117022902	-0.0745671158059935	-0.0633134357272138	-0.0464478446582952	-0.0326865598679055	-0.021876456498786	-0.0118488576143093
-0.0740832176288211	-0.0980790149730578	-0.117445525086076	-0.14688330677361	-0.1799845312678	-0.201341575215265	-0.21724749999927	-0.225935935809468	-0.226902842414502	-0.221323517165743	-0.209027914099896	-0.184007368837279	-0.157716686759157	-0.140743437953944	-0.114805984904728	-0.0955540087384739	-0.0745976694487447	-0.06007467280492	-0.0481785843833644	-0.0378708898776654	-0.0313179249193421	-0.0264182303757461	-0.0228627414532017	-0.0200662046339301	-0.0178466144600353	-0.0159445595261934	-0.0150118473765346	-0.014494903196812	-0.0146014893276889	-0.0151082699483199	-0.0163492521015492	-0.0179499372872663	-0.0201337422332637	-0.0231800271308081	-0.0269516132857711	-0.0328412082739501	-0.0412286258980009	-0.0501395829806116	-0.0591699078736127	-0.0654771121886804	-0.0691417751004867	-0.0685705842037199	-0.0652481701693294	-0.0604775301268302	-0.055911666987032	-0.0485266230186962	-0.0367866725710535	-0.026988210393592	-0.0182148030699188	-0.0103041054735225
-0.0740545126956182	-0.0939470114482344	-0.107959027407276	-0.130184825767788	-0.154509529752531	-0.169298903009791	-0.180324487980431	-0.186895518125802	-0.187715528431031	-0.182668763368004	-0.171637658102163	-0.153666804012817	-0.134936956515071	-0.122737714645284	-0.10195153098325	-0.0874539622573839	-0.0709766652882734	-0.0574808641541172	-0.0467976133680417	-0.0375627216465178	-0.0316648647531663	-0.0267833294473956	-0.0231681839718817	-0.0199988594511888	-0.0175117210744878	-0.0154595154511536	-0.0143281848368931	-0.0135445250862101	-0.0137009592931035	-0.0138860727416955	-0.0154622260326025	-0.0170740140928736	-0.019036683347609	-0.021424203072616	-0.024467819460324	-0.0292688468747014	-0.0350587844042402	-0.0412284836153276	-0.0471599532289086	-0.0509743243969539	-0.0522953347059627	-0.0507271822604783	-0.0481301364233599	-0.0451949653230095	-0.0421785691834414	-0.0364712262632112	-0.027304147054311	-0.0204262732522655	-0.0137058694363677	-0.00839310824966518
-0.0714147213052968	-0.0867412577290364	-0.0969613772776431	-0.114051113662705	-0.132140033272865	-0.142626393369292	-0.151062533781472	-0.155945365074594	-0.156496200975767	-0.152854353709508	-0.144822217681031	-0.131229502146016	-0.117766280763286	-0.106081315812475	-0.0897004837138695	-0.0779378216925626	-0.0651724466605772	-0.0538985975018513	-0.0443820067537429	-0.0363347319850791	-0.0306795316902755	-0.0262547117862284	-0.0224463816986266	-0.0192077350268413	-0.0169564335311404	-0.0151995386624054	-0.0136030706306587	-0.0122942901022303	-0.0123962193427818	-0.0123926094167412	-0.013932460243057	-0.0147234979124464	-0.0166290090775177	-0.018708211106438	-0.0211536079141795	-0.025079699284085	-0.0287599193527418	-0.0328492498567306	-0.0374544136738633	-0.0405513118568139	-0.0419269923526669	-0.0419669301225306	-0.0411069139152727	-0.0385600733086627	-0.0346520873805596	-0.0292532534942491	-0.0219526639446361	-0.0169573964657537	-0.0120770004149641	-0.00794061653124444
-0.066629868098087	-0.0787094377202555	-0.0864077441050165	-0.0985670751739225	-0.111558232794778	-0.119311046019515	-0.124875965005649	-0.127794957243134	-0.127566829687051	-0.125523254762627	-0.119792532346398	-0.109613665660402	-0.0991659596386643	-0.0892669705509588	-0.0755843987100482	-0.0667072390710024	-0.0566846058575052	-0.0472757659596522	-0.0396256099960489	-0.0334606425922813	-0.0281374895753426	-0.02389986526727	-0.0204330683570683	-0.0177203188858372	-0.015657421849455	-0.0139851525815098	-0.0122061226507891	-0.0110944688047986	-0.0109924097440824	-0.0108193640634574	-0.0119477566767764	-0.0120295480362359	-0.0136360024834425	-0.015363841084105	-0.0172403917067971	-0.0197885934237541	-0.0219079258094607	-0.0246829932747854	-0.0278178738060461	-0.0292569711826657	-0.0300378879323441	-0.029553772896165	-0.0284003151402832	-0.0264504466136794	-0.024357750384731	-0.0203424869829845	-0.0160413554906369	-0.0123560724071684	-0.00905972599499904	-0.00616256304801662
-0.0606180968632451	-0.0703701977134521	-0.0763773533063174	-0.0846445397151038	-0.0933826686290296	-0.0986409602213399	-0.102646694033799	-0.105440802963334	-0.105564080140635	-0.103659325753598	-0.0985752181884652	-0.0904627156712269	-0.081816457873288	-0.0736585583828289	-0.0631850496878313	-0.0564374615351227	-0.0482755646737054	-0.0402741156566941	-0.0335490533891087	-0.0281833370725114	-0.0238444774783867	-0.0203833084554301	-0.0177143802023615	-0.0151006445395203	-0.0135738625981863	-0.0118621218682772	-0.0107923877000836	-0.00910058181741164	-0.00877165737737697	-0.0090174275307474	-0.00981428357356267	-0.0095904827506841	-0.0107315518644853	-0.0120176115078536	-0.0131894668789766	-0.014882783705984	-0.0164153756177767	-0.0179675509851603	-0.0201559563569504	-0.0208558736984343	-0.0211384696849848	-0.0204218675425257	-0.0186839257365153	-0.0169222565630222	-0.0153982972805503	-0.01268718820477	-0.0103906821808288	-0.00819705910582156	-0.00667118176093369	-0.00471610433151768
-0.0536015146296134	-0.0608820263963827	-0.0657185040555077	-0.0728547845973119	-0.0791305580679902	-0.0825035473757159	-0.0856877357233047	-0.0867414228927623	-0.0860748235715017	-0.0833090673886483	-0.0789199859567997	-0.0720676806236938	-0.0649842590886536	-0.0579691280701586	-0.0501261417533425	-0.0445046736655547	-0.0380652993357681	-0.0319442026027602	-0.0266672539819868	-0.0224327645768155	-0.0194388430245272	-0.0165786649993326	-0.0144751124491059	-0.0123763130542775	-0.0109910650138436	-0.00954561226877623	-0.00862230650273713	-0.00750795377131951	-0.00726230364411492	-0.00724400220878159	-0.00771266498325735	-0.00795013487872367	-0.00799718065036269	-0.00847369900680554	-0.0091960408868156	-0.010563820407646	-0.0115001982381679	-0.0125145351073634	-0.0135479765765763	-0.0136242194227643	-0.0135631609085367	-0.012708314740368	-0.0121275742688793	-0.0107950951020314	-0.0100169473571343	-0.00868571438438005	-0.00797072632132267	-0.00677171440563509	-0.00565376594237816	-0.00430861328421874
-0.0467732908944769	-0.0517233816941419	-0.0554604139397781	-0.0606112741649151	-0.0648055152027105	-0.0678099433595466	-0.0691414102527375	-0.0682223224071558	-0.0669370161068248	-0.0650139236066384	-0.0620164471450336	-0.0559691167675319	-0.0499543605773308	-0.0433857632328902	-0.0388832748454692	-0.0344608415260331	-0.0293122795691871	-0.0241087196246128	-0.0196863056944556	-0.0160310787469845	-0.01391549913776	-0.0118774401367206	-0.0106038204048879	-0.00899775746214042	-0.00798961508431564	-0.00659970924512752	-0.00621422613654787	-0.00575500625317746	-0.00563867960718326	-0.00601548199648828	-0.00599250513320277	-0.00588000266052293	-0.0057194971592713	-0.00591917848566313	-0.00606635952114513	-0.0073127252794158	-0.00787904032610859	-0.0082057739763444	-0.0080788277967374	-0.00826437246516366	-0.00787315807877707	-0.00738347153472041	-0.00714468708588725	-0.00659268305872826	-0.00618459943191524	-0.00601387339604817	-0.00534328936505696	-0.00529462556802822	-0.0045911224022575	-0.00389389886467669
-0.0393531502873351	-0.0432023388374709	-0.0455552978399347	-0.0485804221074096	-0.0507906631287042	-0.0523937621235103	-0.0526626154547336	-0.0521825365680706	-0.0510855288099289	-0.0495662833933061	-0.0458184599209986	-0.0405268326792672	-0.0366273218248509	-0.0317903335435298	-0.0272647160174321	-0.0233405309287555	-0.0197060424474201	-0.016639633437159	-0.0133857943143301	-0.0107595576481112	-0.00898969245892794	-0.00810108526951481	-0.00715400274017252	-0.00627437292884029	-0.00514206833687795	-0.00440394994283106	-0.00442876129307549	-0.00442624500185337	-0.00472785054404948	-0.00454438555321467	-0.00427490608738542	-0.00418310168414444	-0.00454490460676626	-0.0048803335679156	-0.00480444398700852	-0.00551924323880075	-0.00565618276063787	-0.00561495013895866	-0.00481505937591453	-0.00494648734618018	-0.00477787766572059	-0.00475637010098404	-0.00468864014183502	-0.00446642322148637	-0.00467261159556064	-0.00500080060563979	-0.0045467258363412	-0.00464642499754477	-0.00421703627208192	-0.00375299251780256
-0.0307604097948261	-0.0330918564633015	-0.0346237317382612	-0.0363407389994397	-0.0372535638240471	-0.038357254013422	-0.0380205473470523	-0.0367466733402983	-0.0353601434783257	-0.0339987167993753	-0.0303297888423637	-0.0260246901275415	-0.0231312098944637	-0.0203065330711993	-0.0171812564500631	-0.0140994667736498	-0.0113536228408651	-0.00915662560550021	-0.0077694629660355	-0.00610284898014375	-0.00520187673941239	-0.00463861262272627	-0.00384994924576958	-0.0032804139606375	-0.00306533334530146	-0.00268183716940223	-0.00309493711210487	-0.00299778004718129	-0.00347315875120522	-0.00298724704141938	-0.00297292986160221	-0.00271161172083517	-0.00309232881407021	-0.00314533160809293	-0.00307757513417596	-0.00295483339053505	-0.00214309228629869	-0.00231163434558348	-0.00155164501524783	-0.00194858630762736	-0.00194702585391791	-0.00184968781292831	-0.00206325836396938	-0.00233668376097141	-0.00245734310173425	-0.00318367315486002	-0.00270200636290223	-0.00295233421751964	-0.00296997479923083	-0.00293070960739951
-0.0208650751177879	-0.0220850651261167	-0.0234451998204802	-0.0243867019847633	-0.0244645911311899	-0.0246731579424037	-0.0237006593046782	-0.0226382229715075	-0.0211461322258149	-0.0199083221359058	-0.0173716937177208	-0.0151374041709457	-0.0133112753254965	-0.0108206120460204	-0.00838859648085352	-0.0062736709120345	-0.00528105789881426	-0.00430154127893784	-0.00357887860997936	-0.00312466240965944	-0.00326686854793112	-0.00332675887939521	-0.00264760683108736	-0.00291047969110654	-0.00209068542162156	-0.00208747631143606	-0.00181495653286266	-0.0018950379736735	-0.00209350109693659	-0.00173746221233822	-0.00196649592622917	-0.00271451505953718	-0.00305447120440077	-0.00267066088243932	-0.00201140473248046	-0.00153923178881053	-0.00137653058656639	-0.00154926271728558	-0.00102822339694657	-0.000814101713459079	-0.00101220558148835	-0.000965912074127595	-0.00139930308174221	-0.0013202907765585	-0.00152239082323299	-0.00167240729235819	-0.00173907932929908	-0.0017832886453124	-0.00195507708875518	-0.0017727660864826
-0.0127638593183984	-0.0132233567835685	-0.0131536267479087	-0.0133576237076393	-0.0132359900769021	-0.0135258662408891	-0.0125595246502315	-0.01158283188153	-0.01025595033989	-0.00963106380174881	-0.00749141962759636	-0.00642272924418643	-0.00594166766458184	-0.00428664801326844	-0.00337610456585236	-0.00248621927378119	-0.00242407757166725	-0.00172246302953904	-0.00149813724832116	-0.00184478996184241	-0.00155601461493973	-0.00197369448700849	-0.00183121593362629	-0.00174576462776094	-0.00139662361398244	-0.00166591756160126	-0.00127986029758075	-0.0011353031737548	-0.00109172314346003	-0.00116202668162744	-0.00122015017569581	-0.00156650509487468	-0.00157933216744383	-0.00121820789797255	-0.00108141065880884	-0.00080186120206269	-0.000720880445048581	-0.000729662227036163	-0.000216129339701752	-0.000264852667210565	0.000135899938537011	1.48572975634111e-05	-0.000218758247716648	-0.000675826914721279	-0.000952923670266951	-0.00122258510575632	-0.000948749609891569	-0.000802814882056775	-0.00112885704758413	-0.00122573315248801
-0.00771884238480981	-0.00780856151794406	-0.0072879494430629	-0.00734054685069772	-0.00623496840672944	-0.00552073351637919	-0.0041748361452566	-0.00373828184633814	-0.00377164222205795	-0.00330335434482579	-0.0027023537517838	-0.00247310809007967	-0.0025834703894823	-0.00105799740899986	-0.000681087172153685	-0.000887865173348202	-0.00138268363086949	-0.00124179320988918	-0.00151597816698889	-0.00122093023222012	2.31149160869552e-05	-0.000518952943084575	-0.00115556673030475	-0.00338842047684582	-0.00383990361210204	-0.00268413674355956	-0.00208113828830216	-0.000992183014087343	-0.000882452072756653	-4.32493905706737e-05	-0.000406842656185495	-0.00100090841670753	-0.000903302843412628	-0.000644522228392787	-0.000351606943974548	-5.46611309440437e-05	-0.000618906805035511	-0.000967149666535235	-0.000508127167727515	-0.000259531119217126	-0.00035855693590145	-0.000183424395419214	-0.000209666350819995	-0.00014156490103567	-0.000570559595471619	-0.000773455880059853	-0.000163581384664117	1.57941716232105e-05	-0.000144881347771076	-0.000845459599653881
-0.00362884015444068	-0.0022627397792307	-0.0025631069909207	-0.00248012087715293	-0.00146725770670873	0.000355412636438895	0.000926049675472577	2.89493005718262e-05	-0.000675278053347054	-0.000569896726272896	-0.000718148061306518	-0.000578708259306311	-0.000863961230001744	-0.000104476475132395	-0.000323900771548852	-0.000200200521885416	0.000337109724908637	0.000185508671931864	-2.15956255611075e-06	-5.42818051096401e-05	0.00117753515236774	0.00193549403060191	0.00101040768718027	-0.000911104373861368	-0.00275930423706026	-0.00126349688171032	-0.00175141880266664	-0.000971892630497012	-0.000516654901900989	-0.00023404472114928	0.000523286035290843	0.000690931872708231	0.000664370207118327	0.000919273534122677	0.00119566251001685	0.00172097065121882	0.000944712040955481	0.000664402002129143	0.000572634390257826	0.000436584901616367	7.21322055038103e-05	0.000447114387216377	0.000577059063450609	0.00171470987292819	0.00135919935327741	0.00210278024373623	0.000130164345692892	-0.000318759858960617	-0.00131775739551806	-0.000941373280935699
-0.00169843863420072	0.00148750136298853	-0.000210941841744998	-0.000366124375583047	0.0015110318852883	0.00505412918496979	0.00517752584905673	0.00236035066115687	0.000297828294911082	-0.00021298989465603	-0.00130909140982434	-0.000385487310063222	0.000762723928373109	0.000931658883148696	0.00112471347635305	0.00113168231817922	0.00140970172519504	0.00150544056230576	0.00134877754488814	0.00115715068961148	0.00255255314807133	0.00412736446241467	0.00329297191115082	0.000986376450236943	-0.00191202959650319	-0.000288044686198751	-0.00129629661486885	0.000455580035953546	0.00145666661827527	0.000816001351801767	0.00212129118548012	0.00145164434082114	0.00218004155225284	0.00217867964703058	0.00253928781534416	0.00369777048880163	0.00259977453036829	0.00216503243351277	0.000489207802036643	0.000184742071510346	-0.000413899161398631	0.000681768607367653	0.000476782766023907	0.00249133974671962	0.00220284567210906	0.00349724707722601	0.000859389277776713	0.000446678965898602	-0.000626274390363407	0.000512469031950161
[truncated: 188 more columns]
