# Supplementary material for: Performance Comparison of Centered and Tilted Blunt and Lighthouse Tip Cannulae for Drainage in Extracorporeal Life Support
Source: Cardiovasc Eng Technol. 2025 Feb 10;16(2):238–50. doi: 10.1007/s13239-024-00770-x (PMC11933157; doi:10.1007/s13239-024-00770-x)
Supplement: Supplementary file 2 — Supplementary file2 (ZIP 41,511 KB) [file 13239_2024_770_MOESM2_ESM.zip › avg_velocity/rc_0_mm/Lighthouse_0_Qc_2.6_Lmin_Qo_1.3_Lmin_rc_0_mm/U_ms.csv]

0.00669601758198109	0.00471820603850947	0.00320524377023856	0.00312594857462378	0.00403848806739748	0.00280956715280267	0.00286727129338909	0.00394648207811025	0.00133137411989157	0.0079847396032909	0.00855891519992128	0.0102890792649641	0.00200797751419844	-5.29105317145562e-05	-0.00175021405564071	-0.00114301229995335	-0.000284229398454355	-0.000660197055171826	-0.00451845848197458	-0.00922598650676209	-0.0131484289733503	-0.0148557132066674	-0.0142659645840694	-0.0107374569928693	-0.0130975706108651	-0.0129293259484851	-0.00848808204771655	-0.0045323833908458	-0.00708003732518789	-0.00563332140976216	-0.00641448621730176	-0.00635455750471746	-0.00763714643877116	-0.00682494953034401	-0.00421274093645099	-0.00460690084670571	-0.0049240111691498	-0.00618477044365199	-0.00599229224857229	-0.00542770880926771	-0.0111562663826973	-0.00990978888767432	-0.0102075448205474	-0.00657086114921066	-0.00792408752582211	-0.00357981440527987	-0.00269692151740897	-0.00379200272500248	-0.00375681177992331	-0.00286035377779467
0.017847830051431	0.0156694978784472	0.0119992334806103	0.0105468135970209	0.00915091360341855	0.0069727682261233	0.00635147140148006	0.00653077294920203	0.00685261266595151	0.00938947588461366	0.00981022965290674	0.00796798834506532	0.00249061374171371	-0.00169772338839935	-0.0050376466513624	-0.00762775260282535	-0.00832946304097725	-0.0109982803237805	-0.0147938692988958	-0.0195233287840463	-0.023170016443264	-0.025041636681761	-0.0255323671241549	-0.0227348220623796	-0.0244785128037833	-0.0222853752840127	-0.0182223956049483	-0.0150180768708057	-0.0149637072887554	-0.0127773927511989	-0.0125044954920372	-0.0120338198094928	-0.0123691425980167	-0.0113958087451008	-0.00915178751200157	-0.00906020266466565	-0.00918115173746457	-0.00972618896676234	-0.00865634079074424	-0.0081556883745641	-0.0120010457394501	-0.011062243369023	-0.0120804993139625	-0.00993436441545905	-0.0128408220376973	-0.0101065123696313	-0.010055155790682	-0.011298759641272	-0.0110089725884805	-0.0114409108195964
0.0369079307935558	0.0342403021899427	0.0301190215325173	0.0249126073611774	0.0200835464844817	0.0159750988611901	0.0130272947797785	0.0117290732608888	0.0114054590986517	0.0124079296723728	0.010812237155006	0.00664468595643762	0.000876245771810435	-0.00523222070542296	-0.00724569421434829	-0.0113709706529812	-0.0161719961085589	-0.0258545140601964	-0.030038827560079	-0.0337264677609967	-0.0361099639693269	-0.0364552312152518	-0.0365218054825344	-0.0351992681613546	-0.0344227419052322	-0.031660630395824	-0.0294305727933771	-0.0269810002219561	-0.0250456301351195	-0.0230003922180754	-0.0211129100732269	-0.0191038414791662	-0.017503078282119	-0.0163111066618666	-0.0153307812564026	-0.0143183262544098	-0.0140428530883807	-0.0136657104356832	-0.0128165636935338	-0.0128198233066874	-0.0164726899855966	-0.0147861343960278	-0.0149482583484952	-0.0130328371611552	-0.0160056074799352	-0.0168734425345674	-0.0175785461249183	-0.0192989015994546	-0.0202426457662147	-0.0220590572614831
0.0529667797855905	0.0498990712394273	0.0440897094280706	0.0377592927395301	0.0312452203468669	0.0258197487140477	0.020896544314909	0.0165828600387374	0.013419985930864	0.0103805964911253	0.00574636107618279	0.000155703744908234	-0.00753387885537146	-0.0139325202845283	-0.0141910330549704	-0.0193095530700202	-0.0264864493251284	-0.0393568709565341	-0.0436332498058534	-0.0453149212559348	-0.0477433562770577	-0.0491907907029512	-0.0503456106479392	-0.0488654826615127	-0.0465152982279572	-0.0424754227341637	-0.0385541027733994	-0.0349056339122542	-0.0315064660972074	-0.0293522534490988	-0.0264536087694472	-0.024270843633857	-0.0219639216495374	-0.0203824199268198	-0.0191182538169085	-0.0185894567978143	-0.0183013679392612	-0.0179089314321464	-0.01773788284725	-0.0176993983364878	-0.0184958708803735	-0.0196637192000931	-0.0211141689853248	-0.0232837496383581	-0.0241755135045773	-0.0262374047966352	-0.0274869767126975	-0.0290761966742909	-0.0301512160817111	-0.03183588211082
0.0705896798938212	0.0677996891278974	0.060658083035335	0.0532903786464787	0.0446831312828468	0.0370838415737046	0.0298944611779295	0.0227736361057182	0.015875073971456	0.00866534973672873	6.69189592659694e-05	-0.00845804399513147	-0.0174866217522883	-0.0239488685895927	-0.0218615443832174	-0.0256262967399849	-0.0294830276344545	-0.0385756670013873	-0.046313403713317	-0.0551208887876416	-0.0602235034904722	-0.0636477328143664	-0.063465193455784	-0.0609022252841516	-0.0570391402135471	-0.054010393358804	-0.0485933840816675	-0.043697204448129	-0.0388118326768653	-0.0356647394832311	-0.0326746400602923	-0.0294791018022708	-0.0270579870997855	-0.0248119495236209	-0.0236722619598165	-0.0228783858476132	-0.0226650065776283	-0.0227484695030047	-0.023216278865324	-0.0237764892983285	-0.0250512646084739	-0.0263909642519479	-0.0277606924095036	-0.0297698427621636	-0.0314506094738566	-0.034481590382324	-0.0362799833610785	-0.0383554675312518	-0.0400844082264767	-0.0421795114512976
0.0896555112608197	0.0867099687131063	0.0781780315230861	0.0688904032339784	0.059095384087139	0.0497193295011361	0.03897296524954	0.0290043545982608	0.0182367765451174	0.00669356607309352	-0.00547200232528288	-0.0171794347094969	-0.0274002614415985	-0.0339868941368756	-0.0385846426193873	-0.0395527831547239	-0.0345582087786889	-0.0381719700640845	-0.050474388191781	-0.0642140340926839	-0.0747116683025097	-0.0813207560254573	-0.0815933535882536	-0.0769615240904243	-0.071342021984676	-0.0663703720101584	-0.0598022863098966	-0.0537438883162368	-0.0478110818076158	-0.0431183062704098	-0.0396912341886645	-0.0359171021901523	-0.0333542432570928	-0.0308722833792251	-0.0292388691190833	-0.0280816151808518	-0.0276483130573254	-0.0276961596090226	-0.028084793943835	-0.0288938718184778	-0.0308247374039337	-0.0330351237738492	-0.035118918592082	-0.0378535175379696	-0.0401980112891337	-0.0431856580392604	-0.0458424382419596	-0.048425537311137	-0.0513576045654985	-0.0538698817242785
0.107396264828497	0.105916612546532	0.0970392191857678	0.0861620790171237	0.0749939922713872	0.0620819369185633	0.0490870571523124	0.0368635010699854	0.0215376880111301	0.00541548538768964	-0.01024833293662	-0.0244934412426834	-0.0363222972402327	-0.0438750622752525	-0.0498381112897333	-0.0502346970741482	-0.0443026824884039	-0.050212047699474	-0.0659234569379162	-0.0819993708232475	-0.0955029372074743	-0.10150256388372	-0.0991366452916246	-0.0911088233919003	-0.0836573729317408	-0.0774677923571667	-0.0697702046815922	-0.0630555522141017	-0.0573338481688073	-0.0519812030650407	-0.0475472743446091	-0.0431906452002607	-0.040376064598797	-0.037570089600895	-0.035440878959542	-0.0336817883330378	-0.0328022509259558	-0.0326186510334322	-0.0334836139482167	-0.0351689500287902	-0.037483678937355	-0.0399925282533082	-0.0427770917244395	-0.0464588716222609	-0.0499609816328377	-0.0537166641221089	-0.0573336917487095	-0.0602753741550027	-0.0626314117093886	-0.0647218035381514
0.126498711699002	0.125787171350653	0.116202216957474	0.105097129016501	0.0916706766617582	0.0768661423510287	0.0601426639373723	0.0440714075385227	0.0255318702987225	0.00474492923410968	-0.0144362818269403	-0.0312157428516778	-0.0454477820172638	-0.0564114161410209	-0.0657826151746578	-0.0700620614760342	-0.0697599755452907	-0.0757574606288393	-0.0904588828394498	-0.106500938302928	-0.117481660172645	-0.119419329209094	-0.112329917522405	-0.103240829232354	-0.0941958790885917	-0.0860141317786579	-0.0772465289464817	-0.0700786601182079	-0.0645355379462434	-0.0592834246639145	-0.0544686272561783	-0.0505639740697536	-0.0474757536820722	-0.0439504742496757	-0.0417111885995535	-0.0394592146393738	-0.038461247062448	-0.0380549538070165	-0.0386578355291627	-0.0403445351898742	-0.0431780270095571	-0.0467463341191008	-0.0509003777750918	-0.0549695283547646	-0.0591295949793982	-0.0634909229437427	-0.0677429419603598	-0.0708081266355972	-0.0693566351095468	-0.0628695043896294
0.145239804353974	0.145609170145744	0.137394936482227	0.125234623401702	0.110381536576481	0.092647994883744	0.073156833963793	0.0530793725333902	0.0295954000030856	0.00360495429450662	-0.0195304487089506	-0.0383611749060239	-0.05603573429874	-0.0714883878187913	-0.08763396105266	-0.0989069336059046	-0.106029926189425	-0.115518238880739	-0.126439901035262	-0.13450914152909	-0.13509511154176	-0.127615326418332	-0.117726381005494	-0.107226385363182	-0.0970749149050323	-0.0885595750229308	-0.0795539823616962	-0.072953681615814	-0.0683878465805344	-0.0644734673003009	-0.0601942546922538	-0.0569653164566911	-0.0535487341167823	-0.0501221190599291	-0.0471194295508054	-0.0446039044181168	-0.0429068600803056	-0.0418517006315168	-0.0427979443403415	-0.0451746609155482	-0.0486781462306734	-0.0533024069261778	-0.057842261122583	-0.0625000374499806	-0.0677623588328046	-0.0730729776887113	-0.078332530918406	-0.0817814451505997	-0.0802735456984218	-0.0693503247083285
0.16475969629607	0.166762941350015	0.159280944741643	0.146381746155657	0.131431055063008	0.111654807812284	0.0891647491369685	0.0645793303217889	0.034621873319879	0.00407114327519881	-0.0233533885472458	-0.0461471279853702	-0.068006917539486	-0.088515665687167	-0.10958399912684	-0.126204948083951	-0.138736476886497	-0.145628334929175	-0.147173920695402	-0.143032659627353	-0.134766321605976	-0.123780597217133	-0.111288919372715	-0.0997086614676406	-0.0895349039843872	-0.0823454475928586	-0.0748240139292656	-0.0707180441025224	-0.0684020745639908	-0.0670785651103551	-0.0644360923786394	-0.0618409000770978	-0.0586935977461024	-0.0537186410904601	-0.0507437231322529	-0.0478463676835131	-0.0451158103944915	-0.0443461851319134	-0.045007132719671	-0.0479096949988697	-0.0520383675420954	-0.0574164671637538	-0.0636047535110573	-0.0693240167215036	-0.0766732761432634	-0.0832835093098641	-0.0892126637072781	-0.0937209934911194	-0.0931640951330365	-0.0826474693658125
0.184070797158572	0.189553014965334	0.183260915977303	0.172495547961296	0.156799111759934	0.133376396916889	0.106625145484295	0.0757772965992709	0.040067466822731	0.00216078109990575	-0.0303454136487776	-0.0553630028554288	-0.0811166008571595	-0.106077829262431	-0.128281309739646	-0.144598143676555	-0.153217485862301	-0.153823883942314	-0.147434009220902	-0.135248465294708	-0.119944450952045	-0.104110604435579	-0.0895494094928666	-0.077949181595713	-0.0693468756309766	-0.063302775569797	-0.0586431469559121	-0.0580188958069959	-0.0581860497301745	-0.0603226783178814	-0.0612826470812238	-0.061673945724389	-0.0593568390600063	-0.0555539237195235	-0.0522240056935313	-0.0484395417075354	-0.0454274135939549	-0.0445642901624882	-0.0454716145637778	-0.0489119280752153	-0.0537780710188122	-0.0608469094030919	-0.068725085870112	-0.0764841024717901	-0.0855160560642204	-0.0933017655426849	-0.100222886918443	-0.105336515299467	-0.109229955634666	-0.107964683682924
0.204739086425083	0.213602923415217	0.211539329046115	0.202064138979029	0.186062467437548	0.160024439331358	0.129026181791428	0.0897276076969363	0.0469242064526981	8.47065645137759e-05	-0.0378370649541268	-0.0680525597317279	-0.0971568115570765	-0.124073379331554	-0.143517036404604	-0.155795627578301	-0.156835020307052	-0.149301336309675	-0.13421188117256	-0.113133233800427	-0.0905214812541833	-0.0695739640863619	-0.0529006886037534	-0.0420004827161238	-0.0352573201734254	-0.0315278563610648	-0.030117945328178	-0.0322566871485681	-0.0355652937169083	-0.04094390418787	-0.0465705028832559	-0.0499998325810995	-0.0506867956983593	-0.0491540977842716	-0.0471356565887902	-0.0444623044290157	-0.0413759367820359	-0.0405871871043357	-0.0418963840338522	-0.0466958443800223	-0.0534221360073787	-0.0627598152928039	-0.0734526956237314	-0.083578062718661	-0.0948662649401449	-0.104207155436498	-0.112150564818781	-0.118015606847956	-0.122638807690841	-0.12428945084408
0.227878406488707	0.242983897013702	0.245769252492875	0.239186959958516	0.222220828352921	0.192354907654178	0.153162030565797	0.105061977417747	0.0524668172643683	-0.00444066156946775	-0.0510012993976844	-0.0851108505104311	-0.118206540202947	-0.145161905243218	-0.15954562934951	-0.163887351942417	-0.153030379604629	-0.133960102954458	-0.104741764753899	-0.0738136989586079	-0.0445712645968297	-0.0225558471800054	-0.00670513758339624	0.00309152865855691	0.00947621182246963	0.0105533807713399	0.00855763783536173	0.0049973454247813	0.000608821739876879	-0.00556018856984651	-0.0136599362346116	-0.0212496461921599	-0.0259214943951886	-0.0295602989356888	-0.0307463136471109	-0.0306142303021848	-0.0299730642075141	-0.0302605777467019	-0.0337233166199292	-0.0409062286898028	-0.0508408084880717	-0.0640955295736141	-0.0772795088324426	-0.0904626719530869	-0.104260044847241	-0.115986377434974	-0.125804738548344	-0.132367713370947	-0.137154771959594	-0.138591080743435
0.252891896523589	0.276053076310084	0.288597786699569	0.28898500030839	0.27201049452149	0.234882853191255	0.183764765637317	0.123063693078848	0.0555498801606343	-0.0131758898983666	-0.0690716544971851	-0.109055314554209	-0.144103233694824	-0.169086951562899	-0.178133730004948	-0.16961402398654	-0.142647118322548	-0.105659845322184	-0.0624752925569866	-0.0245344791199213	0.00568619597337074	0.0261426859548268	0.0401573183309862	0.0496499544340613	0.0532136317358156	0.052780817722482	0.0484249827153055	0.0446360628572626	0.0400106190466949	0.0354595741987951	0.0285800868567275	0.021038506312919	0.0122442699073294	0.00451264604172486	-0.000684986915395572	-0.00518150513660246	-0.00731956657214945	-0.0119979155206352	-0.0190755293279004	-0.0308329743840887	-0.0450565843516462	-0.0625236225915668	-0.0799200076617547	-0.097287733333737	-0.11497030540984	-0.130230686238457	-0.141588233577251	-0.149643307264631	-0.154786938894059	-0.155630487954223
0.276702194876339	0.313490412940414	0.342255318971552	0.354467989038333	0.338881821908859	0.290713517704145	0.22097264074053	0.14116533929502	0.0556977381743512	-0.0281368713327126	-0.0932861861009381	-0.139449076746805	-0.178552011654374	-0.201208022884062	-0.199942940850732	-0.171015057653687	-0.124751798533251	-0.0702319400329212	-0.0189341649341517	0.0207635637545214	0.0486807594399017	0.0654560945509945	0.0761521588683711	0.081333280506044	0.0819218360776379	0.0790048016463327	0.0738965621505928	0.0701379935259912	0.0677926148515442	0.0655783941736546	0.0619012932239473	0.0567518557971561	0.0475630631224359	0.0394658289952177	0.0315557032264134	0.0258320712679274	0.0229849551725558	0.0186850926701891	0.00847964240275606	-0.0109730550138505	-0.0344496124934183	-0.0605362378542222	-0.0843765359636024	-0.105986717280716	-0.127894102404663	-0.146269866694859	-0.161011192211812	-0.172380920276027	-0.178245230026358	-0.176927823908933
0.295576327849287	0.353403155191017	0.40677635453204	0.438618261485138	0.425569950004492	0.356712416026869	0.255293980123631	0.155428248236608	0.0496946898155617	-0.0500872040501225	-0.122466973797565	-0.173812755927671	-0.218948944794966	-0.245622785596047	-0.230914215128906	-0.176367450412944	-0.105692226525124	-0.0371407226777252	0.0129073013173851	0.0458506665636518	0.0649298538507699	0.0723633280647468	0.0740832035481734	0.0746796766168404	0.0727952247636299	0.070890902504856	0.0684398693501255	0.068444225607268	0.0680709965229646	0.0691589764284456	0.0686831271866499	0.0658121252029561	0.0592030904243792	0.0533457484655029	0.0477360282651627	0.0471912917542129	0.0512909426348288	0.0580898512848271	0.0486972394753296	0.0183537660603104	-0.0224800335948519	-0.059885485961228	-0.0910674860737925	-0.116669529295642	-0.142202793067491	-0.164846714812085	-0.184403804219938	-0.200538852992953	-0.206227845309137	-0.199031963145923
0.292128447522712	0.363610768399226	0.438043268047019	0.4885751417603	0.480174500818357	0.387984659180536	0.263383099851816	0.143426116555597	0.0226715669671191	-0.0828403678795794	-0.153366088418651	-0.205652855306015	-0.252303116967499	-0.271407319859418	-0.228508364643346	-0.15276621393676	-0.0831830722205255	-0.0228101442442856	0.019595952421186	0.0452026964218316	0.0556707530105725	0.0582959081354325	0.0546869348947819	0.052770793777554	0.0490590772305214	0.0480204344949765	0.047774499660483	0.0503493304938743	0.0523089895843491	0.0543189277151788	0.0554163962454819	0.0557270434087138	0.0523006942092502	0.0493030005479777	0.0468870870266594	0.0491367087521951	0.0564098509180598	0.0721831500250972	0.0718053955739371	0.0363969813360154	-0.0183875239588306	-0.067266959633733	-0.102371698502643	-0.130333028501877	-0.157265940984268	-0.181785467989362	-0.20491875679493	-0.222551275490089	-0.223583968130021	-0.205227145603965
0.282047401565713	0.355378461372801	0.427537798865208	0.474537423083563	0.459614974079603	0.36070262214964	0.234505719622846	0.116818023067634	-0.00376983555573349	-0.105419372473111	-0.172164880303016	-0.215713100427558	-0.254789646867181	-0.248096629910957	-0.181654089954296	-0.114796097990619	-0.0631653270155143	-0.0145686614048466	0.0164003858883155	0.033464518631207	0.0370666078545782	0.0354064265103659	0.0294653509710838	0.0259473858673719	0.0231635467831077	0.021983519611602	0.0233132994955851	0.0277197465674666	0.0312664726430879	0.0342196681363515	0.0359281801680775	0.0375670739008958	0.0364321964680136	0.0363565555127357	0.0370028626619367	0.0414930864078192	0.0509089151329336	0.0742786262735272	0.0866517219282058	0.0490937726276462	-0.0209966450584546	-0.0752879577279797	-0.112329098403439	-0.140909160562256	-0.166610996854145	-0.190382973901059	-0.215589405344584	-0.234383945469516	-0.229617895207159	-0.201518383154098
0.220984902259344	0.264340687992111	0.274142517090888	0.257802510808154	0.226409331895849	0.211206312758518	0.134112360063417	0.0288150716598261	-0.0750417985683295	-0.146919304375147	-0.192660727795389	-0.209309921481309	-0.207981156851765	-0.129085826818706	-0.0495838900508762	-0.0257232029649839	-0.0202944605339806	-0.00728724143630417	0.00844709410567862	0.0176742031182645	0.018896148264263	0.0193233361504324	0.0159229569170852	0.0145621609432736	0.0143922163833509	0.012414367367188	0.00988752057052718	0.00915702051656756	0.00909617857746278	0.0111935327187191	0.0107616902700733	0.0106602143923099	0.012052030118054	0.0124992587969789	0.01288595917187	0.0128671011251286	0.0101203049885468	0.0244908855199702	0.0487494359251674	0.0336732026865232	-0.03045431982185	-0.0853741592743709	-0.120645145142164	-0.146461859135983	-0.165794238553979	-0.186113003818772	-0.208189562388464	-0.211422844702545	-0.174249506220121	-0.129901066736775
0.163104620520885	0.168406826388541	0.123263842189336	0.108801213341517	0.0787989931658608	0.0379966475484127	-0.0923736099587368	-0.185727115068309	-0.23391275286255	-0.240084425493439	-0.235037377256096	-0.19973865123496	-0.155999909869865	-0.0678775499426981	0.00536995777104033	0.0226114645458999	0.015328268740838	0.0168773157630413	0.0142720974158299	0.0247761667371261	0.0286302106125208	0.0286474739123626	0.0210721901460971	0.0272908043347986	0.0332668349683117	0.0282972007974802	0.0161352179395067	0.00583748410098662	-0.00390890909056445	-0.00434162374448915	-0.0011523389405504	0.010293816097031	0.0205326117227189	0.0241533698976824	0.0222966704332169	0.0079199604482529	-0.00869907637961779	-0.0114041226010497	-0.0123982202425563	6.76611172729266e-05	-0.0627585440601394	-0.116198388639453	-0.147413480374731	-0.158933607328241	-0.146004071390743	-0.137805837771544	-0.130718889630424	-0.108603339873763	-0.0725289246285519	-0.066738180045118
0.149897427327221	0.165480020441983	0.152360427243983	0.119697408600805	0.0193923317497308	-0.192095817009414	-0.383417281547853	-0.452076098467951	-0.44628774682813	-0.401188011735611	-0.357145436367112	-0.279811198782551	-0.222568839565055	-0.186247034920383	-0.231161461024993	-0.293501912161807	-0.38020552826014	-0.455953652255665	-0.488676121948166	-0.461314497519829	-0.419849721815467	-0.36151985059014	-0.324622639484481	-0.287061032111152	-0.292898639020367	-0.294294574130423	-0.288692753826347	-0.275934470416028	-0.254266517422318	-0.227132632054775	-0.176819882884769	-0.116585425530467	-0.0510968785784194	-0.0120854198757704	0.00309361441126649	0.00837415615214624	-0.00264824795476976	-0.0103690438591102	-0.0354334110779881	-0.0975776583257765	-0.176512640512981	-0.202718655514857	-0.205046316731799	-0.201682147331686	-0.175047951161825	-0.153696166165926	-0.139420415333023	-0.162623094478626	-0.185938888065703	-0.205070142323155
0.0687323407250935	0.0881253030664095	0.0649249741398731	-0.0464048431552552	-0.320192629470745	-0.643172014167627	-0.768400668368319	-0.747126060395769	-0.68468417272752	-0.614812942890829	-0.547267057663883	-0.492022526822804	-0.474900091398247	-0.525886562113878	-0.633663289050977	-0.730365300259576	-0.780386664450389	-0.804485741272765	-0.813749968490691	-0.801376776826433	-0.773031500155742	-0.743661762488252	-0.724108019902725	-0.689094078926244	-0.647446282821821	-0.606363315063449	-0.556428141753164	-0.496906216297333	-0.441544308070318	-0.395941961307632	-0.342069777738124	-0.274018825300969	-0.195516341504838	-0.111102626755048	-0.0582432104031832	-0.0272969846887448	-0.0438318202656665	-0.092338855258239	-0.229806623833646	-0.375664611258722	-0.400419201191798	-0.364269122763189	-0.334131027318519	-0.303566032669342	-0.26672305420008	-0.243183295875489	-0.242367711009941	-0.288282864328085	-0.312703415536858	-0.291325705684016
-0.0796974465888022	-0.113298402806501	-0.189142154839201	-0.476920618914206	-0.793472629626811	-0.975941882793713	-0.966646009121482	-0.910121410264881	-0.842903113037146	-0.755231170147166	-0.686466469567211	-0.653958487541483	-0.66939482122186	-0.740584786633254	-0.814392546879999	-0.85799683063612	-0.873961165977723	-0.885187138464655	-0.886662107880907	-0.873776263965952	-0.848140946385241	-0.820473654147861	-0.789242358851809	-0.748107532380422	-0.700349150519352	-0.648545908075841	-0.596985312607208	-0.550593832809833	-0.509323672833707	-0.475974830101143	-0.436355505808402	-0.37911635734762	-0.298573462287418	-0.202269690005078	-0.144951230309233	-0.129819683886428	-0.197336283921223	-0.355827719765728	-0.487615508718206	-0.490843858774457	-0.457998512067577	-0.416058894285163	-0.383535274763405	-0.348297975312134	-0.312726557677423	-0.297405248694122	-0.304042955645687	-0.334928788951374	-0.356018909240888	-0.347014866444488
-0.378623662683267	-0.459404271807587	-0.623112151190545	-0.914729656437983	-1.12437514598361	-1.13201105883274	-1.08024803869605	-1.01198335792512	-0.929425372494522	-0.842194347655141	-0.79314447990628	-0.768709305575877	-0.78864775027664	-0.842278856607985	-0.895929076737192	-0.923901473529319	-0.938460067895645	-0.945997409312858	-0.941899615885419	-0.921433751656015	-0.893032209796082	-0.856570850773818	-0.81849180827173	-0.773184632961754	-0.721879670544011	-0.669777173998072	-0.61986174618438	-0.577437059742572	-0.545988888378276	-0.521857451218433	-0.490968918942154	-0.445349469898646	-0.38292354429103	-0.322651872381153	-0.311786337902447	-0.375006176612355	-0.497538273575619	-0.590804749637081	-0.581216602655766	-0.53418765611323	-0.487704958133127	-0.443425362995673	-0.407104440918045	-0.367240263303781	-0.334767148879227	-0.323590519750901	-0.331226220453498	-0.354158105636682	-0.374937783244628	-0.374092975243976
-0.886864871875539	-0.996868300111034	-1.13635411724193	-1.29928238875089	-1.31140998076253	-1.28275679618233	-1.20552937175071	-1.11621757014933	-1.0316087814541	-0.958558261262849	-0.918027977008052	-0.897363831284384	-0.90411049965285	-0.933051305648156	-0.96246350805077	-0.975218392602819	-0.98221238070561	-0.981877046164287	-0.9736272891275	-0.950265399587954	-0.921131911228177	-0.881687280562828	-0.843832861352417	-0.796458303496516	-0.744923345565807	-0.694329469480693	-0.648984902244402	-0.611873606587285	-0.58223285151226	-0.557600689034822	-0.536436502154056	-0.513711387960131	-0.506119721814543	-0.527510890495464	-0.584497922490328	-0.650432953578669	-0.693516589774409	-0.678931958871167	-0.623811338155208	-0.567151907331772	-0.520500343267158	-0.4705855885141	-0.428397906085684	-0.386828396792428	-0.356740770476855	-0.347877619918293	-0.35375140489412	-0.367105896764806	-0.382762439652543	-0.390419985599923
-1.40998048133788	-1.48472224285163	-1.54921666953662	-1.5503074041959	-1.46290056779384	-1.39283744904853	-1.29598269023616	-1.20103828093784	-1.12933181806663	-1.07035995032909	-1.02691573378567	-1.0090760797361	-1.00887955809569	-1.02321178317003	-1.03417176949762	-1.03862075395054	-1.0372867390279	-1.0297598306041	-1.01618903031967	-0.995766962127914	-0.966727156092594	-0.926859491048247	-0.882837611847163	-0.814291409959759	-0.76142347282888	-0.716270232183732	-0.695533681669119	-0.666457707645068	-0.639522768486234	-0.634917543236598	-0.635566767379323	-0.654504075676121	-0.690874324561916	-0.728266670968056	-0.75547264862701	-0.76792068324855	-0.751842468454804	-0.703126775410696	-0.634226122969815	-0.581740451434361	-0.532735397390602	-0.481803654802545	-0.436701200044289	-0.402616690114294	-0.38420499382816	-0.379684660178646	-0.382958891343934	-0.391925258017722	-0.404382434159084	-0.412580404844899
-1.74743792511487	-1.77521004314668	-1.75949890311546	-1.65444628180547	-1.53843372032744	-1.46581458584382	-1.37290249404892	-1.28359420451876	-1.21757592790343	-1.16935629036987	-1.13283280372614	-1.11302511927203	-1.10738316824211	-1.10430834383059	-1.09992517357385	-1.09898517065788	-1.09154067058709	-1.08064873038029	-1.06226723929765	-1.03963859167754	-1.01127427513238	-0.96796585297942	-0.916515740489291	-0.858248420468784	-0.831110079456299	-0.797468963726925	-0.787535078053487	-0.762580093223133	-0.727649212056715	-0.72352475238081	-0.746337006167286	-0.774620111668704	-0.80293296691009	-0.789591411975091	-0.769366016109393	-0.748314637927005	-0.732096504191805	-0.690662059110904	-0.623897434956571	-0.579005801332574	-0.532997461124372	-0.491267003272068	-0.457998200788743	-0.440383309134026	-0.436269211480536	-0.436273162635174	-0.436089525667397	-0.445858396370233	-0.455468615987436	-0.460095311953662
-1.90303382483819	-1.88439599951113	-1.82974280281331	-1.69573840293623	-1.58381265320117	-1.52167018125052	-1.43749381784623	-1.36034328848433	-1.30287156658814	-1.25962938036948	-1.22481191118338	-1.1989245259648	-1.18404578346147	-1.17105045686176	-1.16040808165643	-1.15216478809112	-1.13690261155411	-1.11976453448882	-1.09669484674797	-1.0688219727399	-1.03545858126332	-0.993063466708136	-0.943623401984844	-0.90167150704161	-0.878230334570241	-0.850255923904836	-0.841033031677171	-0.829579453498159	-0.808825634829287	-0.79646326215556	-0.805848318704003	-0.823133714346586	-0.829139049618305	-0.793498915385517	-0.747889306897856	-0.711891407623654	-0.694500899719273	-0.668315729214217	-0.613189389626185	-0.579885563462248	-0.544116901900998	-0.518468784898022	-0.498830391701523	-0.49072049978178	-0.490628128887966	-0.491735775143174	-0.490141340743031	-0.494699399116101	-0.495052664425385	-0.493947258270633
-1.93116810311744	-1.91018975764907	-1.8320066652687	-1.71926373277008	-1.6358473359854	-1.57329435552737	-1.49903105552782	-1.43048822467805	-1.37480064075139	-1.33060963224853	-1.29531787983847	-1.26451160352624	-1.24197426118447	-1.21525834164538	-1.19994770502651	-1.19041095499245	-1.17049787995664	-1.14909542731155	-1.12004508259278	-1.08515769050022	-1.04906460298197	-0.996516096811889	-0.955506051081156	-0.938892220345647	-0.911488377309632	-0.882106389450301	-0.857232856141842	-0.843079974033904	-0.822660032786431	-0.799750573788298	-0.799778281266591	-0.807166735845993	-0.802272312943579	-0.759050586104669	-0.71584324693398	-0.685343676509512	-0.683292228799749	-0.660501355653459	-0.616783544262664	-0.594533223829729	-0.571044158050965	-0.553746560022607	-0.541742157837164	-0.534007574508984	-0.528547006379301	-0.527137632313049	-0.523484005988877	-0.519805921352634	-0.513905179516264	-0.510015577463416
-1.92803183152606	-1.90288564180566	-1.83818087111029	-1.73181440438343	-1.66690996042399	-1.62060222882704	-1.55189233080905	-1.4840272393439	-1.42709329485406	-1.37962039874858	-1.33932667993475	-1.30838170742634	-1.28211900731397	-1.24859929220332	-1.22815807495531	-1.21426695549375	-1.19105715435089	-1.16643288719918	-1.1328916466391	-1.09723451391349	-1.0557113970044	-0.992372304264822	-0.967312999890428	-0.9460306594848	-0.913259441341054	-0.881759618073258	-0.854598075389726	-0.838363967046216	-0.82339924385009	-0.783967287442537	-0.774817517607857	-0.765505528861503	-0.781585962180513	-0.760914941864515	-0.74084476523886	-0.714694954987315	-0.689389349170596	-0.658017246347695	-0.627453377043184	-0.613936354556166	-0.597848812156619	-0.581347836222251	-0.565902865625904	-0.552813662780563	-0.542658389667509	-0.538346256164602	-0.531839244308306	-0.52612807528435	-0.517804976951603	-0.514251982205716
-1.92727299570169	-1.89982374765854	-1.84200555118605	-1.7454048281511	-1.68776935706639	-1.64464931808145	-1.57793062128086	-1.51123705599492	-1.45288738465371	-1.40613637485117	-1.36313843200081	-1.32997400609383	-1.30130378191441	-1.26623478960839	-1.24184035524733	-1.22697909886441	-1.20134954251127	-1.17590231050296	-1.14292966983015	-1.11315477864482	-1.05997296315434	-0.988507555860938	-0.97371300541071	-0.93988244864789	-0.902751356338281	-0.870852304467737	-0.850299929817945	-0.832685331614148	-0.817163939097566	-0.777634863268114	-0.765791546019605	-0.751459630520796	-0.772621060972843	-0.754766328025844	-0.737893136444755	-0.717151790106973	-0.693721967659591	-0.666600939115662	-0.638784490861637	-0.625836076608077	-0.607331739511199	-0.58842769674447	-0.571563270423318	-0.557509071228551	-0.54678456391776	-0.540782359347458	-0.532254612257263	-0.525852116761803	-0.519397297153859	-0.517161781228095
-1.91574073140024	-1.89400567191348	-1.84142960619707	-1.74785733687821	-1.69599399144572	-1.64889296887833	-1.58201133638729	-1.51489790838823	-1.45501871074205	-1.40888994201918	-1.3669303532511	-1.33492680645296	-1.30393691594046	-1.2672153308225	-1.24643260614536	-1.22781585281977	-1.20113985407428	-1.17490270897475	-1.14261333996167	-1.12028920911443	-1.0686798114553	-0.998297219649195	-0.973360649523904	-0.938702735821164	-0.901962552211624	-0.870379720857436	-0.849719879241413	-0.83337364897176	-0.817035270480026	-0.775589656266039	-0.762901833324979	-0.7518067238791	-0.774444453147899	-0.756638280635756	-0.73956640282695	-0.718992304207631	-0.695257221722218	-0.667921830392099	-0.639336392832489	-0.627969581676633	-0.608187338795298	-0.590184222081369	-0.574355262628395	-0.559449046396877	-0.549760321973963	-0.543736733101368	-0.535162508887623	-0.5287144632919	-0.523389882934471	-0.52131976351944
-1.93411142506753	-1.90977630963617	-1.8415783701131	-1.7403241792586	-1.68939814716804	-1.63125625985623	-1.56471926228784	-1.4974323976147	-1.44005344663329	-1.39356731413909	-1.35332838409046	-1.32315610500639	-1.29063397425763	-1.25688908540418	-1.23861764389431	-1.21909571863288	-1.19507316507733	-1.16689410125427	-1.13793757844574	-1.10981456042635	-1.06547510175608	-1.00335273515341	-0.970926514849653	-0.936643809981631	-0.901928008465343	-0.870145332068849	-0.853108198996207	-0.838365733883612	-0.823568851780336	-0.793258003424633	-0.780761957768992	-0.772459975155865	-0.77919206412084	-0.764220123173374	-0.743859231705153	-0.720869391144022	-0.694288440148365	-0.663911140702658	-0.633285105083289	-0.620297660438374	-0.601914229405866	-0.585659784093396	-0.571884300446051	-0.558002879938983	-0.550069641525163	-0.543580088422859	-0.536067780864186	-0.530658546829839	-0.52469209594792	-0.521589762549812
-1.94764838915823	-1.91666332989762	-1.84046056007169	-1.72747754418449	-1.67258317174076	-1.60192654941047	-1.52854249444584	-1.45663247860951	-1.39894370171297	-1.35266375469722	-1.31754685281726	-1.28899251361706	-1.25603818840346	-1.22775715928658	-1.21346184007233	-1.1954496422491	-1.17317682712989	-1.14671665575666	-1.11862865920358	-1.08825162632498	-1.05127661924363	-1.00225955886441	-0.958554564014081	-0.925960190884425	-0.897412848999627	-0.867725457002737	-0.848896625220538	-0.834292649466228	-0.817645758278471	-0.795816337445052	-0.788035359092585	-0.795546504259729	-0.797972629912695	-0.782516455066806	-0.761406729462631	-0.735768484867292	-0.702337822699138	-0.658808372759232	-0.621738973813695	-0.600007413367873	-0.576388893038642	-0.559234912194104	-0.549482071258243	-0.540221776089565	-0.536418274500181	-0.53306493859707	-0.528167883805859	-0.525758004523379	-0.513860869932414	-0.491327762345425
-1.9529367592566	-1.93673700107885	-1.83305927563766	-1.7151282165211	-1.64923516126282	-1.5651467185012	-1.47583592562493	-1.39623651250781	-1.33436276210942	-1.28703405984138	-1.24971495613828	-1.22670777931911	-1.20088366208413	-1.18122579912759	-1.16999582254165	-1.15725756507695	-1.14001538700154	-1.11479805222554	-1.09191226796279	-1.06204004969439	-1.02225306857792	-0.982030795679954	-0.932407397006697	-0.892137368513478	-0.862314749638686	-0.834208649375498	-0.821522855154846	-0.806684416972431	-0.790709587659121	-0.77991184454368	-0.790997049815302	-0.811014978153898	-0.81752287680711	-0.808399452233229	-0.787784792321171	-0.759778375520403	-0.721073003668006	-0.665103728464799	-0.620464515857501	-0.586140689281291	-0.550820915843034	-0.523596264037411	-0.509225540967817	-0.502359585412024	-0.501643639694595	-0.502626777397155	-0.503065927048997	-0.506588160434192	-0.498378754303686	-0.457011423380709
-1.90612682762132	-1.90163500427413	-1.81650122249219	-1.70072540303098	-1.62771354579999	-1.52739221573682	-1.41790874769332	-1.3319022346238	-1.25979426322046	-1.20621610020943	-1.16697303747854	-1.14788009453421	-1.12958683954617	-1.11735073278076	-1.1113352399399	-1.10291199717386	-1.09085105945642	-1.07015057757112	-1.04800547557261	-1.01859800531798	-0.979159907221482	-0.934626576513961	-0.88673187377112	-0.835832360621603	-0.807256878676037	-0.785115122875302	-0.756695770898121	-0.729139924091251	-0.689775965629368	-0.688623722811947	-0.702210294670833	-0.748769562815406	-0.784576934859103	-0.804386938418594	-0.805032860904942	-0.785212814806116	-0.745920618506912	-0.683502053132028	-0.631837367015042	-0.584093689665151	-0.534571369772682	-0.496905809775409	-0.468245201173748	-0.453150236869688	-0.449521916081071	-0.452172392156388	-0.460390648655261	-0.47114124706548	-0.4697744367531	-0.428863397364608
-1.64958065567274	-1.7246962621572	-1.70561651346103	-1.64517478891658	-1.57741924758703	-1.46966596989624	-1.35314348764281	-1.26014214112066	-1.17736567076589	-1.11789930879476	-1.07473672229411	-1.06010807151066	-1.0506672938651	-1.04873937045369	-1.04771228736209	-1.04373595260766	-1.04183204907783	-1.02847230322354	-1.00524559059832	-0.976980205421631	-0.939952213885169	-0.899683760295357	-0.85628029950523	-0.801515475208525	-0.760362375803764	-0.718920010699222	-0.657886478521342	-0.606026560335513	-0.561666795611257	-0.543161629885298	-0.544845518639946	-0.57782211458371	-0.626310500922398	-0.684804792210964	-0.732225049802397	-0.751066357010021	-0.741253828379115	-0.693339910491816	-0.642175770362889	-0.590358783078142	-0.532256012288108	-0.48713256007632	-0.443202244715155	-0.4104495697056	-0.397363067108331	-0.395543782593175	-0.406582855859056	-0.422753141594752	-0.43298317181856	-0.422090283353951
-1.17505371676689	-1.33815337635766	-1.44624844856949	-1.52569506962659	-1.49375651256866	-1.38684897924158	-1.26917482599833	-1.17371774804083	-1.08928836539103	-1.02496480225533	-0.978322122426448	-0.964134906107032	-0.963482676768016	-0.974261517579198	-0.979827961675478	-0.986809133266184	-0.991027662711462	-0.988160956460838	-0.969858127995046	-0.945457287677398	-0.912202549915827	-0.875376363754421	-0.835035493933138	-0.790619736888966	-0.733974124546279	-0.67352994111196	-0.616225767794515	-0.567799118935477	-0.519721997342823	-0.485105381810586	-0.444325539424316	-0.416777114481401	-0.406955317803559	-0.430741171243564	-0.501028864878324	-0.609635537351823	-0.663476729188751	-0.665464183477681	-0.628979148839991	-0.578227017545517	-0.523024283545615	-0.477323119904888	-0.426081345188339	-0.384500144670886	-0.363114584062105	-0.353022171502293	-0.364748640212416	-0.383481455887975	-0.395204301812111	-0.399700864319227
-0.676410348400513	-0.821381948041485	-1.01070460310032	-1.24775982127912	-1.32577242895345	-1.25116189444845	-1.15324472771969	-1.06779621376856	-0.990855966416774	-0.920172165909951	-0.868379782143954	-0.856123362568117	-0.87220998075483	-0.901555169608022	-0.9201002406559	-0.943317796743844	-0.952244064628748	-0.952332633577365	-0.9400816560299	-0.917155688778269	-0.888262135137009	-0.855800160094494	-0.81991962662376	-0.77491740603454	-0.724629433779648	-0.666647846181568	-0.622010162034248	-0.580808935004217	-0.534613214760591	-0.487095258794175	-0.439418122951351	-0.371255386495208	-0.284509966345041	-0.22010636716159	-0.204475770620819	-0.299331380485071	-0.46443346101446	-0.584780447988476	-0.581338510915911	-0.546697162754469	-0.496772071812443	-0.451979758165757	-0.403441384136888	-0.36369823616171	-0.336933425037044	-0.319990854613221	-0.333317956217624	-0.360265135717525	-0.380049765808016	-0.384723436716816
-0.273110100244288	-0.33606890796212	-0.507063602614683	-0.812224584252354	-1.03499960194327	-1.08442799239024	-1.03119608493898	-0.97157138389916	-0.897712057794164	-0.819087765154075	-0.758592561742096	-0.74625271495349	-0.775718853021421	-0.83346099880882	-0.862572474602568	-0.900027706174699	-0.916391464380882	-0.916552080142689	-0.903566277454588	-0.886693275735136	-0.864034319180297	-0.838067418614046	-0.799935983838921	-0.758938308666856	-0.707031685171498	-0.658044312560364	-0.618548987844603	-0.583949694234259	-0.550087902677354	-0.50874269988959	-0.470935401169093	-0.395290385072204	-0.28065793350408	-0.17278697609086	-0.0946079869134031	-0.0995067213612262	-0.19702541731564	-0.410658388151614	-0.495745176680462	-0.499912968953344	-0.460749770293264	-0.41664528356615	-0.373902942028451	-0.340449719540044	-0.310408197523128	-0.288360336392101	-0.304481470788343	-0.341727572635624	-0.362396334540648	-0.367339907760533
-0.0654702378518461	-0.0638337122511771	-0.0959868348736552	-0.247352974699661	-0.534824966097634	-0.788596820857985	-0.853487797188948	-0.825138543104343	-0.758111214092557	-0.693983316062397	-0.628055128821746	-0.598176918386116	-0.631272222195077	-0.703003792961788	-0.75425397547151	-0.78504324923137	-0.793288683991936	-0.792095141925254	-0.789897030587033	-0.797547495671952	-0.790584748665469	-0.796039395031163	-0.765605364315425	-0.726572425215741	-0.671673728849257	-0.623753044983659	-0.581132265736643	-0.542116272213797	-0.49779690563413	-0.45314463033052	-0.408317473269578	-0.337180473520178	-0.2260423345485	-0.137292054157838	-0.071738270458092	-0.0528599778744662	-0.06176030145637	-0.16498763765262	-0.33990788503354	-0.4326600460504	-0.412738511355808	-0.369914091565455	-0.332150822235277	-0.306055323199227	-0.277968001182982	-0.254932661421991	-0.270667446749823	-0.316359142318933	-0.321643373927594	-0.320624652384465
0.0435077730667375	0.0568070295658729	0.0614450846119852	0.0223820518752236	-0.0832499087398706	-0.313023105371497	-0.47922693608361	-0.548396074765281	-0.52786705116631	-0.491543007329611	-0.456737144543162	-0.400197249816566	-0.366809222032632	-0.355700092576734	-0.376838975965908	-0.380159782819278	-0.376542185267109	-0.380086207262226	-0.374437123930066	-0.400240055808677	-0.433136486906504	-0.490314620003431	-0.521388284152376	-0.518173186767625	-0.503439060634715	-0.484755836091742	-0.462624866578097	-0.426182722955783	-0.371827936373191	-0.320569231352763	-0.255062558405709	-0.197779360001405	-0.120638652089964	-0.0788931923011844	-0.0514044372253997	-0.0396749918209424	-0.0158174447762522	-0.0353525171610972	-0.0970850178832728	-0.237766353680147	-0.271874469901089	-0.257003373813974	-0.254591746884658	-0.238136553267688	-0.212791230713207	-0.189296805885368	-0.19353292237183	-0.219791439992464	-0.206099751017367	-0.212517032839383
0.0990113075137389	0.0986901014545219	0.0625888842075055	0.0426960513517801	0.0378498634963515	0.0189421417629859	-0.0998703989120081	-0.231863868455203	-0.298991024972161	-0.308746237588721	-0.288160356646822	-0.223014603345634	-0.147977372073831	-0.0501933099343941	-0.0155157665029689	-0.0115328212819092	-0.0220497623023433	-0.0229666286134863	-0.0177609733209223	-0.0112396782373375	-0.00504867565929305	0.00645379725640312	0.00877231226943457	-0.00555905164271418	-0.0227163476565098	-0.0292330508024342	-0.0463008256922031	-0.0618539643915469	-0.0655753653866019	-0.0512477665431135	-0.0243323924725728	-0.00484559371455237	0.00516675648145547	0.00064713078192309	-0.00686672275237234	-0.0145125406274105	-0.00865592575229947	-0.00273663027802957	0.00500862334222522	-0.00216825539723869	-0.0968756304201192	-0.145543106500658	-0.175113268021595	-0.170303177325831	-0.155030450608066	-0.138219372908457	-0.127670970440936	-0.0656859159011131	-0.019301219938346	-0.0189933348247368
0.145891286027631	0.166349705994633	0.136312710366556	0.119233737472697	0.129360641629292	0.165467736042116	0.110839329204527	-0.00290707572292619	-0.102347593427465	-0.170206481941497	-0.202844573012311	-0.212579862846705	-0.177836852295695	-0.07985700675625	-0.0171029739539312	0.0049196032451145	0.00445857042158268	0.0116307407741591	0.00931830848735773	0.0141687911390376	0.0111006632961694	0.0147554347517221	0.0193069167242438	0.0277290594964652	0.0350479149107433	0.0357849908258731	0.0298992462418922	0.0261161208542402	0.028254493795728	0.0289538898409765	0.0260281291553989	0.0242850958042324	0.0214956167676521	0.0215230379772934	0.0229260958794826	0.0230533551263926	0.0330765785915549	0.0375207335810593	0.0603105044340658	0.0417746253805902	-0.0211926324575227	-0.0928949840351182	-0.137297271577171	-0.150891811379321	-0.152960420361008	-0.156202705432401	-0.15617901570794	-0.0869095347541954	-0.0279715563534721	-0.0128813555097993
0.236083907794446	0.308557570054077	0.330309596749643	0.350152724663677	0.332996221878625	0.303919160124544	0.230444963522186	0.104735296995766	-0.0170733080733031	-0.113099020069327	-0.175042191013012	-0.218177779858989	-0.238689840762914	-0.210821371556154	-0.158595631785444	-0.101950600184308	-0.0551636230138717	-0.0177006293711744	0.00387651931432663	0.0228996167957556	0.0302495916620359	0.0391348247356497	0.0495021983347095	0.0629328188166512	0.0673422151596699	0.0683135011016169	0.0625400184553813	0.0578040024415628	0.0585141649304071	0.0569427770302998	0.0567605658416506	0.0582206629996509	0.061916586680927	0.0680425519681893	0.0756143295112485	0.0894632073421431	0.124194794314816	0.14641097638786	0.142615062564255	0.0799895705465003	0.0148586814980344	-0.0635767191686984	-0.110842203842554	-0.135020892561564	-0.151687192531072	-0.163802466247083	-0.181547581125039	-0.151772025991745	-0.125463148906411	-0.0868608602831272
0.261816033433059	0.342749437569787	0.405622015770475	0.437022961210328	0.419141348676021	0.361276085339309	0.263334716872865	0.13466893445305	0.0107774715533617	-0.0952870622562474	-0.162922949563535	-0.219075013460664	-0.246677060235105	-0.249070418943519	-0.21322975587697	-0.158092420921264	-0.0933590705707202	-0.0410711615895339	-0.00792103106007697	0.018957060606606	0.0347514420768871	0.0497237559911866	0.0637133550765707	0.0779731423158645	0.08467480947383	0.0891862538060881	0.08681476592041	0.0853112185238914	0.0852146858051042	0.0841515757015883	0.084993352558949	0.087206421831621	0.08911210434909	0.0947145830369978	0.100892085254731	0.112495994673476	0.138935170438424	0.150590614601732	0.133868832480292	0.0730634462541784	0.017472523901269	-0.0537239600267204	-0.0993595640584487	-0.124740239769341	-0.143830753290965	-0.158694509215948	-0.180109944502059	-0.175695857372963	-0.170533962348661	-0.152950802313459
0.273570670052974	0.343654033192662	0.396758294434693	0.416496180834536	0.397617140557165	0.34123074916201	0.257907819659637	0.153920156594945	0.0434025309847777	-0.0620982375960643	-0.12722040320071	-0.191402507210558	-0.221932079180125	-0.236972762984943	-0.221949291182124	-0.18299738708969	-0.123758899137827	-0.0671464658257453	-0.0279434292945908	0.00583807798636721	0.0308064518093289	0.0513852691773029	0.0666391904804236	0.079046829824604	0.0873732669173686	0.0930531534831153	0.0967757889478536	0.0989089660735828	0.10179987312508	0.102127584812559	0.102499548938035	0.103869569666467	0.105101069894538	0.109680298492959	0.113505734211215	0.119638504397279	0.132785554631084	0.134998214486215	0.110588460636007	0.0609213569383166	0.0157746638510999	-0.041759553551869	-0.0818396107446692	-0.107276315112632	-0.128772644684683	-0.144928659201385	-0.167770305658504	-0.172514009933045	-0.173414863169593	-0.164418103446248
0.265101041801148	0.313192120608675	0.343507311509921	0.353461890313216	0.335975021212778	0.294041538589974	0.22738669355209	0.144894714336846	0.0556942356132489	-0.0364576061322294	-0.0963383280369124	-0.159632571443945	-0.18759474304576	-0.199871286791092	-0.189668363716027	-0.167714129438518	-0.127457629097857	-0.0850102712803613	-0.0508037874562361	-0.0198807585584259	0.00594885248537435	0.0288434797071156	0.0468029106723394	0.0622858176277855	0.0749997639742794	0.084089972385528	0.0918322280201468	0.0986388026175835	0.104634695111751	0.108578011315213	0.111359054028276	0.112804496950956	0.113413781677289	0.113469170800428	0.111338333021008	0.10892513039341	0.104947275553582	0.0943726200024069	0.0694547496301219	0.0341089547291866	0.00203474860103369	-0.0384543449617562	-0.0702462631459142	-0.0932879733779838	-0.112986001381936	-0.127916066454912	-0.146667774300071	-0.157661086568246	-0.161191940971906	-0.158651354188428
0.248557983324719	0.278360457959416	0.291491186139254	0.293363972090723	0.274204397875195	0.242725216694908	0.191626313625952	0.127899240421634	0.0557725778953565	-0.0193840084120554	-0.0708234733208315	-0.1285800531631	-0.14997530755969	-0.164013507590179	-0.15808452139405	-0.146315705789061	-0.121146863429305	-0.0932593278333188	-0.0670589974671044	-0.0418248831296434	-0.0183127607161818	0.00184189582098281	0.0182442300905282	0.0320883696699356	0.0458234287998677	0.0571862838331146	0.0669739418104049	0.0755324062592711	0.0833215476684922	0.0896204849684751	0.0942295282879188	0.0956033715715263	0.0959990324901755	0.0933725541818742	0.0893361944214018	0.0821288523426946	0.0715402568084058	0.0607552662459772	0.0388417497096906	0.0141791376897718	-0.00931777433117598	-0.0382049134141714	-0.063179334676579	-0.0819495286804071	-0.0995151719357218	-0.111580755869449	-0.125863740010536	-0.132989016157155	-0.136827043522958	-0.138559410755143
0.228862517686365	0.249084145247126	0.253191411345105	0.247061293317158	0.227105351679998	0.201951619842356	0.161618574631293	0.109994351526394	0.0512150784899305	-0.0100073604232746	-0.0521292124741081	-0.100276308242684	-0.118533278906319	-0.132293579868231	-0.131161795607298	-0.126043220944574	-0.110878587980579	-0.0942888709787099	-0.0754123082707794	-0.0562698556117991	-0.0376555900754735	-0.0214465075281996	-0.006459274912222	0.00629343392427131	0.0189763120030527	0.0296582238217352	0.0389129100382341	0.0470569060246777	0.0550046453764435	0.0613211362476838	0.0662025206974838	0.0673178328149643	0.0680393780312347	0.0657543358687736	0.0619379935803882	0.0560943962640272	0.04469678479859	0.0357869612081149	0.0182642057035114	0.000729188169102567	-0.0183732288084138	-0.0390359528124954	-0.0584577342367807	-0.0724751584703856	-0.0871678831841753	-0.09802642046104	-0.109675402600672	-0.113880860833119	-0.118576218636195	-0.120953058956448
0.20947930077136	0.222153552551435	0.221424361486716	0.211029467857985	0.19064565550841	0.169775923613851	0.135499039333552	0.0944942197657797	0.0455549286771483	-0.00464943888068617	-0.0385549020204838	-0.0803106307744936	-0.0964227895811243	-0.109066649929779	-0.111526715848364	-0.110803303895909	-0.102616510717759	-0.0908618752333791	-0.0780187608605671	-0.0645283727986138	-0.0501677504361897	-0.0372079223415153	-0.0235862684354631	-0.0129780842788942	-0.00343146637934728	0.00677018903999116	0.0142858442442522	0.0223375906689148	0.0291430003198658	0.0348115163084227	0.0388577766946027	0.0414500394549467	0.0415942681249556	0.0394584880949883	0.0363485318146488	0.0319481593499144	0.0227680922481447	0.016226186758508	0.00200908965825535	-0.0100128181788233	-0.0237394726383067	-0.0397979792945954	-0.0543745413621924	-0.0649473118098877	-0.0761930688274674	-0.0857818213050183	-0.095693685356528	-0.099280625108897	-0.103940475379429	-0.107204412455751
0.18858600567945	0.197252818753163	0.194456828666135	0.182043111535307	0.16049529454216	0.142655350675394	0.114351909823156	0.0799235319115963	0.0396966455859519	-0.000901835787547458	-0.0294189471747792	-0.065686726531947	-0.0807525545978057	-0.0919709084323796	-0.0959983985203706	-0.0976491682291085	-0.094413269923736	-0.0880395906724062	-0.0800523415911098	-0.0699453669163434	-0.0599041605053357	-0.0495277377055366	-0.0384778400553296	-0.0281664860006625	-0.0197609090536215	-0.0112187801148262	-0.00497878369618531	0.00251524442816454	0.00849177254004348	0.0131838525046112	0.0162421801883285	0.0177732970955033	0.0188066547337636	0.0180744161740339	0.0159192716482243	0.0127876239314653	0.00604812076740456	0.00204457152768351	-0.00898485342861205	-0.0173637185354138	-0.0275814700654246	-0.0397093911838059	-0.0504596024613801	-0.0595418252150014	-0.0677138992051667	-0.0758136934553004	-0.0853665692091326	-0.0910271657418163	-0.0959372752238086	-0.0987291871180958
0.170014902750348	0.1745774066337	0.169995515770891	0.157443139348801	0.13684445554964	0.120047264462947	0.0964683083405918	0.0673477820970147	0.0338421271375898	0.0015729506248889	-0.0226452081082767	-0.0535271653750384	-0.0669315850647629	-0.0772195731363112	-0.0829883391914108	-0.0854983703733374	-0.0861898000650724	-0.083377382915376	-0.0791923228005072	-0.074164676758806	-0.0680600841913681	-0.0608293869455237	-0.0522231851267565	-0.0433778909017656	-0.0347915921068364	-0.0277860115714922	-0.0210981135836216	-0.014860885460052	-0.00936598260789798	-0.00491013537221495	-0.00163545944582417	-0.000601769407758907	0.000311973043571375	7.09412836299078e-05	-0.000972636974410957	-0.0019978993190332	-0.00539675389644658	-0.00772587387984031	-0.0153426807095312	-0.0216055244267885	-0.0297656922641622	-0.0383356121147648	-0.0463899188042851	-0.0535190652837604	-0.0602838979431881	-0.0668293760848929	-0.0748617583259858	-0.0794713560141537	-0.0841691642757461	-0.0866003551294316
0.151847724603868	0.153803051766061	0.14898948879962	0.135037477520527	0.116508054046561	0.101052823512494	0.0802054789960423	0.0553746450528538	0.0278890154834094	0.00206626977731976	-0.0207299109498673	-0.0459759826244097	-0.0576349937621059	-0.0663965462876077	-0.0724668092708755	-0.0759066514212775	-0.0784825410853058	-0.0792024008821187	-0.077302341113594	-0.0754817739536351	-0.0717214672207015	-0.0675283793482044	-0.0618595424571454	-0.0551950289332437	-0.047924258334525	-0.0419558367297031	-0.0362218438559512	-0.0300026633186195	-0.0251484670948415	-0.0204175213632658	-0.0175216283998583	-0.0156175513033284	-0.0140222860314195	-0.0124766396559535	-0.0119657328661821	-0.0111742707050099	-0.0129922369763072	-0.015013425033616	-0.0197402661712372	-0.023918878797292	-0.0293812499311956	-0.0355514119867974	-0.0412855462915706	-0.0471693408477942	-0.0526219963632095	-0.0589187023347548	-0.0651813761758113	-0.0692172960863754	-0.0732782852842089	-0.0756238686390385
0.135030110559745	0.135045966731639	0.129077396399976	0.114595360757595	0.0991870621576739	0.084312363099677	0.0662354887738693	0.0452953512564467	0.0218938758212881	0.00110612520460071	-0.0188334882750843	-0.0385893229017563	-0.0489720050320375	-0.0567518690261516	-0.0623854862146796	-0.0653047108964041	-0.0687326626779664	-0.0722108045874073	-0.0735119968390665	-0.0740350891235103	-0.0724464517771017	-0.0700308526857293	-0.067067639322656	-0.0634356935905338	-0.0577134276535884	-0.0528201040920616	-0.0473614324496086	-0.0420341910484933	-0.0371820879867978	-0.0328158990195141	-0.028739335972449	-0.0250992311295601	-0.0228977020547829	-0.0211966894725145	-0.0202012267462846	-0.0182292598355111	-0.0179834115856454	-0.0196050970069577	-0.0223318704625849	-0.0250962559114228	-0.0283417282907089	-0.0326138012155233	-0.0364873165826495	-0.0412653884250433	-0.0456074744746673	-0.0510940330668933	-0.0561243779372449	-0.0591062667244663	-0.0629215675843057	-0.0652884080046079
0.116390178898375	0.114633069583647	0.108773920986835	0.0948104359670982	0.0816327938229748	0.06867036268212	0.0529975844102087	0.0357296537954535	0.0163646737037778	-0.000200867081576469	-0.0177704885740657	-0.0330945104382759	-0.0416313405965767	-0.048790063589989	-0.0520926995946776	-0.055203671470117	-0.0589706903001645	-0.0648584055786595	-0.0678370774772731	-0.0692279553069749	-0.0699369223885778	-0.0694429248668803	-0.0679339753560817	-0.0655890499308689	-0.0622413639727918	-0.0589308966298318	-0.0541563218695787	-0.049396113401079	-0.0443033959173476	-0.0402447669880757	-0.0349582858256218	-0.0309968805320775	-0.0274646903121379	-0.025641048432691	-0.0244757549840325	-0.0220850752891649	-0.0197803690196615	-0.0216091319398149	-0.0226555831893555	-0.0248524512007122	-0.026314469487076	-0.029450377564954	-0.0313508973959299	-0.0350510994933491	-0.0382957569551525	-0.0427829300549123	-0.0466406214993692	-0.0488615848770706	-0.0524090810164986	-0.0545735263210705
0.0991415516592313	0.0960633091704889	0.0892171579320572	0.0760261149857497	0.064824404136034	0.0532280687714681	0.0406819588337378	0.0260758730262442	0.0114419394449731	-0.00152073248631168	-0.0147212509987758	-0.0267143773959066	-0.0333350181199185	-0.0400785585122545	-0.0432110874050276	-0.0462807235521098	-0.0505222824076059	-0.0569353965850257	-0.0614896569021131	-0.0633092524406075	-0.0649930383724617	-0.0654515580842726	-0.0667109777952253	-0.0654430783264993	-0.0638686133222783	-0.061681319668719	-0.0578368739689914	-0.0536004119388944	-0.0495034253666314	-0.0448991077510009	-0.0395907536082934	-0.035624558850584	-0.0321873787374625	-0.0302822835760416	-0.0275877387356912	-0.0250286086760788	-0.0213116467187482	-0.0217217801017764	-0.0213337157493097	-0.0232190565569565	-0.0237946357045956	-0.0253648200216015	-0.0266423938036901	-0.0295558497349163	-0.0319522347605911	-0.03464202721203	-0.0376217934551723	-0.039649106764538	-0.042192465136142	-0.0442522778293678
0.0786159570386228	0.0772868579085319	0.0704004502120298	0.0578432976967125	0.0488831039674986	0.0393079068385951	0.0296960964488696	0.0183435372646698	0.00726111082021804	-0.00195440047956963	-0.0115231875071853	-0.0212050286509184	-0.0250603697627545	-0.0310296238858686	-0.0341019195152753	-0.0383322659169836	-0.0432031865719469	-0.0489288288551569	-0.053834786959107	-0.0560940352203242	-0.059035202831326	-0.0605648508657779	-0.062607093976687	-0.0624623671186026	-0.0628795518401548	-0.0611801028910968	-0.058394515876113	-0.0547708889111332	-0.0513742509001884	-0.046807214240607	-0.0415627991265533	-0.0377069517359469	-0.0334016451896299	-0.0310162534024985	-0.0269415023303894	-0.0250884646575759	-0.0213494024140526	-0.0210515083999897	-0.0182845884061867	-0.0197710492206695	-0.0198609746523248	-0.0208920132135951	-0.0224844969898257	-0.0242307291745761	-0.0255090845461627	-0.0266150420036929	-0.0285034010379068	-0.0311707388875013	-0.032988802587796	-0.0348004023056149
0.059781937786858	0.0589251712000361	0.0517502273856991	0.0412995052665249	0.0346567076498457	0.0271885995564122	0.0195504413833638	0.0115508606638989	0.00482738278144627	-0.000385807815127611	-0.0068307524037021	-0.0131617680875356	-0.0161261674612893	-0.0214308382087706	-0.0252764375563996	-0.0301865470383915	-0.0351502174871763	-0.0393350227593557	-0.044063056806039	-0.0463181961866527	-0.050099254274057	-0.0527356403051662	-0.05254245779382	-0.0536073755004778	-0.0541043765151611	-0.0518849399793008	-0.0479117554291243	-0.0450257961639131	-0.0458550380369783	-0.0442237634958992	-0.0406016489230636	-0.0363820222660291	-0.0325917849022253	-0.0294858093004633	-0.0251536895673101	-0.0229961279961336	-0.0188442337396507	-0.018118955051012	-0.0156752118393286	-0.0164967342244283	-0.0160625925990628	-0.0161549358141835	-0.0174308577886833	-0.0189071009073909	-0.0198469374389332	-0.0206547223921719	-0.0213309170218709	-0.0235866127300088	-0.0246822036229811	-0.0259388868622618
0.0423059130561792	0.040721064766631	0.0346960487522653	0.0269363913107889	0.0224104450469902	0.0177202825486819	0.0125017650387065	0.00739222989627592	0.00449913580224918	0.00232761321215345	-0.00176595406219192	-0.00559055411104302	-0.00791351855195421	-0.0118605356946751	-0.0153587880620109	-0.0204624409287216	-0.0257796368664998	-0.0294203982195854	-0.0337247404402573	-0.037120054274167	-0.0410101841809722	-0.0439607952508476	-0.0435438419515528	-0.0450618149715864	-0.0456577621167084	-0.0429600710748724	-0.0396168418121061	-0.0379725551628503	-0.0382996365142401	-0.0385640081115817	-0.0354208125036708	-0.0322051254634107	-0.0283505573109983	-0.0254604011043594	-0.0212607159090598	-0.0191887520427404	-0.0147007470492333	-0.0143891609679766	-0.0122705739197781	-0.0122612383084458	-0.0120605811591059	-0.011989481610132	-0.0128583312094932	-0.0139791566670146	-0.0143995798807489	-0.0153367202805391	-0.0153202649997982	-0.0171960245796542	-0.018326871256817	-0.0193397150947591
0.0237156919006271	0.0190706032587424	0.0168585293686278	0.0128021128327292	0.0125416020865181	0.00955416115230956	0.00690756966082656	0.00514346442173682	0.00409929469132955	0.0038798827154798	0.00141154455834429	0.000215196525183512	-0.00135833816269872	-0.00422581078663845	-0.0075738938984668	-0.0110368925823539	-0.013483320967866	-0.0149404550863539	-0.0170796300569895	-0.0188778009248828	-0.0216149669204562	-0.0237102097594407	-0.0250109022048854	-0.0267412743001419	-0.0276683719051049	-0.0253925908628081	-0.0242515826705187	-0.024729670792067	-0.0261257033027323	-0.0262526414768098	-0.0252146632002142	-0.0229848094548857	-0.0208065021217541	-0.0181669162634669	-0.0136926800426172	-0.0127557840669725	-0.0101245062450118	-0.010447625029625	-0.00827059855282642	-0.00795008707265383	-0.00698212708755721	-0.00734827008593232	-0.00822906734192957	-0.00849018869429037	-0.00767460805861387	-0.00709843806315323	-0.00739510339876689	-0.00860952536260323	-0.00998640935639254	-0.0106344342878296
0.0103946043509086	0.00623711973664881	0.00565214678145232	0.00518931191890567	0.00647731389677408	0.00400485618499602	0.0033952503858301	0.00269094115975836	0.0026876286873993	0.00304930187502163	0.00117482019910482	0.000783611206514712	0.000286829605794305	-2.01512236412028e-05	-0.00190709115000169	-0.00416880772604052	-0.00631163253681073	-0.0060235936986229	-0.00777891925646683	-0.00875195667768368	-0.010992299341585	-0.0120239934478462	-0.0145853513725112	-0.01587658156596	-0.0165813481859731	-0.0149636995103332	-0.0157748120953378	-0.0153177126553049	-0.015411180959594	-0.0134937216836722	-0.0125203572280585	-0.0115847463953956	-0.0105106156017509	-0.00917989736751103	-0.00710839529533534	-0.00680241731460708	-0.00596597137341252	-0.00538164090454174	-0.00469119328120361	-0.00390742270219718	-0.00325933278970672	-0.00332140567833297	-0.00359660955197575	-0.0046294178462589	-0.00299399502147398	-0.00240952170216174	5.89053674504412e-05	0.000829951242467193	-0.000340889470373085	-0.000852779549242357
0.00201641040271911	-0.00155426929595311	-0.000888435780238748	0.000429803536800405	0.00382867889452443	0.000921282751699073	0.00126289323071923	0.00144560871095084	0.00163179490049713	0.00208775917347872	9.59533114917293e-05	-0.000643772291963551	-0.000621544712174005	0.000872014934630024	2.86629751440613e-05	-0.000235789188483824	-0.000811078064707211	-0.00053738769035611	-0.00198290283313226	-0.00228487946852605	-0.00311710768798216	-0.00352621040166868	-0.00482975295756064	-0.00380175283539985	-0.00503374290535575	-0.00449384397691317	-0.00611382504370372	-0.00646981231818632	-0.006737231069877	-0.00410120012090636	-0.00451364647741789	-0.00403595596383517	-0.00332864324477735	-0.00334394981719897	-0.00342083929441942	-0.0032843003329418	-0.00301351145204654	-0.00173907541169953	-0.0025208958210068	-0.00148679823903503	-0.000812388047541266	-0.00117918764127813	-0.00113874645987264	-0.00295493485068563	-0.00156496371817173	-0.000595542184560033	0.00198417378191286	0.00429955113836793	0.00304691276384278	0.00299382821122081
[truncated: 188 more columns]
