# Supplementary material for: Performance Comparison of Centered and Tilted Blunt and Lighthouse Tip Cannulae for Drainage in Extracorporeal Life Support
Source: Cardiovasc Eng Technol. 2025 Feb 10;16(2):238–50. doi: 10.1007/s13239-024-00770-x (PMC11933157; doi:10.1007/s13239-024-00770-x)
Supplement: Supplementary file 2 — Supplementary file2 (ZIP 41,511 KB) [file 13239_2024_770_MOESM2_ESM.zip › avg_velocity/rc_0_mm/Lighthouse_0_Qc_2.6_Lmin_Qo_1.3_Lmin_rc_0_mm/V_ms.csv]

0.00245086688385692	0.00377481604545911	0.00392558798675203	0.0025713202099827	0.00549846289977142	0.00634189281381069	0.00662868954583489	0.00484825024448291	0.0035414605379461	0.000694441871571984	0.00316314408158134	0.00518815111712682	0.00856847982049661	0.00975962857451358	0.0127360814368679	0.0110000913903073	0.00732512910929184	0.00571692088335467	0.00520748912658959	0.0032577657498879	0.00212693636126223	0.00492179193417161	0.00729197395333383	0.00567240406416532	0.00400132273731181	0.00711191647922969	0.00619807199998078	0.00286255115370293	-0.000309981313250924	-0.00108956664685139	-8.86820764019697e-05	-0.00125988985128676	0.00117954635713231	0.00298924138347285	0.00320589448920101	0.00186572515960747	0.000138814178385583	-0.000235262924278003	-0.000281932719914091	-0.000330278737165076	0.000359767474161492	0.00142929213594455	0.00139696498452268	0.00147597175396792	0.0040723397044228	0.00366357952520104	0.00401759445864211	0.0031808182467727	0.000445084133833717	-0.000315909152356872
0.00655574980383315	0.00751872535321619	0.00850291186530633	0.00882423655965735	0.0105608976512766	0.00986516654879281	0.00973346423300525	0.00803511516421447	0.00944237392543113	0.00979900232359611	0.0134889440290826	0.013596421669352	0.0150790204687798	0.0150888313303586	0.0154866461906603	0.0129243005766951	0.0104827730514395	0.00928034836716683	0.00862489410562637	0.00733632736887831	0.00612180405844499	0.00798084465768906	0.0105084579696062	0.00886586412079235	0.00620286611984389	0.00693682708911928	0.00688946751207886	0.0056793414516415	0.00292972583569876	0.00158964045061145	0.00202888375579293	0.00154777266681438	0.00382081031066896	0.00476185956637835	0.00488205680072505	0.00335029962151989	0.00178261129802839	0.00192149514155375	0.0021336455911474	0.00242976484745029	0.00155667771124567	0.00221826420839019	0.00243619357153021	0.00357748388776381	0.00672992803977643	0.00477939729690721	0.00482040022802168	0.00498504702943218	0.00349483377912821	0.00349734802638535
0.0124488854787391	0.0140997962494493	0.0152834563699901	0.0159113102342926	0.016240260252278	0.0165241913737871	0.0165478553215787	0.0148806604238063	0.0122010031430564	0.0121555465541902	0.0173955283081999	0.0239496215919695	0.0248664337948174	0.0209529969527705	0.0130150006710782	0.0107335457523244	0.0105875083720261	0.0140290142531459	0.0130746931637652	0.0107588727211237	0.00824985622586806	0.00676508395356691	0.00563790026036902	0.00380745964240382	0.0025542167084587	0.00308416913553533	0.0029097376750416	0.00250612825918374	0.00198785317437442	0.00256046590428112	0.00278414275500592	0.0030039523672097	0.00360191074548459	0.00453908492747389	0.00428340148716842	0.00416953639955629	0.00410777073022205	0.00475931000394848	0.00468519049671502	0.00497409875811827	0.0037988162822669	0.00423193916141976	0.00414835183806355	0.00541627259809137	0.00812287331166821	0.00675652360111896	0.0067836614661147	0.00689092880509834	0.00528138561453288	0.0051733059697997
0.0193431190061626	0.0212272673589618	0.0221014940624202	0.023654449826989	0.0248799122108937	0.0259410933508472	0.0253116053933191	0.022180238721745	0.0178531448145962	0.0164042639428179	0.0219745676979182	0.0299900016936603	0.0339331136709544	0.0288924626465654	0.0197306072160003	0.0172232151051366	0.0172787264971244	0.0190072694708301	0.0160239013071767	0.0127124046007415	0.00987329817958598	0.00710842374051466	0.00512416144356277	0.00271155062899296	0.000878405476308565	0.000665017803356496	0.000345778606219415	0.000470599147411299	0.000927183394715414	0.00183061989072708	0.00238533046818183	0.00312002686741277	0.00427614558181602	0.00472085933216213	0.00516376564969691	0.0056433600031059	0.00625519326988677	0.00689054848566984	0.00704435713437978	0.00755554692813582	0.00776630370588482	0.00810132759291867	0.00854344289600579	0.00883214852099189	0.0083858547289386	0.00916801738882658	0.00959883393738236	0.00884093013264906	0.00770583354129935	0.00747294434168603
0.028904664521346	0.0312262061355231	0.0330061587461025	0.0348126305816098	0.0364990009652406	0.037628889647372	0.0364043281694211	0.0319486083125001	0.0268456619763512	0.0248847771314327	0.0312411685837295	0.0402968941134345	0.0447005321244987	0.0393794186439503	0.0269506923092166	0.0234885591309454	0.020745760876313	0.0185291473115871	0.0156814102482989	0.0136881646117016	0.010115731503348	0.0067812842496765	0.00358231252792438	0.000621652389384744	-0.00182227432493255	-0.00306301199723941	-0.00321007243878753	-0.00205395468958996	-0.00111044750921402	0.000115868911392054	0.0014229861065403	0.00318745454685181	0.00414448403177449	0.0048630868185125	0.00618137201121012	0.00756158241606411	0.00871861552091236	0.00942338909608404	0.0100256650948858	0.0105161638311384	0.0111473344260604	0.0119363697478668	0.0121192482343057	0.0124698487526343	0.0123376546361616	0.0129744616348492	0.0124417900530262	0.0115205033553391	0.0109836809632423	0.0106543291074193
0.0386569081936062	0.0421005844816519	0.0451136855225633	0.0479402891234832	0.0504060061794146	0.0516213513341006	0.0512050588600396	0.0465163932538075	0.0413932772131673	0.0400439832548491	0.0454757367869302	0.0538722113901426	0.0571265861453501	0.0540331500132513	0.0472247731780811	0.0390132239786827	0.0268912619550385	0.0187985487944746	0.0162381874162916	0.014474181423057	0.0101941001866699	0.00564904761954977	7.00633722821322e-05	-0.00451651154855331	-0.00773211052798883	-0.00874857987720452	-0.00838558958125908	-0.00666466980205761	-0.00491047660081316	-0.00283642297901944	-0.000752574733813187	0.00179224705994042	0.00389615046243376	0.0050957569164352	0.00706248787024878	0.0090155243722428	0.0108031935751705	0.0120498736782222	0.0131017895816933	0.0142859250944225	0.0151335169469893	0.016630537565886	0.0173128213659824	0.0172457245533747	0.0168506729350086	0.0170000275001408	0.0165093515067028	0.0155440737714294	0.0146450020490813	0.0137723197882733
0.049943134724217	0.0553414183013447	0.0603902881656994	0.0639908616754834	0.0674459653743007	0.0688251172607903	0.0692182360263828	0.0657676269497819	0.060305182375081	0.0580720719973812	0.0628804418733503	0.0702053336555972	0.0719822509214029	0.0676590535496062	0.0587644646237292	0.0478234978161166	0.0328974569411396	0.0240873539735004	0.0202343281062199	0.0165541400029043	0.0105831677285047	0.00217091246654889	-0.00575447697980098	-0.0113259017929165	-0.0140849503640237	-0.0150398606546987	-0.0146102227358386	-0.0123139224426503	-0.00927402269298801	-0.00618847484629615	-0.00355837037378814	-0.000690368703579145	0.00223278181032911	0.00448440012060215	0.00681201849944485	0.00925566856877963	0.0118930552343008	0.0138969926813837	0.0164500124780156	0.0182123709219218	0.0201714334868944	0.0217168391287071	0.0226726053013295	0.0227283997540787	0.0223524599179957	0.0221463741396081	0.0210534004018521	0.020135359804439	0.0182683950368474	0.0168488607897225
0.0610263775623483	0.0688395795905095	0.0761804837376409	0.082407987811367	0.0875487493733003	0.0904187941568386	0.0916287037273181	0.0898466300772449	0.0848479317747535	0.0818055099994117	0.0850560244428684	0.0909035853479885	0.0920527129924464	0.0871130611193774	0.077859966044451	0.06632429970523	0.0510175586848944	0.0388764223109282	0.0306115594644995	0.0225566387338328	0.0117120567982069	-0.00261739362205877	-0.0137851989819495	-0.0206446720176411	-0.0235237264000969	-0.0238994387315222	-0.0223983251295277	-0.0192817489859943	-0.0155355647452132	-0.0115787609278326	-0.00785764364647225	-0.00412419699801565	-0.00043345945205308	0.00292917862085188	0.00617240803245519	0.00920402858840803	0.0129314634816408	0.0163947372491483	0.0200241590819565	0.0228505419346585	0.0250673452758553	0.0270005573898862	0.0286720514273355	0.0292121921681907	0.0293200582185834	0.0283183673607258	0.0268953260103542	0.0250818541341662	0.0210362259009334	0.0182749659868239
0.0721492827460622	0.0818696898752726	0.0919802289978588	0.10086340729051	0.108597004178478	0.114768239372471	0.118798987540642	0.118563059192209	0.113676710632792	0.110669589835977	0.112488185364605	0.117492254185084	0.117515531170561	0.112493391173081	0.102636498225483	0.0908466258068118	0.0766003589984299	0.0621612748103354	0.0467501321183081	0.0295983463786058	0.0103297812506235	-0.00867684843077901	-0.0216002207634886	-0.030232604893623	-0.0340552735091205	-0.034260516549391	-0.0311522733672013	-0.0266894421870621	-0.021802783739843	-0.0173901915724111	-0.0123780344702292	-0.00826805608749718	-0.00417720067207886	-0.000181906552701948	0.00419118102350019	0.00835708938521507	0.0134799510373803	0.0186847612072014	0.0234850543555478	0.0280239074065499	0.0312721638932473	0.034135700578732	0.0360063947307621	0.0367321383930455	0.0366510002507278	0.0351729485352845	0.0335300466723034	0.0308920469876183	0.0257926277401514	0.0171526059658161
0.0827657794527134	0.0960470357458545	0.109843248860212	0.122739269364536	0.134289634054654	0.144601300949517	0.152310268769173	0.153672739545179	0.151002089081284	0.146778268037778	0.147335674377935	0.150302608211488	0.150033335186123	0.144794222855328	0.135393086973761	0.122744158471994	0.105772705942949	0.0835013608887813	0.0580847901720382	0.0319217508965328	0.00656924258444127	-0.0153266258755961	-0.0294596117729125	-0.0392069739458065	-0.0428006123391867	-0.0423781483967493	-0.0383763135326562	-0.0334717703918526	-0.0275746843855716	-0.0218659957415085	-0.017001228954112	-0.0126478251297269	-0.00815446517507655	-0.00295170141163918	0.00211797127535961	0.00769778713249051	0.0139617100632579	0.0209393790928609	0.0274845539328732	0.0340692802333678	0.0392802108859943	0.0433088680212125	0.0458520223937559	0.046575589063004	0.0463146126618265	0.0444607657208226	0.0422811415348636	0.0385253179552317	0.0325421436641096	0.0221327767761251
0.0919853058945992	0.109230575069609	0.128296564304514	0.147549018446301	0.166345552459072	0.182239896449767	0.192544121410076	0.195563589685787	0.193970229446017	0.190111771628246	0.187325644325186	0.186552360251738	0.18418430282062	0.178101526229524	0.166752162387134	0.148544239587225	0.124797274057182	0.0953252242179802	0.0631940833885028	0.0308889455546435	0.00124024320311186	-0.0222247896070173	-0.037594957557614	-0.0466067247815607	-0.0492544369903984	-0.0479357753107066	-0.0421745750487611	-0.0361579314556187	-0.0294841072454021	-0.023559668956521	-0.0193347266846691	-0.0164445197763434	-0.0126506490376786	-0.00713828811285316	-0.00105401701430643	0.00644262150881988	0.0146077944486642	0.0239446529685961	0.0335370957965318	0.0426080930377003	0.0498546972139026	0.0547881683071993	0.0578973861768011	0.0587938484939668	0.0581522637839127	0.0561661639056659	0.0527317216836365	0.0476317217230079	0.0417651086796384	0.0311251634647822
0.100371843932386	0.123116900127426	0.148258217177269	0.175426589116848	0.203318958831957	0.225671622465128	0.240810602362745	0.247638668882908	0.246272095102698	0.242792844484197	0.237201572430454	0.233341352800034	0.225222988617056	0.213916911354045	0.197496354114711	0.172475615555461	0.141177418787397	0.103752410189908	0.0637264991624308	0.0267946359803492	-0.00735963498544152	-0.0310280725448365	-0.0450942906511303	-0.0523732977757894	-0.0536423843339549	-0.0511780045988893	-0.0446711368989001	-0.0361276519880587	-0.0280634019482851	-0.0224121668603795	-0.020044949442092	-0.0183580779179916	-0.0168901066403972	-0.0113896945645207	-0.00441085513785878	0.00497800982833276	0.015650807351669	0.0287523103240505	0.0422978612819623	0.054564645520335	0.0643993090712864	0.0713784195504155	0.0753441517474943	0.076435843550158	0.0752540319120587	0.0708664909768725	0.0657203410122578	0.0584229803027698	0.0500664111066424	0.0417490080268216
0.105365682339086	0.134823428568127	0.169807014762615	0.206073484278891	0.245304370798118	0.277879287311569	0.30072323007818	0.310793833105817	0.31138477387099	0.305092867129221	0.294899180731906	0.286981320003457	0.273863141569884	0.254869857475223	0.22747065702178	0.191972485723819	0.150857917330022	0.105069749310704	0.0570957667871509	0.0146341729522811	-0.0189538951010068	-0.0404225154062962	-0.0521183099932877	-0.056791394397692	-0.0562710265766261	-0.0515079057986893	-0.0432118266958059	-0.0332696821263652	-0.024420512458605	-0.0197971094902941	-0.0196519085174992	-0.0197587144881651	-0.0196737432585747	-0.0145419835455252	-0.00722185857349828	0.00397782605398782	0.0173719995459811	0.0347472092525185	0.0526618097918702	0.0701196616015139	0.0830310811676749	0.0928533206478192	0.0969012976806994	0.097439594935472	0.0943098713278586	0.0889594915618361	0.0811702377345407	0.0706898845673085	0.0590254928621299	0.0482250418905263
0.106367759676655	0.14117646837207	0.188800175963882	0.243315004124452	0.296900872855069	0.342656610644676	0.372912543055132	0.390271898804071	0.389527688344009	0.38211917026113	0.367855635837869	0.353565627980174	0.3306869382631	0.297813380212171	0.256983705193176	0.204000418459951	0.149549529356424	0.0935132233720339	0.0400168819825041	-0.00216236789805272	-0.0325416763910041	-0.0499819042545404	-0.0582683334580873	-0.0605166773932375	-0.0574976618557692	-0.0502827688878193	-0.0406593342421392	-0.0305920950698686	-0.0222094586205696	-0.0184610542363814	-0.0190123522439699	-0.0209309375742659	-0.0209911225205713	-0.0160993193851064	-0.00845335826218914	0.00446951514434629	0.0214150879256177	0.0430606175731142	0.0669279288656262	0.0914594564149498	0.108561961761521	0.119663880989006	0.123318853122175	0.123681167547034	0.119427236855392	0.11235872033882	0.101137694758132	0.0865915178197286	0.0706991889797863	0.0550888242005545
0.0967619188002109	0.139045500034387	0.201441070207077	0.278764242418164	0.358946789574927	0.43079763855823	0.479453904881879	0.500613532159374	0.498754314813936	0.482357232625963	0.461557197978459	0.437070543068561	0.400831929104485	0.350120926615302	0.280313229256954	0.199808035471489	0.13023502489479	0.0676145842526028	0.0166515844152381	-0.0207544032144674	-0.0446108116003328	-0.0573159202680744	-0.0619479303161437	-0.0604656947747145	-0.0543572401922218	-0.0462490474886997	-0.0360868718207387	-0.0269855308974439	-0.0201513968104574	-0.0175797853354648	-0.0191127642379606	-0.0206400497611669	-0.0196361449769623	-0.0145679015324765	-0.00615314695556325	0.00828679277381787	0.0282898235033186	0.0566580297138301	0.0915649440565913	0.124748872568993	0.146589014311009	0.15801644438668	0.16124866491773	0.158303154846349	0.150777392803025	0.141150874836171	0.127354189310407	0.107699116649952	0.0849510697650956	0.0618648983834943
0.0761634426338259	0.118519652189228	0.192033647287947	0.298785589941124	0.424281539262014	0.548831529666534	0.641124204772304	0.667221260912233	0.652415946800475	0.617339607008119	0.586069793589436	0.548915047126033	0.489641815772256	0.404664260564431	0.287441154495742	0.171290009495093	0.0906899301427309	0.029895376306473	-0.00940048609942185	-0.0336494966955075	-0.0483757081134083	-0.0531488413673586	-0.0522670262451892	-0.0489653450276424	-0.0430570310958942	-0.0366751569076335	-0.0290289132917228	-0.0223290756527457	-0.01775081563823	-0.0167216978362739	-0.0179975270942511	-0.0181236741119389	-0.0163494078971022	-0.0126488391066879	-0.00455200724313348	0.00902890283275399	0.0309344144640765	0.0710062423132018	0.125004593368436	0.17569768300274	0.202900728338432	0.211484957192993	0.2110083924499	0.204846815842094	0.194737652591824	0.181657082517747	0.163661369272086	0.13507944721869	0.099057370620825	0.0645930922244529
0.0533827494551266	0.0868466157776206	0.151655989702332	0.260262426268206	0.429263570023679	0.645899936104465	0.816394520019957	0.86953177588153	0.846850949894991	0.798438348128506	0.746698702633399	0.692509497852644	0.594078212157983	0.425008833953059	0.235222748726879	0.107334515794767	0.0470090001412192	0.00516827117306005	-0.0199283476273122	-0.032663323392679	-0.0386676815071953	-0.0390714033695155	-0.0369262911916011	-0.0337664621373351	-0.0295092757501386	-0.0256856450232914	-0.0211316257805181	-0.0170136594974748	-0.0146054919788899	-0.0136341972649266	-0.0147404984208461	-0.0145079978016864	-0.0132156909496838	-0.0100130002052602	-0.00402174580829549	0.00556022297659037	0.0222381201762935	0.0616838906927812	0.134609566666911	0.220528786165186	0.261349282163277	0.273290147214683	0.267031577683696	0.255773475401515	0.243393988779332	0.23039689534223	0.208152896722651	0.164639324643378	0.107363652827844	0.0562527854950365
0.0311470874306068	0.0502050546423405	0.0898241535879422	0.165350374865958	0.33388313868061	0.647765434412347	0.899973506468847	0.968957470354587	0.95511811163766	0.901393846662719	0.837999922064341	0.757192630254673	0.611669029198277	0.340447341102903	0.137998490214638	0.0502334797510599	0.0139602384936367	-0.0100072325335213	-0.0215825013187953	-0.0257843809659976	-0.0259292632221976	-0.0245058724389795	-0.021566675125054	-0.0193469894525731	-0.0176656682586021	-0.0162047635357153	-0.0150238434921737	-0.0135837771909879	-0.0128425089901283	-0.0114923276103474	-0.0119343293030477	-0.0111491904598168	-0.01032403356432	-0.00835961104184526	-0.00521538379938698	0.00129698846862654	0.0132628746321822	0.0502382535164384	0.134074106180037	0.243721172385748	0.284195921260358	0.290121999348534	0.283436268360981	0.270339483739817	0.256211041207604	0.243072077921246	0.222903407591122	0.176688696073983	0.106578064113599	0.0447894933156743
0.00288615506002321	0.000311929211877888	0.00724887226762143	0.0327285205101671	0.157313255877963	0.530146684713547	0.910942710652675	1.04256486534155	1.04835160417944	0.992031397931739	0.912413694337212	0.764035473279007	0.490058665567435	0.140469817557005	0.025056993643597	0.00288741698129181	-0.00229815016666131	-0.00779793548338709	-0.00900160619142299	-0.0108113346876901	-0.0106331319414759	-0.0110417097535999	-0.0110798923820897	-0.0109109931683129	-0.0125116352320465	-0.0128614767864339	-0.0131227416705578	-0.0122469601342937	-0.0105997456471446	-0.00918660898202202	-0.00866083955766758	-0.00772007182974591	-0.00874722396193518	-0.00814104029952721	-0.00888789948270848	-0.00552557362545437	-0.00226012838686014	0.010619075452359	0.0723683266946616	0.225316353757891	0.289809217547764	0.294259879357843	0.284304874217518	0.270065541446782	0.249294403666469	0.233308691318396	0.215274584717133	0.163815088525716	0.0761392762680866	0.0138229046852771
-0.00249943631783569	-0.0099964157288994	-0.0107871077978766	-0.00276292003950019	0.0610957511816146	0.433066474860454	0.960478626375652	1.17761803841239	1.16263692250356	1.06570803129561	0.918104045435894	0.663409940816136	0.302882618726941	0.0612455114737954	-0.0068398719792912	-0.00848853864678258	-0.0063025499796985	-0.00419210197166618	-0.00676950893903211	-0.0115555116210481	-0.0119977751683732	-0.0121009028821137	-0.0196309827446838	-0.0205271887145748	-0.0227317329499716	-0.0146580701959646	-0.0180084471191045	-0.0168123292023345	-0.0148050185317111	-0.00980136784401247	-0.0105948536440696	-0.00867731561871919	-0.00921814162722272	-0.00938162240338832	-0.00885742833665462	-0.0112613910786127	-0.0122049971357946	-0.0140049386735179	-0.00756156155058826	0.0637593652108976	0.173012013143503	0.2312565061631	0.250815435508485	0.238777731285488	0.186855420330514	0.142225535612902	0.0808375191561217	0.0253902352215558	0.000185988379157557	-0.00298360821598501
0.00750716250137623	0.00907497008454669	0.013027175548488	0.0475247316251633	0.231611430462239	0.771749066619804	1.23277578573665	1.37813613701331	1.29995173581402	1.16728070814616	0.954818504411894	0.628217862471935	0.278606524033495	0.0902843957944639	0.0341297646773197	0.0295802666283078	0.0219258992735798	0.0155360789159595	0.0090168493441534	0.00522896273879674	-0.0012829820282633	-0.00101640113188444	0.002369150043954	0.0123966265176391	0.0202295900818401	0.0206606090113174	0.0181734490026537	0.0148353945198398	0.0132052544644905	0.0112867793947498	0.00921452653449286	0.0140322332708839	0.0227809864308973	0.0338528964200259	0.0341809257169524	0.0298393581247235	0.0221919359926709	0.0188679486446248	0.0496431577111196	0.179129101945067	0.318239184118978	0.346350539274188	0.335186285757667	0.302108462476603	0.220779633811453	0.142617414316296	0.0704149112926592	0.0205597815530559	0.00771273643686648	0.0089449117979256
0.028944561128026	0.0415880358770094	0.0685365731374262	0.217455888020325	0.652752873846014	1.29606618387778	1.53146520051092	1.47321956238833	1.31452240748682	1.15340481542882	0.921391621393048	0.641188243841689	0.361454045449847	0.180599579208893	0.0941274772895087	0.0762067453945933	0.0594621768392709	0.044456672539006	0.0320328298043802	0.0245164059557326	0.0191434091494262	0.0308854708709525	0.0411224080214814	0.0553953924045595	0.0645369209440486	0.0685675388094517	0.0675755389857259	0.0694068006814569	0.0713209012687002	0.0750843407470168	0.0759520390547141	0.0755920940394833	0.0795366508729115	0.0755868292966832	0.066668915550871	0.0502550719984012	0.0557563293389626	0.0900560913786335	0.263381852465409	0.531812426550935	0.595896704154107	0.547497635139103	0.480400130138242	0.410925440323863	0.304393281903658	0.193978448853751	0.0997198789177875	0.0444113628885112	0.0243685019528038	0.015945997625888
0.136451309928619	0.177318425815535	0.264684621210226	0.64386245367188	1.19230356328792	1.56375290465774	1.54666410293244	1.37391562469489	1.22188529032921	1.07947900237927	0.884912576254074	0.635827346399642	0.407032959176008	0.236899278128836	0.143461090726834	0.112955065091907	0.0880179258926965	0.0674907298255254	0.0516714800578643	0.0409749812559872	0.0372692024556129	0.0433185044360577	0.0532928719998714	0.0635355946784444	0.0767603313087057	0.0827869738082051	0.0918737642557908	0.100742301258233	0.113327231314421	0.120614199796235	0.133541561806645	0.132957081106348	0.118980214560153	0.099042249311118	0.0869304712010501	0.0985182422387917	0.1602803268275	0.326531671521174	0.542627791596908	0.61518037009537	0.586012607764302	0.530104692758876	0.465974720586862	0.390622901273791	0.294995700108144	0.202146196479762	0.122055807332181	0.0640426441940241	0.0362262282743892	0.0222764931490222
0.284498976342776	0.389490376955594	0.557069343475279	0.963196896539521	1.37323521055499	1.48879283377368	1.39176830433713	1.24796107015633	1.11743080840195	0.98077784594143	0.785502341821143	0.578800298027426	0.39937385558537	0.2482067135498	0.157692388245404	0.120210883320302	0.0913527450060523	0.0611931332814049	0.0383268100634578	0.0237562676430606	0.015528751415056	0.0194874831740167	0.0234898063186331	0.0298524009207634	0.0433483568568787	0.0556713776689815	0.0754855460058425	0.0975338978871837	0.119283096501703	0.139974829762663	0.152113201134612	0.14513566484918	0.125577264890724	0.110586808572922	0.127633777063108	0.199232736176721	0.338695719692208	0.48385191906524	0.568860511114815	0.567859342262904	0.534567375694779	0.486927657980764	0.430896398262029	0.357881205053083	0.268751725042854	0.190203007099513	0.122779369005071	0.0693477607245903	0.0389071193151124	0.0232813208969693
0.493462719168496	0.625183117545178	0.764540590168921	1.05765817471529	1.24662706630515	1.26042805701733	1.16460800889125	1.06567835553582	0.959767108368976	0.802436915317142	0.621020055915688	0.463977630223748	0.3432207610189	0.222084734890644	0.137538641726871	0.0991012789062179	0.0580732820530384	0.0211721840924724	-0.00894300000934664	-0.0233717006566186	-0.0313696041892628	-0.0319570932369626	-0.031192218745157	-0.0222584114399243	-0.00840954079129577	0.00115713516115531	0.0150533673172356	0.0362359849992843	0.0573956705581699	0.0756883937462624	0.08923136394289	0.0972928518194872	0.103193967162068	0.12872045578616	0.195959875433175	0.301070311626909	0.4028836249005	0.469693382924338	0.490982504836722	0.471951442506365	0.450733757595895	0.411408063095276	0.363522630613665	0.296265508072394	0.218388403182858	0.160742270464539	0.114009525220788	0.0678615807565736	0.0358548610434644	0.0175702519421323
0.63547336345993	0.72336335156612	0.823359243001196	0.956285271794115	0.994878975792866	0.995754226920217	0.941622809600008	0.865660181614376	0.740258411925977	0.599392632277763	0.470639729995336	0.367240897727801	0.28171746595917	0.168399838895534	0.0933651254195389	0.0523928601671855	0.00621349584489317	-0.0321421213500167	-0.0637196557405669	-0.0822159420284344	-0.0946460574360914	-0.09480930003356	-0.0862001452531632	-0.0267262228542937	0.0253586384753422	0.0265463506712927	0.00878229811712642	-0.0285744156771687	-0.020836795329301	-0.000991395576578375	0.0153971972867296	0.0435713794968675	0.0903244112917738	0.147552754274907	0.234114594745093	0.311848489426948	0.360733842238529	0.385130116395183	0.386126150040576	0.376642096092241	0.354877266369083	0.321351940801671	0.270015462998878	0.211276548391627	0.152936913656577	0.114398363781768	0.0844500183215298	0.0470720142473309	0.0174261167551329	0.00029398677628276
0.628849825302005	0.708722825488074	0.760732690335947	0.78616846012931	0.771037512077253	0.763238823563102	0.714319348289135	0.627026285450475	0.529331959505603	0.433112316679943	0.344081326343029	0.26857785195385	0.20415447076632	0.109538940202717	0.0432949700813235	0.00493128010477896	-0.0351302734420967	-0.0696195829717253	-0.0953025423669736	-0.11289679993971	-0.1252267879755	-0.1236883389685	-0.109571209186302	-0.0467306424579991	-0.000441720221689297	0.00202889817710141	-0.0199208880635601	-0.0855412359527063	-0.0834724032987958	-0.0506835656375328	-0.0096106340311021	0.0359803725583735	0.0889592268115939	0.172696325591016	0.249568818087026	0.289179252352801	0.297421318545524	0.283756170853142	0.287231474035886	0.283667377096765	0.258162170803824	0.225543750028725	0.178346580796432	0.133220539675888	0.0926080647219721	0.0670993862151304	0.0461659070271874	0.0132060544212849	-0.0145008816524396	-0.0296046995043699
0.558416060561525	0.596210164551251	0.599464708075512	0.595748373530265	0.570538131965683	0.548345421963219	0.49632430750114	0.429645306998663	0.366840672720513	0.300864301021011	0.241193410233436	0.186216964448242	0.138781324061527	0.063002741609564	0.00842108110274412	-0.0208532453865759	-0.0567166905435813	-0.081689041638512	-0.102465035226686	-0.119786892479247	-0.130226642168577	-0.12813731967416	-0.107176315687295	-0.0481316154307424	-0.00628850498788465	-0.00562200593446172	-0.0199407180440384	-0.0772884196113311	-0.0760796721768852	-0.0483723045994424	0.00137470566649912	0.0450650399225005	0.0847897000357062	0.152202474229166	0.207024731102998	0.227045469126956	0.220856972137706	0.203665731117429	0.200573428874904	0.197216788930789	0.171110892471988	0.146628289495558	0.113261386629082	0.0810113113381791	0.0545184643174947	0.0338770412389677	0.0156287914074202	-0.0104127262863729	-0.033551224534133	-0.0442006754068527
0.412915476566391	0.421357323586855	0.409325239643011	0.3921797685344	0.3711703423642	0.356305347455775	0.324783778330994	0.288474877748238	0.24520001491692	0.202594973263442	0.159500850505366	0.123156966298035	0.0862069574761726	0.0278635041887125	-0.0129226828635777	-0.0331919662059707	-0.0586513023761866	-0.0774922899020098	-0.0930405122978059	-0.113355093850167	-0.118068572992551	-0.109400501688062	-0.0875332879137546	-0.0898875091497592	-0.0880340045161128	-0.0765786149015237	-0.0641553685788465	-0.0557879430898294	-0.0420593121729859	-0.0286695204876977	0.0125982949186533	0.0427871725029493	0.0657660728834632	0.112492542899226	0.154429549062161	0.165793202689559	0.151202822850922	0.132831864149504	0.12828780699333	0.125558741372918	0.111269787491443	0.0934095821688686	0.0708222641168263	0.0504684137389179	0.0323125020409672	0.0174288815584306	0.00284701690629315	-0.0165588121094134	-0.0331803162301234	-0.0396832471967822
0.252821004692556	0.255326690745595	0.242078722977126	0.229078270397131	0.223645250941016	0.210173607798021	0.192206246106728	0.175622808846602	0.149339701929808	0.121326641589917	0.0917581140770401	0.0686441377597607	0.0435842046390255	0.00844998191592445	-0.0184589899736926	-0.0311919776708428	-0.0478226429277632	-0.060543120054644	-0.0713864157685289	-0.0910770673867485	-0.0863901307193949	-0.0802568767665635	-0.0603020444913974	-0.0618158376314331	-0.0557096114533725	-0.04538265447975	-0.0344155921725052	-0.0194591692058931	-0.00725318679381247	-0.0128035313160377	-0.00047481212828653	0.0188107879148393	0.0462230964576478	0.0561526370021981	0.0675144907764884	0.0770256383890753	0.0768591151142586	0.0790166620370194	0.0747079947864475	0.0746709856493524	0.0661812756686936	0.0558687539990312	0.0427786475224509	0.0312431060922011	0.022266828459328	0.0148516334809536	0.00365451655608655	-0.0062482099499753	-0.0169545707125557	-0.0183192949315654
0.125642040781096	0.116181690808201	0.106478713164541	0.104437935519746	0.0985927148977524	0.0936442349979882	0.0865478236112788	0.0751161990071944	0.0597240983755335	0.049074653152106	0.0361637697009264	0.0280071985889861	0.0157367069955753	-0.000290150623062531	-0.0121044665066697	-0.0181462345741364	-0.0250346426310333	-0.0293447713449551	-0.0362064113809644	-0.050466313139074	-0.0441961028584712	-0.0365243968610812	-0.0224970656427667	-0.0188576522278094	-0.0155117739296508	-0.0103857653946784	-0.00609474786688327	0.00308940960625119	0.011161344982742	0.00372154546363546	0.00545584217037445	0.0119002382098471	0.0289669941262962	0.0316143631761241	0.0343190206751604	0.0371437172567529	0.0368000226147737	0.037890860863339	0.0372537286755005	0.0384245763718877	0.0349397824635814	0.0295048351794404	0.023277318785148	0.0196522875310611	0.0182829456828869	0.0167873842846562	0.0106059825791771	0.00843966210706541	0.00455717444338244	0.00655176966463535
0.0047647938484391	-0.00110952755464214	-0.0113867098362687	-0.0128019159023809	-0.0174081827792817	-0.017503447075856	-0.0184457303186459	-0.0193708448801397	-0.0179654579650197	-0.0162535538882425	-0.0122137270805592	-0.00931103361855243	-0.00530873897589215	-0.00278207829359824	0.00076910992790726	0.00125692360388478	0.00468304509997175	0.0048377656977241	0.00684460245235587	0.00759440383796217	0.00966554302118851	0.0132865492540132	0.0165245173294247	0.0233578572224625	0.0231240973505441	0.0216859101344975	0.0201285148496014	0.0233906291917634	0.0243887358150847	0.0135413557765649	0.0083876879668078	0.00546014412050315	0.0119708822952911	0.00824984041352787	0.00358227074019587	0.000776998837858923	-0.00129539931424216	-0.00179587807856409	-0.000990637804950056	0.000768175977852905	0.00259669103886392	0.00329303382625671	0.00590967109610726	0.00843051803228493	0.0125828021466996	0.0164327800647558	0.0168239846855319	0.0216263753961633	0.0245608969130872	0.0287349845981116
-0.110974782877376	-0.120588929916513	-0.122875257278732	-0.127714612613444	-0.130364065996561	-0.129478287739847	-0.120511416149932	-0.10975620896773	-0.09239968802789	-0.0766979973603297	-0.0585123317777032	-0.0429419390899137	-0.0236296445518626	-0.0032645838209083	0.0123269632231136	0.0211940324315927	0.0327630803810584	0.0400843549698336	0.0464159905144361	0.0559309671547543	0.0526279991476982	0.0518714860056389	0.0521323059867187	0.0599612522229145	0.0600096929438763	0.0551490721975019	0.0455373235809402	0.0410085069089865	0.0355392557037913	0.033886971189895	0.0263792888400919	0.00759438416479921	-0.0127929540243679	-0.0257105450021285	-0.0386969177861283	-0.0431301342699292	-0.0486660131409921	-0.0503372666151184	-0.0497201506924555	-0.0452061194102416	-0.0360729551445043	-0.0283022824634724	-0.0190024261254769	-0.00834801645177129	0.00186877299527828	0.01174037468393	0.0182052486691684	0.0291826142064452	0.0372530867001661	0.0440666676972852
-0.24442402048913	-0.243267412387057	-0.251269073408657	-0.260330537540377	-0.259766474602432	-0.251425494840769	-0.232896101912724	-0.206975987477782	-0.178757213645014	-0.146477497682383	-0.111579479242988	-0.085791771127827	-0.0522563579970775	-0.0144914767166284	0.0105367865861454	0.0298911705078636	0.0488379973792471	0.0625518827352792	0.0730028847924905	0.0818914581307095	0.081300429049216	0.0796657543723911	0.0751642735745404	0.0787526932711095	0.0785657312549109	0.0752152549723621	0.0640778805037705	0.0580393248111557	0.0542276792136359	0.0463185116953583	0.0225920261834341	-0.0172703625072566	-0.0439634222284512	-0.0674149347496104	-0.0905288714934565	-0.102633233275309	-0.111687918994607	-0.114816082034958	-0.113992811889468	-0.105050181610676	-0.0908869360609049	-0.0743408585346451	-0.0534152608756691	-0.0352592658861453	-0.0196742429512358	-0.00544135829385771	0.00925842068246144	0.0296136372806292	0.0347527083415812	0.0387060733014348
-0.379971769410204	-0.392778454734539	-0.423294844804892	-0.436129034261392	-0.434986527473723	-0.406639414754707	-0.366452916325438	-0.330448097122628	-0.283185300205945	-0.236001548468217	-0.18401383503405	-0.145538192553348	-0.0934557406893755	-0.0376660868292454	-0.00552255182194865	0.0266508096875576	0.0504341322730902	0.0686931184849152	0.0820110948928253	0.0899610027211057	0.0947759974566277	0.0878274991003593	0.0787111778441645	0.0755651368382811	0.0773069747822061	0.0782651997027589	0.0722676452663426	0.0775917671510706	0.0767206513055367	0.0619166046507857	0.0148909244494544	-0.0338463063362661	-0.0728805316009147	-0.109674641621155	-0.144737304959938	-0.164415683107826	-0.180305278172994	-0.188236767321839	-0.190761336772462	-0.180993050416503	-0.159682282744638	-0.136071878120308	-0.104713897505678	-0.0767506025747753	-0.0543562566192398	-0.0339248315532394	-0.0117215480915385	0.0163057829279663	0.0268624133481304	0.0282735441455081
-0.494769248979209	-0.531891629853292	-0.601643828111829	-0.651116083778987	-0.650163226537581	-0.613786006765994	-0.549918819563504	-0.475388676727782	-0.4094356066265	-0.344002864630911	-0.283263469034913	-0.226187909822382	-0.143350022464638	-0.076841562593372	-0.0394500499546132	0.0013623260519304	0.0329599076794034	0.0507762530904224	0.0703279250826467	0.0831498646027996	0.089545614587995	0.0747067460941745	0.0599156315774703	0.0490678975923478	0.0521743534691036	0.0580602275893652	0.0630451525770549	0.076772069998311	0.0717652733930106	0.0479597812251948	0.00358617255579114	-0.0376753885448251	-0.0898622673461674	-0.148297913844429	-0.203532350280566	-0.235218458075334	-0.258629575546242	-0.27442961491031	-0.276945070235917	-0.265531084992842	-0.242971910124293	-0.213353338740589	-0.171409558764152	-0.130331963908394	-0.0997400851013757	-0.0724468475965978	-0.0403338348912563	-0.00542332402178046	0.00909717625948075	0.0122908453966923
-0.549399940572208	-0.627441040067996	-0.754249764250716	-0.886667795838013	-0.914514196496812	-0.875716080272779	-0.783168521087342	-0.681414977835165	-0.575352187187025	-0.472548105209561	-0.385278633814713	-0.305622167985682	-0.200937895254226	-0.123199265415219	-0.0833581150252675	-0.033255438784783	0.00340599017271593	0.0251512879368458	0.0426005180183151	0.0538251814876204	0.0574362512401853	0.0415546716688553	0.0262207453465033	0.00564269500477699	0.00807883838561155	0.0118033152640791	0.0195157723306764	0.0263387408047393	0.0152680540150984	-0.000709292611414426	-0.0271643329228352	-0.0444021032729325	-0.0839130574224171	-0.146403884397144	-0.224116454818178	-0.280554287872324	-0.331548587853873	-0.360781676441271	-0.369815122156526	-0.358321367177301	-0.336753471180608	-0.304421502672657	-0.256737428931365	-0.204404649354717	-0.157983781059796	-0.119242834110457	-0.0718375404718147	-0.0318495200129419	-0.00956137842104616	-0.00240341024686833
-0.497447336636795	-0.648643996706191	-0.852730657089018	-1.10438812015285	-1.18981337761493	-1.14026962399595	-1.04583865600399	-0.923493210856852	-0.78530005531944	-0.631029912758305	-0.503143446748752	-0.380994911794092	-0.25353149736691	-0.160684432586188	-0.124176134759784	-0.0754580177435354	-0.0352300906990547	-0.00817656841366306	0.00565592893993099	0.0163412857480355	0.0177288401758433	0.0128149811536473	0.00473256969014155	-0.00886248448147294	-0.0198865440013048	-0.0328284964299068	-0.0391143969805796	-0.0482602681507783	-0.0602289333686098	-0.0645325007278351	-0.0667313503916293	-0.0656058012174831	-0.0812698999340444	-0.112857041726492	-0.173808937829475	-0.254997383743448	-0.365415110763883	-0.447502645859071	-0.473145183916407	-0.453373186352762	-0.428081792792324	-0.394349356937467	-0.345038036600364	-0.28403073419926	-0.223033371599859	-0.165436666354983	-0.103338017950347	-0.0578764150109299	-0.0334701787676772	-0.0261818563010053
-0.356293724278581	-0.505945202094506	-0.798516568141766	-1.1720395623743	-1.38112422841099	-1.37997636177937	-1.2749645850216	-1.14899263441063	-0.988523208402824	-0.817337986349423	-0.629558085796269	-0.443855079522019	-0.272929243097273	-0.175642492456478	-0.142283706316884	-0.0992275424299095	-0.0625423221174686	-0.0359534319359984	-0.0235197950037862	-0.0132673331443508	-0.0132224166732309	-0.0145003069292307	-0.0192933791183482	-0.0246686534977999	-0.0331138473122025	-0.0489159006347097	-0.0666972872042285	-0.0829595925272562	-0.0922630148176568	-0.0986949701791069	-0.0988365758742771	-0.0902231419964156	-0.0814534967606204	-0.0736410117383415	-0.0874747766341079	-0.14432130741299	-0.305488624880711	-0.51011947421898	-0.568972808623229	-0.555682692338052	-0.511866897126885	-0.469243828781034	-0.412970850047519	-0.348966836706472	-0.280342988790922	-0.205154701693801	-0.120323670585436	-0.069755986946349	-0.0463327550653289	-0.0412121538964908
-0.240141244199751	-0.298864951906262	-0.491113764009546	-0.954475662699467	-1.35033193159853	-1.48997654422686	-1.41689939821223	-1.29348830058141	-1.13052975448769	-0.9642663078748	-0.761374744959229	-0.50883482916971	-0.26922933252036	-0.156259625570476	-0.129369607453293	-0.0974186410013615	-0.0682385151235617	-0.0464465926161906	-0.034875028318726	-0.0285147292595999	-0.0220842801300104	-0.0238309903470707	-0.0242675987542843	-0.0258135080915228	-0.0310670235622171	-0.040278256672969	-0.0536349533857126	-0.0595537317652306	-0.0696236878495638	-0.0746861909035654	-0.0828429038723531	-0.0837880824483155	-0.0811143895425456	-0.063141803079324	-0.046594278511023	-0.0515006962515981	-0.147653909903101	-0.429817031908862	-0.593369849919685	-0.618473225528904	-0.565002706741293	-0.508217695504295	-0.448692230837935	-0.38585544913534	-0.314382224868198	-0.229465421466301	-0.127932296019464	-0.0654822633494818	-0.0428141053469021	-0.0408219251270511
-0.0897752863596211	-0.104326782773664	-0.165828538841317	-0.389700333691381	-0.855246932697515	-1.31056795434272	-1.4174889315088	-1.34954934016021	-1.2194109366128	-1.06531824538525	-0.836440184934959	-0.503532327438121	-0.224067387110958	-0.125937168913102	-0.101386806510362	-0.0722653205400607	-0.0456020802523636	-0.0314674393679572	-0.0273381892059055	-0.0265345018062975	-0.0172275196669983	-0.0193264127719434	-0.0198877174643111	-0.0201698464616402	-0.0194578278822627	-0.0182335077908983	-0.0252369038102805	-0.0285409929321286	-0.0343874385988559	-0.0408337041849646	-0.0500718695151244	-0.0594274401370205	-0.0620089178025881	-0.0522241258048622	-0.0319482101367664	-0.0207005846796985	-0.0450696202493043	-0.178426465704332	-0.452899086517884	-0.599716661222949	-0.572827036086423	-0.511804583277499	-0.459669595268065	-0.397992374430454	-0.32159537592377	-0.229724802808306	-0.113789962587687	-0.0488030313270925	-0.0307615618813654	-0.0319621622701157
-0.013799394460685	-0.0245166963690904	-0.0253905047978261	-0.083463972170356	-0.29728336158334	-0.787588447114678	-1.12710863712887	-1.23938510752198	-1.19121786651971	-1.06383738929308	-0.859940296981802	-0.495721655554724	-0.164802853963712	-0.0572800110396346	-0.0407008162843229	-0.0334612165773917	-0.0217766100585502	-0.0145214512075802	-0.0105754909083082	-0.00878355935707335	-0.00696539689352628	-0.0124454541725271	-0.00891554785634665	-0.00941272541850535	-0.00630294577080636	-0.00402071701258835	-0.00457225987014846	-0.00425210423860139	-0.00191864857965677	-0.00235880641722526	-0.0104026277083346	-0.0244659431004713	-0.0333580583461185	-0.0357766987722173	-0.0272704459042073	-0.0159595823281435	-0.0149024589412802	-0.0514549798236837	-0.171291463691012	-0.387591088301245	-0.433043977193403	-0.412746937204005	-0.408114636912907	-0.366413725426056	-0.301889370977429	-0.211557082727222	-0.101595177044161	-0.0230112214000408	-0.00968817087745353	-0.0145333746205206
0.000708190289744761	0.00555440607936146	0.00168990624432922	-0.00231047476450594	-0.0384978506428247	-0.407850550079632	-0.747261552165855	-0.983603716752517	-1.03597333448291	-0.948152714403472	-0.778273518720856	-0.454388395654344	-0.13948341672113	-0.0216043118445634	-0.0066796747193141	-0.00260982215122401	-0.0031151913856472	0.000229618969197204	0.001824835072393	0.00299209702965864	-0.00531373402886825	-0.00519502136603106	-0.00677642994640006	0.00104787643251204	-0.00282563320015677	0.00104492029138136	0.00271261919685202	0.00565263327350622	0.00419875113169162	0.00271990493841547	0.000378655385502377	-0.0030270959555832	-0.00599707098192124	-0.00708220651141249	-0.00804125960683164	-0.00465589985399135	-0.000853877811370454	0.00126236225403859	-0.0123936438333521	-0.129420762361031	-0.259458560873313	-0.302644510575022	-0.320656694573103	-0.303989433542616	-0.260882647257559	-0.188103905538528	-0.101129959401049	-0.0118277973088544	0.00326644130247327	0.00145840526598729
0.00813417442243698	0.00900208490505461	-0.000409028619955947	-0.00951017627500654	-0.0802303374710347	-0.431032033450323	-0.762553955793831	-0.902379146596347	-0.930366536609707	-0.862845895854863	-0.740545037277219	-0.522273523512045	-0.255559204167923	-0.065826556049937	-0.00442156000700953	-0.000171201655162799	1.9665781958215e-06	-0.00116297017018502	-0.000432075829702909	-0.000258567758777784	0.00109153010232293	0.0020432642133593	0.002401580245277	0.00268547253145149	0.00210967655319398	0.00256137680295262	0.00316633570451088	0.00375040369421201	0.00764116955801035	0.00882171249001294	0.00574321283073229	0.00320901639021397	0.00312534404359222	0.00491478962241887	0.00599702910902753	0.00534617152601069	0.00399104040114408	-0.00123086387363974	-0.0687224557697843	-0.219856198736241	-0.295952053239377	-0.317700576493801	-0.322473218458057	-0.308338729905818	-0.271282594618093	-0.231066783459922	-0.169056829225146	-0.0604445557766078	-0.00607793869631654	0.000533998484145063
-0.0181741812531082	-0.0372004980645476	-0.0654009532018334	-0.0969243917596991	-0.223801003343646	-0.58396511773851	-0.825074535716416	-0.878855748962338	-0.856479716535595	-0.784986828246576	-0.686980303939381	-0.546881214448418	-0.384322987866975	-0.2230261037146	-0.0949508549986546	-0.0391953116210042	-0.0152211313071843	-0.00413852269435358	0.000162412577355771	0.00257307745209838	0.00512996474274688	0.0072371268215765	0.00873116697048151	0.00992695714314446	0.0106524106475658	0.00940786580659761	0.00987612657290536	0.00888375426495005	0.00980501893323671	0.0104797633697817	0.0096494304452427	0.00793729105699703	0.00723366777989526	0.00620185168866841	0.00480192653186189	0.000867819810059977	-0.0175853280575023	-0.0564366090030067	-0.152926189256206	-0.260267736489227	-0.297719599067686	-0.301136185807797	-0.295157535861549	-0.286381685659063	-0.265993569996716	-0.238784019089537	-0.196220375476959	-0.113353965638275	-0.0566196456980127	-0.0137014055304026
-0.040537921501562	-0.0761538088874905	-0.127244505607378	-0.207498393273875	-0.394363550258683	-0.635182248085397	-0.788279839418888	-0.83897062527755	-0.821124762570802	-0.759436743040373	-0.677907213479353	-0.557378998435454	-0.428271781608388	-0.30656385720115	-0.167642540757369	-0.0863150153186127	-0.0430019809870588	-0.0199466001210396	-0.00976447549680536	-0.00265850264063342	0.00240716867264248	0.00623465962607529	0.00959409988737893	0.0120525465598726	0.0135804842214613	0.0147181016177892	0.0158253742248427	0.0161248443062365	0.0166102505889039	0.0167418392943046	0.0161455413253044	0.0141505379072118	0.0112789354520278	0.00830144851372343	0.00418235523948871	-0.00354382708034494	-0.0284408569869639	-0.0705903017701668	-0.153553878325832	-0.234456071571514	-0.269417906401664	-0.283331991172434	-0.281678607459592	-0.271771234566914	-0.254047920534282	-0.229953688476677	-0.18818036564116	-0.121644730716091	-0.0793226589244236	-0.0362183089888468
-0.0604937679807962	-0.105411774884946	-0.166708920178829	-0.255189593157132	-0.408791267191031	-0.554309123882568	-0.630593597007132	-0.64713788453106	-0.633365437392412	-0.597507563601343	-0.55050932953467	-0.478641093648421	-0.397224357257325	-0.316883862678261	-0.215040929371313	-0.138796371022007	-0.0815077042732806	-0.045304919681068	-0.02628343256016	-0.0128289962808616	-0.00378807226550909	0.00255129673415283	0.00744667655283895	0.0109427812807478	0.0139540660884431	0.016668079468131	0.0195989092720267	0.0211621246620412	0.0221539911454405	0.0223727633602512	0.0214634521114463	0.0191478155404878	0.0161621473484627	0.0117189988697695	0.00596379889413325	-0.00495537813963341	-0.0319415894219203	-0.0726834209863127	-0.134644459278268	-0.191007726701436	-0.215737101998621	-0.226527962061989	-0.225476643847944	-0.218982091917006	-0.211453257623985	-0.194264026133557	-0.161980089070968	-0.112503146932771	-0.0824466739365638	-0.0469540933086514
-0.0829780430017027	-0.130527135055725	-0.184031583292972	-0.258942406146677	-0.362022025930562	-0.438508472603078	-0.479392798817076	-0.495175693431273	-0.48710291003642	-0.468316951384908	-0.43701135676948	-0.385280920216652	-0.329112023984021	-0.276271193348952	-0.208031444720913	-0.152872851876471	-0.103445960110046	-0.0673852991594076	-0.0442901882982426	-0.0270742849384462	-0.0144892317049807	-0.00542027706615012	0.00237648955315181	0.00754814360180917	0.012046695766891	0.0165382146200847	0.0206919245704041	0.023950544129886	0.0264249189956511	0.0276109575533313	0.027533969909015	0.0255567500934054	0.022768856009726	0.017740348777446	0.0115152842894788	-0.000474898400641772	-0.0249767489410833	-0.0553374077865563	-0.0973840071502928	-0.136019852398323	-0.157960200119693	-0.171860722302773	-0.17427440847003	-0.171074949773621	-0.164572661406842	-0.149934729319077	-0.125206310427172	-0.0943601602757661	-0.075930459014386	-0.0523091525337795
-0.0946986973411649	-0.134720342329843	-0.174780235637774	-0.232780029541651	-0.301170988030481	-0.347988427858839	-0.375032679400398	-0.389455494649226	-0.386784973466115	-0.373323626739935	-0.349811415555938	-0.308832475764328	-0.267894068791885	-0.232805873037434	-0.1841145815002	-0.14634553708891	-0.107729273309283	-0.0778288045208363	-0.0562585999224745	-0.0383137500356576	-0.0234222699400008	-0.0125211585758846	-0.00352046254503467	0.00240378389502222	0.00761980027318243	0.0130958343193905	0.0186101621062958	0.0227616627859663	0.0265879293475986	0.0283574141321881	0.0293306691788986	0.0286657359162049	0.0276018030883956	0.0238798927202341	0.0187194468103273	0.00780895183009022	-0.0112164454526034	-0.0347504779783493	-0.0656280291947102	-0.0950845317562255	-0.1134222138561	-0.127957238183468	-0.131607213191308	-0.131683981762322	-0.126821687945446	-0.114834252230706	-0.0971829722648695	-0.0733313441737152	-0.0614005094830171	-0.0468287791499166
-0.0982331939200898	-0.132137508351568	-0.160850575939014	-0.202418257530139	-0.250917797842505	-0.27926455601876	-0.300453450802431	-0.310639703384275	-0.310906257396837	-0.298964370959098	-0.280043738464152	-0.246943825031556	-0.21710425708815	-0.193538307651786	-0.160772832510257	-0.133975570801394	-0.106272756269501	-0.0828120686450371	-0.0631987302577219	-0.0465427185859464	-0.0324391010304114	-0.0198541436645813	-0.00951717174515427	-0.00200868955211032	0.0045584574572341	0.0108644288923689	0.0157663022174695	0.0206825263910327	0.0251536537411462	0.0283317572617632	0.0300338332168129	0.0307432405457619	0.0306549939474545	0.0286927454088444	0.025303209352945	0.0162009407534327	0.00104075244806612	-0.0186335348458544	-0.044676966059919	-0.0672849224805895	-0.0823256844954565	-0.0942688085539918	-0.0988406786797621	-0.0989893706879679	-0.0969444799043097	-0.089274728533598	-0.0773179221167028	-0.0600513777928075	-0.0516255293688524	-0.0415424211079645
-0.0948151893779921	-0.122876863579712	-0.142897159340747	-0.173095385311156	-0.207251933225547	-0.227413735890112	-0.241735542108455	-0.248643046362402	-0.246609617964028	-0.238474119648439	-0.224032978351534	-0.200476901407971	-0.178598910374087	-0.162979456678741	-0.13963290070899	-0.122312453849042	-0.100727101624924	-0.0816583062532078	-0.0653442099802838	-0.0506283235095429	-0.0377701333904101	-0.024904593428701	-0.0139570203559392	-0.00500955524831457	0.00220062743072493	0.00864595438269289	0.0145333542660359	0.0198106045135861	0.0247103233008778	0.0287225522095026	0.0308291774068639	0.0326921691607467	0.0338450590918016	0.0330689647368353	0.0309198642722515	0.022825427594994	0.00959313042343305	-0.00793779463886924	-0.0302743463490288	-0.0481444001194266	-0.0613740225357027	-0.0709118635360672	-0.074622006343618	-0.0748654860922853	-0.0740011586518911	-0.0687048734410751	-0.0605986431426536	-0.0491104989040776	-0.0427141929036304	-0.0358603446892362
-0.0884405321178073	-0.110875404675452	-0.124385344795423	-0.145808673192969	-0.16961768847509	-0.182423462191042	-0.193050181930489	-0.197616555607318	-0.195061058014138	-0.18832094117798	-0.177967259248676	-0.162156556803186	-0.147336292648954	-0.137887448069772	-0.120389436152296	-0.108966024937604	-0.0931382481738681	-0.0780797528891559	-0.0640319051168483	-0.0515321492673298	-0.0400468101719715	-0.0283000446908674	-0.0173560256189931	-0.00749195032039299	8.69375522906236e-05	0.00793949283310769	0.0138258039360491	0.0198054966734868	0.0249309680147184	0.0294135025630609	0.0321532196540379	0.0345724220853412	0.0355611201675243	0.0358488767398259	0.0341347703475584	0.0259724118907162	0.0127910525123906	-0.00191239342226981	-0.0208638453889678	-0.0346916966966062	-0.045673490512403	-0.0532425571333524	-0.0569524426000345	-0.0578846950846798	-0.0575684334619174	-0.0544980139084793	-0.0495412547866171	-0.0440452425156928	-0.0384413406887785	-0.0328368096329225
-0.0800558702411539	-0.0977015934326938	-0.107177684859948	-0.122033968418011	-0.137507817230371	-0.145714223416439	-0.153033940503899	-0.154586399868861	-0.151564602495054	-0.144327326236926	-0.135686134207474	-0.128209631067261	-0.119893072258531	-0.114475549435192	-0.101991610155747	-0.0944195444136251	-0.0829719765704157	-0.0716480338895451	-0.0599633203180379	-0.0495011117686033	-0.0395601250769359	-0.0300870363761806	-0.01975855304332	-0.00980511746938186	-0.000968896376553574	0.00677253534145903	0.0132018255996811	0.0193714230667337	0.0243060940810278	0.0289025716715358	0.032933561936003	0.0357329705828498	0.0367263729923787	0.0367391989861886	0.0343666400628606	0.0253689038068568	0.0137743520004558	0.00117283817761803	-0.0138876031036983	-0.0246804763022417	-0.0334468253890092	-0.0398097600842016	-0.0432913615179263	-0.044116798606956	-0.0439070983036066	-0.0424193112397351	-0.0394630908202417	-0.0352263378374073	-0.0305404967068951	-0.0272838754070662
-0.070440938688514	-0.0831666121137561	-0.0900952999639903	-0.100369038420119	-0.110328919836344	-0.116085138870466	-0.119973644392879	-0.119462247079901	-0.11537283183653	-0.109536060625107	-0.103235231067767	-0.100855637838956	-0.0979577460197392	-0.095532981874557	-0.0882347752190627	-0.082153295523747	-0.073704101016943	-0.0652338783971326	-0.0556052390501238	-0.0469024560251781	-0.0383467560957256	-0.0294174464502687	-0.0211276105532548	-0.0121764253725878	-0.00305688751166925	0.00461770615402456	0.0112241238909388	0.0179357119723197	0.0238527696739845	0.0287332595200559	0.0320356217753791	0.0346924907202246	0.035569127144842	0.0346270131537079	0.0318961069144426	0.0228050971553678	0.0128122454484621	0.00215706392248044	-0.0102692395472637	-0.0184521723568866	-0.0245746726692917	-0.0301997283414472	-0.032782421342915	-0.0341421064785363	-0.0336581618863259	-0.0325277128739055	-0.0308529659513541	-0.0283285597624343	-0.0248584840201307	-0.0225536011747637
-0.0615437630113997	-0.0703325363528094	-0.0748025300404567	-0.0828895967761488	-0.0886983371369863	-0.0922793080006193	-0.0936743591809865	-0.0921837363995879	-0.086612490774069	-0.0821069068868493	-0.0773848823810944	-0.0785402199602139	-0.0786648702561561	-0.0785349151897664	-0.074006950510549	-0.0693558009731155	-0.0633658135505552	-0.0577267988466687	-0.0512033470393678	-0.0439422503849627	-0.0370868022002028	-0.0292460130321878	-0.0218880364972211	-0.0143196841284788	-0.00665569108972175	0.000721338009320318	0.00821300098230304	0.0151336653615577	0.0205860190230891	0.025667900398085	0.0285284329092619	0.0309948587952156	0.031299054410092	0.0295793503358398	0.025895738108578	0.0169848093859814	0.00914523989729192	0.000797075570331926	-0.00901287826085597	-0.0138287414543877	-0.0187063264571718	-0.0227855274397637	-0.0250518191475286	-0.0263631607640783	-0.0262365068146868	-0.0258545943993755	-0.0246919293193523	-0.022791016905158	-0.0206623329822253	-0.0187021148673283
-0.0510984159239692	-0.0565242938799936	-0.0593197176751678	-0.0654450106398933	-0.0694331441821735	-0.0715316822333683	-0.071347196395579	-0.0695447277506523	-0.0640706762369223	-0.0595467053517242	-0.0570977588581322	-0.0608697134661713	-0.0636319550512398	-0.0644787882521379	-0.0596919396808921	-0.0568381876261024	-0.0529261400556978	-0.0507186906363529	-0.0462595101196119	-0.0404565991469004	-0.0352702538728343	-0.0283413269638625	-0.021757900767038	-0.0150669885553651	-0.00855886151745211	-0.00149044807916957	0.00526295790758517	0.011367338754317	0.0166081805633693	0.020811533625439	0.023197324156072	0.025084390921815	0.0242434761066849	0.0231293913901755	0.0206986609963789	0.0132274628253315	0.00658287668251712	-0.000332504984078699	-0.0075286532034017	-0.0107081740150143	-0.0142008776419714	-0.0172045541306854	-0.0190825340242789	-0.0200270942724462	-0.0202382960384046	-0.0202959783199211	-0.0196484217119603	-0.0182077436690887	-0.0167149628581076	-0.0153387762254261
-0.0416402313048647	-0.0448867369936139	-0.0461873944077698	-0.0500246819718032	-0.0525596941246795	-0.0540041658233328	-0.0530061313633307	-0.0498154151593603	-0.0447136190077277	-0.0408741170915212	-0.0409859647856971	-0.0466560182617457	-0.0512407951463311	-0.0527551726048557	-0.0492423272075955	-0.0468084127421843	-0.0445866834453831	-0.0432140041998324	-0.0401873647581501	-0.0363692630701301	-0.0324620300592388	-0.0266855413934493	-0.0214526528508572	-0.0162153218923207	-0.0105874246830155	-0.00433253295474019	0.00120133536449141	0.00639709687295285	0.0108655108311656	0.014645933699675	0.0164722259487691	0.0176377363983763	0.0165101086253979	0.0155292746700912	0.0126521796267887	0.0075494251962407	0.00283349284166545	-0.00167728521478553	-0.00702986888604907	-0.0093069165053125	-0.0120350521784343	-0.0136303028870928	-0.0148009469250805	-0.0155761543127987	-0.0162064246547001	-0.0164946942338236	-0.0164843080528795	-0.0148653049097787	-0.0139027077778012	-0.012668935597489
-0.0307085313802618	-0.0325116454639082	-0.033918536935973	-0.0365818592176434	-0.0376695935066661	-0.0387954152378649	-0.038066720175314	-0.034840719969081	-0.0301669552366102	-0.0272510494998006	-0.0289197172446723	-0.0346062183365933	-0.0394159070241896	-0.0426091884325996	-0.0409648436438955	-0.0386838848976409	-0.0365092134943265	-0.0352219196651589	-0.0328087231410683	-0.030116425810545	-0.0273390716026209	-0.0228578717634111	-0.0193722494531309	-0.0153663630530076	-0.0110070076284236	-0.00644989779704529	-0.00217294405418647	0.00244659335051912	0.00588008140995151	0.00874947326023167	0.0102034620572745	0.0106030280277969	0.00994646372294136	0.00972907141160012	0.00758175353997548	0.00396278922816691	0.00130076988900674	-0.0019838807568221	-0.00500449143862756	-0.0064806192152557	-0.00842112186849014	-0.00969075297299267	-0.0107478908663296	-0.0114519038310327	-0.01172444504285	-0.0113986303535919	-0.0111750461910014	-0.0106517929727038	-0.0102878028088335	-0.00966804094511421
-0.0220703358602486	-0.0233881460014186	-0.0239662810421013	-0.0255249243663371	-0.0260721510511789	-0.0266831678958919	-0.0256788563910445	-0.0229614335926028	-0.0197199059805651	-0.0177435405423176	-0.0204189345095546	-0.0267881877250483	-0.0311326196219259	-0.0327192274530502	-0.0323307468698259	-0.03072312185523	-0.0286626701958404	-0.0265834974637516	-0.0249761094923167	-0.0232493565209432	-0.0212414050105214	-0.0186032352225285	-0.0153607370393972	-0.013101618882229	-0.0100621322122116	-0.00639973174253226	-0.00359027076235501	-0.00140253158120663	0.00154183392656186	0.00383243064902401	0.00510601063709318	0.00480362435705111	0.0048831341689889	0.00472428064565642	0.00335470266274996	0.00152315146208997	-0.00066037612921489	-0.00267256929279839	-0.00448596875017151	-0.00538072648570832	-0.00641062116468775	-0.0071226650097435	-0.00761195048244942	-0.00823851500228654	-0.00857987881447723	-0.00803304445735824	-0.00769659058971291	-0.00747866880627638	-0.00699939853487049	-0.00651619059331698
-0.0146605118824649	-0.014550844474379	-0.0150752427105036	-0.0152790763801429	-0.01624954788721	-0.0179243928065269	-0.0176859431421246	-0.0160099450007323	-0.0137934811848296	-0.012845037942578	-0.0151448654380019	-0.0194333304509733	-0.0230210882719377	-0.0242840384497924	-0.0234102584662359	-0.0213288420851427	-0.0192805052333032	-0.0177288763994449	-0.0165335422864683	-0.0154380291777189	-0.0142885937178126	-0.0133764549841171	-0.0111945734659437	-0.010192561989468	-0.00842281296562794	-0.00596632571745271	-0.0037306880338306	-0.00214180538323588	-0.000350748308352083	0.000554723352235879	0.00147269130372689	0.00186284850600382	0.00225596701610069	0.00234831437592817	0.0019188927766952	7.07160784327549e-05	-0.00151386876674002	-0.0024691497247866	-0.0034396028929457	-0.00380400406410769	-0.00408989392861354	-0.00418127977324783	-0.00431210051558368	-0.00477897845441651	-0.005205866104841	-0.00489789843775727	-0.00432071577120211	-0.00422720812058704	-0.0043158618369749	-0.00441100071358687
-0.00908433499271033	-0.0108643424780716	-0.0104443159070974	-0.00966062790995389	-0.00926758335164557	-0.0105026296602394	-0.0108757038006422	-0.00998854203513147	-0.00948312136092295	-0.00905937985520716	-0.0119545932286468	-0.0139491612254217	-0.0154009674936908	-0.0150939636128725	-0.0141615755452168	-0.0126300866364153	-0.00957262298211709	-0.00758087477697562	-0.00720007058812168	-0.00672108198644556	-0.0073893728022816	-0.00771067348004413	-0.00806338995634256	-0.00764388232536629	-0.0067414977332214	-0.0045955257841484	-0.0029285998381014	-0.00222971955334982	-0.00180227304883343	-0.00171736992302064	-0.000475689755750276	-0.000830079132220521	-0.000151904014008415	0.000388066651927323	0.000476995338381938	-0.000342349826575257	-0.00156858409114446	-0.00208939999475568	-0.00332737987570023	-0.00323825054001664	-0.0033536194180868	-0.00257379976661197	-0.00256906861222565	-0.00294987024612335	-0.00403195552692956	-0.0036910719613442	-0.00268489658754127	-0.00138449455545433	-0.00169778484929079	-0.00239789165497304
-0.00207401921504989	-0.00343777428238609	-0.00376927724102123	-0.00486660998959502	-0.00530834767015188	-0.00671298209388638	-0.0054550119231545	-0.00420130989196391	-0.00528823840456959	-0.00573200767276403	-0.00864495880141667	-0.00885390919672526	-0.00924381215246927	-0.00713970815752376	-0.00614823530771373	-0.00447720979245955	-0.0027622608324054	-0.00187359255115004	-0.00210414981382717	-0.00228457060270668	-0.00289069365587528	-0.00255297568105436	-0.00299407553098352	-0.00216659436341915	-0.00176431196343685	-0.00125826455846598	-0.00125598059793004	-0.00146586974093297	-0.00139512379790077	-0.00125333968162088	0.000174963629487272	0.000545803318728056	0.0013377814958928	0.00146039032503315	0.000746046650324462	0.000697318581952432	0.00022097555228348	-0.000287115760891659	-0.00139012567897719	-0.00154067999477643	-0.00149843725695894	-0.000893310636718618	-0.00116700067040888	-0.00208729255330657	-0.00283599306505174	-0.00260467845657233	-0.00340913997952857	-0.00115422997720713	-0.00115652625830976	0.000421110951173528
0.00133150487687355	1.98641033381797e-05	-0.000343818103141734	-0.00305083019305942	-0.00215183267799541	-0.00226343523831552	0.000606168105563387	0.00230418642107647	-0.000929797625926204	-0.00219379303637307	-0.00596185139294394	-0.00429923321664817	-0.00386113495768212	-0.000317582449966304	0.000429986500054609	0.00167888194887338	0.00211182092795475	0.00231054565034703	0.00139202418178377	0.000543582437222502	4.83608359970922e-05	0.000597848004165912	0.000166675294712205	0.00261878658419337	0.00313516112223112	0.00192064894005158	0.00118851402637956	0.000434545592333306	0.000573393609694687	-0.0001216397626321	0.000658054695987632	0.000948168896729725	0.00141688589305428	0.00188754760850472	0.000652254661469808	0.00140344699363413	0.00079450477337698	0.00141824941641548	-0.000310055463758292	-0.000823136265782652	-0.0017559922310886	-0.000718274190978894	-0.00131369952887417	-0.00190868368260597	-0.002410886077175	-0.00223656518950909	-0.00313044359427799	-0.00043361530438289	-0.000556576632317266	0.00181416381511084
[truncated: 188 more columns]
