# Supplementary material for: Performance Comparison of Centered and Tilted Blunt and Lighthouse Tip Cannulae for Drainage in Extracorporeal Life Support
Source: Cardiovasc Eng Technol. 2025 Feb 10;16(2):238–50. doi: 10.1007/s13239-024-00770-x (PMC11933157; doi:10.1007/s13239-024-00770-x)
Supplement: Supplementary file 2 — Supplementary file2 (ZIP 41,511 KB) [file 13239_2024_770_MOESM2_ESM.zip › avg_velocity/rc_0_mm/Lighthouse_0_Qc_2.6_Lmin_Qo_2.6_Lmin_rc_0_mm/U_ms.csv]

0.0145272609225433	0.00854732364740637	0.00511363990671545	0.00275134651362089	0.00470117998054753	0.00384584263623857	0.00345238414663319	0.00147231538450079	0.000697193843311779	-0.0012487874309472	-0.000448874808833136	5.82981962974537e-05	-0.000190900537998325	-0.000883847816954704	-0.00270590621969772	-0.00366919287758393	-0.0020337079105859	-0.00162026903874565	-0.0042774818239224	-0.00704664285499668	-0.00711856129582956	-0.00651172444466812	-0.00432909259262781	-0.00240594652352582	-0.00305125865921858	-0.00509289110720131	-0.00126173543811106	-5.12676948610179e-05	-0.0018258442233256	-0.00250196291404793	-0.00359993320936539	-0.00208885209858714	-0.00283462576603301	0.000816398363610938	0.000785471839192352	-0.000482346779363225	-0.0044498901565225	-0.00647894251103797	-0.0053983250525838	-0.0057028756644336	-0.00335351080405877	-0.00669292988899316	-0.00647152277621465	-0.00904674380819853	-0.00837318714241476	-0.0112250374581201	-0.0142957919379311	-0.0104800453801723	-0.00843270002167904	-0.00474099937077274
0.0307121128327347	0.0242808266427086	0.0194512991742291	0.0147541173027382	0.0128108486538931	0.00954044398976795	0.0077524372487344	0.00608858542601893	0.0048775738177535	0.00223610995308635	0.0014180374969907	5.8717152341766e-05	-0.00132657659342016	-0.00335796511474378	-0.00654781961714421	-0.00860094769322974	-0.0085880202960461	-0.00828615119592104	-0.0100272610340984	-0.0119716510816196	-0.013387461792317	-0.01308394502931	-0.0126847581575147	-0.0118241168376335	-0.0130695865727556	-0.013342102121457	-0.010012254924529	-0.00707029141627411	-0.00859674637998795	-0.00934958620470382	-0.0104240272268112	-0.00895727006441564	-0.0091407899584209	-0.00581295231973012	-0.00692220371199258	-0.00827426712930663	-0.0123347340373108	-0.0155198216727145	-0.013451605842014	-0.0131803594252354	-0.0103558963666419	-0.0105481487035912	-0.0119408623828952	-0.0149026795475561	-0.017162430169944	-0.022960815151254	-0.0230950122966314	-0.0189241679865945	-0.0150285774002351	-0.00989103707033508
0.0612499354088898	0.0549886365884973	0.0474990123286412	0.0394169161467338	0.0332090768329838	0.0255142550394663	0.0200808158040438	0.0171997674201954	0.0131465315776914	0.00870153785283465	0.00434809110518489	0.00141785339820039	-0.00257148120061337	-0.00639304757960651	-0.0101529061732181	-0.0137890371507463	-0.0172851032704277	-0.0199240937103605	-0.0208390982532898	-0.0222082134484585	-0.023369781146394	-0.023400554799265	-0.0228057576967175	-0.0229495929886327	-0.0236840836287222	-0.0231925093978403	-0.023065728864562	-0.022840858111181	-0.0240271031377129	-0.0242378936692724	-0.0239868285678416	-0.0243221788931159	-0.022327713009425	-0.020427847956953	-0.0202599038709788	-0.020639157598841	-0.0226171594013864	-0.0248490519166183	-0.0263058448632847	-0.0237525199481026	-0.0188375599668802	-0.0158092609391869	-0.016309390185497	-0.0196429696340921	-0.024135623654337	-0.030442404329274	-0.02947228427063	-0.0268815492321673	-0.025057442265522	-0.0233426768648785
0.100538829938164	0.0954174886268957	0.0852254479620511	0.074201179787461	0.0642726588975524	0.0527305505484793	0.042655001125587	0.033643132895704	0.0256827357230249	0.0185263819972981	0.0117898296657368	0.00633674012003542	-0.00105919378144705	-0.0091651445960457	-0.0138662402630377	-0.0188912611723816	-0.0248209040206494	-0.0298101503761352	-0.0319821748731874	-0.0327869679159082	-0.0331713513145512	-0.0338602083640848	-0.0345792719797608	-0.0355462818618021	-0.0358023421865394	-0.0362418063818808	-0.0364676850371047	-0.036176852893663	-0.0363122259434494	-0.0365145561065146	-0.036263722342176	-0.036056358716626	-0.0350078568592181	-0.0345876780128528	-0.0337203959075248	-0.0319110271207059	-0.0312609767335263	-0.0313615991423564	-0.0319847327250308	-0.029740302528605	-0.0249066915587542	-0.0221192052460884	-0.0245641915291412	-0.0302220365726883	-0.0362231190062153	-0.0395837130573624	-0.0368716131127808	-0.0342766495649867	-0.0322009311337159	-0.030774839449494
0.140425421984682	0.137976165802008	0.127156968264919	0.115398382647883	0.102722608170675	0.0881124963767132	0.0735902789377605	0.0584921821154241	0.0455326460522462	0.0339959782553499	0.0236364608060253	0.0142961532655183	0.00454624681043716	-0.00768963341552017	-0.0139740713956953	-0.0174287739663851	-0.0218603734183904	-0.0287761813084616	-0.0361339035685069	-0.0401023279513498	-0.0415510290961518	-0.0427963191610744	-0.0418012720978341	-0.0433385682518076	-0.0440255028671113	-0.0452821719405791	-0.0453142432841058	-0.0456740677621797	-0.045908175959797	-0.0461920298364629	-0.0458673193708974	-0.0455813817287103	-0.0449480932170186	-0.0430217935938348	-0.0412704093114657	-0.0390220484000508	-0.0377689206946315	-0.0362934652973169	-0.0370641090222236	-0.0358570370429056	-0.030975316900246	-0.0285346191112191	-0.0290136557176839	-0.0372433180521418	-0.0427375048068425	-0.0446881157185602	-0.0422203624760702	-0.0398886948890464	-0.0382167576518571	-0.0369231149551858
0.180649972455792	0.178253245378255	0.168796797164179	0.156085674470141	0.139097746362647	0.122071717442041	0.104433114317347	0.0870226818991079	0.0700244727897018	0.054829049310125	0.0398644666933664	0.0254853676823888	0.0112962260047359	-0.00239228179436365	-0.0142429071261092	-0.0161898586308009	-0.0152267253554535	-0.0205538864741664	-0.0337420570535191	-0.0429732145645761	-0.0475749128674716	-0.0500630708988141	-0.0499889807735773	-0.0513387454683862	-0.0512173054749425	-0.0518168838941837	-0.0520131269024281	-0.0521457592222821	-0.0522073889963335	-0.0524575651149394	-0.0526845859775384	-0.0525332693195781	-0.0523210597085536	-0.0508336414384192	-0.0484737082287212	-0.0471083506360631	-0.0449524542434129	-0.0434298027862565	-0.0421642373552085	-0.0403026284004121	-0.0367088992493091	-0.0350610921542574	-0.0362630673365647	-0.0429814235253776	-0.0473738641852842	-0.0496226472322445	-0.0477729375602463	-0.0463083179877833	-0.0447049567409147	-0.0436080106423831
0.217657647150673	0.217015596331438	0.203790647696587	0.189687937462784	0.173204557171288	0.155405765530245	0.135496081034903	0.116398553022902	0.0959092503915645	0.0760358139970225	0.058203120755366	0.0389998485273421	0.0207489023369353	0.00349282126849712	-0.011694363272125	-0.0150791559666251	-0.0135499963546384	-0.0188595520648709	-0.0335055249973182	-0.0451640064642004	-0.0511717171638887	-0.0545096441827752	-0.0548590837289946	-0.0555328338901299	-0.0548281693832007	-0.0542600647600017	-0.0542129321766278	-0.0544102587701963	-0.054299573978541	-0.0542634722199557	-0.0547231767501337	-0.054362342950797	-0.0550038721899127	-0.054547519024205	-0.0530992341953258	-0.0522635445779511	-0.0508232978684673	-0.0496130985091746	-0.0476521570577815	-0.0466069437413093	-0.0435817135283163	-0.0431101222914023	-0.0440004280157146	-0.048590349957595	-0.0516825753527149	-0.0547593683296248	-0.0538925774572139	-0.052503329717973	-0.0515192087830926	-0.0509074406960839
0.245839218890374	0.246067087998441	0.235900120765572	0.221896631234838	0.205354099845878	0.187079548216178	0.166213929999861	0.146145859538176	0.121594238762717	0.0969649325560088	0.0741217426498336	0.0522597349678872	0.029396724137134	0.00861539670878819	-0.0107978087494278	-0.0163296697247176	-0.0160307055530451	-0.0218232589319337	-0.035775684568149	-0.0469061510028727	-0.0522119261727654	-0.0548706982193386	-0.0554947298407382	-0.0546768939452008	-0.0541147469689304	-0.0525169313397162	-0.0522169848157632	-0.0519977620770045	-0.051279716838492	-0.0508953328720808	-0.0509292249341914	-0.0507542977838013	-0.0512024012513497	-0.0518954667680026	-0.0516035058732885	-0.0510255228241129	-0.0513689455619728	-0.050942311363206	-0.0504516704010567	-0.0496396062367996	-0.0484055217840598	-0.0487227242836469	-0.0500854666515002	-0.0539658310897824	-0.0568597330609679	-0.0601933476827936	-0.0593637646946838	-0.0530984397742699	-0.0465808145730318	-0.0422812677497011
0.270806325795708	0.274489347544198	0.265138496437443	0.251633933648677	0.235338655820672	0.216119070026813	0.195161338910486	0.172564055024575	0.146258211807818	0.117548927116949	0.0902589522912722	0.0647212530302499	0.0381664389245153	0.0124612736949938	-0.0108610940783371	-0.024992566703469	-0.0295581960363841	-0.0343741392284341	-0.0419398692752709	-0.0482046248094955	-0.0512644692571708	-0.0512927027725616	-0.0496374635369547	-0.0473871279850377	-0.0462362071871349	-0.0441247612132006	-0.0428315289276645	-0.0414703266874244	-0.039151527449707	-0.0372768149760777	-0.0365932451813473	-0.0357278331904234	-0.0360811500246583	-0.0364642301969071	-0.0366352820464697	-0.037336043630656	-0.0390634745170815	-0.0421745675826112	-0.0456071576600952	-0.0483959506341519	-0.0491527224797233	-0.0500688129926024	-0.0525277447661183	-0.0575509307910656	-0.0608520127010469	-0.0633288920484587	-0.0633647987787188	-0.0540575033450096	-0.0441904707697427	-0.0386259036862458
0.295502119514741	0.300080204202484	0.2936392855436	0.280444154042785	0.264092695026825	0.24404570556574	0.224571964479282	0.198859085439475	0.16705256965486	0.13439213134714	0.103118778206935	0.0747527819767823	0.0439285257562712	0.0137734913776451	-0.0107949818890822	-0.0295085813698132	-0.0391964137723435	-0.0447042300829755	-0.0467643468443806	-0.046730142055628	-0.0458104304316777	-0.0435085771398502	-0.0407246277950308	-0.0360897546062374	-0.0324729141727629	-0.0280154225104758	-0.0238390548960687	-0.0204775417420018	-0.0163863961687214	-0.0127566073306455	-0.00980182373336846	-0.00647824026712495	-0.00623882122394195	-0.0053402508691706	-0.00654091351368758	-0.00907514370801649	-0.0136585737048445	-0.0193061763547063	-0.0280483576563143	-0.036460259000056	-0.0419258002668685	-0.0467789789651352	-0.0516715075662264	-0.0582711294318509	-0.0631271867709095	-0.0649657260891209	-0.0650632135950498	-0.0563698741425311	-0.0463481059804353	-0.039203905812428
0.321742111403274	0.327317230995366	0.321611523559393	0.307563762031053	0.290793768680495	0.271821995017799	0.249646797253077	0.220965828801405	0.184328986471556	0.146643565181398	0.111866030812768	0.0807319230140055	0.046278183443018	0.0109518182460856	-0.0152639742042194	-0.0335634980044649	-0.0427667904532073	-0.0469028644491251	-0.0453325455994797	-0.0420784460698346	-0.0378345076416631	-0.0322138580766851	-0.0266494508198944	-0.0186921949942839	-0.0122652844790679	-0.00584943306348916	0.000727432488349023	0.00697686137955152	0.0143477423170957	0.0195924841816623	0.0247433730790857	0.029593790096779	0.0342081191664404	0.0362539916778343	0.0348996577560872	0.0332695024561657	0.026440919437407	0.0170798016364944	0.00265218974123577	-0.0112531095570542	-0.0234844379297755	-0.0348419582144219	-0.0444452906348437	-0.0547802419813332	-0.0610334120665495	-0.0651182547047616	-0.0653384517618829	-0.0624052790063507	-0.0564354001396625	-0.0504302819540572
0.341868256019985	0.347248523805885	0.343454498776253	0.332834012022851	0.316978696493099	0.298533945971777	0.2727917602498	0.239807630052397	0.197634531484451	0.155642510783349	0.115544395500602	0.0779080946065387	0.0380138221912734	0.000544965491804631	-0.0259256059443016	-0.0410452684424348	-0.0459860502307008	-0.046340894446156	-0.0420825027441656	-0.0346549481082696	-0.0260731399044037	-0.0161549696531593	-0.00787889384195161	0.0027693667334389	0.0127373928675105	0.0223307058851485	0.030352821261753	0.0377620751436375	0.0462659717742386	0.0527904931429924	0.0603428647431417	0.0671881916959182	0.0743517114209267	0.0789577721980252	0.0804129949253716	0.0792597740990971	0.0749788495568249	0.0650918027603474	0.0505444798956887	0.0306028140196671	0.00883784442684929	-0.0128584474600015	-0.0309968964011945	-0.0466825777698171	-0.0573027738259769	-0.0631397966154227	-0.0640198983555583	-0.0629590223057666	-0.0600921014955949	-0.0544454564717153
0.35880839037821	0.369318050426332	0.373239209708738	0.369165689529374	0.352775146467977	0.329263000009539	0.295842949028809	0.255275334876355	0.207978210987236	0.157258338144249	0.110124477490967	0.0634333208026864	0.0169209355938764	-0.019742336707763	-0.043748270869216	-0.0545378100202144	-0.0527428543092365	-0.045992257099415	-0.03396385365518	-0.020341059330222	-0.00755495202077273	0.00555808104323222	0.0175792740035588	0.0289021506431381	0.0417978814438146	0.0522957629166262	0.0617200540542	0.0716633209591342	0.0821142648768973	0.0903116299813095	0.0992651355164444	0.105703165910868	0.112520903452718	0.118834622537113	0.123832244777208	0.125998327979051	0.125307070491366	0.118629573219302	0.103401461913649	0.0790193402840779	0.0503471457791937	0.0183216981233919	-0.00943226623471567	-0.0346951694782743	-0.0498160807254572	-0.0578768550595573	-0.0599441538313029	-0.0594115306233179	-0.0562127188986022	-0.0499525807948234
0.37511277023777	0.398161393159406	0.414065553660971	0.419210215108089	0.402059994761678	0.369700397780359	0.322383972389261	0.270348689701315	0.212203924827479	0.152885085858535	0.0949519903360366	0.038407660347374	-0.0105088011853926	-0.0498746635438783	-0.0713857960497017	-0.072985709525085	-0.0594623097253833	-0.0404604163934447	-0.0168670904023975	0.00169876671896858	0.0221751886520448	0.0392992818173662	0.0540940111713046	0.0686597510404833	0.0837797483514357	0.0958719289252648	0.106948316531957	0.11833564364565	0.128331928873063	0.136163649734944	0.143290623962247	0.150123153025733	0.15800292071949	0.166734485468268	0.173323928246345	0.177018702197319	0.178850701054698	0.171436618021662	0.155991287233262	0.127889061845077	0.0949083755015605	0.0537754118203718	0.0143841335238333	-0.0188792802445378	-0.0404843712371967	-0.052014830916289	-0.0549899285446958	-0.0547910991826518	-0.04960580141225	-0.0413036738195501
0.393801216117675	0.435243961626812	0.469759611420878	0.48868038844118	0.473217992759485	0.426418906743062	0.354285478323648	0.283998307518099	0.211349212397075	0.140678472542597	0.072918668978291	0.00684416532773396	-0.0506673927930084	-0.0924633936470983	-0.106160743411599	-0.0913160778640424	-0.0587102528528087	-0.0214177176568963	0.0167347093482941	0.045794005782023	0.0710652756555707	0.0920750326358255	0.109888834389202	0.128749984550804	0.145212920621958	0.156426787300465	0.166340627582227	0.175953227112766	0.186108377389203	0.193837022601673	0.201096431622326	0.208784428304499	0.216877746393532	0.22437209388741	0.232353926007292	0.238103218725415	0.242254943134085	0.239468323519349	0.222582398263534	0.189658358706164	0.143612322560248	0.0941047419547518	0.0431285921267394	-0.00126652575392823	-0.030716925234729	-0.0454788845497779	-0.05019935612475	-0.0505693736290772	-0.0427566492641769	-0.0284333726969133
0.405231998636576	0.471105485059297	0.536650594398771	0.576684384996415	0.567625006560627	0.491890307809701	0.388299683721882	0.29389064991557	0.201452994954273	0.116947600766989	0.0411024563399214	-0.0320836364148076	-0.0977367401202534	-0.141531687882206	-0.141869944924403	-0.100452125142386	-0.0358980038639721	0.0236747121060607	0.0723335283895776	0.107089039745247	0.134161499735237	0.156296283145594	0.173379411902863	0.189501920979109	0.202829573886288	0.213475464143623	0.221135847284727	0.228312408244414	0.234689913798188	0.240817101660393	0.247906359311611	0.254737826194627	0.261680050316502	0.269252264671911	0.278370218119309	0.2899522805048	0.30493454117596	0.315637099936569	0.300991454407568	0.256578777419904	0.192673220622907	0.128262530073284	0.0677051539874414	0.0104340313850227	-0.024836538337178	-0.041737767582069	-0.047012749085267	-0.0470488006247684	-0.0303825846849321	-0.00106063114304318
0.397428398247468	0.477457264134282	0.566671462717319	0.629712797167789	0.624649356331301	0.525235396601858	0.393883488206344	0.279247177462005	0.171117767972746	0.0783614657408926	-0.00143284105530811	-0.0741575249253372	-0.142151320351587	-0.173693818059637	-0.150505375044961	-0.0844940998613434	-0.0131013617684674	0.0551739980665621	0.100688370078283	0.134646689811831	0.158239817595052	0.179429552788991	0.191958929495131	0.202887307238541	0.21142595661084	0.218785131562219	0.224563803778764	0.229984102334935	0.234603978782332	0.239956148266803	0.246359902787914	0.25116738257391	0.258082824906522	0.268308763481488	0.280406473548359	0.288896267814185	0.305006448374986	0.327453528257985	0.336560412811746	0.299272941056471	0.227688063129885	0.150979868456653	0.0801275019591215	0.0151554469879321	-0.0214585211027062	-0.0376383975763076	-0.0436992279166833	-0.0431973637983187	-0.0194557876361624	0.0256855993747402
0.371566546097494	0.455535354197743	0.536653817192166	0.601445883928564	0.593624371110403	0.499926804126475	0.37162334410866	0.247408234201353	0.133666976744209	0.042907572998258	-0.0315185696345616	-0.0958095225296858	-0.152976168997633	-0.162395874528161	-0.114381812548227	-0.0482866367184543	0.0180972667089282	0.0819837596716553	0.123472108935135	0.152618579481713	0.170682213967578	0.187820255433815	0.194289446216316	0.201500422237653	0.205136539929409	0.209379470569291	0.212811001134816	0.215492893349331	0.218859456459545	0.22158102473124	0.227656544139506	0.2324230559689	0.240418249544641	0.250225601749068	0.264212842042087	0.270730387244807	0.286923980483512	0.317952307899427	0.353614066430063	0.321078567497388	0.240428768498143	0.156363782278642	0.0799526473978766	0.0151078143428479	-0.0186039365012359	-0.0356554805773625	-0.0398166221288574	-0.0374622311302057	-0.00149065755719174	0.0527169716942347
0.297591528906059	0.348828952816037	0.353896043606216	0.34294501384801	0.313723509176647	0.315528712958991	0.237778068807378	0.149862626154909	0.0536334174879714	-0.0136343240759207	-0.071788324151308	-0.112832078867343	-0.128184905421603	-0.0817907584486476	-0.0278808883379838	0.0120024085531012	0.036667116659108	0.0740412054616088	0.0933028221022494	0.107887859215145	0.113203587444124	0.121829629037369	0.121469943066311	0.130292297900708	0.135242547732204	0.136458759471265	0.138435979201709	0.137980115338507	0.137529015787346	0.134189985140923	0.132715844126645	0.134560419500553	0.146114259158246	0.15705714448249	0.176468270461833	0.159063570825986	0.13625283996375	0.137291328521882	0.211059204965115	0.267077418537979	0.223442501509634	0.142674739386543	0.0683398294997032	0.0150677307417605	-0.0158020860543352	-0.0285356733145466	-0.0365355166835115	-0.0295985031393645	0.013264411409964	0.0579424966542636
0.222691905191981	0.224455413139082	0.184323450477569	0.143970123967205	0.0910046156981627	0.0516991273243549	-0.0393398026566291	-0.112368181313337	-0.156555369645651	-0.165810147840574	-0.158674292415097	-0.138782753531147	-0.112883250211967	-0.0395753296214389	0.0361501826708219	0.0595614210195474	0.0656165921034934	0.0695593143931862	0.0732681191985497	0.0796571079746951	0.0882530431844696	0.0940802629191472	0.0928803704803788	0.0972359962934172	0.106446789838145	0.109406263824062	0.0964988616994594	0.093231961810732	0.0895706095828156	0.0956276363030802	0.101806162604045	0.100587128518394	0.10050598960959	0.104851256182278	0.123071659858187	0.0906094481131725	0.0595173935596405	0.0424442301820251	0.0364541283542025	0.0730196663979183	0.0658092155052518	0.0337018982231649	-0.00741070555123552	-0.0198938786560858	-0.0172944884195223	-0.0148671460680123	-0.0356922370576752	-0.033224030736281	0.0265320288357776	0.0326402585253456
0.18295809966974	0.175592543743574	0.154896221043134	0.116782879502798	0.0199495916341198	-0.160194892469511	-0.332377099406895	-0.397724492436812	-0.389461742908231	-0.354281939482168	-0.314820976145587	-0.255072541698445	-0.186700158706586	-0.155705425757159	-0.201218506295285	-0.266221892354016	-0.345731760926674	-0.418383194769462	-0.434491679321933	-0.414694373270339	-0.369782335936247	-0.315402835205301	-0.283126320943483	-0.254850903759565	-0.244769374603567	-0.247514663685025	-0.237596741150981	-0.20602617784494	-0.172674889934103	-0.139420624158111	-0.101153435758277	-0.0673042298873545	-0.0372870283568157	-0.0188128307442843	-0.00553215814508731	0.00526462853668479	0.0132564691014271	0.0116526372600101	-0.00163428098645897	-0.0403287129421209	-0.0883189666760131	-0.0999071679116061	-0.096384211189915	-0.0641982520145203	-0.0470107320041031	-0.0355715123951981	-0.0581032053029238	-0.0812691029296436	-0.102947853139978	-0.139120864316294
0.108683747894756	0.10643873908591	0.0821116431227598	-0.0170539416754379	-0.268073930669896	-0.573623607109676	-0.70478418019881	-0.698335369166589	-0.64345766576827	-0.595870136271456	-0.539071212360988	-0.473536900039419	-0.423565162239588	-0.470031230492216	-0.568066302318922	-0.683859044248811	-0.747739561651528	-0.773323385537305	-0.767641921740303	-0.743977890799075	-0.713135307508505	-0.680300192350942	-0.646704228517707	-0.604045395525549	-0.560329829629004	-0.497826253507872	-0.440636781912651	-0.383229324574922	-0.323001105884346	-0.273260335673161	-0.215852870102796	-0.160321596297326	-0.11799117172921	-0.0897313895715311	-0.0611709185615616	-0.0318200584152583	-0.0196452683565973	-0.0305834284028533	-0.0877025443104118	-0.199408579278919	-0.2482395122042	-0.244348646441613	-0.223127194390129	-0.134190651530284	-0.0919824710571125	-0.0760487587679086	-0.126082970414163	-0.160258397780152	-0.180727670945706	-0.208014575196603
0.0217778074245915	0.00111500603372468	-0.0600325589220617	-0.336476728740714	-0.669932090106753	-0.91152176860032	-0.929480404605111	-0.882968376124965	-0.823657360744259	-0.746759249191175	-0.682891909855238	-0.627523578837317	-0.617008136043213	-0.671058356542276	-0.752059424379622	-0.813038714439381	-0.838461748996658	-0.84732158563505	-0.846058174372762	-0.82436005606126	-0.796382250086138	-0.76546976662821	-0.722261451237134	-0.6713407031651	-0.611565024339675	-0.550056368839841	-0.487365998676688	-0.4274018550382	-0.371015270488355	-0.313790255562813	-0.251017131219143	-0.193834067993517	-0.136402649822082	-0.0976833931736269	-0.0674100901267791	-0.0493122716040827	-0.0578059819080933	-0.111640044877771	-0.221317850329609	-0.320481749367688	-0.3281245848991	-0.316203967960954	-0.294369068960726	-0.224714292999957	-0.181145072299158	-0.160597672092364	-0.194215664985288	-0.227797542067367	-0.254600161519436	-0.282082490085437
-0.170250939286983	-0.259781669551656	-0.416264341438048	-0.794514230632617	-1.03294656649854	-1.09962756679364	-1.05019840747518	-0.993463662901195	-0.920085651884236	-0.842443727762942	-0.786061234464502	-0.751797593004928	-0.750447670555765	-0.790528892524719	-0.846065806566391	-0.881869022973786	-0.902105646878507	-0.910071754548681	-0.903333297241755	-0.880783158458507	-0.845418471274415	-0.802395124437527	-0.753276822725523	-0.695815851176698	-0.63640147282756	-0.574228826815488	-0.515364952365154	-0.456154145320037	-0.398265545921584	-0.340743332015239	-0.27766715829522	-0.21163085581078	-0.148516402515876	-0.105302695003238	-0.0887926909039384	-0.105019699677029	-0.164487346705969	-0.263940116561149	-0.355024135018584	-0.390590304318992	-0.378105585124964	-0.359911215516183	-0.334593592718348	-0.275035833121403	-0.236119966572989	-0.217187357805898	-0.244692594648803	-0.274612670313273	-0.297838448534235	-0.324555626871876
-0.633877903046143	-0.787185296455407	-0.944233989568525	-1.19430007046808	-1.27090913831869	-1.26896057338753	-1.19735118897376	-1.11426868028451	-1.03911170201843	-0.969666022482912	-0.915979192868544	-0.874955592413707	-0.871932289688079	-0.898459556596442	-0.935994545868038	-0.956117403249679	-0.965115922514599	-0.968136428443203	-0.95435846106613	-0.927055276321891	-0.882880218694632	-0.837035739156201	-0.789154006024099	-0.734072483973603	-0.664768851402583	-0.600490421966063	-0.539802674583074	-0.484684514545459	-0.427762836741115	-0.371104240536712	-0.31168212983966	-0.256228447726936	-0.209371299507007	-0.193169704258954	-0.218049338888048	-0.281464905129587	-0.363100930801856	-0.429188525338409	-0.464106103671021	-0.462929534178553	-0.438561013886841	-0.41350805267388	-0.384974439136654	-0.355799819189523	-0.329240627677285	-0.311078654459241	-0.307448147650077	-0.321538419193045	-0.34731294921304	-0.368451875695809
-1.26887543926529	-1.36141510349405	-1.44840821898549	-1.50600084351105	-1.4641731995241	-1.40397436652062	-1.3096609222852	-1.21752392057713	-1.14425080913606	-1.07965257239369	-1.02629066312035	-0.999209812796051	-0.999017904043937	-1.01411125906624	-1.03390713928192	-1.03954457536352	-1.04137933930808	-1.03648281853111	-1.01693650399821	-0.991394841261984	-0.944618058877881	-0.891588444741544	-0.83358612219749	-0.759874265355427	-0.688679877172865	-0.629402100154524	-0.585109762882598	-0.537285029659981	-0.486003835034807	-0.451919446266516	-0.424061771976919	-0.403403459615754	-0.403808157045527	-0.426552530641428	-0.470374876959077	-0.512670275178071	-0.538665158760452	-0.5471302095527	-0.537519527630365	-0.520453146525994	-0.492100259804629	-0.461216050173623	-0.428276247586706	-0.397873519229448	-0.37294736813048	-0.353013406327521	-0.346561878894229	-0.352375396852879	-0.368474051864202	-0.382236391652794
-1.69195974860842	-1.73627776392852	-1.73655696000643	-1.67399995381743	-1.57057364895725	-1.49746940524721	-1.40553889669111	-1.31399826610896	-1.24145370656772	-1.18199715301677	-1.14011549580739	-1.11986107884685	-1.12063453992198	-1.12260230392977	-1.12315732984559	-1.12076116511392	-1.11293606195772	-1.09930052680416	-1.07556872897047	-1.04472750670508	-1.00035385860419	-0.942729105873124	-0.877644626951575	-0.809328688251387	-0.76368688527131	-0.711365464206781	-0.678342862273395	-0.634441752162638	-0.582570494655252	-0.554081029654471	-0.553440834471555	-0.574793730305643	-0.598226791131654	-0.630184915662504	-0.645460265525437	-0.653519607948514	-0.641141025837612	-0.613032748240731	-0.578826155291585	-0.557971096141585	-0.527907979208819	-0.494624100581736	-0.456614945131563	-0.420706389440318	-0.396912139619277	-0.380348687936464	-0.372473193917986	-0.371954255282657	-0.378612169013965	-0.384558522610208
-1.89478417525151	-1.89783186514787	-1.85323462147224	-1.73564722171089	-1.6388044023509	-1.56430235747594	-1.47616222010657	-1.39232042032814	-1.32776143960815	-1.27652617639627	-1.24400072908721	-1.21647909274678	-1.20739159292979	-1.19754067497443	-1.19545291940628	-1.1869880591286	-1.1712992795065	-1.14918989437661	-1.11750159976642	-1.07687177924308	-1.03504225568838	-0.980767806524823	-0.907578074433667	-0.84482398567781	-0.806448211468024	-0.761641514752037	-0.737721130375817	-0.709773192122867	-0.677252519260513	-0.654570402481697	-0.662299247065919	-0.681717062147771	-0.699383681020419	-0.707047491067533	-0.705304614363572	-0.692276404767523	-0.667763339615774	-0.629731027887611	-0.591216737691222	-0.569654688853796	-0.5383961559359	-0.502653681256549	-0.461101684541697	-0.42631957433163	-0.403307519050655	-0.387187450269878	-0.375578716469232	-0.366386347991331	-0.364004881497004	-0.367710324519353
-1.97327447113995	-1.95887358175897	-1.88266023904157	-1.76424322438354	-1.67889274362021	-1.61594061364953	-1.52731550402778	-1.45672155403561	-1.39784319678752	-1.35505849637505	-1.3236521092191	-1.2940350907094	-1.27662431953235	-1.26195459339898	-1.25074788985253	-1.23857028664512	-1.21435233844034	-1.18438917553986	-1.14349785013683	-1.092230942032	-1.04803767375552	-0.978074933874935	-0.906499246239449	-0.868718398753658	-0.829919225799728	-0.78933520743727	-0.750487503515647	-0.723736130325196	-0.705464750758813	-0.688906510107942	-0.692814889215422	-0.703699275978021	-0.711322210557949	-0.705454312598705	-0.694828104049222	-0.677047961885328	-0.656779541607148	-0.623312890325591	-0.58314449134817	-0.558038252314342	-0.523661452098998	-0.488273242029088	-0.447891905051012	-0.4162412832136	-0.39083758164104	-0.374472990575902	-0.358444282232138	-0.341584262046553	-0.333585413435601	-0.335649930683279
-1.98667186364968	-1.96095087168704	-1.89264340113377	-1.77967963400289	-1.70425413523122	-1.64960154783369	-1.5765126380625	-1.5097805603316	-1.45378790622856	-1.41113390017326	-1.37625821727474	-1.34868485312022	-1.32767269110289	-1.30151967980347	-1.28796326500135	-1.27323711566889	-1.24292797393878	-1.20800302699885	-1.16013626622251	-1.10712458032757	-1.05243759737122	-0.962019423955192	-0.907131891015724	-0.871433455123254	-0.827093214040224	-0.783789500586421	-0.746358041235451	-0.719199450264464	-0.702184412481657	-0.687824699201046	-0.684875214441043	-0.684521662494058	-0.68939126206632	-0.679483926986995	-0.667113138429401	-0.650154302132259	-0.629323778454008	-0.596785586994907	-0.556029151556221	-0.529054195139995	-0.495611964442321	-0.459792388167606	-0.423018637486387	-0.393102806966852	-0.366258017564829	-0.349368688142116	-0.329338436511542	-0.308836248355914	-0.294578335205402	-0.299091255450706
-1.97777700264935	-1.9483065496294	-1.8900096767425	-1.78619392583791	-1.72080611141331	-1.67152565372672	-1.60373218364616	-1.54178024216229	-1.48703788132462	-1.44500657868252	-1.40814236534752	-1.3795311937578	-1.35301321315012	-1.32563848696303	-1.30682425334906	-1.29083682228193	-1.25776129755304	-1.21915396800113	-1.17179296699846	-1.12731282891821	-1.05204500081029	-0.94272898737993	-0.90515301221026	-0.863999688451955	-0.814598934171608	-0.770451597989736	-0.738293126992225	-0.710898903025743	-0.691802205800343	-0.678622387656777	-0.672816767323318	-0.668635127329631	-0.667870122251173	-0.655829102972473	-0.642837646194632	-0.623441218537799	-0.603919871888792	-0.570241021443143	-0.529708331129289	-0.504448117913974	-0.470707105213008	-0.433515244603809	-0.398117655658642	-0.370206989334229	-0.343447420184863	-0.326859517996789	-0.301670330265108	-0.279757714407668	-0.266216195965556	-0.270979221301684
-1.9789195312677	-1.95098920563389	-1.89462989822254	-1.79022523950306	-1.7298558594242	-1.67764116379244	-1.61171632050689	-1.55010455503606	-1.49682381447934	-1.45234411153653	-1.41431974197496	-1.38725689390062	-1.35872767281575	-1.32969086976243	-1.31452828167184	-1.29323775955828	-1.25744572855052	-1.21844059782152	-1.1686600075104	-1.13073794151886	-1.04948698681234	-0.941888334391037	-0.899477046196455	-0.852814605739963	-0.80247665110352	-0.76055066355836	-0.729850452960818	-0.703798756293031	-0.684956998561459	-0.669886550396645	-0.662037064640237	-0.655370725969161	-0.653459877500534	-0.644157482160594	-0.629950180478628	-0.611307986971288	-0.591758041164268	-0.556715932647044	-0.519029539423149	-0.495546188400141	-0.462135061398906	-0.425748436890226	-0.390956365757486	-0.362870019592578	-0.335916908648244	-0.317533004750114	-0.291099761990961	-0.272221707075041	-0.256019218983341	-0.265061397567366
-1.98161366660535	-1.95965272184887	-1.8964166325386	-1.79186138844641	-1.73115296090706	-1.67162355493683	-1.60217622319629	-1.53868204132072	-1.48662069120927	-1.44390224541067	-1.40623985228164	-1.37744022547414	-1.34830562198952	-1.31884217400661	-1.30483007373402	-1.28497308163391	-1.25059666085795	-1.20700410957437	-1.16099798346285	-1.11608569730441	-1.04438399675805	-0.946475310837437	-0.89314530175394	-0.850421052570992	-0.802461067488678	-0.758704576757516	-0.730088241317382	-0.709222736143684	-0.690433652638766	-0.66417169071003	-0.642390063597493	-0.634722710308694	-0.647223942213201	-0.647941322368221	-0.633391728885576	-0.615532584267273	-0.595240437274544	-0.561316226774386	-0.526598687774309	-0.502472335658681	-0.472043432058767	-0.435981287700544	-0.402458067899665	-0.375165647242782	-0.350167835441287	-0.333239045770028	-0.306416623647124	-0.285337327060613	-0.268659274831844	-0.280540588452535
-1.98211286414429	-1.97209147584741	-1.90224651056329	-1.78436866516659	-1.71528704622657	-1.64686082000203	-1.57751184277761	-1.51166315620784	-1.45533377937058	-1.41387623916031	-1.37774113731734	-1.35043810904997	-1.32203247460437	-1.29585245179673	-1.28399734220454	-1.26374531134601	-1.23367750487625	-1.1925529023177	-1.14679682789842	-1.09695543348993	-1.03662247025254	-0.956553782903145	-0.883292428632527	-0.839915963197617	-0.798201991541021	-0.764606863235253	-0.738541242822517	-0.719762068090779	-0.701237417899587	-0.672454886105482	-0.64874957005242	-0.655836600491518	-0.671333652593063	-0.671805099304621	-0.657823488658926	-0.638614169559224	-0.615537930797061	-0.581283541628857	-0.547282034079185	-0.521778133595981	-0.491150938310368	-0.455712376610956	-0.424318353768223	-0.397246787501919	-0.374105000344174	-0.359120573041745	-0.333609958218745	-0.316932343512035	-0.306144498722841	-0.312505456250963
-1.97947381775082	-1.9784395256799	-1.89218296915077	-1.76290698176617	-1.69497893481697	-1.61188337331057	-1.53343799497201	-1.45886069925521	-1.40158465521094	-1.35797574630272	-1.3271025099816	-1.29723431400917	-1.2755097076716	-1.25167303592514	-1.2450521066898	-1.22933410631722	-1.2048644191839	-1.16968294260217	-1.13195999581826	-1.08129559164272	-1.02662417949804	-0.967364343297158	-0.889729752865434	-0.830883817529254	-0.796894813566305	-0.768787785428181	-0.73951987153833	-0.71926941952919	-0.699679034158903	-0.674862162029509	-0.665376621976693	-0.680038655988523	-0.697673986413008	-0.698098571622049	-0.687960116224469	-0.667571744697451	-0.643569744260157	-0.601876607930928	-0.568901877502648	-0.542476411178596	-0.509704849478402	-0.475169190601425	-0.442869004045626	-0.414603547358556	-0.392141140775758	-0.378753795262338	-0.358785850242108	-0.349388924474188	-0.341501149859889	-0.346444965772227
-1.90312158343986	-1.90790489992606	-1.85006179566792	-1.73386360500919	-1.66346224741865	-1.56717592571445	-1.46662075226068	-1.37946481514339	-1.31541858007195	-1.26881604649735	-1.23749996319046	-1.22151498596007	-1.20783792936123	-1.19400046857934	-1.19045825143368	-1.18013092509856	-1.16067805138997	-1.13445346134534	-1.10057956173732	-1.06004239851838	-1.0061175155701	-0.950774318139179	-0.888340657628694	-0.823092987748183	-0.781341245094935	-0.753737393130364	-0.713069486641037	-0.685183884550757	-0.65632564131297	-0.657840116172106	-0.658121261057073	-0.674755226607728	-0.690347499429649	-0.704778964851831	-0.7059167321957	-0.693505310494322	-0.667362403677724	-0.621928090396091	-0.585976632050225	-0.554554407884546	-0.518722995803501	-0.483976641978716	-0.450104015363446	-0.421424005957176	-0.398766289180652	-0.383503349506597	-0.37014514465997	-0.367399897678513	-0.367673549103977	-0.372485669258248
-1.62240542191561	-1.6995410612765	-1.70864045299531	-1.67351761643463	-1.61527360156089	-1.49909198674845	-1.3826126275572	-1.29011142263031	-1.21728759717569	-1.16195759958546	-1.12566673923634	-1.11812750913871	-1.10922216691306	-1.1096031850937	-1.11447322820636	-1.11661603819839	-1.11195334755463	-1.0924024485786	-1.06323775968955	-1.0256085576562	-0.974537590819278	-0.924161629789551	-0.870701969452345	-0.806642887322896	-0.755557578381145	-0.709991984209559	-0.650942888576647	-0.597794805491907	-0.570522450978621	-0.564337607292891	-0.56522638498305	-0.57388843414216	-0.585506427899045	-0.609807916671475	-0.641244656707398	-0.662858579530799	-0.65950276637052	-0.619413643398153	-0.582778397177847	-0.545275159880248	-0.508540444615131	-0.477897188931454	-0.445270577307355	-0.41439044620975	-0.376563902167926	-0.343749275289505	-0.321276789688279	-0.343781355632156	-0.365519445580887	-0.381811328241115
-1.050217633975	-1.237680971307	-1.39716847707728	-1.51179054377032	-1.50118431483659	-1.39300515631845	-1.27920999643881	-1.18909166783109	-1.11387793703206	-1.05175363045113	-1.01024342665985	-1.00151473104176	-0.99386731447383	-1.00126091348598	-1.01438843871591	-1.02877811036287	-1.03916508890754	-1.03325118197789	-1.01404106743515	-0.980694122779569	-0.934101885479855	-0.885499503750784	-0.835265386878808	-0.780305558841181	-0.713540279141857	-0.640080187146957	-0.573404568583262	-0.527482920197341	-0.491972375757367	-0.469632877132308	-0.44499395304838	-0.420199983461435	-0.401549610517231	-0.402544477342503	-0.430461027986602	-0.501685595851489	-0.556094776770819	-0.57595600081526	-0.556063990201225	-0.516537178318484	-0.47843195174495	-0.451598525595908	-0.418633262387594	-0.390216798220655	-0.35036971408681	-0.315629684772279	-0.296161976987842	-0.325919138309942	-0.354498149075883	-0.375422471612984
-0.438126895511579	-0.610469656948596	-0.853415738367464	-1.19602086724033	-1.30155948934292	-1.24133951274241	-1.14995008517944	-1.07412434902314	-0.996813334003481	-0.928692896636136	-0.888515102431737	-0.869684142115508	-0.875219600043338	-0.894873206045367	-0.914863914590038	-0.943485365762242	-0.962259012732635	-0.962648095575816	-0.947331613898424	-0.922105373964439	-0.885729462756267	-0.840311328394276	-0.788854469371899	-0.733532336703415	-0.670476454843184	-0.602605978353576	-0.541889381994628	-0.488007593890451	-0.437941157461353	-0.39264543971063	-0.350256415347829	-0.29852879012689	-0.248922367178955	-0.208230884461999	-0.19884276741666	-0.244224595311294	-0.353987700957531	-0.460306312814895	-0.484698720868565	-0.469465699533202	-0.438225690729268	-0.408867604258327	-0.377452527043314	-0.351221045032649	-0.314436567225771	-0.278594459842467	-0.261394798424566	-0.298000540067147	-0.336125159070712	-0.36166421092556
-0.100145333862314	-0.155480020052721	-0.302011647917757	-0.680518590236275	-0.985429635523787	-1.07109386122122	-1.02583244222486	-0.961678365289941	-0.889425841673965	-0.81425041369992	-0.757002433323231	-0.743913960088225	-0.755308832754142	-0.7945072372916	-0.830025792796822	-0.867847084558355	-0.892854017156141	-0.896508553073118	-0.885706567963852	-0.865672752765499	-0.829794542119024	-0.791909194425394	-0.74018798438727	-0.685010398849894	-0.619288504197143	-0.556706290696461	-0.499107198128876	-0.443924656118362	-0.394117381617308	-0.346473607711565	-0.298560347924215	-0.247268566326926	-0.194439471656177	-0.142464595911842	-0.11045910706309	-0.112110271654507	-0.166056831390795	-0.313675043473891	-0.384950037544613	-0.413727383544063	-0.395827209650208	-0.369303463216031	-0.337495948954522	-0.311797535764596	-0.285540577235028	-0.266469240987733	-0.260428402839167	-0.283512629160982	-0.308863579148494	-0.331051476096031
0.0272007632204029	0.0223116285379976	-0.0133386721495	-0.15746805494126	-0.476718597020804	-0.774327342669722	-0.861681732122683	-0.830202726297559	-0.762870748847488	-0.685243039452266	-0.626501918640313	-0.590360661396796	-0.604712046031099	-0.662193687119014	-0.704957034683544	-0.748797942843341	-0.775216430219295	-0.786855913031677	-0.778705704953055	-0.779208104022477	-0.760526172400909	-0.740935833019831	-0.693057173897507	-0.634787123565613	-0.56491561887241	-0.503927242054058	-0.440194052398087	-0.392923710440173	-0.346350536548902	-0.303510499702169	-0.262494566216753	-0.218868449252528	-0.163586828197076	-0.124541443167514	-0.0910619950186478	-0.0745133696332624	-0.0765673020663449	-0.145094242110368	-0.262139516015049	-0.343710320354525	-0.343099333346023	-0.319156265756154	-0.29436260764676	-0.27097375102685	-0.242732320551977	-0.222625156903791	-0.218755979568453	-0.242556721334546	-0.245564628830771	-0.26142322361845
0.0947872252117644	0.0943478503547258	0.0879296917285095	0.0567543828475829	-0.0498831114782523	-0.310262490952884	-0.501561629205058	-0.559803139909417	-0.531028785934037	-0.48615503865015	-0.445263623000391	-0.377392284951154	-0.340782774322313	-0.364689890101139	-0.388798672719618	-0.392113373142441	-0.387549576479627	-0.37842863560708	-0.386523548414625	-0.405945263892649	-0.430726146056988	-0.463627582825053	-0.469272668388818	-0.443924831218029	-0.407418415485936	-0.375567163865606	-0.336747556911158	-0.293430355758271	-0.254464061158777	-0.222787524343587	-0.178112091598064	-0.142626153373738	-0.105126868508257	-0.077241280101187	-0.0523171582052307	-0.040747429870922	-0.020460778901308	-0.029855779169051	-0.0748265422003935	-0.17856814784947	-0.204579128053512	-0.200409900008785	-0.20057644321226	-0.189857848609557	-0.170019186049297	-0.147045806333031	-0.145083819478716	-0.156117495995725	-0.144015527299428	-0.156065563501254
0.153604158416558	0.164606192027812	0.12817722073782	0.0952602108586215	0.0628683201106416	0.0283524492844722	-0.104933303236079	-0.221582963233305	-0.269207616613137	-0.274914098569896	-0.258573511119785	-0.191405128226597	-0.128073428451576	-0.0395894359605906	0.00956758835570787	0.0198933678351709	0.00849812773816091	0.0108281556110555	0.00605434080833759	0.0186057907749113	0.0330026678810219	0.062406118650132	0.0532111650107443	0.0298295800233613	0.00837107382456635	-0.00327992607755189	-0.0183895184996029	-0.0234959545369078	-0.0179044460361606	-0.000806365135675292	0.0221997087656679	0.0441145964901846	0.0669255508259243	0.067598608565534	0.0583292373690748	0.0629658703265516	0.0812730155044433	0.0818351156398498	0.0759645369353675	0.0352557701666479	-0.0277006447211244	-0.0832514629197432	-0.105364991677641	-0.105584982152358	-0.0885530141792256	-0.0770934778706812	-0.0758347432854348	-0.0254353290918031	0.0098071904756987	0.00832964745203998
0.231504663497238	0.243112299915796	0.225334701267601	0.197047977834615	0.207889705515086	0.249904403439885	0.205481063683072	0.113994613161997	0.0259633286522823	-0.0419633993433563	-0.0900217776068036	-0.106069539252741	-0.0966162623354978	-0.0365802910422885	0.0180818833458779	0.0418313833641093	0.0433982103266917	0.0509080092590095	0.0469125134968095	0.0489571594872729	0.0467888277252313	0.0659282949178612	0.0745559029263796	0.092825914171759	0.104834731151232	0.107581313239259	0.0922574180724893	0.0931830197789702	0.102908377732026	0.10909632926651	0.11308012693452	0.114632127230626	0.12257747094188	0.111456320133053	0.100942910629892	0.111233042536822	0.152828089384046	0.162460879569717	0.184169041584477	0.163598435874203	0.115224521822668	0.0315741537292483	-0.0259186861292466	-0.0520139367099983	-0.0579822194387552	-0.0487611452327759	-0.0318821014676735	-0.00107276877486886	0.0157554178768381	0.0237802262908587
0.330889508932711	0.405106843339343	0.434357839955591	0.471058547504248	0.460649987528216	0.443012862161815	0.373492905960868	0.251196064370565	0.141334938197754	0.0542533407965357	-0.0102841823790839	-0.0634826558434927	-0.101076197472754	-0.0960407235277785	-0.0597077507152266	-0.0155752997083294	0.0369419495247183	0.0780904015208813	0.0982162575127031	0.117708658466464	0.126458153954815	0.149499468367388	0.164587602790853	0.176814559548306	0.180641017760044	0.184311358125246	0.179768706166608	0.180865126568701	0.183754323332501	0.18406140414589	0.188399301117673	0.193569376572433	0.202610147120081	0.204877965101918	0.212523282177148	0.232184179655196	0.279222830063422	0.307739131330812	0.308785165128893	0.252909552690534	0.175424333970541	0.0729238339074677	0.00475256500467615	-0.0352724459968882	-0.0554823438955557	-0.0489605152803341	-0.0390182722315251	-0.0088719758883582	0.00636955904375406	0.0389802256118717
0.37140434015932	0.459151302781164	0.537175354303143	0.582542099609851	0.569331681436886	0.513557249125911	0.416290751708287	0.291968663257215	0.180947973550908	0.0928365318601256	0.0305115794852181	-0.0330339735893329	-0.0843601151179936	-0.099630493433548	-0.0787514105127533	-0.0342957863006756	0.0238434042264412	0.0706735243025506	0.102118682095977	0.126604160334978	0.143578532696386	0.167006398246018	0.18036361798669	0.192249886235271	0.197958068458622	0.205374693616326	0.206547712911952	0.20954090053887	0.211151358602484	0.214243077151065	0.21944061015262	0.223595607488605	0.229780022424292	0.234873011187598	0.244328527807858	0.257704268312661	0.290967730369704	0.305752894223027	0.293978262487295	0.238967454215773	0.167471108503212	0.0767443130958098	0.0112694015760923	-0.0298446234352916	-0.0527140153543853	-0.0483584383410107	-0.0443938457679625	-0.0190357140256051	-0.00734292568527485	0.0274843183942975
0.391884287619716	0.47288393756991	0.538204476505303	0.56774299480821	0.552383439294125	0.50122470176208	0.420425600744636	0.319736934149489	0.225682810590056	0.144274679291529	0.0860859373472024	0.0142737794002906	-0.0422803491577724	-0.0687438615337095	-0.0649654172800784	-0.0343923830636987	0.0169602470304154	0.0609924772108243	0.0935551040725542	0.120189274664465	0.142484269216727	0.159247449066796	0.170543449440509	0.181683178074156	0.189013411985988	0.197153445036606	0.200988202285546	0.204944390017815	0.208295595115822	0.212014042354372	0.215815911752553	0.220632381748188	0.224106094612622	0.229833632701741	0.2376011434825	0.245952372876891	0.265971982774123	0.269290246055015	0.253080130113113	0.204711907737564	0.14447304169274	0.0705124713025681	0.0157699020940157	-0.022958196037238	-0.0476011326799184	-0.0454609903176903	-0.0435296676221771	-0.0220263676185495	-0.0141663159258339	0.0137936462066134
0.396096175030458	0.45158280097587	0.486803845511746	0.503672114629004	0.491775162490302	0.452518114780678	0.392997384363042	0.319242986307496	0.243814910493415	0.177565540528814	0.126764899955385	0.0571930910313769	0.00712024972445755	-0.0166532925454174	-0.0241757314991202	-0.0159975421928387	0.00803821091950875	0.033504270371869	0.058424996901331	0.0796202193463687	0.0981597155933158	0.114728109782172	0.125584938900469	0.136767411696287	0.145952440040445	0.155576009701368	0.160201884107225	0.164140670061025	0.17013541407398	0.176392081156172	0.17988531663985	0.183572905968751	0.186513648293095	0.190645286288847	0.195022970713903	0.197662281204686	0.206245895251612	0.199405249234139	0.184165424589724	0.148293714319657	0.103891214403965	0.0513319283909599	0.0100640005665348	-0.0215202737133753	-0.0440069731606333	-0.0424880278662019	-0.0391101122905996	-0.0245645007923981	-0.0201283373653089	-0.00222657156339492
0.386226581934836	0.419205265646887	0.434504143136503	0.441939094682947	0.428460675483766	0.402153331712828	0.359663991649496	0.307116170122517	0.247901585092017	0.193612472410134	0.15169465660858	0.0932141786056866	0.0519603756296517	0.0237527542375885	0.00752671492844317	0.00423815488731561	0.0125817739755373	0.0218192196596934	0.0326889852310743	0.0450224881769216	0.0585321898059232	0.0688349881070635	0.0772933809388849	0.0840072646484352	0.0922712207125108	0.0995851893755685	0.104220902861076	0.107845115762684	0.112947760216561	0.116680363672686	0.119770413465802	0.124132158313837	0.127727388586888	0.131958712060634	0.139482358373096	0.142985348764812	0.14835361515483	0.141058338693466	0.127959346646899	0.102402012235005	0.0697225098375181	0.0304011334400281	-0.0013103733165283	-0.0258476455429847	-0.041126964360085	-0.036949212782667	-0.029808955621827	-0.020572093063847	-0.0197296134515819	-0.00946411961208798
0.373551273680363	0.3940533776076	0.398856419690127	0.397679550359352	0.382300313307746	0.363834645217857	0.332565806798858	0.293001712114821	0.247273452567156	0.202208779337651	0.167561178772497	0.116082900700423	0.0835788953788952	0.0545435516313999	0.0329565868892424	0.0208030720930203	0.0177690706301369	0.0175346542480219	0.0205320792698413	0.0261924649050831	0.0317039995002882	0.0372006174945569	0.0422360627388579	0.0481238582429785	0.0530624668990317	0.0583658845256493	0.061885972570878	0.0657340661803288	0.0695646678781324	0.072747547917803	0.0771197798959418	0.082789208969077	0.0872307861496911	0.092080866935145	0.0988201526440425	0.102116313140564	0.10498958653712	0.0971079020300357	0.0849300242783869	0.0651706148705166	0.0401308495522494	0.0115068309045315	-0.0114503605239183	-0.0297922221631297	-0.0399186602389326	-0.035147258904643	-0.0276512498375656	-0.0200902259917095	-0.0186184875447129	-0.0113715196562974
0.357974531557301	0.369903938935897	0.368374356109607	0.36372995327475	0.349928826042752	0.334667153087605	0.307300562732793	0.276211103049581	0.239948153496498	0.203126712825622	0.174156615279162	0.129013635678878	0.101323305259263	0.0730429977755746	0.0497787105446589	0.0342722364458738	0.025726137899978	0.0194925484315122	0.0161401184874908	0.0160673713324117	0.0182173778412501	0.0221257736978855	0.02547974643803	0.0286371022378922	0.0306225472524696	0.0336688254787394	0.0368092795618426	0.040547491317215	0.042610454214691	0.0465402394835317	0.0511396313706648	0.0565533351022127	0.061270265990458	0.067073785099528	0.0725525880653522	0.0735880478932071	0.0738110529891631	0.0651224834128117	0.0531227131642866	0.0351491453423784	0.0160276727348392	-0.00367465599854071	-0.0200041705238618	-0.0336405769458836	-0.0398695819144504	-0.0359787960084399	-0.0264128679484531	-0.0203949730513046	-0.0182292919995712	-0.013145930935871
0.342923880754691	0.349547737771154	0.346245915434858	0.337152426601757	0.321006694165727	0.307384052627151	0.285627935900882	0.258107205178875	0.228827243165829	0.19745648240466	0.171971648168742	0.130959273879293	0.106881268689344	0.0802644674847351	0.0578648464530211	0.0407561754009195	0.0290187953244056	0.0205849929526686	0.0155815171943062	0.0130482887699252	0.012897008023294	0.0135671431768647	0.0147957047794489	0.0164073730974382	0.017309078582218	0.0194006829932058	0.0221686526198034	0.025735729659866	0.0277971342611512	0.0314626357095909	0.0357654778586856	0.0399783955697191	0.0436695289919546	0.0481435729665425	0.0517848426991403	0.0500177568481171	0.0490472826157632	0.0397497559152434	0.0274084417301136	0.0131496288943478	-0.00123447428228319	-0.0152772127950714	-0.0269329789680298	-0.0359373340652452	-0.040000584456116	-0.0368320286649748	-0.030407552568828	-0.0256505606766637	-0.021811864877535	-0.0179793542583812
0.324937203878212	0.327893516843897	0.32377663002986	0.311625385880012	0.295811807377076	0.282094933914571	0.262075055974045	0.237653775836259	0.21293681714373	0.186749682416716	0.162681491949168	0.126732795198709	0.104677571308382	0.0801091484310695	0.0587028311024087	0.042534214604781	0.0306920621040384	0.0197822624125556	0.0135220388596853	0.00997798512633464	0.00811798403387988	0.00731008853620179	0.0071242766761311	0.00716170581964134	0.00745192006111388	0.00923117482798252	0.0115020474019309	0.0143238741431365	0.0165608222921955	0.0197983056640225	0.0229925514548544	0.0256485587549068	0.0277936763266176	0.0299162018966159	0.0323662163619106	0.0292141815706622	0.0266617415787632	0.0172680660274351	0.00641451540057953	-0.00421779412887546	-0.0141359393983256	-0.0226823481442958	-0.0309084269823158	-0.0366862987310757	-0.0396264546929657	-0.0364894021650287	-0.0305309194250923	-0.0270070876308935	-0.0244253345126562	-0.022397924200119
0.302874989939923	0.304814893342368	0.300061625384069	0.287373178920134	0.271605406013084	0.258234638872518	0.238319255348594	0.215343246156546	0.193423395798609	0.170353523022155	0.146788314778593	0.113047476013368	0.0937035371217523	0.070124015701138	0.0503063339304165	0.035553521301881	0.0250844985706373	0.0162844327769216	0.00986993284802145	0.00505887657752236	0.00299699042376534	0.00115498573325888	0.000838496832945851	5.76437868427049e-06	-0.000100088877193301	0.000489040083354587	0.00208027056839089	0.00444494586201008	0.00661514470089656	0.0094129123277475	0.0106306681120216	0.0118703795435775	0.0122335483741864	0.0127445100103514	0.0138676167031221	0.0108475198514022	0.00725780902189835	-0.0014589877392301	-0.00823927010540502	-0.0154651222742039	-0.0220512256393277	-0.0279090393566769	-0.0335660286886071	-0.0371425062642784	-0.0384427898599501	-0.0350195380906966	-0.0308617090115606	-0.0283766651311972	-0.0266786126360475	-0.0249237140681658
0.27963121091681	0.280471883607255	0.274250057355973	0.261977941321394	0.247031318201661	0.231622271311838	0.212242336209717	0.190898531165377	0.170463290925185	0.149225205995115	0.125400274556405	0.0952761863469715	0.0775472562082807	0.0566197501105572	0.0398628063976453	0.0268390620702041	0.0165031562488452	0.00915646753887498	0.00303829251186551	-0.00117911090742613	-0.00345486410070009	-0.00400318796891063	-0.00419237509648678	-0.00536005845119934	-0.00540701542391527	-0.00501697257012368	-0.0039878945687078	-0.00327452075538262	-0.00210155207627824	-0.0010176424715612	-0.0002896560687023	-0.000644527962850105	-0.000525289802293958	-0.00107550621174657	-0.000772338115099225	-0.00364047570897947	-0.00606626632201968	-0.0127769664141699	-0.0173144410662879	-0.021351506136621	-0.0254811929974686	-0.029005247214801	-0.0328884790520675	-0.0354375472398461	-0.0362185309293776	-0.0331193768052444	-0.0301456344675622	-0.0277845669992418	-0.0269154584408729	-0.0256255182164344
0.249106830277634	0.25036270058662	0.244295836490009	0.231411851504427	0.21700284973999	0.201386716295425	0.183803559837162	0.164524212282913	0.143297385398405	0.123666565574763	0.101303758140827	0.0751099743389518	0.0595170802368422	0.0412769954776259	0.0267627442218567	0.0160547575419107	0.00799311954744089	0.00267922083744965	-0.00139148346788107	-0.00519000238163163	-0.00742692713864696	-0.00793556600732981	-0.00837354299104031	-0.00926483001726245	-0.00939120641324256	-0.00984601749253718	-0.00920790051101545	-0.00890415360322923	-0.00852974571889954	-0.00812827681697971	-0.00811327096290595	-0.00914131485998341	-0.00991459126856256	-0.0114046122726047	-0.0114712858425193	-0.0136038950866445	-0.014492000851704	-0.0177232768154372	-0.0198876452726036	-0.0227065226291182	-0.024940865404148	-0.0266375945739145	-0.0292378835873015	-0.0312070600884382	-0.0325432092511863	-0.0296097014841162	-0.0273602798400413	-0.0255980963538599	-0.0245248321162019	-0.0229684641224277
0.217461400480325	0.219824415449834	0.211538017984521	0.196351352241955	0.182158663007582	0.16754799962696	0.15020886090598	0.131950526349934	0.112553742021211	0.0948253603180683	0.0742681574823316	0.054098162520958	0.0409922106884648	0.0254471907883563	0.0144633712897097	0.00596565370718838	0.000533986646181211	-0.00379413395593289	-0.00650872657258575	-0.00864765615387006	-0.010398387616535	-0.0107607225945967	-0.0113546045118241	-0.0121637730590245	-0.0124134438924541	-0.0131440565915949	-0.0136721451781044	-0.0132064472316106	-0.0130051680072063	-0.0125230274979758	-0.0129416892113339	-0.0137596832302734	-0.0145513567714908	-0.0159277314489506	-0.0159558406231384	-0.017635411785648	-0.0168944417481801	-0.0188115580638111	-0.0186780975407022	-0.0206580777877956	-0.0211755634479077	-0.0230315916969842	-0.0240411002099032	-0.0253019976791488	-0.0264025115753316	-0.0241491102462734	-0.0231109596520746	-0.0214377942190388	-0.0206740622752693	-0.019265473176734
0.179234297214551	0.182106673083373	0.172994178441895	0.156576163270453	0.14396180238961	0.129301505776402	0.112695954291378	0.0956542961073776	0.0798579775260625	0.0666815656217504	0.0487711034301637	0.0327039224419908	0.022616166204736	0.0110213523166028	0.00351846967917813	-0.00249513263601443	-0.00569066794164212	-0.00831394775702034	-0.00892775117893574	-0.0104365434179844	-0.0123455658593976	-0.0131543932347766	-0.0135774481102008	-0.0140509786724442	-0.0140285508408633	-0.0145189900750242	-0.0155547666606743	-0.0152835120680358	-0.0147475399369827	-0.0134871009972145	-0.0142989323481825	-0.0145063855675308	-0.014562427992976	-0.0152987753197552	-0.0147823202154311	-0.0161022869667633	-0.0142872371779984	-0.0158168514018629	-0.014457840604355	-0.0164483477820921	-0.0162945582103887	-0.0176510220288113	-0.0183738353266336	-0.0194242927191487	-0.0197745025278934	-0.017836709263795	-0.0174554231250316	-0.0159864975996751	-0.0159125639229245	-0.0149631946225944
0.136312108787919	0.137291041231248	0.126900666070993	0.111716042533327	0.100912860739343	0.0876076291911885	0.0742586014350541	0.0616522002080624	0.0503702843995966	0.039708272907854	0.0269683472838479	0.0162966925640434	0.00913645175630219	0.000716375035239046	-0.0037175353462846	-0.00722634025060332	-0.00907138809269419	-0.0109640408444	-0.0121088933373811	-0.0128602959708313	-0.0140769311513045	-0.0145840014471948	-0.014678323277194	-0.0141846276093806	-0.0134607208754587	-0.0135672378805754	-0.0133787376955634	-0.0128495522663459	-0.0124156106372761	-0.0115726627299231	-0.0124955127201598	-0.012568788978285	-0.0118445474031555	-0.0123235735626881	-0.0104200812956385	-0.0114960502951228	-0.00877886757740132	-0.0106724654358036	-0.00939266835919527	-0.011546477806823	-0.0119902775925502	-0.0128219564112524	-0.0135748904286878	-0.0140471595522654	-0.0141488711389349	-0.0126790868360139	-0.0131285057369696	-0.0111849425300601	-0.0104391509211438	-0.00881753718054784
0.0897545019326616	0.0896074517961036	0.0807606680032445	0.0679229420331139	0.0596746736841522	0.0507336693795023	0.0416087571681616	0.0337972537600649	0.0260004255379295	0.0196368236301128	0.0106099017684747	0.00330396509291751	-0.00091008284558527	-0.00506815504300034	-0.00775998612240075	-0.00965694090940044	-0.0108737652134112	-0.0120988755811249	-0.0142668449652082	-0.015840667511492	-0.0167627158700184	-0.0163996694502013	-0.0151168951398792	-0.0140098696822579	-0.0125065158378674	-0.0120250360119286	-0.0115845712957289	-0.0101704008669288	-0.0091544404082166	-0.00816073259625337	-0.00847955380255182	-0.00817079875473593	-0.00660349234042347	-0.00691589413403802	-0.00541566542693838	-0.00689589544128354	-0.00359522635545162	-0.00467850974039756	-0.0035283507736647	-0.00553051752252915	-0.00631574334782531	-0.00737247980076226	-0.00894147356494341	-0.0101857015913395	-0.0112135911406725	-0.00967965015521547	-0.00998187425231398	-0.00865238815990847	-0.00807648297146649	-0.0062979727188422
0.0479045458252563	0.0432592525881546	0.0403343146268703	0.0310546148211475	0.0299864646690373	0.023617557564947	0.0177514756685885	0.0124862034816535	0.00892666577675398	0.00516527506105863	0.00149508577893483	-0.000788256485983445	-0.000286499391896253	-0.00487330062507654	-0.00669556228878156	-0.00814509325497748	-0.00929248650998372	-0.0100663545896481	-0.0108576856247891	-0.0110790912613707	-0.0110408324384086	-0.0106176410147683	-0.0106808217324143	-0.0090327272899524	-0.00909670583526267	-0.00781615677826011	-0.0076315290552351	-0.0058755300109299	-0.0053085973745404	-0.00429607503525678	-0.00455340920439168	-0.00422216179815599	-0.00294962343735189	-0.00326425783688223	-0.00137308627846607	-0.00146351489455596	0.00175726511028056	5.68117795417779e-05	0.000989786976138279	-0.000386968844013663	-0.00105992870041135	-0.00275503229347301	-0.00467450850861669	-0.00489393922081212	-0.0051099762130405	-0.00408181969917024	-0.00675008681473271	-0.00609114043902207	-0.00541909582472148	-0.00399959385521023
0.0225398792713588	0.0159453207328184	0.0157934345467268	0.0122162590705679	0.0125830983229031	0.00912096962999943	0.00477355990325169	0.00312831463441979	0.00193653685017989	0.000851316410976737	0.000333035080718865	-8.28985071576014e-05	0.00203709970014158	-0.00342954868598059	-0.00434518918590301	-0.00598392022478661	-0.00652439810631008	-0.0069058196293651	-0.00667459285460308	-0.00651616552635756	-0.00697257456044135	-0.0066002689508715	-0.00749543931183887	-0.00566462109973183	-0.00557161785425265	-0.00460386277664537	-0.00489057428668522	-0.00426218354091433	-0.00337686861131765	-0.00173212803150567	-0.00254294259506073	-0.00190384669625506	-0.000570528935996905	-0.00124975468059768	-0.000178462102659602	0.000149837054421303	0.00272927129438763	0.00277723764514338	0.00281898199616635	0.00177637095938756	0.000691465801782731	-0.000192618717672141	-0.00172886870223612	-0.00257322728608686	-0.00306024872691541	-0.00311880662031907	-0.003055498665853	-0.00232796670454156	-0.00186260527417108	-0.00120995839853212
0.00461396368253262	9.70467192029916e-05	0.00287507526524045	0.00397271841260733	0.00658692640168948	0.00350236459777056	-0.000469471900724235	0.00124232594665077	0.000969839865111161	0.000379332789563188	0.000552242943954542	0.000689345642329314	0.00526784956999934	-0.00205893160237688	-0.00181247073078484	-0.00318218793041724	-0.00255527559587252	-0.00320328562339829	-0.00283926355096348	-0.00175826943518474	-0.00168820731199232	-0.00171124796401829	-0.00325829627235409	-0.00156709739050476	-0.00122203658504293	-0.000999960868608389	-0.00190265268004529	-0.00170506056974815	-0.00185276380989442	0.000318851950938374	-0.0012054565656613	-0.000273184209134258	0.000707566284269077	-0.000116116628592402	0.000528675403177886	0.00105237676079753	0.0023565661464408	0.00267141206795827	0.00183813390343515	0.00142935158125942	0.000862673645617282	0.000271760246864111	-0.00137426922319886	-0.00241793812540895	-0.00210403319426964	-0.00194040181762869	-0.00113579619514128	-0.00103643037056003	-0.000996729530303723	-0.000551071354582751
[truncated: 188 more columns]
