# Supplementary material for: Performance Comparison of Centered and Tilted Blunt and Lighthouse Tip Cannulae for Drainage in Extracorporeal Life Support
Source: Cardiovasc Eng Technol. 2025 Feb 10;16(2):238–50. doi: 10.1007/s13239-024-00770-x (PMC11933157; doi:10.1007/s13239-024-00770-x)
Supplement: Supplementary file 2 — Supplementary file2 (ZIP 41,511 KB) [file 13239_2024_770_MOESM2_ESM.zip › avg_velocity/rc_0_mm/Lighthouse_0_Qc_2.6_Lmin_Qo_2.6_Lmin_rc_0_mm/V_ms.csv]

0.00172998998735865	0.00164685971728292	0.00207367963297901	0.000990864514732542	0.00267853264579588	0.00182939481760495	0.00141161229307269	-0.000877996825254363	-0.0050196616899403	-0.00679019077030473	-0.00255234276162029	0.00386449824528168	0.00898774047237101	0.00840588030551028	0.012514681137306	0.0104281668520543	0.00984150799479768	0.00565746466734183	0.00345160465787693	0.00174261175500081	0.00352715709811575	0.00693893066974562	0.00601474704913559	0.00296941486637964	0.00142852110693225	0.0167134253990042	0.012916197163974	0.00974497856906534	0.00167663211119727	0.00028037487793768	0.000788643788958953	0.00116953524376223	0.00275994746148445	0.00780984010320492	0.00804859051434349	0.00719485211841778	0.00264664156862505	0.00256727429485628	-0.000312687125448234	0.000697072000288188	0.00128433161291887	0.00369720388467583	0.00485102177583206	0.00624117873882881	0.00469073969130822	0.00670856429068701	0.00521457078392735	0.000483479079185935	-0.0034663147331849	-0.00269922915387259
0.00623797610119909	0.00634511029857493	0.00590735289915789	0.0041420560284842	0.00507567320041518	0.00410037833343035	0.00369791538320806	0.00246229296037356	0.00356033116074985	0.00341294771595791	0.00711184079574859	0.00665284603241013	0.0105898751131437	0.0105332569992839	0.0135070490166705	0.0118166694241177	0.0114986483449442	0.00913751444776193	0.00727522218411698	0.00616976183590317	0.00688499985884469	0.0103316915062288	0.0141300352919242	0.0123104509952372	0.00893675495823098	0.0149779840434874	0.0139734058579868	0.0123957811394006	0.00592919465216886	0.00438311949827126	0.00521492069937675	0.00554253507141218	0.00686704101475292	0.00966015856449509	0.00998583667714862	0.0100140236923361	0.00753090346690386	0.00744052024386957	0.00532147270739382	0.00557033850250491	0.00561095044015153	0.0068408732666363	0.00877459824554709	0.00936591146656129	0.0069612566721267	0.0055656041118407	0.00318020142356285	0.00181488823036621	0.00135763770725507	0.00178130043515386
0.012122954482196	0.0116737083246696	0.0117581103100128	0.010343666330566	0.0106932686842738	0.00905456115098748	0.00863657025558075	0.00740703237583407	0.00833571073221434	0.00923352271920091	0.0119172566881056	0.0143881006895311	0.0154499047845894	0.0125878071072282	0.0103111233705082	0.00977833897317353	0.0106246372797913	0.0122211800865903	0.0119728758708577	0.011607317787128	0.0102850253443082	0.0101068150467789	0.00990382456947115	0.00975990155739214	0.00955904690993599	0.0120039125990549	0.012296937831756	0.0120888487689682	0.00972659049232752	0.00972898681416062	0.00982188604453298	0.0104665587314591	0.0115237083492063	0.0131945144504974	0.0127768762526035	0.0129346836916917	0.0115926062923999	0.0128077051493059	0.0135284924236174	0.0123462275362834	0.0101839522411997	0.00916827802275009	0.0095442801429882	0.00961052558740452	0.00679633180631356	0.00404540913154222	0.00177527357729993	4.2335454340108e-05	-0.00250213608330327	-0.00112493564399113
0.0223485502104245	0.0219847850814209	0.0224893938757059	0.0217163749499376	0.0213566807746314	0.0197050985898133	0.0174003161826144	0.0157317927643811	0.0146423627792994	0.014436534086285	0.015608522826123	0.0173099300923515	0.0184619263564952	0.0150511094456416	0.0138274471703402	0.0134470414978808	0.0158435281540366	0.0162689780454273	0.0155994305885655	0.0146980955724384	0.0136059044745513	0.0135884915394399	0.0135070958007578	0.0136001154263453	0.0132079129248324	0.0133276005589655	0.0133886503579535	0.0131115035820426	0.0125312458553387	0.0126043784965355	0.012699003968888	0.0131916337657406	0.0134635200571119	0.0137913789384582	0.0144763428876361	0.0146481026304039	0.0145042419876453	0.0149793683187709	0.0155736854869856	0.0161374517945122	0.0135402485437016	0.0118673828070313	0.00993145923151089	0.00797819386221584	0.00538394428274498	0.00292701417549053	0.00152510475451342	9.71147945922245e-05	-0.000540457328320053	0.000153477696713431
0.0344089934870595	0.0357038015560425	0.0378221654430088	0.0382639492831082	0.0378641468939696	0.0359946534578123	0.0342769760316156	0.0310106001076333	0.0278404764534097	0.0255752382676504	0.025392899274413	0.027145749108062	0.0282201060721096	0.0227047025918562	0.0193339479907882	0.0168389105410874	0.018006455246842	0.0189966960115945	0.0191906993735993	0.0188366582376628	0.0179088940162319	0.017690517308645	0.0168753591491748	0.0166842169123174	0.0159317084938125	0.0158971085952737	0.0152954268225133	0.0153971416454607	0.0145692057524648	0.0146775114824357	0.0143946561394399	0.0145571318809912	0.0143146128810304	0.0151300293181867	0.0158707182820814	0.0162499736564709	0.0158029155350683	0.0164055458495219	0.0170197234873593	0.0185012968409114	0.0171243759705872	0.014853112970939	0.0124041062655453	0.0094926615390837	0.00849762270848015	0.00668712480133969	0.00497635024232174	0.00380821133891401	0.00305331837976305	0.00210338344051287
0.04783259723594	0.0510002427813429	0.0545280892634253	0.0563062536885302	0.0562904833063882	0.0556890408194727	0.0541513198614438	0.0510224797576937	0.0467890383104012	0.0428786604606675	0.0409454920647763	0.0410963633087013	0.0410686481371519	0.0405224023851707	0.0338098597153668	0.0241184593448548	0.0179627538845149	0.0176194326919708	0.0207226845684535	0.0227431206737565	0.0229596497221656	0.0223635003380642	0.0211020972713698	0.0200404329608054	0.0189917524551806	0.0186855782254257	0.0181594131519054	0.0172134023415349	0.0162976648384411	0.0158969868374153	0.0155890755213106	0.0154445019038227	0.015323640011808	0.0158538935830584	0.0165328332577271	0.0163835946876076	0.01615946118104	0.0157356860066788	0.0175315042708788	0.0190363891585938	0.0211038399786233	0.0202673136982497	0.0180305091945074	0.0155020775017226	0.0132160166214375	0.0110059291814005	0.00993076754808362	0.00808949275179422	0.00740649169031977	0.00611224664852388
0.0626449000330176	0.0676432498394798	0.0720898397306564	0.075011982995655	0.0774751401841663	0.0781211081771225	0.0769896547262442	0.0741858366223885	0.06898772026755	0.0636727913140432	0.0602064579580662	0.0581465496810892	0.0572527615798288	0.0536195007833484	0.044333732615927	0.0298416674361029	0.0201589110502726	0.0195737361399807	0.0246055304937761	0.0278455264947214	0.0286499410348715	0.0270435412353399	0.0251550813939087	0.0235668142038805	0.0222814043142689	0.0214433320014943	0.0207198809865979	0.0199484394056385	0.0190467876601046	0.0180044027653402	0.0172300502659753	0.0168645000174448	0.0160961803942751	0.016095414248068	0.0153070818798847	0.0140979133602641	0.0138604856215755	0.0141527369864242	0.0157582831750807	0.0179794440508983	0.0210067572061491	0.022100421889234	0.0217676683079145	0.0209165666552028	0.01856229420652	0.0160301294955812	0.0143191575236122	0.0121249908106968	0.0108911559487919	0.0101611675390108
0.0750944851439367	0.0818951836827135	0.0893915172292315	0.09570838824957	0.101221053668401	0.104117176435927	0.104862411575377	0.102994035762238	0.0970887892825467	0.0899053241498156	0.0836125057996642	0.0796014460957855	0.0761305370403144	0.0701631755719959	0.059112616926225	0.0429814826868085	0.0306095797140849	0.0278767035184038	0.0321801141736473	0.034868005255051	0.0351612148988149	0.0324408541845971	0.0298167582594234	0.0274371409288593	0.0260971683592836	0.0250381638717045	0.0241382586090817	0.023007733118305	0.021485964001087	0.0200961965837496	0.0194291759785956	0.019163464846093	0.0182769278525449	0.0175065728944685	0.0160473451312952	0.0146024252933197	0.0138665512863757	0.0139867097421645	0.0154418086960761	0.0178035711692669	0.0212317869629726	0.0242269882076695	0.0262114694075931	0.0260474105299988	0.0239538323869377	0.0214766866143683	0.0199393819438741	0.016711483689049	0.0133902656012798	0.0110914028005502
0.0866070881204096	0.0966184199676422	0.10713715416991	0.117267748875609	0.125674807498542	0.131864564762534	0.134294151501147	0.134927083823552	0.130200123312698	0.122021620484899	0.113370605017806	0.106797210090117	0.0999117956754306	0.0905380880722171	0.0791872091691739	0.0649586462202525	0.0533325322447121	0.0461791396564749	0.0449680259919025	0.0440308190496967	0.0424377112963788	0.0383878635813265	0.0346506189620511	0.0318446577609127	0.0301623421212015	0.0289521966430969	0.0280363652027791	0.0262973482711888	0.0248899319543382	0.0232799218313282	0.022529925587727	0.0216332501304351	0.0203498445188179	0.0189477626666839	0.017128102913623	0.0162191549228167	0.0155987823110057	0.0160334511941711	0.0168510026379154	0.0203162381575903	0.0245014749334879	0.0279989729641921	0.0299484662812799	0.031118730425665	0.0305584375243514	0.0281472135116328	0.0261569421279669	0.0200617938142777	0.0138539542450321	0.010471461380185
0.0983693190070473	0.112512671270203	0.127807410326888	0.142318184656283	0.154173146486843	0.163859545360212	0.172179085518974	0.174911397211271	0.170351763679297	0.161837235506789	0.151255196217284	0.140724873386508	0.130777958685404	0.118411494504776	0.106670489626698	0.0937154267524935	0.0815884913646127	0.0708302022806564	0.0618343522636692	0.0549442641527231	0.0489545807415651	0.0442099668458306	0.0399769025952423	0.036704677950632	0.034294910802342	0.0321388819777941	0.0305124045941373	0.0288003846075126	0.0281144791285768	0.0269654679049577	0.0251588005017453	0.0240060611995542	0.0223859420515739	0.021701084530517	0.0206435562114803	0.0202538784893218	0.020598945597009	0.0212372654136668	0.0229524348380548	0.0265225501468967	0.0309958523041384	0.0349772365604974	0.0386960787385034	0.0398859434850747	0.0387392747588775	0.0356689099382794	0.032410985043007	0.0256721152242064	0.0178830799876106	0.0135268561728732
0.10983139868935	0.128259640020354	0.149770259888405	0.167833694605082	0.185151987381435	0.202706518535965	0.214582173297663	0.221198878849707	0.21678199089243	0.206568019675651	0.193556356799387	0.180453162502761	0.165477380490879	0.14880121728319	0.132107260906126	0.114942731782865	0.0996780744117395	0.0853596159525391	0.0722914238465036	0.0630563091908549	0.0548866233182745	0.0486136152470502	0.0435149207554995	0.0401132401977808	0.0370132089571752	0.0343307411110227	0.0325113534324116	0.0304238486190192	0.0293199128699625	0.0281305094349321	0.0265566406723292	0.0258237773122486	0.0248341369905977	0.0247816450742666	0.0245139009347063	0.0258454674711901	0.0275272930135203	0.0301562998200566	0.0336091025820733	0.0387707213872185	0.0439190614035336	0.0481258188596098	0.05026192084245	0.0515945019804396	0.0502028881530142	0.0464319313689351	0.0419671453066217	0.0351749801796988	0.0270710220038496	0.0217156218056189
0.118113059492926	0.140793882924511	0.168011624396807	0.19463212483737	0.220855884294122	0.246844295718165	0.263418119785158	0.273789122898257	0.271568647176534	0.261750608271532	0.246640048741773	0.229132536872503	0.208625984113542	0.184406801155203	0.160987099854638	0.136673403842019	0.115720179498145	0.0978048571268823	0.0808578140534679	0.0687056716945653	0.0583007440998009	0.0516986234302102	0.0463820377863092	0.0417719679990077	0.0376148593039739	0.0346900844056738	0.0321215338250172	0.0299691600640699	0.028430952727541	0.0275300538140532	0.0266194604598255	0.0259612495140705	0.0254006886546254	0.0267063956842672	0.0283608784825007	0.0322969455938266	0.0379508998080903	0.04467821052232	0.0521024392581429	0.0596269025320521	0.064541276746977	0.0694927259600906	0.0712229605703137	0.0709270212680945	0.0667773095403852	0.0610984128214575	0.0553740298193945	0.0488975417128613	0.0425251505001303	0.0364753390046371
0.122244136590622	0.151610524880829	0.187910250048007	0.226836935615339	0.263072743073554	0.29708458794773	0.321038393649569	0.334693529093043	0.337954594597286	0.327512003739856	0.310487995278632	0.286920009882818	0.258246131321119	0.225227125658955	0.191073291505513	0.156210784828534	0.128590681099681	0.107264596692346	0.0868025931437421	0.0722484478362491	0.0597891042119654	0.051572871976523	0.0450068608155517	0.0402353760193586	0.0363011922230439	0.0330612475767188	0.0297990047770354	0.0272471977045706	0.0256422807164674	0.0252172211088345	0.0248620992548025	0.0251965100658956	0.0257069318398101	0.0274692884100816	0.0310835681812608	0.0377780053240971	0.0477808072796379	0.0596326195021041	0.07288867972537	0.0854695445623166	0.0945540892601564	0.0992252956865692	0.100504379788448	0.0962141534454315	0.0898544799815317	0.0823691631507661	0.0741242398640491	0.0645995916924317	0.055046822877712	0.0465919104356504
0.120098632226927	0.157035472350184	0.205671952383106	0.262647680172866	0.316905179472933	0.364713867031068	0.396034235907984	0.41347373390569	0.416787524395049	0.406023421848861	0.383343584829098	0.352188748273033	0.314720867339736	0.270214227834084	0.221822144608782	0.175596699521818	0.139685191436712	0.110491072943701	0.0874800043584309	0.070552009903104	0.0576034489098922	0.0485886310114343	0.0417491905642498	0.0358158742566966	0.0317597810363142	0.0286280519583935	0.026181409978541	0.0242105217418979	0.0226984212603621	0.0219506789991439	0.0215822316857482	0.0225162632715791	0.0241273119842951	0.0273586905721033	0.0329173082696967	0.0418148649759496	0.056540070507584	0.0742903339913853	0.0951175464179796	0.117315475259198	0.131661144882249	0.137932442892883	0.137842279168977	0.131271815599344	0.121875820374869	0.110433094798254	0.0980439619388379	0.0842972254666385	0.0704590935829134	0.0589614424373843
0.109681062197763	0.153948032530018	0.217903245497431	0.298569422816458	0.384600657188211	0.463068060697257	0.508961681781142	0.531899811703169	0.526914808931255	0.51290467285223	0.479167125410004	0.437357594245837	0.38806357178565	0.325356092159411	0.254204644189327	0.188754159215057	0.140914096737685	0.106965558568885	0.0806612277726603	0.0629886620122875	0.0496925376056017	0.040470175048751	0.0334270822770425	0.0283065966206142	0.0247390598019844	0.0220262023980469	0.0200854609415705	0.0181739096896497	0.0172018024428297	0.0163492554513807	0.0164519097601209	0.0181411568541321	0.0208086583344787	0.0254617775444438	0.0329823239001277	0.0451967913502244	0.0657279455839697	0.0942657463821776	0.127872975443238	0.161003243175224	0.181743095544933	0.190141824016974	0.187586253266881	0.175514475154055	0.16175865405239	0.147087549775625	0.131494494824827	0.111656027661941	0.0918371157081846	0.0709959577627386
0.0859668014132835	0.129364433014002	0.202354477703646	0.310829746677683	0.450495009257111	0.58940774354615	0.670700086414408	0.694806325999788	0.683985881275011	0.657007790296545	0.614913362833572	0.556966020449329	0.481785431605649	0.383330745946953	0.27251180427113	0.183009552258267	0.119392098769518	0.0819759317399922	0.0578819672430822	0.0424448516893214	0.0312600643018811	0.023898055534998	0.018720282536509	0.0149682798655253	0.0130440240086038	0.0113472467772719	0.0103320750335468	0.0090364090386514	0.00808995394978149	0.00833592387234042	0.00857346113348588	0.00996081303843015	0.0127618834288065	0.0180558284416612	0.0273744708617978	0.0418543588079747	0.067886470118148	0.11248488473021	0.17255499188513	0.224760539212239	0.251660454094306	0.257110385345062	0.250206661177241	0.232248974849682	0.213500102807215	0.193885638507467	0.172857499468817	0.144225913296251	0.107982288921074	0.0727706677734719
0.0603547304140714	0.0946665830459849	0.162054019028838	0.279270721099746	0.47033288690643	0.697161959558817	0.85053644032735	0.897074193952027	0.882553570408321	0.842219728050915	0.795892373765611	0.717987709074252	0.594945521998779	0.409011232144574	0.23981115038464	0.134217695628386	0.0809218398654683	0.0505690939465356	0.0334911145615988	0.0231098490693798	0.0136470067366862	0.00951439825500535	0.00671946892902626	0.00559356367914723	0.00426004555354411	0.00248414615391074	0.00230078373037422	0.000972136543651424	0.000344174973749748	0.00048925424546316	0.00244768840475774	0.00389521614333019	0.00638744336828923	0.0106945404279297	0.0189551510323224	0.031261949007924	0.0508612276414559	0.10277379563991	0.193476785185896	0.290602164876602	0.332047112672838	0.336913049062418	0.320520882752167	0.295382968023978	0.27219521686306	0.249333440899428	0.221173825885768	0.17548649086045	0.112889930741177	0.0573173660326376
0.0333967798148765	0.055412379996236	0.0951519238649965	0.174665710974018	0.371505640454813	0.725094040050123	0.972884357337862	1.03424923784275	1.01337048195635	0.962451084803227	0.903043565404407	0.80755565213442	0.630009320305895	0.342581369369717	0.158118908351181	0.0784600317790097	0.042180227406809	0.0208507916917814	0.00917377115024834	0.00341377935420958	-0.00144073612554318	-0.00211785457063688	-0.00271187337674115	-0.00160879069917998	-0.00209576484492994	-0.0037870339880755	-0.00404035009110683	-0.00472983645474741	-0.00465884407199299	-0.00528584662488089	-0.00276796255788531	-0.00220002057184438	-0.000226870432454107	0.00275106691624452	0.00846340182350332	0.0183512727353059	0.0325861271787693	0.0830632251003469	0.199070454526678	0.332127452504889	0.373660107917223	0.372217665308028	0.349641877262444	0.321312580820965	0.290801152078164	0.264982596897723	0.233753447367462	0.183190816239478	0.102242767122048	0.0368935214082072
0.00242900406665129	-0.000881866022575137	0.00415729909604939	0.0354096790548073	0.172453962670492	0.606833341985832	0.983027532193805	1.13073970832786	1.12788538731271	1.07100208872654	0.985217542617486	0.833353604658844	0.52551301888351	0.157401493363593	0.0357523011829394	0.00659925554167853	0.000112250270111878	-0.0043123468417523	-0.00743697464594907	-0.00867189735143839	-0.00731668460991455	-0.00487446267594509	-0.0049752108737868	-0.00266636543325479	-0.00179630986616635	-0.00269537170935047	-0.00329711397779657	-0.00476890778217796	-0.00453627149484264	-0.00588034843126557	-0.0044440745651601	-0.00487913438501655	-0.00382594568751869	-0.0040895423382484	-0.00298195632323107	0.000560965990337321	-0.00175261733263242	0.0169041748539243	0.100188199612013	0.314105130014676	0.389995287234713	0.381433598856915	0.35097242317908	0.318286679562912	0.285415046983773	0.253348356486467	0.222212653827251	0.155579071248637	0.0597490914399425	0.00043714128591726
-0.00658277315001314	-0.00969358443225952	-0.0152390114586243	-0.00762544195719106	0.0753097951659535	0.496755240867973	1.03920147914907	1.27592535518954	1.2643818674196	1.17274053829093	1.00402936304691	0.732728553180675	0.340551348942287	0.0620971045865314	-0.00503883777195512	-0.00360036729642826	-0.00212603434816072	-0.000207307899115857	-0.00121939569712217	-0.00234280381795078	-0.00400957166898417	-0.00228147660749339	-0.0068316319615772	-0.00774889971312019	-0.00765999484453528	-0.00574712935152005	-0.00433287529048612	-0.00677389173933119	-0.00678281114829416	-0.0035143198908869	-0.00507805791139165	-0.0049067632274338	-0.00580475868866584	-0.00517035621605957	-0.00304881773920513	-0.00273248497510594	-0.00930141273216331	-0.0126332847602891	-0.0106319115240518	0.110013233561335	0.256822984678163	0.294952779881101	0.306263986672951	0.216311479607124	0.159517232998242	0.0916672508061194	0.0750665076351597	0.0216830156529771	0.000278673021595312	-0.0037396280527738
0.0162706346222677	0.0154991942336212	0.0140711517267669	0.0409506812092604	0.234108993315839	0.808921578290004	1.29682067576558	1.47036432170249	1.41508193969591	1.27569025013317	1.05522822057398	0.719630242484157	0.345429879136933	0.099976543830333	0.0443855003157216	0.0369775619524096	0.0293254879263904	0.0184185509781941	0.0102653321391532	0.00622485804750413	-0.000356974282461245	-0.00189646247532329	0.00353846431239105	0.00551062656376219	0.0148569233474898	0.011206711069381	0.00280230960092291	-0.00356855970954921	-0.00455070245537709	-0.00417292918270606	0.000535748260110875	0.0062138627933841	0.0131376932176176	0.0183500157536194	0.0180207603899765	0.0143894306861889	0.00953628437908945	0.0155185372110543	0.0429162648741748	0.200863760076595	0.351067097820146	0.367493201557176	0.345128240607414	0.227308797961497	0.167184696916645	0.109394147057712	0.105501412912414	0.0576780737590787	0.0152662578524829	0.00929308851444748
0.0369930106087858	0.0358492338943179	0.0533834061356536	0.164017948558315	0.630017911601701	1.29059433090388	1.56627525964264	1.54584429503652	1.40113659642673	1.24495795195393	1.01658528835998	0.721158110054781	0.418086836000207	0.206084401919119	0.101730567212154	0.0791905381635831	0.0577979783089955	0.0389230224982013	0.0216359969638741	0.00837412512362229	-0.0057658520423583	-0.0073417320665027	-0.00807551024285431	-0.00324416889739613	-0.00198490254059381	-0.0028372003386455	-0.00254393309481289	-0.00058695443730364	0.00494989951860886	0.00953801925114396	0.0168203526733141	0.0264159611204027	0.0375484242534172	0.0397239592035477	0.0335069108055754	0.0224726163014312	0.0263274051736731	0.0513742220859598	0.145734244053429	0.387635260797501	0.535289078211187	0.519916532760267	0.47200019362612	0.282733747235218	0.204000043449154	0.153821405294113	0.157778225718709	0.0939225374941538	0.0262071472165334	0.00877241872594399
0.0935013445572739	0.113604177696598	0.192374760061494	0.563219106362932	1.13513506944468	1.56485107971861	1.57310282513589	1.44689323858568	1.29806717069109	1.1500107923588	0.960793757146402	0.724906241881915	0.462204150679932	0.267874805301979	0.150581137871651	0.110213779626856	0.0741603457673416	0.0457111178353511	0.0210290532303772	0.00184761307491891	-0.0103534047165532	-0.017793278244225	-0.0221179794348678	-0.0198202468048307	-0.0172734463394218	-0.0146904841023445	-0.00747772804300543	0.00681894010296921	0.016914798049641	0.0262270533630958	0.0377428587217027	0.0478745872601983	0.0564595443340594	0.0533466274556102	0.04257361364793	0.035060442286947	0.058393721738941	0.131619003207145	0.324911994891613	0.531992855373734	0.563918884998681	0.527728223418267	0.483909086182416	0.35030877307218	0.278417679922986	0.22070856713625	0.201213311387955	0.115601694907733	0.0378308284479203	0.012569777490849
0.2154674631603	0.297530579630404	0.45404093744829	0.94174051634819	1.38680556999592	1.55182313393598	1.46625239178741	1.32679251274246	1.19029594264433	1.04226768787915	0.86700009669744	0.648668956783277	0.452536694252026	0.276565426309462	0.163747115192793	0.111816182623198	0.0727801767243899	0.0354084931292923	0.00640773474547361	-0.0183686136774285	-0.0347464212188531	-0.0419307768957714	-0.0459580466329818	-0.0453445285996769	-0.0424458332751152	-0.0311326587979214	-0.0199212755652545	0.00118009246483149	0.0163605679175104	0.0296285555564812	0.0456184480684364	0.0592835000918999	0.0673088010447041	0.0642881479790137	0.0574746064417739	0.0676292718159076	0.126430308139837	0.248146196430797	0.426969585883476	0.521405971830446	0.51917059600145	0.486624319724032	0.452152681662696	0.354001166967877	0.289095012294906	0.226571605171314	0.194601752908783	0.116155885949034	0.0447389288015436	0.0141245964998284
0.436763042958467	0.55275590475879	0.710451353728198	1.06749440343243	1.2847597768267	1.34330869012699	1.25018868777558	1.14582976864894	1.02742753903999	0.870789145154945	0.705252770781577	0.534613718456016	0.38982892824358	0.247693063531918	0.14636640057757	0.092927616219925	0.0453049118458689	0.00102388261148322	-0.0293724493560855	-0.0525080181478135	-0.0680322490504298	-0.0735596823149677	-0.0762573269985422	-0.0786828524071263	-0.070224073606584	-0.0588158789446893	-0.0438761716940227	-0.0277721801456305	-0.00734359914334771	0.0122909035929174	0.0280461857731916	0.0414923696006555	0.0518916247951599	0.0595518110059165	0.0767496102013886	0.12992604637347	0.211620143447091	0.31905327422158	0.421494683938372	0.452975079148693	0.444992904380791	0.421581186580336	0.39366713036839	0.360821423355905	0.31398056258448	0.248696859702094	0.182892762994865	0.111314094690668	0.0555945318531242	0.0207669130466385
0.609921451204527	0.738227653996241	0.839070117061474	1.00300040035919	1.08474602121945	1.08666688795532	1.03009648117499	0.943499595789665	0.813669515701187	0.675027625905921	0.538608448554612	0.412439881684682	0.314188039110707	0.2039906021478	0.107637858054263	0.0562585944719011	0.00434357204055377	-0.0428747982752821	-0.0731542503636684	-0.0986256471763623	-0.114258136343541	-0.119681015831326	-0.112451243905462	-0.0902516798638696	-0.0639291944287408	-0.050367862783697	-0.0560187034431379	-0.0664141481759262	-0.048642513703993	-0.030962959201524	-0.0166742698999602	0.00223185072750341	0.0239908969098061	0.0571626514248382	0.10346333088838	0.168449667582272	0.23357669484279	0.295042656399538	0.344128738750885	0.352048914411618	0.347664277354513	0.336560386751192	0.317922666574767	0.290550026992038	0.248635126054878	0.195936151358748	0.148794760908806	0.102454384976822	0.0576574275552514	0.0246346361860575
0.644798286274743	0.750055661180556	0.788172209673557	0.843701302341284	0.857444404842467	0.845534107258965	0.787218467934694	0.696167566876643	0.592924078616179	0.494048513797614	0.393440200462233	0.299246406899243	0.23622358921014	0.140455105352566	0.0628029542241005	0.0143954661173405	-0.0356654370430577	-0.0804877986782709	-0.111714009639823	-0.132513205268091	-0.142791620344485	-0.145848134264777	-0.142760620521211	-0.117342812013342	-0.09718579637154	-0.0947133858412871	-0.100930042507693	-0.118346183464629	-0.101142262508873	-0.0758177865235634	-0.0520312924424787	-0.0318144192010407	0.000539219792689213	0.0451145530437556	0.104008814241423	0.15531296106036	0.193659830227093	0.220567092510334	0.253023075726284	0.260569289370936	0.265073682733719	0.260667365907828	0.245227077581037	0.222623722324258	0.187854613150892	0.152685816987244	0.12188952297416	0.0875548481105894	0.0514997963108501	0.0263969429914595
0.591844697472654	0.643663667289878	0.647531597863354	0.650338185369429	0.631348710856443	0.605739099967804	0.548354200253432	0.484596591376221	0.41360189164554	0.342285550292383	0.276063510978419	0.21638351438363	0.170844494311756	0.0912580481084792	0.0237428140668363	-0.0183807046671089	-0.0612192706255424	-0.100150032966194	-0.129656634216543	-0.148449912959586	-0.157587377841197	-0.164160754486755	-0.161648863438638	-0.138607554902464	-0.117811083907903	-0.108810740091964	-0.11973092846257	-0.138651090050694	-0.131230131772395	-0.106351548621342	-0.0730245943123226	-0.0448065716082967	-0.0136309258421976	0.026295107205529	0.070805507294474	0.103942952295937	0.128360188136735	0.150383378127837	0.178407925125096	0.187199744513707	0.194587451740024	0.19146949092377	0.181435142526265	0.162445425633098	0.140110942074838	0.117770378742743	0.0996477462296805	0.0725678672429653	0.0450097613721901	0.0251818207708983
0.449417293178559	0.452642643858143	0.437444615657469	0.427809463329601	0.416463174973188	0.402581122341559	0.368946592125412	0.323646475307835	0.279125553937538	0.23924186775629	0.194637006478678	0.149494805600664	0.114052049855443	0.0483164532563346	7.28511134091029e-05	-0.0344658661881131	-0.0705097372439103	-0.102918295901766	-0.128591153397533	-0.145900793984956	-0.153567594551556	-0.155737123708027	-0.154933634998848	-0.159436462230242	-0.155766329696535	-0.144118459700959	-0.135345017487939	-0.13037516699748	-0.122026796968156	-0.107522669187054	-0.0787033086357641	-0.0495736561169349	-0.0269970347865718	-3.50862486506958e-05	0.030555166924886	0.0594399475845657	0.0811477055471922	0.10073821352699	0.121931836143604	0.129435070683666	0.136713635318296	0.136423793333945	0.130877299499802	0.117570291717691	0.101802072630118	0.0865615281693699	0.0761852433372069	0.0539455773556197	0.0340437492938964	0.0208269122192379
0.262156992171134	0.261115301599918	0.263405036904694	0.255043432599555	0.243807380128987	0.243694635190961	0.223994783288924	0.200714085261894	0.17223808337584	0.14701866679312	0.120062280252961	0.0922789356299434	0.0666359354094144	0.0200293486806551	-0.0135445878529681	-0.0371798612856698	-0.0614764272536078	-0.0818258004965556	-0.102600540566429	-0.122077528548035	-0.122823178129774	-0.131097156463862	-0.124700734780674	-0.1290503027925	-0.124280710480772	-0.112046395648106	-0.103754934770544	-0.0981026507595541	-0.0912452729299101	-0.0823442354364596	-0.066732843508048	-0.0420791025232544	-0.0294399939673546	-0.0136206948890384	0.00596283459687664	0.0261372564457386	0.0412483780942563	0.0571397342339748	0.0749730756964142	0.0814644091489935	0.0879112691598624	0.0862705236799365	0.0812650947427042	0.0737322582526962	0.0665518387413404	0.059942623384135	0.0536861913863046	0.0400531152077816	0.0271072232353974	0.0187151166421266
0.0942488769430326	0.107760878742347	0.103810210396849	0.114762561379696	0.109678932954021	0.107634078592683	0.0995492853705952	0.0912108437876121	0.0800159812993426	0.0688341302663163	0.0560056582624725	0.0421534800526783	0.0313236344232444	0.0049759615199261	-0.0100484749775877	-0.0222123228684413	-0.0356399090559802	-0.0467981658063546	-0.0610527262581425	-0.0757927348087149	-0.0751777333110481	-0.0799129491693532	-0.0726432064011361	-0.073894357194981	-0.0709052365473841	-0.0654961308853917	-0.0599579560454985	-0.05588848090122	-0.0556784386027855	-0.0500227811979245	-0.0422025902005598	-0.0245112836091596	-0.0189086321494341	-0.0109660796994686	-0.00333510061275541	0.00932410846509876	0.0176904158768829	0.0295093936471743	0.0375755422181428	0.0410508674302859	0.0426951929716532	0.0411150933805241	0.0393223977270473	0.0378894779223105	0.0348859672218671	0.0334557526331712	0.0315739910069251	0.0247663261528899	0.0189348420543284	0.015457603549021
-0.0193590195491301	-0.0124904089963789	-0.0173744718919561	-0.0099322549868218	-0.0106132304222232	-0.00562454096202952	-0.00812451822087512	-0.00626186616261672	-0.00678444742742673	-0.0028740147029109	-0.00169276018721086	-0.00146373780029252	0.00262174638742797	0.00159738653851009	0.00202770123688617	-0.00218561416727812	-0.00123788656826548	-0.000697972423639149	-0.00426384386502381	-0.00659272612393489	-0.00398871536258972	-0.00577938913726275	-0.00567257930577407	-0.0029598740068972	-0.00287628148846331	-0.00446940164751303	-0.00392406355792539	-0.00166986882979372	-0.00224814127034461	-0.00346787229127728	-0.00440883462169818	-0.00280984961740769	-0.00248484561576033	-0.00181373026742761	-0.00234653317400078	-0.00138005628421672	0.000533552729448775	0.00154031202430303	0.00329219446635952	0.00429137419968431	0.0042347015517033	0.00396156560285331	0.00241400973826892	0.00314278051268928	0.00209063906336025	0.00670178934164999	0.00685422223159731	0.0122628291661344	0.0144973639887072	0.0165423633012282
-0.145393477107401	-0.141214258445729	-0.13787006411922	-0.131831926729716	-0.133383823181045	-0.124105531894301	-0.120078442139563	-0.104196866684551	-0.0912374024156431	-0.0765661097534391	-0.0597518503668408	-0.0445967299590913	-0.0248087182137047	-0.00114885253244913	0.0159874284270051	0.0259127608734853	0.0383051989094405	0.0467018263842003	0.0527953671478202	0.0631738255380216	0.0600004377285	0.0572443609121449	0.0581063637965874	0.0661256608577554	0.0721120737262251	0.065863227081158	0.0606622568969915	0.0546181832654149	0.0489980921003143	0.0522167761893932	0.0515664841033545	0.0390037597111103	0.0182186925933358	0.00951864782853141	0.00128674556394991	-0.00678383588445974	-0.0139672013455099	-0.0195141206650297	-0.0253190758298294	-0.0280090115575359	-0.0330272645013898	-0.0322499214541504	-0.033727326169512	-0.0323326766566521	-0.0282241129247941	-0.0202402785141058	-0.015885618190637	-0.00340965244697076	0.00640696854248973	0.0115586777795806
-0.265514236163677	-0.268723908723427	-0.279847774627459	-0.273629120694993	-0.281604041828613	-0.26172666943884	-0.23666390888999	-0.208933125422617	-0.183043535191653	-0.150722007597486	-0.118304380349612	-0.0912577639121817	-0.0570494924987387	-0.00758964889409451	0.0237398322625899	0.0438092425717088	0.0668662020316267	0.0826664605257731	0.0967714517677176	0.109861319355891	0.114611019062324	0.113260051976727	0.112718369064293	0.119257054315491	0.125216327189834	0.126708802995818	0.120503943726234	0.109530140308928	0.0985175253180745	0.0976898481853678	0.0865743246960177	0.0646944081051796	0.032677912874053	0.0119378889816158	-0.0033849851394807	-0.020495527697018	-0.0360179787319619	-0.0493952526363264	-0.0588539410644104	-0.0658599573617331	-0.0708380741291781	-0.0724876201274374	-0.0717284182913877	-0.0659044345507126	-0.0576607203260591	-0.0482732630555831	-0.0414316684396388	-0.0244193762127943	-0.00953082915010857	0.00445363583590396
-0.40767862210719	-0.422944530044224	-0.435762341521603	-0.455000736988365	-0.453042470519364	-0.408218631267801	-0.364152911317334	-0.318246513181244	-0.278554132952769	-0.232005131899793	-0.182901475849811	-0.147843994785519	-0.0923889739041199	-0.0265144190838715	0.015621569085548	0.0496606852218235	0.083117779235402	0.110279553710237	0.132174771593254	0.15157183523547	0.167736275855865	0.162067608159685	0.15377830272836	0.150933398600536	0.161713326602367	0.163516430352635	0.151331912127812	0.139219993892589	0.131119354548101	0.127911833772485	0.106865812311322	0.075587384403506	0.0361339285219127	0.00690702304213611	-0.022816839734184	-0.0482493129243057	-0.074074964921491	-0.0905276361437327	-0.10137972119092	-0.106299128272173	-0.115404956521865	-0.118958478695884	-0.114459300481361	-0.105973752723114	-0.0925301491175543	-0.0778885365301796	-0.066263255612311	-0.0439280260919986	-0.023768914960265	-0.00890630987273066
-0.513436069993499	-0.554489118646691	-0.620787630469019	-0.664099786037574	-0.657684403172578	-0.609834078883853	-0.539260021099547	-0.469674517950826	-0.402237386195737	-0.328458984865824	-0.265522905414037	-0.212349495985043	-0.136346823347215	-0.0536185466207515	-0.00315257456833379	0.0413872030602348	0.0849564038323746	0.121638051038533	0.149239283406485	0.173053890579356	0.190912480062448	0.192169293945157	0.184195834757489	0.170656333141046	0.164812441550505	0.164565934377428	0.159865304478957	0.153489482981996	0.141688434049255	0.117045080863544	0.0883575994594014	0.0560291408651486	0.023342246894134	-0.0160308054518335	-0.0619168087917882	-0.0935579085912268	-0.128606175035559	-0.150485240684031	-0.161001352677947	-0.163984943832502	-0.168822328813359	-0.168087308701175	-0.160821877336425	-0.14778241259043	-0.127946357533328	-0.107661856474214	-0.0909712345137439	-0.0619393173883743	-0.0381286178507199	-0.0207014581908438
-0.545967840279834	-0.63742346522565	-0.766613924059544	-0.891413848259265	-0.927963645529945	-0.872267366150434	-0.783716122328765	-0.672858169594091	-0.560303233329563	-0.453645876234644	-0.3667072792792	-0.287784954118034	-0.187471419822471	-0.0851570434376817	-0.0324067681445322	0.0225701189099902	0.0756894922922746	0.115299295483861	0.1497932873966	0.16753821525176	0.186872550148087	0.189920724549314	0.184644565892618	0.16898865016147	0.155210213353776	0.150909946742499	0.145190285299543	0.132626909365072	0.116075771378957	0.0862907465275171	0.0639069393973659	0.0400667595256824	0.00521124352121059	-0.037740676618755	-0.090434022575988	-0.141297530515875	-0.19684493611624	-0.233249184201977	-0.243912068779039	-0.241423226218147	-0.235668519121955	-0.227749580741358	-0.214663004532961	-0.198675725173457	-0.159673947001231	-0.121318395468697	-0.0892991531770234	-0.0639549232637661	-0.0449492157796193	-0.0263464039133374
-0.475435498486536	-0.596935938645901	-0.818213981820686	-1.09987185819513	-1.19208260499579	-1.14953702969298	-1.0463055158878	-0.917659545819268	-0.7608357213304	-0.600354778488355	-0.473711935860615	-0.364054073886088	-0.229672409683616	-0.121207458446085	-0.0672751602483443	-0.0043093498780988	0.0519281744659602	0.0935966979934321	0.126442547146649	0.144760376640488	0.162569855521483	0.166150139556106	0.163857769410138	0.153177085361476	0.134268898427359	0.116340059060181	0.104219602104473	0.0871758820707985	0.065367278935547	0.0395345652380707	0.0201224265592445	-0.0040488461722115	-0.0242045956628729	-0.0510288890357179	-0.0906631827886004	-0.141083928027882	-0.226435683884698	-0.31210796643787	-0.347679462566514	-0.341017801793181	-0.321044457242016	-0.303440279114913	-0.282239048832252	-0.257839864722398	-0.207156036094704	-0.151846678349293	-0.104850153548336	-0.0697050068827824	-0.0473959944496299	-0.0259563954095129
-0.320865655017906	-0.433522199762425	-0.694580540259806	-1.14929192822843	-1.37950356156556	-1.39041781752653	-1.29430236757585	-1.15857200412371	-0.992580313669755	-0.802757079834258	-0.605768415251661	-0.432282721569984	-0.255686332515909	-0.142893525284564	-0.0937688491554938	-0.0343779815135493	0.0152281608434149	0.0545229966111211	0.0869168191898923	0.107188959399172	0.121563163539846	0.122693570452266	0.116626960488634	0.110154199552243	0.0990876319765842	0.0816021898191972	0.0585511192494969	0.0384635225916285	0.0146372115901095	-0.00639694408657049	-0.0271464328427366	-0.0514199280953305	-0.0702672554895337	-0.07487921617155	-0.0775054977766102	-0.0974075743220206	-0.191840094307948	-0.357038077986522	-0.438948770934851	-0.447952497456057	-0.416225674105974	-0.385585275260796	-0.35310745946129	-0.320110669143513	-0.257571677127601	-0.18663208377157	-0.118076210012207	-0.0713588438448585	-0.0462656117525179	-0.0284472944546719
-0.168861667360823	-0.215927452539709	-0.369402580869197	-0.83592319479441	-1.32327606678733	-1.5200276615806	-1.45281627585012	-1.30715233238246	-1.14098874407616	-0.958497779799677	-0.746184552525417	-0.511711098933763	-0.257939026860191	-0.139554947206054	-0.0976454163042786	-0.0537292385378956	-0.017027051783138	0.011619151322386	0.0338554819221733	0.058761160809833	0.0709666883545401	0.0745397535022873	0.0686229882579452	0.0622725088324142	0.0483138808128522	0.0392897275869462	0.0242422479392269	0.00225629524281058	-0.0125881705355572	-0.0293562402311828	-0.0461265293888938	-0.0630153268697206	-0.0794426183207341	-0.0805314140237385	-0.0647242756854077	-0.0554179710637229	-0.105204455857576	-0.308706768965597	-0.455444210279075	-0.511560017133055	-0.480105548596539	-0.435071414191039	-0.401279541594612	-0.366234826085221	-0.323563085425818	-0.262866346016332	-0.164527567962421	-0.0761444565837776	-0.0404715988690792	-0.0277798550354156
-0.0774975041986184	-0.0641570857649261	-0.0976251137136754	-0.281260412877398	-0.843313719853562	-1.38096098379794	-1.49876577578548	-1.40586843400836	-1.2505722365268	-1.08234871842511	-0.847008669102922	-0.528135210315927	-0.233533595740422	-0.119283076232384	-0.0829472311664304	-0.0508431349744347	-0.0237256164009812	0.000948871793575984	0.0141803380365954	0.028818243070213	0.0340791203633895	0.0347622392935113	0.0323649977045674	0.0260349047857577	0.0191579845501527	0.0137401031812908	0.00558487546533433	-0.00508230016070986	-0.0165632141002726	-0.0275095693389549	-0.0369417116299052	-0.0511934721619415	-0.0659879958702921	-0.0706693146715069	-0.0564538967452631	-0.0400498452612496	-0.0552137515389167	-0.16160272305832	-0.37292135521271	-0.515385494780983	-0.515506125307516	-0.461326868362381	-0.429489287347612	-0.394191697061296	-0.344318526435117	-0.275659188133617	-0.15903306666422	-0.0681215215488273	-0.0299368910804848	-0.0223619661152386
-0.0217286434806873	-0.0167411136583479	-0.0133863783489351	-0.0601901089635042	-0.282572909930318	-0.880392699402346	-1.25422291233074	-1.34939774498363	-1.27550932786316	-1.13093428746345	-0.931960051623048	-0.549973240017572	-0.182065503029733	-0.0719808145250123	-0.0410260482732308	-0.0254548372329621	-0.0156256842683766	-0.00688134303516313	-0.00369094302121999	0.00142117580650032	0.00234501391186338	0.00473694184478969	0.00550644287971836	0.0021160578118649	0.000580570794006916	-0.00228526012861538	-0.00269364370728938	-0.00724514027145002	-0.0120692870588936	-0.0142044455247878	-0.0160062834077991	-0.0214746435010393	-0.0340724880092983	-0.0426446858588723	-0.0402801224439475	-0.0279214664366547	-0.0257826431415493	-0.0586652752046812	-0.172201323687638	-0.368221891765309	-0.428575480965599	-0.41833813723637	-0.422169033208354	-0.390765062870659	-0.331139213434787	-0.255495690283986	-0.138294760270135	-0.0405303634584416	-0.01264450533316	-0.0101382113140939
0.00865748983972443	0.00654769005247513	0.00687028467362426	0.00367365760681267	-0.0694084897630183	-0.462488695672258	-0.933260658818122	-1.17800875109054	-1.19038006574201	-1.08235062958914	-0.89859135699416	-0.543826570784473	-0.166561880659534	-0.0320854650537555	-0.000708182653264489	7.61853880612311e-06	-0.00171121318822521	-0.00221975329365571	6.43468280561036e-05	-0.000924877120895099	-0.00991630081816202	-0.00861503677223269	-0.0100576448290377	-0.00102128581075158	-0.00562530432617315	-0.00715511286865288	-0.00446220433582341	-0.00314144977793303	-0.00298110484148604	-0.00401659442038672	-0.00182517513706673	-6.78769542972489e-06	-0.00373351634198476	-0.00402767989284998	-0.00700971170084334	-0.00642089515466514	-0.00245062101190274	-0.000851172396610775	-0.0109857935429922	-0.14080045793403	-0.28352291788454	-0.353910579916112	-0.37359743271186	-0.336016600769124	-0.263689194508879	-0.184051606740414	-0.0992826774768451	-0.018527022382882	-0.00299629715058752	-0.000194681873213317
0.0102509062885312	0.010555696129449	0.00416439230746698	-0.00714569092818858	-0.110867125737238	-0.493009830466655	-0.87521848154028	-1.03587698276858	-1.05375855763148	-0.991874733580067	-0.851684168423567	-0.605484173248756	-0.284964024734231	-0.0703015955206358	-0.0126682064697588	-0.0041144187547114	-0.00323301600247691	-0.00347895313643095	-0.00259953527291189	-0.00257595390698321	-0.00121157185338906	-0.00109691163501088	-0.00122048714603367	-0.00279859702241882	-0.00709148846866396	-0.00798606613656363	-0.00467868035469668	-0.00406303006847887	0.0010488760733298	0.000277280882724387	0.00127230049437942	0.00178344131814112	-0.000510675481067671	-0.00263782151907088	-0.00439567267953295	-0.00294407242590092	0.00164370993885868	-0.000511888205234704	-0.085161881020189	-0.255050463895867	-0.346651506105716	-0.361828349177129	-0.360587307720526	-0.328836961853672	-0.278784664268447	-0.165889411411508	-0.0790610857138601	-0.00785428935799629	-0.00158514003716076	0.000771939910977153
-0.0173288882366002	-0.0356302615412695	-0.0561355371627779	-0.0934721008973562	-0.25266169880003	-0.64757633296097	-0.907414179527488	-0.983150729741638	-0.961829954249457	-0.895787454974188	-0.791163355833674	-0.625742800947488	-0.420058732820015	-0.23340691337424	-0.106509650476552	-0.0544705956796204	-0.0223818545758262	-0.0086125705297642	-0.00252960311182619	0.000659810376741168	0.00324455952181476	0.00435122248792431	0.00618864750456025	0.00632799248929606	0.00664630247724203	0.00474110094447694	0.00429423177628148	0.00410087382460786	0.00680000018407494	0.00525454489094626	0.00461426738166272	0.00372104829754221	0.0010631429488977	-0.00296283982847313	-0.00741000364798331	-0.0133788841229436	-0.0364499961951092	-0.0789071529510544	-0.194413915820077	-0.313258407329829	-0.354490331080161	-0.345479403187724	-0.3327220734574	-0.306647376789778	-0.273242836096646	-0.186850613946861	-0.114445854825501	-0.0490555670897155	-0.0319943029381214	-0.00979634934221589
-0.0440892957806575	-0.0816768929068211	-0.132372278879005	-0.212631100052422	-0.418943735558307	-0.683963068780576	-0.841301768814662	-0.898196297682535	-0.884063984278087	-0.819610171830208	-0.740234224268938	-0.599134013817297	-0.448831778515865	-0.326519576869391	-0.186770955521636	-0.105008402994852	-0.054178536873306	-0.0310373584480759	-0.0183277527451035	-0.00984544132151974	-0.0048321071510044	-0.00112194671425555	0.00196797856732733	0.00437159400556902	0.00504536437924692	0.00522798966952373	0.00514412550246617	0.00528190446936568	0.00518039364547877	0.0040549777548823	0.00257250673165423	0.000556566667987982	-0.00322893565221823	-0.00854801476306561	-0.014769631025333	-0.025469101496797	-0.0568353501768824	-0.105396005979	-0.200987089999547	-0.287790647525711	-0.322138835552763	-0.323953147754054	-0.312963622867823	-0.292302240102207	-0.263375126855416	-0.189359062674066	-0.125169631901413	-0.0737353423119688	-0.0680000470066978	-0.0382818989861344
-0.068108130313535	-0.116713079574891	-0.179755434418101	-0.269306565781135	-0.431652561687357	-0.598379147912295	-0.69191379558588	-0.713975817618569	-0.698670252417477	-0.653653938916822	-0.596547740243398	-0.50654059259983	-0.406811964830602	-0.331593322468887	-0.2323238047483	-0.156884456155075	-0.0965111397971008	-0.0600754141964402	-0.0397590478084358	-0.0265133239728561	-0.0185404802457551	-0.0124706366727461	-0.00780563802347626	-0.00336035226712286	-0.00140684721454535	-0.000338711568908944	1.40694058400229e-05	0.000714743724076931	0.000536425295122454	-0.000341850815235851	-0.00206055238144165	-0.00469811738290741	-0.00820794455360069	-0.0140310700277024	-0.0209050805372148	-0.0345453061929691	-0.0660058556388592	-0.11063860037447	-0.178949929365858	-0.238366154550911	-0.262856552528456	-0.267209886290263	-0.259510366897452	-0.244211459060633	-0.224468358619678	-0.189677744578473	-0.141779610699751	-0.0994879920842786	-0.0814382858571152	-0.0544533213650784
-0.0947920809628494	-0.146004380313339	-0.20118024236241	-0.277309779847072	-0.393486127219822	-0.478006196621454	-0.529658175663649	-0.548874072923981	-0.540611453357508	-0.516456548612456	-0.478277967428805	-0.408481104873327	-0.337184302235637	-0.288008149842113	-0.220386672346	-0.167637977804267	-0.117828157601605	-0.0828800928499781	-0.0584217387075975	-0.0430901791831399	-0.0318864401523951	-0.0248091227768289	-0.0185417318620336	-0.01343035306319	-0.0109256099877186	-0.0088855982620238	-0.00763921339835825	-0.00651616507214311	-0.00611564093625899	-0.00631046424049364	-0.00786847345298246	-0.0102770539376588	-0.0139672040140197	-0.0200093020115004	-0.0267935043618482	-0.0406415574812611	-0.0664531537274283	-0.0992841784284631	-0.14332798855053	-0.180835461568114	-0.202749268120321	-0.211414540498652	-0.209476442797326	-0.197711549504358	-0.181463894357109	-0.155339817766618	-0.123220583458981	-0.0981378414207492	-0.0855485228014172	-0.0667490943355141
-0.108312041223702	-0.152398919277671	-0.194768016600047	-0.253374603949218	-0.328791373031627	-0.378604751777321	-0.410397777506615	-0.426688611158593	-0.424255725857939	-0.412416369728397	-0.3839258984723	-0.329328996913492	-0.275410278166152	-0.237929821284094	-0.186463528341347	-0.152031908502608	-0.116065632744883	-0.0866227086117862	-0.0649929944839915	-0.0508812297975954	-0.038194002274888	-0.0313670327109862	-0.0250704674607523	-0.0208207523617181	-0.0173179563453945	-0.0152523908843412	-0.0136786256826305	-0.0122743706415072	-0.0118563980850085	-0.0117282699258744	-0.0125422381570649	-0.0145255368948586	-0.0174609437608919	-0.0226166399503971	-0.0277821162284527	-0.0398010929913602	-0.0576835366529283	-0.0831094743217997	-0.113981501410527	-0.140102635770205	-0.156230658356822	-0.161597537774659	-0.160580276275459	-0.153432300535082	-0.139315308237917	-0.106956270848788	-0.0595806610890216	-0.0509679620165706	-0.0538642452069591	-0.0613045223893264
-0.113344008576423	-0.150978531334506	-0.181071174249853	-0.224294742445716	-0.275813877589292	-0.308249562245791	-0.331606938426773	-0.343059262207444	-0.34169305350209	-0.328823791196267	-0.30646162122391	-0.266285406805723	-0.225540554261088	-0.195172935061922	-0.15245711064841	-0.126002072551285	-0.0994822520060668	-0.0786127435282349	-0.0621870862556122	-0.0492887093151604	-0.038760280870872	-0.0314732197293121	-0.0261419294322882	-0.0226232670526338	-0.0195864031019596	-0.0177322958393046	-0.0165260530284472	-0.0148681732739688	-0.0143734997960192	-0.0140127859660715	-0.0148484866549232	-0.0169175653227298	-0.0199595102864629	-0.025927443355266	-0.0301906571680844	-0.0414147527557858	-0.0560921224665393	-0.0767744431268191	-0.097457307992775	-0.114716214956353	-0.124152736385498	-0.126704039421877	-0.126447696802865	-0.120984501411694	-0.111998091929575	-0.0864072032775602	-0.0489845650832927	-0.0437988742754582	-0.0478128636624765	-0.0572818957456777
-0.111330164173019	-0.141515539139435	-0.163626205381155	-0.196355231346829	-0.233688345265957	-0.256554199479106	-0.271221632567658	-0.2796689823109	-0.278900286654951	-0.269441549824641	-0.249747746384032	-0.216868665738443	-0.184524949967589	-0.15932546087951	-0.124746748775824	-0.104271735532057	-0.0838221146071925	-0.0677201484009892	-0.054657014143076	-0.0442001285894434	-0.0359198996401131	-0.0305665338115834	-0.025887271551412	-0.023056858964973	-0.0200410567959507	-0.0181176261047251	-0.0171263211439276	-0.0160498236659419	-0.0160359267480356	-0.0167951169448405	-0.0180355826562512	-0.0203503735934755	-0.0241001677319088	-0.0299056999477663	-0.0333764651875903	-0.0438402719473096	-0.0548453498172955	-0.070449255667187	-0.084439813627643	-0.0948839522207782	-0.0997762567522083	-0.10182155993419	-0.100852813931004	-0.0975515021317395	-0.0896518493272257	-0.07073619209854	-0.0404872627663234	-0.037421784214343	-0.0410879555155284	-0.0514062434942866
-0.106253464675076	-0.129601331280595	-0.145312651890445	-0.170237414313927	-0.196364478755394	-0.211028475143938	-0.223032257638944	-0.22811101989499	-0.227171271168777	-0.219259415921714	-0.204652207267736	-0.177352974473007	-0.151674632366263	-0.128140121609488	-0.0998472663951113	-0.0818170718576575	-0.0655541044603063	-0.0526185001611095	-0.0444772573671072	-0.0367921242230956	-0.0321526336038564	-0.0281513833137478	-0.0240996333486198	-0.0220247036039477	-0.0203646225559615	-0.0192161389875798	-0.0183674983822589	-0.0175206639890481	-0.018231617350398	-0.0199747167046004	-0.0222496112338635	-0.0248745324666751	-0.0290970685659182	-0.0353294746354368	-0.0387825549792533	-0.0480407459711499	-0.0564361842273399	-0.0660996675847607	-0.0743492616721201	-0.0800203926299861	-0.0832030544196181	-0.0848760259882531	-0.0849121777388154	-0.0817271402941074	-0.0770999525271965	-0.0705915610513139	-0.063439087821492	-0.0584399785400973	-0.0529187389152781	-0.0489021540050062
-0.0977074923440175	-0.114925916537181	-0.126196446211612	-0.143633627318237	-0.161729340017623	-0.17150257785036	-0.179424752650786	-0.182366479626871	-0.181443911136034	-0.174382404085092	-0.162026724232753	-0.139487766959932	-0.118456318798753	-0.0988497198465833	-0.0760040002498601	-0.0621918882106744	-0.0494624799220321	-0.039136976065569	-0.0330367151709174	-0.0291140009989288	-0.0269241974699263	-0.0249098879225469	-0.0222940648036921	-0.0209542936782206	-0.0205532569613407	-0.0206836393867417	-0.0199454059912762	-0.0205158416713708	-0.0220061851960539	-0.0238127316362831	-0.025693586962779	-0.0289879954406507	-0.0326693728193128	-0.0372988657245081	-0.0396461859953569	-0.0467219249757432	-0.0517206533983298	-0.0577643790164802	-0.0621735089911181	-0.0658627522851259	-0.0676792115296872	-0.0688075471958709	-0.0686514513503471	-0.0669989216742067	-0.0634656347251127	-0.0587845130245766	-0.0535711017933384	-0.0490833212101532	-0.0450045721425409	-0.0414800848317396
-0.0867735279333229	-0.0998100173476268	-0.108073970033482	-0.122363948424016	-0.134213531816224	-0.140136333939526	-0.144414609957397	-0.144632586587228	-0.142586318540221	-0.136344240627131	-0.12517856953573	-0.105661249157076	-0.0899713573625347	-0.0738478151471562	-0.057216666861567	-0.0460996859400205	-0.0364824112370253	-0.0286558030696605	-0.0244509825258996	-0.0227913808160898	-0.0219240941970059	-0.0206419758858891	-0.0190457216755901	-0.0188447812383815	-0.0196971766357611	-0.0213212819128922	-0.0218690525479145	-0.0230418977658564	-0.025034457822533	-0.0268847588249556	-0.0290372175240033	-0.0321430411058697	-0.0349238973071282	-0.0384855205944069	-0.0400306518906976	-0.0442476998020246	-0.0467790731578548	-0.0497570683621177	-0.0514742650591063	-0.0537159474852759	-0.0549567776469982	-0.0559659582170912	-0.0564108347749257	-0.0553374212710474	-0.0521524802333543	-0.0475385135700394	-0.0436462244697272	-0.0414855141137206	-0.0377460045257505	-0.0354103989279182
-0.0754085116058271	-0.0862579267521464	-0.0928035430602063	-0.103486395784102	-0.110333270160311	-0.113503599800783	-0.115543819443138	-0.11440386911628	-0.111022713345191	-0.104076983085275	-0.0925483095193037	-0.076733839478586	-0.0646197066356946	-0.0530551602352157	-0.0419035437592968	-0.0337429605995942	-0.0260714045781348	-0.0204409573237968	-0.0177422502894233	-0.0158909121451032	-0.0162522238631962	-0.0167672145517766	-0.0169963405279757	-0.0178633666834666	-0.0189120358621188	-0.0210024117365994	-0.0224251626168364	-0.023977363647336	-0.0260518784955054	-0.027764830359831	-0.0304492759124331	-0.0326351617851117	-0.0343445136309492	-0.0368339798566563	-0.0377086937618788	-0.0408614852176077	-0.0422016624107888	-0.0435881991711433	-0.0438805537846119	-0.0449156445064572	-0.0459409331103518	-0.047297004203614	-0.0480765762798304	-0.0466459490940925	-0.0442802566440111	-0.0396442300912004	-0.0359962112997888	-0.0342332667489242	-0.031556663151856	-0.0295596641710086
-0.0646850811806987	-0.0720230474972193	-0.0765332046993073	-0.0829982158573066	-0.0870906252254902	-0.088876867740861	-0.0893555174133996	-0.087165788063293	-0.0824233996479852	-0.0760602862194107	-0.0667424246222852	-0.0542388220022837	-0.0453445104878761	-0.0372745168781173	-0.0291682479998569	-0.0240441949432149	-0.0189991979666734	-0.0149852570954349	-0.0130268033197542	-0.011174857436513	-0.011923013458698	-0.0129616915661924	-0.0139367413844867	-0.01491741937391	-0.0173833842889837	-0.0189633339325705	-0.0204492783904	-0.0220990920629066	-0.0250553331775455	-0.0273450222092257	-0.0292410153390902	-0.0304402854189102	-0.0322700838060454	-0.0337370547331119	-0.0351600378872584	-0.036526293405088	-0.0373992336880864	-0.0377169357951693	-0.0383581422865368	-0.0382535733787657	-0.0387627618469214	-0.0398222313365336	-0.0401262208516077	-0.0389305731887254	-0.0369450817874982	-0.0325913038039679	-0.0289871680322709	-0.026881099247599	-0.0244699619898385	-0.0233627474654565
-0.0528735522149547	-0.0587420840588385	-0.0618000413022913	-0.0659455613688156	-0.0659625263349354	-0.0673734460077637	-0.0659757300648291	-0.0632699071083158	-0.0579578736867004	-0.0530127038178925	-0.0442766773774453	-0.0349287379839713	-0.0290483017189885	-0.0238129257561795	-0.0198528659877492	-0.0171244668134753	-0.0144204328089234	-0.0120688055064218	-0.0102489710227434	-0.00907684536564003	-0.00965784490969012	-0.0103430174568497	-0.0118637280273147	-0.0133396698031295	-0.0162240961513816	-0.0175929113663009	-0.0182795481588738	-0.0198298913955359	-0.0219502459340634	-0.0248821144128304	-0.0267520103965354	-0.0277325421856858	-0.0291338867910064	-0.0303562127106478	-0.0316896322149405	-0.0321339862842269	-0.0324762123941439	-0.0329427274724158	-0.0329863728244247	-0.0337111538359789	-0.035036865548328	-0.0351844165414716	-0.0351158700183127	-0.0336040180488525	-0.0320927985730004	-0.0278849787661253	-0.0239436622417368	-0.0212553167471739	-0.0191590269439046	-0.0179477514938263
-0.0411628381314099	-0.0444889123393132	-0.0463221851830321	-0.0475167926948463	-0.0467233116924293	-0.0465463052618854	-0.044798658568203	-0.0409793150295152	-0.036611999354924	-0.0326324593227459	-0.0252777165674865	-0.0194944044652687	-0.0166952603983334	-0.0148799276623606	-0.0135532851510698	-0.0124779051257724	-0.011161047642614	-0.0100372974131467	-0.00865080857241573	-0.00723970687315068	-0.00681085446138812	-0.00659967256731147	-0.00764357374343094	-0.00930960165075278	-0.0122510736989833	-0.0142754333086211	-0.014970604080816	-0.0171802630263055	-0.0186805044230211	-0.0205367864928043	-0.021890074245142	-0.0233698668225929	-0.0250678158704038	-0.0261323088865599	-0.0262830904231329	-0.0268156336893766	-0.0266940493125178	-0.0276485522012283	-0.0274165990807994	-0.0282893392539486	-0.0299796441282259	-0.0297403745499822	-0.029079543780501	-0.0272922965995651	-0.0254805889774283	-0.0214005393519316	-0.0172681155651975	-0.0146545718363458	-0.0131932625503349	-0.012404294338712
-0.0268153942332014	-0.0287999400451292	-0.0300642730788472	-0.0303760128833035	-0.0288876331263644	-0.028343031431938	-0.0266119613226404	-0.0241028735441061	-0.0205925667229639	-0.0169015525887956	-0.0127449807468419	-0.00985428595543048	-0.00878012285578372	-0.00849142200004923	-0.00842612163394105	-0.00871916642625157	-0.00842057692471546	-0.00772266610390977	-0.00673423978390401	-0.00557956393844699	-0.00511076302600459	-0.00427898510338918	-0.00519176726022759	-0.0067806996189151	-0.00864864477998765	-0.00995818677053669	-0.0107291974439343	-0.0123639912952731	-0.0138371817806699	-0.0153555180019252	-0.0174823630376966	-0.0190738208286718	-0.0202148649322904	-0.0208027101976649	-0.0201738960388706	-0.0211122081983631	-0.0215704026926346	-0.0228874531601533	-0.0228122389393421	-0.0237549860486291	-0.0242368670878606	-0.0241715086106925	-0.0232810489360733	-0.0216760995284144	-0.0197702498032546	-0.0161339848892434	-0.011687568082157	-0.00961450280259689	-0.00820724273551373	-0.00786306395771805
-0.0157811401825308	-0.0160969531265916	-0.0160381909502434	-0.0159593191108753	-0.0147332804991762	-0.0144409489087021	-0.0125036191420516	-0.0112650559078238	-0.00953681703068585	-0.00739225286249355	-0.00548852670339558	-0.00436131516117481	-0.00450792882604416	-0.00557241749877468	-0.00548643584077355	-0.00607099841322329	-0.00607645761658052	-0.00574722910836649	-0.00550086969692505	-0.00409324779126346	-0.00287734798396899	-0.00264471581295205	-0.00336807717727321	-0.00457560518788922	-0.00480656000175517	-0.00574088844511117	-0.00666308152771368	-0.00734894243685749	-0.00869669893607237	-0.00936588165873865	-0.0111665767098299	-0.0118422620515878	-0.0126190602402177	-0.0138506417442847	-0.0135947712811834	-0.0145525856770473	-0.015148869224739	-0.016287296712521	-0.016427585583252	-0.0169124987309794	-0.0172547405680715	-0.017311728724758	-0.0161370772947062	-0.0140069146198866	-0.0129431418458906	-0.0102721060094309	-0.00664868173764518	-0.00494770708228261	-0.00363372514558024	-0.00364418902558204
-0.00908143270437924	-0.00990899035029998	-0.00908623122444472	-0.00795537094923715	-0.00647335774577642	-0.00590569649264796	-0.00469844617738534	-0.00368275773634604	-0.00301145102179201	-0.00206539186597199	-0.000756032043801872	-0.000620268227654921	-0.00174235401669438	-0.00335755586753312	-0.00364344715145911	-0.00443530073192521	-0.00358876373561909	-0.00281573998382232	-0.00219402096685688	-0.00157049684492911	-0.00130799064951682	-0.00123953326594177	-0.00255461868823831	-0.0035110725131348	-0.00322012755418152	-0.00323728425557183	-0.00364059931208402	-0.00402925022572351	-0.00421326498636142	-0.00449837777512523	-0.00562913139510458	-0.00649788481455806	-0.00690380337146489	-0.00757304065664081	-0.0070190441326745	-0.00706625495448573	-0.00764230597415143	-0.00866161830832536	-0.00921426851230239	-0.0097365361704298	-0.00989064939831034	-0.0087851649199544	-0.00772766127043947	-0.00855800291021805	-0.0099243150912992	-0.00621233132423362	-0.0033994777596254	-0.000775560369115087	0.000481297089791828	2.92013328093534e-05
-0.0040878966057778	-0.00462248210531006	-0.00495800139835619	-0.00227765183802255	-0.000486368848231538	-3.08136237417885e-05	0.00102683264910736	0.000646016480347567	0.000540397655897966	0.000483502244122387	0.00285834052906512	0.00264155748961865	0.000629543144582586	-0.00208781268561745	-0.00329339961082311	-0.00298694266096761	-0.00123270909141481	1.494558549523e-05	-2.23121488406447e-06	-0.000113592275063971	-0.000595920545188752	-0.00031269058883334	-0.000575773523031122	-0.000392706026608326	-0.000696670928937456	-0.000970703269985246	-0.00119339223269092	-0.00114971173583966	-0.000510943950190254	-0.00162477336979589	-0.00197423227690574	-0.00221609578865249	-0.00218241834286499	-0.00164372944169121	-0.00132301118039469	-0.000776466640476984	-0.00244758782464763	-0.00348393666371564	-0.0037806382229309	-0.00428899320758859	-0.00462868582291166	-0.00371273776303639	-0.00295069203359935	-0.00428151365840118	-0.00736581275604322	-0.00490314983800809	-0.00364072927419073	-0.00064130445974452	0.000205319916064545	0.00126036836619955
-0.000905630436923233	-0.00182819557792912	-0.00249795793499793	0.000937797534531721	0.00394243604943021	0.00495461474710138	0.00566694332783435	0.00289878134142138	0.00207554679498922	0.00178369031281958	0.0104236186609222	0.0112042002571206	0.00734290530240186	-0.000511782685542554	-0.00176939678054171	-0.00114044241142729	0.000717839025156737	0.00184184693615369	0.00158838752846645	0.000896128583105855	0.000391397491582801	0.000829655548866594	0.000784197938017895	0.00148336937422567	0.000598212340923783	-0.000175482143659208	-0.000142839540308595	0.000456170685056277	0.00260040032431333	0.000352890781089885	-6.20920224095468e-05	-4.94881962377736e-05	0.000197551770377162	0.00169842878342504	0.00127815063442769	0.002789376753166	0.000517700844203248	0.000147783210276151	-0.00104156100654655	-0.00170925492783133	-0.00242843377203316	-0.00227674945587182	-0.00153293120997957	-0.00392445142866895	-0.00752544267379607	-0.0048265659903291	-0.00331346737256093	-0.000537672312479724	0.000169200726999935	0.00135579569736948
[truncated: 188 more columns]
