# Supplementary material for: Performance Comparison of Centered and Tilted Blunt and Lighthouse Tip Cannulae for Drainage in Extracorporeal Life Support
Source: Cardiovasc Eng Technol. 2025 Feb 10;16(2):238–50. doi: 10.1007/s13239-024-00770-x (PMC11933157; doi:10.1007/s13239-024-00770-x)
Supplement: Supplementary file 2 — Supplementary file2 (ZIP 41,511 KB) [file 13239_2024_770_MOESM2_ESM.zip › avg_velocity/rc_0_mm/Lighthouse_90_Qc_1.3_Lmin_Qo_1.3_Lmin_rc_0_mm/U_ms.csv]

0.0170833710921644	0.0172092524529674	0.0167912643991187	0.0167673225720918	0.0167688749057009	0.0175301670068895	0.0173053375897346	0.0142032726325291	0.0131916456575763	0.0112958842515731	0.0109440817442476	0.00987589882149841	0.0108303841144765	0.0111439452658178	0.00987424526124419	0.00867351538715884	0.00691285179793699	0.00770426163278989	0.00682924572093875	0.00637412425974279	0.00345839174342294	0.00409472794841166	0.00102155461713134	0.00259228971190542	0.00259416981279022	0.00225173504926536	0.00181010479925937	0.00162287399490426	0.00127650413757427	0.000368114007879034	-0.00117692985638586	-0.00104510925224061	-0.00152937526793824	-0.0022955471605976	-0.00269465823960231	-0.00155146522251068	0.000449533543330403	-0.00217881003976411	-0.00336150316617214	-0.00539896319443684	-0.00214306058470418	-0.00312680173548144	-0.00232254686052534	-0.00194592433901432	-0.00257735721733729	-0.00274880108221517	-0.00301054732770888	-0.00172419029463109	-0.00334055369079946	-0.00273784509235244
0.0293929743053483	0.0291711260819105	0.028937907207462	0.0284732380721036	0.0288662757594552	0.0276325443656283	0.0273862269703547	0.0242191270454842	0.0229237456109812	0.0214935358986456	0.0208491889850584	0.0193575601208218	0.0168581628112841	0.0172512113344879	0.0169482713658806	0.0169485832589779	0.0157996329304325	0.0153917925716851	0.0143213242503677	0.0126786529923789	0.00892869413994089	0.0085806673864786	0.00627806224406159	0.00673528926548832	0.00575428093505078	0.00454370826512039	0.0027639144503933	0.00189796453491614	0.00143683948244006	-6.22409512170221e-05	-0.00200489580763006	-0.00154663160419372	-0.0016389647523532	-0.00193959049580446	-0.00205160449640657	-0.000996699311656392	-6.47753903383548e-06	-0.00362358000868642	-0.00427077254130454	-0.00613595860018921	-0.00355612512604548	-0.00383217115356315	-0.00316449032496512	-0.00364295402936403	-0.00423017987440243	-0.00405572283738994	-0.00509857188269328	-0.0037847641389716	-0.00486975098389071	-0.00505844472032243
0.0454688124652039	0.0460716316077487	0.0461661110138515	0.0454564342179711	0.0436490622160455	0.0421991765975692	0.0410058132625225	0.0394729899849907	0.0379351108506437	0.0362220564992431	0.0356146297728788	0.0333464326944374	0.0285191008052056	0.0270954346592838	0.0281867340207991	0.028775857175252	0.0261588115440323	0.0248299377785951	0.0230258139556632	0.0204394352586697	0.0179830922870012	0.016487210523306	0.0134649573003424	0.0140792416487869	0.0105281844577358	0.00844216129156196	0.00723857477854506	0.00588096534523436	0.00416733388692627	0.00221567630079246	-0.000371792308090308	-0.000699210811998199	-0.0015725878184526	-0.00184073462471773	-0.00257381989823542	0.000266742976745658	-0.000733543347092948	-0.00356271916774543	-0.00492788220233371	-0.00744836904811124	-0.00499180800204073	-0.00568699128190197	-0.00542705683231365	-0.00554640037821678	-0.00593479636376812	-0.00614026653013317	-0.00799175344909638	-0.00802338597048684	-0.00976859774944499	-0.00827298715812841
0.0666377344361691	0.0671208907087575	0.0662903053340222	0.0650431947454905	0.0639056645079697	0.0624519295162518	0.0603662937490501	0.0591187236835739	0.05706621923628	0.056022109620166	0.0538731025912241	0.0509681341712562	0.0446199535644659	0.0422034609233	0.0428828957298092	0.043210371219717	0.0411494720697489	0.0394719534701566	0.0364404877482563	0.0333413984633147	0.0304670237723038	0.028580386337935	0.0266298406804858	0.0259179618369771	0.0206070420355398	0.0178098026462737	0.0139141734521282	0.0122433590242247	0.00937936774836204	0.00746728455809853	0.00495869306244448	0.00328050176578332	0.00106600576767305	0.00065706834215312	0.000619940778344005	6.02767862046574e-06	-0.00104338566155281	-0.00330717627511359	-0.00526077980546364	-0.00470122065192018	-0.00581841519262859	-0.00573530788691816	-0.00708309624210039	-0.00769214330797446	-0.00796074604825168	-0.00824891757847413	-0.00927215085546649	-0.00869390528623848	-0.00994028745703419	-0.0098894022258979
0.0736610424486641	0.078255689341976	0.0778652918065717	0.0757563638573442	0.0723995122625702	0.0718575423429084	0.0700462281843184	0.0702701859020223	0.0671491721910791	0.0658663902300405	0.0645885143563948	0.0644246385175912	0.0598574806630119	0.0585382327693206	0.0565609978326533	0.0557113659974616	0.0539667369158825	0.0505281893909037	0.0467628565806946	0.0439067430154224	0.0415881751212504	0.0383228657264405	0.0339515394671377	0.0317621513809941	0.0283368428978287	0.0270246507083572	0.0227251422231065	0.0194729284043465	0.0151284002889174	0.0137634992242856	0.00997927904049516	0.00735464472376292	0.00409553987812981	0.00255800836528463	0.00148358553305104	0.00256156229475873	0.000468410817253104	-0.00151548826056583	-0.00481937282922832	-0.0040318032112068	-0.00538886698688814	-0.00582212521819069	-0.00788936219141645	-0.00753793507390193	-0.00788281669249402	-0.00853051112522356	-0.00938044134895785	-0.00983758738906845	-0.0105890482894641	-0.0114488245759033
0.0854690649435314	0.0906141053087734	0.0898718194994681	0.0876557679008888	0.0857960934487827	0.0852657076993349	0.0837808185511429	0.083179416512612	0.0809017820280332	0.080399990390198	0.0789332781195689	0.0782776785990425	0.076152097371298	0.075394053081006	0.0726700258858348	0.0698280159529555	0.0675588753501574	0.0650898338639546	0.0613454527376992	0.059375830159776	0.0563477993110116	0.0514311915713697	0.0456476940268507	0.0417355149203965	0.0389867959698002	0.0363464362777958	0.0319189743683285	0.02783943867586	0.0224875593989683	0.0212661741589265	0.0167405533928423	0.014114443168618	0.0103122968962783	0.00772867802873397	0.00481989916177088	0.00406721571957478	0.00384507992044067	0.00188598482158639	-0.00191173858255501	-0.00434846488867625	-0.00508350415852969	-0.00455967628526212	-0.0065132696239295	-0.007273628829559	-0.00806680513838754	-0.00843291561789287	-0.00936306344870396	-0.0102687583039424	-0.0104604346834728	-0.0117053155020789
0.0975749295181272	0.103648237314217	0.104390293154989	0.102305873257832	0.0996389141942754	0.0997598293758682	0.0969400004095178	0.0975472057486079	0.0964387202883253	0.0967106193362648	0.0947361239607115	0.0935045383186947	0.0915293426388058	0.0905220036475468	0.088191620924446	0.0855617582744991	0.083207856299603	0.0795644679849253	0.0770313954923227	0.0744703209949632	0.0716172305174356	0.065805135571438	0.05903094529733	0.0530634013546632	0.0516229830041848	0.0503821908908178	0.0448865007136655	0.0399595144361592	0.0348562120712968	0.0315816168112385	0.0277968275036419	0.0236379007656661	0.0187703988307757	0.0145424449072936	0.0106540117082957	0.00841195601985569	0.00861025377228021	0.00487354534965305	0.000969969035647071	-0.00187689653234443	-0.00253345848820531	-0.00269831608743005	-0.00423943238087006	-0.00570025395093448	-0.0073245150039436	-0.00727054611011796	-0.00791407200659508	-0.00881728345014374	-0.0100730517005666	-0.0113761380701817
0.122403108184685	0.124679942357603	0.125272368307426	0.123533466491392	0.120847279495611	0.120610261746214	0.119256228397209	0.118652329879548	0.117656550373005	0.116725068282987	0.113568925958403	0.111887874433866	0.110032286340381	0.108818160615207	0.10663802620884	0.105106448479164	0.103464791420135	0.100151995639842	0.0958971791095177	0.0927373660767209	0.0898120015230326	0.0863136721641317	0.0795181991029158	0.0741209562093007	0.0693189604521083	0.0661154748627134	0.060446480827091	0.0548974336941889	0.04864259383178	0.0427406176080103	0.0379941823495896	0.0339639648767848	0.0293759626154892	0.025098261225356	0.0208519908925834	0.0155814353539271	0.0119686161287207	0.00887568404649306	0.00600334888833308	0.00328162655485308	0.000225962396380496	0.00105414094658552	-0.000574306403351023	-0.00313252982924444	-0.00441112282465303	-0.00581334001072666	-0.00559668556540805	-0.00673091372074662	-0.00757310735303619	-0.00779568811229378
0.133692555940027	0.135794111874775	0.136247520581135	0.13490171217312	0.132468217987765	0.132775612595934	0.131582085135686	0.131787104797468	0.12972079361093	0.128180820672446	0.12646132904261	0.124976910690342	0.124646294022605	0.122860971093491	0.120591955482594	0.11842554423447	0.116661675349542	0.112918230385706	0.110019202106317	0.107602840461632	0.104731576511438	0.100841022384164	0.0945568962959627	0.0879785522259766	0.0843574475078422	0.0819881290599843	0.0768996001948388	0.0701761998837905	0.0631430458546027	0.0567721146053321	0.0505605220785938	0.0462846340717838	0.0410456868061352	0.0358856048516088	0.0312710676127108	0.0241292820482619	0.0198225622228244	0.0149402266273811	0.0118353974235638	0.00947122883526437	0.00616355737780767	0.00514466341101929	0.0032134798341048	0.00221157887625825	0.000289567951792008	-0.00100292327794418	-0.00137594664007558	-0.00173228506735718	-0.00277018592418613	-0.00246497652321321
0.141975297573753	0.144515262910707	0.144268649312466	0.144821893786844	0.14267639762004	0.143103957596434	0.141906221845469	0.140461347383042	0.140169158535371	0.13912691777018	0.137149530027291	0.135952824717561	0.133617704518451	0.131898484245041	0.130502510212306	0.128705666471655	0.128038401454508	0.126291562733302	0.124545989828287	0.121810112259832	0.118296201267495	0.114140628513363	0.107254579092413	0.100508843628251	0.0962605411475716	0.0937495431724779	0.0886712084746665	0.0841137208014963	0.0763455280546005	0.0703585353445811	0.0620294347141258	0.057015269335121	0.051451448380417	0.0456188287198533	0.0408684414581765	0.0340222970991365	0.0285010866954871	0.0230541416341447	0.0189902524291833	0.0170259223253581	0.0125357785766221	0.0119364484864744	0.00883150370023312	0.00813630291276348	0.00624880192308758	0.004951462857292	0.00488474872363284	0.00532130455093675	0.00477980733670158	0.00447628333636399
0.147287137962509	0.150679286690282	0.1501057506217	0.150355059931513	0.149646142013386	0.150550508199889	0.149670036770023	0.148606062137991	0.147425442892475	0.147069841096091	0.145416061847229	0.145409607406276	0.142657797477064	0.142056180492955	0.14046321317416	0.140405703303269	0.137629021711277	0.136373949417046	0.136057217755155	0.134610019888155	0.130779383606605	0.127438330201269	0.122543480438816	0.116463549153275	0.108257100086468	0.104642839531871	0.100469109386306	0.0980870439271479	0.0892977135018682	0.0834288198021623	0.0745143650073369	0.0672956816096504	0.0614370281123958	0.0546395673049605	0.0500588601719067	0.0430145672087012	0.0374443648802764	0.0311215646001584	0.0274772168639394	0.0244488836465846	0.021525891063252	0.018547413348986	0.0163949605420379	0.0151890148960441	0.0137812274147436	0.0127049625106354	0.0133465276239903	0.0137336903469192	0.0141993308209557	0.0123764198618273
0.154687557674278	0.156286470701117	0.155320737724496	0.154951376259258	0.154635028913527	0.15383910303595	0.154068113274592	0.154236288485086	0.152832264449409	0.152387955144216	0.151329626037212	0.150075461607951	0.149570645571026	0.147873820611566	0.146771075714329	0.147231481551491	0.145146836632103	0.145327243656286	0.145759680203303	0.146232624547882	0.144353937224161	0.141412790125152	0.136655778292739	0.130096422500895	0.122155617227503	0.118263160085313	0.111813195902798	0.10984147105451	0.101401652538619	0.0939999094265023	0.0853089756024193	0.0771479505432312	0.0705581996107027	0.0628676983599546	0.0578639466950735	0.0514273246215016	0.0467442854253491	0.0390149140171021	0.0364312500576886	0.0314044359952661	0.0295720228449475	0.0263439957526774	0.0255327394677929	0.0233475942274617	0.0222443863333529	0.0212065286588905	0.0218731123977099	0.0226751989749213	0.0231098083058636	0.0228530018056219
0.154386852789995	0.157168461749981	0.156583856041621	0.156858427749065	0.156086300577842	0.155032745181387	0.153969079773749	0.156591429658167	0.155845160580376	0.154796470136485	0.154667657344064	0.155470649784718	0.156061521169345	0.154906375102942	0.15489322477248	0.153971900983355	0.152940456845079	0.15182032330376	0.150632926750304	0.151624932251444	0.151345074097489	0.148985831841911	0.145987432838915	0.140217785653121	0.134711849683046	0.128433703927002	0.123062229610255	0.118781389066826	0.112319862132736	0.103278866876617	0.0948655499335361	0.0863499139717897	0.0783001301397926	0.0703876298839176	0.0649777075247823	0.0595901327650373	0.0538361277876249	0.0476501983089777	0.0432526173548491	0.0392316199959856	0.0370281715288337	0.0346954843351448	0.0336918226778425	0.031353926222959	0.0314918069672693	0.0299457763042568	0.0303074730029559	0.0306803505987183	0.0317060060222741	0.0317529965122269
0.155608994147063	0.157014668177056	0.15804145609671	0.158274099359645	0.157072109305852	0.15627794442681	0.157087631514646	0.158212630974785	0.159373610755752	0.159026644190356	0.15864888314516	0.15862035328946	0.160521104432875	0.158617346466997	0.159213040127955	0.158414226507259	0.158840520575437	0.158340674237649	0.157928176602002	0.158304204462985	0.155951696701077	0.153094648997919	0.152053805666564	0.149312117136532	0.146041658825412	0.139897908810348	0.134966056130895	0.128854183996805	0.12084444770322	0.111236343626316	0.103786480910038	0.0946831456156206	0.0849505093450451	0.0766203674144962	0.0696277265202762	0.0645176544164661	0.0600085361011978	0.0550467280418163	0.0502364329190441	0.0469154525043708	0.0441185974542714	0.0434440947780098	0.0416322956977776	0.0409093120382317	0.0398634772670182	0.0406615906984083	0.0394815553925983	0.0402683570224682	0.0406144279161042	0.0417558200191548
0.154565601974797	0.156849486836615	0.158694632642455	0.157516288212722	0.1587036924502	0.157754481732609	0.158139978909128	0.159417699629935	0.16019407979264	0.159860081050666	0.161114356001019	0.161628794780866	0.162309119507622	0.163066971237228	0.164292030613384	0.164853393740775	0.165816377746805	0.166989093606972	0.164192414576205	0.16503256140573	0.163472395177919	0.159772391789882	0.15883535886776	0.156030909127567	0.15570263268183	0.149000199008672	0.145578984683181	0.138383371321046	0.12936725419241	0.118038462515863	0.1089118152082	0.0998750998836563	0.0901624333985768	0.0812009546629937	0.0739105244189249	0.0689794686922481	0.0634508913354511	0.0595713113268119	0.0547472832222107	0.0518053794310231	0.0496698419415666	0.0509669737688124	0.0490458187386367	0.0499520401564783	0.0488772855079032	0.0517411949512255	0.0508269721652441	0.049971998599989	0.0502188183324891	0.0510192315872444
0.15237390092883	0.155365103223492	0.156398655912786	0.156375533124348	0.156583339854749	0.156465912943347	0.158001529961254	0.158189063410272	0.158083372186967	0.158294776834421	0.160972622570595	0.159414262893308	0.162934060031011	0.164566540549568	0.165069534345839	0.167287956534411	0.168431227311971	0.169932152670253	0.170922533368709	0.173007595479911	0.172065025759379	0.166464774094294	0.16761988905651	0.164965891903819	0.165891927517202	0.160118985450122	0.155903176584492	0.147404276469997	0.137123332732574	0.124934195990873	0.113397925857334	0.103047460603286	0.0945046677182273	0.0834640816668776	0.0758970686179992	0.068648340484863	0.0648292263952124	0.0615920148483877	0.0574597529111866	0.055696784736346	0.0549812833132928	0.0563244998360661	0.0560506852809221	0.0579586074349073	0.0577694974269036	0.0609093706050826	0.0598205463500708	0.060729060321364	0.0601791353217463	0.0615965775243864
0.145086736302346	0.149785151572826	0.151552838335705	0.149847496143318	0.150304795150693	0.150528881081146	0.151326425526766	0.152118684515135	0.152287016926008	0.155086699328331	0.157172335716696	0.157129691438763	0.160021180679709	0.162422612935643	0.164497852243263	0.16618173487001	0.16869783471403	0.170791541304654	0.173215585177473	0.177260151182135	0.180708921148889	0.176322932900221	0.176508716117539	0.173249029770842	0.177000715572852	0.169973756683364	0.166484343965524	0.156565194587507	0.144129726853953	0.130195689536209	0.116429194003228	0.104133469745297	0.0948988853401643	0.0828746656453355	0.0741556990573991	0.0687429618153234	0.0655896824563366	0.0625409157434266	0.0589724162351655	0.0580173220409111	0.0592845072765408	0.0618005990224294	0.062558698182164	0.0632183685782361	0.0653200753406852	0.0684170169643142	0.0691479081042865	0.0700676213084694	0.0702870265418573	0.0716743724294711
0.136393201091519	0.140835538279494	0.139996057383258	0.140550376378474	0.140407464140761	0.142773038698143	0.143608825489008	0.144546966405779	0.14568621374628	0.149415891288221	0.152884430013558	0.152784201463151	0.155477905457575	0.158259220538205	0.160077323760829	0.161491464134354	0.16456908676779	0.16864394417883	0.174481667272732	0.180096112753949	0.186292649657709	0.184848251213581	0.185076297935602	0.183226436256438	0.187501767608725	0.18068130872868	0.17469463775835	0.163368880442515	0.149469239409646	0.133552606445175	0.117316152404611	0.103987890277509	0.0924776670250947	0.0790467746534072	0.0702487656767378	0.0644884516336375	0.0621309923703833	0.0595869540183199	0.0576106815399933	0.0583775988288577	0.061935514056098	0.0662572807622127	0.0693530372518877	0.0702327534849691	0.0720815947075255	0.0746530096217151	0.076316029252853	0.0784330263460605	0.0798121256669926	0.0835236428957312
0.124173308336144	0.129533831310251	0.128282413919072	0.129797213286306	0.129870757457784	0.132223756122909	0.134104631874673	0.135100882775298	0.137879930839198	0.140611094880948	0.143900657443737	0.145284148045552	0.149489797667041	0.150879898529826	0.153312509328653	0.156886129869885	0.16228268695298	0.167584115468097	0.174288620123384	0.18133579802297	0.190439073087533	0.194328100740004	0.19488594435498	0.196615197431249	0.200886600407498	0.196586755481688	0.187926335601561	0.171739096621506	0.154408299127153	0.135410224063876	0.118166108257091	0.101342081647222	0.0867216009581571	0.0719103974445588	0.063046071832861	0.0582798943418411	0.0554221948771245	0.0539399225067275	0.0537479548935378	0.0556100637084226	0.0623574176255985	0.0687062464970266	0.0747921533294658	0.0763449403649074	0.078667594778743	0.0813082163946918	0.0871996480688991	0.0890087545203706	0.0903255487031906	0.0929499400069563
0.107807420845786	0.10991765786259	0.110874906297889	0.112446612363244	0.114197590310988	0.117169101837596	0.118924754523836	0.121541637479236	0.123963053370312	0.12545351683979	0.128217211122231	0.131172143058719	0.135605263859733	0.139168338540058	0.140957561363712	0.147261384109516	0.153645803234099	0.161162154003527	0.17142093462712	0.181003318301836	0.194923955972491	0.203335855374444	0.210589658712489	0.217181243112626	0.223422986294694	0.217427540837722	0.204362180941397	0.181800478247247	0.157775095779689	0.134112870205187	0.112992473550175	0.0941137929912154	0.0778698910391932	0.0615015219776304	0.0516305118969585	0.0446398447152639	0.0417654434982707	0.0430466670060892	0.0460604631799674	0.0534064502188333	0.0631520189525236	0.0714523137466355	0.0811228964733241	0.0828561846047104	0.0865205270879958	0.0902071026005146	0.096897120963684	0.0992334440804295	0.101845795095921	0.102039203049241
0.0848733480004453	0.0856292267077068	0.0870095119908108	0.0872194064057374	0.0910993630235085	0.0936446500062395	0.0945702784584486	0.0973882777071761	0.099795575840141	0.101520044024919	0.104814023244271	0.10800314320831	0.112646111054783	0.117821247228918	0.12354573849666	0.130883647649244	0.13955055857296	0.150193123871303	0.162315128528331	0.174889840598124	0.192454681895066	0.207093561516143	0.224508328215078	0.242403925642466	0.255890588190117	0.247065264192521	0.225127706081251	0.192449006531182	0.159750190094897	0.129259767714554	0.104816879354063	0.082993047630134	0.0651295710046629	0.0473473176039697	0.0353375732733821	0.0258905498225189	0.0225319058489505	0.0268214688853356	0.0368977943016177	0.0491074668698102	0.0636563127289781	0.0757974224428867	0.0873571285462996	0.0920207258309042	0.0960468072750133	0.0984257053984571	0.10396938680598	0.106041323663321	0.108114519458042	0.109237361226228
0.0589186677163476	0.0582673779202378	0.0603049594204765	0.059040450318265	0.0610336188580147	0.0634606803431379	0.0660845488802999	0.0678816627120447	0.0702871367178579	0.0712778142404443	0.0749695248886459	0.0779120699046183	0.0827112390457819	0.0875667037982156	0.0949398351990872	0.102968068315452	0.111276707866091	0.124562026498499	0.136391646595341	0.151553459936325	0.171438589635315	0.190883991063943	0.217189043039743	0.246618645907552	0.274229538330902	0.266736621483809	0.236121161167672	0.193383543572332	0.15310847616654	0.119049496003597	0.0903968018856292	0.0677996593979296	0.0475515320768081	0.0292856803421661	0.0159943814236122	0.0053821110745802	0.00529811283635632	0.0133835578491777	0.0306582620935273	0.0461002487714293	0.060699202855208	0.0698929056603846	0.0806379213419711	0.0876803062749403	0.0932162740050495	0.0950664023474051	0.0961330113338584	0.0961049753951697	0.09564875477365	0.0952763592467788
0.0433423887096871	0.0429520701770781	0.0444057678989858	0.0433877135612065	0.0446737869756295	0.048744299578018	0.0495760677170834	0.0512454032697137	0.0514335068317983	0.0535335549496547	0.057728543656951	0.059609869384159	0.0641098421941249	0.0685457882308051	0.0771440845366114	0.085621655276736	0.0940257195062952	0.107528931897237	0.118240476689533	0.131554169495662	0.149762146529382	0.1679347401804	0.191217127331894	0.218245805549383	0.2589761434496	0.265738201940349	0.23405613192457	0.184026935645867	0.139585376144727	0.10313550484751	0.0739162499820217	0.0511199393767978	0.0329287529217353	0.0157924222114092	0.00403081245541762	-0.00667411715261355	-0.00753158694393148	0.00352857380991994	0.024285817897015	0.042767905527804	0.0566740336012077	0.0644248424662751	0.0740540978966905	0.0811648246417601	0.0864521958126688	0.0871169266897733	0.0870990771883834	0.0859140141621646	0.0827861615560702	0.0814709375365531
0.0297620154112604	0.0284043963154063	0.0310913219436115	0.0298678141418637	0.0311886495914356	0.0337199338923459	0.0332415132092712	0.0330632587236849	0.0319817024957812	0.033130228454623	0.0375259203124988	0.0396204197378145	0.0412281740838875	0.0474786342604647	0.0544303795440411	0.0618180314930474	0.0697060349698196	0.0770315862815427	0.084759646643693	0.0919977997672489	0.104368581465985	0.118726605137465	0.134306907788239	0.140140279746825	0.165056000642464	0.205701262999886	0.210266116383877	0.166433854829649	0.122189662462974	0.0877835927672661	0.0613976405026918	0.0395121228256337	0.021715112282529	0.0053052985708031	-0.00728723493299119	-0.0177787561581403	-0.0162711394655481	0.000328074935695489	0.0187519331581957	0.0333134638663009	0.0392522536442254	0.0419287846303272	0.046285146278608	0.050140074815426	0.0566873735015693	0.0565136029882653	0.0577046254571434	0.0543203707052426	0.0519766316554568	0.0517854623063883
-0.00356634114913233	-0.0038566362993393	0.00527970569118207	0.012510718793324	0.0147271751144353	0.015541291995293	0.0183449960402016	0.0186087316883508	0.0165922010051601	0.0181604942831932	0.0206784412834263	0.0223671402049304	0.0285477074321127	0.0328678195427006	0.0424938347772236	0.0497094628326755	0.0578117289301843	0.0658294967068363	0.0682968654917465	0.0720201636614938	0.0716332581692736	0.0763974074924343	0.0577145521330675	0.0437369857705008	0.0234883763804879	0.0380979839935149	0.0877300217631738	0.0883367728246881	0.0725468890324478	0.0522607311828365	0.033745251757577	0.0166436700379662	0.00139006129236924	-0.00717835530042516	-0.0153210415424243	-0.024335310111478	-0.0106524135466237	0.0149452537036206	0.0155296410384993	0.0214590602428782	0.0271511276959425	0.0420445505735249	0.0403924939260908	0.0184477002492574	0.0150519984202287	0.0142414786742178	0.0381107730368785	0.0403184622792977	0.0404683672306495	0.0402941752003928
-0.214497077290865	-0.180818644597567	-0.173654191442499	-0.1652490610433	-0.16562933545407	-0.143954145349956	-0.122072058681016	-0.09032180623909	-0.0626759984682353	-0.0404146254065938	-0.0269070431073938	-0.0174955187826982	-0.0179396010181219	-0.00758532494898199	-0.0052434839217984	-0.00359433963396271	-0.00399820634075552	0.00543240518812107	0.0142470743911363	0.0230553845593105	0.0218522412119448	0.032540551061282	0.0220865676899395	0.0197047699982639	0.00903390255816078	0.0268601510143412	0.0418966329772896	0.020289000132764	0.00212458614681698	-0.00968703836018094	-0.0164713683232829	-0.0203389154976097	-0.0195651120821621	-0.0134552114750222	-0.0187256627042219	-0.0220878159295042	-0.0030690798637877	0.0171405198369984	0.0191079120698447	0.0172948777714754	0.0126856151999884	0.0132024769776231	0.0115181409705361	0.000462442747322985	-0.00577627338995911	-0.00827575372835187	-0.00208868781957055	-0.00134515505903951	-0.00144721447737187	-0.000723778702819147
-0.625450495911482	-0.618737705142105	-0.603404982827037	-0.56443388195654	-0.523133970136668	-0.47319153896549	-0.428582138623871	-0.372552513799533	-0.305031911507705	-0.238896960132336	-0.200325970598133	-0.166377775912417	-0.161016455249341	-0.152216198650047	-0.153741347797575	-0.139081686323247	-0.123477877189038	-0.095256315312765	-0.0559438459404068	-0.0171745926797362	0.00691136671102874	0.0196970738744712	0.016026614103978	0.0104957237183398	-0.00395528322942806	-0.0132503076257245	-0.0308690507308335	-0.044131820920985	-0.0488448599677722	-0.0507420381787103	-0.048899735346205	-0.0489942785020884	-0.0427093076315209	-0.0308599295429319	-0.030306710720306	-0.0285898319112222	-0.0264171644653268	-0.027217609905554	-0.0433836520721313	-0.0653186412812084	-0.0872384649443732	-0.0895331976215802	-0.0877741250851593	-0.0946104535424334	-0.0997631685208062	-0.101165154887123	-0.0997750620764574	-0.0843081038204749	-0.0814486086180799	-0.0715642683456018
-0.766088937768769	-0.761500517050326	-0.734134615263016	-0.692406978329283	-0.643840212365101	-0.589626529781569	-0.538376228729649	-0.480707631560961	-0.422936830725971	-0.345461081917871	-0.300616541167011	-0.257371782795823	-0.241954420994741	-0.21474701133012	-0.211860293269057	-0.197263308871744	-0.169541536968422	-0.127064415883618	-0.0774921217808352	-0.0341927458830868	-0.00264398859821407	0.0147683407471549	0.0167169413806301	-0.00385253680426007	-0.0401050371710132	-0.112194306169584	-0.189548338495172	-0.211364023222629	-0.200485713606083	-0.179610101659908	-0.158154927553948	-0.139825738330456	-0.116507535558486	-0.096366361319819	-0.0919540419732142	-0.0981568878046259	-0.112175794760966	-0.115868120936188	-0.129554518355546	-0.144985490930289	-0.158147653315205	-0.156964559239258	-0.161568135403955	-0.16612753869936	-0.162796811055997	-0.155499516679134	-0.151090448847401	-0.136893636085255	-0.130802924921208	-0.117877660976285
-0.835440397449405	-0.821476158080801	-0.787811810546034	-0.746867048177478	-0.703395545227022	-0.650979057433546	-0.593104054787296	-0.539679312131484	-0.483489163036551	-0.428649524327302	-0.378296475506332	-0.33035173648662	-0.289248981019731	-0.25605667295536	-0.227851821228573	-0.202045473270877	-0.162155853049446	-0.117925083404934	-0.0659807602808081	-0.0222191152164271	0.0082286017588939	0.0226138714561402	0.0183176306130063	-0.0269444104863277	-0.127420089619938	-0.231316924689671	-0.267401512414043	-0.265452244397898	-0.253719840484541	-0.238380276375561	-0.220043276757197	-0.201865397717945	-0.184156120538234	-0.160718324857722	-0.145657480770115	-0.144045198050072	-0.159101615565506	-0.170440422583316	-0.182713912546681	-0.192958487828109	-0.201721361657417	-0.203147080863751	-0.205044383330395	-0.204496848199845	-0.199295257960405	-0.191754701369462	-0.184195467289183	-0.169721461624636	-0.159627987517432	-0.144360005393439
-0.865970759078655	-0.845050928527149	-0.811176546355547	-0.773741539717567	-0.728640765639339	-0.673384981431243	-0.625111789509345	-0.569107223179969	-0.508772664927413	-0.454542139288412	-0.401732685172368	-0.347179757844996	-0.290929615168405	-0.235488421568391	-0.178183769365196	-0.133368544218861	-0.084488376305244	-0.0383079714449309	-0.00460558247680332	0.0163538287742323	0.0300532421456813	0.0247223680418231	0.00339745367115292	-0.0849143751367093	-0.243347948862591	-0.292470100037641	-0.301086924385444	-0.291245925911501	-0.276883802284821	-0.25999465622905	-0.24393062574324	-0.228581831121581	-0.210971957610149	-0.190390145188611	-0.17534547603761	-0.17708644407352	-0.194259651328582	-0.211086884637525	-0.224602246135385	-0.234972430063831	-0.239660277617652	-0.240099244732661	-0.238249161712235	-0.234794345408948	-0.229088975854472	-0.221446366355909	-0.211970182062257	-0.200104078571166	-0.189302890176659	-0.174990727052706
-0.866727627368398	-0.84587159387471	-0.811978393669778	-0.773146217834471	-0.726632575111465	-0.676178090980441	-0.620214455023857	-0.563329631612035	-0.504051692380351	-0.444732171221369	-0.382597194041095	-0.323876604392345	-0.250981584780106	-0.176325299993294	-0.101799907240206	-0.0445353174603414	-0.000733937325796988	0.0249685817948158	0.0389539392731794	0.0463072803127833	0.0416924532205895	0.00709535577808574	-0.0495121773467022	-0.198376971706828	-0.33574716583587	-0.349959969026055	-0.336107726357501	-0.315823711176888	-0.299101462713315	-0.285494664222184	-0.266583877585182	-0.250643840997353	-0.232437763504634	-0.213481977827875	-0.202873357044491	-0.208063415360469	-0.226803673382507	-0.237241651947024	-0.245311103080898	-0.25249386585847	-0.25592443831123	-0.254184655570316	-0.250183693794268	-0.244996796027217	-0.238499583433859	-0.232258449360123	-0.221873524048413	-0.209156927536446	-0.197798133800684	-0.18236060714576
-0.86605713572893	-0.845646430754717	-0.811691258539358	-0.772749266471952	-0.72696702594544	-0.678643334120833	-0.621958515970891	-0.562143303436799	-0.496096009711894	-0.43705180303387	-0.374907507503797	-0.308112697887911	-0.23253415423084	-0.151524108143273	-0.0789372409586771	-0.0228739296322961	0.0120624005908986	0.0312512056796036	0.0346087853010107	0.0275368821491832	-0.00186270777754533	-0.0820105219122861	-0.203853554020361	-0.349856531222901	-0.411835266111694	-0.400860503491551	-0.371104267086454	-0.342404415201503	-0.320281539722538	-0.306203415523888	-0.289833785408388	-0.270121862643355	-0.250762643049723	-0.234830522224499	-0.228617976487854	-0.235705420138291	-0.249337342484585	-0.256978777708051	-0.26078029416661	-0.265383377702637	-0.267726890993998	-0.266905519889666	-0.262170133956676	-0.255482978536097	-0.249028073342996	-0.24087986615376	-0.231509900129143	-0.219382291772095	-0.209045890626037	-0.191400929842846
-0.873260870320755	-0.856672462162957	-0.819556606066575	-0.781252194877785	-0.737394243174332	-0.686434737884391	-0.629568601555429	-0.57360981095025	-0.518428345067406	-0.457143620494725	-0.397300517144145	-0.330790095551577	-0.256731890015663	-0.189008694326701	-0.124724316506876	-0.0694087811549357	-0.0362188850224391	-0.0260727668941469	-0.0415194177737714	-0.084109255372095	-0.170914154172116	-0.310349794828097	-0.419604493095824	-0.469606970394492	-0.459901947533386	-0.433970461195456	-0.397864062349907	-0.36473984503255	-0.340240796796518	-0.324657604125025	-0.307254190201396	-0.285217626587653	-0.265602970435379	-0.252997801430636	-0.253417619984314	-0.26023904481962	-0.271631335280473	-0.277042642857229	-0.278896419891002	-0.281708309490533	-0.28330299004729	-0.283008380065323	-0.278241779469932	-0.269774248158411	-0.261323977646319	-0.251225252337883	-0.243158487022977	-0.229895139886961	-0.217240233446208	-0.198231661409893
-0.889426837096488	-0.870134949878251	-0.836287802091349	-0.796592058847694	-0.747401712961265	-0.70668513012869	-0.660751970451865	-0.613812107418096	-0.571447859310996	-0.526838153218895	-0.480594658046794	-0.420908309654642	-0.359465392636153	-0.308301427191705	-0.273350509357724	-0.240891471282491	-0.218454716294385	-0.228926429650658	-0.27530789917871	-0.373836378103469	-0.476204294506451	-0.533682716394731	-0.547940397497793	-0.53059898684982	-0.480444737014209	-0.44863932730065	-0.419291829042619	-0.384893906412402	-0.358930198414007	-0.334795168693829	-0.316161287935677	-0.296793352474833	-0.283695687383054	-0.278814290779774	-0.280371347164004	-0.288130578914164	-0.297141730415736	-0.300862663102835	-0.303923960409079	-0.303857050332842	-0.302083946978195	-0.299110985333882	-0.292761534838829	-0.284488220074468	-0.275388412942742	-0.264698271558304	-0.25330787231026	-0.238937459049561	-0.23180746714847	-0.220856085766793
-0.905662998246959	-0.885810548926179	-0.856873527681921	-0.817050617867168	-0.771312693215588	-0.740245694401373	-0.703634744801725	-0.665659374066775	-0.635166828457551	-0.60948801100375	-0.584967187489975	-0.552115339165259	-0.516504839899622	-0.494004682499577	-0.481978846997431	-0.495685487169137	-0.514561615597319	-0.550484485496924	-0.592666679438278	-0.623813897101899	-0.63289118399679	-0.614915425350169	-0.594001699984685	-0.548247369277664	-0.487776402921431	-0.458107697104353	-0.427075741505297	-0.395525314532925	-0.370289746725391	-0.346318286150288	-0.328160101145949	-0.315359835612416	-0.309022708909262	-0.30823665633356	-0.309575739565358	-0.312464745785716	-0.318842119604816	-0.321679400021781	-0.322505390857129	-0.321702305310967	-0.319043676533128	-0.313859253136387	-0.306660430889602	-0.29768656297891	-0.288255938497623	-0.277004164515865	-0.263764628647509	-0.248713998880541	-0.24107110700565	-0.234915430605292
-0.921494117288242	-0.904126767427484	-0.873918780937613	-0.833702491266444	-0.796916711517574	-0.769118301956498	-0.739421761986844	-0.714195924176464	-0.684707686809739	-0.662210663777729	-0.649743814472841	-0.640859014506833	-0.631771796311796	-0.630930494371222	-0.641338271321997	-0.658994298363075	-0.67111538466437	-0.680755544643108	-0.684606434558869	-0.676593324427215	-0.658229046252522	-0.621764310282589	-0.591943048273293	-0.547438958588804	-0.490712241810201	-0.457461078066691	-0.430807065268562	-0.403353444703697	-0.380828617542017	-0.3597470116276	-0.344709097951793	-0.337816889648687	-0.334860719020147	-0.335650873115461	-0.33483254746076	-0.335329527290019	-0.337756653468171	-0.337051574731603	-0.33691012418364	-0.334786228471561	-0.33127700289253	-0.324293719044295	-0.314973959135056	-0.305908875066221	-0.29551772452289	-0.283668936930734	-0.264946367574751	-0.257304091088844	-0.249174795498565	-0.244363412281382
-0.937175785080598	-0.916402214792083	-0.877765254863989	-0.839863826880431	-0.816413735199338	-0.790811432389911	-0.76292921381542	-0.739563207726543	-0.716591746290684	-0.697768647603122	-0.686821500140907	-0.680961861179257	-0.673578305481477	-0.682411527043888	-0.6896501480416	-0.700851376568659	-0.699375527627054	-0.694461137027013	-0.682145009273423	-0.660271340704316	-0.635326741388228	-0.605423103228678	-0.580572403635106	-0.544668362098547	-0.494467661794131	-0.46391649012921	-0.438665976322553	-0.414136289334714	-0.393908898452889	-0.378886745259595	-0.366359261516359	-0.360852209775588	-0.357083541248343	-0.354730852796875	-0.351872114723772	-0.350093839791849	-0.347842858236921	-0.345786766271311	-0.344673351970647	-0.342183473025556	-0.335847718817674	-0.328641359004832	-0.318854239655086	-0.310596140773886	-0.298945311893911	-0.281062744291265	-0.265637959632321	-0.259520078983655	-0.250651179445997	-0.243080339063679
-0.953370905176141	-0.92113347797087	-0.874065595738569	-0.846243585806346	-0.826987233879797	-0.798635162859583	-0.773162225770119	-0.74883908008759	-0.727352572746021	-0.709183071799073	-0.695547013101996	-0.687990230270941	-0.678181032975784	-0.679646665595225	-0.683147815197476	-0.682419050461222	-0.676866539697615	-0.665641929748039	-0.654004553106994	-0.63405824779821	-0.610487656815991	-0.58582840292023	-0.564631075970435	-0.535317776076183	-0.492607718171172	-0.46744261179267	-0.445461311301423	-0.424023913192506	-0.406092751071691	-0.39467291962443	-0.381880421303403	-0.374466320120364	-0.366538881917485	-0.36273902030752	-0.359372625340716	-0.357488354861383	-0.354826511171308	-0.353243954920939	-0.352083333252236	-0.346730203251125	-0.338996200355766	-0.330356750127323	-0.320349905460935	-0.312416464748062	-0.295925198671243	-0.274787801990443	-0.264361267190181	-0.257099154478923	-0.249636845164421	-0.239718856280872
-0.953272345922132	-0.918836049858162	-0.870446074619274	-0.84909943636639	-0.824579094093288	-0.79586567077503	-0.770613180426104	-0.743628631872534	-0.722096570009989	-0.705304806448479	-0.689164891500174	-0.67843307910899	-0.668007017359246	-0.664151873600777	-0.666458852079355	-0.662290777512464	-0.658139730532617	-0.641972501276573	-0.629059077375214	-0.613403255230012	-0.591495627145999	-0.567468556171988	-0.549620100039247	-0.525234579947374	-0.488251319805227	-0.465796300769614	-0.446327982019631	-0.428261345841001	-0.411257855846336	-0.399513367081975	-0.386632062119043	-0.378045925802019	-0.37028682744097	-0.367008619240905	-0.362888997175801	-0.358958649128874	-0.356623193639508	-0.354112620333196	-0.354194582420461	-0.348319398612056	-0.339383856811657	-0.329743479770783	-0.319637512777172	-0.30880494520396	-0.291582548931246	-0.265548828098899	-0.264380907482947	-0.253544881662447	-0.246953236365279	-0.237456516153112
-0.949493629661097	-0.915269808348259	-0.869304625852307	-0.849465982557584	-0.821847122400946	-0.792553361572816	-0.765001962901557	-0.737790324424817	-0.713320600075492	-0.695369741573147	-0.678996147514247	-0.666558706574301	-0.657273506753055	-0.649750024658502	-0.655308173677224	-0.64874874718777	-0.645287941050824	-0.626977117124491	-0.613500625047936	-0.598440062324391	-0.578438831046856	-0.554386470781135	-0.537095580419236	-0.515158859383303	-0.481591639688766	-0.461636876364641	-0.443907548073025	-0.423984803841045	-0.404686449689565	-0.393805801806535	-0.382131729149275	-0.37499737845185	-0.368679890753123	-0.368678925810128	-0.364757905706525	-0.359810718248614	-0.356148978279368	-0.354266230708899	-0.355681218165395	-0.34861457346171	-0.339351649668013	-0.328190539054891	-0.318143518430288	-0.306548023738514	-0.288179091944884	-0.262917959808244	-0.264131678740342	-0.252783280037785	-0.246210047016141	-0.236832595120075
-0.942682027790414	-0.905732005417195	-0.867587327550808	-0.843880358441797	-0.817805003136323	-0.788490226598384	-0.762137504441722	-0.735821191346742	-0.707933034863259	-0.689734892619278	-0.674686647775074	-0.662564819965596	-0.652002401369666	-0.644434402051181	-0.648467929336202	-0.641658010427514	-0.6386701666949	-0.621702371607939	-0.610734932850601	-0.593901628013493	-0.575676523017309	-0.551465987537317	-0.531825602861718	-0.509757372562591	-0.478908256302958	-0.45550821618256	-0.440243672221568	-0.419542165227728	-0.402917606918399	-0.390910568330023	-0.38061230839459	-0.373107213176875	-0.36764913364469	-0.367165241477397	-0.365236837492134	-0.360513711716292	-0.356498484345219	-0.354476641793825	-0.354400937307704	-0.348494246752016	-0.339476501737884	-0.327756294968089	-0.319711146741287	-0.309010318261765	-0.291716420364214	-0.267816237519011	-0.266497145767419	-0.25510924681751	-0.247690722306151	-0.238830391903082
-0.945044859542829	-0.919841481118265	-0.871846879486595	-0.839451229191448	-0.817600040713608	-0.783458552598717	-0.751955180303194	-0.730503697058753	-0.710360509767204	-0.691478580615142	-0.678087584171959	-0.667183703462527	-0.655680705676017	-0.642181064975224	-0.639620764700658	-0.638802952610137	-0.645868428422146	-0.63361505322844	-0.623104444753096	-0.604832545347572	-0.585828599598999	-0.558420332827274	-0.535360662239785	-0.511288919671206	-0.481026947562109	-0.458688427074531	-0.445089278902136	-0.424022323428044	-0.406807402835096	-0.391674292194307	-0.380557827270933	-0.371571903036744	-0.365757217263783	-0.363277308683117	-0.361522558064322	-0.356830106676669	-0.355146126182161	-0.353944513657742	-0.353736912716509	-0.349436491903113	-0.340579481687992	-0.329652339647656	-0.320667069360602	-0.311366119409565	-0.29481233147759	-0.27325426228133	-0.267713652113226	-0.259145812512309	-0.251803337623921	-0.24269839945159
-0.945014470659793	-0.921371164322258	-0.88180754071546	-0.840522198354599	-0.820159777063737	-0.787182832528887	-0.753199290556971	-0.735152576058173	-0.720700445678693	-0.702491183135597	-0.689399747577572	-0.678010114270141	-0.662822038665339	-0.647028171443571	-0.647371096282094	-0.655388249543991	-0.666376667431508	-0.661604969062268	-0.650200337646998	-0.62826166576656	-0.605325840273883	-0.576323753440899	-0.550188117392179	-0.524124624630193	-0.492286469086194	-0.464223368021368	-0.449003622326287	-0.425462087348262	-0.406089045739364	-0.389638109945382	-0.378831238226897	-0.368630146461308	-0.362567787385167	-0.358104130508371	-0.355047299229685	-0.35224910665352	-0.352020917270947	-0.351963735374387	-0.352689252299745	-0.346990010868329	-0.339550209160333	-0.33055827827506	-0.321155356006619	-0.310583881997101	-0.297992038743996	-0.278325575922041	-0.26690675931791	-0.261774177237969	-0.253155452244874	-0.244946340779263
-0.938632302125615	-0.91628222012879	-0.890062510658055	-0.846741065994311	-0.816589693036395	-0.784812493992517	-0.751008386532796	-0.73374791307531	-0.724425770221827	-0.705947550139063	-0.691607137212127	-0.678783645846032	-0.666459065115431	-0.652892998661888	-0.661854696093035	-0.680619663102033	-0.698732202274364	-0.696261008502631	-0.683141744819617	-0.663137276935135	-0.635115604140159	-0.599104148686845	-0.567005849591219	-0.537263142127244	-0.498902891767326	-0.467311165681101	-0.446693944225107	-0.422701242825942	-0.398084333232154	-0.379521099216811	-0.364736261126185	-0.354742298608669	-0.349384489336869	-0.346356639384721	-0.343837044483724	-0.342089334730242	-0.344186749620974	-0.344487349919727	-0.344199896707582	-0.339501392702745	-0.333886338849391	-0.327589353020216	-0.318947432217462	-0.308566889582372	-0.297950167423523	-0.280909660501171	-0.26383475545346	-0.258161937857391	-0.252133549615137	-0.245013437986755
-0.922154248932727	-0.906672103252073	-0.879127093293468	-0.841532825992504	-0.801776140374448	-0.773730276550852	-0.741336364685299	-0.717043227135587	-0.702917982623813	-0.68423052975728	-0.669193141148682	-0.641318762439819	-0.609525309778625	-0.601837879790302	-0.60901488958156	-0.631044164071641	-0.65815148117465	-0.671771704297449	-0.68060059743152	-0.676314200902631	-0.656930310097982	-0.624600673931239	-0.586632719198348	-0.550605408730637	-0.507067371254798	-0.46675148553871	-0.442929213207305	-0.414625194038418	-0.389377765481869	-0.367058728178703	-0.347122872933609	-0.33392310162918	-0.327613362254986	-0.325933591339535	-0.326380963187858	-0.328399551095556	-0.331578035866175	-0.333326582441925	-0.3319215746443	-0.329878127290036	-0.326665600688844	-0.321805616879894	-0.315176522463275	-0.305066853197143	-0.294846741059965	-0.282238671727792	-0.262751768248892	-0.250568642253353	-0.2425293732701	-0.23783257116124
-0.901036224064022	-0.88276804715334	-0.850557201650971	-0.811417007122224	-0.76265963591746	-0.724590740205634	-0.69830856471544	-0.667688859436931	-0.641060720330339	-0.609221888776398	-0.565887288536811	-0.508735432455992	-0.470509409202666	-0.436427635513953	-0.424614040308224	-0.430877271859514	-0.446721911191642	-0.486869679902556	-0.551673334100592	-0.597919608289193	-0.621423660397884	-0.618649579916564	-0.596128455211453	-0.55557105484428	-0.502379966475526	-0.459768994180075	-0.434703147359919	-0.406001360136543	-0.377789859544626	-0.353521744968523	-0.330291421441345	-0.31171951315374	-0.301499023096085	-0.298674209775741	-0.300650483036273	-0.305440014365548	-0.313724777932493	-0.317038582620353	-0.31674126498667	-0.317098979544181	-0.315141591931775	-0.312720324981903	-0.307112373397026	-0.297597699258982	-0.286669282706164	-0.276724376070259	-0.261158836727519	-0.243552573855488	-0.231814986953851	-0.223136378371049
-0.874558760082506	-0.850434663047057	-0.813240464429162	-0.769820021302798	-0.719161518043356	-0.664476382827897	-0.61582062014578	-0.576995462997951	-0.527715748247628	-0.473090623845364	-0.413288936893511	-0.354300258252714	-0.300465753795386	-0.244591467515645	-0.186884533124738	-0.148888064801429	-0.123920786828808	-0.116914957207019	-0.164239107620863	-0.271511322189331	-0.414806439219223	-0.515141510240619	-0.540999970825529	-0.528597092803321	-0.488740595113483	-0.44677003781265	-0.422756030482285	-0.394642237598232	-0.366043494912494	-0.340617251810937	-0.317071267300696	-0.293600760758951	-0.277195468427354	-0.268243461629997	-0.268405010820374	-0.277377484288018	-0.288412780994093	-0.296254441279296	-0.297138868048296	-0.300956063731979	-0.301325623003284	-0.300210598899884	-0.294007765836833	-0.285743365550962	-0.27581493635829	-0.265092095546627	-0.251641432759922	-0.235647584777724	-0.21790496188467	-0.201255617034967
-0.851555293427154	-0.82610599200013	-0.788979799835063	-0.740397664905424	-0.687081474436985	-0.630403206985332	-0.574200494191353	-0.518530274087415	-0.459580281325611	-0.401576145021483	-0.343264128221289	-0.287238396550718	-0.223493099366031	-0.15618186642192	-0.0940545123442171	-0.0434999698385813	-0.0159357440259315	-0.00380189488516897	-0.00726213953631882	-0.0291413615602196	-0.0907182662842828	-0.232944606559116	-0.388873441820549	-0.446519751136574	-0.44942311216944	-0.422424236479647	-0.401063475200265	-0.374551872210596	-0.347845910289289	-0.322011927273425	-0.300497576369803	-0.276531139972175	-0.254595753977655	-0.238587353422893	-0.235955660618208	-0.244538854000586	-0.260451962575357	-0.272699806054991	-0.276520958021057	-0.282264266493909	-0.283085443933264	-0.281889392823735	-0.276886418993598	-0.270803757809486	-0.261390588114691	-0.249195960218595	-0.236557013446786	-0.223367629698595	-0.208467373861424	-0.188860506616364
-0.837313972827548	-0.814650998304376	-0.775537511574721	-0.729122842191722	-0.67436319889706	-0.618454948110098	-0.565878543290867	-0.507975307682068	-0.445020537405829	-0.391494996063536	-0.338157553705123	-0.2868211543762	-0.233160698713427	-0.178955381683897	-0.121048603395586	-0.0649407234497428	-0.0175110459838065	0.0105357370007349	0.0215462797660167	0.0205310080566879	0.00377772428592408	-0.0454618182791771	-0.164571882302638	-0.30281184841221	-0.378190408962233	-0.384165753913301	-0.371603550120968	-0.348858120651803	-0.32433595816258	-0.299952246852819	-0.277866314935229	-0.253417474747084	-0.228530151376311	-0.209592315921453	-0.202714188037631	-0.210739067216163	-0.230970066689851	-0.250727907701598	-0.256164666072575	-0.262558853844485	-0.263418787170261	-0.261193788240542	-0.258329474580821	-0.253210974576599	-0.244203718437374	-0.232923891676494	-0.221133410539906	-0.208823995171167	-0.194714101565096	-0.178966951521338
-0.833219529049935	-0.813120640493811	-0.779612146356159	-0.732423450214922	-0.681458997610736	-0.624115429882103	-0.571629282351616	-0.513337577160894	-0.453172123517474	-0.401464867375705	-0.353654450201522	-0.309883849224744	-0.262072431126095	-0.222394048367111	-0.182951258017342	-0.145772453717579	-0.101909666486306	-0.0579369672717301	-0.028274419117487	-0.0123533567510983	-0.000153401181638197	-0.0077966572423906	-0.045127358840937	-0.133795644304201	-0.27449552974582	-0.329860380418661	-0.329564667618408	-0.312669386376718	-0.293748251477822	-0.273521000127725	-0.253593148528371	-0.231862987777747	-0.205376433229391	-0.18208252591053	-0.168066228945198	-0.169727854363348	-0.191507537098271	-0.21841778929737	-0.230300225684646	-0.238710534010792	-0.241225609004048	-0.241121362238957	-0.238595380281743	-0.234855391172565	-0.228022709635241	-0.218686869390297	-0.207591948395769	-0.196017609911784	-0.184412482837552	-0.170807594194135
-0.797860477299935	-0.787659184921539	-0.753062316412297	-0.705243630240528	-0.652539068531523	-0.597642711888838	-0.54095562412248	-0.478388661797009	-0.420576271028614	-0.368063035800037	-0.31703833346477	-0.273557462241373	-0.236987446649477	-0.216327749342887	-0.202645886670176	-0.189043456660928	-0.167747563716349	-0.130390485720942	-0.0825575236014227	-0.043718535074863	-0.0178949882040267	-0.000288597027222836	-0.00296619011089261	-0.0298633290882968	-0.124182196219634	-0.251129188941839	-0.290434002312965	-0.283627059122553	-0.267359316409107	-0.245317739062637	-0.223066647591341	-0.195293807351686	-0.17401188435131	-0.150096210562543	-0.134439656157593	-0.128166655337812	-0.135781208836405	-0.162694188564451	-0.174364743549781	-0.190370800086545	-0.201782732450589	-0.20861763400327	-0.207206107945892	-0.204740515642592	-0.199955992455572	-0.191053883285393	-0.182226831095898	-0.17163840891624	-0.163084380908844	-0.149553526649942
-0.737415419903523	-0.729160127116949	-0.702426833012198	-0.658742824114402	-0.604459113996049	-0.543549676029236	-0.483869483850536	-0.407729146921851	-0.354913461408565	-0.303001301785595	-0.265274423622474	-0.219479240947297	-0.187059598188797	-0.173959946133004	-0.171814117275628	-0.173086907637654	-0.16715705566636	-0.142347763154063	-0.0962495362008224	-0.058959037845673	-0.0247462570239401	-0.00214721805504379	0.00824821106250326	0.00226300663620033	-0.0215596046664299	-0.0835027456441051	-0.171619426780715	-0.207430230271925	-0.204253404813075	-0.179251281983505	-0.154571973501926	-0.118021422574568	-0.105762851532198	-0.0944317287440502	-0.0919016707579334	-0.0807424261889953	-0.0807469808128747	-0.0978459963680132	-0.114274712614311	-0.137828986551517	-0.157833132006128	-0.171799058454808	-0.174805574937508	-0.171359943226813	-0.166022171654386	-0.15725684432126	-0.154319076995883	-0.139808365353498	-0.130656724681019	-0.119216929222782
-0.562236489925579	-0.569328995276367	-0.546538066063646	-0.521983075267276	-0.472951525712609	-0.416940894227746	-0.361234309118723	-0.292772279334022	-0.239811921251663	-0.197260897008887	-0.170180166163978	-0.139158157095073	-0.117018108952876	-0.106850128468921	-0.105017378555959	-0.105426986078863	-0.10912338593637	-0.0945988994871467	-0.0646491291935819	-0.0339938388612888	-0.0100173621838343	0.00282319850228797	0.0139578314688993	0.012494727122957	0.00917532025347609	-0.0106698289697544	-0.0282843170358416	-0.0446593296941481	-0.0449697418686079	-0.0399719096388551	-0.0378072902173806	-0.0306827630597322	-0.0308463517369482	-0.0285787148559634	-0.0336046879090133	-0.0249918553649424	-0.0112254493485239	-0.0206790421555893	-0.0335306067071763	-0.0551571945860929	-0.0753374768418685	-0.0890794736632386	-0.0949558334031741	-0.0963024287793374	-0.0962686274080569	-0.0921247305722893	-0.091723469025233	-0.0789823845454837	-0.0739335097231734	-0.0710586248268651
-0.140718152479914	-0.137479194589412	-0.123714073047096	-0.126607764841803	-0.123859574961469	-0.0985244646901222	-0.0824922310579581	-0.0408877280788485	-0.0214178967957339	-0.0038538447215333	-0.0051602472990488	-0.00467288344893156	-0.00366821148069279	0.00593801992628222	0.00523776503045767	0.00481873926546011	0.00435961778736982	0.00691732307087652	0.00821558895863245	0.0102960941913623	0.00863306793448038	0.00885880024729771	0.010883479997506	0.00617689987785353	0.00358312436585212	-0.00796274380210539	0.000670990226705985	-0.0116221372686987	-0.0148340531971484	-0.0233499476549366	-0.0215267063978664	-0.0159048840248857	-0.0133395711678947	-0.0114062549296158	-0.0162994669829873	-0.0175176366436163	0.00756435980648536	0.0146509164584434	0.0154969631219374	0.011510335683009	0.00781145802728979	0.00391758016913534	0.00197490140943043	-0.00271025128404201	-0.00546698936345321	-0.00353962216909636	-0.00547965451920681	-0.00487781902358006	-0.00224797268492652	-0.0019918779230303
0.023334209672346	0.0318630852510569	0.0337811398011165	0.0276673007182813	0.0263810155791276	0.0301434741967848	0.0323796320297768	0.0354907811581402	0.0381278304627764	0.0377785940509047	0.0383135423613213	0.0395358473604644	0.0472110428663964	0.0559593747289329	0.0582244335283087	0.0658474157325266	0.0695886970228352	0.0781828083660654	0.081002312808994	0.0839149408191379	0.0887704210086349	0.100901813470744	0.102054003397025	0.0675645882369176	0.0372642674715912	0.0190723271310892	0.0628689967297147	0.0609551036530484	0.0517501772975811	0.0307106437305514	0.0168266863859816	0.00498934690622501	-0.00678726335023536	-0.0128383102567587	-0.0166528601520107	-0.0156342679556551	0.0069286813446294	0.0186725220053958	0.0239069649153967	0.0267562394934938	0.0288439413425347	0.0283367984731352	0.0271446376646204	0.02557667666305	0.0281686046967536	0.0336825709765868	0.0382562194606457	0.0408877227644496	0.0435177727757145	0.0462988015459813
0.0291957775997441	0.0311599691841079	0.0325574351595561	0.0314065229896099	0.031548471641685	0.031686154027783	0.0338971295702302	0.0338074629389579	0.0342713306583656	0.0341927061976407	0.0360815057641312	0.0388193223519805	0.0440221992971102	0.0501512075378087	0.0562730239704615	0.0620785644451751	0.0666236045538666	0.0750708500687104	0.0823348708792228	0.0961296894434628	0.107366324198237	0.126457685389518	0.162763963331738	0.179186783885157	0.204940369340576	0.204212521786744	0.195670686873845	0.150285366076525	0.105673593373445	0.0678704128198202	0.0437996319043709	0.0240267735517221	0.00656979545679893	-0.00763835558683758	-0.0193181944358889	-0.0281164594699581	-0.019388448005207	0.00325336858472034	0.0197728290199278	0.0304306138363905	0.0394807127037838	0.0454658616164743	0.0474265420626275	0.0487387118211948	0.0485159997893833	0.048954596759962	0.0489734582747366	0.0493711998492569	0.0480730858014686	0.0478128665829227
0.0398922364240746	0.0408430406791208	0.0419135017305246	0.0424696159112738	0.0431364499559792	0.0429402681165106	0.0436370449568327	0.0452122738244688	0.0464633712244188	0.04786205412819	0.0489381573227327	0.0525580175512893	0.0587584085675384	0.06385205324328	0.0701963502208119	0.0779562793075266	0.0851713086993967	0.0954714681758334	0.108257790659242	0.124247000781651	0.144809317825568	0.168654273966862	0.208970341890912	0.250494687860896	0.280949291860036	0.261005586396588	0.21635394479712	0.167799389826146	0.121277082792497	0.0840492627336842	0.058594778410404	0.0351896894960488	0.0165489487461936	0.000492837957025218	-0.0132923815145175	-0.0230952270907601	-0.0210282460138921	-0.00311167916488103	0.0204451811821258	0.03954237440853	0.0539515164545149	0.0639796986624227	0.0700728216663204	0.0724358652815017	0.0745417427657783	0.0744735590742984	0.0739426356273163	0.0741735349161981	0.0719499179372406	0.0712638753774222
0.0540649158797921	0.0552786942365312	0.0568875929268213	0.0575179493057855	0.0588453755762094	0.0602122162583923	0.0610998785760615	0.0637169355032545	0.064447349290577	0.0660552098786152	0.0678932402565144	0.070439655341187	0.0767757201998402	0.0821668729303876	0.0874911115356331	0.0939780349006355	0.102477166778136	0.112085688161884	0.126052994996913	0.143214252239462	0.163660202053909	0.190216594337127	0.224242490273558	0.260540367278462	0.273696992036751	0.253990654589899	0.215479331836334	0.174646636658381	0.133803373142605	0.100552210181302	0.0739105034834142	0.0494018009861639	0.0300458570407556	0.0114071604019565	-0.00364943718187546	-0.0151605711750176	-0.0144158602743736	-0.00165185688585245	0.0176596734548968	0.0357881512456297	0.0503852598296314	0.0620192289977519	0.0700384759257497	0.0749478439587379	0.0796702839240582	0.0814554391160205	0.0826290391679269	0.0842836682834926	0.0831704567582033	0.0826422977188756
0.083707208076212	0.0866426549647976	0.0876897802377002	0.0884665600155933	0.0905732416305351	0.0914769150126764	0.0927455374366065	0.0938529032611761	0.0960583694974499	0.0986228112071354	0.0999693549347036	0.104406260139858	0.107459794075609	0.112058334030662	0.118821250854345	0.124189270052627	0.131795931001723	0.141529422292359	0.153570105695806	0.169739281402201	0.187766253070241	0.207494586054813	0.228095565258479	0.244842124405171	0.249201816064985	0.233351252926579	0.20414544592887	0.171836268495327	0.139167436173535	0.111165290642574	0.0851886939385825	0.0620326471647151	0.0427072256064851	0.0254232938402443	0.00973680630222168	-0.000799020560166813	-0.00311960417592202	0.00254378075325743	0.0163277007277433	0.031190776501286	0.0439263341672538	0.055362969904781	0.0640712418056354	0.0703147131796026	0.0768713620099139	0.0815700939587516	0.0844739845910213	0.0878825853403359	0.0893878664121403	0.090679223075233
0.109502655143549	0.112871107541915	0.11184865971467	0.113832616698731	0.115400604295302	0.115894018991138	0.117473613418888	0.118846987268747	0.119279858584205	0.12177241904613	0.125152338306833	0.128884760195147	0.13037221895872	0.133083167993425	0.138449755915964	0.142241144188556	0.149056133217813	0.156984665864773	0.164893794974287	0.176786891148459	0.186997521615848	0.199724300930156	0.209610633711107	0.21670376641403	0.216249233884854	0.204827155344109	0.186181585393099	0.163327871250974	0.136820261951534	0.113131051055889	0.0901062717515694	0.0700709679533815	0.051782440576001	0.0364832481377518	0.0219964955079171	0.0127434677230725	0.00872667669941084	0.00936408425040193	0.0151694876780416	0.0218109571210443	0.0298059157278102	0.0373706278030206	0.0456989461585635	0.0526337774129874	0.0576483340329756	0.0630240224149589	0.0658624030505254	0.0703573742749615	0.0736442731276018	0.076220447189506
0.125151713784444	0.129713794225534	0.129353156012452	0.131743027840422	0.132994343774895	0.132833555325762	0.134042851596716	0.134721755906586	0.135792303391741	0.13665473480707	0.13990897014494	0.141685322552811	0.144644330725256	0.147049413444074	0.1507619727091	0.153221759756327	0.157789365998932	0.16401197262883	0.16889902046264	0.175410059649469	0.181327611847185	0.18837208906589	0.193341426363136	0.194967789479456	0.191514757295789	0.183884796894753	0.169630563111104	0.151861756243841	0.13019460376541	0.111259518339421	0.0912348007087508	0.0742023832447263	0.0575199284477401	0.0436463325475354	0.0300633225250636	0.0217908001812848	0.01567248481019	0.0138065002341177	0.0150361276466845	0.0171615137140585	0.0203221458084507	0.0248226600889436	0.0289881700557732	0.0329262264657152	0.0364748865637976	0.0407179870301902	0.0434096067449844	0.0470107945455385	0.0496581920890635	0.0528854433481169
0.13596898769102	0.141674063573194	0.141609011581048	0.142868411567426	0.143829447696731	0.143791885226445	0.144376540673897	0.143705340608957	0.14463389375201	0.145499422196547	0.14899255421139	0.14985986739671	0.151396347302748	0.153072103086328	0.155824975021083	0.157459603891135	0.16071709269939	0.164924842129596	0.167837903136715	0.172018075184933	0.175762863679417	0.178119824677517	0.180656837785378	0.179694173149413	0.175704442124551	0.168285230123229	0.156123873607908	0.141946712894623	0.122997445293567	0.106928035784877	0.0895832747880158	0.07544446569874	0.0608658980861386	0.0473160555951065	0.0351548727985115	0.0266799641120994	0.020662681997228	0.0165310500808627	0.0160355275932087	0.014903322866482	0.0160161530663978	0.0171679442287145	0.0189217705562154	0.0214933566124534	0.0247584625877187	0.0269858718618934	0.0290738483802334	0.0307701017772453	0.0334726339314389	0.0355914782728836
0.1425682239513	0.148879153221701	0.148964912964593	0.150247934556707	0.150108142607325	0.148357176576718	0.149886603700306	0.14971871512226	0.150116108845218	0.151254034878921	0.152645242701082	0.153590853914203	0.155085551119096	0.155815882613757	0.158377622975387	0.160176956983532	0.161549829945547	0.163720600818221	0.165599466369856	0.167642159286535	0.168184366306607	0.169608329667762	0.170184612912462	0.166991368491773	0.161654787045614	0.154261657699833	0.143567856212974	0.130773413420118	0.115347176802986	0.102366944512158	0.0878774149593753	0.074283582382164	0.0603628400339548	0.0486954837876049	0.0371690827918446	0.0287461472239252	0.0229860710634408	0.018050036711278	0.0151668437761072	0.0131047141472492	0.012976071645652	0.013142990840535	0.0145135566402525	0.0140781622506651	0.0175042438983448	0.0186470628599766	0.0197025381577933	0.0210711538722045	0.022862640215668	0.0248964368286395
0.14402597418992	0.149244905542931	0.149353332600369	0.151637770067646	0.153198105666038	0.152250629789096	0.152124251842581	0.152096787259285	0.152214727711863	0.151509586237781	0.151800061387368	0.151982639723089	0.149500952820328	0.151325173146111	0.153786491660455	0.156694870636157	0.156875285896508	0.158150041435812	0.158550861588683	0.160037785185387	0.159132542859265	0.158092287884779	0.153818377179439	0.149437271621006	0.143892142856506	0.13845958546032	0.13065750200963	0.119326847831831	0.105895098553586	0.0945560562988565	0.0830407914763875	0.0707751515703337	0.0566875406405641	0.0459917218216973	0.0363507440927095	0.028010425042314	0.0218374858640056	0.016961518275765	0.0143347827469464	0.0115893604030911	0.010458614444345	0.00886714636118244	0.0102102231911854	0.00992930850712788	0.0115142829700236	0.0119932832676659	0.0129146060445246	0.0135617843824063	0.014447932970628	0.0159124403178718
0.145950774621647	0.148754473168109	0.148564179889642	0.150434629734073	0.152371434771682	0.152996949135119	0.15254345765297	0.152128610109775	0.151375694191386	0.151668379049618	0.149475231267838	0.149761186256616	0.148063143287549	0.150170624569981	0.150284523318692	0.152019138922499	0.151839309741417	0.152736874785706	0.151765388477679	0.152670932689264	0.15010412439264	0.147499670527857	0.142168819844163	0.137070301312513	0.130941768077847	0.126149803812168	0.119003988299947	0.109863094975412	0.0973546103461699	0.0871421723389955	0.0759180744812143	0.0649790635707242	0.0518006332587238	0.0419371606750904	0.0334276360419832	0.026599515846308	0.0206484297227091	0.0157078963062915	0.0123383363273852	0.00913878767227974	0.00678755281242831	0.00624668831073731	0.00723253575793911	0.00790898334314449	0.00858660225867033	0.00820742767539931	0.00871432955636535	0.00835870261436267	0.00922456982306953	0.0103997670243816
0.144617996935611	0.148100577522081	0.147316475859903	0.148725468881529	0.150208136818048	0.149924071891776	0.149134769825736	0.14778406388858	0.147707662940134	0.147763763299009	0.144763527607554	0.143495030773682	0.143203313665184	0.144700158278323	0.144813024975373	0.145561084752517	0.144831705616538	0.14449700410858	0.143733110873714	0.143395788837974	0.140283847864179	0.136447243052578	0.129856497890345	0.124223279812759	0.118321864545646	0.112835119583075	0.106145918348992	0.0980461182705953	0.0869067749981257	0.0768099645987356	0.0667494130084789	0.0566104985133449	0.0460281146180991	0.0370090081516021	0.030224355597587	0.0229398244973054	0.0176702219615008	0.0132397778230438	0.0107860348347494	0.00669648775805963	0.00467745346386219	0.00465791048671144	0.0056564436340746	0.00673299781632742	0.0056178353545078	0.00528781691323798	0.00511053360528747	0.00527209450574702	0.00527390317282885	0.00633609313309566
0.144960189721442	0.146145379879125	0.1459397183944	0.144697604284054	0.146157561861696	0.144028249741897	0.143192111993652	0.143056416663592	0.141950322015625	0.14147550299959	0.140187144186599	0.140174204361546	0.139491321361394	0.138790197549852	0.13889835973857	0.136126306044745	0.135063970801237	0.133145811504606	0.133902200026062	0.130348566478856	0.128306767761551	0.124403559567442	0.121309795080107	0.115061957225784	0.108984975914742	0.102316361626607	0.0943840563776121	0.0862369442076093	0.0767832015390968	0.0684488631429441	0.0580411175494237	0.0487993543346671	0.0402373621829299	0.0334636327661299	0.0264383121838816	0.0197536532884444	0.0146692656053511	0.0103994950007789	0.00760610914885045	0.00519843663834111	0.00332205909960745	0.00370034702949138	0.00365908803819771	0.00463642082915065	0.00343745289684798	0.00240579220257004	0.00187516488953713	0.00231939652628658	0.00290214638214405	0.00369083501471534
0.13818251515719	0.141140275251113	0.140390879834399	0.139966794669654	0.139489456835609	0.138101932282967	0.136569021168314	0.135800431868339	0.135018271365118	0.133752965057064	0.133433806302308	0.130694350164893	0.130231120863531	0.128594807950201	0.12848474447202	0.124943762230923	0.125031851567015	0.122467151752391	0.120854225322909	0.116625833778235	0.113741589811409	0.109951223996951	0.106827535164855	0.10148594937244	0.0954356346796521	0.0882311946531407	0.0805497828879495	0.0728819822185046	0.0643364609302687	0.0575655880833823	0.0492551128795578	0.0409009897586207	0.0339342775174047	0.0274088844383094	0.02147895877862	0.0165359294122123	0.0114600135020801	0.0077984106029145	0.00438159066412474	0.00309975218143096	0.00143849000589492	0.00179391534583141	0.00142936670143617	0.00200807273686923	0.000681856976078613	8.72924523350697e-05	0.000295160516880812	0.000840679212660294	0.00156521233005831	0.00149708005711302
0.129862285753841	0.131804714598763	0.131762603601202	0.131294050215422	0.129406623075185	0.128327983716066	0.12815942547775	0.126018279203936	0.125969957376545	0.125040887425456	0.122574623023244	0.119765717930303	0.118770518705503	0.116121627286756	0.115987157995417	0.113540726883773	0.112035220605689	0.1099350572505	0.105944649364473	0.102939058047297	0.100134696052201	0.0965927018897429	0.0923318513311275	0.0875700389170937	0.0815815014424576	0.0744908860851571	0.0670127779600525	0.0596722791308069	0.0530019197643271	0.0460709093096236	0.0390043377421889	0.0317118820219692	0.02637634189891	0.0209693866307797	0.0157308189190383	0.0116231191901625	0.00766511365416218	0.00428004688051904	0.00172446167406426	0.000864279606814374	0.000644829166527061	-0.000118863386514396	-0.000201384935040372	-9.54057219299434e-05	0.000162001167347694	-0.000541481040978004	-0.00143370196257432	-0.000438864807079277	0.000291734317028018	0.000490131685673778
0.119923685215842	0.120825406695199	0.121169505279679	0.119633901191175	0.118574154681079	0.116273940143923	0.115701216028066	0.115448880570703	0.115078051549171	0.114165767759577	0.109981509122677	0.107428884841604	0.107583389255637	0.105508022609499	0.102828096182641	0.101867471332594	0.0991205619693215	0.0972147090490048	0.0941957484527346	0.0900068276846561	0.085778954696478	0.0811394023750484	0.0757056032039995	0.0713921553265876	0.0666250789199529	0.0597090492955406	0.0535385349324982	0.0476648065792025	0.0423169356013853	0.0357941334642841	0.0290242318640514	0.0235940915300909	0.01917983854751	0.0152641424593071	0.0109000767731503	0.00772861432496571	0.00525337123436125	0.00229606286434241	0.000951332244024713	-0.000506994434328159	6.8390561932754e-05	-0.00116657600401925	-0.000979865573638262	-0.000705991846918971	-0.000146495384877305	-0.000325368135204774	-0.000585074042635652	-0.000996043547044408	-0.000748184838062389	-0.000321350817756546
0.104713828052645	0.106793364339326	0.106949783248298	0.105567453808126	0.10500002354673	0.103421460940579	0.101955038454228	0.101309656981321	0.0996787349619962	0.0977234191599378	0.0949132675528859	0.0936517727961179	0.0919962404628051	0.0904702550911636	0.087532585265451	0.0870631662768245	0.0840387272945201	0.0813270871809068	0.0773374038706044	0.0728429149221142	0.0695062694310408	0.0651758555768023	0.0604891756263216	0.055820703335506	0.0519821527407306	0.0466769445147082	0.0403816289941966	0.0348653708050813	0.0298022744213365	0.0250230729951242	0.0193820240932891	0.0150291038058518	0.0123983529611119	0.00926985864710573	0.00542413786997718	0.00311557871433007	0.00196232080093156	0.000774925075693833	-0.000618933964327933	-0.00101069778336872	-0.000963213537448136	-0.00164840998054951	-0.00148323112476281	-0.000771738506917323	0.000507137485982572	-5.78094557478292e-05	-0.000474167645579689	0.000195221474679101	-0.00055974966669082	0.000572426049399609
0.0903685625734077	0.0920711832644344	0.092565070228582	0.0905468941522868	0.0894450245434448	0.0872839674026427	0.0854633174786695	0.0841866478355303	0.0830057589820474	0.0815229389294881	0.079565193802977	0.0765598741873194	0.0749926531525249	0.0725966626569843	0.0699044396313851	0.0689865523948379	0.0660514535418631	0.062713087404877	0.0595404898609096	0.055763066448182	0.0531006714869997	0.0490197817731223	0.0455649304776247	0.0419672859087289	0.0386954611299235	0.0334089649713379	0.0284186930376249	0.0237716833492485	0.0197406098671228	0.0164688561540235	0.0125808851926971	0.00889759089586811	0.00660768898422688	0.00377365635515329	0.00327328697468818	0.00137185248240127	1.44725575023573e-05	-0.000786086831718843	-0.00156555624758513	-0.00131356590406406	-0.00132829550822687	-0.00191164349852676	-0.00117185359319931	-0.00136473456980673	-0.000862878561027644	0.000312676729541602	0.000703986086957875	0.000933536231714365	0.000567528451241716	0.0010844981042716
0.0732565990950847	0.0748511100281938	0.0735528699532322	0.0722338658317072	0.0709067235250289	0.069407072472172	0.0669695846195947	0.0656229447037074	0.064380332121152	0.0635581588186631	0.0623136559205343	0.0604854664059715	0.0584705244289639	0.0555432681563324	0.0540098519897388	0.0514298997353294	0.0496557259549215	0.0469229841578712	0.0449954802155193	0.0403846116142891	0.0373105251726576	0.0342673637011733	0.0318521956566709	0.0275535996376018	0.0239914088039257	0.021270530240545	0.0178201844970101	0.0146222106064181	0.011509017113932	0.00855341869200992	0.00611502562015847	0.00370261236677906	0.00182145713744988	0.000957626424794532	0.000798098293405477	-0.000126838412720507	-0.00161393802875716	-0.00206982697197162	-0.00213252378818256	-0.00138086915379181	-0.00226293131437394	-0.00223992739822627	-0.00116939702957657	-0.00031687761230835	-0.000543790940995597	0.000281954373727171	0.000166477202540739	0.00148204302302774	0.00164282958566418	0.00266595040905619
0.0562345584894825	0.0563642540242618	0.0545883344983345	0.0540744213608484	0.0517335105375153	0.0510572348535582	0.0480373719137708	0.0473865502218764	0.0466173859775629	0.0453168544994526	0.0443895572109682	0.0432873989681514	0.0406446775434859	0.0380592931222081	0.0355974237738732	0.0341576814103296	0.0319604878756165	0.0304948961379368	0.02835853424948	0.0253749038229043	0.0226048394167045	0.0207900655384386	0.0182735784104766	0.0154855133531009	0.0128329493166388	0.0109813317232792	0.00913427837033015	0.00600923411345657	0.00402588927452577	0.00264383968001545	0.00247635138433227	0.00167333556952465	-0.000139252710442639	-0.00125745864337221	-0.000611581205916692	-0.00112266404640522	-0.00227067883369513	-0.00253297059878184	-0.00248238865647797	-0.00254008094238407	-0.00306097973065064	-0.00241906402801274	-0.00163854452373959	-0.00114320845415501	-0.000903257317623758	0.000106951057921821	0.000276563755795393	3.75335056621332e-05	0.000961524432837847	0.00183612421115327
0.0386847158755311	0.0371762138869091	0.035994019186698	0.0365272006320359	0.0338909433798859	0.0331616954934547	0.030515597216926	0.0282964952454199	0.0273889009181978	0.0265236817210621	0.0263953376080075	0.0257859817318475	0.0247846668072581	0.0239286769034799	0.0219634282828805	0.0197190030627263	0.0174791589694278	0.0166749279057393	0.0152799109019155	0.0147402030526814	0.0134517592093082	0.0114847028878813	0.00924058123263233	0.00659349535214397	0.00564253313751933	0.00422694324444869	0.00477617606086819	0.00155750283974721	0.000736129227754845	-0.000610254308647509	0.000288945983075864	-8.74722906725584e-05	-0.00157241334052608	-0.00152443444140166	-0.00155921435225576	-0.00227980133294192	-0.00261335927888892	-0.00248535114627185	-0.00221923513055642	-0.00234227699193931	-0.00296214456501404	-0.00149957593808498	-0.00157414104929786	-0.000665736448793578	-0.000736631357926791	0.000173476058796984	-0.000123680141392521	0.000584823644725294	0.000618249971285593	0.00101161892283332
0.0258895663366433	0.0236453354256357	0.0224333431440316	0.0226387454655384	0.0219849478943257	0.0209668450827872	0.0196848744533094	0.017847153276799	0.0179333067223218	0.0174368994677773	0.0178903993701426	0.0167075988974786	0.0159139964474801	0.0155361421587402	0.0136982883753247	0.0117948375402911	0.00999847361393823	0.00959635302076175	0.00854268993295943	0.00816266267624558	0.00716208210495443	0.00546580236600881	0.00459163466442567	0.00211829242616827	0.00296096260589584	0.0015904489379006	0.00243754440146232	-0.000311352869071779	-8.09030495006619e-05	-0.00212934704299184	-0.00123966969392097	-0.000162948579727922	-0.0013024785036111	-0.00151863935400444	-0.00165432140957047	-0.00238785679656814	-0.00200511346792313	-0.00121870167566738	-0.00175841808315419	-0.00227312306607201	-0.00219167164422742	-0.000767420224248286	-0.00140680203991019	-0.00163265748113768	-0.000866521823016067	-0.00024019343631	0.000815618555132074	0.000118697075737663	-0.000190584673168746	0.00129121075868743
[truncated: 188 more columns]
