# Supplementary material for: Performance Comparison of Centered and Tilted Blunt and Lighthouse Tip Cannulae for Drainage in Extracorporeal Life Support
Source: Cardiovasc Eng Technol. 2025 Feb 10;16(2):238–50. doi: 10.1007/s13239-024-00770-x (PMC11933157; doi:10.1007/s13239-024-00770-x)
Supplement: Supplementary file 2 — Supplementary file2 (ZIP 41,511 KB) [file 13239_2024_770_MOESM2_ESM.zip › avg_velocity/rc_0_mm/Lighthouse_90_Qc_1.3_Lmin_Qo_1.3_Lmin_rc_0_mm/V_ms.csv]

0.00147826931670343	0.00172088469252234	0.00202814943150641	0.000867126353141983	0.000115895950418536	-0.000316978010735474	-9.28630696467267e-05	-0.000842399444463961	-0.0018189214790076	-0.00143282409750051	-0.000876622125642688	-4.79094208361618e-06	0.000857015191657063	0.00179648983849574	0.00162447802312053	0.00379350273616674	0.00442111253716986	0.00280652564561743	0.00152402504864029	0.000620200585731149	0.000785550468536	0.000504412119604896	0.00207643044615442	0.00158767263611559	0.00120948604790706	0.00155626734553737	0.000858602425452665	0.0011748543650699	0.00193896116515049	-0.00118994359989559	-0.00054068717101359	-0.00267449630752872	0.000352466715159969	0.000919606548108618	0.0012460942039964	-0.00137163735277432	-8.24247160374903e-05	0.000658166168125584	0.000811564773085548	0.00162781054231447	0.00168387452861551	0.00300115418522269	0.00272687948595842	0.000217874847555905	0.000286510700054647	0.000902539597703747	0.00231615812486655	0.00347913421030634	0.00230554869822705	0.000836387225912934
0.000595180004751978	0.000530027039027297	0.000428856735730001	-1.57099152027096e-05	-0.000251371940743567	-0.000143359774514195	0.000440982261440849	-0.00103723687905508	-0.00271214355513028	-0.002314659694446	-0.000923008568596858	-0.000160833587014311	-0.0010506838495999	0.000176666952711968	0.000419085327675817	0.000466764664948826	0.000566286469324167	-8.76210018166732e-05	-0.000238471156967374	4.84461521159289e-06	-0.000243064891141438	0.000453900230740658	0.00156926698633496	0.00205671881160926	0.000509495928777712	-3.88199122732626e-05	0.000990460207383945	0.00125732916529067	0.000489958588110611	-0.000307498756582765	0.000443969160659843	-0.000377149498223134	0.00200163193850636	0.00227848428226459	0.00297804105932857	0.00276280937751328	0.00124275195324089	0.00160285649484841	0.00212452706726592	0.00250973429846544	0.00105562265160358	0.00153976406650347	0.00105370261220606	-0.000954496404902959	-0.00129174392402853	0.000564771014422381	6.05646839858183e-05	2.48787486457111e-05	0.000216831522929417	0.000548926053672648
-0.00326917277873935	-0.00458706697310668	-0.00452937496327325	-0.00411907905316965	-0.00304645699694077	-0.00264445440182404	-0.00188738285357983	-0.00223916447140679	-0.00328639619332911	-0.00350469389218897	-0.00347928089691755	-0.00154411672021975	-0.000716256458795484	-0.000179407111983463	-0.00227643379853119	-0.00195809739523627	-0.00141935340771225	-0.000363621362313764	-0.000752017278846927	-0.00114740738140702	-0.0013463702158961	-0.00168163049493543	-0.000932815705055559	-0.000636822553006459	-0.00138075465265253	-0.00296005232528953	-0.00313200529117423	-0.00211683200175175	-0.00022568071023437	0.00215850903608375	0.002731269432491	0.00198378200000142	0.00230993491777861	0.00236350283905924	0.00249829400812394	0.00174170508091643	0.00270416990928752	0.00374173936388395	0.00285775992463099	0.00323313560994671	0.000894819800679693	0.00179042576429513	0.000242993503350567	-0.00170250575277238	-0.0031390551978681	-0.00236819593638793	-0.00305514594706769	-0.0031462595212079	-0.000191800244134339	0.000512464377140029
-0.00898696928426841	-0.0082987838944091	-0.00894886260573432	-0.00969980892968183	-0.0107973600027882	-0.0107755993799032	-0.0096422564975884	-0.00914613523132242	-0.00841076909142945	-0.00937946570814724	-0.00923533235500981	-0.00911617209835249	-0.00759037682574948	-0.00752307297786429	-0.00817163036774351	-0.00958893485613413	-0.0105554787041949	-0.0105198620400885	-0.00956796801118939	-0.00850843198349728	-0.00829090429732207	-0.009923418588769	-0.0102723319266002	-0.00809215192223063	-0.00741033914078506	-0.00570324644062501	-0.00615827359999861	-0.00609275442387912	-0.00570093964642495	-0.00445927364803178	-0.00473509925452969	-0.00386497562643759	-0.00392556000360709	-0.00205881314488484	-0.00194245955800611	-0.0022173492781577	-0.00149466582463278	-0.00141844982186815	-0.00210407362546041	-0.00369124383232532	-0.00362689403101156	-0.00423670701449237	-0.00479371695902676	-0.00515286171099608	-0.00465718278216325	-0.00384407720150253	-0.00441945432969238	-0.00390451942425379	-0.00382188174115859	-0.00347170677423825
-0.00400124714316305	-0.0041799409984013	-0.00513576342634333	-0.00552317769748537	-0.00619963094218044	-0.00573518850849508	-0.00630489611633979	-0.00533983947174442	-0.00464972628944681	-0.00600784666424877	-0.0081356181605213	-0.00750373641104536	-0.00597502574204451	-0.00547806268420005	-0.00502941222831811	-0.0053822667565592	-0.0068412258023654	-0.00845210365761614	-0.0103584727417985	-0.0095227476991871	-0.00912343517915859	-0.0071643646507718	-0.00668425079101492	-0.00340499774792347	-0.00514441837351992	-0.00723205518444139	-0.00774184207080566	-0.00658355261799292	-0.00582543864235839	-0.00578390235907525	-0.00552344760453097	-0.00404275855689998	-0.00251618354005075	-0.000561327813094416	6.22142411863413e-05	0.00181602135863074	0.00361804436057944	0.00197082383912229	0.00131978029983267	-0.00168697671117967	-0.0002334199473755	-0.00035814631215753	-0.00224366733166079	-0.00261433915281376	-0.000910608534629269	0.000663284371351691	0.00160681098275849	0.000296853693562963	-0.000238014578785741	-0.000273938948887225
-0.00515414146885711	-0.00441381204851718	-0.00551991313817999	-0.00607801706667555	-0.00707527036415345	-0.00624891108682193	-0.00704276970925073	-0.00678065023651523	-0.00779284746257096	-0.00804336477435697	-0.00886768826882468	-0.00865943848780259	-0.00950147641510712	-0.00955783503996367	-0.00850016797822538	-0.00791259575401222	-0.00893236809200763	-0.0106374923480289	-0.0114272388220479	-0.0113122825309688	-0.011364822012541	-0.00971647545968706	-0.00794562683653539	-0.00548939049793519	-0.00727484230697353	-0.00885726988447181	-0.00923553179450675	-0.00998412450693082	-0.0109098584879175	-0.0106028146070682	-0.00992909528700354	-0.00739855240225058	-0.00581556382208378	-0.00393671478879722	-0.00539241624613294	-0.00475060724558142	-0.0039208054110915	-0.00282861762472277	-0.00257983641891886	-0.00309239162396684	-0.00114852299106055	-0.000851170825288502	-0.00180840044163413	-0.00180281579062849	-0.00110139370557354	0.00143014262667713	0.00184771967734054	0.00115221431269936	-0.00072341115807311	-0.00137672748861246
-0.00356380606584143	-0.00277747681931357	-0.00410729167046564	-0.00366978355349768	-0.00379987486145332	-0.00386331419811232	-0.00514560348446775	-0.00531215945974324	-0.00716768608104687	-0.00727322424506328	-0.00832862056309077	-0.00779916423528748	-0.00831007262085555	-0.00879965061978653	-0.00829600494692767	-0.0082700653890531	-0.00870895913775048	-0.00991897940927721	-0.0116281110671367	-0.0123278336718502	-0.0127663973986784	-0.0116555167089175	-0.00947951614567072	-0.00693106967229092	-0.00815198816547447	-0.0103627467838224	-0.010731967313963	-0.0109005092179795	-0.0117394556835418	-0.011967493042099	-0.0117342234623036	-0.00943518372938254	-0.00726083635829309	-0.00495552724513022	-0.00515914027065406	-0.00432157016538071	-0.00149196199192325	-2.94440013228047e-05	1.72749251484965e-05	-0.00150036251512973	-0.001612408379119	-0.00198748468663175	-0.00228953158316244	-0.00155776846766645	-0.000505058198667424	-0.00011990951787968	0.000671320409617545	0.001623881913211	0.00184398655369851	0.000878301843782247
-0.00759924407280817	-0.00879044845056882	-0.0102711079354182	-0.0104805212016958	-0.00994396216830077	-0.0103940758783441	-0.0106166373815331	-0.0105073448822913	-0.0124944001838993	-0.0116269139010157	-0.0123628866185735	-0.0126596125825152	-0.013913083977354	-0.0149862564074536	-0.0156200615091991	-0.0163643846657802	-0.0172790629256526	-0.0172048524757945	-0.0174562401526802	-0.0180983368899705	-0.0191858901524283	-0.0197850753274312	-0.0199127569120934	-0.0179390737423311	-0.0196670038553664	-0.0203093263740874	-0.0221003231256793	-0.020335593814268	-0.0203800634616785	-0.0194789345262928	-0.0187311663278993	-0.0169048752960598	-0.0149464450031974	-0.012587377639655	-0.0114755009487241	-0.010393544760542	-0.0092877543906676	-0.00637787622534445	-0.00537257515651229	-0.00550180233400935	-0.00659525878932026	-0.00635760623382719	-0.00505334188514152	-0.00420839417491677	-0.00322917504843791	-0.00323055741330741	-0.0027952606384144	-0.00264232033709024	-0.00183624508496998	-0.00212618603394322
-0.00842618004293817	-0.0100268029948679	-0.0106120571749198	-0.0115833016432894	-0.0116694782329043	-0.0114961534159176	-0.0118730902001496	-0.0125617990698006	-0.0139949895387383	-0.0137344930972211	-0.0154943931154539	-0.016210345894314	-0.0171241978456834	-0.017548263708348	-0.0174701530878774	-0.0188726929798945	-0.0203247720187282	-0.0210572057607482	-0.022859389022881	-0.0233887309415692	-0.0247008777400928	-0.0242878869236293	-0.0252557186046765	-0.0259279882441528	-0.0280568829650833	-0.0286629249569544	-0.0285746718407509	-0.0266696620923763	-0.0259031451088813	-0.026200678861451	-0.0251858006246931	-0.023276554633244	-0.021045052420716	-0.0167132252354571	-0.0132806596760662	-0.00980963137341692	-0.00822974253717238	-0.00897103223027767	-0.00674791013458467	-0.00593210649573441	-0.00625176623035987	-0.0072227200632277	-0.00630799910411589	-0.00535569087418975	-0.00418707809804631	-0.00357054937083085	-0.00274928563576055	-0.00197145339983681	-0.00181331591549732	-0.00176354898572305
-0.00963984378350784	-0.0103747762592507	-0.0115884376992148	-0.0127515829941943	-0.012838752249101	-0.0130087227831651	-0.0133234114612968	-0.0137731029642057	-0.015438373806913	-0.0163016279418002	-0.0164550323902982	-0.0179292685613871	-0.0185808976738128	-0.0188455634567943	-0.0198472648831197	-0.0212574410601787	-0.0232530330118247	-0.0242969833110029	-0.0263480089060295	-0.0274755955351692	-0.0285081075685387	-0.027749256800964	-0.0287659617875635	-0.0306956157148399	-0.0340348048014449	-0.0351078233440379	-0.0364322242951298	-0.0349593590779068	-0.0339597212487666	-0.0324263556724894	-0.0322820434472688	-0.0298435995780464	-0.0277827976286635	-0.0244994793925219	-0.0215926991766487	-0.0171409686621392	-0.0145325436070488	-0.0123821790597776	-0.0105152535820388	-0.00811054215795393	-0.00774613578300719	-0.00734801888769398	-0.00654584645188266	-0.00523960917287742	-0.00441474427690064	-0.00360993329956591	-0.00348771970220074	-0.00340063062339815	-0.00322293131994827	-0.00300690717153797
-0.0099311385698415	-0.011177609843091	-0.0115850680022348	-0.0129057694645381	-0.0138034831279475	-0.0140651491053128	-0.0145977415726185	-0.0145013165443842	-0.0160474244617318	-0.0171061510673658	-0.017789231873584	-0.0188459535244689	-0.0191247623492169	-0.0201024142801747	-0.0214266183684479	-0.0228081341534476	-0.0244130291918864	-0.0264411459777998	-0.0287041170466381	-0.0303567500417799	-0.0324725452526249	-0.0330094323753805	-0.0347730774804042	-0.0365886816702268	-0.0391232695947252	-0.0403617413173131	-0.0423667771397982	-0.0426650521014709	-0.0419163034079892	-0.0405828934235171	-0.0402074146710718	-0.0379772293251726	-0.0353686859039257	-0.0321949902809193	-0.0289159399441846	-0.0241491607987958	-0.0195974263880135	-0.0170010494892687	-0.014946895806859	-0.0124534767129221	-0.01014528965722	-0.00822335212207151	-0.00717171616685601	-0.00660486752155451	-0.00628384424101312	-0.0057767047074916	-0.00437838412609188	-0.00397142135634572	-0.00382092572451353	-0.00266786911410249
-0.0106940955502637	-0.0111302110416613	-0.0117916344301605	-0.0128267280650656	-0.0138754150350419	-0.0142275319201187	-0.0156214372943366	-0.0158664579762862	-0.0176260004574072	-0.0181259409819878	-0.0201501892536213	-0.0207169541338739	-0.0211186465153355	-0.0218700208669495	-0.0238495443310086	-0.0259934549894713	-0.027895219756694	-0.0295208552834955	-0.0322555473499006	-0.0340098234227847	-0.0373552396735192	-0.0387731117673162	-0.041112835225108	-0.0435095045143222	-0.0458316622044091	-0.0482715721115258	-0.0505888847492861	-0.0522156341372807	-0.0523888413703169	-0.0505971359401851	-0.0496760720734773	-0.0472591115811624	-0.0445966390205541	-0.0412465218044198	-0.0375173447362144	-0.0325201211546716	-0.0247967892731635	-0.0219512522818833	-0.0191169720616381	-0.0161445685212313	-0.0127513978184519	-0.00991807110719168	-0.00766424729211622	-0.00644858174862706	-0.00558892242497505	-0.00471117831700138	-0.00416518944646135	-0.00309605402699361	-0.00258265231412575	-0.00240320988784678
-0.0109508393590036	-0.0114997563482904	-0.0120226745621151	-0.0131594088361204	-0.0133435006022101	-0.0141155910557677	-0.0155964050722933	-0.0167559339993635	-0.0172512327301197	-0.0172604245926245	-0.0184493815318088	-0.0195555753128701	-0.0205583148874594	-0.0218330963545881	-0.0242217868215971	-0.0267029168857852	-0.0279205488948923	-0.0305055207025609	-0.0335486123276601	-0.0368083881449081	-0.0410272495000219	-0.0431373709804136	-0.0460355708347428	-0.0493004565730368	-0.0537475113827957	-0.0568696980804956	-0.0596057602955546	-0.061407699693497	-0.0614214930432166	-0.0598979623717074	-0.0591412036137966	-0.0568317942693608	-0.0534155628254761	-0.048766512453946	-0.0453559891805801	-0.0397025926295663	-0.0322395670905372	-0.0271985524021909	-0.0231492911376322	-0.0184324945807838	-0.0146721903192016	-0.0111148448139249	-0.00825331675043507	-0.00652620724040088	-0.00563156808327062	-0.00485813916039783	-0.00327532722072678	-0.00255558028315885	-0.00220231385449632	-0.0011636177013275
-0.0113183379548924	-0.0119213232471715	-0.0130108983738295	-0.0128369039885973	-0.012564332289601	-0.0139958056555586	-0.0150018601957213	-0.0166942913206253	-0.0171421892484249	-0.0182141205708371	-0.0193359165987604	-0.0200975441282413	-0.0214086878857419	-0.0223279038830488	-0.0240202014808054	-0.0259991927227716	-0.0293852016634143	-0.0315285055831697	-0.0356687186202789	-0.039352492018218	-0.0435658263755017	-0.0456801076958568	-0.0514282904387264	-0.055548594311296	-0.0629888599133983	-0.0663477883798514	-0.0704751214766709	-0.0718616252966334	-0.0726120960393975	-0.0720454732215388	-0.0706201398497655	-0.0683551139720554	-0.063840976126534	-0.0584310112061958	-0.0543512663196627	-0.0471186222722192	-0.0379576013866581	-0.0324061299676295	-0.0275360649740843	-0.0220638741714955	-0.0168236958518058	-0.0121153466814994	-0.00908832011608488	-0.00653356673958645	-0.00581514078673136	-0.00403140764508491	-0.00164956741521233	-0.00124820818444355	-0.00137661487396976	-0.000395276705711497
-0.0124935160841843	-0.0126408676394249	-0.0134555654922074	-0.0131309162272255	-0.0128009981613767	-0.0141386383383304	-0.0156276633541755	-0.0168775696385972	-0.0173528251025151	-0.0179006350173949	-0.0187276267311979	-0.0197590546271981	-0.0213755039279785	-0.0220482950227134	-0.0237007205262388	-0.025829644441854	-0.029666335687207	-0.033390218946963	-0.0372813078039897	-0.0413140533432384	-0.045934962776441	-0.0496868279796735	-0.0563092218825655	-0.0630476721571024	-0.0710113797749057	-0.0767194538982853	-0.0823131735459972	-0.085904137754472	-0.0860743418230076	-0.0853599904496734	-0.0838845174730296	-0.0816704354458859	-0.0765873931109185	-0.0700196458372472	-0.0651436477429768	-0.0562388120101047	-0.043835567225355	-0.0379854129242797	-0.0315791711984982	-0.0259678457985568	-0.0201067581685837	-0.0150014249441533	-0.0110503616235001	-0.00745336396188479	-0.00558987524377836	-0.0035538130864647	-0.00217080565783091	-0.00119517740855164	-0.000806863071492031	-0.000585056235948531
-0.0125371786331484	-0.0128532645610676	-0.0136928064463578	-0.013998935629438	-0.0141301528997723	-0.014828459159672	-0.0159853897598042	-0.0163177309384707	-0.0173282657699469	-0.0188611302973366	-0.0197287149771204	-0.0209278475867699	-0.0223713113868792	-0.0236624441320317	-0.0253701483791647	-0.0280577360526352	-0.0308602589896496	-0.0343139674363237	-0.0384527391210365	-0.0434773077234035	-0.0488617834754198	-0.0538816230449992	-0.0609949837763931	-0.0697437113660938	-0.0813405938981783	-0.0895650770669666	-0.096757009966321	-0.101229483706914	-0.102744660373461	-0.102980718793342	-0.101393777082622	-0.0979137463033187	-0.0919993265871424	-0.0849373910850243	-0.0782835456033699	-0.0670853880626632	-0.0509929042392949	-0.0444703340492474	-0.0382706531149078	-0.0308961464580379	-0.0244638671225722	-0.0181080577307142	-0.0134978546716698	-0.00893855347713998	-0.00659264359894338	-0.00464302156561282	-0.0026831047134546	-0.00186241824633421	-0.00116030542746258	-0.00184149071873867
-0.012307525283226	-0.0123075552141045	-0.0137770078970718	-0.0139748038184031	-0.0142807678410094	-0.0150109924725418	-0.0159087539195289	-0.0154281970321572	-0.0162975398807306	-0.017151216456589	-0.0185946930940774	-0.0201887084537403	-0.0213272856508444	-0.0227879193534579	-0.0248359917301312	-0.0268825869799915	-0.0302254367901812	-0.0341078392967652	-0.0376972312253807	-0.0444122821096724	-0.0507265926260938	-0.0565351771240626	-0.0647718699977197	-0.0765128833982877	-0.0926430838095095	-0.104451285544557	-0.113914679828591	-0.120009368808689	-0.122397037438728	-0.122801990307423	-0.120504627853999	-0.115939547929378	-0.10866548262893	-0.0988243572995961	-0.0894583669514666	-0.0747655122019224	-0.0574577728259836	-0.0488686303766781	-0.0406081112354119	-0.0318091978676867	-0.023842454922917	-0.0169048952193041	-0.0123458913090261	-0.00768664532078069	-0.00494178248420028	-0.00227081215378796	-0.00207723936207928	-0.00140219461713298	-0.000596864462139016	-0.000300091082716538
-0.010906161943904	-0.0109945715472984	-0.0120233066534958	-0.0121831670843535	-0.0129239688420232	-0.0132775683753664	-0.0138882367009925	-0.0137738681916308	-0.0148131439593672	-0.0158159831731838	-0.0175105155791921	-0.0178865398972425	-0.0193596085800223	-0.0207838818557543	-0.023465158439004	-0.0254687256469167	-0.0281046079463709	-0.0318869663651028	-0.0368267080971312	-0.0429447705166435	-0.0510625808397419	-0.0574497549164898	-0.0674120933328319	-0.0800233032216704	-0.102692342785296	-0.118306210788225	-0.131709637794412	-0.140914085163799	-0.145294075388652	-0.144889798759959	-0.142813042248977	-0.137276713990968	-0.130095054813889	-0.117070856662259	-0.10551108310509	-0.0869216751691854	-0.0658370463280663	-0.0541609129493781	-0.0437398803234122	-0.0337713184009033	-0.0237299210084619	-0.0170892423296061	-0.0115609522034146	-0.00802486035957917	-0.00490908528856361	-0.00197861263130742	-7.27813366833388e-05	0.000262501189211859	0.000853991137658093	0.000552284776764042
-0.0105267943858377	-0.0101510865620957	-0.0103118597122016	-0.0108501141308601	-0.0111845328253755	-0.0119580483660481	-0.0123833224377404	-0.0123924057346682	-0.0132833373508904	-0.0139324150917377	-0.0152539584606498	-0.0164002321956556	-0.0172792871886836	-0.0181337369980744	-0.0195908328754528	-0.0213654716312525	-0.0247741096963893	-0.0287531008042638	-0.0333365274601571	-0.0397163473291123	-0.0489578108439812	-0.05758887202924	-0.0692582704311311	-0.0866634190343673	-0.117325621444074	-0.141365956789566	-0.157425723931168	-0.16918560765783	-0.174633736242702	-0.173478735183469	-0.171348979552928	-0.162727886454492	-0.152738943191157	-0.137875892402191	-0.123351371351859	-0.099736883112896	-0.0744219016218963	-0.0587628569494525	-0.0456794914096364	-0.0335490404013388	-0.0217172370988284	-0.014463824702689	-0.00842604069525876	-0.00504247867870147	-0.00251804992932635	-0.0011710115715603	-4.5522059429002e-05	0.000171247623222664	0.0013070762178328	0.00217398311620936
-0.00802208408080021	-0.00811657952212384	-0.00797012623832851	-0.00807350806774917	-0.00888900273527124	-0.00967916426154126	-0.00994456545609969	-0.0102655426325054	-0.0104801015482336	-0.0117549177545064	-0.0124344239027943	-0.0130863089575897	-0.0143148902617973	-0.0152329415315217	-0.0156077667739485	-0.0169709021928228	-0.0201099018310663	-0.0231896671565077	-0.0278878623970716	-0.0335967614485908	-0.0437424664571407	-0.0534961229697162	-0.0678356120424736	-0.0919106531272949	-0.137839038127317	-0.169936000893192	-0.192295044737978	-0.205052762526988	-0.208865134922074	-0.207466692017476	-0.202202851072251	-0.192686990074798	-0.180996525441802	-0.164435703592341	-0.147266802357721	-0.118275173341472	-0.0847323060630378	-0.0650979742576891	-0.0488951707607035	-0.0334237362394676	-0.0209865357818216	-0.0132028788243982	-0.00741838346123096	-0.00435622381900106	-0.00130313532650165	0.000235367548027758	0.00153788580610313	0.00180281464032571	0.00221133646144922	0.00253166721370161
-0.00553872981415196	-0.00636442943884809	-0.00612950121446016	-0.00606877325649698	-0.00639799741369338	-0.00719454643329519	-0.00763380399975754	-0.00806457226264446	-0.00823090712671851	-0.009063250509201	-0.00907738398044821	-0.00878329260098841	-0.0098232673387094	-0.0103864369706119	-0.0107633429727414	-0.0117048634330842	-0.0138320089115748	-0.0165308236322563	-0.0200738666407945	-0.024872962231598	-0.0338767410515139	-0.0438901932871621	-0.0603658371248565	-0.0939665960366692	-0.168382539964367	-0.216890981436231	-0.242920238863708	-0.254889994942489	-0.254435439200203	-0.248449635236089	-0.238909569935519	-0.228312746013334	-0.214813300656961	-0.195648460309314	-0.175208572843613	-0.139143953271307	-0.0936060097482553	-0.0661557789186466	-0.0453298981278286	-0.0287581518758193	-0.0166133192529575	-0.00988285187269772	-0.00504351477942647	-0.00211302700719167	-0.000839292246579654	1.46483697801023e-05	0.00110193653345803	0.00231180036380592	0.00286987569577422	0.00302514078203399
-0.00696715867372708	-0.00775383625494446	-0.00702105574264677	-0.00727469281362353	-0.0082447974239569	-0.00899115537414134	-0.00923254045511899	-0.00853887373445022	-0.00928513466809774	-0.00936348924478309	-0.00996465004181397	-0.00950674234021695	-0.00948183950423091	-0.0103113026895808	-0.0102387660913181	-0.010740863203561	-0.0108093181364377	-0.012218622752082	-0.0139611889956758	-0.0177908136319384	-0.0238957567561574	-0.031415289217078	-0.0464080472278997	-0.0814670451649935	-0.18344642002311	-0.265918015546331	-0.305429702476227	-0.319636937303695	-0.311811804821981	-0.297947906802477	-0.28109260030804	-0.265773574625236	-0.251098220628282	-0.230962826891174	-0.207629978602174	-0.157926345504015	-0.0967442042895791	-0.0591399907345395	-0.0365084934418831	-0.0216583565501449	-0.0112766080066323	-0.00674351862364031	-0.0031412082195918	-0.00219122472858918	-0.00201275410110949	-0.0013665108443621	-0.000449359732579508	0.000472619038951623	-0.00041257696052733	-0.000659482068500135
-0.00338570924075493	-0.00323666641833482	-0.00415794925668069	-0.00533123789861708	-0.00604826441610932	-0.00586398678409553	-0.00521739726320364	-0.00338088560706615	-0.00413733654395151	-0.00617440240946371	-0.00756107426565718	-0.00753085022100944	-0.00654411062197323	-0.00776172919554379	-0.00788703416262695	-0.0086209687046912	-0.00907105697003689	-0.00940932082768563	-0.00993618080707165	-0.0119740794227824	-0.0161409458266566	-0.0204838402360576	-0.0311840520152502	-0.0578438148089086	-0.161682051223158	-0.283973473220528	-0.343699076638486	-0.363151980226851	-0.357818413034111	-0.341013280331544	-0.317176800886506	-0.294162284606646	-0.272352593646884	-0.24898984139649	-0.218996967117987	-0.16407711167589	-0.0885881601794887	-0.0464629147382615	-0.0244886190618388	-0.0139930007342403	-0.00603201790766321	-0.00413798957084286	-0.00208296658161215	-0.00221099965279362	-0.00390045176955567	-0.00383316973141128	-0.00307845657995011	-0.00253942662715359	-0.00268376880625875	-0.00426280073594624
-0.00159751853777816	-0.00251990960083368	-0.00383039172717814	-0.00483395376825914	-0.00518501311096705	-0.00295784487123802	-0.00160844275627795	0.00170691553052498	0.00124387573004419	-0.00129768100480161	-0.0050190492885595	-0.00678094802690036	-0.00424124498198739	-0.00675642002858001	-0.00762049315604438	-0.00959565149710498	-0.00707211761427884	-0.0085771059800364	-0.00550994790410645	-0.00552513132572423	-0.0066267284278363	-0.00935777732427725	-0.0115655025021555	-0.020781180162608	-0.0744701172303278	-0.206402952714387	-0.349319867926062	-0.386122183714589	-0.379201508477348	-0.359651516320089	-0.330877734521123	-0.304112144032237	-0.277741505771652	-0.24970055134832	-0.210560056866617	-0.138280388784728	-0.0534914737219299	-0.0154148181825434	-0.00416076996015324	-0.00409574651852221	0.000571407433276954	-0.000869755002061448	0.000446779419383089	-0.00242821208698743	-0.00340160382556683	-0.00351813345478386	-0.0051592958376028	-0.00515813943821248	-0.0063836732222443	-0.0081275190856628
0.0172475541308297	0.0175864947116072	0.0136607183590522	0.0120944258946782	0.0146309634903738	0.011800081195539	0.0151261421065131	0.0093783356736968	0.0129732747534471	0.0100299539042581	0.0123754574955108	0.0117582568994443	0.0120817009001737	0.014166919360531	0.00863309618591679	0.00609258353489731	0.002582499208825	0.00106657707705451	0.00477958781291798	0.00526904266043278	0.00510847633476763	-0.00341072687695897	-0.000120915986804917	0.000628439675444705	0.00446409737374479	-0.031023491049996	-0.148971089124296	-0.267206594918378	-0.325428397129065	-0.333055701158884	-0.311915249572964	-0.277563125603984	-0.237263252010646	-0.18330746616133	-0.111467595575026	-0.0463126670656977	-0.00287214181526779	-0.000847354488742959	-0.00166376463623994	-0.00525558618838692	-0.00358252878508187	-0.00329698427034892	0.00066376535895844	0.0018086633548388	0.00569459719895025	0.00522694086529418	0.000904820487085092	-0.00470851384765318	-0.00180892486467406	-0.0010256347181056
-0.0123186114873641	-0.0234826420290778	-0.0246731416853399	-0.0330264775390506	-0.0240104347659865	-0.0237985924743349	-0.0145400289723652	-0.0119256465451607	-0.00789791016043395	-0.0140405539523159	-0.0123827044720779	-0.0173010109788734	-0.0253080917524659	-0.0143408242522064	-0.00894739470434967	-0.00263584507565593	0.000609514617944301	0.000458677392196898	-0.00377677526311995	-0.00746743975695035	-0.00327142912065925	-0.000116924298102753	0.00336484566999426	0.000650228802832675	0.0018011180127352	-0.0181990111827066	-0.0507494811668721	-0.0876764608817463	-0.130471271646613	-0.153923203858177	-0.156487575491417	-0.142995599879248	-0.105491126202985	-0.0608017191277945	-0.0218805206467275	-0.0103994213353885	0.00397779654143769	0.00109323285945545	0.00068515758587328	0.000645400429896419	-0.000565447852581397	-0.00132541307950686	-0.000352210588741739	-0.00085557894660509	0.00177426978467825	0.00476191322656969	0.00765139507412364	0.00629264293002579	0.0062182495590188	0.00508595271604504
0.0389711125805798	0.0395968157087037	0.0388562768642387	0.0387925670223766	0.0386450533894735	0.0334822889058452	0.0339282756285728	0.0275208045511981	0.0210468758806916	0.0144320030025024	0.00931250614588577	0.00302043036114536	-0.00592402812632603	-0.00900483314143705	-0.00682029250024987	-0.0052865848239244	-0.00227567908487359	-0.00430436048540621	-0.00605304843337016	-0.00657219015713788	-0.00612944155975771	-0.00317186751580754	-0.001425111961493	-0.00475351926008909	-0.0182887040408825	-0.0720596638168223	-0.154818484585183	-0.202625022386228	-0.196051012680144	-0.187675437884644	-0.173191908403214	-0.153415497800533	-0.127038637046049	-0.0882262498465565	-0.0643133243842099	-0.0388532840754694	-0.017771396359876	-0.00904549682803314	-0.00800042712320231	-0.00577979248826489	-0.00395859391587513	-0.00273265805500765	-0.00301254627787748	-0.00218527950367239	0.00203264706938577	0.00422202052367796	0.00362431686964478	0.00306706975568208	0.0042135662813314	0.00398007890320661
0.0614388101614712	0.0616811297024198	0.0624432038714661	0.0632522186993488	0.0605194861047205	0.0551003264461206	0.0521898441647806	0.0443699873397384	0.0351916872499024	0.0197031722507009	0.00633426656730248	-0.0103424830499523	-0.0227314229453337	-0.0279225534355325	-0.0288876846887664	-0.0254678463554675	-0.022512225479635	-0.0204841357718492	-0.020625905896932	-0.0156038190728248	-0.0109105361542945	-0.00533275639031821	-0.00517890564734536	-0.02781809057456	-0.0803759152890904	-0.244041966724689	-0.448729714734654	-0.507975437413216	-0.451567037804845	-0.394792275064465	-0.346563039961991	-0.30205537417019	-0.24988802732821	-0.200404190566387	-0.156011317331567	-0.0887556441270278	-0.0372039712222636	-0.0195448178652681	-0.0170741605027303	-0.0122332439517103	-0.00837380169578018	-0.00620181405582502	-0.00349837219617654	-0.000774379556100817	0.00207032854999823	0.00168938880409674	0.00175366763172863	0.00169280053314049	0.00290763495986104	0.00204585459290275
0.100814224838448	0.0990418080765272	0.0956681478203356	0.097528118130318	0.0949182043073504	0.0855485264335813	0.0742524788850246	0.0620382263632854	0.0476292281051486	0.0285136371890591	0.00485536069604357	-0.0221761321513183	-0.0419036937428418	-0.054710926890407	-0.052677928265484	-0.0469109659093982	-0.0394758233187878	-0.0315888405516893	-0.0272885255891556	-0.0196907902304749	-0.014468624064989	-0.00725373498705261	-0.0129956215476255	-0.0629173717931184	-0.244892848018766	-0.508725971629688	-0.594907026512972	-0.56034201699673	-0.501632602079422	-0.449673781804322	-0.401301752738268	-0.352382994328765	-0.31194495894914	-0.267384618423166	-0.207049443194209	-0.118796069737109	-0.0517089515270318	-0.0325458931594423	-0.0271905686796957	-0.0194197402440275	-0.0135057092381682	-0.00868612686978449	-0.00440787625608322	-0.00174157930680985	0.00057264304251707	0.00135742372842899	0.00206163088057619	0.000656905850381637	0.000970725520770952	-0.000539404514389546
0.136131655389813	0.137390975315116	0.134808133086001	0.133146626655172	0.128100598832255	0.114254625935046	0.103275431704403	0.083632009010128	0.0581029942687667	0.0318183283730409	-0.00576764292122582	-0.0422488424617407	-0.069807705769859	-0.0866083927362091	-0.084263613283566	-0.0723788291052984	-0.0551708210728905	-0.0442399789916197	-0.0341714955115115	-0.0273534076585743	-0.0185263665810037	-0.0126919501014768	-0.0244331716148248	-0.137054612516869	-0.437872497000965	-0.554591691262778	-0.566478249944135	-0.517969637721325	-0.467463274152469	-0.420629922001755	-0.379751096392236	-0.340431568071805	-0.302066610511848	-0.259836153316522	-0.199796387691011	-0.116748838875941	-0.0577874567822095	-0.0387153878250775	-0.0311963516737967	-0.0218521802689032	-0.012578734103482	-0.00531981796863488	0.0017869762593079	0.00512704532754382	0.00736185298113824	0.00750222944537814	0.00920471989912349	0.00812038511484137	0.00667724052375503	0.00338248383775638
0.161020481493139	0.159513678064616	0.16198103125142	0.159760916369293	0.151299098335636	0.137801847365873	0.114646931270626	0.0909240250616169	0.0670752882201577	0.0379341744581641	-0.00513123351096778	-0.0421804410639557	-0.0723220448914173	-0.0929786263038343	-0.0839745382365174	-0.0729777596262706	-0.0553133219393209	-0.0400941130445376	-0.0307929065069627	-0.0255913521799759	-0.0208100185525203	-0.0312454541426699	-0.0653574215310417	-0.246805145579457	-0.472034315130173	-0.515515783659793	-0.491608463070776	-0.450177426464912	-0.413602933411449	-0.383389186872405	-0.347814664384665	-0.31552773960452	-0.277944285931948	-0.234958430740895	-0.180339750909987	-0.112630844052165	-0.0640329976199061	-0.0470237589180527	-0.0360453437184681	-0.0238379263879048	-0.0114829755932185	-0.00241475283120884	0.00393009546344204	0.0076758119531949	0.0120494367245176	0.0159871522537322	0.0174973373423841	0.0151495506761747	0.0142387856083423	0.00971163783831639
0.168053287210643	0.16688612590956	0.17126517235699	0.16944124324186	0.163941871060521	0.15253745394666	0.131288087643939	0.108877704589519	0.0784691954545827	0.0488055695356476	0.0172501954790919	-0.0131759283804357	-0.0382059961137322	-0.0569598842345181	-0.0588313716060497	-0.0529420923324026	-0.0457396286181011	-0.0331392873421257	-0.0267093742485082	-0.0242047587284203	-0.0327075864597524	-0.0786766034210202	-0.160605194051152	-0.324141543165184	-0.439847579583085	-0.454628747632674	-0.420390869573784	-0.382360845836936	-0.352045833657499	-0.330442831770946	-0.308080354847496	-0.277312482955207	-0.240186990565335	-0.194966091839598	-0.149212785362178	-0.100088713089452	-0.0631241058891782	-0.0434960053660431	-0.0336762724936847	-0.019441370606625	-0.00495502891095749	0.00701993900569652	0.014862518842946	0.0207467766078193	0.0258437161648477	0.0308642629405795	0.0332454466926524	0.0328959463783157	0.0335171548363416	0.0297697461361609
0.162487793761701	0.162925890764677	0.164789410494946	0.16510420076782	0.16175184777718	0.151571254338211	0.13690868367912	0.118338748505884	0.0985712250965119	0.0770285930096462	0.0533728882485684	0.0319864195884261	0.00880939115371396	-0.00744092033144163	-0.0165497553155007	-0.0236690513562016	-0.025875837933019	-0.0251528672258825	-0.0279628645773308	-0.0425450859656881	-0.0845610317067783	-0.177496338596969	-0.256776815827147	-0.342120192361664	-0.381271193133858	-0.381890432756643	-0.354245519783318	-0.324355813147858	-0.301183188486318	-0.284488183885942	-0.269858935289967	-0.239523740542025	-0.198265636660942	-0.160511979448974	-0.126317801691985	-0.0914388058264822	-0.058346515024902	-0.039271955156106	-0.0291703443131315	-0.0134110010828535	0.000806958155520284	0.0135500352357669	0.0228446092655167	0.0289741499123564	0.0359563247766823	0.0405072891287678	0.0442639997754298	0.0437730933148178	0.0446562076343519	0.0390400753261241
0.15758976536756	0.159418291345688	0.158823149162892	0.157282914898621	0.149447735580354	0.14074593861885	0.128655910193685	0.124878849540444	0.117337979169906	0.103381700103634	0.092447475580028	0.0739046095389955	0.0554737668160179	0.0402278629825269	0.0241711561984793	0.00430816807965058	-0.00964137791932684	-0.0280540798152312	-0.0560844048426685	-0.102355025971931	-0.173118704123203	-0.249351628693036	-0.281252727655156	-0.309793896398139	-0.313424272326664	-0.314872632482604	-0.299420709052126	-0.273804257380399	-0.255419325082077	-0.238527782600514	-0.221015376222621	-0.190212172872298	-0.153053860020343	-0.125013564605476	-0.102658416652176	-0.0762396167323606	-0.0491263895116746	-0.0303705226630433	-0.0192449221499767	-0.00405710094613913	0.00938055654027879	0.0199641686138086	0.0299569818408059	0.0389984858988523	0.047303338813764	0.0516908713209153	0.0556639083925535	0.0558434472142059	0.0619225500746868	0.06235442518192
0.146660711731048	0.148815652918994	0.145316516415635	0.139805333661488	0.123961537754368	0.119068567885745	0.113061574792175	0.117909933273078	0.115993882228386	0.113165819417703	0.0994298786644263	0.0905156317063084	0.076062395333706	0.0558888965514929	0.0379019763559	0.00913463411296964	-0.0184751908063898	-0.054276539429866	-0.0986268723971319	-0.153677217612069	-0.205515234238936	-0.241533459431198	-0.251342997400029	-0.258966621427189	-0.256055890910508	-0.258325987990073	-0.247410167850914	-0.231478563442623	-0.215023668444489	-0.19623124097028	-0.172375732273316	-0.14511339346511	-0.119187765044116	-0.0997943888196901	-0.0829677025717452	-0.0629499398557645	-0.0383968155406934	-0.0226042047716516	-0.0108343598139699	0.00215181029382424	0.0130019156363711	0.0218331696288755	0.0317367845818827	0.0401305130878471	0.0475460535527374	0.0519430882970911	0.0559311544657255	0.0575766957291642	0.0613045025796975	0.065189276412468
0.134847209423771	0.137231285566186	0.128230867010767	0.11463156189106	0.105794458378831	0.104866615754802	0.103896013546489	0.102313323722962	0.100053908976228	0.0947575382504339	0.088128995910135	0.0779496511938581	0.0688070726757426	0.0485435555686836	0.0278234012234421	-0.00100263924518037	-0.0337923125770421	-0.0704942045167559	-0.112691526527156	-0.152098438127831	-0.182072750890526	-0.198309042071222	-0.20135616412722	-0.20380553999099	-0.206009943186447	-0.205767315709444	-0.198159758513434	-0.187940978956021	-0.173187266908469	-0.152667762730861	-0.129088931370589	-0.109418267780898	-0.0926018092891281	-0.0751366915366644	-0.0597636961318158	-0.0452003182444916	-0.0265516184346329	-0.0138903591476682	-0.00310919750165149	0.00834653991086577	0.0180137353869537	0.0252921742996347	0.0328859778543763	0.0423813277338415	0.0478931790899794	0.051967048713011	0.0530676228968681	0.0580426809719516	0.0643245686629568	0.0679387350077553
0.111903091283283	0.113836240773669	0.10107312675325	0.0882434635986031	0.0864717074325655	0.0844589321198728	0.0785975889156268	0.075765938885707	0.0739676184323521	0.0682433502083212	0.0614418101511358	0.0499629081711839	0.0413308881395351	0.0280218648495283	0.00529059735611303	-0.016776079804192	-0.0416902637342674	-0.067446162586625	-0.0936331360044956	-0.11786584863201	-0.138966449427307	-0.153361626245329	-0.156115570929456	-0.158827711631836	-0.160017456137325	-0.15807621608432	-0.150377912996953	-0.137884240954717	-0.124746702894477	-0.109722066956668	-0.0930803166360149	-0.0781816463992095	-0.0641986069420013	-0.0509287618605794	-0.0393901779620052	-0.0294479395684407	-0.0146342873362847	-0.00587889413304478	0.00354209341058265	0.0132913792326944	0.0220873437992289	0.029185704375245	0.0339848513155649	0.0402285003883064	0.0429049733301298	0.0465914287970496	0.048478702831986	0.0543190690226104	0.0590624327655391	0.0629365497331833
0.0796782683597412	0.0784299458121947	0.0696184437838513	0.0605975520704371	0.0599832914872481	0.0538974731130931	0.0490931238133954	0.0446018300609526	0.0423593210381848	0.0371200993563036	0.0329417636974637	0.0258476300470695	0.0184210947580943	0.0109235483333924	-0.00856788331242308	-0.0234532754661385	-0.0367546733069556	-0.0534401060307991	-0.0706878241948062	-0.0854646282716996	-0.0984182691280637	-0.107404561574173	-0.111225895288079	-0.113109210348924	-0.111718629188714	-0.110078270683493	-0.102876674458535	-0.0920616038189092	-0.0834203120707361	-0.0730540483281712	-0.061945827187746	-0.0518844359454741	-0.041227581263844	-0.0328148997250153	-0.023869315942341	-0.0168151979209595	-0.00595360669006869	0.000833870087345498	0.00737199287718674	0.0148205428679262	0.0216576338839229	0.0266328450413011	0.0302945483849059	0.0364839662947868	0.0372334519872634	0.0408217635515026	0.0388792421072067	0.0447263749309611	0.0470379249198627	0.0500230161389518
0.0366155156345292	0.0380549952459105	0.0385961218555942	0.0343410549043539	0.028178854400706	0.0224936755358729	0.0164272650703157	0.014341164787843	0.0129578804123106	0.0103269733564524	0.00517142527434311	0.00426674289261045	0.000406677724715904	-0.00239570554253445	-0.0138740951316136	-0.0244746565715977	-0.0305210361705807	-0.0410058044742092	-0.047913287763034	-0.055842299212026	-0.0632682597637175	-0.0665595729953216	-0.0685828644220918	-0.0671192638815399	-0.0648867340345154	-0.0620882728856547	-0.0587129318300392	-0.0539986561157331	-0.0466832284117711	-0.0404830317966928	-0.0330550713285786	-0.0268041897270728	-0.0203322603978379	-0.0164339329154423	-0.010371887388835	-0.00770879235337734	-0.00208629208395909	0.00242513649942368	0.00783069408065131	0.0128799930426046	0.0175740169631834	0.0208849339769434	0.0229248192575891	0.0247436947014792	0.0252928940900997	0.0265448965252754	0.0259558516604301	0.0283361341272644	0.0309296277460651	0.0335860477355008
0.00155560065304894	0.00183266032738122	0.00474896698282742	0.00174913325317829	-0.00140334107790722	-0.00395679208159184	-0.00678471400318995	-0.00724987668746146	-0.00795353114212626	-0.00850463172818466	-0.0109000502931802	-0.011336674218409	-0.0135087529393388	-0.0134031740776098	-0.0163917380147963	-0.0211423229905158	-0.0230043234928904	-0.0264734351840445	-0.0273959039155441	-0.0290958149763352	-0.0289898448736229	-0.0280849842179645	-0.0275794827616218	-0.0246236046320743	-0.0194736760781511	-0.0172975660981034	-0.0165884240319759	-0.0144150885592408	-0.0120073296609923	-0.00910999957360527	-0.00613255703982208	-0.0046570693623086	-0.00207144480382132	-0.00170201146766544	-4.30542918571205e-05	-0.00143071115232586	0.000647467754062588	0.00234096566976985	0.00364770362956554	0.00592158584946389	0.00704940210204556	0.00772834372773844	0.00815997322232085	0.0110747307419997	0.0119803211267392	0.0124879203442598	0.00934118722038909	0.0101854848945098	0.0108506401183119	0.012284192932627
-0.029764151040406	-0.0223977184047998	-0.0244776678802418	-0.026422504492942	-0.0293135499010604	-0.0294950164001208	-0.0308848276396705	-0.0298437807277289	-0.0292791370748311	-0.0280324748743252	-0.0284218874054543	-0.0277744291528926	-0.027008725410461	-0.02712805818953	-0.0222892554809209	-0.01867105113623	-0.0150129856942026	-0.0108387724444734	-0.00452677083880918	0.000944290550492735	0.00609598104619863	0.00958091457701646	0.0124784724933732	0.015201944851499	0.0191861244460997	0.0184550981225439	0.0198788716377278	0.0200257387774593	0.0204205320339161	0.019490028253411	0.0178959280704207	0.0157414701016689	0.0130793299325535	0.00918606571492301	0.00745573887701581	0.00320815846440072	0.000501267697922452	-0.00224944824732772	-0.00339256631068982	-0.00487625854582726	-0.00586155674645502	-0.00892976672827024	-0.0103829112465621	-0.0117629559093294	-0.0115586959305129	-0.01242541641082	-0.0109268581916215	-0.0096421281928157	-0.00909166742817263	-0.0093160708191879
-0.0608270522230345	-0.057853139899482	-0.0562418224445187	-0.0571648464961911	-0.0585682637701548	-0.0552704574474232	-0.0529949268666394	-0.0532922406583104	-0.0534582340434995	-0.0513083021020999	-0.0501604709031346	-0.0474015680228991	-0.043394067488703	-0.0403325232354574	-0.0291940032116852	-0.0193930978971631	-0.00861651956357728	0.00411322329880352	0.0160738019628828	0.0283440327733656	0.0377556825270768	0.0471963035996903	0.0528143936082289	0.0567764170828408	0.0608889835817598	0.0615581922195116	0.06087014058686	0.0574093381078773	0.0529943302966086	0.0486977746616144	0.0421361487932347	0.0355219203836842	0.0294365295310625	0.0204116222946726	0.0135972501958053	0.00756012745143441	0.000707627462449739	-0.00480263951264338	-0.00891305223063884	-0.0131150530226736	-0.016916581421375	-0.0216566890022088	-0.02451453326704	-0.028055017127953	-0.0292061384229455	-0.0292787853582514	-0.0271797133643328	-0.0277480578633766	-0.0283373545985198	-0.0284210185817603
-0.0920788841504807	-0.0960617136577083	-0.0916394647134102	-0.0893719528703384	-0.0865719394798927	-0.0818723839372669	-0.0784461167457478	-0.08110329763747	-0.0822750305869132	-0.0789060177840358	-0.074212237382557	-0.0678107017295194	-0.061026088285799	-0.0526135151284988	-0.0347649313121497	-0.0215114189198586	-0.00217043167138927	0.0193435807211296	0.0382327572408621	0.0557842730852454	0.0739378317558297	0.085424300910632	0.0940477458261173	0.0992563383957278	0.104618284225363	0.107226134543169	0.106775538511168	0.101495300643905	0.0917116111059622	0.0815632135836823	0.0702911478006652	0.0602363325403396	0.0494891072651382	0.0375529053805751	0.0257374461551931	0.017746642189022	0.00474112495462936	-0.00374340661274131	-0.00979068929143527	-0.0166616079516282	-0.0230684274054807	-0.0286836723931458	-0.0332587681421573	-0.0381400448148683	-0.0387476909039738	-0.0398202372702794	-0.0390684053742294	-0.0420284898849908	-0.0440618260777694	-0.044794679289203
-0.125417843120666	-0.12838183445079	-0.126273331814514	-0.117002811467234	-0.113536594559052	-0.115889979058737	-0.115323088611432	-0.11193143292644	-0.110588229195033	-0.10514361706277	-0.0979507168738037	-0.0895611786678205	-0.0792340681722701	-0.0601113136305531	-0.0380712337022372	-0.0160798485984933	0.0125417266542898	0.0429247567665747	0.0699490487875174	0.0966073058578355	0.119930618987967	0.135257579781471	0.144831641176576	0.149064941569369	0.153280461156854	0.151704824759947	0.150279481610601	0.145968429813891	0.136166012127279	0.122910042757256	0.107385397115657	0.0927178163357899	0.0771439524128336	0.0606492678201845	0.0450008038858289	0.0333687931082008	0.016011694883904	0.00320728011619973	-0.00495165951305622	-0.0146443663583098	-0.0234710850980338	-0.0302075916829479	-0.0366720631391031	-0.041932658436	-0.0449060639821573	-0.0449039920107679	-0.0443572441244378	-0.050013491884954	-0.0534146829358693	-0.0548678243713498
-0.144008271191093	-0.14786397047679	-0.150533438511764	-0.142402957741519	-0.132544657241294	-0.130014131956174	-0.132354340657693	-0.13495048411399	-0.131657277069893	-0.126279540021654	-0.118169902714877	-0.105679526497176	-0.0906833572634441	-0.0707550651211291	-0.0445421377435932	-0.0165119893566517	0.0197856184543944	0.0562647961997272	0.0993092275463409	0.140128220547572	0.175354162134987	0.196199029409473	0.20450606479386	0.207383582089075	0.209876468017671	0.207056069260339	0.203652868492421	0.199069114322318	0.188210230950197	0.176389983658488	0.156223824061113	0.133895621904553	0.110018633810729	0.0885561862482318	0.0681484557039553	0.0533148817919656	0.0309473879379468	0.0133097736095077	0.00236038841727345	-0.00952274279889721	-0.0192887818838442	-0.0276687026613042	-0.036098091611899	-0.0426095263418431	-0.0461851465464314	-0.048884284226123	-0.0508344407131338	-0.0539238631985566	-0.0559250349469305	-0.0569574158917948
-0.141600692867376	-0.14478331074492	-0.151728771096161	-0.148356123842615	-0.143301428718271	-0.13104954049797	-0.13172306806256	-0.129019692782437	-0.129648062565484	-0.12404840606706	-0.114196110101364	-0.0985216633347425	-0.0801768547478827	-0.0605139060779322	-0.0352438092175756	-0.00830136729041698	0.0173500416458467	0.0469278521242294	0.0920280373164515	0.148838761627726	0.210311812093014	0.254730153169543	0.274218648345413	0.27375266395385	0.269296883407281	0.261628265217646	0.256591914731023	0.246289408981995	0.234432673579796	0.222081724251385	0.204080237610576	0.180142480285925	0.150167491674333	0.120921894460947	0.0953020268500688	0.0738008097125486	0.0474109398387716	0.0263033305476816	0.0137566106590604	0.000282651319178874	-0.0103396582283958	-0.021097602577098	-0.0308298964255405	-0.0363828670571956	-0.0423368726032523	-0.0469519752389752	-0.0508705702742462	-0.0501546373726183	-0.0496633317339335	-0.047355231572104
-0.119627159174525	-0.116861071940206	-0.119321365994888	-0.119967566368347	-0.110533069714819	-0.0980001708752085	-0.0887857878115228	-0.0875507560003965	-0.0848519583732148	-0.0811610448158252	-0.0596460011308467	-0.0476645820861109	-0.034507920840218	-0.0210764918292748	-0.00560242739378631	0.00849331014909067	0.025542021537042	0.034015993992017	0.0495346761418907	0.0881120245268855	0.163058997453348	0.254161196088254	0.313121168485922	0.337331719817084	0.340244306370317	0.326512627396837	0.312414099817559	0.296145458855673	0.279026824196345	0.265951215723364	0.247613690094542	0.223064248473839	0.189580790975394	0.155321002317142	0.123163973431515	0.0951293237487315	0.063719040143243	0.0381692669457898	0.0265927156703489	0.0126219584330969	0.00030260214768526	-0.0109309790363204	-0.0218521554683751	-0.0283669958077522	-0.0339437262655276	-0.0397430742462375	-0.0433077479164518	-0.0401780209839929	-0.0353481464424779	-0.0277198005604196
-0.0720203993585346	-0.0697673543444569	-0.0702163510874895	-0.070014024560601	-0.0635656757482878	-0.0494317920484853	-0.0312324397549906	-0.0199567090612868	-0.00651659581645805	0.0042177511288773	0.0186326382240883	0.0239217989440464	0.0353668384486339	0.0386955408919187	0.0409639620263366	0.0332772822884966	0.0313502110440404	0.0309974842684267	0.0304233109321019	0.0357246062191508	0.0623127401874927	0.151100472700905	0.283087003950896	0.362029382023777	0.408080366685786	0.399823187333628	0.383969186699393	0.355088657814195	0.327959071907536	0.307742436103689	0.288236077691814	0.264303795164252	0.228668504043842	0.187716529161791	0.148449292524706	0.113028313672101	0.0787368966335486	0.0525984984087607	0.0406285349763995	0.0268645900788027	0.0154555534409788	0.00387680957339836	-0.00607195409676558	-0.0124572994681572	-0.0160702763768694	-0.0200521179580525	-0.0229484584629591	-0.0226121879189953	-0.0189924753202981	-0.0120590196209513
-0.0291101435389348	-0.0217504757879983	-0.0233476433223845	-0.0180444023211799	-0.00997993793393076	-0.00194521062214798	0.00960510365012405	0.0270659881503009	0.0424604547848594	0.0588120285975354	0.0762745113974204	0.0860737393404206	0.0949443067250936	0.0957562839047337	0.0893249368206575	0.0687701685007345	0.0494519466876393	0.0350916414596023	0.028143593019118	0.0206039665169942	0.0199041467116952	0.0465765396919025	0.157529877222655	0.309003586137718	0.439020370370031	0.474781599308104	0.461898953713287	0.423417828248328	0.385267604565153	0.35196342720827	0.325765133476639	0.301359568622534	0.267838439052953	0.223044978210473	0.170306278896683	0.121987191343026	0.082425187868684	0.057861333713278	0.0489290907972195	0.0372919879742505	0.0264470264866819	0.0169861935128418	0.00927341225449504	0.00399442621574167	0.00148812978119926	-0.00197611115986392	-0.00419008027328631	-0.00366876491436897	-0.00190039871364669	0.00237434582317634
-0.00553551777767179	-0.00189909684696614	0.00215593422133464	0.00349957216903635	0.00744191005195831	0.0189378257002901	0.0267701871908412	0.04278570885604	0.0521971118237917	0.071775213447093	0.0868537292222853	0.10250196235989	0.110323780543206	0.116382984798927	0.114715188811545	0.0976473900583697	0.0681905018934573	0.0403337228862324	0.0257141263659005	0.0179960330092901	0.00875624615275547	0.0131504282382253	0.0561307866614056	0.17103462308224	0.40417328261546	0.528783313204715	0.535778109973409	0.492736957679916	0.4415876210501	0.395183216278977	0.359692924321606	0.330296362658984	0.296225326563649	0.252335510092673	0.190842494144021	0.127008833713142	0.074406209743441	0.0520652450004805	0.0462066736578509	0.0372620837137772	0.0294387389866409	0.0225375533064882	0.01710590665103	0.0124247564591059	0.00977179681050976	0.00759065138001833	0.00727158492555754	0.0072674936436402	0.00895026123588518	0.0108937945095174
-0.00795717440411467	-0.00666639289241467	-0.00123619173044283	0.00098466537305333	0.000764237083374075	0.0060317351172264	0.0108178808293308	0.0172864074709019	0.0256068240285141	0.0374750084173439	0.0509862933111499	0.0658435111447512	0.0769304780485838	0.0883866419473618	0.0937884416504314	0.0838021558626029	0.0598798638987826	0.0315177151218778	0.0173625097777392	0.0113260974373626	0.00630835887281509	0.00239788469913744	0.0214335747325192	0.060582231854812	0.210502206667145	0.471772964197734	0.56185937574165	0.529858865381216	0.472583414580487	0.413052863542699	0.365030128817765	0.320213347633847	0.293941744139439	0.257054094059008	0.197677104302	0.125799657418769	0.0603907976830362	0.0381901649566158	0.0339868525203269	0.0281038905945477	0.0240739467787755	0.0193861588336457	0.0164106590232309	0.0134034005262162	0.0107931866582701	0.00801840391709843	0.00700160709032443	0.00550254124250668	0.00560192185871813	0.00582580772851014
-0.0107627793473826	-0.00972376166157914	-0.00615935164076318	-0.00580858656851384	-0.00510603486311745	-0.00342826641776026	-0.00333851786192354	0.00119181569467301	0.00301850388005225	0.0108944610409634	0.0215799578708508	0.0353083896545978	0.0447935366934462	0.0561165517334525	0.0646857466901297	0.0600347329587993	0.043264297713382	0.0246474227325336	0.0129661807441444	0.00755456674973276	0.0049651129943148	0.00219118900018467	0.00669320921107239	0.0214219361989957	0.0514375792257438	0.152768149056797	0.359318152568258	0.444762684981277	0.424537595004103	0.35888782381306	0.305593160271993	0.238316079633535	0.218616688520115	0.199256321706508	0.167278500056253	0.109162015059424	0.0433378543541427	0.0192871124724177	0.0181464733575705	0.0162726517456142	0.0163081604653071	0.0140151586717073	0.0120783049532842	0.00918095491964683	0.00686008352114075	0.00438428251067925	0.0031240662234332	0.00315030474500169	0.00180893938149521	0.00100976182800423
-0.00925154311204532	-0.00960194445855383	-0.0107864838209327	-0.0114252060529774	-0.0113254422939141	-0.0134663533998272	-0.0157324548336478	-0.00971762056310401	-0.00873129861600315	-0.00594764671827019	-0.00244653599625213	0.00443313536384801	0.0134545182335455	0.0186468218255309	0.0209720119208151	0.0163181553081744	0.00893219428125673	0.00512872019140562	0.0044163129448093	0.00387358538972077	0.00222580736251557	-0.000469874761596153	-0.000196264546238976	0.00287614710054888	0.00814199233334684	0.0245252213053718	0.0790625592002544	0.121892255611808	0.144944148864128	0.130224053587265	0.130509442719098	0.0997150165241187	0.090564465073348	0.081365552776916	0.0819279058548832	0.0563234502077805	0.0168920824336909	0.00140372829283088	0.00145851180808318	0.0026751510828803	0.00516105251099869	0.00561358977097482	0.00467970189169892	0.0037100798793962	0.00231809245102467	0.0017321546230213	-0.000415771121302228	-0.000286192043176996	-0.00256171072983018	-0.00251419128464436
0.0138118313813954	0.0211996578773464	0.0176837494532406	0.0112560862598474	0.00564332093388502	0.00628819935637735	0.00858682440514428	0.00610089852158865	0.00645293483945839	0.00855901999939988	0.0153398069609042	0.0125104419384496	0.0123220186382027	0.0104315697215662	0.0101964082157734	0.0033269725719438	-0.00428325495995764	-0.00287413733753409	0.000868895794898809	-0.00430076636435278	-0.00732873203696145	-0.00991675157186031	-0.00547304441927997	-0.0046530971137235	-0.0027719565392518	0.000447426694760515	0.0153050288445225	0.0477351500331804	0.0930293354236141	0.106926393842681	0.113085261804129	0.0954054876822848	0.0797187339641977	0.0549870855325674	0.0355050525506915	0.0194953243164539	0.00221808880781852	-0.00948984135549797	-0.00853793674381323	-0.00361927168763951	-0.00295838247674787	-0.000952255408022219	-0.0043284080712712	-0.003846007961722	-0.00735124541798926	-0.00434985042838144	-0.00326884225073696	-0.00220065155194093	-0.00748486360029747	-0.00621364756567072
0.00282856517091574	0.00475870171922878	0.00757806635435677	0.00609662954089701	0.00177677093403697	-0.0119982067936486	-0.0162323149060516	-0.016228370563812	-0.00637215869136104	-0.00215623003319897	-0.00363102658579284	-0.00931216255044373	-0.0105163581027735	-0.00898192654090504	-0.00710578460718792	-0.00843021330358302	-0.0119601812114609	-0.0100127587641108	-0.0108520447300372	-0.0131186409781041	-0.0133116474067333	-0.0043074760574948	-0.00478698140707812	-0.00697734306348732	-0.00383903675874472	0.0167361803097486	0.103948100038824	0.200925725219028	0.268071798011275	0.260650863316502	0.251543661831417	0.226506083012033	0.199807070368933	0.152316274256195	0.0944376925348541	0.0446666167242582	0.0150863297590086	0.00815004509701518	0.00426637815460322	0.00356402361110423	-0.00307364438027101	0.000122828158131382	-0.00498656269035682	-0.00350088305409076	-0.0069053783957696	-0.00161294080826631	-0.0021023020441404	-0.00046171195996333	-0.00105836768815888	-0.00224148778395486
0.00642375151975283	0.00817981106808767	0.00739396368339666	0.00492427841873689	0.00384948622427887	0.000424247035353271	0.00346203348701168	0.0041884018204798	0.00654835569937299	0.00392103112350408	0.00050312378048509	0.00481053081981276	0.00464357877228214	0.00530703642524545	0.0051970747948733	0.0041636292907933	0.00586477729517582	0.00447622276141929	0.0068453823984749	0.00458462701985615	0.00571846200170262	0.00720283275444113	0.0133429205275214	0.0302713609494519	0.0807394119125702	0.194688301976065	0.328229655653258	0.354413566136895	0.348998401180791	0.318940737869359	0.299544717743	0.274621153484811	0.254681848826754	0.230610402921264	0.195234519595816	0.138154169119876	0.0648161323145562	0.0122645339589433	-0.00298850108464228	-0.00456175929955829	-0.00492622861907345	0.00327159207255185	0.00354396851915336	0.00433472238233976	0.00259439771077809	0.00521989988494993	0.00553128753917796	0.00664035571984577	0.00644702939201191	0.00455403425715353
0.00480748822293288	0.00529131675547511	0.00647259588368705	0.00640336357618795	0.00650078292615004	0.00440123068081848	0.0047276796635266	0.00626388929442275	0.00868456556381366	0.00913070987802279	0.00589339068586323	0.00657562105022604	0.00575037289636718	0.00627145251223164	0.00657599779739436	0.00698638591576926	0.00770347017846131	0.00801626886310423	0.00984667774885544	0.0114548326073522	0.0160749640217629	0.022160215894802	0.0391224304948552	0.08293243819937	0.165203604252051	0.265145030111194	0.32723850346973	0.342802459328661	0.338259038754269	0.320750174503742	0.301859606761809	0.278837462364056	0.25581145145355	0.23129347026894	0.199997467979862	0.154311136547779	0.0952565103811114	0.0424180892713043	0.0156058015736636	0.00544180587659353	0.00189463739913924	0.00255105692450921	0.00233215789336517	0.00167496619274133	0.00148269439348308	0.00271438038791494	0.00247868534868414	0.00160763107962642	0.00147663515055418	0.00169712868540743
0.00633945972425809	0.00670639888189015	0.00692982918576698	0.0070158089585753	0.00686182261791009	0.00726870514253395	0.0089277462904456	0.010175401892437	0.0108407363334131	0.0101424818371387	0.00953613386472667	0.00993334880762575	0.0100942335371019	0.00986142614896575	0.00992042299326096	0.0100587012362018	0.0115752676985746	0.0129133402743454	0.0153827084925514	0.0189466011071744	0.0255762638423864	0.0353485788412949	0.0560772096067206	0.103010930736804	0.171291631644669	0.242212744008164	0.288872896954954	0.303251963736453	0.296370295519736	0.28083356714369	0.266039930387057	0.248534932235175	0.229052997397133	0.20917071922973	0.182391911968893	0.145686081484466	0.099275502900256	0.0555583120002102	0.028156849269461	0.0141074846419774	0.00783527125046526	0.00539265992627503	0.00318412153033952	0.00187043438436187	0.000701307077782457	0.000372944198293693	8.75448977843829e-05	-0.000502634119595339	-0.0005516628080479	-0.000889692280001026
0.00613954241452968	0.00587809418948165	0.00654330646830191	0.0068376686980556	0.0068102084398986	0.00719320175234494	0.00686930377311825	0.00703236271289543	0.00748616040564576	0.00931860008194669	0.00938963190011745	0.00860791283709347	0.00964557403984009	0.0103100520113741	0.0123551367756407	0.0127292076264947	0.0143561466994188	0.0168041672074278	0.020498857093832	0.0256179813213643	0.0345160322233163	0.048186978016459	0.0712094975739625	0.110225196557686	0.159227519242183	0.202147285190062	0.230676608690111	0.243461339177471	0.243501098818101	0.235482068354081	0.223798668627727	0.209081650640876	0.193989290281478	0.173247784706113	0.150819042451139	0.124343577281756	0.0945284666086299	0.0637672931365152	0.0402439949438216	0.0246086108953858	0.0150826383683516	0.00934612945029508	0.00468534463299524	0.0025455715216279	0.000312579759016782	-0.00079106074096353	-0.00205305581042503	-0.00262361006412595	-0.00340190407759991	-0.00377860567092441
0.00796173827642842	0.00837333943510277	0.00903457095309735	0.00874817360387917	0.00902106119902648	0.00930992732808297	0.00911944123586295	0.00933875104013171	0.00985659473923016	0.0104382473442665	0.0116846350825277	0.0120270098692653	0.0137391533879143	0.0149021435760662	0.0163720444860169	0.0181422821373471	0.0210353910736323	0.0245681233891644	0.0290248312408209	0.0343698610857882	0.0438440865748393	0.0571433295304422	0.0757188704282313	0.10326494805187	0.13422874880904	0.161314989880364	0.182609488611955	0.19302272425558	0.196482559099859	0.193079440210493	0.185380960850728	0.173896443023559	0.158864968374648	0.141838116627645	0.123751036485704	0.102755919284059	0.0816513005961633	0.0601074007836038	0.0423345238920187	0.0296387321933471	0.0208542951331113	0.0150254429672368	0.0102820372842684	0.00669002988920341	0.00480330056864817	0.00290277815143992	0.00139255114575461	-0.000369100806626639	-0.000447997060893698	-0.00147550978633303
0.00864575938615565	0.00942920638801196	0.0102585117978318	0.0113803910846706	0.0112089378563281	0.0111658268085315	0.0112191705818114	0.0121637481788612	0.0116477894349253	0.0122689731614412	0.0133120937932322	0.0151599836003547	0.016465861179679	0.0181273159619134	0.0186905852790554	0.0208405991680255	0.0242828566725542	0.0286026785617493	0.033738682930514	0.0401537424633406	0.0487076676566731	0.0599766794318065	0.0747801573278487	0.0940522309717087	0.114219532773737	0.134101416042194	0.149547017500587	0.157897314162314	0.160880613784815	0.158542246833086	0.15237941451413	0.14272013024545	0.131095685170285	0.114666760834213	0.0989692775288569	0.0831604500672173	0.0672685013351914	0.0518845251859643	0.0397388738465979	0.0308272210513218	0.0240805921699919	0.0180354532645871	0.0130805847518501	0.00965774645189247	0.00750250029567202	0.00593610961844627	0.00467748367081334	0.00287178381803487	0.00300698891205391	0.00284942110366593
0.00989268744464127	0.0103560296597244	0.0111325353204637	0.0124543327682551	0.0128236057291966	0.013457783298984	0.0132408872670744	0.0139343372937045	0.0137180484146111	0.0134055146446996	0.0149936316427813	0.0171236698106928	0.0186680280714914	0.0199373753932309	0.0211001177141387	0.0242258200132237	0.0280663731241064	0.0323575220599359	0.0368561798667632	0.0431893934238898	0.0505424624398911	0.059547155566473	0.0718585339729276	0.0865058655357459	0.10087841780748	0.1139442890364	0.124274250603417	0.129921473985514	0.132618221405035	0.130067294855844	0.126461329203652	0.118653117560884	0.108934609999301	0.0950118440384318	0.0821209951053129	0.0685716234562171	0.0563109042003892	0.0435535073458563	0.0340427303646313	0.028040085116512	0.0217446916284776	0.0180759939378034	0.0150566731127128	0.0116374978369455	0.00929113400325756	0.00687858078103522	0.00610589217002915	0.00469084956801784	0.00472677557154928	0.00444915413534864
0.0101744371104847	0.0108123238316042	0.0117176470700247	0.01259874587503	0.0141193806592765	0.0144123909611724	0.0141239136804696	0.0145844970553639	0.0147692728144959	0.0146010982021588	0.0165634531900891	0.0182826740616564	0.0199062374560262	0.0210753637273331	0.0229036275054437	0.0253863699950585	0.0284985751473913	0.0326843688173472	0.0371736162501527	0.0433563914375196	0.0496611753993379	0.0575582293433966	0.066628808385632	0.0774695999105727	0.0875931552638356	0.0960420720535964	0.103346534036134	0.10745660746082	0.109172186450762	0.107626201408758	0.104356266876508	0.0983594952814667	0.0897614445192928	0.078826127162029	0.0671874005716481	0.0561053243181445	0.0456711154338913	0.0361847601169972	0.028570928042299	0.02438588057376	0.0205106170073055	0.0175912851705636	0.0145597076622386	0.0125599037159009	0.00967518616941803	0.00827249639294798	0.00764161784553735	0.00575510206719121	0.00592295758553565	0.00556118402360447
0.0108030015477696	0.0118110267636585	0.0119586037552389	0.0137485737235584	0.0147554606458228	0.0157276541139905	0.0141478575780415	0.014389879397623	0.0149982233524224	0.0160587662171367	0.0190957681162833	0.0193863709264732	0.0205839125983521	0.0217377274193412	0.0233609022184239	0.025627441181412	0.0284319949779945	0.0317971745808874	0.0352391267490447	0.0412070859970291	0.0464769421515919	0.0510165308373464	0.056557499991943	0.0655288048209748	0.073939634418331	0.0812659802211819	0.0868080691265221	0.0880489328117283	0.0884847240327706	0.0876266015136404	0.0862933255164366	0.0809847935135216	0.0729813730033925	0.063313740780343	0.0535849302557897	0.0446829719593236	0.0355513025677354	0.0284463208258796	0.023380627426542	0.0195007758774273	0.0168445822905859	0.0144950905535635	0.0138758273495723	0.0126714826489834	0.0105886199857249	0.00901518200148957	0.00779097306718797	0.00706495247025191	0.00660326903779766	0.00587088116985279
0.0104195084057568	0.0111435447073818	0.0114509290088374	0.0129447192459958	0.0144032510003294	0.0147070052682786	0.0138298422932721	0.0141642746763907	0.0146803265718461	0.0167937596129151	0.0191908058333461	0.0198174670716662	0.0202690587367404	0.0219732499821724	0.0238834309167194	0.0261633056389791	0.028597508249807	0.0318756844254427	0.0355457782846199	0.0395793334299751	0.0436320431642485	0.0472800617467168	0.0518089294494675	0.0577091494369566	0.0630559047130962	0.0688083388370248	0.0718969994539066	0.0729804448470811	0.0725980199682591	0.0722419964248622	0.0701411175123218	0.0649646582599227	0.0568354390037367	0.0504398184606891	0.0421675077956289	0.0358237822425087	0.0284012004061712	0.0234501217960217	0.0195737395371021	0.0172389920821061	0.014803756614407	0.013602376497163	0.0122016921355633	0.0108272509427553	0.00919031426623718	0.00852108676351976	0.0078792091819162	0.00721070710614744	0.00629843606190829	0.00640198530639636
0.010693367224552	0.0109676251293956	0.0112328795453186	0.012057153737809	0.013227475587819	0.0134779510745958	0.0133199872169587	0.0142114765229774	0.0149674144248204	0.0160704725265004	0.017526772716436	0.0189245996799044	0.0196932397082325	0.0212070527598457	0.0223545580090137	0.0241417968364354	0.0268038494214967	0.0300777198297578	0.033024457975456	0.0361758927319021	0.039041643257839	0.0420015823013101	0.0449426378592237	0.048711280987783	0.0526678631391165	0.0562851932997024	0.0587857326758578	0.0601106658950546	0.0600983986060284	0.0593163909550416	0.0558714036209604	0.0516919180044259	0.0453031113489466	0.0397920997138422	0.0334359719871913	0.0268387812643428	0.0210043208892616	0.0178907252049096	0.0154744419418567	0.0133858772276902	0.0120724248585111	0.0104736607498707	0.00906423286777984	0.00870283994104039	0.008082609930564	0.00773658362266396	0.00722112788313011	0.00733856905828652	0.00645495628954948	0.00703343877513918
0.0101161661762654	0.0104116401736613	0.0110395244599151	0.0109810387871718	0.0115208578936913	0.0117153622466078	0.0127893412920267	0.014255943731746	0.0148005831820883	0.0150868647418281	0.0155630465215731	0.0168573231822749	0.0179647309238778	0.0194305934888454	0.0209444743162988	0.0221444089630624	0.024309024680562	0.0272333631411597	0.0301090503276489	0.0327828275809063	0.0357207965773675	0.0397178854219728	0.0427966671004963	0.0441292216968108	0.0456595561792358	0.0469601010468705	0.0491145533331265	0.0498914261705151	0.0486464240409771	0.0462593887906584	0.0429075472246367	0.0398817738911008	0.0343596219646214	0.029667228920326	0.0247085511799146	0.0192407269727118	0.0160286462058729	0.0141570790263339	0.0131345375874489	0.0120523585626111	0.0104993951397404	0.00919794176296574	0.00729430536108673	0.00716620842509461	0.00680971693852438	0.00652632323693376	0.0064261265269081	0.00592285790029625	0.00525399239786544	0.00519660227349505
0.00974406740450699	0.00950956518325266	0.0100378639153507	0.0108217590751723	0.0114052405236014	0.0119197874089043	0.0125005019420191	0.0136178766661559	0.0141468133101667	0.01418716945181	0.0147849230749962	0.0162848440348987	0.0173149072346802	0.0181576582576875	0.0191269777863698	0.0202429853296338	0.021972424754954	0.0244240983025251	0.0265024319706503	0.0276705154004579	0.0301301331001083	0.032529891067332	0.035146067552773	0.0364593258428661	0.0374837555727918	0.0385075049216259	0.0392371473849185	0.0382935287032767	0.0366560359703922	0.0347681707948543	0.0329983869609791	0.0296364227074384	0.0259409686288817	0.0215693259212827	0.0166761788140065	0.012802867311379	0.0105485312894792	0.00892066194368635	0.0091908914651689	0.00894688148525889	0.00752981016324285	0.00643700337593917	0.00594381917777552	0.0054407969690264	0.00557663933078863	0.00565264892322142	0.00561525943546803	0.00473382729572155	0.00402359902167976	0.00349640637472815
0.00878791541481689	0.0088707533886331	0.00905700620555995	0.0101447488078564	0.0111156850640976	0.0114262084728368	0.0122573554714041	0.0118790764218577	0.0126132086779647	0.0128347070253072	0.0135432631271957	0.0138223625874455	0.0147940507045934	0.0165566626306613	0.0178266008399357	0.0183157907497129	0.0189156310911702	0.0205444269828508	0.0224966916527827	0.0240275331656696	0.02594614887944	0.0283901765254381	0.03018418046759	0.0308223915280828	0.0310170494234152	0.0307972972587071	0.0308958610679167	0.0297956770667645	0.028225737130294	0.0259403245973582	0.0234020449831241	0.0200676035181999	0.017804174191738	0.0151078682814317	0.011520854465789	0.00903475836042715	0.0071460772521175	0.00696914600583755	0.00618302673558014	0.00660203915706542	0.00572371617071797	0.00498212380994375	0.00451611721753665	0.00519711050027177	0.00466627930757314	0.00525073048425649	0.00459510420768742	0.00369523018362256	0.00291395003012945	0.00252634384247067
0.00771787709968673	0.00891544775919579	0.00839884615704519	0.00875356620033175	0.00943648041970056	0.00999056263659123	0.0107868347323004	0.0111465305483222	0.0114531324368291	0.0115250642979114	0.0118095616920187	0.0120680728029523	0.0133041700935364	0.0143281424170624	0.0150901912794476	0.0159002081130806	0.0163672292955506	0.0179399993909826	0.0186827893549929	0.0195272956940389	0.0198719455036137	0.0210093501970884	0.0214399811368288	0.0231938096959171	0.0232793786956007	0.0238460761451041	0.0233287675438554	0.0220676703547362	0.0201298334035041	0.0180465553659097	0.015780807351117	0.0138335519277313	0.0113874072644868	0.0107081153025776	0.00907620227439664	0.00702979767572001	0.00495510632633493	0.00365222818453007	0.00387927920446076	0.00356791858234819	0.00442939156539613	0.0029901363090701	0.00271048992585789	0.00366214032062704	0.00332204223616861	0.00395241432826881	0.00375029591416026	0.00377379485160866	0.00303460098717257	0.00304002379057629
0.00714308299096069	0.00692190424374415	0.00675866051932751	0.00683873107169623	0.00774607428782027	0.00833671029749065	0.0083584746013445	0.00830064773001249	0.00836528752265849	0.00903163446014642	0.00959701449087557	0.0108512923169852	0.0110682021295222	0.0118915153590655	0.0122437185858694	0.0130643787570681	0.0130747276631327	0.0138491631929671	0.0138197609476354	0.0145571518044794	0.0155337155029899	0.016638615423478	0.0167849541371159	0.0172667709971408	0.0178296812587712	0.0168650330636889	0.015508901493385	0.0142153108272524	0.0112547586033784	0.010224317184041	0.00978999266806836	0.00806482452404534	0.00590515646588093	0.00530730959915096	0.00435832047588829	0.00380657226936158	0.00312566167039069	0.00268287971422975	0.00200999148792761	0.00133633835628522	0.00234600901129067	0.00222591293730522	0.00240129433463013	0.00156797252760433	0.00134713997551413	0.00247883300154969	0.00329154582282732	0.00324344690111025	0.00309237890161803	0.00215586168324098
0.00566625797142872	0.00632416352695522	0.00673453215920094	0.00681032846249123	0.00641665778652286	0.00629013791564971	0.00678639521672312	0.00741991989765553	0.00767271821385319	0.00811772055346896	0.0081668680912053	0.00825833027610769	0.00882846328892854	0.00949644492170497	0.0098608425313445	0.00950414730314487	0.00950873563089585	0.00999090588694245	0.0102704166724623	0.011210063542634	0.0118690919547216	0.0124796395905794	0.0122077346300836	0.012557765095968	0.0123577373801783	0.0111377929403874	0.0107112367182043	0.0109128236464138	0.00962635172109381	0.00761785624795091	0.00649018974178587	0.00470712218833717	0.00496229712211397	0.00359544693843013	0.00295398095816927	0.00252947646204654	0.00197479684690722	0.00210480774869814	0.00139574427125699	0.0011876590985635	0.00190242182017379	0.00194754875059596	0.00154720986140401	0.000913615932243903	0.00152999132409806	0.00178734118136359	0.00216709043290022	0.00273608637141756	0.00243103265242364	0.00227367817919026
0.00329183938009818	0.00385195868508611	0.00480959836136874	0.00467920392562305	0.00474399240640711	0.00477131317884835	0.0051065981203794	0.00527802643316362	0.00498613284521192	0.00558687178019925	0.00686236726327299	0.00658716746750253	0.00692764133287492	0.00692526195456909	0.00696067009178649	0.00639471773940942	0.00603266656340398	0.006739398032008	0.00728565568229689	0.00814197075366658	0.00796086096349994	0.00746743131372791	0.0076952574536876	0.00746064091534247	0.0068774926866243	0.00613962680074202	0.00584123404806412	0.00508937622418933	0.00358732957375733	0.00251223234200664	0.00277135817474882	0.00230724180589104	0.00142151565486429	-0.000271081090634718	-0.000155325845252912	0.000571698459881698	0.00100151793002503	0.00154746067342337	0.000170818583289711	-0.000100278887656671	-5.53888735962154e-05	-0.000418419647453826	-0.00036901520109334	0.000425389124976925	0.00147636903950777	0.000737772159211324	0.000652020169360601	0.000736681488122185	0.00127605342593684	0.00172578022013522
0.00140257072013174	0.00167059853907673	0.00147892117028594	0.000166330515929529	0.000580559334262954	0.00103189333151329	0.0017112522640507	0.00188234137554952	0.00205054782826777	0.00238830914163553	0.00271020076274367	0.00237672676589396	0.00250404386561564	0.00243433096161274	0.00237204307804207	0.00214341393471385	0.0028937139955504	0.00238819493957498	0.00258476183139811	0.00171841625777485	0.00204085418068189	0.00246851317513947	0.00236056208998801	0.00192145910121396	0.000573681765932418	0.000356864782830213	-3.41365004940355e-05	-0.000213430399677347	-0.000600149703888469	-0.0015404508202725	-0.00105705314514162	-0.000234561691908318	-0.000434281310600005	-0.00139171181582411	-0.00163825101248083	-0.00176216935857418	-0.00142173481055099	-0.00118615786140415	-0.00148860918138817	-0.00182826690693424	-0.00187237646356076	-0.00252092352372097	-0.00318713886657022	-0.00240249444552628	-0.00231382103169111	-0.00200578085059325	-0.00112461578814751	-0.00141183703023278	-0.000614514086916874	0.000253718788486632
0.000153519892885667	0.000515050004735313	-0.000253368268221821	7.44014921446623e-05	0.000522055946856717	0.000789449442833653	0.00115127138649999	0.00202204742031995	0.00147772621274627	0.00126140519419307	0.0014612977724116	0.000979744860863947	0.000457371614486868	0.0008673842510265	0.000970937866665166	0.00164712067517537	0.00160819659148184	0.000410598876851258	0.000159300877570745	0.000362194687780969	0.000335844287763543	0.000307615995442666	1.32773929081792e-05	-0.000318284547645346	-0.000806548831777075	-0.00235268502356712	-0.00262396290800239	-0.00217746979898261	-0.00256718244410834	-0.00134114864646169	-0.00168703457140979	-0.00157894347140328	-0.00215297782814552	-0.00195541369282549	-0.00173716743550619	-0.00127715684238085	-0.00154978808104936	-0.00166127202212789	-0.00112335459617344	-0.000278892474766557	0.000103301975401299	-0.00138508206872569	-0.00177457919312151	-0.000906576907414386	-0.000563092768670385	-0.000131805512172702	-0.000239441230312478	-0.00120740133116277	-0.00149052742631335	-0.000844691537794433
-8.68021472757568e-05	-0.000224209564995886	-0.00162330107932247	-0.00209039061278399	-0.00181567785521292	-0.00179936913839217	-0.000976261974089883	-0.000199686927086522	0.000137048707299484	-0.000216511278633921	-0.000483357092448606	-0.000662324489689268	-0.00193852476327971	-0.00151314461066451	-0.000995471225396492	0.000173814776955215	-0.000690698479360962	-0.00175742705129234	-0.00199034277494482	-0.00188172750496499	-0.0024086265026215	-0.00170409825495475	-0.00173871634121299	-0.00182613606304824	-0.00299079347705148	-0.00518162093707064	-0.00443396240854476	-0.00289608147972544	-0.00273983184931151	-0.0019763612356895	-0.00206456320943104	-0.0021116284230529	-0.00168499011526299	-0.00106467424618667	-0.00133579658667928	-0.000632485589420183	-0.000787005831620269	-0.000895668218002196	-0.00056044550785185	-0.000350473240432625	-0.000247349884047864	-0.0017480910788546	-0.00158860440437793	-0.00179943284216044	-0.0013725382469099	-0.00127946200315096	-0.00173167552191113	-0.00111747512256387	-0.00186981462422708	-0.00263876387695002
[truncated: 188 more columns]
