# Supplementary material for: Performance Comparison of Centered and Tilted Blunt and Lighthouse Tip Cannulae for Drainage in Extracorporeal Life Support
Source: Cardiovasc Eng Technol. 2025 Feb 10;16(2):238–50. doi: 10.1007/s13239-024-00770-x (PMC11933157; doi:10.1007/s13239-024-00770-x)
Supplement: Supplementary file 2 — Supplementary file2 (ZIP 41,511 KB) [file 13239_2024_770_MOESM2_ESM.zip › avg_velocity/rc_0_mm/Lighthouse_90_Qc_1.3_Lmin_Qo_1.3_Lmin_rc_0_mm/x_adim.csv]

-4.27121771217712	-4.24169741697417	-4.21217712177122	-4.18265682656827	-4.15313653136531	-4.12361623616236	-4.09409594095941	-4.06457564575646	-4.03505535055351	-4.00553505535055	-3.9760147601476	-3.94649446494465	-3.9169741697417	-3.88745387453875	-3.85793357933579	-3.82841328413284	-3.79889298892989	-3.76937269372694	-3.73985239852399	-3.71033210332103	-3.68081180811808	-3.65129151291513	-3.62177121771218	-3.59225092250922	-3.56273062730627	-3.53321033210332	-3.50369003690037	-3.47416974169742	-3.44464944649447	-3.41512915129151	-3.38560885608856	-3.35608856088561	-3.32656826568266	-3.2970479704797	-3.26752767527675	-3.2380073800738	-3.20848708487085	-3.1789667896679	-3.14944649446494	-3.11992619926199	-3.09040590405904	-3.06088560885609	-3.03136531365314	-3.00184501845018	-2.97232472324723	-2.94280442804428	-2.91328413284133	-2.88376383763838	-2.85424354243542	-2.82472324723247
-4.27121771217712	-4.24169741697417	-4.21217712177122	-4.18265682656827	-4.15313653136531	-4.12361623616236	-4.09409594095941	-4.06457564575646	-4.03505535055351	-4.00553505535055	-3.9760147601476	-3.94649446494465	-3.9169741697417	-3.88745387453875	-3.85793357933579	-3.82841328413284	-3.79889298892989	-3.76937269372694	-3.73985239852399	-3.71033210332103	-3.68081180811808	-3.65129151291513	-3.62177121771218	-3.59225092250922	-3.56273062730627	-3.53321033210332	-3.50369003690037	-3.47416974169742	-3.44464944649447	-3.41512915129151	-3.38560885608856	-3.35608856088561	-3.32656826568266	-3.2970479704797	-3.26752767527675	-3.2380073800738	-3.20848708487085	-3.1789667896679	-3.14944649446494	-3.11992619926199	-3.09040590405904	-3.06088560885609	-3.03136531365314	-3.00184501845018	-2.97232472324723	-2.94280442804428	-2.91328413284133	-2.88376383763838	-2.85424354243542	-2.82472324723247
-4.27121771217712	-4.24169741697417	-4.21217712177122	-4.18265682656827	-4.15313653136531	-4.12361623616236	-4.09409594095941	-4.06457564575646	-4.03505535055351	-4.00553505535055	-3.9760147601476	-3.94649446494465	-3.9169741697417	-3.88745387453875	-3.85793357933579	-3.82841328413284	-3.79889298892989	-3.76937269372694	-3.73985239852399	-3.71033210332103	-3.68081180811808	-3.65129151291513	-3.62177121771218	-3.59225092250922	-3.56273062730627	-3.53321033210332	-3.50369003690037	-3.47416974169742	-3.44464944649447	-3.41512915129151	-3.38560885608856	-3.35608856088561	-3.32656826568266	-3.2970479704797	-3.26752767527675	-3.2380073800738	-3.20848708487085	-3.1789667896679	-3.14944649446494	-3.11992619926199	-3.09040590405904	-3.06088560885609	-3.03136531365314	-3.00184501845018	-2.97232472324723	-2.94280442804428	-2.91328413284133	-2.88376383763838	-2.85424354243542	-2.82472324723247
-4.27121771217712	-4.24169741697417	-4.21217712177122	-4.18265682656827	-4.15313653136531	-4.12361623616236	-4.09409594095941	-4.06457564575646	-4.03505535055351	-4.00553505535055	-3.9760147601476	-3.94649446494465	-3.9169741697417	-3.88745387453875	-3.85793357933579	-3.82841328413284	-3.79889298892989	-3.76937269372694	-3.73985239852399	-3.71033210332103	-3.68081180811808	-3.65129151291513	-3.62177121771218	-3.59225092250922	-3.56273062730627	-3.53321033210332	-3.50369003690037	-3.47416974169742	-3.44464944649447	-3.41512915129151	-3.38560885608856	-3.35608856088561	-3.32656826568266	-3.2970479704797	-3.26752767527675	-3.2380073800738	-3.20848708487085	-3.1789667896679	-3.14944649446494	-3.11992619926199	-3.09040590405904	-3.06088560885609	-3.03136531365314	-3.00184501845018	-2.97232472324723	-2.94280442804428	-2.91328413284133	-2.88376383763838	-2.85424354243542	-2.82472324723247
-4.27121771217712	-4.24169741697417	-4.21217712177122	-4.18265682656827	-4.15313653136531	-4.12361623616236	-4.09409594095941	-4.06457564575646	-4.03505535055351	-4.00553505535055	-3.9760147601476	-3.94649446494465	-3.9169741697417	-3.88745387453875	-3.85793357933579	-3.82841328413284	-3.79889298892989	-3.76937269372694	-3.73985239852399	-3.71033210332103	-3.68081180811808	-3.65129151291513	-3.62177121771218	-3.59225092250922	-3.56273062730627	-3.53321033210332	-3.50369003690037	-3.47416974169742	-3.44464944649447	-3.41512915129151	-3.38560885608856	-3.35608856088561	-3.32656826568266	-3.2970479704797	-3.26752767527675	-3.2380073800738	-3.20848708487085	-3.1789667896679	-3.14944649446494	-3.11992619926199	-3.09040590405904	-3.06088560885609	-3.03136531365314	-3.00184501845018	-2.97232472324723	-2.94280442804428	-2.91328413284133	-2.88376383763838	-2.85424354243542	-2.82472324723247
-4.27121771217712	-4.24169741697417	-4.21217712177122	-4.18265682656827	-4.15313653136531	-4.12361623616236	-4.09409594095941	-4.06457564575646	-4.03505535055351	-4.00553505535055	-3.9760147601476	-3.94649446494465	-3.9169741697417	-3.88745387453875	-3.85793357933579	-3.82841328413284	-3.79889298892989	-3.76937269372694	-3.73985239852399	-3.71033210332103	-3.68081180811808	-3.65129151291513	-3.62177121771218	-3.59225092250922	-3.56273062730627	-3.53321033210332	-3.50369003690037	-3.47416974169742	-3.44464944649447	-3.41512915129151	-3.38560885608856	-3.35608856088561	-3.32656826568266	-3.2970479704797	-3.26752767527675	-3.2380073800738	-3.20848708487085	-3.1789667896679	-3.14944649446494	-3.11992619926199	-3.09040590405904	-3.06088560885609	-3.03136531365314	-3.00184501845018	-2.97232472324723	-2.94280442804428	-2.91328413284133	-2.88376383763838	-2.85424354243542	-2.82472324723247
-4.27121771217712	-4.24169741697417	-4.21217712177122	-4.18265682656827	-4.15313653136531	-4.12361623616236	-4.09409594095941	-4.06457564575646	-4.03505535055351	-4.00553505535055	-3.9760147601476	-3.94649446494465	-3.9169741697417	-3.88745387453875	-3.85793357933579	-3.82841328413284	-3.79889298892989	-3.76937269372694	-3.73985239852399	-3.71033210332103	-3.68081180811808	-3.65129151291513	-3.62177121771218	-3.59225092250922	-3.56273062730627	-3.53321033210332	-3.50369003690037	-3.47416974169742	-3.44464944649447	-3.41512915129151	-3.38560885608856	-3.35608856088561	-3.32656826568266	-3.2970479704797	-3.26752767527675	-3.2380073800738	-3.20848708487085	-3.1789667896679	-3.14944649446494	-3.11992619926199	-3.09040590405904	-3.06088560885609	-3.03136531365314	-3.00184501845018	-2.97232472324723	-2.94280442804428	-2.91328413284133	-2.88376383763838	-2.85424354243542	-2.82472324723247
-4.27121771217712	-4.24169741697417	-4.21217712177122	-4.18265682656827	-4.15313653136531	-4.12361623616236	-4.09409594095941	-4.06457564575646	-4.03505535055351	-4.00553505535055	-3.9760147601476	-3.94649446494465	-3.9169741697417	-3.88745387453875	-3.85793357933579	-3.82841328413284	-3.79889298892989	-3.76937269372694	-3.73985239852399	-3.71033210332103	-3.68081180811808	-3.65129151291513	-3.62177121771218	-3.59225092250922	-3.56273062730627	-3.53321033210332	-3.50369003690037	-3.47416974169742	-3.44464944649447	-3.41512915129151	-3.38560885608856	-3.35608856088561	-3.32656826568266	-3.2970479704797	-3.26752767527675	-3.2380073800738	-3.20848708487085	-3.1789667896679	-3.14944649446494	-3.11992619926199	-3.09040590405904	-3.06088560885609	-3.03136531365314	-3.00184501845018	-2.97232472324723	-2.94280442804428	-2.91328413284133	-2.88376383763838	-2.85424354243542	-2.82472324723247
-4.27121771217712	-4.24169741697417	-4.21217712177122	-4.18265682656827	-4.15313653136531	-4.12361623616236	-4.09409594095941	-4.06457564575646	-4.03505535055351	-4.00553505535055	-3.9760147601476	-3.94649446494465	-3.9169741697417	-3.88745387453875	-3.85793357933579	-3.82841328413284	-3.79889298892989	-3.76937269372694	-3.73985239852399	-3.71033210332103	-3.68081180811808	-3.65129151291513	-3.62177121771218	-3.59225092250922	-3.56273062730627	-3.53321033210332	-3.50369003690037	-3.47416974169742	-3.44464944649447	-3.41512915129151	-3.38560885608856	-3.35608856088561	-3.32656826568266	-3.2970479704797	-3.26752767527675	-3.2380073800738	-3.20848708487085	-3.1789667896679	-3.14944649446494	-3.11992619926199	-3.09040590405904	-3.06088560885609	-3.03136531365314	-3.00184501845018	-2.97232472324723	-2.94280442804428	-2.91328413284133	-2.88376383763838	-2.85424354243542	-2.82472324723247
-4.27121771217712	-4.24169741697417	-4.21217712177122	-4.18265682656827	-4.15313653136531	-4.12361623616236	-4.09409594095941	-4.06457564575646	-4.03505535055351	-4.00553505535055	-3.9760147601476	-3.94649446494465	-3.9169741697417	-3.88745387453875	-3.85793357933579	-3.82841328413284	-3.79889298892989	-3.76937269372694	-3.73985239852399	-3.71033210332103	-3.68081180811808	-3.65129151291513	-3.62177121771218	-3.59225092250922	-3.56273062730627	-3.53321033210332	-3.50369003690037	-3.47416974169742	-3.44464944649447	-3.41512915129151	-3.38560885608856	-3.35608856088561	-3.32656826568266	-3.2970479704797	-3.26752767527675	-3.2380073800738	-3.20848708487085	-3.1789667896679	-3.14944649446494	-3.11992619926199	-3.09040590405904	-3.06088560885609	-3.03136531365314	-3.00184501845018	-2.97232472324723	-2.94280442804428	-2.91328413284133	-2.88376383763838	-2.85424354243542	-2.82472324723247
-4.27121771217712	-4.24169741697417	-4.21217712177122	-4.18265682656827	-4.15313653136531	-4.12361623616236	-4.09409594095941	-4.06457564575646	-4.03505535055351	-4.00553505535055	-3.9760147601476	-3.94649446494465	-3.9169741697417	-3.88745387453875	-3.85793357933579	-3.82841328413284	-3.79889298892989	-3.76937269372694	-3.73985239852399	-3.71033210332103	-3.68081180811808	-3.65129151291513	-3.62177121771218	-3.59225092250922	-3.56273062730627	-3.53321033210332	-3.50369003690037	-3.47416974169742	-3.44464944649447	-3.41512915129151	-3.38560885608856	-3.35608856088561	-3.32656826568266	-3.2970479704797	-3.26752767527675	-3.2380073800738	-3.20848708487085	-3.1789667896679	-3.14944649446494	-3.11992619926199	-3.09040590405904	-3.06088560885609	-3.03136531365314	-3.00184501845018	-2.97232472324723	-2.94280442804428	-2.91328413284133	-2.88376383763838	-2.85424354243542	-2.82472324723247
-4.27121771217712	-4.24169741697417	-4.21217712177122	-4.18265682656827	-4.15313653136531	-4.12361623616236	-4.09409594095941	-4.06457564575646	-4.03505535055351	-4.00553505535055	-3.9760147601476	-3.94649446494465	-3.9169741697417	-3.88745387453875	-3.85793357933579	-3.82841328413284	-3.79889298892989	-3.76937269372694	-3.73985239852399	-3.71033210332103	-3.68081180811808	-3.65129151291513	-3.62177121771218	-3.59225092250922	-3.56273062730627	-3.53321033210332	-3.50369003690037	-3.47416974169742	-3.44464944649447	-3.41512915129151	-3.38560885608856	-3.35608856088561	-3.32656826568266	-3.2970479704797	-3.26752767527675	-3.2380073800738	-3.20848708487085	-3.1789667896679	-3.14944649446494	-3.11992619926199	-3.09040590405904	-3.06088560885609	-3.03136531365314	-3.00184501845018	-2.97232472324723	-2.94280442804428	-2.91328413284133	-2.88376383763838	-2.85424354243542	-2.82472324723247
-4.27121771217712	-4.24169741697417	-4.21217712177122	-4.18265682656827	-4.15313653136531	-4.12361623616236	-4.09409594095941	-4.06457564575646	-4.03505535055351	-4.00553505535055	-3.9760147601476	-3.94649446494465	-3.9169741697417	-3.88745387453875	-3.85793357933579	-3.82841328413284	-3.79889298892989	-3.76937269372694	-3.73985239852399	-3.71033210332103	-3.68081180811808	-3.65129151291513	-3.62177121771218	-3.59225092250922	-3.56273062730627	-3.53321033210332	-3.50369003690037	-3.47416974169742	-3.44464944649447	-3.41512915129151	-3.38560885608856	-3.35608856088561	-3.32656826568266	-3.2970479704797	-3.26752767527675	-3.2380073800738	-3.20848708487085	-3.1789667896679	-3.14944649446494	-3.11992619926199	-3.09040590405904	-3.06088560885609	-3.03136531365314	-3.00184501845018	-2.97232472324723	-2.94280442804428	-2.91328413284133	-2.88376383763838	-2.85424354243542	-2.82472324723247
-4.27121771217712	-4.24169741697417	-4.21217712177122	-4.18265682656827	-4.15313653136531	-4.12361623616236	-4.09409594095941	-4.06457564575646	-4.03505535055351	-4.00553505535055	-3.9760147601476	-3.94649446494465	-3.9169741697417	-3.88745387453875	-3.85793357933579	-3.82841328413284	-3.79889298892989	-3.76937269372694	-3.73985239852399	-3.71033210332103	-3.68081180811808	-3.65129151291513	-3.62177121771218	-3.59225092250922	-3.56273062730627	-3.53321033210332	-3.50369003690037	-3.47416974169742	-3.44464944649447	-3.41512915129151	-3.38560885608856	-3.35608856088561	-3.32656826568266	-3.2970479704797	-3.26752767527675	-3.2380073800738	-3.20848708487085	-3.1789667896679	-3.14944649446494	-3.11992619926199	-3.09040590405904	-3.06088560885609	-3.03136531365314	-3.00184501845018	-2.97232472324723	-2.94280442804428	-2.91328413284133	-2.88376383763838	-2.85424354243542	-2.82472324723247
-4.27121771217712	-4.24169741697417	-4.21217712177122	-4.18265682656827	-4.15313653136531	-4.12361623616236	-4.09409594095941	-4.06457564575646	-4.03505535055351	-4.00553505535055	-3.9760147601476	-3.94649446494465	-3.9169741697417	-3.88745387453875	-3.85793357933579	-3.82841328413284	-3.79889298892989	-3.76937269372694	-3.73985239852399	-3.71033210332103	-3.68081180811808	-3.65129151291513	-3.62177121771218	-3.59225092250922	-3.56273062730627	-3.53321033210332	-3.50369003690037	-3.47416974169742	-3.44464944649447	-3.41512915129151	-3.38560885608856	-3.35608856088561	-3.32656826568266	-3.2970479704797	-3.26752767527675	-3.2380073800738	-3.20848708487085	-3.1789667896679	-3.14944649446494	-3.11992619926199	-3.09040590405904	-3.06088560885609	-3.03136531365314	-3.00184501845018	-2.97232472324723	-2.94280442804428	-2.91328413284133	-2.88376383763838	-2.85424354243542	-2.82472324723247
-4.27121771217712	-4.24169741697417	-4.21217712177122	-4.18265682656827	-4.15313653136531	-4.12361623616236	-4.09409594095941	-4.06457564575646	-4.03505535055351	-4.00553505535055	-3.9760147601476	-3.94649446494465	-3.9169741697417	-3.88745387453875	-3.85793357933579	-3.82841328413284	-3.79889298892989	-3.76937269372694	-3.73985239852399	-3.71033210332103	-3.68081180811808	-3.65129151291513	-3.62177121771218	-3.59225092250922	-3.56273062730627	-3.53321033210332	-3.50369003690037	-3.47416974169742	-3.44464944649447	-3.41512915129151	-3.38560885608856	-3.35608856088561	-3.32656826568266	-3.2970479704797	-3.26752767527675	-3.2380073800738	-3.20848708487085	-3.1789667896679	-3.14944649446494	-3.11992619926199	-3.09040590405904	-3.06088560885609	-3.03136531365314	-3.00184501845018	-2.97232472324723	-2.94280442804428	-2.91328413284133	-2.88376383763838	-2.85424354243542	-2.82472324723247
-4.27121771217712	-4.24169741697417	-4.21217712177122	-4.18265682656827	-4.15313653136531	-4.12361623616236	-4.09409594095941	-4.06457564575646	-4.03505535055351	-4.00553505535055	-3.9760147601476	-3.94649446494465	-3.9169741697417	-3.88745387453875	-3.85793357933579	-3.82841328413284	-3.79889298892989	-3.76937269372694	-3.73985239852399	-3.71033210332103	-3.68081180811808	-3.65129151291513	-3.62177121771218	-3.59225092250922	-3.56273062730627	-3.53321033210332	-3.50369003690037	-3.47416974169742	-3.44464944649447	-3.41512915129151	-3.38560885608856	-3.35608856088561	-3.32656826568266	-3.2970479704797	-3.26752767527675	-3.2380073800738	-3.20848708487085	-3.1789667896679	-3.14944649446494	-3.11992619926199	-3.09040590405904	-3.06088560885609	-3.03136531365314	-3.00184501845018	-2.97232472324723	-2.94280442804428	-2.91328413284133	-2.88376383763838	-2.85424354243542	-2.82472324723247
-4.27121771217712	-4.24169741697417	-4.21217712177122	-4.18265682656827	-4.15313653136531	-4.12361623616236	-4.09409594095941	-4.06457564575646	-4.03505535055351	-4.00553505535055	-3.9760147601476	-3.94649446494465	-3.9169741697417	-3.88745387453875	-3.85793357933579	-3.82841328413284	-3.79889298892989	-3.76937269372694	-3.73985239852399	-3.71033210332103	-3.68081180811808	-3.65129151291513	-3.62177121771218	-3.59225092250922	-3.56273062730627	-3.53321033210332	-3.50369003690037	-3.47416974169742	-3.44464944649447	-3.41512915129151	-3.38560885608856	-3.35608856088561	-3.32656826568266	-3.2970479704797	-3.26752767527675	-3.2380073800738	-3.20848708487085	-3.1789667896679	-3.14944649446494	-3.11992619926199	-3.09040590405904	-3.06088560885609	-3.03136531365314	-3.00184501845018	-2.97232472324723	-2.94280442804428	-2.91328413284133	-2.88376383763838	-2.85424354243542	-2.82472324723247
-4.27121771217712	-4.24169741697417	-4.21217712177122	-4.18265682656827	-4.15313653136531	-4.12361623616236	-4.09409594095941	-4.06457564575646	-4.03505535055351	-4.00553505535055	-3.9760147601476	-3.94649446494465	-3.9169741697417	-3.88745387453875	-3.85793357933579	-3.82841328413284	-3.79889298892989	-3.76937269372694	-3.73985239852399	-3.71033210332103	-3.68081180811808	-3.65129151291513	-3.62177121771218	-3.59225092250922	-3.56273062730627	-3.53321033210332	-3.50369003690037	-3.47416974169742	-3.44464944649447	-3.41512915129151	-3.38560885608856	-3.35608856088561	-3.32656826568266	-3.2970479704797	-3.26752767527675	-3.2380073800738	-3.20848708487085	-3.1789667896679	-3.14944649446494	-3.11992619926199	-3.09040590405904	-3.06088560885609	-3.03136531365314	-3.00184501845018	-2.97232472324723	-2.94280442804428	-2.91328413284133	-2.88376383763838	-2.85424354243542	-2.82472324723247
-4.27121771217712	-4.24169741697417	-4.21217712177122	-4.18265682656827	-4.15313653136531	-4.12361623616236	-4.09409594095941	-4.06457564575646	-4.03505535055351	-4.00553505535055	-3.9760147601476	-3.94649446494465	-3.9169741697417	-3.88745387453875	-3.85793357933579	-3.82841328413284	-3.79889298892989	-3.76937269372694	-3.73985239852399	-3.71033210332103	-3.68081180811808	-3.65129151291513	-3.62177121771218	-3.59225092250922	-3.56273062730627	-3.53321033210332	-3.50369003690037	-3.47416974169742	-3.44464944649447	-3.41512915129151	-3.38560885608856	-3.35608856088561	-3.32656826568266	-3.2970479704797	-3.26752767527675	-3.2380073800738	-3.20848708487085	-3.1789667896679	-3.14944649446494	-3.11992619926199	-3.09040590405904	-3.06088560885609	-3.03136531365314	-3.00184501845018	-2.97232472324723	-2.94280442804428	-2.91328413284133	-2.88376383763838	-2.85424354243542	-2.82472324723247
-4.27121771217712	-4.24169741697417	-4.21217712177122	-4.18265682656827	-4.15313653136531	-4.12361623616236	-4.09409594095941	-4.06457564575646	-4.03505535055351	-4.00553505535055	-3.9760147601476	-3.94649446494465	-3.9169741697417	-3.88745387453875	-3.85793357933579	-3.82841328413284	-3.79889298892989	-3.76937269372694	-3.73985239852399	-3.71033210332103	-3.68081180811808	-3.65129151291513	-3.62177121771218	-3.59225092250922	-3.56273062730627	-3.53321033210332	-3.50369003690037	-3.47416974169742	-3.44464944649447	-3.41512915129151	-3.38560885608856	-3.35608856088561	-3.32656826568266	-3.2970479704797	-3.26752767527675	-3.2380073800738	-3.20848708487085	-3.1789667896679	-3.14944649446494	-3.11992619926199	-3.09040590405904	-3.06088560885609	-3.03136531365314	-3.00184501845018	-2.97232472324723	-2.94280442804428	-2.91328413284133	-2.88376383763838	-2.85424354243542	-2.82472324723247
-4.27121771217712	-4.24169741697417	-4.21217712177122	-4.18265682656827	-4.15313653136531	-4.12361623616236	-4.09409594095941	-4.06457564575646	-4.03505535055351	-4.00553505535055	-3.9760147601476	-3.94649446494465	-3.9169741697417	-3.88745387453875	-3.85793357933579	-3.82841328413284	-3.79889298892989	-3.76937269372694	-3.73985239852399	-3.71033210332103	-3.68081180811808	-3.65129151291513	-3.62177121771218	-3.59225092250922	-3.56273062730627	-3.53321033210332	-3.50369003690037	-3.47416974169742	-3.44464944649447	-3.41512915129151	-3.38560885608856	-3.35608856088561	-3.32656826568266	-3.2970479704797	-3.26752767527675	-3.2380073800738	-3.20848708487085	-3.1789667896679	-3.14944649446494	-3.11992619926199	-3.09040590405904	-3.06088560885609	-3.03136531365314	-3.00184501845018	-2.97232472324723	-2.94280442804428	-2.91328413284133	-2.88376383763838	-2.85424354243542	-2.82472324723247
-4.27121771217712	-4.24169741697417	-4.21217712177122	-4.18265682656827	-4.15313653136531	-4.12361623616236	-4.09409594095941	-4.06457564575646	-4.03505535055351	-4.00553505535055	-3.9760147601476	-3.94649446494465	-3.9169741697417	-3.88745387453875	-3.85793357933579	-3.82841328413284	-3.79889298892989	-3.76937269372694	-3.73985239852399	-3.71033210332103	-3.68081180811808	-3.65129151291513	-3.62177121771218	-3.59225092250922	-3.56273062730627	-3.53321033210332	-3.50369003690037	-3.47416974169742	-3.44464944649447	-3.41512915129151	-3.38560885608856	-3.35608856088561	-3.32656826568266	-3.2970479704797	-3.26752767527675	-3.2380073800738	-3.20848708487085	-3.1789667896679	-3.14944649446494	-3.11992619926199	-3.09040590405904	-3.06088560885609	-3.03136531365314	-3.00184501845018	-2.97232472324723	-2.94280442804428	-2.91328413284133	-2.88376383763838	-2.85424354243542	-2.82472324723247
-4.27121771217712	-4.24169741697417	-4.21217712177122	-4.18265682656827	-4.15313653136531	-4.12361623616236	-4.09409594095941	-4.06457564575646	-4.03505535055351	-4.00553505535055	-3.9760147601476	-3.94649446494465	-3.9169741697417	-3.88745387453875	-3.85793357933579	-3.82841328413284	-3.79889298892989	-3.76937269372694	-3.73985239852399	-3.71033210332103	-3.68081180811808	-3.65129151291513	-3.62177121771218	-3.59225092250922	-3.56273062730627	-3.53321033210332	-3.50369003690037	-3.47416974169742	-3.44464944649447	-3.41512915129151	-3.38560885608856	-3.35608856088561	-3.32656826568266	-3.2970479704797	-3.26752767527675	-3.2380073800738	-3.20848708487085	-3.1789667896679	-3.14944649446494	-3.11992619926199	-3.09040590405904	-3.06088560885609	-3.03136531365314	-3.00184501845018	-2.97232472324723	-2.94280442804428	-2.91328413284133	-2.88376383763838	-2.85424354243542	-2.82472324723247
-4.27121771217712	-4.24169741697417	-4.21217712177122	-4.18265682656827	-4.15313653136531	-4.12361623616236	-4.09409594095941	-4.06457564575646	-4.03505535055351	-4.00553505535055	-3.9760147601476	-3.94649446494465	-3.9169741697417	-3.88745387453875	-3.85793357933579	-3.82841328413284	-3.79889298892989	-3.76937269372694	-3.73985239852399	-3.71033210332103	-3.68081180811808	-3.65129151291513	-3.62177121771218	-3.59225092250922	-3.56273062730627	-3.53321033210332	-3.50369003690037	-3.47416974169742	-3.44464944649447	-3.41512915129151	-3.38560885608856	-3.35608856088561	-3.32656826568266	-3.2970479704797	-3.26752767527675	-3.2380073800738	-3.20848708487085	-3.1789667896679	-3.14944649446494	-3.11992619926199	-3.09040590405904	-3.06088560885609	-3.03136531365314	-3.00184501845018	-2.97232472324723	-2.94280442804428	-2.91328413284133	-2.88376383763838	-2.85424354243542	-2.82472324723247
-4.27121771217712	-4.24169741697417	-4.21217712177122	-4.18265682656827	-4.15313653136531	-4.12361623616236	-4.09409594095941	-4.06457564575646	-4.03505535055351	-4.00553505535055	-3.9760147601476	-3.94649446494465	-3.9169741697417	-3.88745387453875	-3.85793357933579	-3.82841328413284	-3.79889298892989	-3.76937269372694	-3.73985239852399	-3.71033210332103	-3.68081180811808	-3.65129151291513	-3.62177121771218	-3.59225092250922	-3.56273062730627	-3.53321033210332	-3.50369003690037	-3.47416974169742	-3.44464944649447	-3.41512915129151	-3.38560885608856	-3.35608856088561	-3.32656826568266	-3.2970479704797	-3.26752767527675	-3.2380073800738	-3.20848708487085	-3.1789667896679	-3.14944649446494	-3.11992619926199	-3.09040590405904	-3.06088560885609	-3.03136531365314	-3.00184501845018	-2.97232472324723	-2.94280442804428	-2.91328413284133	-2.88376383763838	-2.85424354243542	-2.82472324723247
-4.27121771217712	-4.24169741697417	-4.21217712177122	-4.18265682656827	-4.15313653136531	-4.12361623616236	-4.09409594095941	-4.06457564575646	-4.03505535055351	-4.00553505535055	-3.9760147601476	-3.94649446494465	-3.9169741697417	-3.88745387453875	-3.85793357933579	-3.82841328413284	-3.79889298892989	-3.76937269372694	-3.73985239852399	-3.71033210332103	-3.68081180811808	-3.65129151291513	-3.62177121771218	-3.59225092250922	-3.56273062730627	-3.53321033210332	-3.50369003690037	-3.47416974169742	-3.44464944649447	-3.41512915129151	-3.38560885608856	-3.35608856088561	-3.32656826568266	-3.2970479704797	-3.26752767527675	-3.2380073800738	-3.20848708487085	-3.1789667896679	-3.14944649446494	-3.11992619926199	-3.09040590405904	-3.06088560885609	-3.03136531365314	-3.00184501845018	-2.97232472324723	-2.94280442804428	-2.91328413284133	-2.88376383763838	-2.85424354243542	-2.82472324723247
-4.27121771217712	-4.24169741697417	-4.21217712177122	-4.18265682656827	-4.15313653136531	-4.12361623616236	-4.09409594095941	-4.06457564575646	-4.03505535055351	-4.00553505535055	-3.9760147601476	-3.94649446494465	-3.9169741697417	-3.88745387453875	-3.85793357933579	-3.82841328413284	-3.79889298892989	-3.76937269372694	-3.73985239852399	-3.71033210332103	-3.68081180811808	-3.65129151291513	-3.62177121771218	-3.59225092250922	-3.56273062730627	-3.53321033210332	-3.50369003690037	-3.47416974169742	-3.44464944649447	-3.41512915129151	-3.38560885608856	-3.35608856088561	-3.32656826568266	-3.2970479704797	-3.26752767527675	-3.2380073800738	-3.20848708487085	-3.1789667896679	-3.14944649446494	-3.11992619926199	-3.09040590405904	-3.06088560885609	-3.03136531365314	-3.00184501845018	-2.97232472324723	-2.94280442804428	-2.91328413284133	-2.88376383763838	-2.85424354243542	-2.82472324723247
-4.27121771217712	-4.24169741697417	-4.21217712177122	-4.18265682656827	-4.15313653136531	-4.12361623616236	-4.09409594095941	-4.06457564575646	-4.03505535055351	-4.00553505535055	-3.9760147601476	-3.94649446494465	-3.9169741697417	-3.88745387453875	-3.85793357933579	-3.82841328413284	-3.79889298892989	-3.76937269372694	-3.73985239852399	-3.71033210332103	-3.68081180811808	-3.65129151291513	-3.62177121771218	-3.59225092250922	-3.56273062730627	-3.53321033210332	-3.50369003690037	-3.47416974169742	-3.44464944649447	-3.41512915129151	-3.38560885608856	-3.35608856088561	-3.32656826568266	-3.2970479704797	-3.26752767527675	-3.2380073800738	-3.20848708487085	-3.1789667896679	-3.14944649446494	-3.11992619926199	-3.09040590405904	-3.06088560885609	-3.03136531365314	-3.00184501845018	-2.97232472324723	-2.94280442804428	-2.91328413284133	-2.88376383763838	-2.85424354243542	-2.82472324723247
-4.27121771217712	-4.24169741697417	-4.21217712177122	-4.18265682656827	-4.15313653136531	-4.12361623616236	-4.09409594095941	-4.06457564575646	-4.03505535055351	-4.00553505535055	-3.9760147601476	-3.94649446494465	-3.9169741697417	-3.88745387453875	-3.85793357933579	-3.82841328413284	-3.79889298892989	-3.76937269372694	-3.73985239852399	-3.71033210332103	-3.68081180811808	-3.65129151291513	-3.62177121771218	-3.59225092250922	-3.56273062730627	-3.53321033210332	-3.50369003690037	-3.47416974169742	-3.44464944649447	-3.41512915129151	-3.38560885608856	-3.35608856088561	-3.32656826568266	-3.2970479704797	-3.26752767527675	-3.2380073800738	-3.20848708487085	-3.1789667896679	-3.14944649446494	-3.11992619926199	-3.09040590405904	-3.06088560885609	-3.03136531365314	-3.00184501845018	-2.97232472324723	-2.94280442804428	-2.91328413284133	-2.88376383763838	-2.85424354243542	-2.82472324723247
-4.27121771217712	-4.24169741697417	-4.21217712177122	-4.18265682656827	-4.15313653136531	-4.12361623616236	-4.09409594095941	-4.06457564575646	-4.03505535055351	-4.00553505535055	-3.9760147601476	-3.94649446494465	-3.9169741697417	-3.88745387453875	-3.85793357933579	-3.82841328413284	-3.79889298892989	-3.76937269372694	-3.73985239852399	-3.71033210332103	-3.68081180811808	-3.65129151291513	-3.62177121771218	-3.59225092250922	-3.56273062730627	-3.53321033210332	-3.50369003690037	-3.47416974169742	-3.44464944649447	-3.41512915129151	-3.38560885608856	-3.35608856088561	-3.32656826568266	-3.2970479704797	-3.26752767527675	-3.2380073800738	-3.20848708487085	-3.1789667896679	-3.14944649446494	-3.11992619926199	-3.09040590405904	-3.06088560885609	-3.03136531365314	-3.00184501845018	-2.97232472324723	-2.94280442804428	-2.91328413284133	-2.88376383763838	-2.85424354243542	-2.82472324723247
-4.27121771217712	-4.24169741697417	-4.21217712177122	-4.18265682656827	-4.15313653136531	-4.12361623616236	-4.09409594095941	-4.06457564575646	-4.03505535055351	-4.00553505535055	-3.9760147601476	-3.94649446494465	-3.9169741697417	-3.88745387453875	-3.85793357933579	-3.82841328413284	-3.79889298892989	-3.76937269372694	-3.73985239852399	-3.71033210332103	-3.68081180811808	-3.65129151291513	-3.62177121771218	-3.59225092250922	-3.56273062730627	-3.53321033210332	-3.50369003690037	-3.47416974169742	-3.44464944649447	-3.41512915129151	-3.38560885608856	-3.35608856088561	-3.32656826568266	-3.2970479704797	-3.26752767527675	-3.2380073800738	-3.20848708487085	-3.1789667896679	-3.14944649446494	-3.11992619926199	-3.09040590405904	-3.06088560885609	-3.03136531365314	-3.00184501845018	-2.97232472324723	-2.94280442804428	-2.91328413284133	-2.88376383763838	-2.85424354243542	-2.82472324723247
-4.27121771217712	-4.24169741697417	-4.21217712177122	-4.18265682656827	-4.15313653136531	-4.12361623616236	-4.09409594095941	-4.06457564575646	-4.03505535055351	-4.00553505535055	-3.9760147601476	-3.94649446494465	-3.9169741697417	-3.88745387453875	-3.85793357933579	-3.82841328413284	-3.79889298892989	-3.76937269372694	-3.73985239852399	-3.71033210332103	-3.68081180811808	-3.65129151291513	-3.62177121771218	-3.59225092250922	-3.56273062730627	-3.53321033210332	-3.50369003690037	-3.47416974169742	-3.44464944649447	-3.41512915129151	-3.38560885608856	-3.35608856088561	-3.32656826568266	-3.2970479704797	-3.26752767527675	-3.2380073800738	-3.20848708487085	-3.1789667896679	-3.14944649446494	-3.11992619926199	-3.09040590405904	-3.06088560885609	-3.03136531365314	-3.00184501845018	-2.97232472324723	-2.94280442804428	-2.91328413284133	-2.88376383763838	-2.85424354243542	-2.82472324723247
-4.27121771217712	-4.24169741697417	-4.21217712177122	-4.18265682656827	-4.15313653136531	-4.12361623616236	-4.09409594095941	-4.06457564575646	-4.03505535055351	-4.00553505535055	-3.9760147601476	-3.94649446494465	-3.9169741697417	-3.88745387453875	-3.85793357933579	-3.82841328413284	-3.79889298892989	-3.76937269372694	-3.73985239852399	-3.71033210332103	-3.68081180811808	-3.65129151291513	-3.62177121771218	-3.59225092250922	-3.56273062730627	-3.53321033210332	-3.50369003690037	-3.47416974169742	-3.44464944649447	-3.41512915129151	-3.38560885608856	-3.35608856088561	-3.32656826568266	-3.2970479704797	-3.26752767527675	-3.2380073800738	-3.20848708487085	-3.1789667896679	-3.14944649446494	-3.11992619926199	-3.09040590405904	-3.06088560885609	-3.03136531365314	-3.00184501845018	-2.97232472324723	-2.94280442804428	-2.91328413284133	-2.88376383763838	-2.85424354243542	-2.82472324723247
-4.27121771217712	-4.24169741697417	-4.21217712177122	-4.18265682656827	-4.15313653136531	-4.12361623616236	-4.09409594095941	-4.06457564575646	-4.03505535055351	-4.00553505535055	-3.9760147601476	-3.94649446494465	-3.9169741697417	-3.88745387453875	-3.85793357933579	-3.82841328413284	-3.79889298892989	-3.76937269372694	-3.73985239852399	-3.71033210332103	-3.68081180811808	-3.65129151291513	-3.62177121771218	-3.59225092250922	-3.56273062730627	-3.53321033210332	-3.50369003690037	-3.47416974169742	-3.44464944649447	-3.41512915129151	-3.38560885608856	-3.35608856088561	-3.32656826568266	-3.2970479704797	-3.26752767527675	-3.2380073800738	-3.20848708487085	-3.1789667896679	-3.14944649446494	-3.11992619926199	-3.09040590405904	-3.06088560885609	-3.03136531365314	-3.00184501845018	-2.97232472324723	-2.94280442804428	-2.91328413284133	-2.88376383763838	-2.85424354243542	-2.82472324723247
-4.27121771217712	-4.24169741697417	-4.21217712177122	-4.18265682656827	-4.15313653136531	-4.12361623616236	-4.09409594095941	-4.06457564575646	-4.03505535055351	-4.00553505535055	-3.9760147601476	-3.94649446494465	-3.9169741697417	-3.88745387453875	-3.85793357933579	-3.82841328413284	-3.79889298892989	-3.76937269372694	-3.73985239852399	-3.71033210332103	-3.68081180811808	-3.65129151291513	-3.62177121771218	-3.59225092250922	-3.56273062730627	-3.53321033210332	-3.50369003690037	-3.47416974169742	-3.44464944649447	-3.41512915129151	-3.38560885608856	-3.35608856088561	-3.32656826568266	-3.2970479704797	-3.26752767527675	-3.2380073800738	-3.20848708487085	-3.1789667896679	-3.14944649446494	-3.11992619926199	-3.09040590405904	-3.06088560885609	-3.03136531365314	-3.00184501845018	-2.97232472324723	-2.94280442804428	-2.91328413284133	-2.88376383763838	-2.85424354243542	-2.82472324723247
-4.27121771217712	-4.24169741697417	-4.21217712177122	-4.18265682656827	-4.15313653136531	-4.12361623616236	-4.09409594095941	-4.06457564575646	-4.03505535055351	-4.00553505535055	-3.9760147601476	-3.94649446494465	-3.9169741697417	-3.88745387453875	-3.85793357933579	-3.82841328413284	-3.79889298892989	-3.76937269372694	-3.73985239852399	-3.71033210332103	-3.68081180811808	-3.65129151291513	-3.62177121771218	-3.59225092250922	-3.56273062730627	-3.53321033210332	-3.50369003690037	-3.47416974169742	-3.44464944649447	-3.41512915129151	-3.38560885608856	-3.35608856088561	-3.32656826568266	-3.2970479704797	-3.26752767527675	-3.2380073800738	-3.20848708487085	-3.1789667896679	-3.14944649446494	-3.11992619926199	-3.09040590405904	-3.06088560885609	-3.03136531365314	-3.00184501845018	-2.97232472324723	-2.94280442804428	-2.91328413284133	-2.88376383763838	-2.85424354243542	-2.82472324723247
-4.27121771217712	-4.24169741697417	-4.21217712177122	-4.18265682656827	-4.15313653136531	-4.12361623616236	-4.09409594095941	-4.06457564575646	-4.03505535055351	-4.00553505535055	-3.9760147601476	-3.94649446494465	-3.9169741697417	-3.88745387453875	-3.85793357933579	-3.82841328413284	-3.79889298892989	-3.76937269372694	-3.73985239852399	-3.71033210332103	-3.68081180811808	-3.65129151291513	-3.62177121771218	-3.59225092250922	-3.56273062730627	-3.53321033210332	-3.50369003690037	-3.47416974169742	-3.44464944649447	-3.41512915129151	-3.38560885608856	-3.35608856088561	-3.32656826568266	-3.2970479704797	-3.26752767527675	-3.2380073800738	-3.20848708487085	-3.1789667896679	-3.14944649446494	-3.11992619926199	-3.09040590405904	-3.06088560885609	-3.03136531365314	-3.00184501845018	-2.97232472324723	-2.94280442804428	-2.91328413284133	-2.88376383763838	-2.85424354243542	-2.82472324723247
-4.27121771217712	-4.24169741697417	-4.21217712177122	-4.18265682656827	-4.15313653136531	-4.12361623616236	-4.09409594095941	-4.06457564575646	-4.03505535055351	-4.00553505535055	-3.9760147601476	-3.94649446494465	-3.9169741697417	-3.88745387453875	-3.85793357933579	-3.82841328413284	-3.79889298892989	-3.76937269372694	-3.73985239852399	-3.71033210332103	-3.68081180811808	-3.65129151291513	-3.62177121771218	-3.59225092250922	-3.56273062730627	-3.53321033210332	-3.50369003690037	-3.47416974169742	-3.44464944649447	-3.41512915129151	-3.38560885608856	-3.35608856088561	-3.32656826568266	-3.2970479704797	-3.26752767527675	-3.2380073800738	-3.20848708487085	-3.1789667896679	-3.14944649446494	-3.11992619926199	-3.09040590405904	-3.06088560885609	-3.03136531365314	-3.00184501845018	-2.97232472324723	-2.94280442804428	-2.91328413284133	-2.88376383763838	-2.85424354243542	-2.82472324723247
-4.27121771217712	-4.24169741697417	-4.21217712177122	-4.18265682656827	-4.15313653136531	-4.12361623616236	-4.09409594095941	-4.06457564575646	-4.03505535055351	-4.00553505535055	-3.9760147601476	-3.94649446494465	-3.9169741697417	-3.88745387453875	-3.85793357933579	-3.82841328413284	-3.79889298892989	-3.76937269372694	-3.73985239852399	-3.71033210332103	-3.68081180811808	-3.65129151291513	-3.62177121771218	-3.59225092250922	-3.56273062730627	-3.53321033210332	-3.50369003690037	-3.47416974169742	-3.44464944649447	-3.41512915129151	-3.38560885608856	-3.35608856088561	-3.32656826568266	-3.2970479704797	-3.26752767527675	-3.2380073800738	-3.20848708487085	-3.1789667896679	-3.14944649446494	-3.11992619926199	-3.09040590405904	-3.06088560885609	-3.03136531365314	-3.00184501845018	-2.97232472324723	-2.94280442804428	-2.91328413284133	-2.88376383763838	-2.85424354243542	-2.82472324723247
-4.27121771217712	-4.24169741697417	-4.21217712177122	-4.18265682656827	-4.15313653136531	-4.12361623616236	-4.09409594095941	-4.06457564575646	-4.03505535055351	-4.00553505535055	-3.9760147601476	-3.94649446494465	-3.9169741697417	-3.88745387453875	-3.85793357933579	-3.82841328413284	-3.79889298892989	-3.76937269372694	-3.73985239852399	-3.71033210332103	-3.68081180811808	-3.65129151291513	-3.62177121771218	-3.59225092250922	-3.56273062730627	-3.53321033210332	-3.50369003690037	-3.47416974169742	-3.44464944649447	-3.41512915129151	-3.38560885608856	-3.35608856088561	-3.32656826568266	-3.2970479704797	-3.26752767527675	-3.2380073800738	-3.20848708487085	-3.1789667896679	-3.14944649446494	-3.11992619926199	-3.09040590405904	-3.06088560885609	-3.03136531365314	-3.00184501845018	-2.97232472324723	-2.94280442804428	-2.91328413284133	-2.88376383763838	-2.85424354243542	-2.82472324723247
-4.27121771217712	-4.24169741697417	-4.21217712177122	-4.18265682656827	-4.15313653136531	-4.12361623616236	-4.09409594095941	-4.06457564575646	-4.03505535055351	-4.00553505535055	-3.9760147601476	-3.94649446494465	-3.9169741697417	-3.88745387453875	-3.85793357933579	-3.82841328413284	-3.79889298892989	-3.76937269372694	-3.73985239852399	-3.71033210332103	-3.68081180811808	-3.65129151291513	-3.62177121771218	-3.59225092250922	-3.56273062730627	-3.53321033210332	-3.50369003690037	-3.47416974169742	-3.44464944649447	-3.41512915129151	-3.38560885608856	-3.35608856088561	-3.32656826568266	-3.2970479704797	-3.26752767527675	-3.2380073800738	-3.20848708487085	-3.1789667896679	-3.14944649446494	-3.11992619926199	-3.09040590405904	-3.06088560885609	-3.03136531365314	-3.00184501845018	-2.97232472324723	-2.94280442804428	-2.91328413284133	-2.88376383763838	-2.85424354243542	-2.82472324723247
-4.27121771217712	-4.24169741697417	-4.21217712177122	-4.18265682656827	-4.15313653136531	-4.12361623616236	-4.09409594095941	-4.06457564575646	-4.03505535055351	-4.00553505535055	-3.9760147601476	-3.94649446494465	-3.9169741697417	-3.88745387453875	-3.85793357933579	-3.82841328413284	-3.79889298892989	-3.76937269372694	-3.73985239852399	-3.71033210332103	-3.68081180811808	-3.65129151291513	-3.62177121771218	-3.59225092250922	-3.56273062730627	-3.53321033210332	-3.50369003690037	-3.47416974169742	-3.44464944649447	-3.41512915129151	-3.38560885608856	-3.35608856088561	-3.32656826568266	-3.2970479704797	-3.26752767527675	-3.2380073800738	-3.20848708487085	-3.1789667896679	-3.14944649446494	-3.11992619926199	-3.09040590405904	-3.06088560885609	-3.03136531365314	-3.00184501845018	-2.97232472324723	-2.94280442804428	-2.91328413284133	-2.88376383763838	-2.85424354243542	-2.82472324723247
-4.27121771217712	-4.24169741697417	-4.21217712177122	-4.18265682656827	-4.15313653136531	-4.12361623616236	-4.09409594095941	-4.06457564575646	-4.03505535055351	-4.00553505535055	-3.9760147601476	-3.94649446494465	-3.9169741697417	-3.88745387453875	-3.85793357933579	-3.82841328413284	-3.79889298892989	-3.76937269372694	-3.73985239852399	-3.71033210332103	-3.68081180811808	-3.65129151291513	-3.62177121771218	-3.59225092250922	-3.56273062730627	-3.53321033210332	-3.50369003690037	-3.47416974169742	-3.44464944649447	-3.41512915129151	-3.38560885608856	-3.35608856088561	-3.32656826568266	-3.2970479704797	-3.26752767527675	-3.2380073800738	-3.20848708487085	-3.1789667896679	-3.14944649446494	-3.11992619926199	-3.09040590405904	-3.06088560885609	-3.03136531365314	-3.00184501845018	-2.97232472324723	-2.94280442804428	-2.91328413284133	-2.88376383763838	-2.85424354243542	-2.82472324723247
-4.27121771217712	-4.24169741697417	-4.21217712177122	-4.18265682656827	-4.15313653136531	-4.12361623616236	-4.09409594095941	-4.06457564575646	-4.03505535055351	-4.00553505535055	-3.9760147601476	-3.94649446494465	-3.9169741697417	-3.88745387453875	-3.85793357933579	-3.82841328413284	-3.79889298892989	-3.76937269372694	-3.73985239852399	-3.71033210332103	-3.68081180811808	-3.65129151291513	-3.62177121771218	-3.59225092250922	-3.56273062730627	-3.53321033210332	-3.50369003690037	-3.47416974169742	-3.44464944649447	-3.41512915129151	-3.38560885608856	-3.35608856088561	-3.32656826568266	-3.2970479704797	-3.26752767527675	-3.2380073800738	-3.20848708487085	-3.1789667896679	-3.14944649446494	-3.11992619926199	-3.09040590405904	-3.06088560885609	-3.03136531365314	-3.00184501845018	-2.97232472324723	-2.94280442804428	-2.91328413284133	-2.88376383763838	-2.85424354243542	-2.82472324723247
-4.27121771217712	-4.24169741697417	-4.21217712177122	-4.18265682656827	-4.15313653136531	-4.12361623616236	-4.09409594095941	-4.06457564575646	-4.03505535055351	-4.00553505535055	-3.9760147601476	-3.94649446494465	-3.9169741697417	-3.88745387453875	-3.85793357933579	-3.82841328413284	-3.79889298892989	-3.76937269372694	-3.73985239852399	-3.71033210332103	-3.68081180811808	-3.65129151291513	-3.62177121771218	-3.59225092250922	-3.56273062730627	-3.53321033210332	-3.50369003690037	-3.47416974169742	-3.44464944649447	-3.41512915129151	-3.38560885608856	-3.35608856088561	-3.32656826568266	-3.2970479704797	-3.26752767527675	-3.2380073800738	-3.20848708487085	-3.1789667896679	-3.14944649446494	-3.11992619926199	-3.09040590405904	-3.06088560885609	-3.03136531365314	-3.00184501845018	-2.97232472324723	-2.94280442804428	-2.91328413284133	-2.88376383763838	-2.85424354243542	-2.82472324723247
-4.27121771217712	-4.24169741697417	-4.21217712177122	-4.18265682656827	-4.15313653136531	-4.12361623616236	-4.09409594095941	-4.06457564575646	-4.03505535055351	-4.00553505535055	-3.9760147601476	-3.94649446494465	-3.9169741697417	-3.88745387453875	-3.85793357933579	-3.82841328413284	-3.79889298892989	-3.76937269372694	-3.73985239852399	-3.71033210332103	-3.68081180811808	-3.65129151291513	-3.62177121771218	-3.59225092250922	-3.56273062730627	-3.53321033210332	-3.50369003690037	-3.47416974169742	-3.44464944649447	-3.41512915129151	-3.38560885608856	-3.35608856088561	-3.32656826568266	-3.2970479704797	-3.26752767527675	-3.2380073800738	-3.20848708487085	-3.1789667896679	-3.14944649446494	-3.11992619926199	-3.09040590405904	-3.06088560885609	-3.03136531365314	-3.00184501845018	-2.97232472324723	-2.94280442804428	-2.91328413284133	-2.88376383763838	-2.85424354243542	-2.82472324723247
-4.27121771217712	-4.24169741697417	-4.21217712177122	-4.18265682656827	-4.15313653136531	-4.12361623616236	-4.09409594095941	-4.06457564575646	-4.03505535055351	-4.00553505535055	-3.9760147601476	-3.94649446494465	-3.9169741697417	-3.88745387453875	-3.85793357933579	-3.82841328413284	-3.79889298892989	-3.76937269372694	-3.73985239852399	-3.71033210332103	-3.68081180811808	-3.65129151291513	-3.62177121771218	-3.59225092250922	-3.56273062730627	-3.53321033210332	-3.50369003690037	-3.47416974169742	-3.44464944649447	-3.41512915129151	-3.38560885608856	-3.35608856088561	-3.32656826568266	-3.2970479704797	-3.26752767527675	-3.2380073800738	-3.20848708487085	-3.1789667896679	-3.14944649446494	-3.11992619926199	-3.09040590405904	-3.06088560885609	-3.03136531365314	-3.00184501845018	-2.97232472324723	-2.94280442804428	-2.91328413284133	-2.88376383763838	-2.85424354243542	-2.82472324723247
-4.27121771217712	-4.24169741697417	-4.21217712177122	-4.18265682656827	-4.15313653136531	-4.12361623616236	-4.09409594095941	-4.06457564575646	-4.03505535055351	-4.00553505535055	-3.9760147601476	-3.94649446494465	-3.9169741697417	-3.88745387453875	-3.85793357933579	-3.82841328413284	-3.79889298892989	-3.76937269372694	-3.73985239852399	-3.71033210332103	-3.68081180811808	-3.65129151291513	-3.62177121771218	-3.59225092250922	-3.56273062730627	-3.53321033210332	-3.50369003690037	-3.47416974169742	-3.44464944649447	-3.41512915129151	-3.38560885608856	-3.35608856088561	-3.32656826568266	-3.2970479704797	-3.26752767527675	-3.2380073800738	-3.20848708487085	-3.1789667896679	-3.14944649446494	-3.11992619926199	-3.09040590405904	-3.06088560885609	-3.03136531365314	-3.00184501845018	-2.97232472324723	-2.94280442804428	-2.91328413284133	-2.88376383763838	-2.85424354243542	-2.82472324723247
-4.27121771217712	-4.24169741697417	-4.21217712177122	-4.18265682656827	-4.15313653136531	-4.12361623616236	-4.09409594095941	-4.06457564575646	-4.03505535055351	-4.00553505535055	-3.9760147601476	-3.94649446494465	-3.9169741697417	-3.88745387453875	-3.85793357933579	-3.82841328413284	-3.79889298892989	-3.76937269372694	-3.73985239852399	-3.71033210332103	-3.68081180811808	-3.65129151291513	-3.62177121771218	-3.59225092250922	-3.56273062730627	-3.53321033210332	-3.50369003690037	-3.47416974169742	-3.44464944649447	-3.41512915129151	-3.38560885608856	-3.35608856088561	-3.32656826568266	-3.2970479704797	-3.26752767527675	-3.2380073800738	-3.20848708487085	-3.1789667896679	-3.14944649446494	-3.11992619926199	-3.09040590405904	-3.06088560885609	-3.03136531365314	-3.00184501845018	-2.97232472324723	-2.94280442804428	-2.91328413284133	-2.88376383763838	-2.85424354243542	-2.82472324723247
-4.27121771217712	-4.24169741697417	-4.21217712177122	-4.18265682656827	-4.15313653136531	-4.12361623616236	-4.09409594095941	-4.06457564575646	-4.03505535055351	-4.00553505535055	-3.9760147601476	-3.94649446494465	-3.9169741697417	-3.88745387453875	-3.85793357933579	-3.82841328413284	-3.79889298892989	-3.76937269372694	-3.73985239852399	-3.71033210332103	-3.68081180811808	-3.65129151291513	-3.62177121771218	-3.59225092250922	-3.56273062730627	-3.53321033210332	-3.50369003690037	-3.47416974169742	-3.44464944649447	-3.41512915129151	-3.38560885608856	-3.35608856088561	-3.32656826568266	-3.2970479704797	-3.26752767527675	-3.2380073800738	-3.20848708487085	-3.1789667896679	-3.14944649446494	-3.11992619926199	-3.09040590405904	-3.06088560885609	-3.03136531365314	-3.00184501845018	-2.97232472324723	-2.94280442804428	-2.91328413284133	-2.88376383763838	-2.85424354243542	-2.82472324723247
-4.27121771217712	-4.24169741697417	-4.21217712177122	-4.18265682656827	-4.15313653136531	-4.12361623616236	-4.09409594095941	-4.06457564575646	-4.03505535055351	-4.00553505535055	-3.9760147601476	-3.94649446494465	-3.9169741697417	-3.88745387453875	-3.85793357933579	-3.82841328413284	-3.79889298892989	-3.76937269372694	-3.73985239852399	-3.71033210332103	-3.68081180811808	-3.65129151291513	-3.62177121771218	-3.59225092250922	-3.56273062730627	-3.53321033210332	-3.50369003690037	-3.47416974169742	-3.44464944649447	-3.41512915129151	-3.38560885608856	-3.35608856088561	-3.32656826568266	-3.2970479704797	-3.26752767527675	-3.2380073800738	-3.20848708487085	-3.1789667896679	-3.14944649446494	-3.11992619926199	-3.09040590405904	-3.06088560885609	-3.03136531365314	-3.00184501845018	-2.97232472324723	-2.94280442804428	-2.91328413284133	-2.88376383763838	-2.85424354243542	-2.82472324723247
-4.27121771217712	-4.24169741697417	-4.21217712177122	-4.18265682656827	-4.15313653136531	-4.12361623616236	-4.09409594095941	-4.06457564575646	-4.03505535055351	-4.00553505535055	-3.9760147601476	-3.94649446494465	-3.9169741697417	-3.88745387453875	-3.85793357933579	-3.82841328413284	-3.79889298892989	-3.76937269372694	-3.73985239852399	-3.71033210332103	-3.68081180811808	-3.65129151291513	-3.62177121771218	-3.59225092250922	-3.56273062730627	-3.53321033210332	-3.50369003690037	-3.47416974169742	-3.44464944649447	-3.41512915129151	-3.38560885608856	-3.35608856088561	-3.32656826568266	-3.2970479704797	-3.26752767527675	-3.2380073800738	-3.20848708487085	-3.1789667896679	-3.14944649446494	-3.11992619926199	-3.09040590405904	-3.06088560885609	-3.03136531365314	-3.00184501845018	-2.97232472324723	-2.94280442804428	-2.91328413284133	-2.88376383763838	-2.85424354243542	-2.82472324723247
-4.27121771217712	-4.24169741697417	-4.21217712177122	-4.18265682656827	-4.15313653136531	-4.12361623616236	-4.09409594095941	-4.06457564575646	-4.03505535055351	-4.00553505535055	-3.9760147601476	-3.94649446494465	-3.9169741697417	-3.88745387453875	-3.85793357933579	-3.82841328413284	-3.79889298892989	-3.76937269372694	-3.73985239852399	-3.71033210332103	-3.68081180811808	-3.65129151291513	-3.62177121771218	-3.59225092250922	-3.56273062730627	-3.53321033210332	-3.50369003690037	-3.47416974169742	-3.44464944649447	-3.41512915129151	-3.38560885608856	-3.35608856088561	-3.32656826568266	-3.2970479704797	-3.26752767527675	-3.2380073800738	-3.20848708487085	-3.1789667896679	-3.14944649446494	-3.11992619926199	-3.09040590405904	-3.06088560885609	-3.03136531365314	-3.00184501845018	-2.97232472324723	-2.94280442804428	-2.91328413284133	-2.88376383763838	-2.85424354243542	-2.82472324723247
-4.27121771217712	-4.24169741697417	-4.21217712177122	-4.18265682656827	-4.15313653136531	-4.12361623616236	-4.09409594095941	-4.06457564575646	-4.03505535055351	-4.00553505535055	-3.9760147601476	-3.94649446494465	-3.9169741697417	-3.88745387453875	-3.85793357933579	-3.82841328413284	-3.79889298892989	-3.76937269372694	-3.73985239852399	-3.71033210332103	-3.68081180811808	-3.65129151291513	-3.62177121771218	-3.59225092250922	-3.56273062730627	-3.53321033210332	-3.50369003690037	-3.47416974169742	-3.44464944649447	-3.41512915129151	-3.38560885608856	-3.35608856088561	-3.32656826568266	-3.2970479704797	-3.26752767527675	-3.2380073800738	-3.20848708487085	-3.1789667896679	-3.14944649446494	-3.11992619926199	-3.09040590405904	-3.06088560885609	-3.03136531365314	-3.00184501845018	-2.97232472324723	-2.94280442804428	-2.91328413284133	-2.88376383763838	-2.85424354243542	-2.82472324723247
-4.27121771217712	-4.24169741697417	-4.21217712177122	-4.18265682656827	-4.15313653136531	-4.12361623616236	-4.09409594095941	-4.06457564575646	-4.03505535055351	-4.00553505535055	-3.9760147601476	-3.94649446494465	-3.9169741697417	-3.88745387453875	-3.85793357933579	-3.82841328413284	-3.79889298892989	-3.76937269372694	-3.73985239852399	-3.71033210332103	-3.68081180811808	-3.65129151291513	-3.62177121771218	-3.59225092250922	-3.56273062730627	-3.53321033210332	-3.50369003690037	-3.47416974169742	-3.44464944649447	-3.41512915129151	-3.38560885608856	-3.35608856088561	-3.32656826568266	-3.2970479704797	-3.26752767527675	-3.2380073800738	-3.20848708487085	-3.1789667896679	-3.14944649446494	-3.11992619926199	-3.09040590405904	-3.06088560885609	-3.03136531365314	-3.00184501845018	-2.97232472324723	-2.94280442804428	-2.91328413284133	-2.88376383763838	-2.85424354243542	-2.82472324723247
-4.27121771217712	-4.24169741697417	-4.21217712177122	-4.18265682656827	-4.15313653136531	-4.12361623616236	-4.09409594095941	-4.06457564575646	-4.03505535055351	-4.00553505535055	-3.9760147601476	-3.94649446494465	-3.9169741697417	-3.88745387453875	-3.85793357933579	-3.82841328413284	-3.79889298892989	-3.76937269372694	-3.73985239852399	-3.71033210332103	-3.68081180811808	-3.65129151291513	-3.62177121771218	-3.59225092250922	-3.56273062730627	-3.53321033210332	-3.50369003690037	-3.47416974169742	-3.44464944649447	-3.41512915129151	-3.38560885608856	-3.35608856088561	-3.32656826568266	-3.2970479704797	-3.26752767527675	-3.2380073800738	-3.20848708487085	-3.1789667896679	-3.14944649446494	-3.11992619926199	-3.09040590405904	-3.06088560885609	-3.03136531365314	-3.00184501845018	-2.97232472324723	-2.94280442804428	-2.91328413284133	-2.88376383763838	-2.85424354243542	-2.82472324723247
-4.27121771217712	-4.24169741697417	-4.21217712177122	-4.18265682656827	-4.15313653136531	-4.12361623616236	-4.09409594095941	-4.06457564575646	-4.03505535055351	-4.00553505535055	-3.9760147601476	-3.94649446494465	-3.9169741697417	-3.88745387453875	-3.85793357933579	-3.82841328413284	-3.79889298892989	-3.76937269372694	-3.73985239852399	-3.71033210332103	-3.68081180811808	-3.65129151291513	-3.62177121771218	-3.59225092250922	-3.56273062730627	-3.53321033210332	-3.50369003690037	-3.47416974169742	-3.44464944649447	-3.41512915129151	-3.38560885608856	-3.35608856088561	-3.32656826568266	-3.2970479704797	-3.26752767527675	-3.2380073800738	-3.20848708487085	-3.1789667896679	-3.14944649446494	-3.11992619926199	-3.09040590405904	-3.06088560885609	-3.03136531365314	-3.00184501845018	-2.97232472324723	-2.94280442804428	-2.91328413284133	-2.88376383763838	-2.85424354243542	-2.82472324723247
-4.27121771217712	-4.24169741697417	-4.21217712177122	-4.18265682656827	-4.15313653136531	-4.12361623616236	-4.09409594095941	-4.06457564575646	-4.03505535055351	-4.00553505535055	-3.9760147601476	-3.94649446494465	-3.9169741697417	-3.88745387453875	-3.85793357933579	-3.82841328413284	-3.79889298892989	-3.76937269372694	-3.73985239852399	-3.71033210332103	-3.68081180811808	-3.65129151291513	-3.62177121771218	-3.59225092250922	-3.56273062730627	-3.53321033210332	-3.50369003690037	-3.47416974169742	-3.44464944649447	-3.41512915129151	-3.38560885608856	-3.35608856088561	-3.32656826568266	-3.2970479704797	-3.26752767527675	-3.2380073800738	-3.20848708487085	-3.1789667896679	-3.14944649446494	-3.11992619926199	-3.09040590405904	-3.06088560885609	-3.03136531365314	-3.00184501845018	-2.97232472324723	-2.94280442804428	-2.91328413284133	-2.88376383763838	-2.85424354243542	-2.82472324723247
-4.27121771217712	-4.24169741697417	-4.21217712177122	-4.18265682656827	-4.15313653136531	-4.12361623616236	-4.09409594095941	-4.06457564575646	-4.03505535055351	-4.00553505535055	-3.9760147601476	-3.94649446494465	-3.9169741697417	-3.88745387453875	-3.85793357933579	-3.82841328413284	-3.79889298892989	-3.76937269372694	-3.73985239852399	-3.71033210332103	-3.68081180811808	-3.65129151291513	-3.62177121771218	-3.59225092250922	-3.56273062730627	-3.53321033210332	-3.50369003690037	-3.47416974169742	-3.44464944649447	-3.41512915129151	-3.38560885608856	-3.35608856088561	-3.32656826568266	-3.2970479704797	-3.26752767527675	-3.2380073800738	-3.20848708487085	-3.1789667896679	-3.14944649446494	-3.11992619926199	-3.09040590405904	-3.06088560885609	-3.03136531365314	-3.00184501845018	-2.97232472324723	-2.94280442804428	-2.91328413284133	-2.88376383763838	-2.85424354243542	-2.82472324723247
-4.27121771217712	-4.24169741697417	-4.21217712177122	-4.18265682656827	-4.15313653136531	-4.12361623616236	-4.09409594095941	-4.06457564575646	-4.03505535055351	-4.00553505535055	-3.9760147601476	-3.94649446494465	-3.9169741697417	-3.88745387453875	-3.85793357933579	-3.82841328413284	-3.79889298892989	-3.76937269372694	-3.73985239852399	-3.71033210332103	-3.68081180811808	-3.65129151291513	-3.62177121771218	-3.59225092250922	-3.56273062730627	-3.53321033210332	-3.50369003690037	-3.47416974169742	-3.44464944649447	-3.41512915129151	-3.38560885608856	-3.35608856088561	-3.32656826568266	-3.2970479704797	-3.26752767527675	-3.2380073800738	-3.20848708487085	-3.1789667896679	-3.14944649446494	-3.11992619926199	-3.09040590405904	-3.06088560885609	-3.03136531365314	-3.00184501845018	-2.97232472324723	-2.94280442804428	-2.91328413284133	-2.88376383763838	-2.85424354243542	-2.82472324723247
-4.27121771217712	-4.24169741697417	-4.21217712177122	-4.18265682656827	-4.15313653136531	-4.12361623616236	-4.09409594095941	-4.06457564575646	-4.03505535055351	-4.00553505535055	-3.9760147601476	-3.94649446494465	-3.9169741697417	-3.88745387453875	-3.85793357933579	-3.82841328413284	-3.79889298892989	-3.76937269372694	-3.73985239852399	-3.71033210332103	-3.68081180811808	-3.65129151291513	-3.62177121771218	-3.59225092250922	-3.56273062730627	-3.53321033210332	-3.50369003690037	-3.47416974169742	-3.44464944649447	-3.41512915129151	-3.38560885608856	-3.35608856088561	-3.32656826568266	-3.2970479704797	-3.26752767527675	-3.2380073800738	-3.20848708487085	-3.1789667896679	-3.14944649446494	-3.11992619926199	-3.09040590405904	-3.06088560885609	-3.03136531365314	-3.00184501845018	-2.97232472324723	-2.94280442804428	-2.91328413284133	-2.88376383763838	-2.85424354243542	-2.82472324723247
-4.27121771217712	-4.24169741697417	-4.21217712177122	-4.18265682656827	-4.15313653136531	-4.12361623616236	-4.09409594095941	-4.06457564575646	-4.03505535055351	-4.00553505535055	-3.9760147601476	-3.94649446494465	-3.9169741697417	-3.88745387453875	-3.85793357933579	-3.82841328413284	-3.79889298892989	-3.76937269372694	-3.73985239852399	-3.71033210332103	-3.68081180811808	-3.65129151291513	-3.62177121771218	-3.59225092250922	-3.56273062730627	-3.53321033210332	-3.50369003690037	-3.47416974169742	-3.44464944649447	-3.41512915129151	-3.38560885608856	-3.35608856088561	-3.32656826568266	-3.2970479704797	-3.26752767527675	-3.2380073800738	-3.20848708487085	-3.1789667896679	-3.14944649446494	-3.11992619926199	-3.09040590405904	-3.06088560885609	-3.03136531365314	-3.00184501845018	-2.97232472324723	-2.94280442804428	-2.91328413284133	-2.88376383763838	-2.85424354243542	-2.82472324723247
-4.27121771217712	-4.24169741697417	-4.21217712177122	-4.18265682656827	-4.15313653136531	-4.12361623616236	-4.09409594095941	-4.06457564575646	-4.03505535055351	-4.00553505535055	-3.9760147601476	-3.94649446494465	-3.9169741697417	-3.88745387453875	-3.85793357933579	-3.82841328413284	-3.79889298892989	-3.76937269372694	-3.73985239852399	-3.71033210332103	-3.68081180811808	-3.65129151291513	-3.62177121771218	-3.59225092250922	-3.56273062730627	-3.53321033210332	-3.50369003690037	-3.47416974169742	-3.44464944649447	-3.41512915129151	-3.38560885608856	-3.35608856088561	-3.32656826568266	-3.2970479704797	-3.26752767527675	-3.2380073800738	-3.20848708487085	-3.1789667896679	-3.14944649446494	-3.11992619926199	-3.09040590405904	-3.06088560885609	-3.03136531365314	-3.00184501845018	-2.97232472324723	-2.94280442804428	-2.91328413284133	-2.88376383763838	-2.85424354243542	-2.82472324723247
-4.27121771217712	-4.24169741697417	-4.21217712177122	-4.18265682656827	-4.15313653136531	-4.12361623616236	-4.09409594095941	-4.06457564575646	-4.03505535055351	-4.00553505535055	-3.9760147601476	-3.94649446494465	-3.9169741697417	-3.88745387453875	-3.85793357933579	-3.82841328413284	-3.79889298892989	-3.76937269372694	-3.73985239852399	-3.71033210332103	-3.68081180811808	-3.65129151291513	-3.62177121771218	-3.59225092250922	-3.56273062730627	-3.53321033210332	-3.50369003690037	-3.47416974169742	-3.44464944649447	-3.41512915129151	-3.38560885608856	-3.35608856088561	-3.32656826568266	-3.2970479704797	-3.26752767527675	-3.2380073800738	-3.20848708487085	-3.1789667896679	-3.14944649446494	-3.11992619926199	-3.09040590405904	-3.06088560885609	-3.03136531365314	-3.00184501845018	-2.97232472324723	-2.94280442804428	-2.91328413284133	-2.88376383763838	-2.85424354243542	-2.82472324723247
-4.27121771217712	-4.24169741697417	-4.21217712177122	-4.18265682656827	-4.15313653136531	-4.12361623616236	-4.09409594095941	-4.06457564575646	-4.03505535055351	-4.00553505535055	-3.9760147601476	-3.94649446494465	-3.9169741697417	-3.88745387453875	-3.85793357933579	-3.82841328413284	-3.79889298892989	-3.76937269372694	-3.73985239852399	-3.71033210332103	-3.68081180811808	-3.65129151291513	-3.62177121771218	-3.59225092250922	-3.56273062730627	-3.53321033210332	-3.50369003690037	-3.47416974169742	-3.44464944649447	-3.41512915129151	-3.38560885608856	-3.35608856088561	-3.32656826568266	-3.2970479704797	-3.26752767527675	-3.2380073800738	-3.20848708487085	-3.1789667896679	-3.14944649446494	-3.11992619926199	-3.09040590405904	-3.06088560885609	-3.03136531365314	-3.00184501845018	-2.97232472324723	-2.94280442804428	-2.91328413284133	-2.88376383763838	-2.85424354243542	-2.82472324723247
-4.27121771217712	-4.24169741697417	-4.21217712177122	-4.18265682656827	-4.15313653136531	-4.12361623616236	-4.09409594095941	-4.06457564575646	-4.03505535055351	-4.00553505535055	-3.9760147601476	-3.94649446494465	-3.9169741697417	-3.88745387453875	-3.85793357933579	-3.82841328413284	-3.79889298892989	-3.76937269372694	-3.73985239852399	-3.71033210332103	-3.68081180811808	-3.65129151291513	-3.62177121771218	-3.59225092250922	-3.56273062730627	-3.53321033210332	-3.50369003690037	-3.47416974169742	-3.44464944649447	-3.41512915129151	-3.38560885608856	-3.35608856088561	-3.32656826568266	-3.2970479704797	-3.26752767527675	-3.2380073800738	-3.20848708487085	-3.1789667896679	-3.14944649446494	-3.11992619926199	-3.09040590405904	-3.06088560885609	-3.03136531365314	-3.00184501845018	-2.97232472324723	-2.94280442804428	-2.91328413284133	-2.88376383763838	-2.85424354243542	-2.82472324723247
-4.27121771217712	-4.24169741697417	-4.21217712177122	-4.18265682656827	-4.15313653136531	-4.12361623616236	-4.09409594095941	-4.06457564575646	-4.03505535055351	-4.00553505535055	-3.9760147601476	-3.94649446494465	-3.9169741697417	-3.88745387453875	-3.85793357933579	-3.82841328413284	-3.79889298892989	-3.76937269372694	-3.73985239852399	-3.71033210332103	-3.68081180811808	-3.65129151291513	-3.62177121771218	-3.59225092250922	-3.56273062730627	-3.53321033210332	-3.50369003690037	-3.47416974169742	-3.44464944649447	-3.41512915129151	-3.38560885608856	-3.35608856088561	-3.32656826568266	-3.2970479704797	-3.26752767527675	-3.2380073800738	-3.20848708487085	-3.1789667896679	-3.14944649446494	-3.11992619926199	-3.09040590405904	-3.06088560885609	-3.03136531365314	-3.00184501845018	-2.97232472324723	-2.94280442804428	-2.91328413284133	-2.88376383763838	-2.85424354243542	-2.82472324723247
-4.27121771217712	-4.24169741697417	-4.21217712177122	-4.18265682656827	-4.15313653136531	-4.12361623616236	-4.09409594095941	-4.06457564575646	-4.03505535055351	-4.00553505535055	-3.9760147601476	-3.94649446494465	-3.9169741697417	-3.88745387453875	-3.85793357933579	-3.82841328413284	-3.79889298892989	-3.76937269372694	-3.73985239852399	-3.71033210332103	-3.68081180811808	-3.65129151291513	-3.62177121771218	-3.59225092250922	-3.56273062730627	-3.53321033210332	-3.50369003690037	-3.47416974169742	-3.44464944649447	-3.41512915129151	-3.38560885608856	-3.35608856088561	-3.32656826568266	-3.2970479704797	-3.26752767527675	-3.2380073800738	-3.20848708487085	-3.1789667896679	-3.14944649446494	-3.11992619926199	-3.09040590405904	-3.06088560885609	-3.03136531365314	-3.00184501845018	-2.97232472324723	-2.94280442804428	-2.91328413284133	-2.88376383763838	-2.85424354243542	-2.82472324723247
-4.27121771217712	-4.24169741697417	-4.21217712177122	-4.18265682656827	-4.15313653136531	-4.12361623616236	-4.09409594095941	-4.06457564575646	-4.03505535055351	-4.00553505535055	-3.9760147601476	-3.94649446494465	-3.9169741697417	-3.88745387453875	-3.85793357933579	-3.82841328413284	-3.79889298892989	-3.76937269372694	-3.73985239852399	-3.71033210332103	-3.68081180811808	-3.65129151291513	-3.62177121771218	-3.59225092250922	-3.56273062730627	-3.53321033210332	-3.50369003690037	-3.47416974169742	-3.44464944649447	-3.41512915129151	-3.38560885608856	-3.35608856088561	-3.32656826568266	-3.2970479704797	-3.26752767527675	-3.2380073800738	-3.20848708487085	-3.1789667896679	-3.14944649446494	-3.11992619926199	-3.09040590405904	-3.06088560885609	-3.03136531365314	-3.00184501845018	-2.97232472324723	-2.94280442804428	-2.91328413284133	-2.88376383763838	-2.85424354243542	-2.82472324723247
-4.27121771217712	-4.24169741697417	-4.21217712177122	-4.18265682656827	-4.15313653136531	-4.12361623616236	-4.09409594095941	-4.06457564575646	-4.03505535055351	-4.00553505535055	-3.9760147601476	-3.94649446494465	-3.9169741697417	-3.88745387453875	-3.85793357933579	-3.82841328413284	-3.79889298892989	-3.76937269372694	-3.73985239852399	-3.71033210332103	-3.68081180811808	-3.65129151291513	-3.62177121771218	-3.59225092250922	-3.56273062730627	-3.53321033210332	-3.50369003690037	-3.47416974169742	-3.44464944649447	-3.41512915129151	-3.38560885608856	-3.35608856088561	-3.32656826568266	-3.2970479704797	-3.26752767527675	-3.2380073800738	-3.20848708487085	-3.1789667896679	-3.14944649446494	-3.11992619926199	-3.09040590405904	-3.06088560885609	-3.03136531365314	-3.00184501845018	-2.97232472324723	-2.94280442804428	-2.91328413284133	-2.88376383763838	-2.85424354243542	-2.82472324723247
-4.27121771217712	-4.24169741697417	-4.21217712177122	-4.18265682656827	-4.15313653136531	-4.12361623616236	-4.09409594095941	-4.06457564575646	-4.03505535055351	-4.00553505535055	-3.9760147601476	-3.94649446494465	-3.9169741697417	-3.88745387453875	-3.85793357933579	-3.82841328413284	-3.79889298892989	-3.76937269372694	-3.73985239852399	-3.71033210332103	-3.68081180811808	-3.65129151291513	-3.62177121771218	-3.59225092250922	-3.56273062730627	-3.53321033210332	-3.50369003690037	-3.47416974169742	-3.44464944649447	-3.41512915129151	-3.38560885608856	-3.35608856088561	-3.32656826568266	-3.2970479704797	-3.26752767527675	-3.2380073800738	-3.20848708487085	-3.1789667896679	-3.14944649446494	-3.11992619926199	-3.09040590405904	-3.06088560885609	-3.03136531365314	-3.00184501845018	-2.97232472324723	-2.94280442804428	-2.91328413284133	-2.88376383763838	-2.85424354243542	-2.82472324723247
-4.27121771217712	-4.24169741697417	-4.21217712177122	-4.18265682656827	-4.15313653136531	-4.12361623616236	-4.09409594095941	-4.06457564575646	-4.03505535055351	-4.00553505535055	-3.9760147601476	-3.94649446494465	-3.9169741697417	-3.88745387453875	-3.85793357933579	-3.82841328413284	-3.79889298892989	-3.76937269372694	-3.73985239852399	-3.71033210332103	-3.68081180811808	-3.65129151291513	-3.62177121771218	-3.59225092250922	-3.56273062730627	-3.53321033210332	-3.50369003690037	-3.47416974169742	-3.44464944649447	-3.41512915129151	-3.38560885608856	-3.35608856088561	-3.32656826568266	-3.2970479704797	-3.26752767527675	-3.2380073800738	-3.20848708487085	-3.1789667896679	-3.14944649446494	-3.11992619926199	-3.09040590405904	-3.06088560885609	-3.03136531365314	-3.00184501845018	-2.97232472324723	-2.94280442804428	-2.91328413284133	-2.88376383763838	-2.85424354243542	-2.82472324723247
-4.27121771217712	-4.24169741697417	-4.21217712177122	-4.18265682656827	-4.15313653136531	-4.12361623616236	-4.09409594095941	-4.06457564575646	-4.03505535055351	-4.00553505535055	-3.9760147601476	-3.94649446494465	-3.9169741697417	-3.88745387453875	-3.85793357933579	-3.82841328413284	-3.79889298892989	-3.76937269372694	-3.73985239852399	-3.71033210332103	-3.68081180811808	-3.65129151291513	-3.62177121771218	-3.59225092250922	-3.56273062730627	-3.53321033210332	-3.50369003690037	-3.47416974169742	-3.44464944649447	-3.41512915129151	-3.38560885608856	-3.35608856088561	-3.32656826568266	-3.2970479704797	-3.26752767527675	-3.2380073800738	-3.20848708487085	-3.1789667896679	-3.14944649446494	-3.11992619926199	-3.09040590405904	-3.06088560885609	-3.03136531365314	-3.00184501845018	-2.97232472324723	-2.94280442804428	-2.91328413284133	-2.88376383763838	-2.85424354243542	-2.82472324723247
-4.27121771217712	-4.24169741697417	-4.21217712177122	-4.18265682656827	-4.15313653136531	-4.12361623616236	-4.09409594095941	-4.06457564575646	-4.03505535055351	-4.00553505535055	-3.9760147601476	-3.94649446494465	-3.9169741697417	-3.88745387453875	-3.85793357933579	-3.82841328413284	-3.79889298892989	-3.76937269372694	-3.73985239852399	-3.71033210332103	-3.68081180811808	-3.65129151291513	-3.62177121771218	-3.59225092250922	-3.56273062730627	-3.53321033210332	-3.50369003690037	-3.47416974169742	-3.44464944649447	-3.41512915129151	-3.38560885608856	-3.35608856088561	-3.32656826568266	-3.2970479704797	-3.26752767527675	-3.2380073800738	-3.20848708487085	-3.1789667896679	-3.14944649446494	-3.11992619926199	-3.09040590405904	-3.06088560885609	-3.03136531365314	-3.00184501845018	-2.97232472324723	-2.94280442804428	-2.91328413284133	-2.88376383763838	-2.85424354243542	-2.82472324723247
-4.27121771217712	-4.24169741697417	-4.21217712177122	-4.18265682656827	-4.15313653136531	-4.12361623616236	-4.09409594095941	-4.06457564575646	-4.03505535055351	-4.00553505535055	-3.9760147601476	-3.94649446494465	-3.9169741697417	-3.88745387453875	-3.85793357933579	-3.82841328413284	-3.79889298892989	-3.76937269372694	-3.73985239852399	-3.71033210332103	-3.68081180811808	-3.65129151291513	-3.62177121771218	-3.59225092250922	-3.56273062730627	-3.53321033210332	-3.50369003690037	-3.47416974169742	-3.44464944649447	-3.41512915129151	-3.38560885608856	-3.35608856088561	-3.32656826568266	-3.2970479704797	-3.26752767527675	-3.2380073800738	-3.20848708487085	-3.1789667896679	-3.14944649446494	-3.11992619926199	-3.09040590405904	-3.06088560885609	-3.03136531365314	-3.00184501845018	-2.97232472324723	-2.94280442804428	-2.91328413284133	-2.88376383763838	-2.85424354243542	-2.82472324723247
[truncated: 188 more columns]
