# Supplementary material for: Performance Comparison of Centered and Tilted Blunt and Lighthouse Tip Cannulae for Drainage in Extracorporeal Life Support
Source: Cardiovasc Eng Technol. 2025 Feb 10;16(2):238–50. doi: 10.1007/s13239-024-00770-x (PMC11933157; doi:10.1007/s13239-024-00770-x)
Supplement: Supplementary file 2 — Supplementary file2 (ZIP 41,511 KB) [file 13239_2024_770_MOESM2_ESM.zip › avg_velocity/rc_0_mm/Lighthouse_90_Qc_1.3_Lmin_Qo_1.3_Lmin_rc_0_mm/y_adim.csv]

-0.505716532575162	-0.505716532575162	-0.505716532575162	-0.505716532575162	-0.505716532575162	-0.505716532575162	-0.505716532575162	-0.505716532575162	-0.505716532575162	-0.505716532575162	-0.505716532575162	-0.505716532575162	-0.505716532575162	-0.505716532575162	-0.505716532575162	-0.505716532575162	-0.505716532575162	-0.505716532575162	-0.505716532575162	-0.505716532575162	-0.505716532575162	-0.505716532575162	-0.505716532575162	-0.505716532575162	-0.505716532575162	-0.505716532575162	-0.505716532575162	-0.505716532575162	-0.505716532575162	-0.505716532575162	-0.505716532575162	-0.505716532575162	-0.505716532575162	-0.505716532575162	-0.505716532575162	-0.505716532575162	-0.505716532575162	-0.505716532575162	-0.505716532575162	-0.505716532575162	-0.505716532575162	-0.505716532575162	-0.505716532575162	-0.505716532575162	-0.505716532575162	-0.505716532575162	-0.505716532575162	-0.505716532575162	-0.505716532575162	-0.505716532575162
-0.492811485491904	-0.492811485491904	-0.492811485491904	-0.492811485491904	-0.492811485491904	-0.492811485491904	-0.492811485491904	-0.492811485491904	-0.492811485491904	-0.492811485491904	-0.492811485491904	-0.492811485491904	-0.492811485491904	-0.492811485491904	-0.492811485491904	-0.492811485491904	-0.492811485491904	-0.492811485491904	-0.492811485491904	-0.492811485491904	-0.492811485491904	-0.492811485491904	-0.492811485491904	-0.492811485491904	-0.492811485491904	-0.492811485491904	-0.492811485491904	-0.492811485491904	-0.492811485491904	-0.492811485491904	-0.492811485491904	-0.492811485491904	-0.492811485491904	-0.492811485491904	-0.492811485491904	-0.492811485491904	-0.492811485491904	-0.492811485491904	-0.492811485491904	-0.492811485491904	-0.492811485491904	-0.492811485491904	-0.492811485491904	-0.492811485491904	-0.492811485491904	-0.492811485491904	-0.492811485491904	-0.492811485491904	-0.492811485491904	-0.492811485491904
-0.479906438408646	-0.479906438408646	-0.479906438408646	-0.479906438408646	-0.479906438408646	-0.479906438408646	-0.479906438408646	-0.479906438408646	-0.479906438408646	-0.479906438408646	-0.479906438408646	-0.479906438408646	-0.479906438408646	-0.479906438408646	-0.479906438408646	-0.479906438408646	-0.479906438408646	-0.479906438408646	-0.479906438408646	-0.479906438408646	-0.479906438408646	-0.479906438408646	-0.479906438408646	-0.479906438408646	-0.479906438408646	-0.479906438408646	-0.479906438408646	-0.479906438408646	-0.479906438408646	-0.479906438408646	-0.479906438408646	-0.479906438408646	-0.479906438408646	-0.479906438408646	-0.479906438408646	-0.479906438408646	-0.479906438408646	-0.479906438408646	-0.479906438408646	-0.479906438408646	-0.479906438408646	-0.479906438408646	-0.479906438408646	-0.479906438408646	-0.479906438408646	-0.479906438408646	-0.479906438408646	-0.479906438408646	-0.479906438408646	-0.479906438408646
-0.467001391325389	-0.467001391325389	-0.467001391325389	-0.467001391325389	-0.467001391325389	-0.467001391325389	-0.467001391325389	-0.467001391325389	-0.467001391325389	-0.467001391325389	-0.467001391325389	-0.467001391325389	-0.467001391325389	-0.467001391325389	-0.467001391325389	-0.467001391325389	-0.467001391325389	-0.467001391325389	-0.467001391325389	-0.467001391325389	-0.467001391325389	-0.467001391325389	-0.467001391325389	-0.467001391325389	-0.467001391325389	-0.467001391325389	-0.467001391325389	-0.467001391325389	-0.467001391325389	-0.467001391325389	-0.467001391325389	-0.467001391325389	-0.467001391325389	-0.467001391325389	-0.467001391325389	-0.467001391325389	-0.467001391325389	-0.467001391325389	-0.467001391325389	-0.467001391325389	-0.467001391325389	-0.467001391325389	-0.467001391325389	-0.467001391325389	-0.467001391325389	-0.467001391325389	-0.467001391325389	-0.467001391325389	-0.467001391325389	-0.467001391325389
-0.454096344242131	-0.454096344242131	-0.454096344242131	-0.454096344242131	-0.454096344242131	-0.454096344242131	-0.454096344242131	-0.454096344242131	-0.454096344242131	-0.454096344242131	-0.454096344242131	-0.454096344242131	-0.454096344242131	-0.454096344242131	-0.454096344242131	-0.454096344242131	-0.454096344242131	-0.454096344242131	-0.454096344242131	-0.454096344242131	-0.454096344242131	-0.454096344242131	-0.454096344242131	-0.454096344242131	-0.454096344242131	-0.454096344242131	-0.454096344242131	-0.454096344242131	-0.454096344242131	-0.454096344242131	-0.454096344242131	-0.454096344242131	-0.454096344242131	-0.454096344242131	-0.454096344242131	-0.454096344242131	-0.454096344242131	-0.454096344242131	-0.454096344242131	-0.454096344242131	-0.454096344242131	-0.454096344242131	-0.454096344242131	-0.454096344242131	-0.454096344242131	-0.454096344242131	-0.454096344242131	-0.454096344242131	-0.454096344242131	-0.454096344242131
-0.441191297158873	-0.441191297158873	-0.441191297158873	-0.441191297158873	-0.441191297158873	-0.441191297158873	-0.441191297158873	-0.441191297158873	-0.441191297158873	-0.441191297158873	-0.441191297158873	-0.441191297158873	-0.441191297158873	-0.441191297158873	-0.441191297158873	-0.441191297158873	-0.441191297158873	-0.441191297158873	-0.441191297158873	-0.441191297158873	-0.441191297158873	-0.441191297158873	-0.441191297158873	-0.441191297158873	-0.441191297158873	-0.441191297158873	-0.441191297158873	-0.441191297158873	-0.441191297158873	-0.441191297158873	-0.441191297158873	-0.441191297158873	-0.441191297158873	-0.441191297158873	-0.441191297158873	-0.441191297158873	-0.441191297158873	-0.441191297158873	-0.441191297158873	-0.441191297158873	-0.441191297158873	-0.441191297158873	-0.441191297158873	-0.441191297158873	-0.441191297158873	-0.441191297158873	-0.441191297158873	-0.441191297158873	-0.441191297158873	-0.441191297158873
-0.428286250075615	-0.428286250075615	-0.428286250075615	-0.428286250075615	-0.428286250075615	-0.428286250075615	-0.428286250075615	-0.428286250075615	-0.428286250075615	-0.428286250075615	-0.428286250075615	-0.428286250075615	-0.428286250075615	-0.428286250075615	-0.428286250075615	-0.428286250075615	-0.428286250075615	-0.428286250075615	-0.428286250075615	-0.428286250075615	-0.428286250075615	-0.428286250075615	-0.428286250075615	-0.428286250075615	-0.428286250075615	-0.428286250075615	-0.428286250075615	-0.428286250075615	-0.428286250075615	-0.428286250075615	-0.428286250075615	-0.428286250075615	-0.428286250075615	-0.428286250075615	-0.428286250075615	-0.428286250075615	-0.428286250075615	-0.428286250075615	-0.428286250075615	-0.428286250075615	-0.428286250075615	-0.428286250075615	-0.428286250075615	-0.428286250075615	-0.428286250075615	-0.428286250075615	-0.428286250075615	-0.428286250075615	-0.428286250075615	-0.428286250075615
-0.415381202992358	-0.415381202992358	-0.415381202992358	-0.415381202992358	-0.415381202992358	-0.415381202992358	-0.415381202992358	-0.415381202992358	-0.415381202992358	-0.415381202992358	-0.415381202992358	-0.415381202992358	-0.415381202992358	-0.415381202992358	-0.415381202992358	-0.415381202992358	-0.415381202992358	-0.415381202992358	-0.415381202992358	-0.415381202992358	-0.415381202992358	-0.415381202992358	-0.415381202992358	-0.415381202992358	-0.415381202992358	-0.415381202992358	-0.415381202992358	-0.415381202992358	-0.415381202992358	-0.415381202992358	-0.415381202992358	-0.415381202992358	-0.415381202992358	-0.415381202992358	-0.415381202992358	-0.415381202992358	-0.415381202992358	-0.415381202992358	-0.415381202992358	-0.415381202992358	-0.415381202992358	-0.415381202992358	-0.415381202992358	-0.415381202992358	-0.415381202992358	-0.415381202992358	-0.415381202992358	-0.415381202992358	-0.415381202992358	-0.415381202992358
-0.4024761559091	-0.4024761559091	-0.4024761559091	-0.4024761559091	-0.4024761559091	-0.4024761559091	-0.4024761559091	-0.4024761559091	-0.4024761559091	-0.4024761559091	-0.4024761559091	-0.4024761559091	-0.4024761559091	-0.4024761559091	-0.4024761559091	-0.4024761559091	-0.4024761559091	-0.4024761559091	-0.4024761559091	-0.4024761559091	-0.4024761559091	-0.4024761559091	-0.4024761559091	-0.4024761559091	-0.4024761559091	-0.4024761559091	-0.4024761559091	-0.4024761559091	-0.4024761559091	-0.4024761559091	-0.4024761559091	-0.4024761559091	-0.4024761559091	-0.4024761559091	-0.4024761559091	-0.4024761559091	-0.4024761559091	-0.4024761559091	-0.4024761559091	-0.4024761559091	-0.4024761559091	-0.4024761559091	-0.4024761559091	-0.4024761559091	-0.4024761559091	-0.4024761559091	-0.4024761559091	-0.4024761559091	-0.4024761559091	-0.4024761559091
-0.389571108825842	-0.389571108825842	-0.389571108825842	-0.389571108825842	-0.389571108825842	-0.389571108825842	-0.389571108825842	-0.389571108825842	-0.389571108825842	-0.389571108825842	-0.389571108825842	-0.389571108825842	-0.389571108825842	-0.389571108825842	-0.389571108825842	-0.389571108825842	-0.389571108825842	-0.389571108825842	-0.389571108825842	-0.389571108825842	-0.389571108825842	-0.389571108825842	-0.389571108825842	-0.389571108825842	-0.389571108825842	-0.389571108825842	-0.389571108825842	-0.389571108825842	-0.389571108825842	-0.389571108825842	-0.389571108825842	-0.389571108825842	-0.389571108825842	-0.389571108825842	-0.389571108825842	-0.389571108825842	-0.389571108825842	-0.389571108825842	-0.389571108825842	-0.389571108825842	-0.389571108825842	-0.389571108825842	-0.389571108825842	-0.389571108825842	-0.389571108825842	-0.389571108825842	-0.389571108825842	-0.389571108825842	-0.389571108825842	-0.389571108825842
-0.376666061742585	-0.376666061742585	-0.376666061742585	-0.376666061742585	-0.376666061742585	-0.376666061742585	-0.376666061742585	-0.376666061742585	-0.376666061742585	-0.376666061742585	-0.376666061742585	-0.376666061742585	-0.376666061742585	-0.376666061742585	-0.376666061742585	-0.376666061742585	-0.376666061742585	-0.376666061742585	-0.376666061742585	-0.376666061742585	-0.376666061742585	-0.376666061742585	-0.376666061742585	-0.376666061742585	-0.376666061742585	-0.376666061742585	-0.376666061742585	-0.376666061742585	-0.376666061742585	-0.376666061742585	-0.376666061742585	-0.376666061742585	-0.376666061742585	-0.376666061742585	-0.376666061742585	-0.376666061742585	-0.376666061742585	-0.376666061742585	-0.376666061742585	-0.376666061742585	-0.376666061742585	-0.376666061742585	-0.376666061742585	-0.376666061742585	-0.376666061742585	-0.376666061742585	-0.376666061742585	-0.376666061742585	-0.376666061742585	-0.376666061742585
-0.363761014659327	-0.363761014659327	-0.363761014659327	-0.363761014659327	-0.363761014659327	-0.363761014659327	-0.363761014659327	-0.363761014659327	-0.363761014659327	-0.363761014659327	-0.363761014659327	-0.363761014659327	-0.363761014659327	-0.363761014659327	-0.363761014659327	-0.363761014659327	-0.363761014659327	-0.363761014659327	-0.363761014659327	-0.363761014659327	-0.363761014659327	-0.363761014659327	-0.363761014659327	-0.363761014659327	-0.363761014659327	-0.363761014659327	-0.363761014659327	-0.363761014659327	-0.363761014659327	-0.363761014659327	-0.363761014659327	-0.363761014659327	-0.363761014659327	-0.363761014659327	-0.363761014659327	-0.363761014659327	-0.363761014659327	-0.363761014659327	-0.363761014659327	-0.363761014659327	-0.363761014659327	-0.363761014659327	-0.363761014659327	-0.363761014659327	-0.363761014659327	-0.363761014659327	-0.363761014659327	-0.363761014659327	-0.363761014659327	-0.363761014659327
-0.350855967576069	-0.350855967576069	-0.350855967576069	-0.350855967576069	-0.350855967576069	-0.350855967576069	-0.350855967576069	-0.350855967576069	-0.350855967576069	-0.350855967576069	-0.350855967576069	-0.350855967576069	-0.350855967576069	-0.350855967576069	-0.350855967576069	-0.350855967576069	-0.350855967576069	-0.350855967576069	-0.350855967576069	-0.350855967576069	-0.350855967576069	-0.350855967576069	-0.350855967576069	-0.350855967576069	-0.350855967576069	-0.350855967576069	-0.350855967576069	-0.350855967576069	-0.350855967576069	-0.350855967576069	-0.350855967576069	-0.350855967576069	-0.350855967576069	-0.350855967576069	-0.350855967576069	-0.350855967576069	-0.350855967576069	-0.350855967576069	-0.350855967576069	-0.350855967576069	-0.350855967576069	-0.350855967576069	-0.350855967576069	-0.350855967576069	-0.350855967576069	-0.350855967576069	-0.350855967576069	-0.350855967576069	-0.350855967576069	-0.350855967576069
-0.337950920492811	-0.337950920492811	-0.337950920492811	-0.337950920492811	-0.337950920492811	-0.337950920492811	-0.337950920492811	-0.337950920492811	-0.337950920492811	-0.337950920492811	-0.337950920492811	-0.337950920492811	-0.337950920492811	-0.337950920492811	-0.337950920492811	-0.337950920492811	-0.337950920492811	-0.337950920492811	-0.337950920492811	-0.337950920492811	-0.337950920492811	-0.337950920492811	-0.337950920492811	-0.337950920492811	-0.337950920492811	-0.337950920492811	-0.337950920492811	-0.337950920492811	-0.337950920492811	-0.337950920492811	-0.337950920492811	-0.337950920492811	-0.337950920492811	-0.337950920492811	-0.337950920492811	-0.337950920492811	-0.337950920492811	-0.337950920492811	-0.337950920492811	-0.337950920492811	-0.337950920492811	-0.337950920492811	-0.337950920492811	-0.337950920492811	-0.337950920492811	-0.337950920492811	-0.337950920492811	-0.337950920492811	-0.337950920492811	-0.337950920492811
-0.325045873409554	-0.325045873409554	-0.325045873409554	-0.325045873409554	-0.325045873409554	-0.325045873409554	-0.325045873409554	-0.325045873409554	-0.325045873409554	-0.325045873409554	-0.325045873409554	-0.325045873409554	-0.325045873409554	-0.325045873409554	-0.325045873409554	-0.325045873409554	-0.325045873409554	-0.325045873409554	-0.325045873409554	-0.325045873409554	-0.325045873409554	-0.325045873409554	-0.325045873409554	-0.325045873409554	-0.325045873409554	-0.325045873409554	-0.325045873409554	-0.325045873409554	-0.325045873409554	-0.325045873409554	-0.325045873409554	-0.325045873409554	-0.325045873409554	-0.325045873409554	-0.325045873409554	-0.325045873409554	-0.325045873409554	-0.325045873409554	-0.325045873409554	-0.325045873409554	-0.325045873409554	-0.325045873409554	-0.325045873409554	-0.325045873409554	-0.325045873409554	-0.325045873409554	-0.325045873409554	-0.325045873409554	-0.325045873409554	-0.325045873409554
-0.312140826326296	-0.312140826326296	-0.312140826326296	-0.312140826326296	-0.312140826326296	-0.312140826326296	-0.312140826326296	-0.312140826326296	-0.312140826326296	-0.312140826326296	-0.312140826326296	-0.312140826326296	-0.312140826326296	-0.312140826326296	-0.312140826326296	-0.312140826326296	-0.312140826326296	-0.312140826326296	-0.312140826326296	-0.312140826326296	-0.312140826326296	-0.312140826326296	-0.312140826326296	-0.312140826326296	-0.312140826326296	-0.312140826326296	-0.312140826326296	-0.312140826326296	-0.312140826326296	-0.312140826326296	-0.312140826326296	-0.312140826326296	-0.312140826326296	-0.312140826326296	-0.312140826326296	-0.312140826326296	-0.312140826326296	-0.312140826326296	-0.312140826326296	-0.312140826326296	-0.312140826326296	-0.312140826326296	-0.312140826326296	-0.312140826326296	-0.312140826326296	-0.312140826326296	-0.312140826326296	-0.312140826326296	-0.312140826326296	-0.312140826326296
-0.299235779243038	-0.299235779243038	-0.299235779243038	-0.299235779243038	-0.299235779243038	-0.299235779243038	-0.299235779243038	-0.299235779243038	-0.299235779243038	-0.299235779243038	-0.299235779243038	-0.299235779243038	-0.299235779243038	-0.299235779243038	-0.299235779243038	-0.299235779243038	-0.299235779243038	-0.299235779243038	-0.299235779243038	-0.299235779243038	-0.299235779243038	-0.299235779243038	-0.299235779243038	-0.299235779243038	-0.299235779243038	-0.299235779243038	-0.299235779243038	-0.299235779243038	-0.299235779243038	-0.299235779243038	-0.299235779243038	-0.299235779243038	-0.299235779243038	-0.299235779243038	-0.299235779243038	-0.299235779243038	-0.299235779243038	-0.299235779243038	-0.299235779243038	-0.299235779243038	-0.299235779243038	-0.299235779243038	-0.299235779243038	-0.299235779243038	-0.299235779243038	-0.299235779243038	-0.299235779243038	-0.299235779243038	-0.299235779243038	-0.299235779243038
-0.286330732159781	-0.286330732159781	-0.286330732159781	-0.286330732159781	-0.286330732159781	-0.286330732159781	-0.286330732159781	-0.286330732159781	-0.286330732159781	-0.286330732159781	-0.286330732159781	-0.286330732159781	-0.286330732159781	-0.286330732159781	-0.286330732159781	-0.286330732159781	-0.286330732159781	-0.286330732159781	-0.286330732159781	-0.286330732159781	-0.286330732159781	-0.286330732159781	-0.286330732159781	-0.286330732159781	-0.286330732159781	-0.286330732159781	-0.286330732159781	-0.286330732159781	-0.286330732159781	-0.286330732159781	-0.286330732159781	-0.286330732159781	-0.286330732159781	-0.286330732159781	-0.286330732159781	-0.286330732159781	-0.286330732159781	-0.286330732159781	-0.286330732159781	-0.286330732159781	-0.286330732159781	-0.286330732159781	-0.286330732159781	-0.286330732159781	-0.286330732159781	-0.286330732159781	-0.286330732159781	-0.286330732159781	-0.286330732159781	-0.286330732159781
-0.273425685076523	-0.273425685076523	-0.273425685076523	-0.273425685076523	-0.273425685076523	-0.273425685076523	-0.273425685076523	-0.273425685076523	-0.273425685076523	-0.273425685076523	-0.273425685076523	-0.273425685076523	-0.273425685076523	-0.273425685076523	-0.273425685076523	-0.273425685076523	-0.273425685076523	-0.273425685076523	-0.273425685076523	-0.273425685076523	-0.273425685076523	-0.273425685076523	-0.273425685076523	-0.273425685076523	-0.273425685076523	-0.273425685076523	-0.273425685076523	-0.273425685076523	-0.273425685076523	-0.273425685076523	-0.273425685076523	-0.273425685076523	-0.273425685076523	-0.273425685076523	-0.273425685076523	-0.273425685076523	-0.273425685076523	-0.273425685076523	-0.273425685076523	-0.273425685076523	-0.273425685076523	-0.273425685076523	-0.273425685076523	-0.273425685076523	-0.273425685076523	-0.273425685076523	-0.273425685076523	-0.273425685076523	-0.273425685076523	-0.273425685076523
-0.260520637993265	-0.260520637993265	-0.260520637993265	-0.260520637993265	-0.260520637993265	-0.260520637993265	-0.260520637993265	-0.260520637993265	-0.260520637993265	-0.260520637993265	-0.260520637993265	-0.260520637993265	-0.260520637993265	-0.260520637993265	-0.260520637993265	-0.260520637993265	-0.260520637993265	-0.260520637993265	-0.260520637993265	-0.260520637993265	-0.260520637993265	-0.260520637993265	-0.260520637993265	-0.260520637993265	-0.260520637993265	-0.260520637993265	-0.260520637993265	-0.260520637993265	-0.260520637993265	-0.260520637993265	-0.260520637993265	-0.260520637993265	-0.260520637993265	-0.260520637993265	-0.260520637993265	-0.260520637993265	-0.260520637993265	-0.260520637993265	-0.260520637993265	-0.260520637993265	-0.260520637993265	-0.260520637993265	-0.260520637993265	-0.260520637993265	-0.260520637993265	-0.260520637993265	-0.260520637993265	-0.260520637993265	-0.260520637993265	-0.260520637993265
-0.247615590910007	-0.247615590910007	-0.247615590910007	-0.247615590910007	-0.247615590910007	-0.247615590910007	-0.247615590910007	-0.247615590910007	-0.247615590910007	-0.247615590910007	-0.247615590910007	-0.247615590910007	-0.247615590910007	-0.247615590910007	-0.247615590910007	-0.247615590910007	-0.247615590910007	-0.247615590910007	-0.247615590910007	-0.247615590910007	-0.247615590910007	-0.247615590910007	-0.247615590910007	-0.247615590910007	-0.247615590910007	-0.247615590910007	-0.247615590910007	-0.247615590910007	-0.247615590910007	-0.247615590910007	-0.247615590910007	-0.247615590910007	-0.247615590910007	-0.247615590910007	-0.247615590910007	-0.247615590910007	-0.247615590910007	-0.247615590910007	-0.247615590910007	-0.247615590910007	-0.247615590910007	-0.247615590910007	-0.247615590910007	-0.247615590910007	-0.247615590910007	-0.247615590910007	-0.247615590910007	-0.247615590910007	-0.247615590910007	-0.247615590910007
-0.23471054382675	-0.23471054382675	-0.23471054382675	-0.23471054382675	-0.23471054382675	-0.23471054382675	-0.23471054382675	-0.23471054382675	-0.23471054382675	-0.23471054382675	-0.23471054382675	-0.23471054382675	-0.23471054382675	-0.23471054382675	-0.23471054382675	-0.23471054382675	-0.23471054382675	-0.23471054382675	-0.23471054382675	-0.23471054382675	-0.23471054382675	-0.23471054382675	-0.23471054382675	-0.23471054382675	-0.23471054382675	-0.23471054382675	-0.23471054382675	-0.23471054382675	-0.23471054382675	-0.23471054382675	-0.23471054382675	-0.23471054382675	-0.23471054382675	-0.23471054382675	-0.23471054382675	-0.23471054382675	-0.23471054382675	-0.23471054382675	-0.23471054382675	-0.23471054382675	-0.23471054382675	-0.23471054382675	-0.23471054382675	-0.23471054382675	-0.23471054382675	-0.23471054382675	-0.23471054382675	-0.23471054382675	-0.23471054382675	-0.23471054382675
-0.221805496743492	-0.221805496743492	-0.221805496743492	-0.221805496743492	-0.221805496743492	-0.221805496743492	-0.221805496743492	-0.221805496743492	-0.221805496743492	-0.221805496743492	-0.221805496743492	-0.221805496743492	-0.221805496743492	-0.221805496743492	-0.221805496743492	-0.221805496743492	-0.221805496743492	-0.221805496743492	-0.221805496743492	-0.221805496743492	-0.221805496743492	-0.221805496743492	-0.221805496743492	-0.221805496743492	-0.221805496743492	-0.221805496743492	-0.221805496743492	-0.221805496743492	-0.221805496743492	-0.221805496743492	-0.221805496743492	-0.221805496743492	-0.221805496743492	-0.221805496743492	-0.221805496743492	-0.221805496743492	-0.221805496743492	-0.221805496743492	-0.221805496743492	-0.221805496743492	-0.221805496743492	-0.221805496743492	-0.221805496743492	-0.221805496743492	-0.221805496743492	-0.221805496743492	-0.221805496743492	-0.221805496743492	-0.221805496743492	-0.221805496743492
-0.208900449660234	-0.208900449660234	-0.208900449660234	-0.208900449660234	-0.208900449660234	-0.208900449660234	-0.208900449660234	-0.208900449660234	-0.208900449660234	-0.208900449660234	-0.208900449660234	-0.208900449660234	-0.208900449660234	-0.208900449660234	-0.208900449660234	-0.208900449660234	-0.208900449660234	-0.208900449660234	-0.208900449660234	-0.208900449660234	-0.208900449660234	-0.208900449660234	-0.208900449660234	-0.208900449660234	-0.208900449660234	-0.208900449660234	-0.208900449660234	-0.208900449660234	-0.208900449660234	-0.208900449660234	-0.208900449660234	-0.208900449660234	-0.208900449660234	-0.208900449660234	-0.208900449660234	-0.208900449660234	-0.208900449660234	-0.208900449660234	-0.208900449660234	-0.208900449660234	-0.208900449660234	-0.208900449660234	-0.208900449660234	-0.208900449660234	-0.208900449660234	-0.208900449660234	-0.208900449660234	-0.208900449660234	-0.208900449660234	-0.208900449660234
-0.195995402576977	-0.195995402576977	-0.195995402576977	-0.195995402576977	-0.195995402576977	-0.195995402576977	-0.195995402576977	-0.195995402576977	-0.195995402576977	-0.195995402576977	-0.195995402576977	-0.195995402576977	-0.195995402576977	-0.195995402576977	-0.195995402576977	-0.195995402576977	-0.195995402576977	-0.195995402576977	-0.195995402576977	-0.195995402576977	-0.195995402576977	-0.195995402576977	-0.195995402576977	-0.195995402576977	-0.195995402576977	-0.195995402576977	-0.195995402576977	-0.195995402576977	-0.195995402576977	-0.195995402576977	-0.195995402576977	-0.195995402576977	-0.195995402576977	-0.195995402576977	-0.195995402576977	-0.195995402576977	-0.195995402576977	-0.195995402576977	-0.195995402576977	-0.195995402576977	-0.195995402576977	-0.195995402576977	-0.195995402576977	-0.195995402576977	-0.195995402576977	-0.195995402576977	-0.195995402576977	-0.195995402576977	-0.195995402576977	-0.195995402576977
-0.183090355493719	-0.183090355493719	-0.183090355493719	-0.183090355493719	-0.183090355493719	-0.183090355493719	-0.183090355493719	-0.183090355493719	-0.183090355493719	-0.183090355493719	-0.183090355493719	-0.183090355493719	-0.183090355493719	-0.183090355493719	-0.183090355493719	-0.183090355493719	-0.183090355493719	-0.183090355493719	-0.183090355493719	-0.183090355493719	-0.183090355493719	-0.183090355493719	-0.183090355493719	-0.183090355493719	-0.183090355493719	-0.183090355493719	-0.183090355493719	-0.183090355493719	-0.183090355493719	-0.183090355493719	-0.183090355493719	-0.183090355493719	-0.183090355493719	-0.183090355493719	-0.183090355493719	-0.183090355493719	-0.183090355493719	-0.183090355493719	-0.183090355493719	-0.183090355493719	-0.183090355493719	-0.183090355493719	-0.183090355493719	-0.183090355493719	-0.183090355493719	-0.183090355493719	-0.183090355493719	-0.183090355493719	-0.183090355493719	-0.183090355493719
-0.170185308410461	-0.170185308410461	-0.170185308410461	-0.170185308410461	-0.170185308410461	-0.170185308410461	-0.170185308410461	-0.170185308410461	-0.170185308410461	-0.170185308410461	-0.170185308410461	-0.170185308410461	-0.170185308410461	-0.170185308410461	-0.170185308410461	-0.170185308410461	-0.170185308410461	-0.170185308410461	-0.170185308410461	-0.170185308410461	-0.170185308410461	-0.170185308410461	-0.170185308410461	-0.170185308410461	-0.170185308410461	-0.170185308410461	-0.170185308410461	-0.170185308410461	-0.170185308410461	-0.170185308410461	-0.170185308410461	-0.170185308410461	-0.170185308410461	-0.170185308410461	-0.170185308410461	-0.170185308410461	-0.170185308410461	-0.170185308410461	-0.170185308410461	-0.170185308410461	-0.170185308410461	-0.170185308410461	-0.170185308410461	-0.170185308410461	-0.170185308410461	-0.170185308410461	-0.170185308410461	-0.170185308410461	-0.170185308410461	-0.170185308410461
-0.157280261327203	-0.157280261327203	-0.157280261327203	-0.157280261327203	-0.157280261327203	-0.157280261327203	-0.157280261327203	-0.157280261327203	-0.157280261327203	-0.157280261327203	-0.157280261327203	-0.157280261327203	-0.157280261327203	-0.157280261327203	-0.157280261327203	-0.157280261327203	-0.157280261327203	-0.157280261327203	-0.157280261327203	-0.157280261327203	-0.157280261327203	-0.157280261327203	-0.157280261327203	-0.157280261327203	-0.157280261327203	-0.157280261327203	-0.157280261327203	-0.157280261327203	-0.157280261327203	-0.157280261327203	-0.157280261327203	-0.157280261327203	-0.157280261327203	-0.157280261327203	-0.157280261327203	-0.157280261327203	-0.157280261327203	-0.157280261327203	-0.157280261327203	-0.157280261327203	-0.157280261327203	-0.157280261327203	-0.157280261327203	-0.157280261327203	-0.157280261327203	-0.157280261327203	-0.157280261327203	-0.157280261327203	-0.157280261327203	-0.157280261327203
-0.144375214243946	-0.144375214243946	-0.144375214243946	-0.144375214243946	-0.144375214243946	-0.144375214243946	-0.144375214243946	-0.144375214243946	-0.144375214243946	-0.144375214243946	-0.144375214243946	-0.144375214243946	-0.144375214243946	-0.144375214243946	-0.144375214243946	-0.144375214243946	-0.144375214243946	-0.144375214243946	-0.144375214243946	-0.144375214243946	-0.144375214243946	-0.144375214243946	-0.144375214243946	-0.144375214243946	-0.144375214243946	-0.144375214243946	-0.144375214243946	-0.144375214243946	-0.144375214243946	-0.144375214243946	-0.144375214243946	-0.144375214243946	-0.144375214243946	-0.144375214243946	-0.144375214243946	-0.144375214243946	-0.144375214243946	-0.144375214243946	-0.144375214243946	-0.144375214243946	-0.144375214243946	-0.144375214243946	-0.144375214243946	-0.144375214243946	-0.144375214243946	-0.144375214243946	-0.144375214243946	-0.144375214243946	-0.144375214243946	-0.144375214243946
-0.131470167160688	-0.131470167160688	-0.131470167160688	-0.131470167160688	-0.131470167160688	-0.131470167160688	-0.131470167160688	-0.131470167160688	-0.131470167160688	-0.131470167160688	-0.131470167160688	-0.131470167160688	-0.131470167160688	-0.131470167160688	-0.131470167160688	-0.131470167160688	-0.131470167160688	-0.131470167160688	-0.131470167160688	-0.131470167160688	-0.131470167160688	-0.131470167160688	-0.131470167160688	-0.131470167160688	-0.131470167160688	-0.131470167160688	-0.131470167160688	-0.131470167160688	-0.131470167160688	-0.131470167160688	-0.131470167160688	-0.131470167160688	-0.131470167160688	-0.131470167160688	-0.131470167160688	-0.131470167160688	-0.131470167160688	-0.131470167160688	-0.131470167160688	-0.131470167160688	-0.131470167160688	-0.131470167160688	-0.131470167160688	-0.131470167160688	-0.131470167160688	-0.131470167160688	-0.131470167160688	-0.131470167160688	-0.131470167160688	-0.131470167160688
-0.11856512007743	-0.11856512007743	-0.11856512007743	-0.11856512007743	-0.11856512007743	-0.11856512007743	-0.11856512007743	-0.11856512007743	-0.11856512007743	-0.11856512007743	-0.11856512007743	-0.11856512007743	-0.11856512007743	-0.11856512007743	-0.11856512007743	-0.11856512007743	-0.11856512007743	-0.11856512007743	-0.11856512007743	-0.11856512007743	-0.11856512007743	-0.11856512007743	-0.11856512007743	-0.11856512007743	-0.11856512007743	-0.11856512007743	-0.11856512007743	-0.11856512007743	-0.11856512007743	-0.11856512007743	-0.11856512007743	-0.11856512007743	-0.11856512007743	-0.11856512007743	-0.11856512007743	-0.11856512007743	-0.11856512007743	-0.11856512007743	-0.11856512007743	-0.11856512007743	-0.11856512007743	-0.11856512007743	-0.11856512007743	-0.11856512007743	-0.11856512007743	-0.11856512007743	-0.11856512007743	-0.11856512007743	-0.11856512007743	-0.11856512007743
-0.105660072994173	-0.105660072994173	-0.105660072994173	-0.105660072994173	-0.105660072994173	-0.105660072994173	-0.105660072994173	-0.105660072994173	-0.105660072994173	-0.105660072994173	-0.105660072994173	-0.105660072994173	-0.105660072994173	-0.105660072994173	-0.105660072994173	-0.105660072994173	-0.105660072994173	-0.105660072994173	-0.105660072994173	-0.105660072994173	-0.105660072994173	-0.105660072994173	-0.105660072994173	-0.105660072994173	-0.105660072994173	-0.105660072994173	-0.105660072994173	-0.105660072994173	-0.105660072994173	-0.105660072994173	-0.105660072994173	-0.105660072994173	-0.105660072994173	-0.105660072994173	-0.105660072994173	-0.105660072994173	-0.105660072994173	-0.105660072994173	-0.105660072994173	-0.105660072994173	-0.105660072994173	-0.105660072994173	-0.105660072994173	-0.105660072994173	-0.105660072994173	-0.105660072994173	-0.105660072994173	-0.105660072994173	-0.105660072994173	-0.105660072994173
-0.0927550259109148	-0.0927550259109148	-0.0927550259109148	-0.0927550259109148	-0.0927550259109148	-0.0927550259109148	-0.0927550259109148	-0.0927550259109148	-0.0927550259109148	-0.0927550259109148	-0.0927550259109148	-0.0927550259109148	-0.0927550259109148	-0.0927550259109148	-0.0927550259109148	-0.0927550259109148	-0.0927550259109148	-0.0927550259109148	-0.0927550259109148	-0.0927550259109148	-0.0927550259109148	-0.0927550259109148	-0.0927550259109148	-0.0927550259109148	-0.0927550259109148	-0.0927550259109148	-0.0927550259109148	-0.0927550259109148	-0.0927550259109148	-0.0927550259109148	-0.0927550259109148	-0.0927550259109148	-0.0927550259109148	-0.0927550259109148	-0.0927550259109148	-0.0927550259109148	-0.0927550259109148	-0.0927550259109148	-0.0927550259109148	-0.0927550259109148	-0.0927550259109148	-0.0927550259109148	-0.0927550259109148	-0.0927550259109148	-0.0927550259109148	-0.0927550259109148	-0.0927550259109148	-0.0927550259109148	-0.0927550259109148	-0.0927550259109148
-0.0798499788276571	-0.0798499788276571	-0.0798499788276571	-0.0798499788276571	-0.0798499788276571	-0.0798499788276571	-0.0798499788276571	-0.0798499788276571	-0.0798499788276571	-0.0798499788276571	-0.0798499788276571	-0.0798499788276571	-0.0798499788276571	-0.0798499788276571	-0.0798499788276571	-0.0798499788276571	-0.0798499788276571	-0.0798499788276571	-0.0798499788276571	-0.0798499788276571	-0.0798499788276571	-0.0798499788276571	-0.0798499788276571	-0.0798499788276571	-0.0798499788276571	-0.0798499788276571	-0.0798499788276571	-0.0798499788276571	-0.0798499788276571	-0.0798499788276571	-0.0798499788276571	-0.0798499788276571	-0.0798499788276571	-0.0798499788276571	-0.0798499788276571	-0.0798499788276571	-0.0798499788276571	-0.0798499788276571	-0.0798499788276571	-0.0798499788276571	-0.0798499788276571	-0.0798499788276571	-0.0798499788276571	-0.0798499788276571	-0.0798499788276571	-0.0798499788276571	-0.0798499788276571	-0.0798499788276571	-0.0798499788276571	-0.0798499788276571
-0.0669449317443994	-0.0669449317443994	-0.0669449317443994	-0.0669449317443994	-0.0669449317443994	-0.0669449317443994	-0.0669449317443994	-0.0669449317443994	-0.0669449317443994	-0.0669449317443994	-0.0669449317443994	-0.0669449317443994	-0.0669449317443994	-0.0669449317443994	-0.0669449317443994	-0.0669449317443994	-0.0669449317443994	-0.0669449317443994	-0.0669449317443994	-0.0669449317443994	-0.0669449317443994	-0.0669449317443994	-0.0669449317443994	-0.0669449317443994	-0.0669449317443994	-0.0669449317443994	-0.0669449317443994	-0.0669449317443994	-0.0669449317443994	-0.0669449317443994	-0.0669449317443994	-0.0669449317443994	-0.0669449317443994	-0.0669449317443994	-0.0669449317443994	-0.0669449317443994	-0.0669449317443994	-0.0669449317443994	-0.0669449317443994	-0.0669449317443994	-0.0669449317443994	-0.0669449317443994	-0.0669449317443994	-0.0669449317443994	-0.0669449317443994	-0.0669449317443994	-0.0669449317443994	-0.0669449317443994	-0.0669449317443994	-0.0669449317443994
-0.0540398846611417	-0.0540398846611417	-0.0540398846611417	-0.0540398846611417	-0.0540398846611417	-0.0540398846611417	-0.0540398846611417	-0.0540398846611417	-0.0540398846611417	-0.0540398846611417	-0.0540398846611417	-0.0540398846611417	-0.0540398846611417	-0.0540398846611417	-0.0540398846611417	-0.0540398846611417	-0.0540398846611417	-0.0540398846611417	-0.0540398846611417	-0.0540398846611417	-0.0540398846611417	-0.0540398846611417	-0.0540398846611417	-0.0540398846611417	-0.0540398846611417	-0.0540398846611417	-0.0540398846611417	-0.0540398846611417	-0.0540398846611417	-0.0540398846611417	-0.0540398846611417	-0.0540398846611417	-0.0540398846611417	-0.0540398846611417	-0.0540398846611417	-0.0540398846611417	-0.0540398846611417	-0.0540398846611417	-0.0540398846611417	-0.0540398846611417	-0.0540398846611417	-0.0540398846611417	-0.0540398846611417	-0.0540398846611417	-0.0540398846611417	-0.0540398846611417	-0.0540398846611417	-0.0540398846611417	-0.0540398846611417	-0.0540398846611417
-0.041134837577884	-0.041134837577884	-0.041134837577884	-0.041134837577884	-0.041134837577884	-0.041134837577884	-0.041134837577884	-0.041134837577884	-0.041134837577884	-0.041134837577884	-0.041134837577884	-0.041134837577884	-0.041134837577884	-0.041134837577884	-0.041134837577884	-0.041134837577884	-0.041134837577884	-0.041134837577884	-0.041134837577884	-0.041134837577884	-0.041134837577884	-0.041134837577884	-0.041134837577884	-0.041134837577884	-0.041134837577884	-0.041134837577884	-0.041134837577884	-0.041134837577884	-0.041134837577884	-0.041134837577884	-0.041134837577884	-0.041134837577884	-0.041134837577884	-0.041134837577884	-0.041134837577884	-0.041134837577884	-0.041134837577884	-0.041134837577884	-0.041134837577884	-0.041134837577884	-0.041134837577884	-0.041134837577884	-0.041134837577884	-0.041134837577884	-0.041134837577884	-0.041134837577884	-0.041134837577884	-0.041134837577884	-0.041134837577884	-0.041134837577884
-0.0282297904946263	-0.0282297904946263	-0.0282297904946263	-0.0282297904946263	-0.0282297904946263	-0.0282297904946263	-0.0282297904946263	-0.0282297904946263	-0.0282297904946263	-0.0282297904946263	-0.0282297904946263	-0.0282297904946263	-0.0282297904946263	-0.0282297904946263	-0.0282297904946263	-0.0282297904946263	-0.0282297904946263	-0.0282297904946263	-0.0282297904946263	-0.0282297904946263	-0.0282297904946263	-0.0282297904946263	-0.0282297904946263	-0.0282297904946263	-0.0282297904946263	-0.0282297904946263	-0.0282297904946263	-0.0282297904946263	-0.0282297904946263	-0.0282297904946263	-0.0282297904946263	-0.0282297904946263	-0.0282297904946263	-0.0282297904946263	-0.0282297904946263	-0.0282297904946263	-0.0282297904946263	-0.0282297904946263	-0.0282297904946263	-0.0282297904946263	-0.0282297904946263	-0.0282297904946263	-0.0282297904946263	-0.0282297904946263	-0.0282297904946263	-0.0282297904946263	-0.0282297904946263	-0.0282297904946263	-0.0282297904946263	-0.0282297904946263
-0.0153247434113685	-0.0153247434113685	-0.0153247434113685	-0.0153247434113685	-0.0153247434113685	-0.0153247434113685	-0.0153247434113685	-0.0153247434113685	-0.0153247434113685	-0.0153247434113685	-0.0153247434113685	-0.0153247434113685	-0.0153247434113685	-0.0153247434113685	-0.0153247434113685	-0.0153247434113685	-0.0153247434113685	-0.0153247434113685	-0.0153247434113685	-0.0153247434113685	-0.0153247434113685	-0.0153247434113685	-0.0153247434113685	-0.0153247434113685	-0.0153247434113685	-0.0153247434113685	-0.0153247434113685	-0.0153247434113685	-0.0153247434113685	-0.0153247434113685	-0.0153247434113685	-0.0153247434113685	-0.0153247434113685	-0.0153247434113685	-0.0153247434113685	-0.0153247434113685	-0.0153247434113685	-0.0153247434113685	-0.0153247434113685	-0.0153247434113685	-0.0153247434113685	-0.0153247434113685	-0.0153247434113685	-0.0153247434113685	-0.0153247434113685	-0.0153247434113685	-0.0153247434113685	-0.0153247434113685	-0.0153247434113685	-0.0153247434113685
-0.00241969632811082	-0.00241969632811082	-0.00241969632811082	-0.00241969632811082	-0.00241969632811082	-0.00241969632811082	-0.00241969632811082	-0.00241969632811082	-0.00241969632811082	-0.00241969632811082	-0.00241969632811082	-0.00241969632811082	-0.00241969632811082	-0.00241969632811082	-0.00241969632811082	-0.00241969632811082	-0.00241969632811082	-0.00241969632811082	-0.00241969632811082	-0.00241969632811082	-0.00241969632811082	-0.00241969632811082	-0.00241969632811082	-0.00241969632811082	-0.00241969632811082	-0.00241969632811082	-0.00241969632811082	-0.00241969632811082	-0.00241969632811082	-0.00241969632811082	-0.00241969632811082	-0.00241969632811082	-0.00241969632811082	-0.00241969632811082	-0.00241969632811082	-0.00241969632811082	-0.00241969632811082	-0.00241969632811082	-0.00241969632811082	-0.00241969632811082	-0.00241969632811082	-0.00241969632811082	-0.00241969632811082	-0.00241969632811082	-0.00241969632811082	-0.00241969632811082	-0.00241969632811082	-0.00241969632811082	-0.00241969632811082	-0.00241969632811082
0.0104853507551469	0.0104853507551469	0.0104853507551469	0.0104853507551469	0.0104853507551469	0.0104853507551469	0.0104853507551469	0.0104853507551469	0.0104853507551469	0.0104853507551469	0.0104853507551469	0.0104853507551469	0.0104853507551469	0.0104853507551469	0.0104853507551469	0.0104853507551469	0.0104853507551469	0.0104853507551469	0.0104853507551469	0.0104853507551469	0.0104853507551469	0.0104853507551469	0.0104853507551469	0.0104853507551469	0.0104853507551469	0.0104853507551469	0.0104853507551469	0.0104853507551469	0.0104853507551469	0.0104853507551469	0.0104853507551469	0.0104853507551469	0.0104853507551469	0.0104853507551469	0.0104853507551469	0.0104853507551469	0.0104853507551469	0.0104853507551469	0.0104853507551469	0.0104853507551469	0.0104853507551469	0.0104853507551469	0.0104853507551469	0.0104853507551469	0.0104853507551469	0.0104853507551469	0.0104853507551469	0.0104853507551469	0.0104853507551469	0.0104853507551469
0.0233903978384046	0.0233903978384046	0.0233903978384046	0.0233903978384046	0.0233903978384046	0.0233903978384046	0.0233903978384046	0.0233903978384046	0.0233903978384046	0.0233903978384046	0.0233903978384046	0.0233903978384046	0.0233903978384046	0.0233903978384046	0.0233903978384046	0.0233903978384046	0.0233903978384046	0.0233903978384046	0.0233903978384046	0.0233903978384046	0.0233903978384046	0.0233903978384046	0.0233903978384046	0.0233903978384046	0.0233903978384046	0.0233903978384046	0.0233903978384046	0.0233903978384046	0.0233903978384046	0.0233903978384046	0.0233903978384046	0.0233903978384046	0.0233903978384046	0.0233903978384046	0.0233903978384046	0.0233903978384046	0.0233903978384046	0.0233903978384046	0.0233903978384046	0.0233903978384046	0.0233903978384046	0.0233903978384046	0.0233903978384046	0.0233903978384046	0.0233903978384046	0.0233903978384046	0.0233903978384046	0.0233903978384046	0.0233903978384046	0.0233903978384046
0.0362954449216623	0.0362954449216623	0.0362954449216623	0.0362954449216623	0.0362954449216623	0.0362954449216623	0.0362954449216623	0.0362954449216623	0.0362954449216623	0.0362954449216623	0.0362954449216623	0.0362954449216623	0.0362954449216623	0.0362954449216623	0.0362954449216623	0.0362954449216623	0.0362954449216623	0.0362954449216623	0.0362954449216623	0.0362954449216623	0.0362954449216623	0.0362954449216623	0.0362954449216623	0.0362954449216623	0.0362954449216623	0.0362954449216623	0.0362954449216623	0.0362954449216623	0.0362954449216623	0.0362954449216623	0.0362954449216623	0.0362954449216623	0.0362954449216623	0.0362954449216623	0.0362954449216623	0.0362954449216623	0.0362954449216623	0.0362954449216623	0.0362954449216623	0.0362954449216623	0.0362954449216623	0.0362954449216623	0.0362954449216623	0.0362954449216623	0.0362954449216623	0.0362954449216623	0.0362954449216623	0.0362954449216623	0.0362954449216623	0.0362954449216623
0.04920049200492	0.04920049200492	0.04920049200492	0.04920049200492	0.04920049200492	0.04920049200492	0.04920049200492	0.04920049200492	0.04920049200492	0.04920049200492	0.04920049200492	0.04920049200492	0.04920049200492	0.04920049200492	0.04920049200492	0.04920049200492	0.04920049200492	0.04920049200492	0.04920049200492	0.04920049200492	0.04920049200492	0.04920049200492	0.04920049200492	0.04920049200492	0.04920049200492	0.04920049200492	0.04920049200492	0.04920049200492	0.04920049200492	0.04920049200492	0.04920049200492	0.04920049200492	0.04920049200492	0.04920049200492	0.04920049200492	0.04920049200492	0.04920049200492	0.04920049200492	0.04920049200492	0.04920049200492	0.04920049200492	0.04920049200492	0.04920049200492	0.04920049200492	0.04920049200492	0.04920049200492	0.04920049200492	0.04920049200492	0.04920049200492	0.04920049200492
0.0621055390881778	0.0621055390881778	0.0621055390881778	0.0621055390881778	0.0621055390881778	0.0621055390881778	0.0621055390881778	0.0621055390881778	0.0621055390881778	0.0621055390881778	0.0621055390881778	0.0621055390881778	0.0621055390881778	0.0621055390881778	0.0621055390881778	0.0621055390881778	0.0621055390881778	0.0621055390881778	0.0621055390881778	0.0621055390881778	0.0621055390881778	0.0621055390881778	0.0621055390881778	0.0621055390881778	0.0621055390881778	0.0621055390881778	0.0621055390881778	0.0621055390881778	0.0621055390881778	0.0621055390881778	0.0621055390881778	0.0621055390881778	0.0621055390881778	0.0621055390881778	0.0621055390881778	0.0621055390881778	0.0621055390881778	0.0621055390881778	0.0621055390881778	0.0621055390881778	0.0621055390881778	0.0621055390881778	0.0621055390881778	0.0621055390881778	0.0621055390881778	0.0621055390881778	0.0621055390881778	0.0621055390881778	0.0621055390881778	0.0621055390881778
0.0750105861714355	0.0750105861714355	0.0750105861714355	0.0750105861714355	0.0750105861714355	0.0750105861714355	0.0750105861714355	0.0750105861714355	0.0750105861714355	0.0750105861714355	0.0750105861714355	0.0750105861714355	0.0750105861714355	0.0750105861714355	0.0750105861714355	0.0750105861714355	0.0750105861714355	0.0750105861714355	0.0750105861714355	0.0750105861714355	0.0750105861714355	0.0750105861714355	0.0750105861714355	0.0750105861714355	0.0750105861714355	0.0750105861714355	0.0750105861714355	0.0750105861714355	0.0750105861714355	0.0750105861714355	0.0750105861714355	0.0750105861714355	0.0750105861714355	0.0750105861714355	0.0750105861714355	0.0750105861714355	0.0750105861714355	0.0750105861714355	0.0750105861714355	0.0750105861714355	0.0750105861714355	0.0750105861714355	0.0750105861714355	0.0750105861714355	0.0750105861714355	0.0750105861714355	0.0750105861714355	0.0750105861714355	0.0750105861714355	0.0750105861714355
0.0879156332546932	0.0879156332546932	0.0879156332546932	0.0879156332546932	0.0879156332546932	0.0879156332546932	0.0879156332546932	0.0879156332546932	0.0879156332546932	0.0879156332546932	0.0879156332546932	0.0879156332546932	0.0879156332546932	0.0879156332546932	0.0879156332546932	0.0879156332546932	0.0879156332546932	0.0879156332546932	0.0879156332546932	0.0879156332546932	0.0879156332546932	0.0879156332546932	0.0879156332546932	0.0879156332546932	0.0879156332546932	0.0879156332546932	0.0879156332546932	0.0879156332546932	0.0879156332546932	0.0879156332546932	0.0879156332546932	0.0879156332546932	0.0879156332546932	0.0879156332546932	0.0879156332546932	0.0879156332546932	0.0879156332546932	0.0879156332546932	0.0879156332546932	0.0879156332546932	0.0879156332546932	0.0879156332546932	0.0879156332546932	0.0879156332546932	0.0879156332546932	0.0879156332546932	0.0879156332546932	0.0879156332546932	0.0879156332546932	0.0879156332546932
0.100820680337951	0.100820680337951	0.100820680337951	0.100820680337951	0.100820680337951	0.100820680337951	0.100820680337951	0.100820680337951	0.100820680337951	0.100820680337951	0.100820680337951	0.100820680337951	0.100820680337951	0.100820680337951	0.100820680337951	0.100820680337951	0.100820680337951	0.100820680337951	0.100820680337951	0.100820680337951	0.100820680337951	0.100820680337951	0.100820680337951	0.100820680337951	0.100820680337951	0.100820680337951	0.100820680337951	0.100820680337951	0.100820680337951	0.100820680337951	0.100820680337951	0.100820680337951	0.100820680337951	0.100820680337951	0.100820680337951	0.100820680337951	0.100820680337951	0.100820680337951	0.100820680337951	0.100820680337951	0.100820680337951	0.100820680337951	0.100820680337951	0.100820680337951	0.100820680337951	0.100820680337951	0.100820680337951	0.100820680337951	0.100820680337951	0.100820680337951
0.113725727421209	0.113725727421209	0.113725727421209	0.113725727421209	0.113725727421209	0.113725727421209	0.113725727421209	0.113725727421209	0.113725727421209	0.113725727421209	0.113725727421209	0.113725727421209	0.113725727421209	0.113725727421209	0.113725727421209	0.113725727421209	0.113725727421209	0.113725727421209	0.113725727421209	0.113725727421209	0.113725727421209	0.113725727421209	0.113725727421209	0.113725727421209	0.113725727421209	0.113725727421209	0.113725727421209	0.113725727421209	0.113725727421209	0.113725727421209	0.113725727421209	0.113725727421209	0.113725727421209	0.113725727421209	0.113725727421209	0.113725727421209	0.113725727421209	0.113725727421209	0.113725727421209	0.113725727421209	0.113725727421209	0.113725727421209	0.113725727421209	0.113725727421209	0.113725727421209	0.113725727421209	0.113725727421209	0.113725727421209	0.113725727421209	0.113725727421209
0.126630774504466	0.126630774504466	0.126630774504466	0.126630774504466	0.126630774504466	0.126630774504466	0.126630774504466	0.126630774504466	0.126630774504466	0.126630774504466	0.126630774504466	0.126630774504466	0.126630774504466	0.126630774504466	0.126630774504466	0.126630774504466	0.126630774504466	0.126630774504466	0.126630774504466	0.126630774504466	0.126630774504466	0.126630774504466	0.126630774504466	0.126630774504466	0.126630774504466	0.126630774504466	0.126630774504466	0.126630774504466	0.126630774504466	0.126630774504466	0.126630774504466	0.126630774504466	0.126630774504466	0.126630774504466	0.126630774504466	0.126630774504466	0.126630774504466	0.126630774504466	0.126630774504466	0.126630774504466	0.126630774504466	0.126630774504466	0.126630774504466	0.126630774504466	0.126630774504466	0.126630774504466	0.126630774504466	0.126630774504466	0.126630774504466	0.126630774504466
0.139535821587724	0.139535821587724	0.139535821587724	0.139535821587724	0.139535821587724	0.139535821587724	0.139535821587724	0.139535821587724	0.139535821587724	0.139535821587724	0.139535821587724	0.139535821587724	0.139535821587724	0.139535821587724	0.139535821587724	0.139535821587724	0.139535821587724	0.139535821587724	0.139535821587724	0.139535821587724	0.139535821587724	0.139535821587724	0.139535821587724	0.139535821587724	0.139535821587724	0.139535821587724	0.139535821587724	0.139535821587724	0.139535821587724	0.139535821587724	0.139535821587724	0.139535821587724	0.139535821587724	0.139535821587724	0.139535821587724	0.139535821587724	0.139535821587724	0.139535821587724	0.139535821587724	0.139535821587724	0.139535821587724	0.139535821587724	0.139535821587724	0.139535821587724	0.139535821587724	0.139535821587724	0.139535821587724	0.139535821587724	0.139535821587724	0.139535821587724
0.152440868670982	0.152440868670982	0.152440868670982	0.152440868670982	0.152440868670982	0.152440868670982	0.152440868670982	0.152440868670982	0.152440868670982	0.152440868670982	0.152440868670982	0.152440868670982	0.152440868670982	0.152440868670982	0.152440868670982	0.152440868670982	0.152440868670982	0.152440868670982	0.152440868670982	0.152440868670982	0.152440868670982	0.152440868670982	0.152440868670982	0.152440868670982	0.152440868670982	0.152440868670982	0.152440868670982	0.152440868670982	0.152440868670982	0.152440868670982	0.152440868670982	0.152440868670982	0.152440868670982	0.152440868670982	0.152440868670982	0.152440868670982	0.152440868670982	0.152440868670982	0.152440868670982	0.152440868670982	0.152440868670982	0.152440868670982	0.152440868670982	0.152440868670982	0.152440868670982	0.152440868670982	0.152440868670982	0.152440868670982	0.152440868670982	0.152440868670982
0.16534591575424	0.16534591575424	0.16534591575424	0.16534591575424	0.16534591575424	0.16534591575424	0.16534591575424	0.16534591575424	0.16534591575424	0.16534591575424	0.16534591575424	0.16534591575424	0.16534591575424	0.16534591575424	0.16534591575424	0.16534591575424	0.16534591575424	0.16534591575424	0.16534591575424	0.16534591575424	0.16534591575424	0.16534591575424	0.16534591575424	0.16534591575424	0.16534591575424	0.16534591575424	0.16534591575424	0.16534591575424	0.16534591575424	0.16534591575424	0.16534591575424	0.16534591575424	0.16534591575424	0.16534591575424	0.16534591575424	0.16534591575424	0.16534591575424	0.16534591575424	0.16534591575424	0.16534591575424	0.16534591575424	0.16534591575424	0.16534591575424	0.16534591575424	0.16534591575424	0.16534591575424	0.16534591575424	0.16534591575424	0.16534591575424	0.16534591575424
0.178250962837497	0.178250962837497	0.178250962837497	0.178250962837497	0.178250962837497	0.178250962837497	0.178250962837497	0.178250962837497	0.178250962837497	0.178250962837497	0.178250962837497	0.178250962837497	0.178250962837497	0.178250962837497	0.178250962837497	0.178250962837497	0.178250962837497	0.178250962837497	0.178250962837497	0.178250962837497	0.178250962837497	0.178250962837497	0.178250962837497	0.178250962837497	0.178250962837497	0.178250962837497	0.178250962837497	0.178250962837497	0.178250962837497	0.178250962837497	0.178250962837497	0.178250962837497	0.178250962837497	0.178250962837497	0.178250962837497	0.178250962837497	0.178250962837497	0.178250962837497	0.178250962837497	0.178250962837497	0.178250962837497	0.178250962837497	0.178250962837497	0.178250962837497	0.178250962837497	0.178250962837497	0.178250962837497	0.178250962837497	0.178250962837497	0.178250962837497
0.191156009920755	0.191156009920755	0.191156009920755	0.191156009920755	0.191156009920755	0.191156009920755	0.191156009920755	0.191156009920755	0.191156009920755	0.191156009920755	0.191156009920755	0.191156009920755	0.191156009920755	0.191156009920755	0.191156009920755	0.191156009920755	0.191156009920755	0.191156009920755	0.191156009920755	0.191156009920755	0.191156009920755	0.191156009920755	0.191156009920755	0.191156009920755	0.191156009920755	0.191156009920755	0.191156009920755	0.191156009920755	0.191156009920755	0.191156009920755	0.191156009920755	0.191156009920755	0.191156009920755	0.191156009920755	0.191156009920755	0.191156009920755	0.191156009920755	0.191156009920755	0.191156009920755	0.191156009920755	0.191156009920755	0.191156009920755	0.191156009920755	0.191156009920755	0.191156009920755	0.191156009920755	0.191156009920755	0.191156009920755	0.191156009920755	0.191156009920755
0.204061057004013	0.204061057004013	0.204061057004013	0.204061057004013	0.204061057004013	0.204061057004013	0.204061057004013	0.204061057004013	0.204061057004013	0.204061057004013	0.204061057004013	0.204061057004013	0.204061057004013	0.204061057004013	0.204061057004013	0.204061057004013	0.204061057004013	0.204061057004013	0.204061057004013	0.204061057004013	0.204061057004013	0.204061057004013	0.204061057004013	0.204061057004013	0.204061057004013	0.204061057004013	0.204061057004013	0.204061057004013	0.204061057004013	0.204061057004013	0.204061057004013	0.204061057004013	0.204061057004013	0.204061057004013	0.204061057004013	0.204061057004013	0.204061057004013	0.204061057004013	0.204061057004013	0.204061057004013	0.204061057004013	0.204061057004013	0.204061057004013	0.204061057004013	0.204061057004013	0.204061057004013	0.204061057004013	0.204061057004013	0.204061057004013	0.204061057004013
0.21696610408727	0.21696610408727	0.21696610408727	0.21696610408727	0.21696610408727	0.21696610408727	0.21696610408727	0.21696610408727	0.21696610408727	0.21696610408727	0.21696610408727	0.21696610408727	0.21696610408727	0.21696610408727	0.21696610408727	0.21696610408727	0.21696610408727	0.21696610408727	0.21696610408727	0.21696610408727	0.21696610408727	0.21696610408727	0.21696610408727	0.21696610408727	0.21696610408727	0.21696610408727	0.21696610408727	0.21696610408727	0.21696610408727	0.21696610408727	0.21696610408727	0.21696610408727	0.21696610408727	0.21696610408727	0.21696610408727	0.21696610408727	0.21696610408727	0.21696610408727	0.21696610408727	0.21696610408727	0.21696610408727	0.21696610408727	0.21696610408727	0.21696610408727	0.21696610408727	0.21696610408727	0.21696610408727	0.21696610408727	0.21696610408727	0.21696610408727
0.229871151170528	0.229871151170528	0.229871151170528	0.229871151170528	0.229871151170528	0.229871151170528	0.229871151170528	0.229871151170528	0.229871151170528	0.229871151170528	0.229871151170528	0.229871151170528	0.229871151170528	0.229871151170528	0.229871151170528	0.229871151170528	0.229871151170528	0.229871151170528	0.229871151170528	0.229871151170528	0.229871151170528	0.229871151170528	0.229871151170528	0.229871151170528	0.229871151170528	0.229871151170528	0.229871151170528	0.229871151170528	0.229871151170528	0.229871151170528	0.229871151170528	0.229871151170528	0.229871151170528	0.229871151170528	0.229871151170528	0.229871151170528	0.229871151170528	0.229871151170528	0.229871151170528	0.229871151170528	0.229871151170528	0.229871151170528	0.229871151170528	0.229871151170528	0.229871151170528	0.229871151170528	0.229871151170528	0.229871151170528	0.229871151170528	0.229871151170528
0.242776198253786	0.242776198253786	0.242776198253786	0.242776198253786	0.242776198253786	0.242776198253786	0.242776198253786	0.242776198253786	0.242776198253786	0.242776198253786	0.242776198253786	0.242776198253786	0.242776198253786	0.242776198253786	0.242776198253786	0.242776198253786	0.242776198253786	0.242776198253786	0.242776198253786	0.242776198253786	0.242776198253786	0.242776198253786	0.242776198253786	0.242776198253786	0.242776198253786	0.242776198253786	0.242776198253786	0.242776198253786	0.242776198253786	0.242776198253786	0.242776198253786	0.242776198253786	0.242776198253786	0.242776198253786	0.242776198253786	0.242776198253786	0.242776198253786	0.242776198253786	0.242776198253786	0.242776198253786	0.242776198253786	0.242776198253786	0.242776198253786	0.242776198253786	0.242776198253786	0.242776198253786	0.242776198253786	0.242776198253786	0.242776198253786	0.242776198253786
0.255681245337044	0.255681245337044	0.255681245337044	0.255681245337044	0.255681245337044	0.255681245337044	0.255681245337044	0.255681245337044	0.255681245337044	0.255681245337044	0.255681245337044	0.255681245337044	0.255681245337044	0.255681245337044	0.255681245337044	0.255681245337044	0.255681245337044	0.255681245337044	0.255681245337044	0.255681245337044	0.255681245337044	0.255681245337044	0.255681245337044	0.255681245337044	0.255681245337044	0.255681245337044	0.255681245337044	0.255681245337044	0.255681245337044	0.255681245337044	0.255681245337044	0.255681245337044	0.255681245337044	0.255681245337044	0.255681245337044	0.255681245337044	0.255681245337044	0.255681245337044	0.255681245337044	0.255681245337044	0.255681245337044	0.255681245337044	0.255681245337044	0.255681245337044	0.255681245337044	0.255681245337044	0.255681245337044	0.255681245337044	0.255681245337044	0.255681245337044
0.268586292420301	0.268586292420301	0.268586292420301	0.268586292420301	0.268586292420301	0.268586292420301	0.268586292420301	0.268586292420301	0.268586292420301	0.268586292420301	0.268586292420301	0.268586292420301	0.268586292420301	0.268586292420301	0.268586292420301	0.268586292420301	0.268586292420301	0.268586292420301	0.268586292420301	0.268586292420301	0.268586292420301	0.268586292420301	0.268586292420301	0.268586292420301	0.268586292420301	0.268586292420301	0.268586292420301	0.268586292420301	0.268586292420301	0.268586292420301	0.268586292420301	0.268586292420301	0.268586292420301	0.268586292420301	0.268586292420301	0.268586292420301	0.268586292420301	0.268586292420301	0.268586292420301	0.268586292420301	0.268586292420301	0.268586292420301	0.268586292420301	0.268586292420301	0.268586292420301	0.268586292420301	0.268586292420301	0.268586292420301	0.268586292420301	0.268586292420301
0.281491339503559	0.281491339503559	0.281491339503559	0.281491339503559	0.281491339503559	0.281491339503559	0.281491339503559	0.281491339503559	0.281491339503559	0.281491339503559	0.281491339503559	0.281491339503559	0.281491339503559	0.281491339503559	0.281491339503559	0.281491339503559	0.281491339503559	0.281491339503559	0.281491339503559	0.281491339503559	0.281491339503559	0.281491339503559	0.281491339503559	0.281491339503559	0.281491339503559	0.281491339503559	0.281491339503559	0.281491339503559	0.281491339503559	0.281491339503559	0.281491339503559	0.281491339503559	0.281491339503559	0.281491339503559	0.281491339503559	0.281491339503559	0.281491339503559	0.281491339503559	0.281491339503559	0.281491339503559	0.281491339503559	0.281491339503559	0.281491339503559	0.281491339503559	0.281491339503559	0.281491339503559	0.281491339503559	0.281491339503559	0.281491339503559	0.281491339503559
0.294396386586817	0.294396386586817	0.294396386586817	0.294396386586817	0.294396386586817	0.294396386586817	0.294396386586817	0.294396386586817	0.294396386586817	0.294396386586817	0.294396386586817	0.294396386586817	0.294396386586817	0.294396386586817	0.294396386586817	0.294396386586817	0.294396386586817	0.294396386586817	0.294396386586817	0.294396386586817	0.294396386586817	0.294396386586817	0.294396386586817	0.294396386586817	0.294396386586817	0.294396386586817	0.294396386586817	0.294396386586817	0.294396386586817	0.294396386586817	0.294396386586817	0.294396386586817	0.294396386586817	0.294396386586817	0.294396386586817	0.294396386586817	0.294396386586817	0.294396386586817	0.294396386586817	0.294396386586817	0.294396386586817	0.294396386586817	0.294396386586817	0.294396386586817	0.294396386586817	0.294396386586817	0.294396386586817	0.294396386586817	0.294396386586817	0.294396386586817
0.307301433670074	0.307301433670074	0.307301433670074	0.307301433670074	0.307301433670074	0.307301433670074	0.307301433670074	0.307301433670074	0.307301433670074	0.307301433670074	0.307301433670074	0.307301433670074	0.307301433670074	0.307301433670074	0.307301433670074	0.307301433670074	0.307301433670074	0.307301433670074	0.307301433670074	0.307301433670074	0.307301433670074	0.307301433670074	0.307301433670074	0.307301433670074	0.307301433670074	0.307301433670074	0.307301433670074	0.307301433670074	0.307301433670074	0.307301433670074	0.307301433670074	0.307301433670074	0.307301433670074	0.307301433670074	0.307301433670074	0.307301433670074	0.307301433670074	0.307301433670074	0.307301433670074	0.307301433670074	0.307301433670074	0.307301433670074	0.307301433670074	0.307301433670074	0.307301433670074	0.307301433670074	0.307301433670074	0.307301433670074	0.307301433670074	0.307301433670074
0.320206480753332	0.320206480753332	0.320206480753332	0.320206480753332	0.320206480753332	0.320206480753332	0.320206480753332	0.320206480753332	0.320206480753332	0.320206480753332	0.320206480753332	0.320206480753332	0.320206480753332	0.320206480753332	0.320206480753332	0.320206480753332	0.320206480753332	0.320206480753332	0.320206480753332	0.320206480753332	0.320206480753332	0.320206480753332	0.320206480753332	0.320206480753332	0.320206480753332	0.320206480753332	0.320206480753332	0.320206480753332	0.320206480753332	0.320206480753332	0.320206480753332	0.320206480753332	0.320206480753332	0.320206480753332	0.320206480753332	0.320206480753332	0.320206480753332	0.320206480753332	0.320206480753332	0.320206480753332	0.320206480753332	0.320206480753332	0.320206480753332	0.320206480753332	0.320206480753332	0.320206480753332	0.320206480753332	0.320206480753332	0.320206480753332	0.320206480753332
0.33311152783659	0.33311152783659	0.33311152783659	0.33311152783659	0.33311152783659	0.33311152783659	0.33311152783659	0.33311152783659	0.33311152783659	0.33311152783659	0.33311152783659	0.33311152783659	0.33311152783659	0.33311152783659	0.33311152783659	0.33311152783659	0.33311152783659	0.33311152783659	0.33311152783659	0.33311152783659	0.33311152783659	0.33311152783659	0.33311152783659	0.33311152783659	0.33311152783659	0.33311152783659	0.33311152783659	0.33311152783659	0.33311152783659	0.33311152783659	0.33311152783659	0.33311152783659	0.33311152783659	0.33311152783659	0.33311152783659	0.33311152783659	0.33311152783659	0.33311152783659	0.33311152783659	0.33311152783659	0.33311152783659	0.33311152783659	0.33311152783659	0.33311152783659	0.33311152783659	0.33311152783659	0.33311152783659	0.33311152783659	0.33311152783659	0.33311152783659
0.346016574919848	0.346016574919848	0.346016574919848	0.346016574919848	0.346016574919848	0.346016574919848	0.346016574919848	0.346016574919848	0.346016574919848	0.346016574919848	0.346016574919848	0.346016574919848	0.346016574919848	0.346016574919848	0.346016574919848	0.346016574919848	0.346016574919848	0.346016574919848	0.346016574919848	0.346016574919848	0.346016574919848	0.346016574919848	0.346016574919848	0.346016574919848	0.346016574919848	0.346016574919848	0.346016574919848	0.346016574919848	0.346016574919848	0.346016574919848	0.346016574919848	0.346016574919848	0.346016574919848	0.346016574919848	0.346016574919848	0.346016574919848	0.346016574919848	0.346016574919848	0.346016574919848	0.346016574919848	0.346016574919848	0.346016574919848	0.346016574919848	0.346016574919848	0.346016574919848	0.346016574919848	0.346016574919848	0.346016574919848	0.346016574919848	0.346016574919848
0.358921622003105	0.358921622003105	0.358921622003105	0.358921622003105	0.358921622003105	0.358921622003105	0.358921622003105	0.358921622003105	0.358921622003105	0.358921622003105	0.358921622003105	0.358921622003105	0.358921622003105	0.358921622003105	0.358921622003105	0.358921622003105	0.358921622003105	0.358921622003105	0.358921622003105	0.358921622003105	0.358921622003105	0.358921622003105	0.358921622003105	0.358921622003105	0.358921622003105	0.358921622003105	0.358921622003105	0.358921622003105	0.358921622003105	0.358921622003105	0.358921622003105	0.358921622003105	0.358921622003105	0.358921622003105	0.358921622003105	0.358921622003105	0.358921622003105	0.358921622003105	0.358921622003105	0.358921622003105	0.358921622003105	0.358921622003105	0.358921622003105	0.358921622003105	0.358921622003105	0.358921622003105	0.358921622003105	0.358921622003105	0.358921622003105	0.358921622003105
0.371826669086363	0.371826669086363	0.371826669086363	0.371826669086363	0.371826669086363	0.371826669086363	0.371826669086363	0.371826669086363	0.371826669086363	0.371826669086363	0.371826669086363	0.371826669086363	0.371826669086363	0.371826669086363	0.371826669086363	0.371826669086363	0.371826669086363	0.371826669086363	0.371826669086363	0.371826669086363	0.371826669086363	0.371826669086363	0.371826669086363	0.371826669086363	0.371826669086363	0.371826669086363	0.371826669086363	0.371826669086363	0.371826669086363	0.371826669086363	0.371826669086363	0.371826669086363	0.371826669086363	0.371826669086363	0.371826669086363	0.371826669086363	0.371826669086363	0.371826669086363	0.371826669086363	0.371826669086363	0.371826669086363	0.371826669086363	0.371826669086363	0.371826669086363	0.371826669086363	0.371826669086363	0.371826669086363	0.371826669086363	0.371826669086363	0.371826669086363
0.384731716169621	0.384731716169621	0.384731716169621	0.384731716169621	0.384731716169621	0.384731716169621	0.384731716169621	0.384731716169621	0.384731716169621	0.384731716169621	0.384731716169621	0.384731716169621	0.384731716169621	0.384731716169621	0.384731716169621	0.384731716169621	0.384731716169621	0.384731716169621	0.384731716169621	0.384731716169621	0.384731716169621	0.384731716169621	0.384731716169621	0.384731716169621	0.384731716169621	0.384731716169621	0.384731716169621	0.384731716169621	0.384731716169621	0.384731716169621	0.384731716169621	0.384731716169621	0.384731716169621	0.384731716169621	0.384731716169621	0.384731716169621	0.384731716169621	0.384731716169621	0.384731716169621	0.384731716169621	0.384731716169621	0.384731716169621	0.384731716169621	0.384731716169621	0.384731716169621	0.384731716169621	0.384731716169621	0.384731716169621	0.384731716169621	0.384731716169621
0.397636763252878	0.397636763252878	0.397636763252878	0.397636763252878	0.397636763252878	0.397636763252878	0.397636763252878	0.397636763252878	0.397636763252878	0.397636763252878	0.397636763252878	0.397636763252878	0.397636763252878	0.397636763252878	0.397636763252878	0.397636763252878	0.397636763252878	0.397636763252878	0.397636763252878	0.397636763252878	0.397636763252878	0.397636763252878	0.397636763252878	0.397636763252878	0.397636763252878	0.397636763252878	0.397636763252878	0.397636763252878	0.397636763252878	0.397636763252878	0.397636763252878	0.397636763252878	0.397636763252878	0.397636763252878	0.397636763252878	0.397636763252878	0.397636763252878	0.397636763252878	0.397636763252878	0.397636763252878	0.397636763252878	0.397636763252878	0.397636763252878	0.397636763252878	0.397636763252878	0.397636763252878	0.397636763252878	0.397636763252878	0.397636763252878	0.397636763252878
0.410541810336136	0.410541810336136	0.410541810336136	0.410541810336136	0.410541810336136	0.410541810336136	0.410541810336136	0.410541810336136	0.410541810336136	0.410541810336136	0.410541810336136	0.410541810336136	0.410541810336136	0.410541810336136	0.410541810336136	0.410541810336136	0.410541810336136	0.410541810336136	0.410541810336136	0.410541810336136	0.410541810336136	0.410541810336136	0.410541810336136	0.410541810336136	0.410541810336136	0.410541810336136	0.410541810336136	0.410541810336136	0.410541810336136	0.410541810336136	0.410541810336136	0.410541810336136	0.410541810336136	0.410541810336136	0.410541810336136	0.410541810336136	0.410541810336136	0.410541810336136	0.410541810336136	0.410541810336136	0.410541810336136	0.410541810336136	0.410541810336136	0.410541810336136	0.410541810336136	0.410541810336136	0.410541810336136	0.410541810336136	0.410541810336136	0.410541810336136
0.423446857419394	0.423446857419394	0.423446857419394	0.423446857419394	0.423446857419394	0.423446857419394	0.423446857419394	0.423446857419394	0.423446857419394	0.423446857419394	0.423446857419394	0.423446857419394	0.423446857419394	0.423446857419394	0.423446857419394	0.423446857419394	0.423446857419394	0.423446857419394	0.423446857419394	0.423446857419394	0.423446857419394	0.423446857419394	0.423446857419394	0.423446857419394	0.423446857419394	0.423446857419394	0.423446857419394	0.423446857419394	0.423446857419394	0.423446857419394	0.423446857419394	0.423446857419394	0.423446857419394	0.423446857419394	0.423446857419394	0.423446857419394	0.423446857419394	0.423446857419394	0.423446857419394	0.423446857419394	0.423446857419394	0.423446857419394	0.423446857419394	0.423446857419394	0.423446857419394	0.423446857419394	0.423446857419394	0.423446857419394	0.423446857419394	0.423446857419394
0.436351904502652	0.436351904502652	0.436351904502652	0.436351904502652	0.436351904502652	0.436351904502652	0.436351904502652	0.436351904502652	0.436351904502652	0.436351904502652	0.436351904502652	0.436351904502652	0.436351904502652	0.436351904502652	0.436351904502652	0.436351904502652	0.436351904502652	0.436351904502652	0.436351904502652	0.436351904502652	0.436351904502652	0.436351904502652	0.436351904502652	0.436351904502652	0.436351904502652	0.436351904502652	0.436351904502652	0.436351904502652	0.436351904502652	0.436351904502652	0.436351904502652	0.436351904502652	0.436351904502652	0.436351904502652	0.436351904502652	0.436351904502652	0.436351904502652	0.436351904502652	0.436351904502652	0.436351904502652	0.436351904502652	0.436351904502652	0.436351904502652	0.436351904502652	0.436351904502652	0.436351904502652	0.436351904502652	0.436351904502652	0.436351904502652	0.436351904502652
0.449256951585909	0.449256951585909	0.449256951585909	0.449256951585909	0.449256951585909	0.449256951585909	0.449256951585909	0.449256951585909	0.449256951585909	0.449256951585909	0.449256951585909	0.449256951585909	0.449256951585909	0.449256951585909	0.449256951585909	0.449256951585909	0.449256951585909	0.449256951585909	0.449256951585909	0.449256951585909	0.449256951585909	0.449256951585909	0.449256951585909	0.449256951585909	0.449256951585909	0.449256951585909	0.449256951585909	0.449256951585909	0.449256951585909	0.449256951585909	0.449256951585909	0.449256951585909	0.449256951585909	0.449256951585909	0.449256951585909	0.449256951585909	0.449256951585909	0.449256951585909	0.449256951585909	0.449256951585909	0.449256951585909	0.449256951585909	0.449256951585909	0.449256951585909	0.449256951585909	0.449256951585909	0.449256951585909	0.449256951585909	0.449256951585909	0.449256951585909
0.462161998669167	0.462161998669167	0.462161998669167	0.462161998669167	0.462161998669167	0.462161998669167	0.462161998669167	0.462161998669167	0.462161998669167	0.462161998669167	0.462161998669167	0.462161998669167	0.462161998669167	0.462161998669167	0.462161998669167	0.462161998669167	0.462161998669167	0.462161998669167	0.462161998669167	0.462161998669167	0.462161998669167	0.462161998669167	0.462161998669167	0.462161998669167	0.462161998669167	0.462161998669167	0.462161998669167	0.462161998669167	0.462161998669167	0.462161998669167	0.462161998669167	0.462161998669167	0.462161998669167	0.462161998669167	0.462161998669167	0.462161998669167	0.462161998669167	0.462161998669167	0.462161998669167	0.462161998669167	0.462161998669167	0.462161998669167	0.462161998669167	0.462161998669167	0.462161998669167	0.462161998669167	0.462161998669167	0.462161998669167	0.462161998669167	0.462161998669167
[truncated: 188 more columns]
