# Supplementary material for: Performance Comparison of Centered and Tilted Blunt and Lighthouse Tip Cannulae for Drainage in Extracorporeal Life Support
Source: Cardiovasc Eng Technol. 2025 Feb 10;16(2):238–50. doi: 10.1007/s13239-024-00770-x (PMC11933157; doi:10.1007/s13239-024-00770-x)
Supplement: Supplementary file 2 — Supplementary file2 (ZIP 41,511 KB) [file 13239_2024_770_MOESM2_ESM.zip › avg_velocity/rc_0_mm/Lighthouse_90_Qc_1.3_Lmin_Qo_2.6_Lmin_rc_0_mm/U_ms.csv]

0.0459250648580866	0.0442994541778252	0.0434397288958114	0.0428182650245552	0.0406691025667009	0.040293386092682	0.0387695114116217	0.0388975429644035	0.0374553481093091	0.0356174550545564	0.0351179908473533	0.0359692329454023	0.0344717446688368	0.0334035764929693	0.0316932530063937	0.0306626884356401	0.0295176054020536	0.0291375665502877	0.0265421144489703	0.0251626306278292	0.0220442998140847	0.0210617882679671	0.0186627435114764	0.0173433765614467	0.0164455822618121	0.0154164658302413	0.0153492897579895	0.014121440667517	0.0133266335284173	0.0106716938176242	0.0118008751345216	0.0098452912428959	0.0079832659169872	0.00655431024174236	0.00499332895538983	0.0031691848256632	0.00420931582051458	0.00455851001627391	0.00442230369871033	0.00461644450993453	0.00303063000392055	0.0031952912004477	0.00282378478861171	0.00328401686103538	0.00393287523914148	0.00337885345915915	0.00351021267685712	0.0018319455752424	0.00217747451522404	0.0025653652647859
0.0713235633466372	0.0722464865167551	0.0704946749905953	0.0681442288703578	0.0675226506590047	0.0668100144331357	0.0657622384339475	0.0647027827664078	0.0646458702937662	0.0609836112848978	0.0583904738228454	0.057218838626133	0.0565611133000469	0.0554814004553633	0.0534308313694999	0.0519243104553413	0.0512613352853783	0.0489155256215604	0.046186039181393	0.0450044764115201	0.0412509494348717	0.0391063153279811	0.0351375842767842	0.0346951377029033	0.0322888693900104	0.0308629089881888	0.0292529657539513	0.026519944019215	0.0246608318811228	0.0226837392599162	0.0233305460499982	0.0206927027143553	0.0170679393431813	0.0131646093550138	0.0114104040947693	0.0098079503899443	0.0106978367260252	0.0103610344430958	0.00961535802430579	0.00908950193716675	0.0083817799888462	0.00778402496229062	0.0075959132790684	0.00680450477856674	0.00692909089843316	0.00581477206867649	0.00740406996759776	0.00589888565926371	0.00598376585763934	0.00577376897374049
0.107316768993193	0.110124514074793	0.10819890164433	0.106544674237503	0.104164620450862	0.102791669452307	0.102810309579808	0.0999120791274242	0.0975613877166206	0.0940367257183777	0.0913490216572712	0.0888151523039169	0.0894533061483493	0.0863170528350002	0.0845564241919769	0.0817574173854868	0.0791076092214324	0.0766479751644763	0.0738655884847771	0.0717519074614337	0.0678274710505814	0.0634143593754183	0.0576423162699651	0.0563322907448084	0.05308523371043	0.0513860405536073	0.0483700529378923	0.0459690062174398	0.0425161492708997	0.0391132548056076	0.0379182159165173	0.0354915163396566	0.031540311623785	0.0265807715703934	0.0223129138733414	0.0211700312769595	0.0207851468207215	0.0206412246631755	0.0189295880829641	0.0179455509362741	0.0164990356359414	0.0160306985300907	0.0152841530115341	0.0140193497538943	0.0133097612782619	0.0131124552248748	0.0133245386660024	0.0124660267003608	0.0127494789753692	0.0126775994990758
0.144641641317343	0.147827779351472	0.146910880892193	0.144940124069711	0.143517408096896	0.140701540152176	0.139871874421512	0.137677010088897	0.13550625649377	0.132774482745531	0.130475176096352	0.128600293054004	0.127197572886534	0.124302750298177	0.121318472711254	0.11686184282712	0.113854637612131	0.110597048704527	0.10772419301135	0.105558630249567	0.101481390929556	0.0980241583692556	0.0903672710364461	0.0876655581278966	0.0853083644235434	0.0844160794530877	0.0791254156784919	0.0746957775802028	0.0703733209684895	0.0662510659983472	0.0626523883885318	0.0586451949621733	0.0538708182509345	0.0489474522063549	0.0425121216237326	0.0392882812194928	0.0387504978728311	0.0380184600190178	0.0355231902489412	0.0349385469946988	0.0327356544688831	0.0312866105039491	0.0298457598466777	0.0271890880329562	0.0255030706512937	0.0257228612131086	0.0252638534539517	0.0239223387351315	0.0249590806849101	0.0258026920423768
0.166750053694296	0.172996850570609	0.172844880434654	0.170370939072695	0.167410645874002	0.163245976203357	0.162941832810981	0.163196163284478	0.163911081711073	0.16176355988407	0.160444185848174	0.158691524570341	0.154771283129699	0.151909819276111	0.148702662748442	0.147005466310201	0.143339323188947	0.13948806793702	0.135694659617706	0.132358055560539	0.128425913271326	0.119316456387569	0.105538630303132	0.107092760455112	0.113126638195325	0.113398072774006	0.103852948901907	0.0978812510318332	0.0941504992451264	0.0884088523386359	0.084054716940354	0.0786762643807774	0.0760031560515956	0.0707635043405211	0.0633562776199951	0.052130878562709	0.0556915547236892	0.0585514197944419	0.0556792903794381	0.0521910176346642	0.0494915082231244	0.0484499399479486	0.0466558847483045	0.0442438019309032	0.0424612901117363	0.0431050250412356	0.0430385434067754	0.0411586304354365	0.0405544726855402	0.0414430946087993
0.193031232792218	0.201917488972534	0.20076395298494	0.195963770012913	0.191936618097032	0.187871815942762	0.18874365745604	0.190527950450052	0.193080655689435	0.192543664924399	0.191530922569853	0.189913028810858	0.186983607277282	0.185358579869551	0.182175028153199	0.179448463367076	0.176869408877979	0.17336750251453	0.167877034090861	0.164917101282031	0.159332635843235	0.149386845498717	0.133579516927619	0.1328463533875	0.142571718479138	0.142126694996957	0.133861035750699	0.126967484768171	0.124747763174566	0.120513391435771	0.115163775356604	0.108452658392809	0.102846466863217	0.096211499299655	0.0880409786060026	0.0739267993398497	0.07673432965992	0.079682572930801	0.0777503936287894	0.0741023783131811	0.0708328469850634	0.070092209628668	0.0683825005648222	0.0670182720592229	0.0645524842044488	0.0644915573821401	0.0636566560943596	0.0616174479049397	0.0608165558711587	0.061432466264615
0.222736496842245	0.227962258923256	0.228853963796017	0.22515962535012	0.221104586137675	0.21692929427203	0.218584313501282	0.220725130857519	0.222544253317428	0.22279288125689	0.220589122852155	0.219582669502017	0.216589239047853	0.214977630106164	0.211120225381559	0.209390156671596	0.206608207106956	0.204060300746746	0.200844695774257	0.195682860620249	0.191016693030082	0.179016092042228	0.161872135307561	0.158676911284796	0.168017910338655	0.169319804488451	0.162295131342622	0.159004660684803	0.155343564033893	0.150235808087748	0.144777135827543	0.137628940361864	0.133818955098126	0.125669124187489	0.116847138184528	0.0994325864771836	0.10301604054282	0.105812603116933	0.105027141704839	0.10036140522515	0.0970284764774067	0.0956741010513597	0.0944304735106447	0.092118941742539	0.0908613059525381	0.0898371014058857	0.0873397830385723	0.0845120130489661	0.0829851733244398	0.0836791250211207
0.255542252672381	0.255523309601139	0.254448172844985	0.253437173222165	0.253028506876999	0.251797450857392	0.250800821944266	0.251046092103883	0.249648292080506	0.248345127421283	0.245509738056086	0.244277777024258	0.241566157846156	0.240135392813648	0.237574540738834	0.236971596926474	0.236429226517394	0.233208547766373	0.230978504505874	0.225455186195376	0.221892195740222	0.21636548891379	0.209902098213114	0.204337239225176	0.203343473346666	0.201169678926125	0.195752457688761	0.191367513615944	0.186448457042714	0.1826409636799	0.175300341331141	0.168046644994262	0.162781543041112	0.154652839281616	0.148158904706106	0.138381461818422	0.136934671963821	0.13554362401074	0.132517137535489	0.128911175104145	0.127067527774738	0.123749812494521	0.121189291568875	0.119496044810278	0.118950468622365	0.11687620516261	0.11605368534291	0.113814300220423	0.112617667609829	0.112637503960203
0.267932674939956	0.267968526334849	0.267692797468816	0.267824026840335	0.265863363947802	0.265511767252651	0.2642608742385	0.263121988070068	0.261921210136332	0.262109030769943	0.259934815108523	0.257504662184664	0.255547763289899	0.255194136586405	0.254636307741317	0.253563048992496	0.252069723408645	0.248455818044543	0.246302865891156	0.243104736732693	0.239830087247362	0.236356070803167	0.229624980948058	0.226652397868391	0.226533498339364	0.224182315151113	0.219479829028093	0.215028782069511	0.209654044182719	0.204363834225578	0.197627552018725	0.190539927908788	0.183575994707078	0.176519640589105	0.170405220672382	0.161996819249176	0.161935361217041	0.158861061739334	0.155108293387372	0.151194759316261	0.151054086004884	0.146811122999674	0.144679024363401	0.143461239939175	0.144082188451777	0.143574969478345	0.14276280509843	0.140204139956267	0.138227153001874	0.138370975911296
0.275150178103979	0.276325574284667	0.276752210153815	0.27644216635232	0.275477803409322	0.274062896497027	0.273927683511931	0.273550658315427	0.272746124123948	0.272722276713774	0.269800680390969	0.268263405740735	0.267225135268615	0.266392436557602	0.266708589180077	0.264268111138415	0.2630150809077	0.260951436698171	0.259512230237688	0.258446601677305	0.256253360145848	0.253385315916157	0.250628915979753	0.247528907487855	0.244473483282543	0.243556579485859	0.237735916923673	0.234073961548728	0.229065355629098	0.222823659586437	0.215999312798008	0.20850359993294	0.200515369286124	0.193687124098549	0.187846729311397	0.182767025063089	0.181986365267888	0.180039982993335	0.176371744089423	0.171033076799224	0.170200270465882	0.169276725304042	0.167691107959925	0.167483867638616	0.168156677851383	0.16747758608817	0.166248592446426	0.164479883133389	0.163018884692769	0.160460975046469
0.281819457980312	0.282268180123064	0.282466630865759	0.281406314794742	0.282029540768824	0.281816035484435	0.28153348102075	0.280564593177698	0.279467203837163	0.278717695299673	0.277908521983073	0.27756122677617	0.277094512310435	0.276441340572955	0.274936119615975	0.273255304547678	0.27297680082924	0.273152969079683	0.272650082836724	0.273176626068734	0.271340269657461	0.268738686281254	0.266485631604633	0.262995499050315	0.260673474036152	0.259290016240972	0.254393291692033	0.251260130783673	0.245972435273391	0.239796736472688	0.23450415222158	0.228385844051381	0.220953532401938	0.213448524653247	0.209577029501724	0.204014701893103	0.201681059395956	0.196995369787156	0.194324057448719	0.190741853348102	0.190267749130218	0.189180474563119	0.190406211858719	0.188660949673493	0.187052832222843	0.184456244680652	0.185443371218539	0.186250340693039	0.185640586927145	0.183665627243376
0.284645605628882	0.285075744239031	0.285852806646318	0.284959302607976	0.285228060156003	0.285653955644265	0.285485904321381	0.285308199335435	0.285624882224489	0.284235071307024	0.284437479137313	0.284345853471379	0.284759014141551	0.284136553164835	0.282422015544004	0.282401912185348	0.282981880171955	0.283764135023011	0.283597916293506	0.2845109838304	0.283852368077934	0.282745331815112	0.279996311324143	0.276603707467571	0.274693148635553	0.272872222592899	0.268447483979264	0.264295065125309	0.259967047167725	0.253897210088206	0.247785652745976	0.240010838534162	0.233796507619619	0.22662704979621	0.223643882113438	0.217781971901944	0.215010667308299	0.212598680472162	0.210552413288655	0.208542043259087	0.208890218010506	0.208785598064185	0.207492583607724	0.205072998538561	0.20133633546087	0.200511696668409	0.203660392530917	0.205484515817157	0.206275530430978	0.206827045655179
0.287661963481052	0.287193952417023	0.288020418856562	0.28852493314606	0.288778075770888	0.28912128420506	0.288755030581876	0.289083764618061	0.289598636256847	0.288961985075949	0.289539314475021	0.290477577162845	0.29123380429682	0.289438699330854	0.287804302614911	0.289515627992207	0.291319672973385	0.29296346273979	0.29282875630203	0.293638270637394	0.293297640859981	0.291419741608699	0.289449549446848	0.286361745690511	0.284526038188045	0.283223354631459	0.278533711593027	0.274012884460735	0.268186249526486	0.262387571482118	0.254545416865797	0.247788258319822	0.242975431702704	0.237412752607563	0.23404409324672	0.225585458307923	0.223690447267433	0.222838553062735	0.221551013242321	0.219104755711367	0.21945608974638	0.219152736543001	0.217199140857715	0.215608738875174	0.213837982874403	0.213840934781412	0.21716963644249	0.219732263940634	0.220743161531597	0.223042695710668
0.290486605406281	0.290346043329184	0.289653221874008	0.289661497451326	0.289644395623741	0.289827781011896	0.289909577639605	0.290982061958579	0.29208624052419	0.292189562100752	0.292717902749883	0.293180827198001	0.293926726982585	0.292895068105785	0.292866801278322	0.294137587145719	0.296754781465076	0.298278534122017	0.297979690128562	0.299173652403264	0.299569268241242	0.297744296376637	0.295831265796999	0.293175794945398	0.293332524620171	0.291005532621586	0.285916480644745	0.280541686393117	0.274512919747259	0.268479971543721	0.260434610165813	0.254504937434701	0.248190060509187	0.242893738832304	0.239798465768878	0.232431593855644	0.232328632968025	0.231194791797549	0.229540210925683	0.225490321135682	0.225034696463029	0.224836542084344	0.224320135527533	0.224021929445992	0.224232974232722	0.22462545853241	0.226618062848643	0.229566666164296	0.232193215781178	0.234121726330492
0.287092962412184	0.288118479109224	0.288535704190241	0.288318144042521	0.289091581178556	0.289001159258475	0.290082266569213	0.290947234264148	0.291751237728927	0.292067225536019	0.292196122461585	0.292797196686829	0.29394969977154	0.293900221751813	0.293248316612731	0.295696058379369	0.297657388217457	0.300587804118774	0.301519471108462	0.30368697019793	0.305481132168678	0.303480283701399	0.302554637051399	0.300608526133273	0.301493165317186	0.297916037134664	0.29205408585736	0.286256647011178	0.278674356100822	0.273317982774996	0.266057917901775	0.259679206947711	0.252829339380639	0.246848497109553	0.243185245136314	0.236817458193696	0.236006745058781	0.235362657607489	0.234874515094411	0.23053289998275	0.228918973940148	0.228783047284197	0.230252852143865	0.231594709146782	0.234488678072436	0.234792618137291	0.235907445768976	0.236838514233119	0.238183647896527	0.237980308482023
0.281242817060464	0.282562923356107	0.283463990382197	0.283716785661594	0.285247317628002	0.284457380433781	0.285456748355875	0.286000531888921	0.287213592042614	0.288404302756431	0.289149206815918	0.289800622386135	0.29033232157431	0.292210514773966	0.293153931784523	0.295303684025621	0.296910458451758	0.300537040405624	0.303481305262296	0.306675004903811	0.308547385439442	0.307895091613049	0.306907852943647	0.306352825246885	0.308340253637698	0.304820616898215	0.298244980318902	0.291361661670754	0.283193613713982	0.276557210135428	0.270125367477906	0.262329916258968	0.254636387250245	0.247040225689824	0.241499814455085	0.237648486365985	0.235372420526309	0.235717670310811	0.23611828580181	0.231189222629619	0.229903046516163	0.230992511604857	0.235616599140608	0.238231568222233	0.240670587587939	0.240536435043975	0.241205346581523	0.241441311021666	0.244540718710419	0.245290063697859
0.271212565066742	0.272311003115321	0.272848482344932	0.2741314680476	0.275413965630784	0.275127485574796	0.275869308042139	0.276758841994464	0.278914090428285	0.280663829568946	0.281856463773069	0.282878033459167	0.284292536385123	0.287122711335769	0.288591502341568	0.291650235806951	0.293663364469654	0.2980920374409	0.301186069902772	0.306050413313268	0.309196370350855	0.309427497169628	0.311690256375699	0.313261530617389	0.314981910603061	0.309491557646785	0.302335188934724	0.2945196935057	0.286242794903991	0.278555750382131	0.269299399924685	0.260311564439413	0.251221411338846	0.24249707453935	0.235015305851702	0.231580535898065	0.229834797119389	0.231426279765384	0.231628262995909	0.227896717730341	0.230526972472496	0.232489360037001	0.238363457913564	0.24057567916491	0.243764318417415	0.245780044601844	0.247312575357376	0.248384561917329	0.249332439157919	0.250638802165018
0.258154804806812	0.260063220831794	0.260079061927527	0.261529088481101	0.262167713167469	0.262456089681648	0.263833264223935	0.265433123489846	0.267713521576866	0.269728987976915	0.271505219833054	0.272700039934554	0.274981446100924	0.277357710721171	0.280132801996555	0.283341088443645	0.286997690585499	0.291253671153223	0.296484435210867	0.302685857427551	0.308533009668417	0.311704534831109	0.316693411815641	0.321025361301092	0.322466513958856	0.317107743586073	0.308437566745695	0.298471900089285	0.288170556928276	0.277526196421393	0.266097104461558	0.253757446758358	0.243021089451849	0.233090083189834	0.225471774435773	0.221299272353462	0.219885470399017	0.222192463256379	0.224588564618102	0.226124208115979	0.229986675323145	0.233994620656422	0.23764549005729	0.239501553501897	0.242148784274524	0.247548678777103	0.250720231754116	0.253638228503434	0.256062477452234	0.258392969247044
0.235959587521857	0.239024526985798	0.241295784766886	0.242927978606983	0.242903993252498	0.243171768349921	0.244868212720202	0.246955249694232	0.249803006838907	0.25172365840456	0.254001912442218	0.256208806756395	0.258991831578067	0.261872047713678	0.266255155006013	0.27085277324645	0.276023963582953	0.281838404893566	0.289080864198606	0.297524718068692	0.306319773389893	0.311902781855182	0.320336392301969	0.32552531216328	0.330954557331613	0.323725602811336	0.315389089537706	0.302913933666343	0.288899582599215	0.274885570756379	0.260819594859436	0.247202426020596	0.234671443217329	0.222032084223014	0.213964641655841	0.209724196065271	0.207433830719644	0.211312859595212	0.215387741461689	0.222478774885034	0.228951631864447	0.234590772275925	0.237850439642626	0.239955824544244	0.243000317744269	0.248571805743111	0.252513903557843	0.256637299513318	0.259819649347306	0.26164508632534
0.206005361438428	0.211294673078112	0.213092535204825	0.214941253137929	0.217062589748395	0.215993275548868	0.216708065256582	0.22043794527482	0.223749688182974	0.225920617038233	0.228380768823466	0.232561168677649	0.236789028345321	0.240956592752926	0.245424471862108	0.251277448960206	0.257693325760156	0.264493806710561	0.273508091659926	0.284552489354586	0.298793940398531	0.307452651641907	0.322356240159315	0.333631263462817	0.34205052093758	0.335608608966588	0.325591676259802	0.308107349716152	0.288389073943864	0.268346534304041	0.251495169161056	0.23577542301062	0.219846386607284	0.206108207019696	0.195804223108583	0.191644503558921	0.190073360704816	0.197035665192812	0.204408628511441	0.21673294929662	0.22667515021332	0.234931740311374	0.238605956487637	0.241644193121794	0.244504434203521	0.250569974073918	0.254934117750604	0.259093053714008	0.262671305765357	0.265423173623817
0.162751144610562	0.167202570962009	0.170153257637049	0.171142834089809	0.17205572362885	0.173743972827977	0.177023613062987	0.180886191895534	0.184114492529806	0.186770553440724	0.189220299172851	0.193939478765968	0.2009561134809	0.206788450143973	0.212327972171654	0.218864918707878	0.227605117377576	0.236736914498785	0.250170445458008	0.264290856512508	0.283254051197485	0.297470476369058	0.318817035343074	0.339645973408635	0.359117138237769	0.35041254088714	0.337424518262721	0.309527761402427	0.283606130628703	0.259289766418212	0.23955110030973	0.219565776063284	0.199817864189109	0.184727584221316	0.171753758219768	0.164428920003748	0.163439248006839	0.174886283723874	0.186528162926094	0.204923396369909	0.220505995623201	0.23198802338993	0.23898600888997	0.243128735200629	0.246675412728855	0.249846328346102	0.253323170163998	0.256041459303784	0.257799391591067	0.259231312999959
0.11637236345515	0.118532927530167	0.122134446917002	0.122437705496474	0.123970842162497	0.124380167516129	0.128772168765553	0.13180591091366	0.132333406090244	0.135343301863449	0.14004418724812	0.146517432385705	0.151988930015835	0.160201185995153	0.167017067291274	0.174390380439986	0.183645750379338	0.195877793529971	0.210307008819685	0.228138783054374	0.250221328710624	0.268843999146966	0.287954133256703	0.321623790267043	0.368090457362009	0.369363239763939	0.348003118881124	0.306229274031428	0.273908824826901	0.244683149914513	0.221682986445634	0.197663677392736	0.175161033429171	0.15639749907628	0.139434813611285	0.121697683874154	0.121244987159206	0.144156115375005	0.163799517041745	0.18518924280723	0.202904845340918	0.215333188973248	0.222335692908643	0.226808731816	0.231226152985519	0.231998377725423	0.233485437978099	0.2314664519276	0.229086326523108	0.226700429405372
0.0876510263528067	0.08730356108514	0.0887494356668213	0.0897930192264654	0.0940200191348292	0.0960860945323022	0.0976568562220767	0.0999133148977065	0.10027960107446	0.101573309186506	0.106545666649728	0.113830156431134	0.117663586821156	0.126417829008423	0.132929501690001	0.143283878203581	0.154071806390703	0.169603074417462	0.186487067093747	0.20547975499	0.227143371690735	0.246297846613969	0.260496966009272	0.288304519235165	0.346479474812766	0.365518632686961	0.345382168754153	0.294357688036219	0.25864243683852	0.226555310311765	0.201431645201536	0.176474876280134	0.153040638095035	0.132989713116002	0.113981780371962	0.0919885754431997	0.086864519108426	0.112298913784659	0.138819575822874	0.165894287432385	0.185780131285356	0.199219818504045	0.207079845397752	0.208407035441996	0.211585458947488	0.210578395591782	0.210871773116339	0.20690217818775	0.203134983428434	0.196633457912817
0.0650027508127386	0.0658843306743687	0.0649099505956361	0.0638970151052524	0.0692516610213858	0.0696973679674699	0.0710400297452217	0.0699222337571988	0.0709326069481275	0.071161768060482	0.0752184462013293	0.077101827473603	0.0806756040879167	0.087191573518496	0.0967792178039229	0.108720431488705	0.115966983732098	0.129422515405403	0.143791784782006	0.157425021326226	0.174802352203212	0.191989529954622	0.186637882302699	0.180548518603335	0.217654624503246	0.282736864942441	0.312120828949076	0.273142260197865	0.238922866998605	0.209091285853081	0.182930824337738	0.158330855621169	0.133096191399479	0.110478703874508	0.0847893955902843	0.0503451873526549	0.030577476443929	0.0475470641857589	0.0801776742695992	0.111464629933402	0.13427789218268	0.1498586748318	0.147511658201282	0.142297429953234	0.144394271441033	0.14184816806541	0.147309501090987	0.142479192218147	0.138116993611447	0.131086236031059
0.0102184304405178	0.0157357051291986	0.0290996420106967	0.0327887887030076	0.0379915095980613	0.036992461414129	0.0455142164115431	0.0452092763884763	0.043670104152756	0.0413898920236833	0.0505553399645449	0.0517607074453524	0.0598799837603328	0.0687201949765798	0.0747596545840657	0.0853222791072007	0.0931754163083856	0.105378663906382	0.114304166600262	0.128282585567254	0.136903071006739	0.13537823968787	0.110786977014926	0.0743581017113262	0.0401972799053737	0.0399187357192847	0.120745042585559	0.157771035578954	0.164935919890512	0.153911121422809	0.133619193263322	0.111493714557129	0.0875820730397453	0.0586947932345532	0.022571819768191	-0.012810919937011	0.000258370198842366	0.0218417405809427	0.0375255370316106	0.0570634648822721	0.0789499699562354	0.100500761324807	0.0853448469895744	0.0545231219929377	0.0484276628621189	0.0570620889130861	0.0912106433149819	0.0940186993694375	0.0966214647967865	0.089840015352902
-0.262853647322753	-0.244337532746308	-0.22124993738539	-0.185266855921746	-0.15350074947769	-0.13030321827619	-0.109490972208337	-0.0824395721749566	-0.0615458634583047	-0.0393477318352308	-0.0280031356425802	-0.0126415299147507	-0.00423614642593287	0.00604815460820542	0.0128962182934552	0.012980896199583	0.0141726122550287	0.0219109996214785	0.0394971818878431	0.0450688953230253	0.0481764151540762	0.0495421951880725	0.0291948777178749	0.0223569443581544	0.00751413880618954	0.0163327622670542	0.0322602166819738	0.024208667227225	0.0219969308054972	0.0180262784265636	0.0118892919388113	0.00539464272619252	-0.00231294951628868	-0.00385751453251	-0.0200610308491256	-0.0303719923589003	0.000797400565747879	0.0146012459930607	0.0214577100634807	0.0201550246664106	0.0259575928967626	0.0257666198123553	0.0278152939584278	0.022309497750141	0.0140043726735903	0.0043517156443482	0.00911937435725899	0.00935150380294546	0.00936566409925365	0.0101637801303281
-0.639153462959338	-0.623316176431634	-0.597605429057159	-0.555561510575015	-0.511603405412922	-0.450235956263272	-0.399651873775049	-0.338848168764526	-0.260191375996113	-0.19595886008351	-0.156756854241635	-0.1078045092914	-0.077984943518591	-0.0528220449852432	-0.0427862818448636	-0.02073763574974	-0.00589439697074002	0.00377033407365414	0.0174555180616096	0.0225134355981653	0.0332242685140798	0.0370050283570307	0.0285199912545919	0.0213189396059778	0.00248268840237782	0.0155887379361308	0.0044070380764555	-0.00210855499805838	-0.0170366475184699	-0.0236166635535547	-0.0270011692325051	-0.030732769298498	-0.0356925737834939	-0.0413150371051867	-0.044072916238949	-0.0364545186585072	-0.0226271675069595	-0.0272530898216653	-0.0459803042613389	-0.0728921728198998	-0.111633130656579	-0.119533687134583	-0.116623219416077	-0.120603938807874	-0.115897400835316	-0.121916121541857	-0.131530302369298	-0.124451944408419	-0.114947965670645	-0.102164192856366
-0.779153902973203	-0.763811790897539	-0.738474555533822	-0.688418234218199	-0.637240030670962	-0.576453981220779	-0.518476490622398	-0.454328657493206	-0.368703284437867	-0.296815786139878	-0.240473049495474	-0.164758768844375	-0.100439958505139	-0.0743661140303484	-0.0817719162159048	-0.065820632519583	-0.0466690152245408	-0.0332275547220836	-0.014767934437205	-0.00112218395603464	0.0176211582118193	0.0309309510773958	0.0330264704071733	0.027101667068794	0.00410739453054071	-0.0178995223985286	-0.0579898115145223	-0.0850731403872911	-0.09666377100073	-0.102123353909638	-0.102323196288643	-0.102562442772694	-0.103953946705799	-0.102262225363725	-0.0869013690351545	-0.0530471600915979	-0.0581041194719455	-0.0795486198493399	-0.133085743038235	-0.162844067726014	-0.197109948755915	-0.205703897446331	-0.209001637971743	-0.215646445800484	-0.210343219569168	-0.203263423361711	-0.205161707013626	-0.19401890303222	-0.182366651204692	-0.166424084065764
-0.866209592074868	-0.843977354802421	-0.808970554752982	-0.756541899263695	-0.703868162034386	-0.643328743943119	-0.579456541605145	-0.517477699232059	-0.451838260497753	-0.385003462169938	-0.330137862645219	-0.253098986710876	-0.175416194904405	-0.139251567823876	-0.133984641858605	-0.115050441797664	-0.0864861428582941	-0.0595983032736989	-0.0303064168409504	-0.0060320011362486	0.0170838407837978	0.0305748949804298	0.0352646304341877	0.0233895674647609	-0.0156705811971162	-0.0677042357542822	-0.127404775109815	-0.150268969476571	-0.156332536508673	-0.156185666562202	-0.154316371230664	-0.152450325435478	-0.149201567609413	-0.146151533999027	-0.13301429630585	-0.0913944644378323	-0.0964957373004841	-0.12837392121885	-0.194830986798916	-0.223908864482753	-0.24508595958507	-0.258828421933977	-0.264724747939483	-0.260960043700727	-0.262563777830589	-0.255447703511917	-0.253994771661605	-0.236349141425198	-0.224240407351286	-0.204748889041658
-0.900951609148476	-0.87551063858232	-0.839514150017626	-0.792650320893689	-0.736211766074787	-0.678334266351252	-0.611646088377209	-0.551538106368615	-0.491495910498409	-0.430106366977024	-0.367052306406348	-0.304667787279026	-0.224681543247167	-0.184331534443115	-0.165509447193786	-0.143627727057326	-0.103694805182926	-0.0664029995316674	-0.0259287624209335	0.000715420993882335	0.0175450578374907	0.0266316634732859	0.0263791695272052	0.00557287880693423	-0.0599628354227522	-0.134063298665844	-0.181943902622765	-0.194316605419178	-0.193286813575823	-0.191970495342285	-0.190090970529117	-0.189911063219471	-0.18607738300669	-0.179366833947379	-0.168243100720824	-0.122913923395727	-0.135264152450545	-0.172696821466207	-0.2467656213828	-0.26750266645206	-0.281056466421789	-0.294030731769983	-0.301470235135447	-0.305547247914829	-0.305540696687398	-0.299730177679223	-0.290106915602392	-0.278095424721073	-0.263616793873074	-0.242332110997237
-0.916870877042518	-0.890053029747466	-0.849941575980461	-0.801913477255601	-0.743772161707812	-0.682430486288389	-0.619668298899291	-0.557053052154276	-0.500210821187742	-0.42885371482783	-0.373776110795759	-0.310542618266559	-0.257934752597125	-0.208222024906066	-0.167825548654737	-0.121883139738305	-0.0738671755575302	-0.0282864197893335	0.00859502923884088	0.03009244506277	0.0328850569679783	0.0296841256949367	0.0188158723474272	-0.0264080144968495	-0.135471596191399	-0.210127757021583	-0.244904934273139	-0.248096556904937	-0.24161657460498	-0.23716770774625	-0.232441427242012	-0.229977901296624	-0.224386627951834	-0.214212400495535	-0.206112375072822	-0.199951625031969	-0.218694487109452	-0.242338945337189	-0.26271083039913	-0.276867203737711	-0.290337099425948	-0.303767412183067	-0.312705664303884	-0.317844606430933	-0.317026339717745	-0.311389082236898	-0.304666550749544	-0.291048179384171	-0.273658357691323	-0.253358842157669
-0.930371176866806	-0.902500510208039	-0.858776964851357	-0.807938288930422	-0.747795965920504	-0.686876524207479	-0.6229424806255	-0.559072903370506	-0.493863431874238	-0.428194397390664	-0.371811754488036	-0.312788999208503	-0.261650803560245	-0.205495474935843	-0.151710820184078	-0.0985377242763432	-0.0457676415507345	0.00351225609773142	0.032018716340657	0.0467354280478884	0.0403439049753872	0.0242619030100793	0.000204303621304188	-0.0889856173531487	-0.230854000839711	-0.285825609140323	-0.306668579657542	-0.299855012540564	-0.289845635137503	-0.281309860134708	-0.274897610998641	-0.268143159000091	-0.257026456654223	-0.244599921642961	-0.235368298301247	-0.226644104507393	-0.238588240996522	-0.252765988548276	-0.266145082187373	-0.274675084809747	-0.285977878792118	-0.299233954818214	-0.31305156272112	-0.321599444798769	-0.31964603263279	-0.31567576864209	-0.309169663978138	-0.299549842203873	-0.283787823277291	-0.259488734958203
-0.938164453254279	-0.912158297633718	-0.871052399263546	-0.816471992629004	-0.756973571894631	-0.693216248294323	-0.626606002436766	-0.566318913821286	-0.504134104696125	-0.441314341201704	-0.380046506731877	-0.317801333604552	-0.26772573650411	-0.216085395407886	-0.159556843452716	-0.106199739382898	-0.051992380542918	-0.00780133421247425	0.0202824357228638	0.031791439309235	0.0142863591637712	-0.0259863401826943	-0.0798070203701636	-0.212333818424519	-0.337249407991763	-0.361787283870103	-0.360897479918707	-0.345381833279849	-0.330420307070939	-0.317960768377366	-0.307393346585483	-0.293392407749756	-0.275407884624126	-0.258209583191713	-0.247220087907601	-0.24048103268883	-0.249505570632013	-0.256976140339837	-0.263912789072662	-0.266455043558171	-0.272389130415182	-0.284569441044652	-0.301888887903263	-0.307912203241214	-0.304827570340518	-0.303840603878767	-0.304864614001242	-0.298949864033136	-0.283371829250316	-0.255836458345926
-0.950894544106259	-0.925474453284122	-0.884541936693932	-0.826917303637585	-0.763488957408511	-0.705716542215586	-0.645534267510483	-0.588207060722415	-0.529826995966471	-0.478536763832793	-0.41799291684574	-0.355743741423922	-0.299766152708659	-0.251151958564314	-0.210430630640726	-0.166234236483614	-0.125401635354418	-0.0973718720658426	-0.0753190705019062	-0.0797999668745251	-0.114066478316365	-0.170181349158369	-0.258713268504006	-0.36635056564141	-0.426305770346585	-0.428655368256555	-0.410068750748153	-0.384797055242998	-0.361302733545568	-0.344026296255042	-0.326505309561618	-0.304904394209287	-0.282577216443369	-0.264773254068386	-0.254164461797862	-0.247191348834832	-0.247168471590027	-0.250872789349704	-0.25555423671085	-0.255521139209843	-0.261779310142064	-0.27233597738511	-0.28620667594867	-0.291639878457665	-0.291950757724073	-0.293073623326533	-0.29465695090093	-0.284307911378167	-0.267298183406527	-0.240924904602892
-0.963462100119418	-0.937822828372935	-0.897903063914865	-0.840482197472468	-0.776716206708767	-0.72513955040081	-0.674083091380469	-0.618529496449897	-0.571943494551328	-0.523709815069994	-0.479037407721514	-0.424047673294698	-0.365846766725214	-0.328622628831629	-0.296726465634714	-0.279111901694655	-0.257530800652896	-0.255670487920781	-0.259712707307759	-0.293386717247888	-0.33394796728738	-0.40363209572991	-0.462633493659708	-0.496525933606525	-0.487622028928726	-0.473700607165681	-0.44232805091488	-0.407214761792126	-0.378534108621708	-0.352876169715609	-0.325821034971169	-0.299378249742881	-0.276300300337997	-0.260578757552645	-0.246871106379822	-0.237192663473157	-0.235614042822728	-0.239586938430129	-0.243796462685508	-0.246351228899386	-0.25081725878181	-0.257292394902145	-0.267354104065101	-0.268662328584192	-0.272460971632405	-0.272895362037721	-0.275872543935899	-0.264027120128165	-0.251548561362083	-0.233679890912481
-0.973724604733248	-0.951446436491736	-0.903260059347441	-0.839667775807386	-0.791658876165155	-0.74822033081588	-0.702016936579246	-0.652344788763722	-0.610566896182572	-0.56694712934873	-0.535430113242849	-0.501619234272715	-0.458654933708325	-0.427172510773143	-0.404435960330137	-0.411467390929679	-0.426025235975635	-0.441694913149793	-0.463687342728466	-0.500792199767649	-0.539574354410253	-0.5699555456255	-0.57867160613449	-0.560344442525185	-0.51191465068267	-0.489205205307327	-0.451329891750675	-0.412616497607379	-0.375091413518994	-0.341404574804042	-0.310799368010862	-0.283324691360564	-0.261302585465417	-0.243209692268349	-0.233020108016797	-0.221928570016748	-0.219536114217619	-0.218280976540178	-0.224633383290384	-0.228212866050684	-0.235616201181856	-0.238452962536192	-0.249388858978883	-0.254126641475704	-0.261209299567473	-0.263570323642066	-0.259332006939867	-0.258636093539821	-0.253870308578124	-0.239836832990993
-0.972156684751476	-0.950782242414929	-0.895734423886075	-0.844186978804167	-0.810696544420251	-0.771645544369493	-0.725832186979322	-0.686213924335302	-0.652460120766696	-0.614399630570392	-0.590005627340566	-0.565393427201411	-0.54607159343757	-0.525543664304323	-0.521249063355847	-0.53345028699609	-0.555449166529537	-0.574441961081865	-0.597083159176991	-0.618238844061659	-0.627108825873193	-0.622254555917257	-0.608232382791187	-0.56607642967201	-0.504591525957679	-0.477921136436828	-0.437210262579985	-0.392730510932814	-0.354046255730542	-0.319551634000949	-0.289770065167789	-0.264201894832795	-0.241896692014177	-0.225135846636028	-0.216838554408259	-0.206507542062654	-0.201419167568142	-0.199765097085622	-0.203518423541488	-0.206844027828269	-0.209521416411109	-0.213934380226352	-0.220646889447621	-0.233057945800551	-0.239577730072283	-0.249981107114902	-0.25541321835465	-0.262324016724078	-0.257134488099526	-0.239243896766855
-0.984364132910153	-0.952233278428218	-0.900057690817082	-0.862798597177359	-0.830137750947685	-0.789680928661927	-0.751046940357031	-0.712681761202746	-0.680207463026711	-0.655808441762026	-0.63536738013626	-0.617971035812508	-0.610815264337654	-0.597756731005232	-0.603869860259224	-0.61309766512483	-0.630826689299394	-0.642353717026124	-0.650193184397102	-0.649175808093797	-0.638485854921901	-0.616116508988373	-0.590567755764399	-0.541891725483395	-0.479597725867842	-0.446658155751779	-0.407102864087136	-0.363842513660769	-0.32677961734359	-0.297267745257674	-0.269410462624883	-0.243453527034139	-0.222349792445958	-0.209717271840659	-0.202187464967283	-0.188729437113926	-0.18054065147553	-0.174636617014987	-0.179476370356823	-0.183575497776275	-0.186605133435462	-0.193250095404776	-0.204337247714411	-0.219075712084432	-0.231093324486073	-0.239486635363108	-0.252273983962613	-0.261417839799948	-0.257283448997382	-0.238672979661643
-0.998037579599588	-0.950638230993889	-0.901581831011031	-0.87607519403	-0.84008304797335	-0.799303524529393	-0.767066519600276	-0.732485985689665	-0.704861540053803	-0.683183410903067	-0.666998824061114	-0.656632600257061	-0.650724993692259	-0.644480955196013	-0.654783306551401	-0.658804682359882	-0.66165009051725	-0.663227907244068	-0.657649241585905	-0.6438907084258	-0.621703206290646	-0.586227544275203	-0.562605960508538	-0.513444194262912	-0.454761014232215	-0.417422511234165	-0.377646825420831	-0.33936462294387	-0.305270578423201	-0.280471253491594	-0.254309087227524	-0.231680136935296	-0.211266803174127	-0.197645468835834	-0.191177013421012	-0.17863331105267	-0.165000290167215	-0.159571736445886	-0.165946224178303	-0.167678267820112	-0.173036556285046	-0.182137274180505	-0.193964974836107	-0.203035106019455	-0.220445835040583	-0.230543676042251	-0.251580323706646	-0.257877274520604	-0.257832110159329	-0.237696155465564
-0.998894805779781	-0.951209447775982	-0.902252002245158	-0.880172483311609	-0.841136538032609	-0.805786605123893	-0.773414066344219	-0.739416334076097	-0.715193160587499	-0.693875024514028	-0.681022591828929	-0.67309098676924	-0.668619667449516	-0.660090146090822	-0.66854190624502	-0.673467405894213	-0.676855867487449	-0.669873098813819	-0.659268263216781	-0.640268047140942	-0.61420989953692	-0.576098866002474	-0.549858487339143	-0.504140191615338	-0.442201667308874	-0.405392181407011	-0.36883296414448	-0.333132740226299	-0.301713728422352	-0.27424631747555	-0.24919342667671	-0.229542974275058	-0.210554921984001	-0.197605507271053	-0.185803969631145	-0.17467690648508	-0.161463976199911	-0.153849176513516	-0.161242848411108	-0.164290690717694	-0.173782734281862	-0.182129834574233	-0.193994465033589	-0.198624080096309	-0.214447761279781	-0.22583138984563	-0.250270936254445	-0.260041640990496	-0.260059912537978	-0.239658214388563
-1.00317532768934	-0.950922368205187	-0.901565999508821	-0.872922117768472	-0.839022277877824	-0.802575833585672	-0.770739715619008	-0.737157460063697	-0.71185142884861	-0.690185211152235	-0.675452243941188	-0.663602192166272	-0.659156191125888	-0.652581498185961	-0.663886597375113	-0.668838451128298	-0.675018175183539	-0.672326295615344	-0.66589529277088	-0.651215526557534	-0.626001074421118	-0.589669926886663	-0.564494746662498	-0.51590685626189	-0.452501753557036	-0.413375865574093	-0.379738141682265	-0.343006854606091	-0.308354715888487	-0.282344821921908	-0.256136247290113	-0.237743182029012	-0.219955961781933	-0.208637953756886	-0.194359788475929	-0.181362989800457	-0.1714216970248	-0.164662169108154	-0.17164747668408	-0.173634905581026	-0.179925263158496	-0.186654197806307	-0.200814645563366	-0.203369475642054	-0.220366674101645	-0.227861569653577	-0.250179272122385	-0.259987482595789	-0.259656704356524	-0.240113790150341
-0.998934542023252	-0.959982315021782	-0.897825288630659	-0.859929492506534	-0.832069028067222	-0.796477321252181	-0.759595781442112	-0.724956431261737	-0.698681904226788	-0.670876338217975	-0.650574301128591	-0.635549093927412	-0.622853243379251	-0.61127897515576	-0.618486001454036	-0.628110546762643	-0.649608330821499	-0.659700844241828	-0.664204835496538	-0.659078825602543	-0.644908445786142	-0.618038968576939	-0.592795619799277	-0.546004605853932	-0.4840839327283	-0.442381114267346	-0.409108782536948	-0.367238279952765	-0.327756649399383	-0.301276065014508	-0.27169006194165	-0.253875122756323	-0.236757023839016	-0.224515300844431	-0.213766802115027	-0.202031525619542	-0.190805037409567	-0.184472577760886	-0.190111656562146	-0.192928295646848	-0.200344088212096	-0.205685164535408	-0.215326193912991	-0.21603270831946	-0.226414128543551	-0.237174740513431	-0.255099610109911	-0.262096267355326	-0.258982004725419	-0.242543533014263
-0.991695873771103	-0.961805200996335	-0.898713755677153	-0.850109770562055	-0.820064317921744	-0.785401424862356	-0.741457270871525	-0.704114272904297	-0.668221783260457	-0.634427178613091	-0.602411993218858	-0.578129736958346	-0.564527951049638	-0.545459686097807	-0.546275289468941	-0.552710235321295	-0.577166395645264	-0.597899693741237	-0.615562088743506	-0.632464411264617	-0.638376367101246	-0.63156889263199	-0.614037383083714	-0.571399557199795	-0.51508198158834	-0.472698532305058	-0.440277884573029	-0.396176419452372	-0.354000748049898	-0.3218747698165	-0.29020962586204	-0.271571322626794	-0.253897599442693	-0.243082060146707	-0.233984909754295	-0.225120845767462	-0.214232276347306	-0.207935954864002	-0.213410442476163	-0.21340661836357	-0.219840448905348	-0.225978262092707	-0.235388863230399	-0.236851858343588	-0.242203363196923	-0.249910690846758	-0.259010317081868	-0.264767132087943	-0.262138183882698	-0.24574090313393
-0.974986500807652	-0.952579336875575	-0.905574089941294	-0.841516174439442	-0.799496626318124	-0.757603822215679	-0.714316146553697	-0.666009032892835	-0.624023823058128	-0.581576180529742	-0.542593640703253	-0.509006752395496	-0.467686524341935	-0.435717141842053	-0.427342905032741	-0.43351129110557	-0.444983044528861	-0.457796887454268	-0.486692170353055	-0.514150866651965	-0.552974046498325	-0.578802210224421	-0.588760490556586	-0.569655962309438	-0.524215731072456	-0.484952607642059	-0.455639212778808	-0.412377805546265	-0.373115464758877	-0.340590082602392	-0.309230762172556	-0.286795272149417	-0.267198699700179	-0.257094894999733	-0.250747737403222	-0.243776061283401	-0.238558316122623	-0.234438482493832	-0.238165877213883	-0.240465365127776	-0.242490633119822	-0.247852826103514	-0.25228673297544	-0.258883890983677	-0.263693278885648	-0.261665295787925	-0.260477685899315	-0.262057098579224	-0.261136717509244	-0.247645786418016
-0.962463939992242	-0.939166525055096	-0.903881122269158	-0.84000176311535	-0.782694381059596	-0.733668483103558	-0.680306342939125	-0.625727260326095	-0.578802049297062	-0.531807027565281	-0.484306849514006	-0.430544684216973	-0.362741981462962	-0.315396613208106	-0.288174569069362	-0.272799222353596	-0.258996490143306	-0.260871962692827	-0.268705140645289	-0.298576070060162	-0.350921336649618	-0.419812251812587	-0.484322764298136	-0.507806259414766	-0.499206788557792	-0.473073840329565	-0.446307495817203	-0.409759760347937	-0.377889417744582	-0.349093339534698	-0.318554544598612	-0.293300986193549	-0.273912663870423	-0.262632777316804	-0.255666833523861	-0.252227036033864	-0.250644192207799	-0.252822923773907	-0.25775965776323	-0.261633063866759	-0.265325132420169	-0.26995908890965	-0.27372711020753	-0.28056343530592	-0.28453818048517	-0.283256839117328	-0.272851575693171	-0.264269311203298	-0.257694748868751	-0.245034312048277
-0.947462257449281	-0.925755320092577	-0.889475909726507	-0.83346722722266	-0.766847135509452	-0.707622212260766	-0.651035167938092	-0.589893746499015	-0.532730194254501	-0.475588094857857	-0.410344341117731	-0.348416219344448	-0.285503091524439	-0.234285150376373	-0.191404961838157	-0.148156463464516	-0.105260979787277	-0.0840504297618724	-0.0733358067823279	-0.0810538166499622	-0.118647774450457	-0.193049828264964	-0.288677852718928	-0.376559571904272	-0.432879538167	-0.436404817095633	-0.415778653392841	-0.38545184380006	-0.362029950319366	-0.340482797036419	-0.31627230278328	-0.29175895566246	-0.272864646054584	-0.259057813175906	-0.252927725560092	-0.249716184998448	-0.254084472755949	-0.263107726432084	-0.272182625505449	-0.278034728764534	-0.285960039413392	-0.294221732553681	-0.298552942946586	-0.303822416694491	-0.308498797915115	-0.311060402218931	-0.301918988681465	-0.289443693577451	-0.273637065494738	-0.254014186955146
-0.934731736936208	-0.91152894811478	-0.870991535960959	-0.815976739036128	-0.757001938246294	-0.686150640197494	-0.62600204801439	-0.560698648176071	-0.495450304750839	-0.429964426998232	-0.367009807204603	-0.307742035775314	-0.248961879215215	-0.192672730875457	-0.13718963317134	-0.0792820662124327	-0.029977025038626	0.00740536978673939	0.0223146154472338	0.0268596684393166	0.00893068766068036	-0.0305067515035354	-0.102634294388654	-0.208357747084193	-0.326735140587308	-0.375643927367054	-0.366572860527419	-0.347953555785003	-0.332427416291189	-0.318474387451449	-0.299506963195154	-0.279837183061009	-0.261089583185431	-0.246143148834037	-0.239013381794133	-0.235283152659001	-0.244405744160084	-0.262118411788238	-0.276854886433519	-0.289503776583648	-0.301993919865036	-0.309498549854291	-0.313215909861981	-0.31959790858846	-0.32345341630273	-0.324480432672518	-0.318741644682558	-0.306830710095916	-0.287190232843947	-0.265885028681447
-0.921091336398261	-0.898458251365676	-0.857598729723393	-0.808546181184325	-0.746728325388524	-0.684227393755814	-0.620062308362438	-0.544290960891069	-0.476926117970609	-0.417008528879706	-0.359640880781577	-0.302305257550111	-0.244662301090634	-0.190971256231096	-0.130953232846631	-0.0757143083273836	-0.02289337395948	0.0180107726901054	0.0398967743225515	0.0474431967905262	0.0402204618653866	0.0190271613434389	-0.0139688175276769	-0.0775777724980286	-0.20826939906801	-0.296623438765726	-0.305740236375727	-0.29791400852969	-0.288016217053553	-0.278665279935772	-0.265592914465421	-0.252894269348666	-0.23935731586231	-0.225311179099472	-0.215876681893798	-0.211478664376756	-0.222583884078135	-0.250233915921861	-0.268342352815379	-0.287949114485649	-0.30249351134174	-0.312003099047921	-0.319681388316201	-0.324405045715977	-0.32801012087277	-0.325604551897959	-0.319012277270137	-0.308403812674865	-0.291970959893739	-0.271713726062579
-0.913396235178698	-0.885488573033888	-0.846463699373183	-0.797192847268706	-0.737331211758047	-0.673195224769024	-0.608424787841521	-0.54289612869489	-0.478708303333844	-0.421732859666733	-0.363415947338927	-0.308862688862389	-0.257410119488902	-0.205819097624607	-0.156263848639482	-0.104480126994275	-0.0514479722574234	-0.00534997904570814	0.0201444059453246	0.0329315782264189	0.0356834617059903	0.0257573564470294	0.012758268623002	-0.0192078662500311	-0.11302738259402	-0.218283704161149	-0.242638893621318	-0.2454939928726	-0.237808492862291	-0.231665442783466	-0.224183062387803	-0.215206605329588	-0.20607196176113	-0.195188968778817	-0.186966477221266	-0.183447590157115	-0.20093273086207	-0.235262223981102	-0.257112143145832	-0.278538466944743	-0.293832252936893	-0.304569543115954	-0.313568610456703	-0.318540128244903	-0.32203841697511	-0.318640043705898	-0.31030923397857	-0.300029308696228	-0.284295510423957	-0.266019188771397
-0.894639586446257	-0.873083731973963	-0.835090467082868	-0.789195854512509	-0.729412861798399	-0.665904414165836	-0.600057463960847	-0.53730604168037	-0.470549281572969	-0.413575288667731	-0.36021026759298	-0.309842191929608	-0.260412363401965	-0.217458619396298	-0.173735473999894	-0.131345230016095	-0.0857980141093439	-0.0459268998901083	-0.0158522561310414	0.00520820567677156	0.0212088842029226	0.0266807101984861	0.0264138513172319	0.0118000564870351	-0.0439098150600535	-0.139451613162304	-0.178438224692555	-0.188388362330379	-0.186706933943643	-0.186639865079611	-0.18429243631861	-0.180723646427914	-0.17439928615317	-0.163850395071986	-0.151929867098148	-0.147506181402665	-0.170551018536656	-0.212632557257293	-0.239365436378812	-0.260663329446868	-0.274764536587466	-0.288477425825066	-0.298200043510525	-0.303514926358125	-0.305260262001687	-0.302566541626952	-0.295124688607005	-0.284937206165696	-0.271500929847833	-0.254473907188843
-0.841831647900145	-0.826675796348439	-0.784501150716971	-0.740024253523157	-0.682697539041674	-0.616442620426231	-0.546704527023913	-0.481984271687332	-0.419449096046828	-0.363741716400664	-0.317361742381263	-0.262112651071889	-0.214932818703796	-0.171552912040541	-0.134858193619058	-0.0971273815124348	-0.0662160591557596	-0.0354418846394777	-0.0110554149266431	0.00702337203834785	0.0268324911786509	0.0396564778191119	0.0460773077308318	0.0377582897113463	0.00080339339019395	-0.0693549494692264	-0.125387802825385	-0.147615453909645	-0.151686030998007	-0.152652927689944	-0.152845550216522	-0.149891205946721	-0.14462122431713	-0.132865768404969	-0.121397019641572	-0.110653240305419	-0.11912435998648	-0.129667547199277	-0.138242801030787	-0.150387405502594	-0.173659666998789	-0.179271148563836	-0.196153579589059	-0.215754275551698	-0.25540529893408	-0.254095429620041	-0.249018935866808	-0.251721957773915	-0.239613325156708	-0.22112212717387
-0.744247145907327	-0.736091440009262	-0.702815368575491	-0.654260780268741	-0.598822002350588	-0.530776617342156	-0.461286702755078	-0.388373080009076	-0.328698095987281	-0.290426759293439	-0.253604013345235	-0.204852133179836	-0.161500664302044	-0.115897814139106	-0.0832641961285119	-0.0544893775846512	-0.0322653241413718	-0.0169442190102095	-0.000575515831699746	0.0119938115327172	0.0266216837223911	0.0373762880059132	0.0488768849264612	0.0505215049123988	0.022395957268229	-0.0185744276347531	-0.0599930156638699	-0.09210664017449	-0.102554913626853	-0.101476996082733	-0.099946990333838	-0.0960123472173516	-0.0920259326534568	-0.0877038618302916	-0.080129115640877	-0.0691064457164543	-0.0735929302830114	-0.0605352819475415	-0.0704259160787045	-0.0801861121086282	-0.116748458677865	-0.118633635411744	-0.138402070597115	-0.151186892096432	-0.197269770835678	-0.197942200735338	-0.208475046542045	-0.210940893016251	-0.191139044410715	-0.172286932050102
-0.552287058044527	-0.542183413650275	-0.522635775380614	-0.48459462149806	-0.43148243389276	-0.36931260214698	-0.301380329172177	-0.246148211845735	-0.204296876848892	-0.179919046439116	-0.153597912287126	-0.120488554466122	-0.0854263782424325	-0.0492645357918801	-0.0245475926700178	-0.00244690179253793	0.0140611253001569	0.0236951009060285	0.0358021793721479	0.0410767522282524	0.0360676682657907	0.043099545711953	0.0504714603915564	0.0609544636935967	0.0367323155158826	0.00742083717210281	-0.00822246947173812	-0.0204332839224998	-0.0209089405890232	-0.0212373331463238	-0.021270800722742	-0.0247876626328268	-0.0253895055133974	-0.0276810927566557	-0.0302664532286295	-0.0257387134207659	-0.014348924615404	-0.00762884741407282	-0.0112472561445626	-0.0171462848554808	-0.0349165647774853	-0.0337927178747256	-0.0463797464434973	-0.0612746101443369	-0.103685496081562	-0.106522619137105	-0.119827013516678	-0.12594428834688	-0.110072381248262	-0.0948011088441931
-0.132028701143055	-0.108490519803783	-0.0875094517791976	-0.0710271858094091	-0.0529102845508796	-0.0397432047825976	-0.0208250910619434	-0.0117659603391628	0.00192845637005236	0.0113366416418342	0.0216395837927332	0.0225183512100649	0.028641393773463	0.0327311310182093	0.0392053829928167	0.0367904599858138	0.0313656501089493	0.0367683035897524	0.046607101810539	0.0498788282154501	0.0392230172725554	0.044906639570665	0.0490988234716736	0.0482574334179039	0.0261943225643308	0.00296156002715054	0.00546610809348313	0.00883620862267442	0.0184899384703064	0.0146306267277303	0.0148103565456572	0.00834634873054282	0.00663477905194147	-0.00175532514902442	-0.0149352256630149	-0.0224882078706606	0.00392850843670094	0.0110225113666867	0.0158949298107129	0.0164560994801803	0.0341313745377696	0.0266956446945811	0.0309892424639986	0.0220189939580147	0.0223644853521134	0.021102201625671	0.0326188991732657	0.0255349501196862	0.0225559085960129	0.0204241308251988
0.0564744825708922	0.0646932762270731	0.0648588665691723	0.0663138678141964	0.0712453859855989	0.0766917911868381	0.0807423565956769	0.0830677386304836	0.0862232093162772	0.0900319353895683	0.0909547758529162	0.0916816362629097	0.0911097920136532	0.103191889285161	0.111430175236152	0.12735067188363	0.143235593761031	0.15298919979832	0.159662666868817	0.164626429292631	0.179696009009653	0.1931682043142	0.203076764096798	0.115297739757044	0.0643037902376083	0.0506505262547154	0.122402894872536	0.170875587073389	0.178823318572919	0.160911595648938	0.140274302720683	0.113610321145546	0.0910444768322296	0.0612202398408511	0.0305362790398465	0.0038143553560449	0.0149243886374663	0.0445878173024797	0.0420379336177935	0.04152622349419	0.0262908397088122	0.0244748859879852	0.0303356307126979	0.0569717158118549	0.0998796500673667	0.12559730581528	0.141795134091676	0.139873450911479	0.143109574708984	0.139747381453164
0.0603513215000177	0.0581452827580473	0.061681821517521	0.0618381521062449	0.0664177610912415	0.0688237239527329	0.0732330532022766	0.0736888201673837	0.0790788317055435	0.078531771442989	0.0806436235309155	0.0843550715114267	0.0860633384866823	0.0964397228922333	0.104980171345185	0.117631459531532	0.130766741594943	0.139854734840989	0.152954405255614	0.168664211961766	0.194483481707767	0.229859597877505	0.27961901058411	0.299986159688439	0.334321016715373	0.342761456279737	0.321357019498982	0.280857395642886	0.241076540230797	0.211186868541536	0.186989948758502	0.160874574741203	0.138466734178023	0.115057666918479	0.0934636501160011	0.0718166268780385	0.0476909081917336	0.0454254971006267	0.0595630452970072	0.0739472233339039	0.067996621993911	0.0549605694199307	0.060163489156324	0.0816265545694531	0.1372957915096	0.142243327693303	0.146750861351454	0.135927838185545	0.135487953013883	0.131359855080741
0.0814162749411295	0.0810657435183819	0.0833744703651692	0.083757088471853	0.0861802018877556	0.0885940610947423	0.0908642451602035	0.0928415690612881	0.0970227895184716	0.0994749488389091	0.103997140943493	0.110999548184435	0.114892560071646	0.123171253766863	0.133056140916292	0.144886258289027	0.157557475816225	0.170151222383324	0.187511645488804	0.206803234479542	0.232831002725033	0.271949472313289	0.32398869385281	0.384127319306449	0.416319092926671	0.397408418651246	0.345533514298701	0.300972388967148	0.261524257784553	0.230303180329375	0.204287002810823	0.180629236638136	0.158495514609115	0.139841195846221	0.121624089733522	0.110701746526346	0.106504855839406	0.0951323249807233	0.0710490048906817	0.0542644826922618	0.049064088813731	0.0456236198689914	0.0629614522240786	0.0962543429250601	0.190372918645197	0.197438166398174	0.198606901750582	0.193723572822672	0.192044017911077	0.190106199364689
0.110350865043455	0.113182884343575	0.114912188631324	0.116122108964545	0.117847039870122	0.119047003688564	0.12194125193074	0.124556842313905	0.127689897969559	0.131939756671871	0.13655777192026	0.144309902874331	0.149360875480825	0.156724371646486	0.164056569246662	0.175376032542769	0.185206313415598	0.19926946177627	0.214697566324083	0.232139204579216	0.257198650976637	0.291707624159856	0.336135230465201	0.385639151559672	0.407864087216169	0.392188351972392	0.35100760243371	0.313631056161816	0.2806087900193	0.253063408696943	0.228935776458948	0.206916695676079	0.184470824837477	0.165662905315412	0.147528808295572	0.13961757530527	0.141076472211719	0.135870567830701	0.117672309590185	0.100716863854849	0.0975834377556866	0.0954116522009248	0.116556150022905	0.144953865448751	0.218687364756688	0.222472531110532	0.224267972286996	0.223818226259736	0.225177474598443	0.223510965661842
0.167295119193784	0.171801431920558	0.172942394937663	0.173634284187462	0.177507072946492	0.179310561089098	0.182967484694568	0.185338385475932	0.187255109378736	0.191681100672103	0.195946748453457	0.200888245501524	0.206499752902372	0.212096691603411	0.219408037066836	0.228700039801762	0.2386289741384	0.24799798835648	0.262294940336519	0.276602090763017	0.294842459632997	0.320599688741508	0.349167250445712	0.374784826515405	0.384912222683656	0.373782943962403	0.34548710252608	0.317794500759994	0.292969524053264	0.268400839270328	0.248113928478526	0.228918595168447	0.210018611416008	0.194885813703589	0.182185371330756	0.176943097136385	0.179878830082267	0.17082714968658	0.15098081530639	0.129662250952186	0.129216988690153	0.133052470645194	0.163348519185974	0.192412718596383	0.246929022790722	0.254096210790663	0.258323846747449	0.260049942288584	0.262722177814024	0.26199859914886
0.212688779088142	0.217385257708853	0.21921906985742	0.22036551434337	0.222570429837678	0.22543042229296	0.227026932383292	0.228106320037379	0.230346428240197	0.235319050963241	0.236714574951515	0.23936912845965	0.244246791134076	0.249134647170623	0.25513999783887	0.261562301564531	0.269015683126048	0.276581720027983	0.287635528832858	0.298860211849667	0.312183842696711	0.327825735181314	0.343295218858043	0.355398955717576	0.360015248824658	0.351737552211895	0.336011081782477	0.31650694501939	0.296616137402844	0.277593937752434	0.260241273025133	0.245062052934302	0.230262882139986	0.217700082444798	0.209631770524792	0.206101104245087	0.207664373138589	0.209103959383039	0.216406426096377	0.224105487992479	0.234434075292758	0.242441529730707	0.250244137972535	0.256030262923646	0.259733924757669	0.264389942421146	0.268112670569851	0.27060437534454	0.272620501926363	0.27362305883287
0.245019450389355	0.25123598898801	0.250737696134134	0.252411536065417	0.252817934404593	0.254325161351596	0.255021980085945	0.257012467177877	0.259349323805055	0.263170588937909	0.26439537426593	0.26679449059426	0.269918482209054	0.274279452062318	0.277866784580851	0.283081574084633	0.288563316955541	0.294483861090802	0.301702321536803	0.309655774458341	0.318497086997481	0.328642697750219	0.336853160752586	0.341656827945737	0.342641797918968	0.336754018203038	0.325472054984794	0.311550768750422	0.296745913895933	0.281620803242922	0.267195045970435	0.254712785322936	0.243520044189949	0.23448742925772	0.227920632525252	0.22342893094446	0.22354698465585	0.222345232438661	0.224561348845299	0.228083764762323	0.237156714486576	0.244417893934178	0.251043552396375	0.254858471998942	0.259019119336819	0.264406396237161	0.265814599230833	0.26770338522375	0.268299822417423	0.269335311480414
0.265680558864396	0.270910853368443	0.271687644994455	0.272302305123814	0.272154237827174	0.273736076518664	0.274402649099546	0.276427164701547	0.27746989278101	0.279385437232356	0.281154934548813	0.282800131457609	0.285317274465214	0.287816937885798	0.291692975375966	0.29469819247664	0.299014617820788	0.304070904527073	0.309023509358957	0.315054984645791	0.321146570131979	0.326559294927779	0.330282425728471	0.332517212722627	0.332173909963626	0.327116604756249	0.318158023150255	0.307411888109029	0.29535319586425	0.28372237236014	0.271909329966922	0.261339028276984	0.252214785171161	0.244181577225309	0.238508957527331	0.233943567987212	0.232727900649251	0.230084422555413	0.231323054009045	0.234696391306227	0.241150473457684	0.245992794045278	0.25013417933295	0.25289559189779	0.256289973386276	0.259328924519504	0.260473144941032	0.261335289516859	0.262003306141845	0.263149270353378
0.279236061420284	0.283211853720161	0.283724333350316	0.285273340214732	0.286530988358985	0.285978716833709	0.286436353731024	0.287448441402242	0.288560066222876	0.28987595647476	0.291612843075345	0.293566637003812	0.295075320740274	0.296781341335232	0.299545744618296	0.301846637581029	0.304935818962988	0.308381441931383	0.31207016752085	0.316492101972366	0.320570883204244	0.32319417217285	0.324521601388049	0.324298834118698	0.323013797242115	0.317953999121547	0.311424691262993	0.30219040310684	0.292915982796002	0.283292149018688	0.273902254504445	0.26420386994869	0.256452194652558	0.249904853451224	0.244300733064805	0.240134440270917	0.237904966203242	0.235613269497171	0.236808469037548	0.238113878949772	0.241506473235825	0.244618786907723	0.246836447227754	0.249014196642337	0.250795750420326	0.253032513634669	0.253284014478342	0.253971133445495	0.255051602637267	0.256211918164387
0.28983857122012	0.292907306660249	0.293720498536624	0.294397665567204	0.294201861809255	0.292941574433296	0.294053363839252	0.295900051395915	0.29708080876979	0.296159115917519	0.297924566606813	0.298846023831061	0.300637995441257	0.301804342419993	0.303048359775315	0.303375332099779	0.305755981835287	0.307052908609557	0.308919690713557	0.311406928747501	0.314376643409134	0.316306247965415	0.315709312230515	0.314697370555726	0.312562626062004	0.308305693480688	0.30320399836489	0.295753500773498	0.287593891806058	0.278877543146218	0.270217089746269	0.261077746799828	0.254392456641228	0.249085127394905	0.244974226143317	0.240792544851831	0.237157592121589	0.234773373410647	0.234551667801749	0.235217429695239	0.235961288474586	0.237873902000446	0.239099063270424	0.23930162084713	0.240436220941372	0.242167039809792	0.242445070822802	0.242389276375451	0.242471995269921	0.243544773146166
0.296006950299108	0.298517802323785	0.298710073110776	0.298904146491252	0.298686408000588	0.298069085541444	0.298126910940388	0.299163467162279	0.300679938287557	0.300400048339233	0.300541982221421	0.301142145475876	0.302833142380261	0.303050688103184	0.303881225556305	0.304654573934977	0.305286187341819	0.305212543439088	0.306035145804517	0.307257204707882	0.308136976753654	0.308468782535393	0.307840695036648	0.306722671081619	0.304131327654798	0.300168438370285	0.294693685774375	0.288791803645372	0.280806610281038	0.273134318944548	0.264351924499975	0.256394073349726	0.249702918602434	0.244743813662574	0.241228763525389	0.236975947877743	0.232774454139175	0.229792887424816	0.227308117158444	0.227444706135732	0.226004243958717	0.227273413857755	0.226871213456572	0.226428433893041	0.227890352621902	0.228607061448771	0.22912064711806	0.228057313503758	0.227838443207177	0.227667857790262
0.298057815265854	0.300448539951315	0.300056120068584	0.300095902209136	0.299515743180244	0.298909734294087	0.298819425425763	0.299193046186144	0.300501223680857	0.299681335132767	0.29944499916783	0.3001195459467	0.300757396180215	0.300892601596319	0.30147700466734	0.301301598009366	0.302001439118272	0.301202968379831	0.30002893358249	0.299776644367299	0.299689815210914	0.300042661433969	0.29810264972029	0.296711436905815	0.293812075291684	0.29038500822562	0.28458442376144	0.279093502992704	0.272028368590563	0.264433691979014	0.256064062730515	0.248163303937257	0.242232637551592	0.236956576962882	0.233908917899531	0.228527681768255	0.224000717218457	0.219690419445223	0.216310266189928	0.214703351357834	0.212674119169322	0.213043197245965	0.211907013207795	0.211441440118495	0.212780658257804	0.213671371592569	0.213561601372581	0.211651635912752	0.209377220803585	0.208984268560725
0.298123441144061	0.299696860976517	0.299008483325051	0.298806946135934	0.298883354860428	0.298319660736466	0.29737724333903	0.296386246400366	0.29668968270162	0.296418779056692	0.297442423267852	0.296601491908821	0.295831086717862	0.29562121823076	0.295578883936423	0.295621973910672	0.29572527135388	0.295272609953227	0.294137009486666	0.292099655010185	0.291051523130321	0.288496507323745	0.286501823007008	0.283015203592428	0.279750753036685	0.276092061070742	0.27156722596146	0.266007222677652	0.259085915533079	0.252384069112498	0.245589988515811	0.238463322692217	0.233283398083658	0.226207516563635	0.220297836946159	0.215629910566039	0.210177711588748	0.206403716515437	0.202812325820701	0.201207430368153	0.199001991716139	0.196096802507055	0.194738584517559	0.194254692741369	0.194627465636572	0.19322787387857	0.193016575933203	0.191499659594735	0.190242448381492	0.187712276400369
0.292009056058505	0.292646403678721	0.29255364119155	0.292029636148647	0.290898180338052	0.290931628704414	0.290384207177767	0.290654543516365	0.289754544201321	0.288738331199223	0.288389836203509	0.287193890415702	0.285746006324073	0.285410492863391	0.284868267093383	0.284875386593396	0.28351888494768	0.282730688575683	0.282315316954538	0.279997972913511	0.278056335983039	0.273472432549647	0.270472655921028	0.267553802771287	0.262567786175675	0.258038719585572	0.253142731966611	0.247477117865663	0.241608831617852	0.234859169894209	0.228510347533494	0.22083895663102	0.214666398778085	0.20780411516483	0.201873915387988	0.196484321892866	0.189880568048456	0.185974503215416	0.181206688153351	0.17936392625801	0.176634361137132	0.173800139628341	0.172483380437732	0.170862440584937	0.170165241583493	0.169773912417863	0.169390634727562	0.167233797173449	0.167484708049831	0.162624877783296
0.279815736309742	0.282520103541969	0.282358014560507	0.281138327604492	0.280752715949839	0.278854239967298	0.278512642325122	0.27814718958875	0.277635275332414	0.275968733911262	0.275094970748163	0.273967414878119	0.271688674469436	0.270940719346841	0.270525668729191	0.269660041082542	0.267221856905676	0.265876612261056	0.264312212435867	0.262643117066459	0.260279639142957	0.25674541233104	0.252241385255901	0.247333377870066	0.241787236240957	0.237387578346131	0.230504535218506	0.22377012517545	0.218354120452299	0.210950301503775	0.203511249379087	0.197991776254729	0.191247638906227	0.184400513753019	0.17942237252138	0.173941450000406	0.167898073427887	0.163159972090142	0.157838560791107	0.155347683107126	0.151635392506818	0.148384488951949	0.145713226536654	0.142872260710607	0.140960811337178	0.139889960977299	0.138790770607693	0.138059671055862	0.13828178262962	0.137151502704544
0.264483974474495	0.26563350924888	0.266061692160244	0.265507857465507	0.264686611629148	0.263613776260771	0.263092779236646	0.261671721425297	0.261010899967239	0.259109826025857	0.258022363959404	0.256594467528977	0.254427389082232	0.253036008392567	0.251926767045318	0.250184218102278	0.247746201432504	0.245595324816445	0.243974786097237	0.241312545391659	0.23801450737494	0.233821057749765	0.229716335510631	0.224533250514187	0.219120920985431	0.212576095128192	0.206800106806269	0.200732882846581	0.19331285222078	0.185663803304217	0.177760473101107	0.170850451163052	0.163762040660119	0.156743217632173	0.151906478152652	0.146557235438763	0.140665943963459	0.134746293958553	0.130106261661783	0.127410968800134	0.122563778244655	0.119041603730173	0.116306654364041	0.114445698313589	0.113560912397054	0.111268688277155	0.110559576141906	0.109232248682491	0.108983696179887	0.108040067375581
0.244305869534839	0.245969941670019	0.246057588645672	0.245591547222097	0.244172354534691	0.242895389148705	0.240588843299004	0.238968604877843	0.237153808039534	0.235557090664639	0.23423048812604	0.232654877564934	0.230501311909059	0.228941656277649	0.22598283173954	0.224271426876323	0.222915209562448	0.219532972763718	0.216209848874835	0.210154927633499	0.208049422778307	0.203439783827749	0.198917952067016	0.194610179438456	0.189016823999613	0.182688061792182	0.174965746663306	0.167427981719186	0.161072414166986	0.152572442269373	0.145666103623844	0.138367553001309	0.131289177187732	0.12563394470746	0.120395535714497	0.115722084292062	0.110198709938812	0.105614887187658	0.101116739033982	0.0967244349328402	0.0935491044535032	0.0915967594694305	0.0890364556059192	0.0872651870992447	0.087358661600834	0.0851308005337371	0.0836628060896113	0.0826877556834331	0.0825949846380093	0.0824239589772123
0.215561585939462	0.218553052412661	0.216924263123719	0.214570991836835	0.213350585366426	0.214995756301386	0.21179255955302	0.209966930589452	0.207589556985296	0.206314193971091	0.205893891853129	0.202790167423113	0.200422931874521	0.198248914985421	0.19597982018768	0.193848451234476	0.191701668477012	0.186485410887796	0.182977001954725	0.17878793972241	0.175205415584552	0.169654462699013	0.164848440997101	0.160097297664409	0.154836134417015	0.14950356179907	0.140819236027375	0.133716983885011	0.126317512137768	0.119152254253878	0.112800088446093	0.106314557292552	0.100783770963304	0.0953804997468987	0.0906851447879608	0.0857285289652925	0.0812358871960214	0.0772841528577412	0.0727594641589981	0.0696414313196871	0.0668444327348063	0.0660213563526065	0.0656135730258711	0.0638923785107968	0.0626015693228117	0.0606065987877363	0.059994538273655	0.0584219949489142	0.0602212012274379	0.0602870043442971
0.180248754896791	0.183874437037806	0.183011902900439	0.180604584131042	0.178110341604359	0.176561530958593	0.17607718966708	0.175036690552332	0.172814224198244	0.170082985317796	0.169055379785927	0.166892108956433	0.163473638218115	0.160687374972017	0.158582691179947	0.156512052508318	0.153545347061777	0.149378998478205	0.146408877598646	0.142974531462567	0.138664517860133	0.133835139812306	0.129486039841462	0.122462142022717	0.115871418417159	0.110217691867283	0.104430780270108	0.099292406783738	0.0931648045121224	0.0886719888860884	0.0830750191498799	0.0776833496803156	0.0712768790902918	0.0666989283817906	0.0624473666331985	0.0582245466030726	0.0550420072451965	0.0520767300376004	0.0488645776989222	0.0466397085003525	0.0440114231915971	0.0447003704039853	0.0441663152116575	0.043550805238601	0.0422409669367255	0.0419242329512231	0.0410756664574531	0.0399669043493505	0.0411078536088346	0.0405229652480746
0.138340275802337	0.142379102233213	0.141246510245551	0.140020002017023	0.136682208270703	0.135008331184639	0.133788293777377	0.131458027303876	0.128918149067849	0.12738598680031	0.125251575089184	0.121712612733765	0.118479386594989	0.117408114534109	0.116007928368646	0.114563876441729	0.111457084591299	0.109301155592338	0.105170285360465	0.101290126795537	0.0981609913717769	0.0938255722510401	0.0901361264800049	0.0840618950597964	0.078322057395539	0.0733647102563718	0.0700364817148287	0.0662330569039488	0.0611818619439263	0.0575366145789049	0.0536077905451315	0.0498422579043224	0.0454056018087388	0.0419313978421835	0.038426835544633	0.0357524497121839	0.0336176317141137	0.0314347796944097	0.0295469078471157	0.027168462896957	0.0244324801908264	0.0246833947481765	0.0245368406978571	0.0251448265173873	0.0251228529964628	0.024550758901441	0.023025955926033	0.0222957003283495	0.0225773267737586	0.0234917723963956
0.0951879939070357	0.0979008222374142	0.0985510830646764	0.0990680763219195	0.0958909380037183	0.0920992381831194	0.0909375415564622	0.0866955990078593	0.0833820398406252	0.0825914604783714	0.0812852745258765	0.0815604497971915	0.0793529648255408	0.0798791032890079	0.0767399015655708	0.0740094558188925	0.0698313306654624	0.067997677120644	0.0648795871572966	0.0617782598662615	0.0590969025087502	0.054998950721752	0.053398817108627	0.0492868025019786	0.0460101132537354	0.0432983436390347	0.0403849869580881	0.0382338417003162	0.0348172600352455	0.0321021755700016	0.0294294192564784	0.0270482020305945	0.0241546999438233	0.0228363654365557	0.0207237262884572	0.0193577616998819	0.0180876679006528	0.0171815078629678	0.0169736435484092	0.0158164856714526	0.0131603120078555	0.0131170979389415	0.0127232568571184	0.0126058915099217	0.0125518196870028	0.0132273085408485	0.0128942245196492	0.01204505048196	0.0109183986578821	0.0116336514544911
0.0671567426557955	0.0670874826029934	0.0666134901485278	0.066219972094733	0.064596096393157	0.062462954639312	0.0611040916520378	0.0588547079597024	0.0571528827030518	0.056755984116425	0.0551549826228545	0.0550570182594326	0.0542622884436862	0.0549120026010525	0.0537162592205243	0.0509547746467292	0.047713825306033	0.0462028088245399	0.042977611776201	0.0402975191766024	0.0374221561224322	0.0349320989034163	0.0345294574071264	0.0318744030111457	0.0298808554926403	0.0276521844513402	0.0260125666951017	0.0247706881437598	0.022335734017116	0.0207034536282375	0.0186439416744105	0.0168147786816062	0.0153164764047775	0.0146305683843731	0.0124325636101234	0.0120722532103294	0.0109795320285591	0.011169371006444	0.0108471867253012	0.00930862700280814	0.00675512232599551	0.00715909005237897	0.00651357509833721	0.00704349557331446	0.00635964302895746	0.00692864094599557	0.00712438817806584	0.00582509470182552	0.00507227646714901	0.00565490337864475
[truncated: 188 more columns]
