# Supplementary material for: Performance Comparison of Centered and Tilted Blunt and Lighthouse Tip Cannulae for Drainage in Extracorporeal Life Support
Source: Cardiovasc Eng Technol. 2025 Feb 10;16(2):238–50. doi: 10.1007/s13239-024-00770-x (PMC11933157; doi:10.1007/s13239-024-00770-x)
Supplement: Supplementary file 2 — Supplementary file2 (ZIP 41,511 KB) [file 13239_2024_770_MOESM2_ESM.zip › avg_velocity/rc_0_mm/Lighthouse_90_Qc_1.3_Lmin_Qo_2.6_Lmin_rc_0_mm/V_ms.csv]

0.000179735546434792	0.00100059099303438	0.000782033164702591	0.00127711444222018	0.00114963841666564	0.00281196853330778	0.00171263265039941	0.000908443963865604	0.000866322935664447	0.00204039532490074	0.00128312741997104	0.00186992003797435	0.00269459745760312	0.00290600143788134	0.00218655907748497	0.00222137013853851	0.00161645574247599	0.000393890797909421	-0.000383758332816913	-0.000906441056655416	-0.00224952161363936	-0.00221669431875766	-0.00322462836164778	-0.00133815627180143	-0.00298642897521652	-0.00463582787107077	-0.0022380752266931	-0.00293631824294572	-1.16055658457277e-05	3.91991901077111e-05	-0.000266112357752565	-0.00298807588672064	-0.00338786069806685	-0.00374500753514007	-0.00286858043183164	-0.00281147917149676	-0.000256636784568773	-0.000215526711473718	0.000354506386047181	-5.5600575320873e-06	-0.000659339983100066	-0.000355457456390265	0.00134268950004898	0.000889386345472182	-0.000378306127673999	-0.00228530244895928	-0.00176321762950264	-0.000268717908592098	0.0020242594755826	0.00211754143949171
-0.00132635439528232	-0.00105132760505081	-0.000554187446589496	0.00025546964135045	0.000400127946667132	0.000723185192593918	-0.000237846105439766	-0.000620580944850216	-0.000587733864760605	-2.76490918623041e-05	-0.000853206815206801	-0.00121456099974843	-0.0008213225845608	-0.000837761193572096	-0.00129927932751607	-0.000572196679024172	-0.00170164240451972	-0.00110292268803608	-0.00207970183825834	-0.00180676701167867	-0.00257537885758855	-0.00264576696632051	-0.00224350341351385	-0.00319543011101208	-0.00428328291231532	-0.00500934176832203	-0.00332962852905138	-0.00208122276860138	-0.00119369234464945	-0.00161560739417165	-0.00119453514849436	-0.00114100557830859	0.000219784396192015	-0.000561400397200184	-0.000988199080204457	-0.000722951658122398	0.000182372201461645	-0.00103988131012876	-0.00112173510788773	-0.000275303069954551	0.00154636556216548	0.0013776290269176	0.00253662115368993	0.00271555116609007	0.00212070014793475	0.00137038354574414	0.00108545432797116	0.00208438844787931	0.00158176134513097	0.00127479508671368
-0.00314400826362631	-0.00386543337792806	-0.00506932331781373	-0.00500195726155389	-0.00580404871604911	-0.00532588535570751	-0.00667503914330223	-0.00651839725963843	-0.00605957617161756	-0.00647986241540148	-0.00560588527297782	-0.00592661046405536	-0.00589733742073254	-0.00601835615258228	-0.00643707391250599	-0.0060258368016572	-0.00673110510812407	-0.00635449077676888	-0.00613501498380817	-0.00515956470937588	-0.00585829609817912	-0.00574750880347357	-0.00520786300157173	-0.00589819547759239	-0.0061952352211279	-0.00645406908401706	-0.00574013908959927	-0.00556484067511732	-0.00517942109802357	-0.00456106207803392	-0.00291632839616883	-0.00226117935721945	-0.00180803710699629	-0.00167122973322122	-0.00233415072392295	-0.00166135067983237	-0.000736219342475067	-0.000466154153248428	2.78916217016038e-05	0.000597324238162396	0.00114876370342145	0.000851562158296144	0.0021939540750145	0.00186619581767587	0.00153992244019099	0.00179961995041153	0.00100413776762516	0.00118103961216593	0.00180722506224787	0.00210613457694915
-0.00959849628791786	-0.01076896102854	-0.0114268748662465	-0.0116207216830848	-0.010976731754464	-0.0107940256201037	-0.0110855512952125	-0.0109929244747518	-0.01126422170728	-0.0118895361710987	-0.0119003246538699	-0.0116654427866842	-0.0119016067123364	-0.0121583308278927	-0.0123561284286661	-0.012158230590508	-0.0129704517723751	-0.0126728956349131	-0.0120076892916552	-0.0115871917832617	-0.01276661524302	-0.0134587412711438	-0.0146486982375578	-0.0154483525455413	-0.0151744194862043	-0.0149469612820936	-0.0147881698736266	-0.0139853948862101	-0.0129935551206955	-0.0132571626251144	-0.0117623876597533	-0.0101074291664881	-0.00949381622677341	-0.00921684809353679	-0.00925950994809559	-0.00959566985593743	-0.00702370270438659	-0.00648176241652447	-0.00590133159408874	-0.00501027786172284	-0.00510335589995413	-0.00535531507026972	-0.0036650259471888	-0.00319796316977007	-0.00195840747085515	-0.00229501261489315	-0.000992071413489596	0.000144220707131008	-0.000364164443264875	-0.000490687834064534
-0.00594438404546139	-0.00609640309229066	-0.0075323802847566	-0.0073112893056426	-0.0085635189486244	-0.00859601040110485	-0.00885867580754238	-0.00895447543915818	-0.00935355658728441	-0.0101950974917614	-0.0111009662037628	-0.0111043468056132	-0.0104389860687154	-0.00953124056870121	-0.010550255294276	-0.0121300623669985	-0.011980107975633	-0.014162268249254	-0.0147440613062605	-0.0147152027170312	-0.0135304814917821	-0.0123703361404551	-0.0112491692821434	-0.0137624780774967	-0.0156529812884248	-0.0155810776097608	-0.0149985955213857	-0.0148615948047184	-0.0145502936302538	-0.0134335459361655	-0.0122034300590238	-0.0120107197643437	-0.012390222736054	-0.011464062452855	-0.0100100636276903	-0.00788754696760874	-0.00790123524867192	-0.00710992199324092	-0.00598134670186316	-0.00434533387952428	-0.00409732418179864	-0.00348965430443151	-0.00202328790684387	-0.00151103810718546	4.2306572040462e-05	0.000901446879075648	0.00289637218424541	0.00280507048958766	0.00301016823392287	0.00255368594152556
-0.0074436743173526	-0.00773126075756622	-0.00761764590358355	-0.00805031069367903	-0.00894982819289854	-0.0093874638324333	-0.00975240758282933	-0.00990887814039624	-0.0105378768860008	-0.0117579906503616	-0.0123730976723524	-0.0131843451689236	-0.013203657188281	-0.013690867288928	-0.0140621527966171	-0.0154189388431938	-0.0146303814831764	-0.0168443130277098	-0.01762259638938	-0.0184139443379431	-0.0181036509897609	-0.0166011870094784	-0.0155469747671262	-0.0177651572095915	-0.0204882122378667	-0.0200876418387361	-0.0212283752784117	-0.0205448132775323	-0.0209299142667665	-0.0197795512743763	-0.0193458462654718	-0.018905274892186	-0.0177546763868034	-0.0167301619485806	-0.0148698066782681	-0.0117204051050015	-0.0115991180075119	-0.0107277167151098	-0.0099569315561351	-0.00824356942972121	-0.00711607776957957	-0.0056028351761238	-0.00531254251057083	-0.00403561899560701	-0.00383731917263746	-0.00221436776235574	0.000375579173878481	0.00132948531241007	0.00150456112029696	0.00188568210790535
-0.00587404105160468	-0.00578624957491519	-0.00722161294280872	-0.00735954310412672	-0.00842812442274265	-0.00896694642380157	-0.00999932035181867	-0.0100903409354817	-0.00972487388934246	-0.0112060126133384	-0.0124962240809899	-0.0139927870309888	-0.0143705156836584	-0.0148350576415407	-0.0149316173702312	-0.0163991019311445	-0.0168732435798813	-0.0196499790290496	-0.0206047607780615	-0.0210438299709397	-0.0219788425702673	-0.0208405950039294	-0.0182881212744853	-0.0196403120224762	-0.022492246307668	-0.0232465537473367	-0.0243699457973688	-0.0248603200819001	-0.0252639220119978	-0.0242737545106606	-0.0235381675586449	-0.0232102996544447	-0.0226025179676468	-0.0207056392495421	-0.018108227377369	-0.0127891349507131	-0.0124333194970899	-0.0113943722098169	-0.0112152455186465	-0.00915219900644431	-0.00719253492182017	-0.00568987039774994	-0.00585660545216309	-0.00494361864351867	-0.00397180104828917	-0.00231560160837891	-0.00038919770058074	0.000481096057293341	0.00139651688362593	0.00138771913786154
-0.0115718544051191	-0.0123073992330467	-0.012700782839452	-0.0134318508959928	-0.0138825601868064	-0.0141742205163592	-0.0148121947985267	-0.0154802735858764	-0.0158583899365969	-0.0173898635178583	-0.0170218338961916	-0.0178695475324703	-0.0188630060270708	-0.020311478084466	-0.0206503886193347	-0.0220720525942401	-0.0232751940551093	-0.0241151457702759	-0.0248616061204144	-0.0257858396234415	-0.0282869534608078	-0.0285336173042744	-0.0298592800224917	-0.030327602105388	-0.0317557751836358	-0.033023666337079	-0.0342471747599903	-0.0341587388376682	-0.0345746662161008	-0.0341424688860514	-0.0332208916852227	-0.0321822878323494	-0.0310808036209526	-0.0289131830134985	-0.0275595816492017	-0.0236502072800173	-0.0206656588428006	-0.0190549573979851	-0.0183693414394578	-0.016312851584115	-0.014022943989978	-0.0117024952127154	-0.0113906190018883	-0.0106066496935492	-0.00859974543424949	-0.00772686114849026	-0.00568366571053685	-0.00467604848403992	-0.0041855763777598	-0.00406734450747465
-0.0126804850566194	-0.0134521102587123	-0.0132700748429003	-0.0140096285910658	-0.015312112915209	-0.0153058998307856	-0.0166003006321639	-0.0163933712607033	-0.0176175049421967	-0.018821727181551	-0.0198304752016983	-0.0206067202038264	-0.0214888895266161	-0.0228684063844532	-0.023100225432436	-0.0248194504220872	-0.026734790694688	-0.0284739809376426	-0.0297424384311593	-0.0315808825499644	-0.0334604429534996	-0.0340770750929355	-0.0336443707324243	-0.0359305322505097	-0.0384948683623995	-0.039086172605964	-0.0410111651612625	-0.0406797102678862	-0.0414411818853275	-0.0399973918823542	-0.03928916787288	-0.0379933607573281	-0.0365258848466917	-0.0345252969920117	-0.0318231869759342	-0.0271359535457652	-0.0247309005047591	-0.0237804951057008	-0.022619491283405	-0.0197535460572187	-0.0168722075941866	-0.0140887025901193	-0.0125196032259063	-0.0114432447331633	-0.00967922658494618	-0.00817540092223818	-0.00571802290812332	-0.00514036590281856	-0.00401511385919431	-0.00384107771797105
-0.0138892130089787	-0.0147770114074676	-0.0148368095526831	-0.0151316853006063	-0.0164870905237194	-0.0168029661532833	-0.017307186563426	-0.0178530731720484	-0.0184554480906634	-0.020468314162246	-0.0210578566940884	-0.0219444675659936	-0.0224240105994962	-0.0248151736883548	-0.0254290162745176	-0.0270436445079521	-0.0293501529037931	-0.0319355778847471	-0.033304240531512	-0.0354695348586367	-0.037405347944142	-0.0383282177862229	-0.0396893048379209	-0.0422172828235347	-0.0454240718064572	-0.0468504925364475	-0.0484637069097222	-0.0485375033656077	-0.0490781448465947	-0.0485539924268992	-0.0479225910438667	-0.0455887774276779	-0.0431258077227044	-0.0407800748761064	-0.0382449445608387	-0.0346840242365893	-0.0302402379431773	-0.0271636641328145	-0.0255728400121573	-0.0220582052032957	-0.0202384375155469	-0.0175754084154449	-0.0151266907549297	-0.0130375669245913	-0.0113455064502509	-0.0100746204144873	-0.00894013353304623	-0.0073862444155119	-0.00573274257367006	-0.00423162605807046
-0.0140201194214881	-0.0152493670040752	-0.0156002857107645	-0.0155439012040953	-0.0164895121871556	-0.0179919593500115	-0.0183885585818416	-0.0188809426293876	-0.0194829342441084	-0.0205604230473744	-0.0220033814504519	-0.023338194689292	-0.0232566745253529	-0.0255841732783277	-0.0269465771506424	-0.0296703347378469	-0.0310648218431896	-0.0341500808076802	-0.0362354365911839	-0.0394771973554651	-0.0420864619475404	-0.0430599311014972	-0.04570676189084	-0.0484650866979136	-0.0518332888824178	-0.0540132884042804	-0.0561362220721278	-0.0573505023059722	-0.0580089408197852	-0.057054986069458	-0.056474405661648	-0.0547871311370771	-0.051294396735895	-0.0482412429522094	-0.0455247729702665	-0.0410636761153256	-0.0343721136777211	-0.0313751435578384	-0.0295037474513296	-0.0264684041507634	-0.0234384386997682	-0.0202294279530276	-0.0172922812850218	-0.0152706685181124	-0.0137187172236566	-0.0112054334358859	-0.00840061849756504	-0.00676254219307127	-0.0048473247267959	-0.0039355949690355
-0.0143922715672958	-0.0154512214236944	-0.0163995929954037	-0.0167456330839311	-0.0170847310491357	-0.0177510937687778	-0.0186887984447204	-0.0193804045819973	-0.0195461936273996	-0.0209609737303153	-0.0224730515961886	-0.0232742926088284	-0.0243095159978876	-0.026356605532855	-0.0282377839522883	-0.0305155333981274	-0.0327209769734365	-0.0364707441624245	-0.0393028467214602	-0.0426017528946972	-0.045904003550277	-0.0476577828764062	-0.0518900307191444	-0.0558677085723407	-0.059105123492698	-0.0623025664955485	-0.0649901144375607	-0.0668287897212135	-0.0672790660840708	-0.0670843408270071	-0.0666106501659806	-0.0644913778198754	-0.0604318774341499	-0.0564018951522527	-0.0530802589499611	-0.0485595776990684	-0.0402063509170678	-0.037087364177669	-0.0344386937550935	-0.0309806282605467	-0.0272905826066089	-0.0234010903008303	-0.0197320375807044	-0.0162567163480595	-0.0144260668419716	-0.0113315909613815	-0.0092797083907796	-0.00787945677308774	-0.00604929363802365	-0.00537644293459839
-0.0144490050988362	-0.0155775287186129	-0.0168932592854648	-0.0167131627740159	-0.0169800094390546	-0.0181280862276647	-0.0191121453221318	-0.020600322127709	-0.0213050254054476	-0.0227235986317986	-0.023016853580091	-0.0238645358591156	-0.02534055746117	-0.0271651033456476	-0.0289945097655273	-0.0312080175845266	-0.0338715266139568	-0.037812280069822	-0.0412536125468626	-0.0455953271137025	-0.0508963946868118	-0.053083527811399	-0.0571033069075886	-0.0628407434758234	-0.0670484408663308	-0.071240281493982	-0.0736893314539659	-0.0762156666691656	-0.0778994100632636	-0.0782229859807163	-0.0762112291231037	-0.0731540835356858	-0.0693378633547771	-0.0654149432040385	-0.0620725058004036	-0.0562587557987582	-0.0449489581748727	-0.0418846641688303	-0.039168846937706	-0.0349022403789817	-0.030232193875798	-0.0260800276283352	-0.0212890297320269	-0.0176419941983192	-0.0145228901740484	-0.0115936668376415	-0.00964924548424673	-0.00757454079134936	-0.00614807133453308	-0.00510845013087018
-0.0146102407856923	-0.0161340195775122	-0.0174075158803568	-0.0176074357667635	-0.0183665560732869	-0.017963521449517	-0.0191013224913196	-0.0201348356792155	-0.0217938312751368	-0.0228455176366204	-0.0234918300035591	-0.0245556480103643	-0.0256509796202581	-0.028677495911357	-0.0301346414588097	-0.032479175275796	-0.034989668406003	-0.0391707032963413	-0.0439344990854437	-0.0485624374208114	-0.0538809663831509	-0.0563234238658466	-0.0605316712391218	-0.0685434746268127	-0.0740479809775799	-0.07881590368498	-0.0824686791835754	-0.0864858691092371	-0.0894902421177265	-0.0891658265712644	-0.0873258909928737	-0.0835460876036829	-0.0794088585900358	-0.0764225226973207	-0.0719192327592121	-0.0647667544862021	-0.052141181755741	-0.0474331372316243	-0.0432355834641463	-0.0367754096082162	-0.0310075434822378	-0.0258367699004348	-0.0212771725029377	-0.0164095552847021	-0.0139711650195894	-0.0109760317492069	-0.0102807491522031	-0.00805198535048633	-0.00743715147939508	-0.00582943672674404
-0.0147327141904446	-0.0160141667925659	-0.016575098832484	-0.0176736267887279	-0.0180794853598241	-0.0180985213065131	-0.0198379979288491	-0.0206790598932583	-0.0219494740748192	-0.0229960372637687	-0.0237878452644278	-0.0246491041761273	-0.025486438216263	-0.0272322057755151	-0.0298585237674284	-0.0326957370067101	-0.0365278644027554	-0.039867812804229	-0.0447553755365722	-0.0493012010259936	-0.0559101916468406	-0.0600194331725517	-0.065552647629938	-0.0738457399642005	-0.0836737119722844	-0.0906951868392543	-0.0953029149758435	-0.0991810231490626	-0.101622726723313	-0.103853048081013	-0.102377965379098	-0.0979781957898719	-0.0921535689391955	-0.0869693525509437	-0.0820201136200391	-0.0721894994354747	-0.0577523180459045	-0.0514585056720548	-0.0472783336928542	-0.0403462234566635	-0.0331385369075945	-0.0280573132933554	-0.0226626762956708	-0.0185442496712349	-0.0149520472308296	-0.0121676544920906	-0.00967457310404542	-0.00811144148767773	-0.00718969307578244	-0.00583331734220924
-0.0152616319924958	-0.0156326936052507	-0.0166403423500439	-0.0169333247455943	-0.0181548494483458	-0.018048233289577	-0.0188130824720692	-0.0191681950906905	-0.0202028049082439	-0.0215460623357842	-0.0226519352973985	-0.0238648572537139	-0.0258518516812985	-0.0275024952047667	-0.0301355448606053	-0.0330398803609744	-0.0362524745309526	-0.0399942282276092	-0.044979685845086	-0.0505393305795151	-0.0575279883892977	-0.0617568919567477	-0.0703062584311226	-0.0811059776589118	-0.0938070124836921	-0.103255800084919	-0.108653254404186	-0.114726734078518	-0.118077204828711	-0.120143558415409	-0.119553777379787	-0.115801009050832	-0.107839669239288	-0.101070265766174	-0.0926468224315988	-0.0821615695974311	-0.0645766489601556	-0.0573350704189528	-0.0513141444439356	-0.0428217437012211	-0.0347241334772427	-0.029215018346341	-0.0239526651797333	-0.0200945537090957	-0.0159880060084597	-0.0130478648952486	-0.0095805477684642	-0.0081392600881585	-0.00650492857137702	-0.0059700660735483
-0.014925958984817	-0.0149318278296288	-0.0162918492868384	-0.0166506991931977	-0.0167215147084327	-0.0171931204686666	-0.0179420822212304	-0.0188409478438613	-0.0192308253043701	-0.0202645534608506	-0.0221157213778453	-0.0240569435781511	-0.0254220600944947	-0.0269575629333473	-0.028581935749775	-0.0316425395384693	-0.0351265989081883	-0.0395430791070226	-0.0436634591986548	-0.0507998287924985	-0.0580193155846566	-0.0641519923249865	-0.0746145372619254	-0.0899862671956735	-0.105383917017118	-0.118754843644475	-0.126571987963524	-0.134100935146611	-0.138436786666166	-0.140374616462514	-0.139393946919253	-0.133697723307194	-0.124303127712521	-0.11498065727581	-0.105916082307982	-0.0928407793094077	-0.0707486271755171	-0.0616923094721864	-0.0549177190537514	-0.0443495373488413	-0.0353206531706309	-0.0284963057150256	-0.023326047215804	-0.0191522410122185	-0.0152730766539879	-0.0115600551052782	-0.00843933354823638	-0.00628872702327113	-0.0043406361119663	-0.00287979790852358
-0.0136776858542782	-0.014662998939824	-0.0150695789808273	-0.0158159441549133	-0.0159817084227936	-0.0162668313515556	-0.0168722822488374	-0.0174644546719263	-0.0177048244956654	-0.0187114923082552	-0.0200438574266949	-0.0215197071505072	-0.0229548748749029	-0.0242558083148186	-0.0265465580686309	-0.0291606643311427	-0.0328134628127878	-0.0363102543549006	-0.041230889074534	-0.0492769609484604	-0.0572321443625018	-0.0641402929634517	-0.0770032570616554	-0.0979266615809099	-0.117429983400487	-0.135938960716245	-0.147340085387462	-0.158260688117505	-0.163156660782531	-0.166135618334101	-0.163867462482511	-0.157568844511721	-0.146671142538671	-0.134720264723073	-0.123203086924065	-0.106927269292119	-0.0779521988154496	-0.0667769441022816	-0.0568724765678559	-0.0444743897177904	-0.0345534351005941	-0.0267248303609043	-0.0218803722806742	-0.0174870567412989	-0.0141820969386106	-0.0100687739085556	-0.00684858921258043	-0.00525190397714618	-0.00400319932202039	-0.00283841530569258
-0.0125013605280183	-0.0125419349971303	-0.0133471570696745	-0.0136445344960958	-0.0141362423726584	-0.0143660406147197	-0.0159385481650439	-0.0162174294818734	-0.0170579430279265	-0.0177394795526551	-0.018133871422458	-0.0195553536035111	-0.0205921550929619	-0.0218203676100965	-0.0232827308849723	-0.0261056490584714	-0.028669724948865	-0.0324878240113375	-0.037733231469454	-0.0446745974789721	-0.053933991016426	-0.0623020956766183	-0.0796151310465816	-0.103568503271425	-0.134668967108388	-0.160084261858092	-0.175779710484875	-0.187831838089692	-0.19347393827625	-0.195986922111066	-0.192620597634816	-0.183435214279506	-0.169740361260444	-0.154479380293313	-0.139979137487561	-0.118064539097805	-0.0851417189547111	-0.0692486278109767	-0.0563103227913493	-0.0419422898982173	-0.0304331204381844	-0.0222899628711218	-0.0166616005206721	-0.012078744276924	-0.00927129445504263	-0.00614269974260937	-0.00398658501576164	-0.00305753482687454	-0.00221111629349607	-0.00122698137106927
-0.00975352590719744	-0.00989153058512987	-0.0104969480546126	-0.0107568944213378	-0.0111986016726122	-0.0117354887263496	-0.0121315928908668	-0.0128178324515402	-0.0137852108212658	-0.0140938043210096	-0.0149226616188762	-0.0154218920385412	-0.0161309521110861	-0.01674489507267	-0.0181166942730462	-0.0204937883306196	-0.0226794359771955	-0.0259563707920772	-0.0305681164761752	-0.0372696106740422	-0.0473853818593372	-0.0563816273002984	-0.076158123669555	-0.106942209953837	-0.154637470799287	-0.190548734856975	-0.211555321428615	-0.226580523775515	-0.231698619402296	-0.231419107581504	-0.225478224459565	-0.215156008755433	-0.199625134431306	-0.18199992680859	-0.16400736306649	-0.135986628803557	-0.0913941352211752	-0.0702857247672009	-0.0559181564123458	-0.03932615130375	-0.028099676897408	-0.0188166308340779	-0.013312203555124	-0.00828049539146415	-0.00589226835844143	-0.00409530015502931	-0.00203033643317439	-0.00114598694151532	0.000222905466727915	0.00084665887764249
-0.00698917344450945	-0.00714381840253754	-0.00734352124981461	-0.00738263600769786	-0.0076803496216112	-0.00755727078949678	-0.00847395218663994	-0.00947116207169073	-0.00956422768665192	-0.00986239113797256	-0.0110760324476379	-0.0111499101609122	-0.0115815793179347	-0.0122225934132493	-0.0130565174267893	-0.0139199976191799	-0.015822982443549	-0.0178812531976644	-0.0214222912744595	-0.0270265025117935	-0.0357165612775414	-0.0439887305933953	-0.0645487890868109	-0.105483659012453	-0.177419333348457	-0.230861588720011	-0.259506240703108	-0.274777605384467	-0.278342612021325	-0.27401871414924	-0.265726735262062	-0.252811625983075	-0.235083690248012	-0.214497046646798	-0.192943452450459	-0.155406204853364	-0.0958400065764224	-0.0676181910583848	-0.0492690354772983	-0.0315965312000407	-0.0190333209387828	-0.0123438748972612	-0.0079853214850589	-0.00524058973698391	-0.00364147402679409	-0.00116186422577333	0.000110072956675727	0.000743502852658619	0.00167261499685373	0.00251943514694675
-0.00674943246829712	-0.006874959903939	-0.00614513659004238	-0.00741497854197969	-0.00730212132342367	-0.00690900534646454	-0.00718627575626714	-0.0073519693495443	-0.00729117110808092	-0.00800715057396565	-0.00907544917116294	-0.00899058261537837	-0.00901039561460499	-0.00927259774809866	-0.00997714651716711	-0.0114191839878345	-0.0121446775850524	-0.0129428437233161	-0.0148904629874729	-0.0191254271782148	-0.0259830394348632	-0.0325595192781429	-0.0482893294736626	-0.0905400626880919	-0.199857829342835	-0.292084579072859	-0.332937184105533	-0.344150827781539	-0.339085673874207	-0.326151918946267	-0.314048574109922	-0.296732287202081	-0.275643860383248	-0.252964069031511	-0.227246706840868	-0.171795623834739	-0.0911631170369975	-0.0521761721029866	-0.0373154535989302	-0.023090245152402	-0.01431402746569	-0.00901455754811941	-0.00602865704500865	-0.00481022414909013	-0.00438117540481917	-0.00351264052892234	-0.00203691119579966	-0.00170134795001268	-0.00108854583572548	-0.000560930935627349
-0.00496858265260683	-0.00408021936342606	-0.00491791505875755	-0.0051691813556933	-0.00535752365161796	-0.00405092648888322	-0.00421276028717562	-0.0040633816453603	-0.0052582835103827	-0.00512142642052123	-0.006776987235331	-0.00636962089335557	-0.00541616475327368	-0.00594074881258641	-0.00608700937465307	-0.00774441711561533	-0.00929475225766343	-0.00863992965163852	-0.00987774717402632	-0.0126996471455118	-0.0182198448686009	-0.0222748990809938	-0.0339826598737281	-0.0653024244275682	-0.181915040237537	-0.312732725821083	-0.375974148882777	-0.392127223432986	-0.391446998667543	-0.377075506928965	-0.356667336071788	-0.3331678519765	-0.305297707624216	-0.277398723409632	-0.239030277556478	-0.169783272178562	-0.0798314405391007	-0.0384912652689843	-0.0245234003300502	-0.01480108933832	-0.00867970652380513	-0.00581554261050041	-0.0039764894983946	-0.00413183952301206	-0.00500370434142459	-0.00493261533019934	-0.00391459665180654	-0.00217666808395321	-0.00247741207853081	-0.00321210922532978
-0.00258658513033136	-0.00263125939360136	-0.00296800190679803	-0.00334545112791496	-0.00299361406549374	-0.000607038292119686	-0.00308907217221254	-0.00283279004899861	-0.00179299855451134	-0.00159369341291934	-0.00155419392476643	-0.00378901901695109	-0.00413566752362784	-0.00252192861228287	-0.00416765252079786	-0.00666018786011076	-0.0100382175414331	-0.00934092483632371	-0.00793777215500671	-0.00730576380320619	-0.00975112515626584	-0.012701341173418	-0.0138624810995394	-0.0271549735952697	-0.0911948822113053	-0.243360189119502	-0.380944506199516	-0.419870043944774	-0.416346708360673	-0.401181173399076	-0.37574281526257	-0.348946844793991	-0.316315515586861	-0.283044582946735	-0.224924885085207	-0.134219723809457	-0.0443102126146877	-0.0056946973673168	-0.00361937006153372	-0.00429108693450933	-0.00583133260978305	-0.00605815301701129	-0.00369442851460527	-0.00472831752942725	-0.00625866751793384	-0.00881794549540893	-0.0071840022978418	-0.00829495603182964	-0.00817305039352621	-0.0088445093686173
0.00894226683858017	0.0103378766394415	0.00773225956547492	0.00809431276601328	0.00656007088907419	0.00980115644862628	0.0144762403807745	0.0152921605222909	0.0133432016385162	0.00987366925862735	0.0108469500620061	0.00922002000745581	0.00802500140970675	0.00904767386807902	0.00860466606146917	0.00767524917906009	0.00631901987903151	0.00443369604443174	0.00350848929322382	0.00305898643997174	0.00529087784594426	9.42861322287823e-05	0.00375831750462313	0.00400054058118006	0.00102583726342007	-0.0331845752459198	-0.141537966120287	-0.277898556702987	-0.344717104013168	-0.36287192244935	-0.345678311330533	-0.315621057043767	-0.272706974972012	-0.209355798208677	-0.110159314230977	-0.0284199842755077	0.0127797400827727	0.000811069314669757	-0.000954568091772554	-0.00275645305738699	-0.00387341698539296	-0.000560169389171211	0.000614703035652424	-0.00144435788445241	-0.00178411476609859	-0.00485802157644709	-0.00316235899795197	-0.00125209816337342	0.00102258015807676	0.00127578262165506
-0.00405962319205091	-0.00644811254012084	-0.00805711392944355	-0.0161527339225484	-0.0186567078727607	-0.0198185814850048	-0.0261195913724018	-0.021382266696091	-0.00436872284802641	-0.00747692970891896	-0.00977394881996701	-0.0084729714844971	-0.00927033100744159	-0.00612321306127694	-0.00663008901441819	-0.00135120546764301	0.00175556144422262	0.00256952572591277	0.000534448572874365	-0.006220550210602	-0.00317861990818894	0.000149954391365544	0.00414695868871624	0.00139255337734202	-0.000297335831472495	-0.0130229037389113	-0.0293576442046718	-0.0945848511152993	-0.156811715816434	-0.183617305761076	-0.182673089382107	-0.169999202715332	-0.131134971507331	-0.0834778886591882	-0.0403299510664047	-0.0211275233099073	0.00665622345659066	0.00315673933172952	0.00395957201833367	0.00278143390690794	0.00393438443639611	0.00513852217450784	0.0051739384328629	0.00483738808924959	0.00193669463154791	0.00293828024538885	0.00832543937773129	0.00856702953468957	0.00885505918656645	0.00638720511191704
0.00756310777092147	0.0111578947346314	0.00760340892809168	0.0110215217612002	0.0070059667608877	0.0021386206690186	0.00426427029376687	0.0113899210671762	0.00815913635403834	0.00558092294333172	0.00204999894979062	-0.000407260997246339	0.00116025598744886	0.000783939768563567	0.000586541460893107	-0.00362936133846233	-0.0065239322865819	-0.0100496372183487	-0.00825008347936547	-0.00598849157755501	-0.00903133717589453	-0.00955571468683906	-0.00813971466481329	-0.00816043822071889	-0.0154363489979378	-0.0439313955225163	-0.0904323667861103	-0.168042244648992	-0.229619486503796	-0.240831567907576	-0.22879309814681	-0.220827823747595	-0.197638482931987	-0.154924308921526	-0.106942250145416	-0.0607396876237087	-0.0158072811326111	-0.00572846041050849	-0.00317942189929102	-0.00106741548674279	0.00315533437491331	0.00513825985946063	0.00680570235879678	0.0116146624401559	0.0140806369430598	0.0184476274580972	0.0199568609242606	0.0204133105020466	0.0173705865597297	0.0174735653230543
0.011373985899682	0.00662351574718654	0.0083912821570304	0.00213411256338389	-0.000451374303859943	-0.000797941254069203	-0.000461657136532579	-0.000608853423903159	-0.00314226502576692	-0.00542032569752772	-0.0110498248692143	-0.0132458655244636	-0.0115301644183777	-0.010501131866886	-0.0171246355819054	-0.0236778805282381	-0.030543358141225	-0.0315658791507326	-0.0325484063409681	-0.0298312088845374	-0.0254739061045296	-0.0199948875187147	-0.0165077052149694	-0.0218619779958851	-0.0520684214695986	-0.122953839477537	-0.268367927796289	-0.431826982751762	-0.483894592337655	-0.464620285518973	-0.421467644499142	-0.396780449288598	-0.341733659222456	-0.279459421141582	-0.173059902577315	-0.0571641504709817	-0.0243624884994405	-0.0158347571959284	-0.00841412176392819	-0.00270736006700871	0.00338257399848871	0.0102903182680094	0.0159042199550876	0.0227952473343472	0.0283721709509662	0.0324008583140118	0.0344344253265473	0.0341224572065276	0.0334821672498226	0.0326427324807278
0.0172620286668529	0.0127479467030407	0.0117364799652659	0.00806310854836198	0.00345147522584008	0.000398846831448826	0.000516019042807906	-0.00425919541094367	-0.0106077822126536	-0.0153696801401963	-0.0207423958407029	-0.0281755637295275	-0.0282063330407016	-0.0323182052858774	-0.0414618929489449	-0.0535733136930493	-0.0621564874052493	-0.0661139523219463	-0.061984938126624	-0.0506468753777226	-0.038060534022841	-0.0267985091408149	-0.02267516048579	-0.0393167989740067	-0.115982187675117	-0.285298531891747	-0.523912881448628	-0.630289376219517	-0.611835832455116	-0.557018694174484	-0.499859240688854	-0.448372779783354	-0.396871587019097	-0.347707786969127	-0.251287064939348	-0.0995423331619774	-0.0435035086070647	-0.026295536579134	-0.0142696553869618	-0.00240524850045543	0.00741419649712792	0.0189855588717335	0.0286274014213614	0.0380745819805792	0.0433217771932728	0.0500168009149652	0.0545927528113339	0.056037887794336	0.0550470210009296	0.0512882821403961
0.0361643197886434	0.03203557110621	0.03036656603557	0.0290019735051513	0.021329673587403	0.0129299176098726	0.00593214786062257	-0.00191270159304101	-0.014140327557971	-0.0243820208938056	-0.0314341169589628	-0.0423708585981298	-0.0540426910867272	-0.0659409106864994	-0.0786658696926617	-0.0884220418023991	-0.0978695213023047	-0.100747093443956	-0.0894648381178228	-0.0721830002477425	-0.0479647283603551	-0.0299982338152525	-0.0217371886175165	-0.0558301320683603	-0.204342216539317	-0.444685668482803	-0.605896296452768	-0.636801755555103	-0.596773274163291	-0.543483226626261	-0.48854210114241	-0.436132675011722	-0.386383572699043	-0.339418950502105	-0.257343795837026	-0.121316160763698	-0.0605328149851816	-0.0349388165336475	-0.0133595233307523	0.00296505651050354	0.0158164126502318	0.031373169063107	0.0413189782265784	0.055645129860622	0.0639213464708148	0.0753449062104454	0.0807473302518551	0.085113636359741	0.0858284831684849	0.0832949553400277
0.0662880336240571	0.0641481540176578	0.058740794257056	0.0539293708482938	0.0462080715288018	0.0359060941828612	0.0246767445026824	0.00967669665501179	-0.00285895377788	-0.0208468479578473	-0.0332679891303286	-0.0481495813278101	-0.0617615722627093	-0.0804477863681734	-0.0954088720571285	-0.112382231112653	-0.11561065443822	-0.114465423130605	-0.0997338066741083	-0.0766627825981255	-0.0495227531614943	-0.0302227547212003	-0.0223860764433739	-0.0812127612327481	-0.305056359375934	-0.510129530620955	-0.603839377074365	-0.601090706804583	-0.556298746140983	-0.504301781388399	-0.456297006271837	-0.40685637067253	-0.36279813896888	-0.312254969667928	-0.253742076435543	-0.175542672835239	-0.0794182291175692	-0.0318109349859352	-0.0138354956633662	0.00607840872176799	0.0229015819450062	0.0393919924726252	0.0508278470855428	0.0643216602834058	0.074960766575261	0.0875508297348053	0.0971342389734728	0.105556931298365	0.109905517566991	0.110538166085298
0.107080818908829	0.101048664230164	0.100680774531328	0.0914484683008627	0.0827792710353304	0.0707759898419858	0.0497971031135666	0.0321514446257242	0.0128804288463179	-0.00652490870959838	-0.0203268163598448	-0.037821732222841	-0.0534538519420319	-0.0687467260891648	-0.0861328961458211	-0.100163703352575	-0.107565816655134	-0.104440744837006	-0.0928913679004615	-0.0728036825572741	-0.0503351489823303	-0.0317003206277504	-0.0357599470176432	-0.134911530260461	-0.392114449113499	-0.515987269236392	-0.561689942053896	-0.53769168752202	-0.488212750106816	-0.442213389262356	-0.40594988245346	-0.365441273122186	-0.322001634341094	-0.265063185377821	-0.205967286715306	-0.143979483414503	-0.0669327509351412	-0.0247914570446012	-0.00718165802677697	0.0112799137927895	0.0261262692251627	0.0418976113788269	0.0558260902264568	0.0711408287537857	0.0811447966969551	0.0940006009195185	0.106132039071655	0.119736091053843	0.129064597957488	0.131457395511574
0.138358690378467	0.136411958894995	0.132295987522837	0.120273444992475	0.107593344482077	0.0941032867467361	0.0770886965372452	0.0607510380984088	0.0398683115985228	0.0201114431447747	0.00270334903021371	-0.0156538891994074	-0.0267400144957098	-0.0435212102715405	-0.0577376438633299	-0.071721056892871	-0.0801510924286614	-0.0803188006392311	-0.0762312478194745	-0.0660983571609496	-0.0547472220261024	-0.0533454550455329	-0.0761570431671424	-0.214334453211553	-0.428103204330602	-0.490068886296572	-0.502481186586934	-0.459952975816177	-0.415072490288843	-0.383069662137315	-0.357944170208226	-0.319766036475498	-0.272677034223934	-0.219355332861905	-0.16265411249853	-0.116119732001875	-0.0561942085594743	-0.0216720405290756	-0.0042739722235328	0.01193167790475	0.0234248003188399	0.0374314925779972	0.0509966334289014	0.0651873518868896	0.0741022117953498	0.0874090895866131	0.105147071675102	0.119416452852886	0.131251457862157	0.132355346482448
0.160112961429465	0.162184425650397	0.154975325126138	0.138116594847484	0.125284056280963	0.115633394290861	0.105980844998977	0.0958775886938802	0.0742245406990663	0.0617943680623006	0.042169909604839	0.0264058531469336	0.00931209511969447	-0.00521848519657215	-0.0157554596010195	-0.0276645747307402	-0.0401281015240692	-0.0508942922093926	-0.059504440360871	-0.0607623520855043	-0.0691272702689445	-0.0981066169041952	-0.145090347539904	-0.276399555916295	-0.404316671768707	-0.427819683727608	-0.41687636023995	-0.382066739710595	-0.35058930292388	-0.324788049105075	-0.300934751796199	-0.260756251296987	-0.214101992386639	-0.16460323647376	-0.119497951805241	-0.0885090771850675	-0.0467542654523166	-0.016168437212007	0.000680714863448912	0.015410194195406	0.0250498022818731	0.0367352994243143	0.0480082802731973	0.061877874270011	0.0719521441872396	0.0844225719230517	0.0994037668832186	0.115782676951411	0.123991443901338	0.126064209528829
0.169265966844173	0.16504215097392	0.164102146520624	0.148463400528249	0.133275882015087	0.1264404956788	0.120228845751953	0.113066328763527	0.0998856319179243	0.087916651741378	0.0769436050278999	0.0571620004860573	0.0395236879468334	0.028611545003596	0.0157727809063763	0.00206380688534955	-0.0132589669210456	-0.0278887107453759	-0.0480229407211567	-0.0672618564040963	-0.104314769312417	-0.156594772714134	-0.203110515038804	-0.286997836098801	-0.348908427027571	-0.355850860748135	-0.337850077793553	-0.316812449496033	-0.293090726534481	-0.267746958992346	-0.238013699172203	-0.197402839886442	-0.157050739486836	-0.118905434705426	-0.0868143137982599	-0.0622245598624496	-0.0323397130722101	-0.011932106530574	0.00282808001921291	0.0171891277907041	0.0286751744392934	0.0376943950158266	0.0466446209834284	0.0563197040397048	0.0639844847732346	0.0712096113619138	0.0814419169156734	0.0917427299021285	0.0979980803149258	0.106916313463299
0.167005924883342	0.162731235837126	0.153639682588008	0.144538019741816	0.136591065570896	0.131274593326932	0.125509075406054	0.114297599843744	0.103606272267073	0.0927483395511859	0.0842138462157553	0.0768405005134745	0.0626724641629267	0.0479979630234651	0.028622979266351	0.0171463385516148	0.00107921186481459	-0.0196918993754268	-0.0501293182420541	-0.0857162140077189	-0.131055924816466	-0.181918120679379	-0.212866512762639	-0.256645526639882	-0.282085480315369	-0.284504415900573	-0.270358141300207	-0.254868547132943	-0.231485848103109	-0.203915068049236	-0.175000370524084	-0.142596914366261	-0.112603017031468	-0.0830747632765286	-0.0586521781973178	-0.0392316781552943	-0.0169656766663468	-0.0011046745301603	0.00834966677892772	0.0215486697961263	0.0306530005625741	0.0389993349143322	0.0446453153942695	0.0530407631657833	0.0587034628595932	0.0607367464375224	0.0651212892617221	0.0783720944624195	0.090360069542851	0.0976843213805236
0.153410871006657	0.144312825425612	0.135189609448152	0.123762385326974	0.126064757464058	0.118968161107424	0.113080551613301	0.102085256640581	0.0931988822551501	0.080580603985755	0.0776848225970203	0.0718790089253951	0.0623644886978635	0.0469867098509056	0.0281344876823887	0.0164297108671043	-0.00229862557790621	-0.0255516172708549	-0.05394678355671	-0.0913326799497664	-0.129030847774681	-0.163548644447441	-0.179047658559244	-0.201128330349251	-0.210353776012861	-0.213130920049579	-0.201327279771209	-0.187151588730775	-0.163152741171802	-0.138895631197357	-0.113321678750382	-0.0907508041629838	-0.0698158378354013	-0.0508310334472648	-0.0344113919166362	-0.0227927739993099	-0.00634447223766426	0.00432260309127001	0.014013503432011	0.0215169490695183	0.0274070904490911	0.0338583739828887	0.0389501740560895	0.0446849540230473	0.0462549583534678	0.0488695701280417	0.05038886354421	0.0588410855679829	0.0675496110875954	0.0737929213271483
0.119375641766491	0.105288369347825	0.100374734128617	0.0923566515370989	0.096232191199228	0.0919059337110386	0.0855190184984295	0.0757092670334019	0.0694351603355289	0.0621648494853366	0.0564742275717708	0.0501849739398844	0.0430183432616433	0.0352339944661125	0.0203264115913006	0.0071612710954785	-0.0067473420000389	-0.025019854770015	-0.0484335832635016	-0.0738287069707339	-0.0992811861322104	-0.117770653369478	-0.12408941415431	-0.133049813652814	-0.139297990823452	-0.141797748706901	-0.13319114857234	-0.117528799931218	-0.101566758258155	-0.0847590402960886	-0.0688551847109114	-0.0533182821560177	-0.0401226300628576	-0.0279681564072594	-0.016973635197211	-0.012322563421602	-0.000431314012540479	0.00580809334168548	0.0117611053482201	0.0178612869781068	0.0238184968076027	0.026378027575618	0.0282589403671321	0.0325416604132884	0.0333121214859563	0.0351545614805657	0.032106961473759	0.0372222642343954	0.0410699976272896	0.0474566630401458
0.0611307086232227	0.0571481501733437	0.0538592517723774	0.0519503145452021	0.0553577528445334	0.051343333929264	0.0470676605229416	0.0412378353389469	0.0337124343092872	0.0273740755858372	0.0266593630404344	0.0255811449682083	0.0205915674492809	0.0182982264313897	0.00970019485626638	0.000868182745208121	-0.00759184861515753	-0.0195841185120815	-0.0302345476023517	-0.0417603592749889	-0.0548620672439444	-0.0624466702859043	-0.0632407928798164	-0.0679027219953211	-0.0694474082534561	-0.0705171572214236	-0.0659788180635729	-0.0617147963042258	-0.0515132337657188	-0.0384827161726701	-0.0303384862243327	-0.0199456355794976	-0.0154374361951126	-0.0089598406814105	-0.00630015042716774	-0.00536583452022533	-0.00124034292012923	0.00161606033739649	0.00461937916240101	0.00887547459936187	0.0120975543961701	0.0137578895196852	0.0134556968567856	0.0155284256285761	0.0142597168629189	0.0128288738628878	0.0108042346723557	0.0140375483261675	0.014782606296168	0.0189871741269049
0.00229192336173232	-0.00212681552563959	0.00658675570511742	0.00606281574634642	0.00650028693859496	0.0043694941720562	0.000892350261641526	-0.0029874595774942	-0.00429879129447001	-0.00676884778484472	-0.00712138887858281	-0.00472056172792601	-0.00707577421977957	-0.00312183974337361	-0.00592904629922192	-0.00357499717759354	-0.00496503442863457	-0.00522579698119818	-0.00289802825215969	-0.00496790632058106	-0.0069367086405941	-0.00899625887649787	-0.00411078691149164	-0.00150931499962483	-0.000287831638755411	-0.00101409060143467	-0.00280568226662113	-0.00409774546869081	-0.00199006684031263	0.00213413566146383	0.00211262571256192	0.00510307071688755	0.00215766064176729	0.0023037253532817	0.000506101132190959	-0.00128456313588373	-0.00272432210979955	-0.00246169321397244	-0.00415063363004337	-0.00450874722758967	-0.00365013686504779	-0.0026725996422838	-0.0051012357768901	-0.00424555969871779	-0.006248478342914	-0.00666700968476831	-0.00832058758463031	-0.00765772339588013	-0.00836160540344198	-0.00595338194391047
-0.0590531436794429	-0.0466271446402622	-0.0469576900352381	-0.0472794536276461	-0.04620764784928	-0.0437674365858396	-0.044831604836837	-0.0449143154721349	-0.0453959795719498	-0.0406464320313065	-0.0395241305143272	-0.03492963343645	-0.0289846820156426	-0.0241947608487536	-0.0168056083067575	-0.00521574830416058	0.0011962266227284	0.0108268187049805	0.0209871757642794	0.0320547865921578	0.0437660575568483	0.0520603608608651	0.0591699570883573	0.064361886601877	0.0642251493275535	0.064472846718073	0.0599378280932612	0.053315604205121	0.0446456429314847	0.0420181513316513	0.0365057953836936	0.0323030464347271	0.0240549423273769	0.015688426925513	0.0108513131604717	0.0058189101679172	0.00066723994054639	-0.0043437799354913	-0.0105278026262292	-0.0135349601496654	-0.016601069149455	-0.0193130365472167	-0.0229265181857852	-0.0233430868580207	-0.026035454453674	-0.0268509901870055	-0.0288454109233615	-0.0301948939966316	-0.0327174138875523	-0.0339850090680889
-0.103115209618349	-0.0976989962762858	-0.0955020413603826	-0.0936659205081135	-0.09287866563594	-0.0907755993996474	-0.0846475755880727	-0.0829060377611814	-0.083638006389773	-0.0733163573247936	-0.0697763074731216	-0.0612452734892701	-0.0520309068979203	-0.044371340785996	-0.0279592908396428	-0.0152224892362427	-0.00187973840138823	0.0221378704579809	0.0437222244179811	0.0702278188700676	0.0942100582193868	0.116187927242395	0.128611913435749	0.138967555144356	0.14122679532114	0.135964419608597	0.130794144499004	0.119504047282708	0.100798539700767	0.0875449122781977	0.0727364321294502	0.0612877769931473	0.0474873251661063	0.0344711877382402	0.0262724194961983	0.0165140822865579	0.00454893655232307	-0.00435563930414364	-0.0115331512945906	-0.018071319981513	-0.0239320494762168	-0.0290487521553432	-0.0341390716738287	-0.0361088972801937	-0.0384470819319371	-0.0421154346468059	-0.0434595010362832	-0.048851711999381	-0.0521136135991826	-0.0573139617876868
-0.143399493342083	-0.139055021223394	-0.133979315657629	-0.127857569922585	-0.124870676317067	-0.121947120798558	-0.111847460316962	-0.109442888516629	-0.104598557130748	-0.0964480584693445	-0.0874157804377954	-0.0789073770738314	-0.0687920828270776	-0.0534251848552105	-0.0342663020407204	-0.0219945382677275	-0.00240414163310307	0.0235656201327793	0.0516753501013814	0.0904843312083141	0.130155599252546	0.173001439726579	0.196209841197379	0.21255386658514	0.217073480907193	0.214186431673957	0.204938957389919	0.186852427391788	0.164863974639905	0.141413886018616	0.116937218464682	0.0953197259608726	0.0749300419418472	0.0548317856381453	0.041666260573096	0.032192245658473	0.0166885737636358	0.000298393051756635	-0.00768185663329053	-0.0185276271058022	-0.0261727608287975	-0.0355919613080294	-0.0403525046620178	-0.0438400632298044	-0.0451355274170898	-0.0521436012796141	-0.056862718480308	-0.0647372171032991	-0.0731918491494439	-0.0789447060786645
-0.173724740064481	-0.172769558608257	-0.166159358167959	-0.148283766898641	-0.138548961456091	-0.138407213209767	-0.130336345109917	-0.122666111366032	-0.11323093713815	-0.105375640542564	-0.0951053139158041	-0.0835435815770404	-0.0705329453572157	-0.0427832143094193	-0.0276256094432008	-0.0191108257868005	-0.00399363342706188	0.0154920510989825	0.0471763706008771	0.0861421414513934	0.135955186887338	0.195202534368585	0.233213927111338	0.267204149213614	0.288319972011683	0.288793872441926	0.27717124164732	0.256242124724433	0.231727702599648	0.206606260219491	0.173478311780019	0.141844748284246	0.110485440346699	0.0835729134698537	0.0613371023216822	0.0485577301747585	0.0280833021532073	0.00842199340091994	-0.00197645415714852	-0.0153384921188082	-0.0216155386915223	-0.0329616464970634	-0.0394793466732139	-0.0466345129277611	-0.0493694449473272	-0.0552304404150411	-0.0625059368992087	-0.0723588466204594	-0.0845124651869791	-0.0956837293847536
-0.181678673007371	-0.181764420257974	-0.176533781652351	-0.164434662867399	-0.141910501569988	-0.136310027873459	-0.126228237460667	-0.122197191953905	-0.113070966232213	-0.102987862771798	-0.0851344521469239	-0.0680799247590708	-0.043416662725277	-0.0220819381123306	-0.00847769635318872	-0.00242855287569067	0.0106788903649173	0.0217400221353621	0.0415167467016852	0.0702418759612099	0.109844310461906	0.173752127048351	0.239324885951028	0.300731340763844	0.354004619324904	0.366237599121082	0.354887769119777	0.330265781445322	0.305520307225433	0.275095091575967	0.237570053591717	0.196025641831967	0.155048840494035	0.118108279706317	0.0879790166952354	0.0702464968885418	0.0426892039967925	0.0194928138726487	0.00935502883681359	-0.00568212768669442	-0.0172819446411848	-0.029343063242635	-0.0394617170637045	-0.0471437999845591	-0.0518227793250661	-0.0599523870154967	-0.0716639200651738	-0.080383568391559	-0.0911654791147496	-0.102684001318635
-0.174398741507807	-0.175911079020025	-0.168929187521287	-0.158496989067225	-0.136740693276271	-0.125678435175351	-0.112305986513361	-0.0985046413151646	-0.0863277569085529	-0.0689529071886635	-0.05455794740977	-0.0303901227642303	-0.00783942043862482	0.010730103662408	0.0227790798747085	0.0314454992740439	0.0380737944832922	0.0381636455311071	0.0446005022664472	0.052828610890537	0.0664031512105927	0.107534025783062	0.176527262403339	0.283093746082577	0.394496396344537	0.444332611501272	0.432226181713899	0.401291506715284	0.368622420406636	0.336465111790378	0.298719292902633	0.25509112241676	0.205323471609703	0.157434610089205	0.114276895244829	0.0902225356608429	0.0565148229763935	0.0311901790570253	0.0171817322870413	0.0035483143860832	-0.0105640691423912	-0.0235488800754201	-0.037100589484867	-0.0469743607293394	-0.0561910060935132	-0.0652415110638019	-0.0795809849755684	-0.0892833778994156	-0.0970121427299979	-0.105564979874931
-0.154279738020981	-0.149098044706859	-0.141631958741257	-0.133039878970782	-0.116375911702129	-0.0960390779534819	-0.081658968606556	-0.0666135562219198	-0.0496175296447945	-0.0310731466994789	-0.00869956737562764	0.0103442146927596	0.0309832953755912	0.0462077149349385	0.0533514599251522	0.0628858191487534	0.0661908925553447	0.0657790031768046	0.0624350003951269	0.0518032303433349	0.0454786502227229	0.049999792514972	0.0901352752099313	0.2035681275497	0.393912276685116	0.507388330647524	0.506752523811875	0.47104357284554	0.431313514850472	0.39537001599586	0.354589982277588	0.30932695978593	0.256579209199641	0.201090048686657	0.150022553615378	0.113009058546719	0.069089457423754	0.036561564271318	0.0189364695623242	0.0019326056732422	-0.0117941205565649	-0.0243776874731518	-0.0356080252634235	-0.0492369651736739	-0.061122487685287	-0.0751662284824523	-0.0892740417889415	-0.0984941588129343	-0.106729581177165	-0.109081592376366
-0.118528313895754	-0.118128161723711	-0.110591235097255	-0.103263695556185	-0.0943782167965033	-0.0724117975653379	-0.0544154665125961	-0.032575268970816	-0.0167583748038381	-0.00168855140667493	0.0185295430731279	0.0328791720879456	0.057366968338202	0.0735959657710201	0.0876918369560744	0.0964954599394763	0.0925413118978554	0.0866674585986713	0.0741842144652953	0.0563025411310416	0.0378047068443787	0.0240976945267164	0.0337729316545479	0.110554738566548	0.353160931058193	0.545667726914825	0.573190202119776	0.543422168508391	0.495739972663942	0.451833407094228	0.40761797301038	0.360294594495717	0.310072233805799	0.249726193713966	0.187955830009153	0.134195944175123	0.0767457383629471	0.0393410672799702	0.0211558780435103	0.00355147307152017	-0.00985690732250914	-0.0236844575914689	-0.0348803429850955	-0.0484063882881731	-0.0596903895898868	-0.0738981594461863	-0.0839057531667414	-0.091415449825658	-0.099500108905604	-0.101604220859153
-0.0867316795430671	-0.084885788225992	-0.074372860740234	-0.0653364343947558	-0.0578206598580051	-0.0437114199460013	-0.026955168877178	-0.0123757064210336	0.0019505836174411	0.0141152164481626	0.0317015962675275	0.045942099830074	0.0661628699371619	0.082573216009017	0.0980506113302695	0.107968751133544	0.107611354289663	0.0998675598099395	0.0841687920074753	0.0603863466784319	0.0348215395066986	0.0168508664177094	0.0136674537039463	0.0541559204512403	0.263923443292092	0.544787897652992	0.611541516306491	0.604684214884661	0.555564412374834	0.505904241810991	0.456408509031869	0.409426407454964	0.355673200969089	0.296570178274369	0.229066890777183	0.165066091351565	0.0891428200324264	0.0410630642462679	0.021037178621155	0.00332380877916243	-0.00982934622880988	-0.0221031124488919	-0.0329718850200729	-0.0454600042056721	-0.0563959660085687	-0.0677252976142372	-0.0744967536646359	-0.0821688774480216	-0.0857060337820548	-0.0874957315427229
-0.0472588381771964	-0.0451280324122362	-0.0418932314169225	-0.0355480219732091	-0.0293317059581425	-0.016981813804004	-0.00777059540732997	-0.00191298125465423	0.00797231763415313	0.0184922542368682	0.0298073173027362	0.0422172708373797	0.0562801178417278	0.0706201378482386	0.0835416013998131	0.0930861396987759	0.0970064543446869	0.0936056225103255	0.076086167514078	0.0578481144566726	0.0352111481644525	0.0188836527197443	0.0122216349119502	0.0381044841935137	0.173289331342121	0.484737687416226	0.619342412069556	0.647621653302333	0.602944851107028	0.546189430316885	0.491451150537582	0.439776657549812	0.384510015748753	0.328644034218008	0.261664023069917	0.19254692122453	0.0990329040657913	0.0398269197012453	0.0208222412328044	0.00686218079919146	-0.00384451256810079	-0.0145136696690042	-0.0245185639049945	-0.0354070047212995	-0.043019792229044	-0.0508033208586889	-0.0557952289370718	-0.0596558764572546	-0.0585100763709237	-0.0583124307941666
-0.0260341324566948	-0.0232182095505071	-0.0174511360061541	-0.018295831431972	-0.0126188852381629	-0.0113391516025122	-0.00354073511004742	-0.00374229054296666	0.00205376932023685	0.00919433869255663	0.0153215027908353	0.0224385537395775	0.0273144822175235	0.0345017620730921	0.0443665975354658	0.052796968292494	0.0613917843572228	0.0653306441616363	0.0556430280733843	0.0446537334020783	0.0310409824161167	0.0197953207522572	0.0127273393507225	0.0258048973798712	0.0960815232750444	0.301809337241742	0.554953562485416	0.656156843928306	0.625063768118037	0.566395355168368	0.503800149090504	0.449452973270553	0.394501280484152	0.340386177376954	0.275156981730846	0.194844315449316	0.0861986090789421	0.028061275902403	0.0132876253805962	0.00828241855968524	0.00410718052821049	0.00287314881333231	-0.00243601482084233	-0.00773162551857954	-0.0273615705062192	-0.0314806420824207	-0.0354482220486263	-0.03790770983308	-0.0388306604954347	-0.0379693812233759
-0.00530078558788458	-0.00722031501016368	-0.0102398138101012	-0.0104457947799212	-0.0037552130214534	-0.00585347676662276	-0.000994929777875328	-0.00143385143291827	0.00135911702014142	0.00334751385086999	0.00474655426874685	0.00955611611950517	0.0116696412308091	0.0141733807493137	0.0173531088362001	0.0244217132417235	0.0305209724668125	0.0352480093641486	0.0357753363664656	0.030224691739067	0.0237240609749694	0.0160918405740507	0.0117246024678417	0.0174707126181583	0.0565622705966735	0.118140210593244	0.304869975792586	0.503521806414458	0.566005368406088	0.522421077807387	0.457335042680345	0.392478710527289	0.342165457650505	0.291250603180663	0.232979607834238	0.15476109255131	0.0643712192844487	0.0145620118797604	0.00837310590063127	0.00666871783839273	0.00578598758195276	0.00542617432001658	0.00216429179223511	-0.000395907002619804	-0.014259000017229	-0.0176808323313886	-0.0207671193444847	-0.0211687330222297	-0.0201983845707118	-0.0201376831157247
-0.00482819362706053	-0.00290982927745475	-0.00848743746226752	-0.00663140903287671	-0.00500338418915331	-0.00855459940880109	-0.00847792388307969	-0.00715603153530855	-0.0028438517746934	-0.00423483908381103	-0.00346187584951795	-0.00416843419755275	-0.00389364181602287	-0.0043418527182044	-0.00238299184400331	0.0031553017063142	0.00704514184064902	0.00981643723187182	0.0105284111364028	0.0114194227216746	0.0134229026216059	0.0110819075270908	0.00602524727147962	0.00445269775810978	0.0214497649911591	0.0430116620730043	0.120078678232487	0.235288890714386	0.303371866053438	0.3135618465843	0.276912377508462	0.231573082534172	0.169496365935392	0.132023252664893	0.122677307078995	0.0805998563274041	0.0227880594373312	0.00109899461107795	-0.000809791167232629	-0.000660416965586058	0.00158722650268324	0.00397362897143962	0.00339052199257936	0.002792767472157	-0.00515978996166734	-0.00733879228604509	-0.0101775812330885	-0.0106475418072724	-0.0092890918707224	-0.00878883029663434
0.0194239591175298	0.0192951885412204	0.0182726984518518	0.0196988538299955	0.0147196767276914	0.0163507245671352	0.0141994345322548	0.00765085965418909	0.00023813515352371	-0.0002216688682274	0.000906793302374402	0.00806708346564953	0.0102688252745706	0.00302602476671863	-0.00314160905410045	-0.00482793207121316	-0.00179475936899727	-0.000587040002120364	0.00100651675482805	0.00598265616054213	0.0025113948525606	0.000489596334757391	0.00107583331050317	0.00130998429830493	0.00578646781035966	0.015609284184365	0.0498211485598686	0.140735009316012	0.216275976331067	0.241033747218714	0.227019434617712	0.180353894227825	0.122005810995136	0.0686212053022732	0.0363479855285934	0.0268072681673875	-0.0105575097938233	-0.0102057392189031	-0.0101185027633076	-0.00541442172246881	-0.00426882027042297	-0.00437291257285611	-0.00443863721605915	-0.00145008310245845	-0.00426428566181209	-0.00787390711429285	-0.00632730049467562	-0.00544641658923672	-0.00535526643546795	-0.00610981230989805
0.00325925058899605	0.00395573741497991	0.00197720981405439	0.000103375525761409	-0.000743573550267815	-0.0091680387448194	-0.0132737977518535	-0.0163089169044189	-0.0137729278191036	-0.0133660989906138	-0.011789645004499	-0.00741810248827254	-0.0100605414905981	-0.00791861241273198	-0.00835307250339093	-0.00866315387377569	-0.010213288403018	-0.0137253431287438	-0.0133312529603556	-0.011916041378865	-0.00993836790076386	-0.00651763585121862	-0.0046950243619174	-0.00608485359220269	0.0020679848540848	0.0467278628745648	0.176520707149849	0.316012161831336	0.37369649905316	0.376463343830881	0.354463537889584	0.315811681563424	0.261331683455662	0.192613543333966	0.122358300831382	0.0559182592034027	0.00909913954200092	0.00231311543596247	0.00233775673910718	0.00112226749102293	0.000386147787775153	0.00182244800826934	0.00311068730480116	0.00394663355063824	0.000296652965726887	-0.000153397270608729	0.00247697818432011	0.00068555572867341	0.00163005209134054	0.000214718577754769
0.00522002715445011	0.00583607947226393	0.00625026752386665	0.00749677751630787	0.00604557942535943	0.00425847058215245	0.00288708802144512	0.0014563756037862	0.00022592797932115	-0.00199327841667169	-0.00323310188306904	-0.00293889781994834	0.000102287937483733	0.00454832813417375	0.00800133220444004	0.00619560030422597	0.0027663037673152	0.0014528508689968	0.000564011377468864	0.000875337444485744	0.00256163151998037	0.00622809626589331	0.0169709195393888	0.0581798947246948	0.146750290893297	0.290214098814422	0.399056987948731	0.421670420610371	0.413126755082613	0.392215145146958	0.368425964173942	0.340326679161686	0.306203491811969	0.26434779208323	0.218359933875523	0.157203215779022	0.0623719031815224	0.00355112531198206	-0.00449346780170143	-0.00194135133329646	-0.000471809363826935	0.000656906586575419	0.0018340162122806	0.00374183375773054	0.00498430706162465	0.00734991527686623	0.00680150214320565	0.00688442505537955	0.00680968606439762	0.00812110265071294
0.00393523046108882	0.00381574153991964	0.0040885578393003	0.00538427414995025	0.00555833035245409	0.0050840611121324	0.00470771496236863	0.00399311144266385	0.00388871074405391	0.0037802988246005	0.00296691286913884	0.0043511053397023	0.0049264624986358	0.00771517328998326	0.0096666600101413	0.00928243704702325	0.00854522200245701	0.00823594398053162	0.00883725689360289	0.0103290504121802	0.0154956023367481	0.0251750260835917	0.0485955482193177	0.113483849265306	0.218350565924667	0.325731426591229	0.384507484047351	0.400636411165414	0.395532648173304	0.380159545215146	0.357096541165214	0.329670828763407	0.299106316300888	0.264876421366337	0.223462437700192	0.169102130644804	0.0921693776654074	0.0115618645085538	-0.00152561778088321	-0.000902897986039611	0.000606652250504863	0.00274669126586409	0.00254607438799363	0.00697832422575127	0.00459123978848545	0.00527282053085316	0.00479979223717648	0.0046693432080606	0.00418119358611055	0.00442039638166164
0.00614030580147028	0.00630659062737315	0.00565004760549614	0.00680052493798326	0.00747533759783956	0.00849773090073185	0.00776388578320612	0.00806426858270908	0.00785682573909105	0.0078634806548144	0.0077551093640554	0.00808044142576481	0.00909588172346986	0.0107265218956065	0.0120436716370171	0.0128494159470259	0.012618589196238	0.0143737855803687	0.0164494425859361	0.0201542324988943	0.0275715400589239	0.0410842447714581	0.0676266449556404	0.127881825437182	0.210547922138484	0.292626675479816	0.334414802442884	0.343250798351567	0.3381646476224	0.327776475258994	0.31173495909746	0.291160911564815	0.267476099127943	0.241042394964995	0.207022194016613	0.161252819189641	0.0992741387561827	0.0245426650949693	0.00247864600832887	0.000102092961161584	0.00108968868454897	0.00453849046867911	0.00457726786576142	0.0101522827159503	0.00579447304351691	0.00569835461698711	0.00476742736401457	0.00492613974668024	0.00493713937903065	0.00368121188069021
0.00744409213033037	0.00804665459431149	0.00791027395986382	0.00769945575977611	0.00828628403716577	0.00887370223583595	0.0086252944873344	0.00812819548670676	0.00905854830147426	0.00942742240642793	0.00988946898947156	0.0104127944795006	0.0112464356335857	0.0121209946911825	0.0133195475712341	0.0147574529932534	0.0167485275908304	0.0206726089032127	0.0244580669738427	0.0305483461531819	0.0397175701009733	0.0565177307577868	0.0834738373617956	0.130761306966427	0.188436859647962	0.237455197215938	0.265303240754791	0.278670238914086	0.281177114664118	0.275448614108042	0.262729012706121	0.248727372185695	0.228869054641266	0.204435795879503	0.176417556347239	0.140925288836858	0.102215349420924	0.0383933527842181	0.00981210884954432	0.00387056338326074	0.00265841806537407	0.0067689577767971	0.00630774727983008	0.0129552156438837	0.00555789641223127	0.00439798749413887	0.00300937233942556	0.00251206248829733	0.00249467671997241	0.00171884644801058
0.00987860868179453	0.0105637129856428	0.0103902963974998	0.0113153968147182	0.0112676639193475	0.0117891454279992	0.0117413552705558	0.0117826452049945	0.0129630696352307	0.0137263725117005	0.0140344893949881	0.014601794503441	0.0164358330085895	0.018050077961136	0.0196090554660482	0.0220550905284432	0.023951818119768	0.0278123887077005	0.0336314387064244	0.0409167116829845	0.0517800026012712	0.0680353613619832	0.0904588582132492	0.123943713237554	0.160644304253836	0.195163746457736	0.218070920530716	0.23079515673262	0.234755492759057	0.231179869402639	0.223976490714497	0.210643966439502	0.192832361820909	0.171499212915724	0.148464842685858	0.121962218016485	0.0939234756024021	0.0678317711584665	0.0480677618780923	0.0340360772433802	0.0250276844669672	0.0188509840056046	0.0139771932043432	0.0110424808761103	0.00819291745698375	0.00680468434083158	0.00536823538618721	0.00441299496544257	0.00309182040660959	0.00248072605484385
0.0122464655779395	0.0126847517597116	0.0135354436909444	0.0137153621585281	0.0142797515715044	0.0145053591224816	0.0145287748700326	0.0155524701776418	0.0170699323347815	0.0175998176334996	0.0183031676490291	0.0191916563672257	0.0207751598459253	0.0216752276269914	0.0242128229030922	0.0268092387510893	0.0293240496578322	0.0341553355058348	0.0401054692937576	0.0478713026546099	0.0586798233551446	0.0726834174117854	0.0912111813115947	0.113482582459854	0.139792292724821	0.162660068697335	0.17895984757342	0.188825457626683	0.192600906153576	0.192507194574583	0.186862058738975	0.176936510985762	0.163451911621187	0.147440349114127	0.128287918509004	0.107472580519288	0.0858340192767129	0.0647554396018703	0.0487087800454788	0.0356846328982744	0.0286730910338942	0.0225115235188632	0.0175995111008133	0.0137498337882357	0.0103416040115696	0.00839767767947562	0.00684660615959633	0.0054270983582442	0.00412713906374556	0.00357697148827647
0.013766887717213	0.0140871248578247	0.0151888038614951	0.015463681296413	0.0163581979002845	0.0165464365309221	0.0169380477738014	0.0180921650323989	0.0186375259526483	0.0194189504461349	0.0207328700452995	0.0224213611991145	0.0232906437488159	0.025276117913233	0.026922877117261	0.0299924418106668	0.0327147046944318	0.0388783092346536	0.0441129685626207	0.0522978660395654	0.0620712803598401	0.0733903957583733	0.0875734116278671	0.1042305370796	0.123627005317913	0.140618045999639	0.151785765907476	0.158745364998352	0.162878872161324	0.163534532118759	0.158890173694254	0.150410322547876	0.139607330087498	0.12676380056191	0.111860269582648	0.0956778195891625	0.078771890546733	0.0620964570829192	0.0490244657600529	0.0379991524858411	0.0311443081567735	0.0248858723788388	0.0206797584031217	0.0163721874686532	0.0125556707626925	0.00976195219718631	0.00781759139573021	0.00625307693136582	0.00481722452374604	0.00405643220611172
0.0151273336821626	0.0150277367400093	0.016241625962931	0.0170512288716097	0.0179937833851385	0.0187565596759992	0.0192045656632425	0.0197248200748947	0.0203725440704058	0.0210370107229604	0.0219743798325744	0.0236155304362928	0.0244739575095888	0.0266756061439843	0.0285234569328363	0.0315263935582373	0.0346365704276805	0.0398233339313901	0.0457155510783517	0.0532659060174411	0.0614400191066927	0.0715181615412548	0.0828566426782854	0.0946494792438751	0.108082112253738	0.119664009722417	0.128902793054801	0.134699616442982	0.138729079984335	0.138165329265477	0.134856584253437	0.127633305097043	0.119946988854884	0.110551605394826	0.0990454457480442	0.0851663996442233	0.0718860202739397	0.0586136718575838	0.0486512817006222	0.039393951047166	0.0325244768451871	0.0261181113008137	0.0220579186858778	0.0173763092240636	0.0143153065333694	0.0106638031776305	0.00876602225404498	0.00703328173580291	0.00622471136191053	0.00484496264904395
0.0148521857650477	0.0157751300087129	0.0156258898403468	0.0168907821774343	0.0181771451920865	0.0192967820556693	0.0196581183184934	0.0198387838157122	0.02039799951185	0.0208227162618427	0.020894265739273	0.022975612211436	0.0246260276298617	0.0268917926231237	0.0290309591338201	0.0317784632266385	0.0350149699369345	0.0388174736083497	0.0445767514126887	0.051304021089241	0.0589148813106806	0.0659578549456093	0.0731411087644346	0.0831796641267896	0.0940264345805189	0.102861923665795	0.109652663737181	0.113732682510808	0.116043271145659	0.115572632237923	0.113055507014	0.107686419782587	0.101113491200079	0.0934890759486514	0.0846585954197402	0.0741208390164531	0.0629000907253531	0.0528204606732167	0.0434631104563636	0.0363286901426143	0.0304673679428972	0.0247334275819426	0.0209485946548644	0.0166234093408954	0.0139511779105332	0.0103532266018966	0.00814631268656089	0.00630894002878841	0.00545602019112054	0.00417535135930516
0.0145448176598554	0.0152762013134684	0.0165871494274713	0.0176041026724181	0.0181849398048038	0.0193647192602681	0.0200408830197642	0.0198066423773634	0.0211323680861612	0.0215351706938593	0.0232107521835606	0.0245358657932403	0.02589070805817	0.0279889729766483	0.0305006912023279	0.0328275621890605	0.0356232817522742	0.0397668150233435	0.0456174799668311	0.0512695836925443	0.0572932208852152	0.0629492973656466	0.070166707930295	0.0770850319946555	0.0841470093217829	0.0902050747547401	0.094957777138809	0.098122237233817	0.100016512724694	0.0999529458194559	0.0973106643856056	0.0928702589701169	0.0877920562120349	0.0818069358038475	0.0748714950499897	0.0659851340310774	0.0572534563903064	0.0489917689325132	0.0416139015740309	0.0353279396946078	0.030599709933283	0.0240750209545228	0.0202816540000968	0.0163248186901262	0.0135333928621201	0.0113632818261293	0.0100029355464191	0.00829424539777478	0.00667299636659749	0.00577819727136793
0.0150531322506784	0.0154370492792676	0.016022928073732	0.016156830265798	0.0166237844776398	0.018019232315869	0.0190992847989532	0.0195135966231356	0.0205468656937743	0.0215017425038085	0.0228271940264344	0.0244511277492829	0.0260060531976027	0.0276349882759204	0.0299506723840151	0.0319874985954449	0.0353031124795269	0.0385410620146068	0.0430377197209628	0.0474746053479645	0.052854677418833	0.0574930891000206	0.0629907047459996	0.0690639414073651	0.0744222791742766	0.0784848287596198	0.0822748456182253	0.0844714809340026	0.0856729930830001	0.0851811898003246	0.0829700288980864	0.0791263967027197	0.0746288912462168	0.0698049946442297	0.0646526191202089	0.0576909483340172	0.0501311811574153	0.043465232350894	0.0368628366229711	0.0319698081809303	0.0274539686694922	0.0227832451901131	0.0185011740067521	0.0146748431934977	0.0125146099685687	0.0106476532716123	0.00926674254587787	0.00784320454368631	0.00660210566757249	0.00581855994673112
0.013738995106251	0.0146675441312205	0.015640861997355	0.0158579453445703	0.0161181866259235	0.016419036678418	0.0173659959313733	0.0185701537997836	0.0199164590925906	0.0206179754104497	0.0223456209155699	0.022846182741691	0.0239755260212205	0.0265653877890365	0.0286454907378761	0.0305955194262474	0.0333112761054332	0.0369998500849932	0.041335512793848	0.0447892834258906	0.0488868227143102	0.0533809841715973	0.0579522476408666	0.0620340964081883	0.0644309983576441	0.0675065933293546	0.0695961467517712	0.0722850266063727	0.0729163053211163	0.073398197272907	0.0713748345963822	0.0692075465414634	0.0650500762938685	0.060201246464896	0.0556269803832717	0.049947829611168	0.044305882575924	0.0396478825956559	0.0341074566600466	0.0295463486849316	0.025054431859482	0.0200949654944869	0.0167823969680115	0.0138883147145274	0.0117692422910463	0.00976921555406506	0.00825089582319262	0.00764242855593456	0.00661926938144766	0.00562653619876555
0.0134558940416891	0.0138383159527297	0.0147423148935654	0.0157118156409485	0.0159493646001727	0.016316322875837	0.0174429435957276	0.0176464795969769	0.0191216183186374	0.0199212894670537	0.0210760661022139	0.0216017037238479	0.0228584555751766	0.0250545291060795	0.0270523614564489	0.028196553212431	0.0308589084191491	0.0336023598342117	0.0370829255043105	0.0398021393955121	0.0426991806418697	0.0455407123708748	0.0487004806568932	0.051958711157379	0.0553271230420811	0.0569796999484593	0.0588071299180927	0.0611776399185943	0.061054291938634	0.060794234521678	0.0584320270615918	0.0559566652597398	0.0527022474378366	0.0495125993697881	0.0463027027978784	0.0420290195304053	0.0377668115224785	0.0336706483642874	0.0287255614742933	0.0247776470154912	0.0211405637864538	0.0177747922377474	0.0148025114576538	0.0119048759188651	0.00986297273106092	0.00805592035226723	0.00672249373441698	0.00537924203538462	0.00432426537081935	0.00356541418913562
0.0124192647985774	0.0134340394160605	0.0138390236190034	0.0151310106020105	0.0144786937925676	0.0150493279232939	0.0159371300947759	0.0167669878109751	0.0172687242342766	0.01779099682916	0.0186325977104242	0.0193657589499378	0.0213112525465711	0.0227396823954066	0.0244647421118891	0.0260685912030111	0.0275647708721218	0.0303690513567624	0.0325384028018119	0.0352887481655166	0.0368081018575508	0.040150618240975	0.0428957528250856	0.0453444140747522	0.046724208753718	0.0488021963647533	0.0493859988626898	0.0500970920263899	0.049949882372501	0.0484881511429937	0.0474967624572134	0.0457127380358956	0.0432821326059265	0.0404831932992039	0.0377417471609754	0.0338076119261747	0.0305480606020184	0.0272644293684888	0.0231663193228332	0.0203526316850185	0.0163752373354467	0.0139627984303152	0.0118177648922853	0.0099386105686395	0.00809361184051392	0.0068031699212023	0.00548801204409516	0.00462648844772467	0.00395013691280187	0.00289002499752323
0.0114513087237869	0.0120454337168361	0.0124392835409603	0.0129000170303682	0.0124191536333162	0.0134986116169148	0.0149811639480038	0.0162904131568167	0.0163643703100014	0.0162565245005609	0.0172228376208889	0.0177493294343653	0.018938014372953	0.0201720501599031	0.0211494024829973	0.0220844452202578	0.0234885726451492	0.0264727430928705	0.0280032144153149	0.0290445115871303	0.0304431445447545	0.0328167966663329	0.0352565526629368	0.0373221966738591	0.038876043920372	0.0398225590874338	0.0402347943160096	0.0402702800526529	0.040143731746295	0.0389698261739686	0.0379798027825644	0.0362621177492643	0.0341077233692506	0.0320981814886697	0.0293889031307236	0.0262090193158461	0.0238028224367561	0.0208791046105232	0.0181607009695977	0.0166577580952594	0.0136993120067675	0.011827717795113	0.0091646489405467	0.00792124920579518	0.00691852608053568	0.00547972275516804	0.00488678153871544	0.0039427960715275	0.00385175584069291	0.00298536250649799
0.00980725098284464	0.00970226043197232	0.0101176861863662	0.0105530429840586	0.0113340869113717	0.0119703018974529	0.0119218536517859	0.0124634485727397	0.0135392814921399	0.0139322777455851	0.0151339572866441	0.0157952565114606	0.0171576307289696	0.0181331450982731	0.018234653452553	0.0193937025883314	0.0205950233039395	0.0221936799282877	0.0234286031508306	0.0244683142851653	0.0256174822509978	0.0276122132700271	0.0293112506758526	0.0305584942393862	0.0309021797041237	0.0309206327463791	0.0305877878271168	0.0306734397406251	0.030804054758433	0.0299134415460219	0.0282880590628271	0.0278378637733102	0.0254256303352623	0.0231633273392759	0.0202737922557089	0.018402794545067	0.0168921148262174	0.015522320856663	0.0128233092961688	0.0114948694939605	0.00958878669713538	0.00845304108536817	0.00702387980500345	0.00593664568255037	0.00505756835064222	0.00384841671876098	0.00357182363024456	0.00332191273508102	0.00316609893138648	0.00293666878621658
0.00825381552172289	0.00886522293989473	0.00930571169843451	0.00989144341518478	0.0108970277575809	0.0104011386454231	0.0108722267463975	0.0104329158288919	0.0114324186815032	0.0112787504915825	0.0119646492865587	0.0130351025849217	0.0139048854243106	0.0145335994009575	0.0144040459515784	0.0155610676326852	0.0167289964387923	0.0175008006740108	0.0189565949837873	0.0204114471035583	0.0218697049938046	0.022351453962959	0.0230627806611307	0.0239441601400157	0.0247718067902127	0.0243578037072979	0.023458864603325	0.0230947562028118	0.0224571600941882	0.0220950386346825	0.0207341910300123	0.0196380358723423	0.0178668311614604	0.016660413638258	0.0147710619034244	0.0131854499197188	0.0117445197305128	0.0101760893363877	0.00851482741391829	0.00780730994342092	0.00693392286031412	0.00628175225435522	0.0053167994821014	0.00462387675426826	0.00344597719263419	0.00266530998948337	0.00219333597131572	0.00253441804778295	0.00286124787273731	0.00198821890189371
0.0064753439110296	0.00698980670919894	0.00770005428532149	0.00839912027419898	0.00889891151248408	0.00910943553413741	0.00936006948662587	0.00917771253817917	0.00883368168352724	0.00923008582400493	0.00930606578463798	0.00994718402836675	0.0112660859569924	0.0115292346286361	0.0117535454432832	0.0122313909749652	0.012576253061416	0.0129762008706669	0.0140230877088081	0.0151085610397813	0.0156406060089731	0.0156848321142779	0.0158930999780598	0.0164960881000837	0.0172199763807462	0.0171994861292515	0.016834986096652	0.015793638311514	0.015381595413564	0.0150419900267947	0.0146427590632336	0.0135039331246552	0.011278795284373	0.00917286764689492	0.00748423997514533	0.00687475712856396	0.0062749613268305	0.00467611676601328	0.00319413588234201	0.0032809540648386	0.00311052628541724	0.00345893510044671	0.00327718231402902	0.0033284331574027	0.00280192972586807	0.00193226396429672	0.00102832557539971	0.000532901553664148	0.000356955702762381	-0.000384161444925079
0.00338157937768216	0.00421905842498701	0.00432268296829544	0.00441996750277107	0.00365633828540099	0.00434954092791396	0.00516622208674721	0.00523095650330034	0.00471058358745521	0.00508072534908459	0.00500905398557113	0.00546407403607352	0.00511246622899746	0.00643363754397658	0.00618738063162343	0.00718955628177517	0.00772141020868042	0.00843298845506527	0.0084421697347844	0.00867625563845457	0.0089724485520854	0.00916248262132282	0.00966727125803547	0.00978386891615924	0.0099583031081584	0.00924218222404925	0.00923578752982202	0.0082903898589103	0.00808795598576587	0.00817820163344831	0.00709003551267233	0.0059326584110109	0.00461645256205404	0.00401023675943205	0.00311325565484861	0.00245167327149841	0.00186484961832595	0.000297622578950875	-0.000638141835271197	-0.000706223678942372	-0.000637483770053642	-0.00159427827286762	-0.00109367061868351	-0.000597671399543073	-5.77219407119072e-05	-0.000884519851501612	-0.00144615072336791	-0.00242152576799803	-0.00283053674387806	-0.00308478994003281
0.00179379861310474	0.00231604146115804	0.00175994695058646	0.00194837664651677	0.00201298887790802	0.00251266727148985	0.00238639101174064	0.00270277732972927	0.00202345281425121	0.00256414587481506	0.00217823751106169	0.00297675092573641	0.00267219073264959	0.00330421097858092	0.00343311080291128	0.00393383548890079	0.00403862197605894	0.00402247057464715	0.00381127222249487	0.00355250774586973	0.00356988224122734	0.00345103424576422	0.0028078684400711	0.0026995836290755	0.00248279195263458	0.00282293749858593	0.0028820787058807	0.00332258043983591	0.00334462879945962	0.00333239302872981	0.00197230423279517	0.001284604132675	0.000561568341406873	-5.27043889795388e-05	-0.000405621930807216	-0.000265781047544275	0.0009989689970886	0.000347300383265319	0.000218073619877246	-0.000469412592942979	-0.000666559973563799	-0.000983449341966621	-0.00110199094277979	-0.00163527421292029	-0.00140237424841597	-0.000873985976749062	-0.00149247737358328	-0.00258355341531584	-0.0034417364403729	-0.00372633138015639
-0.000611039551341033	-0.000769856289475398	-0.000949628438544826	-0.00045877572007901	-0.000651056698753486	-0.000256186763113012	-4.53095985045113e-05	3.30038433532244e-05	-0.00032580775792335	-0.000576928955665726	-0.000726079354402342	3.76458212261133e-05	-0.000111454539339331	-9.86970372781058e-05	6.92277292940161e-05	0.000225209270140743	0.000384589886700581	0.000877425036986997	0.000619663302306076	0.00059306735865605	-0.000248930768172089	0.000119595508225284	-0.000119766029110213	-0.000590411171487899	-0.00142774898461675	-0.00124480303513173	-0.00134612363699099	-0.000180130146302344	0.000401043633696533	0.000651044505543959	-0.000662421207147475	-0.00161078180496813	-0.0015148997886668	-0.00132410776191794	-0.00179783026332567	-0.00253637998120791	-0.00182456946568461	-0.00183230578105666	-0.00177603865128369	-0.00204738925786106	-0.00283937063215597	-0.00323890506859787	-0.0032633584812856	-0.00246153808413878	-0.00151418869449084	-0.00188040877484559	-0.00226341264707152	-0.00285096959526371	-0.00327377723373538	-0.00345788986631761
[truncated: 188 more columns]
