# Supplementary material for: Performance Comparison of Centered and Tilted Blunt and Lighthouse Tip Cannulae for Drainage in Extracorporeal Life Support
Source: Cardiovasc Eng Technol. 2025 Feb 10;16(2):238–50. doi: 10.1007/s13239-024-00770-x (PMC11933157; doi:10.1007/s13239-024-00770-x)
Supplement: Supplementary file 2 — Supplementary file2 (ZIP 41,511 KB) [file 13239_2024_770_MOESM2_ESM.zip › avg_velocity/rc_0_mm/Lighthouse_90_Qc_2.6_Lmin_Qo_1.3_Lmin_rc_0_mm/U_ms.csv]

0.0114186831229956	0.0115696877408043	0.0123065269354384	0.012610337936321	0.011836276254892	0.0117108325842989	0.0116504235132739	0.00799190894702693	0.00685784595216231	0.0053051714623453	0.00551529080747869	0.00527515794611337	0.00512433537522347	0.00592185573350343	0.00590045377502702	0.0065842510818443	0.005184833456678	0.00459738316456008	0.00406570143798185	0.0039723002796981	0.00238196427852498	0.00440258364394878	0.00288540448430032	0.00292965164014604	-0.000153073230314039	-0.000746286792454136	-0.000400018437841949	-0.00127447226573994	-0.00378610122792345	-0.00565799684191381	-0.00415551470985326	-0.00177701304976726	-0.00112676457675696	-0.000123039583783367	0.00264878423353305	0.00472174071926302	0.00795284993281667	0.00877816485024918	0.00949169154851034	0.00973126025537751	0.00953890312665866	0.00904051293416031	0.00849758428313879	0.00716600693805872	0.00713545082400284	0.00492020961373598	0.00517243199633496	0.00320103530642547	0.00298849418282558	0.00271882313334538
0.0211964687318917	0.0206351400905792	0.0193724811123621	0.0186364035101962	0.0183351821399626	0.0197490704131286	0.0179750238101968	0.0160483386533676	0.0151485897132276	0.01233832924152	0.0123184556443427	0.0117432897807624	0.0115542388293037	0.0107622799319252	0.0105256109313258	0.00950003096763287	0.00746843746056838	0.00752276069366406	0.00657503809978037	0.00700598622401082	0.00422068499913789	0.00563477678387271	0.00336877471320674	0.00297296001088244	-0.00047491554944479	-0.000864281378280662	-0.00255767008424147	-0.00308010192704243	-0.00571871971553869	-0.00719281584876645	-0.00578308145699537	-0.00247204918289617	-0.00102918795739802	-0.00058361812740605	0.00148570439078201	0.00674798975854349	0.010053851973767	0.0108627973463675	0.0104536984183364	0.0109431342168371	0.0109781336514748	0.0103040393787141	0.00939789912623713	0.00791138970755368	0.00837901272844109	0.00625640496437892	0.00642468643984481	0.00505345056574871	0.00349485710092447	0.00302674984857647
0.0352767153772163	0.0357021786737168	0.0339735167150433	0.0325510625971544	0.0304739245537444	0.0299332185407712	0.0289953422166471	0.0269077677521366	0.0273354742310932	0.0238675822289886	0.0223429326579601	0.0202482487470835	0.0200472591941166	0.018007867807475	0.017722998060356	0.0154762310537911	0.0129713861863338	0.0123297600839252	0.0116421050986803	0.0119253073208692	0.00928859263931346	0.0088077020491037	0.00678052874153503	0.00410087049626829	0.00069124413699031	-0.000530806691249284	-0.00214064927399302	-0.00398754952164125	-0.00706153140074956	-0.0084416962011397	-0.00699557106050575	-0.00332847470633931	-0.00203974349432428	-0.00112448325026056	-0.000253795904785374	0.00731679152595063	0.0100938670046223	0.0103650491608598	0.010207438078081	0.0113636494859056	0.0109655746456622	0.00992098282262062	0.00968196665219344	0.00915547681723776	0.00880459696777649	0.00723369597633467	0.00636553966508457	0.00428460780805765	0.00344613195437095	0.00199853861327365
0.0527422130746903	0.053138989292107	0.0525834865433005	0.0507772876661675	0.0494418050661367	0.0464298545760839	0.0444502032903793	0.0420073775037377	0.0416638890168491	0.0392885124303527	0.0375381608914942	0.0348493573019674	0.0329223061187918	0.0304475924665474	0.0293237859394156	0.0268453231973265	0.0242814026438211	0.0218770508273931	0.0200268325773721	0.0183839946865218	0.0151566044248798	0.014388874677158	0.0119399809282924	0.00953179648703139	0.00496928431429997	0.00383138358725801	0.00176585653912296	-0.00190671953542902	-0.00492337094486938	-0.00640340673554846	-0.0060625356246121	-0.00432020747068885	-0.00328149318874813	-0.00231252935669323	-0.00149357184067161	0.00647056891214258	0.00695510499592821	0.00709727572545904	0.00609508081923866	0.00758041929870461	0.00684070112625886	0.00734628549642644	0.00646240673167327	0.00597007214714701	0.00446164959843532	0.00382512000454228	0.00287070927419079	0.00222393572785927	0.00141100773094258	-0.000951159905661384
0.064894653109994	0.0657936117231022	0.0656550290640321	0.0629481824461746	0.0616954827434625	0.0584560039268413	0.0567885352006018	0.0551410042354287	0.0545590849441946	0.0523367283289932	0.0502740208800402	0.0472007715827638	0.0448301623111319	0.0414400075412137	0.0397998586901791	0.0365258848236856	0.0345587762785122	0.0315610189374151	0.0282469267888883	0.0250079985992045	0.021909359956882	0.0193613651844	0.0158270577362576	0.0143558474136401	0.0108845549324531	0.0102861766028301	0.00670455538363996	0.00331682607315729	-0.000353498950867604	-0.00307884740682452	-0.00341440117411655	-0.00292489973933897	-0.003078679945745	-0.00289594788355994	-0.00271742896636929	0.00135401441502109	0.0012881572339311	0.00263307109748254	0.00159147059082261	0.00231428294727768	0.00151555329868532	0.00154200301584525	0.000432277391123368	0.000619309193096574	-0.00134305998957014	-0.00138934147889816	-0.00213074546608822	-0.00260448947815805	-0.00242954922195141	-0.00314947059143374
0.0800594247766755	0.0824448773023854	0.0817979677212466	0.0783867576711054	0.0774202692906451	0.0736203749890747	0.07136314956762	0.0695578967915221	0.0692554822812273	0.0688114331055056	0.0654673830003714	0.062234321032809	0.059021764477732	0.0568323385696328	0.0538668483029548	0.0502866640420044	0.0478672168941459	0.0445377598062218	0.0413706992217065	0.0368127457219203	0.0331170462837794	0.0291785729350897	0.0236062769635708	0.0217283522675906	0.0193455238586071	0.0179176440155455	0.0145250079965068	0.0104473732254035	0.00616817950145448	0.00258813263266875	0.00113863627665515	-0.000245135298119079	-0.00234026506635528	-0.00385092235430057	-0.0030105939609838	-0.000830300927862513	-0.00221287455430982	-0.00295581904999634	-0.00427959863052956	-0.00455350603811441	-0.00457845734785984	-0.00507201847724027	-0.00549693153790637	-0.00661177384745469	-0.00722871238154052	-0.00735889647291884	-0.00757479422605907	-0.00783985573620494	-0.00708962839751048	-0.0079856767905833
0.0957635293629008	0.0978165635476338	0.0962584662774189	0.092946953406816	0.0923729669486818	0.0889146338707008	0.0874492129759909	0.0867321484294884	0.0869672444830527	0.0863490126635451	0.0828389563128367	0.0798769961873713	0.0765452569447326	0.0748097958683785	0.0710407859772789	0.0684907380753672	0.064979964947987	0.0615947137347951	0.0573650049553954	0.0523750290866134	0.0485154026442013	0.0429379744587683	0.0364388925313593	0.0314170756833161	0.0290688840875202	0.0269397762384895	0.0233260393477329	0.0177946856891509	0.0138364708670617	0.0102633099868229	0.00831716851665479	0.00439518445931711	0.000233218759418309	-0.00400537580992092	-0.00408193646640615	-0.00311670467670868	-0.00404415681895396	-0.00683012890041145	-0.00913732358990037	-0.00997429565275553	-0.0104277250645661	-0.011090005658701	-0.0120438422729323	-0.0137205418569411	-0.0139189572163225	-0.0154081824998826	-0.0149119890636198	-0.0145696247446375	-0.0142514812241137	-0.0148315107289136
0.116447074815859	0.119350067061654	0.11665315931293	0.116218541929869	0.113242947840637	0.111224421244077	0.108431636747439	0.108247581906069	0.105824782660863	0.104437299035994	0.101293795939339	0.0989897611546077	0.0964518724362662	0.0939578473628218	0.0909180907415706	0.0888620076102866	0.0841530807349152	0.0805303557462894	0.0758958754549317	0.071838945167714	0.0668106967927482	0.061299548156582	0.0547997213621074	0.0488241000622986	0.0433878441895908	0.0412268804763809	0.0359663493663795	0.0301529646318806	0.0247328227067258	0.0193506130511969	0.0143185188689283	0.00846313699383815	0.00371840701328495	-0.0016536894792322	-0.00382503695268117	-0.00436961453973969	-0.00618662023547007	-0.0111083000281902	-0.0138791855435245	-0.0159012054025896	-0.0171302256853463	-0.0183668909034217	-0.0180689699359282	-0.0199039516433488	-0.0214621240283355	-0.0226669600462501	-0.0227851752371449	-0.0223851162396267	-0.0236520750726622	-0.0236381931266221
0.130454085041713	0.131475222605066	0.128182808832775	0.128704215088618	0.128071333449949	0.126872737111458	0.124274970255845	0.123663971586266	0.12049298830821	0.11981254158034	0.116585929498532	0.114297166478673	0.111742711375687	0.109497518811551	0.106383669324392	0.102971085053525	0.0993383051532204	0.0956661086325754	0.0919998172833043	0.0879338602020316	0.0829571954300295	0.0779712624614294	0.069701383214373	0.061925977240794	0.0578900457079202	0.0533938117501043	0.0474589874109723	0.0412238465987962	0.0338276125167796	0.0263667830207985	0.0200733407223609	0.0139416465016522	0.0064983217843222	0.000215633689632774	-0.00492384852757987	-0.00688429661257052	-0.0103836900705661	-0.0151493635449175	-0.0183055801330492	-0.0210378340176701	-0.0228565160956619	-0.0252281838989233	-0.0259821085638371	-0.0262096232708206	-0.0283027192347137	-0.0296092833377465	-0.0302167647264992	-0.030221302624976	-0.0314911183730159	-0.0315023638020655
0.14085637994849	0.144305591079369	0.141291885388308	0.140665839654003	0.13857219313219	0.136924909137025	0.137083836741342	0.136134419291334	0.132967668989492	0.131619534531208	0.131463404348235	0.128832855105561	0.126784251104953	0.124035361127339	0.121520598349264	0.116983592967494	0.113366000192782	0.11000234812297	0.10735495766531	0.10449512109906	0.0990251577887973	0.0936984826812091	0.0839940033151635	0.077549984104499	0.0736381316840358	0.067258228533159	0.0587458808269554	0.0499476081088637	0.0411426576300351	0.0335977684926675	0.0255905450125112	0.0179507743231869	0.00857061355608453	0.00207389690426926	-0.0043562575688848	-0.00991487317342365	-0.0147722335558296	-0.0205845684549883	-0.0238928456158799	-0.0274118078868267	-0.0300282221168475	-0.032695250060535	-0.0341332103519971	-0.0342900041906589	-0.035501314687802	-0.0366432106464787	-0.0381990590057295	-0.0389372814394631	-0.0383345664453327	-0.0382758672303802
0.14922224478511	0.153094698529957	0.151413274859462	0.150492085034599	0.149932798640852	0.146724636472477	0.146078043224604	0.145150815046311	0.144637774344469	0.142652953413998	0.143046715101923	0.139926590506015	0.138464574300495	0.136047696376914	0.134943998614861	0.130462574299276	0.12907800271192	0.125478072031269	0.122603806849083	0.119102824040735	0.114301528288799	0.10842492733037	0.0996838766774114	0.092514308148862	0.0872052571063237	0.0793955948627247	0.0703328610465289	0.0600491161607813	0.0501107333981055	0.0396020188732936	0.0306874579285272	0.0207984875493011	0.011051268016083	0.00218116427245105	-0.00442281862024926	-0.0125992348457381	-0.020134087200199	-0.0261886125073155	-0.0306453770458933	-0.0344866490960169	-0.0377009387432828	-0.0401180597488483	-0.041897514776399	-0.0432875445044599	-0.0448238354617629	-0.0466586248155516	-0.04638084928479	-0.0464136033513963	-0.046187164108499	-0.0465852956816758
0.153758967192396	0.159303355806071	0.159160401950404	0.158791506150739	0.157891756589436	0.155104476130584	0.15598372904471	0.152070855017337	0.151954915539461	0.150214920406641	0.151351693790941	0.15089277768791	0.149789709900681	0.148054044300491	0.144831608876074	0.141937075496843	0.14146983927677	0.139011190040041	0.135993428496389	0.133404054134869	0.128247802251503	0.123654506963964	0.114310653939876	0.104870652949482	0.0989724683767599	0.0913387264013285	0.0820348366444699	0.0706187861504414	0.0593643624922281	0.0479727500198361	0.036240861603169	0.0243323786568533	0.0127245348895253	0.00203696139501323	-0.00556577094798604	-0.0147436212694329	-0.0243635040787638	-0.0321034837403414	-0.0372190302731441	-0.0428236930963456	-0.0452040362531549	-0.0478022462744189	-0.0496628719809163	-0.0521079549837079	-0.0523378744446767	-0.0530759333973784	-0.0534585916036175	-0.0540696171442706	-0.05317346071476	-0.0535098489346988
0.160625786817631	0.163541697538858	0.16365852746612	0.163447574818643	0.163141180513777	0.162516482865318	0.161800696443246	0.161114986504981	0.160587223583921	0.158768413983362	0.159394807040091	0.158550632402356	0.158872733286547	0.158323878321587	0.154986823759837	0.152437467557996	0.152422093094091	0.151589670041638	0.147942630964998	0.144782144084829	0.14187540590102	0.136778321451853	0.129232278698827	0.117411098534565	0.109448058989614	0.102014444392206	0.0912491375535306	0.0805565347741976	0.0680119601772654	0.0536341718422818	0.0400965249764124	0.0270574164160279	0.0143512120615112	0.00168838537197086	-0.00717702688475632	-0.0179899055764121	-0.0302366084388101	-0.0392960588077288	-0.0434826533184842	-0.0494693944112722	-0.0523061818314687	-0.0545003100623248	-0.0572892012441553	-0.0588917795497778	-0.0591345085755122	-0.0600032918477923	-0.0599931033169421	-0.061198090507649	-0.0605339506791217	-0.0604236739578106
0.162182094653826	0.165982548623714	0.165565576149188	0.166258720770429	0.166459890046703	0.166249946697896	0.165812795749943	0.165483719360642	0.165630187207271	0.163640746039649	0.163425125601504	0.16459098052672	0.164703145907168	0.166610548101288	0.16220832795302	0.161928492414017	0.162090296281432	0.162836997896076	0.160825365202146	0.157153864568675	0.153668208854762	0.149573640591383	0.142026638094731	0.13104903841381	0.123943273522811	0.1138563337796	0.103584770600351	0.0887627573463868	0.074612662245379	0.0582982590178366	0.0430469166217938	0.0278786302509633	0.0136676504977468	-0.00131853907711495	-0.0103774760428944	-0.0234992847248093	-0.0363212300379471	-0.0452819437991719	-0.0509762432767552	-0.058128168967313	-0.0598964687265465	-0.0626608810049794	-0.0646688751301562	-0.0662545634709606	-0.0654872801327439	-0.0665907173512157	-0.0663579803616101	-0.0663447979607061	-0.0662237570050065	-0.0665428418873179
0.162745387437145	0.165279845561477	0.166715557425102	0.167927574484228	0.168364686229862	0.168089207324624	0.167986649019973	0.169549831525736	0.169017992759822	0.168705964893075	0.168113564226908	0.168298957767654	0.170085913091451	0.170893642179899	0.170268884968761	0.17057667194521	0.169707230975809	0.171255932595877	0.172039194468003	0.169295770545177	0.167996216548362	0.163640103043398	0.15882404053252	0.147787549006942	0.140150673974819	0.128279872233043	0.114901075602125	0.0979249117173067	0.0811108436237432	0.0631590724251564	0.0451708923259285	0.0273666074290505	0.011930443583849	-0.00475858788526513	-0.0160090772088731	-0.030680882797805	-0.0455968409121684	-0.0555029139471976	-0.0607225485033072	-0.0670233041277765	-0.0695231589357379	-0.0714340000290535	-0.0728895499915124	-0.0730894488273782	-0.0721501577918701	-0.0732578840983266	-0.0738566200570855	-0.0735004426031756	-0.0722189224552748	-0.0726976846632465
0.161251140230702	0.164023182076408	0.164577039823213	0.165769607631859	0.167138655123924	0.164574341673	0.165356208872016	0.167333192720591	0.16799283787902	0.169586640823771	0.169575450218152	0.171092988249264	0.172128636238087	0.17347478564186	0.173841401242325	0.176191020547926	0.176905905063596	0.179663867548298	0.180313281844734	0.180313097773282	0.179630652969474	0.177833605096091	0.174244713457163	0.165252488761552	0.157181432219099	0.143030488378685	0.127421824805678	0.108081181405718	0.0880958340151791	0.0663153653243747	0.0461505111826253	0.025232898483908	0.00614851608760209	-0.0132403013948597	-0.0258870016675647	-0.0423345935313493	-0.0584801955076092	-0.0661016227555275	-0.0727262674788858	-0.0787681869168543	-0.0800862723605628	-0.0807527216749986	-0.081575148297167	-0.0797414096759545	-0.0797469321415917	-0.0808344725896766	-0.0810167256197696	-0.0795011553886273	-0.0769891265351833	-0.0773346195857181
0.156254666554551	0.16030628844748	0.161335893803747	0.162343594243147	0.162964288147731	0.160530071756276	0.162250820483009	0.163850236606274	0.164631700141037	0.166713059174507	0.167001960709883	0.169104786417864	0.171296488154012	0.173245346317274	0.175933517585359	0.178572997180703	0.181377683561185	0.185959940589206	0.187872393877887	0.191313970288137	0.192455596431792	0.191534627050955	0.189569901081929	0.18305712560507	0.174507101134496	0.159024595892197	0.141367819152781	0.118380407273407	0.0936614341892136	0.069067596793545	0.0455907078428066	0.0213530383765405	5.90489069992555e-05	-0.0225061222491276	-0.0376536582850036	-0.0565697020357951	-0.0730089342581342	-0.0821023579685998	-0.0873599518954686	-0.0923924696652351	-0.0924724571887487	-0.0922188198186932	-0.0910256809537322	-0.0886004946922098	-0.0875223908910625	-0.0873693698844951	-0.0863713879622266	-0.0849891314742571	-0.0829917606483716	-0.0817790597112333
0.148843354625706	0.15406912013462	0.154481757969171	0.153754295260638	0.156676937714809	0.155302420072878	0.156025054684547	0.158109325824548	0.160827863705809	0.163730153852795	0.164010781076186	0.16577640085999	0.168596615936973	0.172086381130593	0.174761347842943	0.17952725570299	0.183834294829474	0.191028212714322	0.194122695611759	0.201010859703337	0.204151911895859	0.206570209132035	0.207198491561089	0.20376640678225	0.19752483299377	0.179128461417372	0.158039794967464	0.129349695579589	0.1006523665157	0.0702446071481196	0.042933913314784	0.0147854286100644	-0.0107283342666633	-0.036215648691564	-0.0525899629780434	-0.0739457531089077	-0.0928877678668519	-0.0995147601281351	-0.103981450238346	-0.107458164947786	-0.105239967735433	-0.103317477939917	-0.100780992429931	-0.0980856598138179	-0.0954590826586871	-0.0937036326788043	-0.0911297750966497	-0.0901258457638891	-0.0888874174077162	-0.0862381974164819
0.137650761743743	0.143347650967005	0.14455805300102	0.146296545401287	0.147515220113857	0.146559435530877	0.146947034379604	0.148931842265641	0.153484207709526	0.154475775888553	0.156958205518816	0.159478186300386	0.164580753368702	0.16755375568772	0.172945771168363	0.177086059044172	0.183521718061245	0.19149214167585	0.198190199045066	0.207947238943225	0.215929409380858	0.221407761435226	0.226912516596486	0.227038804520306	0.222879490406364	0.204522161210799	0.179924100892562	0.143488140690057	0.106602291730722	0.070424115785827	0.0360738816262868	0.00466566888789696	-0.0247636057755213	-0.0519333475100971	-0.072777236498077	-0.096429700004984	-0.118312579784688	-0.125237661394787	-0.126825155227837	-0.125178030388565	-0.120235756425998	-0.114512289479881	-0.110567642709208	-0.105901303746932	-0.102693460626537	-0.0994473592177009	-0.097452919363313	-0.09453598811646	-0.0928754122575779	-0.0909619132056279
0.119822084400225	0.125429440542368	0.12772699758101	0.129107637065348	0.130658182344709	0.130446806684886	0.132926256133698	0.134900169778126	0.138143958641249	0.141753008140179	0.145290639595274	0.148575915623751	0.154532500792822	0.15989954308496	0.165155416711007	0.171257649077694	0.178966662818346	0.188044456237567	0.197968483267492	0.212104658324431	0.226941989079306	0.236590104161005	0.249849383274227	0.259502830860561	0.258571020796214	0.236145837555052	0.204211729734258	0.156736838398015	0.110406997610808	0.0652153610695359	0.0249037775778896	-0.00882619880286491	-0.0432021114015473	-0.0723482826077739	-0.0966630195999445	-0.123879086788421	-0.153272566122704	-0.158646854287118	-0.156040292837571	-0.145344743787714	-0.134627078073253	-0.12412707051231	-0.116717463493235	-0.110668126051682	-0.105474539250927	-0.101727721760366	-0.0991906919961204	-0.0977208151735099	-0.0947212030611958	-0.092492040449503
0.0948189446569799	0.0998034200539142	0.102959032802102	0.104747264363834	0.107714447669157	0.10828275554256	0.111067124424019	0.113027844923715	0.114608921171514	0.118028045580892	0.123558796319772	0.127443800420154	0.133688011185746	0.139589011032511	0.146602694323563	0.154504296564835	0.16504336914457	0.178471336365292	0.191655281412895	0.209516153246726	0.232990200535475	0.250909185136893	0.275215756957807	0.294797560531545	0.301444394158521	0.273055172683474	0.230607015739683	0.167756672296932	0.106827051669589	0.0527728159600574	0.00709698458382401	-0.0287891294838218	-0.0647633202572359	-0.0973617710730343	-0.126789654054131	-0.160157394405222	-0.19464924701092	-0.196434985866515	-0.187701261491998	-0.164729818898099	-0.143732179726616	-0.126709234039775	-0.11503182391702	-0.106144092565405	-0.101117999604793	-0.0968895079147586	-0.0932067256867176	-0.090295125748185	-0.0878719715655517	-0.0856709123232977
0.0665071371330241	0.0688015258696985	0.070453963359379	0.0716927514152331	0.0740592577178713	0.0772615839861071	0.0788826941987442	0.0798443735313551	0.0827922706301158	0.0863923069315694	0.0907035088888047	0.0946763557233684	0.101009585844855	0.106044328921372	0.113572884633415	0.121276566122498	0.13437638343079	0.150381058499921	0.165127790487164	0.186838127195655	0.215803988509266	0.239126046498016	0.274267602885348	0.303135044959804	0.324343404923735	0.295218336344194	0.243699757926643	0.162883676769005	0.0897044814333286	0.0305135526687549	-0.0149753751412598	-0.0533877873383437	-0.0910838295647531	-0.126834518577481	-0.158119179157166	-0.1846390803161	-0.205507517225645	-0.201804927864921	-0.19139155425398	-0.162172342570859	-0.132476621892862	-0.108459623223108	-0.0957455357975903	-0.0896935730199891	-0.0850494938659952	-0.0807125010850355	-0.0763731929976353	-0.0725272213624751	-0.070974931740964	-0.0667740769035704
0.0468641894677876	0.0487469119616561	0.0513690934647526	0.0524462676832128	0.0544471085354876	0.0550885262260375	0.0579722719967271	0.0584192836852485	0.0617571722165183	0.0650183550151153	0.0689033686860164	0.0733838218929841	0.0782952175876985	0.0849902748292139	0.094041269667447	0.101176837431231	0.115458935275327	0.130142960622774	0.14653592999069	0.168198771594402	0.200558044116099	0.223847400423031	0.253617739655308	0.260827643412996	0.293026365713267	0.282027716802714	0.230930553375059	0.140486949925206	0.0631261225540096	0.00151810552148772	-0.041894878466463	-0.0789581120524179	-0.109969657207986	-0.140434159033457	-0.166835031185281	-0.182456412597908	-0.190638583190075	-0.187678665887327	-0.176695887336211	-0.147797751410443	-0.116175145008823	-0.0914206414872199	-0.0781397425711804	-0.0739833937077591	-0.0705959070421462	-0.0656084916783465	-0.0617158575735759	-0.0577189010367967	-0.0557411047753763	-0.0517167645906057
0.0302809091757596	0.0306181334357629	0.032836989357503	0.0307929789530321	0.0369204735563071	0.0374920404905684	0.0392326985658893	0.0403422761006307	0.0424736607669707	0.0426012535942701	0.0464635463005028	0.0475409373280322	0.0510923871864419	0.0593750284217406	0.0693328913320289	0.0774905934885543	0.0857717025665544	0.0968490142889263	0.109991798466063	0.127159926283102	0.150981552420415	0.178930099247992	0.172222826895185	0.151158377171663	0.142589249507698	0.149727487860441	0.161351121212943	0.106464363432894	0.0389561793038057	-0.0175571415842044	-0.0554491704206938	-0.0905454298628529	-0.118864235230798	-0.143039404375575	-0.153774691624419	-0.138438422074642	-0.0978831291541971	-0.074508225174195	-0.076662817843403	-0.0814570021934576	-0.0674919648368068	-0.0530232567076901	-0.0451582191640675	-0.0435711359430993	-0.044584509652832	-0.0410197215735025	-0.0390056322239255	-0.0358214724115093	-0.0363174406184867	-0.0333321656500307
-0.0520557438445628	-0.0300602741306578	-0.0138057528363857	0.000697538869905462	0.00558165559418187	0.00615777993605515	0.00980685817744942	0.00661815121812196	0.00801544678771554	0.0116480813127541	0.0226641265284045	0.0278490676764293	0.042012625898233	0.0482262537477139	0.0584133514587533	0.0732127127892229	0.0827709433262903	0.0922834014750365	0.100959517535751	0.113372230738801	0.11920428435837	0.115844866898203	0.074117051414471	0.0413035043535073	0.0187683611614153	0.0218796825361179	0.0467104716077925	0.0291406330504595	0.00425244253543509	-0.0312645404726209	-0.0599815998749777	-0.0856419786192965	-0.104401620140507	-0.0938709487051423	-0.0724378972913724	-0.0586546584111657	-0.0265239189365025	-0.00135618841826759	0.00054794698495976	-0.0143069560943462	-0.0358988778043482	-0.0560668120888602	-0.054999820879797	-0.0498042066473765	-0.0518086083999602	-0.0504938578450694	-0.049161663776654	-0.0435685332220046	-0.0484816712573422	-0.0486026895520769
-0.455375556869647	-0.419414060469677	-0.358079398216276	-0.330725961892157	-0.283894684634602	-0.253269040733916	-0.233257765035464	-0.203301093960459	-0.178373082654707	-0.144643634700047	-0.127177093378867	-0.0882226555874667	-0.0630258382829361	-0.032883136606496	-0.012370323303076	0.00336470777169634	0.0110985186815199	0.029525149800909	0.0551329668398057	0.0632980576671952	0.0622259407549315	0.0650600997562692	0.0314190373866805	0.020513983621474	0.00668151813171757	0.0212524990603332	0.0336384770180661	0.0149301271299665	-0.00466470442802946	-0.0273933367388055	-0.0454065315984803	-0.0544380915420122	-0.0563147704140635	-0.0431540196807257	-0.0411245183903796	-0.0517478549972994	-0.0270706722062497	0.000600401574186392	-0.00119027136717131	-0.0110495384438207	-0.0222344703552446	-0.0238587841381335	-0.0268535119727962	-0.0484334697976348	-0.05377763979127	-0.0510257211354393	-0.0458769811433723	-0.0426976837758608	-0.0444947028686683	-0.0476140837018014
-1.04198305549537	-1.04999377527484	-1.04062082228198	-0.956537731651035	-0.869944515434626	-0.819859669025556	-0.740743730024541	-0.689205325747377	-0.628665391308194	-0.554137178150714	-0.494235387364281	-0.410914492397361	-0.351150136842971	-0.274760304324439	-0.187040163294096	-0.129194063891831	-0.0844575834818809	-0.0405422599208661	-0.0040183816853596	0.0178582065132592	0.0390459307814115	0.045091782805525	0.0321122680735753	0.0142032824331088	-0.00109863095435533	-0.00885723401803096	-0.0100277352462574	-0.0278403092710202	-0.0502658634618243	-0.0676789849977157	-0.0837064221663429	-0.0967337299084866	-0.0955232714176107	-0.0844447914477301	-0.0747860275760298	-0.0755921561101751	-0.0718198302642418	-0.0893368885586236	-0.128124384632213	-0.179363124980095	-0.221686420214479	-0.236251354553496	-0.241356538997764	-0.25500229592063	-0.249036692469745	-0.231195004879637	-0.232635707170856	-0.197275908828336	-0.202253116773313	-0.190738671656609
-1.27773111162941	-1.28494464084241	-1.26372991956603	-1.19485486181009	-1.12267495387531	-1.02728762054766	-0.952795820109828	-0.887970766553002	-0.809137780388528	-0.719481797653147	-0.64283089586532	-0.553599966067421	-0.480270818894051	-0.403560824901826	-0.326854108352297	-0.250138338804816	-0.183539210876748	-0.126108939121664	-0.0646874053117163	-0.0129468375285754	0.0214290184061917	0.0338241183340321	0.0256414279200359	-0.0141220533877987	-0.0869038645480298	-0.216298660394022	-0.316562681399457	-0.344388121143484	-0.327105855153713	-0.304783335239845	-0.292824505128025	-0.27691159067835	-0.255310836667488	-0.235183989334986	-0.215193167078339	-0.224337787544941	-0.278537703580808	-0.308014424484143	-0.347691655444948	-0.374878415495127	-0.392779753646602	-0.396535932094178	-0.39868266207575	-0.404135593381806	-0.396566029444476	-0.369783216208177	-0.35557422180855	-0.312303761371	-0.309939477085246	-0.293384441419839
-1.46025957813553	-1.45356580865799	-1.42337100864109	-1.35834126613454	-1.28662943278351	-1.18411435273875	-1.08687188727463	-1.01477303494251	-0.940767856271458	-0.856239125388982	-0.774576198820602	-0.678417808655464	-0.597950069365232	-0.513449989235278	-0.431058197302156	-0.342327583786748	-0.262141421547924	-0.181716156704922	-0.10139497187912	-0.0312566525473417	0.0025962135557493	0.0153160159845846	-0.0147689454613292	-0.166201713121735	-0.429446423867168	-0.598861975832507	-0.614241655347765	-0.576702876536619	-0.5297942412787	-0.485546444047144	-0.444269113177087	-0.410089463422195	-0.372554209161792	-0.334281511360676	-0.320055752747331	-0.333190458578065	-0.397831104265597	-0.436850327662026	-0.462728807357416	-0.478671658299048	-0.488860793702452	-0.486091610014079	-0.486063711467553	-0.474801139041402	-0.466114600639291	-0.443950463017203	-0.431601716702676	-0.397057729729041	-0.383674048958508	-0.362694411864576
-1.55162059710576	-1.5324202608758	-1.48947240241735	-1.42355931863651	-1.34149946815184	-1.2472566636879	-1.15042059810437	-1.06674378721638	-0.981220471991954	-0.899213029509245	-0.815017885606358	-0.730079514187289	-0.646028687432918	-0.56495968881072	-0.479453934499722	-0.400443080949557	-0.308454788388819	-0.218357589052313	-0.135221176333265	-0.0719695457837308	-0.0486501395649866	-0.0906591851688056	-0.234052457742442	-0.529959096186217	-0.720192720986144	-0.733616055937549	-0.683453188378559	-0.630627376358749	-0.57797230778445	-0.530319098603943	-0.488429273877738	-0.450973648085336	-0.415437250657969	-0.387139395800668	-0.384242804253682	-0.403028756512469	-0.470383262075907	-0.505686987988903	-0.522440911489057	-0.537042599520472	-0.541472242358011	-0.538522362482337	-0.534093928451985	-0.522595745050731	-0.509783506199551	-0.49102707963659	-0.474603937757592	-0.452353108555331	-0.432786277966819	-0.410518193992715
-1.58511141833651	-1.55579502875198	-1.50921480986263	-1.44012498003985	-1.36157616439945	-1.26844112008388	-1.17632395620331	-1.08666187375735	-0.999446610305133	-0.915430209030323	-0.831567872201737	-0.753887495064862	-0.669662806808237	-0.596191712708247	-0.510256936432028	-0.430907830849327	-0.352098409281585	-0.267394762529322	-0.227845961402136	-0.205186811865787	-0.255612391326451	-0.416149309592882	-0.644987670750935	-0.810434366213054	-0.834548000554489	-0.810253422273541	-0.748385309104874	-0.685984275034446	-0.629800463854796	-0.579529263540194	-0.537149113992475	-0.496092799377862	-0.462351274969408	-0.445339692433605	-0.447955957653402	-0.470751745146931	-0.510087838816735	-0.531014364406527	-0.539612745282593	-0.544572986376514	-0.543800155450048	-0.540929036322975	-0.531438085707494	-0.517537440299251	-0.502187581992607	-0.48225935127646	-0.464871858808717	-0.442515471174104	-0.421037328995432	-0.394093261920497
-1.61712982319818	-1.57922436057362	-1.52496466238174	-1.45905809594042	-1.38735491376357	-1.29815904455041	-1.20614117197655	-1.12445858643448	-1.03433561964841	-0.956324773082552	-0.876203685864937	-0.803543518672133	-0.725121081116279	-0.66220489588349	-0.595974064378316	-0.533684425238539	-0.494403016526044	-0.479821229906128	-0.519823299218685	-0.594741440864108	-0.70900985945869	-0.84092514028697	-0.934695691255172	-0.938662075067523	-0.887174799356549	-0.856217610815862	-0.798453497611206	-0.739338932939378	-0.679489124427849	-0.627014176176268	-0.582589227300417	-0.541361869149302	-0.513660346647077	-0.501978746960534	-0.501913253551196	-0.509781785185542	-0.523337753821114	-0.532293681747599	-0.533373483142591	-0.535284599618394	-0.534029771188353	-0.530375865379234	-0.521058540430931	-0.506681090238955	-0.489535426339923	-0.469197087696154	-0.448378062249818	-0.426712586659782	-0.40578901366718	-0.377747452459128
-1.62829417380014	-1.60702353646641	-1.55638494759388	-1.48922001390802	-1.42095334365734	-1.34486820133911	-1.26390073683798	-1.19729615707286	-1.11897976130659	-1.04375771049345	-0.964661965563967	-0.902459605533008	-0.851865171055909	-0.799610019439744	-0.776698621178858	-0.761966317899577	-0.778913570856389	-0.820602854969799	-0.909468786861042	-0.989475121391173	-1.05194936342258	-1.08118009133903	-1.0645930548943	-0.996130598186225	-0.910960485318599	-0.880653424055021	-0.826386203803172	-0.768597792844803	-0.707959568736571	-0.655547194034754	-0.613382355493732	-0.575936484522017	-0.552067028311756	-0.538556860315942	-0.532394219108292	-0.532050164488385	-0.536422394885677	-0.539624847250103	-0.536974515974353	-0.537544971371034	-0.534462272957537	-0.532728722971225	-0.521934348211219	-0.507355824954294	-0.48948649114808	-0.469873416386064	-0.448395675778094	-0.424394372874818	-0.401429642182644	-0.372234206866996
-1.66202715686532	-1.64687205312545	-1.60058249124856	-1.54590376131012	-1.47212754449597	-1.41550015045034	-1.35885418455919	-1.30364660719422	-1.24684509172391	-1.18451973195567	-1.11715681434299	-1.06233286072541	-1.01046227253897	-0.992238544800313	-0.994096746519762	-1.0242055745629	-1.06412247490507	-1.1043481754334	-1.14268376580925	-1.16046415542035	-1.15619791866096	-1.12573331873767	-1.08756648242768	-1.00375901911404	-0.917071822423856	-0.887540067860427	-0.837918715621438	-0.779739843216842	-0.719743111016698	-0.672860572655067	-0.635572375871744	-0.60454878343406	-0.583588809915023	-0.569402533811363	-0.561284462323519	-0.560679416631898	-0.560566971382781	-0.563218001007351	-0.559089499663023	-0.560300159824983	-0.555616479058955	-0.549121115692356	-0.539494619700285	-0.524040438777584	-0.508419869524736	-0.48505118794661	-0.462445355013389	-0.436348278747469	-0.423899239695639	-0.406048968477129
-1.7204194490638	-1.69988978814971	-1.65761548037693	-1.60183190893037	-1.54205632089934	-1.49354632856626	-1.44303151392989	-1.38984379130107	-1.33992213133134	-1.29698059652441	-1.25529624484033	-1.20760285135041	-1.16382181333136	-1.14696036635962	-1.16114129592495	-1.17904059909877	-1.19100136445699	-1.19690497868892	-1.19905808346448	-1.18175838507311	-1.14794485007685	-1.10517446210361	-1.06608530393278	-0.992939404410312	-0.909665883076195	-0.881170103624695	-0.83505804630499	-0.783051302851433	-0.73257231982475	-0.692737970064743	-0.659817468955073	-0.635564331643323	-0.620120004996487	-0.608580223080569	-0.602933405663329	-0.602027919334981	-0.605835171433289	-0.610081868298333	-0.605066641189858	-0.603171064890579	-0.595147699349471	-0.586885768326566	-0.574229470019442	-0.560095200324037	-0.543960521646034	-0.524667671279273	-0.503752504285321	-0.484274618490078	-0.472509110426964	-0.460068600180108
-1.76047708506376	-1.74645792768651	-1.70660553970644	-1.6369922456211	-1.58542113982317	-1.53704547747975	-1.48680355331429	-1.44053091050488	-1.39334889702466	-1.35300483282437	-1.31662284169973	-1.28575277815031	-1.25988758047204	-1.22783956550533	-1.22052048055169	-1.21791213162364	-1.21388232635034	-1.19929226495832	-1.17799453251854	-1.14538038276143	-1.10720926992476	-1.06605682146956	-1.03390650411756	-0.970526619109566	-0.898627808895026	-0.869923171175336	-0.833331236517852	-0.789860473672205	-0.751873069297732	-0.721024403565689	-0.697179234043228	-0.68156726196935	-0.670845176814594	-0.664573158836519	-0.65916082155472	-0.659599447282869	-0.659180941431724	-0.658178793641906	-0.654261883294083	-0.650230876736573	-0.640585696215317	-0.629968858819134	-0.616127213729101	-0.603329415641056	-0.586591010254617	-0.56958670409712	-0.548593842731262	-0.533892992526135	-0.517653240590489	-0.505677501349805
-1.80635639828499	-1.78233443150352	-1.72586601266174	-1.66423022313287	-1.61846816825768	-1.56095755496189	-1.50837450010422	-1.46226254598968	-1.41851894963613	-1.37718998436574	-1.33817815562175	-1.30300768393526	-1.27629108916714	-1.24979488907687	-1.2230853660712	-1.20879725198249	-1.18893457393928	-1.16669581813101	-1.14219153551117	-1.1059389807581	-1.06851746664266	-1.03243734618818	-1.00867231651232	-0.956887859409525	-0.893591021431383	-0.869361090903178	-0.841031744804675	-0.808923989483957	-0.779686844764457	-0.758287888992428	-0.743202032099889	-0.731144795540278	-0.722359939102652	-0.717330855998967	-0.714615200523422	-0.711275780916138	-0.704294894851052	-0.699190174346906	-0.695983496092129	-0.690295408042532	-0.6774868639639	-0.665679154627464	-0.650038005744593	-0.637925797825289	-0.619571976915181	-0.593756348544673	-0.574629724453404	-0.56289635536699	-0.551131236129225	-0.539758828053863
-1.82530837917425	-1.77798619662939	-1.72333845874675	-1.68007787043776	-1.63681377218688	-1.56808519557507	-1.51754263835023	-1.46868210065273	-1.42169008558237	-1.37631575107389	-1.33621312742216	-1.29864757437044	-1.27385224563672	-1.25506113454601	-1.21436580652519	-1.18594991946716	-1.16530786702309	-1.14119432348656	-1.11647133885944	-1.08205084692047	-1.04749187923157	-1.01582386027935	-0.992939932123217	-0.952374885601408	-0.898894005615987	-0.882143173278494	-0.861026267148269	-0.837379839901238	-0.813391845195983	-0.7962275915067	-0.781460466629589	-0.770166951564638	-0.760659176896691	-0.753980790119216	-0.749888729538915	-0.741263351631624	-0.731768463207624	-0.725466236069819	-0.721456437230658	-0.712215800277358	-0.697972296725147	-0.68358824239181	-0.667810507637471	-0.657714211561463	-0.63360697416885	-0.603349975163785	-0.589662280455951	-0.575548799952729	-0.56425150326737	-0.552194633079199
-1.83111811201949	-1.76239246021355	-1.71290024466924	-1.68605077389417	-1.63310670741213	-1.56954840469059	-1.51563490263732	-1.46557159873073	-1.42013206317386	-1.3727602754548	-1.33002589508758	-1.29030328629231	-1.26159473367813	-1.2479392406615	-1.20722612615287	-1.1730457405953	-1.15136283156839	-1.12371100350386	-1.10433029689836	-1.07462245338636	-1.04606280824998	-1.01477772228832	-0.99383606625986	-0.956113933808919	-0.911173330996365	-0.895678141434268	-0.877640638744225	-0.8555393633979	-0.834566928809831	-0.818235376914373	-0.803635293762397	-0.791598038882415	-0.778190573232166	-0.768748900023609	-0.762302410652742	-0.754055142608464	-0.744390171058761	-0.734078403071705	-0.729230319191081	-0.719221912551548	-0.704971245971867	-0.688165542282002	-0.673535876448201	-0.661781541598128	-0.633184412212046	-0.599838731585572	-0.592513229069692	-0.574726008615559	-0.563735399424242	-0.549496338134333
-1.80976840676029	-1.75948870784767	-1.71765057586516	-1.69375226847361	-1.63325254155696	-1.57215859253869	-1.51479445774134	-1.46660335430198	-1.42033286568759	-1.37346462825829	-1.32946940298635	-1.29174562109324	-1.26140979402385	-1.24341490821153	-1.20625460117166	-1.16723829301059	-1.14851859299288	-1.1201140030125	-1.09875553964698	-1.07237491694226	-1.04645978786393	-1.0166032817506	-0.997379815002164	-0.959839877583048	-0.917305970098787	-0.900792724105359	-0.882918843014199	-0.86080177750755	-0.840475824265897	-0.824466683422274	-0.810171103914503	-0.797474269972487	-0.784024813301259	-0.772040912455258	-0.766343705150269	-0.759004827626788	-0.747931602355062	-0.736765406299335	-0.731454610270478	-0.71927640980245	-0.704307616693728	-0.688023274029803	-0.676196753170749	-0.660706476206757	-0.62808294246357	-0.594960069252012	-0.591259966178736	-0.570629588709786	-0.561761312337159	-0.548233665513525
-1.78342130804285	-1.75264448923353	-1.70761174091021	-1.68435921670031	-1.63380156731888	-1.57265916069147	-1.51970424809649	-1.46802739436532	-1.42362671225403	-1.37475136859526	-1.33304147117097	-1.29424023539778	-1.2640869641872	-1.24677011988864	-1.20982498526699	-1.17306602006531	-1.15216224442782	-1.12222656499828	-1.0995759081244	-1.07207532467685	-1.04405815856113	-1.01588165958943	-0.9952075636668	-0.958441088920438	-0.914971135519857	-0.896386603809485	-0.876213572142228	-0.852884350044724	-0.833454339069209	-0.818878126080397	-0.80406718805668	-0.790487037801965	-0.777511111186489	-0.768257684384612	-0.763707225107473	-0.755664033982827	-0.74462447517487	-0.73373498390206	-0.727951882153724	-0.716885886258934	-0.70307632095102	-0.685734735226961	-0.675191961271943	-0.659717331324598	-0.630061938030675	-0.59661669846805	-0.588898870992425	-0.570991252509825	-0.561355665398769	-0.549132102556344
-1.78204345254432	-1.75997722351897	-1.70405932486648	-1.67077768525403	-1.6333551503829	-1.57330127893943	-1.51648603941365	-1.463345456262	-1.42568795881844	-1.37868599947253	-1.34125898557542	-1.30188598904195	-1.27457659281918	-1.25201915639101	-1.21630854972485	-1.18703838261912	-1.16317576042672	-1.13537301673181	-1.11084082546578	-1.07901496247146	-1.04655487778174	-1.01423923725696	-0.992964115076715	-0.95550320704791	-0.906253794033685	-0.879429262122091	-0.857377562617241	-0.831955228819702	-0.813473074057243	-0.798183123588688	-0.784307560072563	-0.772614170495656	-0.762973715625295	-0.753760951704805	-0.748583685031874	-0.741123888507794	-0.733456714293248	-0.722755814425936	-0.718782010125345	-0.708658815046913	-0.69545837638282	-0.679244980920791	-0.666209588114476	-0.652855657877954	-0.627460140698149	-0.5952661893477	-0.584680785861631	-0.569200249109482	-0.559487400922576	-0.548858504028063
-1.77032894520274	-1.74525115177497	-1.68983481140988	-1.64682805878316	-1.61333136781036	-1.56693870335155	-1.50512390506056	-1.4538736331113	-1.42197270397988	-1.3768421176654	-1.34215356049964	-1.30480388017047	-1.27891956625438	-1.25701835207465	-1.22639759143935	-1.21296562190113	-1.18545428487099	-1.15971040785605	-1.13291473299228	-1.10134950491293	-1.06530683932941	-1.0263575317964	-1.00003886780462	-0.955673991766286	-0.897821030922936	-0.866852129654195	-0.840921767576199	-0.809113552757271	-0.785543662884601	-0.764913893005582	-0.74855409627645	-0.737107465765073	-0.730117871102689	-0.722675094895741	-0.71675484838982	-0.714708235264256	-0.708490559246206	-0.704142283030193	-0.700215749088225	-0.691259482765663	-0.678390657023545	-0.66290228482293	-0.648566659594223	-0.635888525135334	-0.616172817529047	-0.588883876565555	-0.567553161033888	-0.558074998863614	-0.5482889422326	-0.539874109121428
-1.75475490944756	-1.73224119970923	-1.6876117755869	-1.62633235809716	-1.58194429678595	-1.52779925787697	-1.47078027538747	-1.42669181793672	-1.39807171546261	-1.35605977774452	-1.32383095742677	-1.29345083827072	-1.26136808696662	-1.24121839475883	-1.22697301299223	-1.22366079772374	-1.20735008466754	-1.18833802130123	-1.16522462154301	-1.13537770858681	-1.09590177546012	-1.05080860039712	-1.01973624135597	-0.968821885335328	-0.903487078135888	-0.860569765898881	-0.828627739025616	-0.788369081080161	-0.755301971809927	-0.724917315583611	-0.703041592757779	-0.68818051246049	-0.679468908178478	-0.672595259550697	-0.669862917460858	-0.670098288620836	-0.67064990122967	-0.669683528431634	-0.66537103259082	-0.656851710759871	-0.64710771126924	-0.634713029407443	-0.62096730075077	-0.60699972538906	-0.587006857940073	-0.565863055131035	-0.541493022209734	-0.532769444403021	-0.520473211711259	-0.509330899323252
-1.71359830895144	-1.71854462574518	-1.66566881349118	-1.60105459032765	-1.52844925553797	-1.482835695711	-1.42501873143075	-1.38095328367068	-1.34564874948593	-1.30747903594658	-1.27260750271641	-1.22274236883262	-1.18721467293969	-1.16954340526093	-1.17931945441876	-1.18808155883354	-1.1916599849257	-1.19396974775818	-1.18745696064026	-1.16628945678558	-1.13357276659952	-1.08451910728206	-1.04660329586646	-0.985402005055424	-0.909574604065509	-0.862731395982494	-0.825136997662045	-0.778972450231763	-0.735451758700767	-0.696782701713007	-0.661331936344922	-0.637824396886282	-0.623586985912774	-0.61760660820297	-0.612865136478064	-0.617011971463218	-0.622295379081831	-0.622819576938488	-0.619609506693863	-0.614985443705574	-0.608463932507277	-0.598107033218647	-0.58441939563485	-0.571065903847735	-0.549426157126115	-0.526390221403175	-0.495994452699806	-0.487602627507838	-0.479741555541044	-0.469643111734704
-1.68865854504815	-1.67207648612461	-1.61930558854751	-1.55289608759653	-1.47919144963854	-1.41897611990161	-1.37020370878701	-1.31176966041336	-1.26085558952978	-1.21076191956215	-1.15455403173999	-1.08347355026296	-1.04932944037796	-1.02389028867057	-1.03627896466349	-1.0559740164667	-1.09593006941172	-1.12680358996611	-1.15979130987028	-1.17086827461532	-1.15569376443925	-1.10892510821596	-1.06880451950343	-1.00241806390249	-0.917733219102325	-0.860643026152625	-0.823594664095191	-0.77169385023068	-0.719947121402813	-0.672438967244048	-0.629277423915931	-0.598825171319733	-0.581121234719781	-0.573214931052988	-0.569358696531405	-0.570312485477088	-0.576254649162101	-0.58091896262522	-0.576956078816149	-0.576420518153547	-0.571282329152739	-0.561507869529317	-0.550471780678732	-0.535231852277108	-0.513602207974671	-0.489860525281271	-0.461677092537441	-0.439795568182515	-0.424207513526239	-0.411342284964978
-1.66604218003464	-1.63109269211905	-1.58960307921959	-1.52786779489546	-1.43434788600088	-1.35598868880231	-1.28127234424542	-1.21929870706146	-1.15204120563469	-1.08095635638897	-0.997281930216689	-0.930038822045548	-0.877600813697378	-0.839940053166904	-0.811221283034246	-0.825061324786244	-0.860837151871879	-0.918965008831062	-0.987028716621462	-1.0563723509993	-1.09659980111516	-1.08385817592408	-1.05559221272838	-0.997558335782847	-0.909009217340019	-0.849489975343023	-0.811789626682064	-0.756619797837352	-0.702007491834176	-0.651589988350292	-0.60296400001345	-0.566279954653358	-0.546009030608627	-0.535730610382449	-0.534352145292461	-0.537168645489604	-0.545466278068962	-0.553644277019059	-0.554800690420053	-0.55563395919812	-0.552161029836069	-0.541806435064039	-0.531076086594192	-0.515410260012599	-0.493627868820748	-0.471853749594265	-0.446815824878835	-0.419393625800814	-0.394179850203479	-0.372814545987294
-1.64435451280327	-1.60978417851243	-1.562464170661	-1.49493909380637	-1.41708736383958	-1.32378450203467	-1.23939180694887	-1.15324647616798	-1.05825140987082	-0.977249340258847	-0.908379886432981	-0.82988911410488	-0.760065796149545	-0.702564730021789	-0.64810448247482	-0.598342571908723	-0.579383116351967	-0.587457545053047	-0.641536364136476	-0.735929207631055	-0.844707090141159	-0.924205630707509	-0.972162508090308	-0.949894840571824	-0.883881400649	-0.823912322049904	-0.783873256031979	-0.725199071622132	-0.668487932726978	-0.615758703902034	-0.566581791849691	-0.528653852193666	-0.505847628762165	-0.496254818581957	-0.500817427932269	-0.51064574682566	-0.527955723793584	-0.544772377192658	-0.549114050946755	-0.553680061696391	-0.55118321233053	-0.541440262905298	-0.528516280236637	-0.511880218715403	-0.491078931858262	-0.469763142977626	-0.444198391894656	-0.419451364075824	-0.394580467350915	-0.370296822881995
-1.62176368349934	-1.59385615842461	-1.54632075103919	-1.46902008151288	-1.38168228891224	-1.29217146155102	-1.20024568028565	-1.11752071007552	-1.0203829431004	-0.943444455930634	-0.852636709824253	-0.77497147460607	-0.695424411576519	-0.621502492741329	-0.547674997499549	-0.482812617836651	-0.426534773522368	-0.384645174347532	-0.364903638187588	-0.379635845669656	-0.443159541163799	-0.576264920974874	-0.71661789506563	-0.818715142876556	-0.817703593754097	-0.776276615715538	-0.736870680054753	-0.675848277523128	-0.619411280927386	-0.564068198285381	-0.518932522341195	-0.481618619534468	-0.454269991498998	-0.442284154555371	-0.453822189184365	-0.470979090138241	-0.50726409785466	-0.539525140339004	-0.548711719250012	-0.554949271464923	-0.553830404130897	-0.544905873925998	-0.531966834461049	-0.515242585712955	-0.496929609225018	-0.474968567130236	-0.450344242937758	-0.425277064205013	-0.400649597891458	-0.376133780035285
-1.58291329029581	-1.56499015202006	-1.51473968805273	-1.44051303530572	-1.36475220010642	-1.27877812212511	-1.18729020722701	-1.10364242630036	-1.0118155457909	-0.922986277799422	-0.833783833777619	-0.751224074332673	-0.679015734478977	-0.595096243798213	-0.509267896365457	-0.446706684518639	-0.38318312310379	-0.322739482972435	-0.261659524373759	-0.203449370497175	-0.171364607497553	-0.200623194091036	-0.330075249064917	-0.541535305913754	-0.685735758559326	-0.695810312808397	-0.66461772494832	-0.60986560270137	-0.557853129681659	-0.507037771387448	-0.467732528470255	-0.436304358875772	-0.406420187198238	-0.385814252237104	-0.392781278073866	-0.414598400656798	-0.469080843733132	-0.519588947940163	-0.540905340890803	-0.55214784449039	-0.551032694497852	-0.544682173784093	-0.531387968855612	-0.517876873692748	-0.502150921543752	-0.482465600887993	-0.459863951352937	-0.436001026952994	-0.413888778684349	-0.389419573098573
-1.48360585126325	-1.48279449069192	-1.44906721570523	-1.37975185680513	-1.29862457659691	-1.21474757623755	-1.12864691654509	-1.05396875191801	-0.965878147708434	-0.877943476082819	-0.790358361895574	-0.705292561728395	-0.623563939987568	-0.545529005667275	-0.463981691545689	-0.387030832179285	-0.334085321147003	-0.269091147728027	-0.207902213676563	-0.125274313952563	-0.0650704273587262	-0.0276841715650673	-0.0562877156606445	-0.17206762903262	-0.396230626090777	-0.558786213154197	-0.591692403807037	-0.550928703744148	-0.506669866872713	-0.460189078292654	-0.419506552796736	-0.383373492831381	-0.350537801820632	-0.323791250775356	-0.3168292100978	-0.325147008865351	-0.372467564053851	-0.430412868697165	-0.468365335960406	-0.490037974923003	-0.497358053163092	-0.496891115331562	-0.492043827023352	-0.486167880150092	-0.461788245927512	-0.442819564505302	-0.420480746756479	-0.404058660786418	-0.383038177521856	-0.357471799289584
-1.31268667852714	-1.30897623098796	-1.28263463828683	-1.24459384184936	-1.15527566984435	-1.08290512581787	-1.00205749003735	-0.91523630711398	-0.840162111780722	-0.756097002268809	-0.679178563841324	-0.595115962702672	-0.515208580485015	-0.430617041828121	-0.366955910664823	-0.286634156117057	-0.236064786231522	-0.184725377135362	-0.140925309036174	-0.0769179599705443	-0.029689172119269	0.0151240534787393	0.0241878169539645	0.00204318876619725	-0.0779940331651904	-0.195979401178387	-0.317466476253572	-0.373526099180084	-0.358328277726956	-0.31688905289777	-0.280868977765561	-0.238879767821934	-0.217163613848208	-0.2044559320678	-0.206256456593316	-0.201476730283943	-0.228084120136866	-0.268199149344008	-0.321784780617321	-0.376562765029774	-0.419413136224396	-0.428271330768258	-0.434070506824714	-0.416556035998412	-0.384018477587863	-0.368449566730665	-0.368432057442827	-0.358678654917106	-0.328818363571411	-0.297161913743441
-0.984092776644084	-0.985454050665999	-0.965701850094941	-0.917211156713773	-0.845934922874327	-0.790971411301956	-0.72239821310423	-0.632110378596264	-0.558554556229891	-0.50883987562378	-0.451017322505425	-0.38128969425877	-0.331401485485147	-0.268580862783563	-0.218068883896628	-0.156921874263613	-0.126123760658025	-0.0808139486803224	-0.0538887142245569	-0.0137603972717819	0.0238102395431052	0.047467006033654	0.050574525013481	0.0395425560413399	0.0145475821595338	-0.011240038270656	-0.0402884014396092	-0.0560463936162595	-0.0657796426071169	-0.070479855570791	-0.0750498347500064	-0.0755440499875627	-0.0662086643652845	-0.0604376131889294	-0.0572896466413937	-0.0494333353177085	-0.050734596156803	-0.0710382700580324	-0.111888424485652	-0.169517322519635	-0.233016138114829	-0.262759109251208	-0.284910817138511	-0.272044132477972	-0.245761115357241	-0.235904365557195	-0.250779999784405	-0.249812540341339	-0.220898373450862	-0.188696202289774
-0.298335585137126	-0.2774411999044	-0.219461838545594	-0.207635907745858	-0.16519718420515	-0.136918268485056	-0.127322124796396	-0.10670053276497	-0.077833499347082	-0.0545017258549934	-0.0336554600883918	-0.0365521572101681	-0.0336038231803973	-0.0204510197969805	-0.00194761949421727	0.00567999967255325	0.0124701115175765	0.0158721248509349	0.036558678138623	0.0392206695505823	0.0509077915877324	0.0502516211949397	0.041226194573836	0.016358179150349	-0.00186797996030231	-0.00147951764829236	-0.00343688802916212	-0.00538741854862664	-0.0250743125655306	-0.0382341412851737	-0.0469722213732127	-0.0481774296751209	-0.0420801899446083	-0.0287843015249946	-0.0253949803564991	-0.0371863953549002	-0.0140544052082777	-0.00437200312046781	-0.00510291229718791	-0.0098013630660126	-0.0205384336522715	-0.0236368557155855	-0.0347113230842595	-0.0305621806607351	-0.0321507618520029	-0.0315969208996184	-0.0524217347615966	-0.0533224884452077	-0.0358816772577778	-0.0244384312592814
-0.00534059390932934	0.00986200194452809	0.0151565880215621	0.0199919749060496	0.0250869232889563	0.0332335723240518	0.0372975091285424	0.0394354168168884	0.03986140499655	0.0439942924684058	0.0473546933914428	0.0478387480965187	0.0546854121393511	0.0624454543008297	0.0736700640893624	0.0806201455519837	0.0933102032213302	0.100216055610865	0.108741743355467	0.113202263471597	0.114609158317936	0.12785899022444	0.125530865108593	0.0557160365718617	0.0202332505242143	0.0121983979904703	0.0210095068223157	0.0159851014709201	-0.0108820287755118	-0.0422253296286346	-0.062874278068882	-0.0811880513255453	-0.0934200936249538	-0.0905474343114689	-0.0789273466752794	-0.0628392115715918	-0.0191526802208281	-0.00975121425871961	-0.0180693768900477	-0.0416162704845814	-0.0485788307539051	-0.0582949432700571	-0.0626113219119122	-0.0624312732300532	-0.0617231070117909	-0.0580101993430569	-0.0585796133246126	-0.0572835445841953	-0.0607760405966283	-0.0617239384046321
0.03268087060854	0.0284732773434407	0.0272259666022244	0.0221542248878343	0.0271813427912347	0.0287934261177925	0.0363269460305247	0.0375558642584182	0.0387397383776902	0.0429892585458925	0.0438371036387736	0.0502224135578332	0.0527729878613057	0.058351209916703	0.0648184868003097	0.0709487177668571	0.0814827206861428	0.0935835520188763	0.107322074580743	0.122234133168663	0.128957030728376	0.159686341043392	0.207395852944039	0.217541455230551	0.20622326005124	0.162825131234504	0.14727935899391	0.0879172776211236	0.0197112196999704	-0.029329375007584	-0.0634638922875939	-0.0893210600011914	-0.1143439786947	-0.138651444714988	-0.168304419497304	-0.174978661112679	-0.141104175597873	-0.0897475161010202	-0.0760952593462525	-0.0793455390689149	-0.0713479488684545	-0.0635169116754882	-0.0539670841692874	-0.0525207104712277	-0.0467922191635862	-0.0424333843183043	-0.0400443801407198	-0.0370927322726722	-0.0390093237526189	-0.0374273111813596
0.0423350024409834	0.0435496818989127	0.0421404994914363	0.0407496971049945	0.0417288600276792	0.0421392959526379	0.0489150029929928	0.0519820279098722	0.053840188793573	0.056173520248846	0.0608545075118835	0.0648969616066423	0.0706730672594492	0.0753404382043658	0.0825571698373039	0.0914245950548877	0.101574749848721	0.116057967897174	0.134006395004522	0.156201181616113	0.177580050202745	0.21695095343821	0.275459013834483	0.328164532296327	0.340196146160468	0.292242322808556	0.20527754197499	0.118027312469921	0.040458727394228	-0.0146058098653745	-0.0510622424896805	-0.0795781727613305	-0.10701243333921	-0.137289069094109	-0.174315886716564	-0.204523640822266	-0.21704092676321	-0.19419361019107	-0.166594873017254	-0.139195191852453	-0.115777235168012	-0.0978093887870755	-0.0833639048570899	-0.0752766150806853	-0.066225925670848	-0.0615872891054658	-0.0567749102322039	-0.0531417453255569	-0.0508593533727056	-0.050277861718035
0.0593725320576415	0.0598935591276746	0.0607841521407688	0.0601212094323504	0.0598910115520954	0.0620635890673191	0.0665512603322418	0.0704355957616146	0.0724961921979018	0.0768301939155465	0.0798784299707753	0.0842201478964993	0.0887179666954808	0.0942524263326264	0.101796842143404	0.1108376690182	0.122029451856942	0.134690222311235	0.152308792341787	0.173481970755144	0.201616828858035	0.23986161414795	0.289053737505251	0.330420792429696	0.336864388144887	0.289305458102769	0.213391367695252	0.138330440805545	0.0677137271786383	0.01437094088158	-0.0268052628445414	-0.0580842716875626	-0.0908549518870051	-0.124039366757711	-0.162192885851311	-0.192399505436382	-0.210957461080337	-0.200716082352314	-0.179255828670296	-0.153233724745781	-0.12988761174021	-0.1120959392462	-0.0966057075811334	-0.0892075804228165	-0.0805484376778599	-0.0758626369498103	-0.0712639209984308	-0.0685420543479633	-0.0652292343652991	-0.0642732903043405
0.0887681669443145	0.0919729852054987	0.0920951415637972	0.0962104731605521	0.0969508551037173	0.0991605222687703	0.100257617223816	0.103081699273673	0.105599219258506	0.109141140560787	0.111352188250224	0.117552185678872	0.120544001982155	0.127206091982952	0.134141248773064	0.143014402153428	0.153007535969812	0.163794295380286	0.179041471678718	0.199341260018181	0.222240805398117	0.250209951272827	0.278920678028289	0.298373712981232	0.294508087341696	0.259847876972451	0.202689685437996	0.142203304012171	0.0826450245116286	0.0332715190414805	-0.00461926806615798	-0.0354707825000441	-0.0674680464759566	-0.0997884118464168	-0.137035713755291	-0.168675680135447	-0.187153408394752	-0.189794627823058	-0.176864829453572	-0.15837358325004	-0.139394510153509	-0.124070840744371	-0.112053866944825	-0.10426209996166	-0.0960928331900685	-0.0908855698413387	-0.0873128454319888	-0.0843291755040156	-0.08267280869505	-0.0815939124043017
0.1130632525548	0.117826758490607	0.118797847967179	0.120214193172064	0.122448441479426	0.12378480311784	0.124601065704496	0.125932444438296	0.129290299787282	0.132732274984501	0.135867169583205	0.138763638300861	0.142241896923693	0.146605390633292	0.152447671272843	0.159740322820609	0.167040544119903	0.175888590393514	0.187506832276859	0.199421379895533	0.2140014651026	0.230620576130082	0.244954950887637	0.250277352643382	0.241035582825888	0.215153354477768	0.176518407510532	0.13064129267897	0.0851404799175686	0.0445052209612666	0.0104463688270233	-0.0188824273942111	-0.0466915665425545	-0.0741948583320003	-0.103544420095192	-0.128177614640547	-0.144932955980909	-0.151494330301075	-0.147722143227671	-0.139096405183582	-0.128787398889464	-0.119215091752119	-0.11185302803551	-0.105574544182472	-0.100149363724062	-0.0958992637802497	-0.093384422666556	-0.0914219731927547	-0.0901317371546357	-0.0875563500378729
0.129773347126196	0.135502610287006	0.136167974888921	0.138198549595815	0.13907071268774	0.140244926840291	0.140616630137952	0.142243727147448	0.144042383650259	0.146128700327692	0.148183333272254	0.150783268678678	0.152828817981222	0.15667232184881	0.16190420342561	0.166204887451289	0.169714159249486	0.176246644428381	0.183596941536754	0.190931396261056	0.199495858688025	0.207389118243315	0.212807581623639	0.212058289182031	0.202178727152293	0.18103349203224	0.151373598293698	0.117162716828919	0.0812551971678397	0.0484755391082227	0.0189035720299544	-0.0072221526188636	-0.0300303546631816	-0.0521765542565781	-0.0750166177785528	-0.0968289682153494	-0.111388544190925	-0.119276805266503	-0.119906943456035	-0.116554408832584	-0.111438016781223	-0.106654509449599	-0.102904761447662	-0.0987369176085043	-0.0945841156116981	-0.0911738136105763	-0.0890805456304043	-0.0879102122543605	-0.0866053071870233	-0.0844017331298132
0.141255067532021	0.146957671229461	0.14670228634242	0.148712722008265	0.148716026598108	0.149403915877024	0.149357549587375	0.150809579347237	0.152362376919452	0.153800512240986	0.155229651619586	0.158184969390634	0.158719556943092	0.161141712593889	0.1642911747421	0.167095400449322	0.16890884299015	0.17443238613883	0.177325013627387	0.181318651747685	0.185463325543966	0.189131842061952	0.190128747944982	0.184969124915255	0.174858621955675	0.1570292180119	0.133204311119018	0.105692044529204	0.0755854916009267	0.0488274198591437	0.0232010188965407	0.00194176431500253	-0.0174098311407854	-0.0366774181666667	-0.0557733198100973	-0.073041394077288	-0.0860509203469488	-0.0944668211921712	-0.0978781055978842	-0.100533277301743	-0.0976174064500102	-0.0950336202134107	-0.0931630251547556	-0.0905270405013596	-0.0880930177518751	-0.0844762484559215	-0.0828865926057794	-0.081797134211848	-0.0805555555444425	-0.0781734791113959
0.14687777200319	0.152292954811994	0.152177783851409	0.15312358053935	0.153112311690136	0.153649335629905	0.152830762683111	0.154084600564417	0.155530519133677	0.157246457547227	0.158140946083711	0.160183557121837	0.161196657818706	0.162789136764951	0.162681090158656	0.164009608457527	0.16609513269137	0.168895642345444	0.169682822816032	0.171178456482423	0.172507499549424	0.171492180401608	0.17003032284585	0.164992325010607	0.15353302483429	0.137603978239273	0.118409686114257	0.095096519597942	0.0708689490999513	0.0470557257404387	0.0257139098329042	0.00755687165743626	-0.00865736957621858	-0.0243564176154474	-0.040116541625244	-0.0544593395669699	-0.0661240619880377	-0.0746606949326616	-0.0796875203600757	-0.0850191501898578	-0.0851856054906335	-0.0846484338059748	-0.0836334727934284	-0.0821162653823438	-0.0799107935325921	-0.0776180610248743	-0.0759666530791929	-0.0754013238688409	-0.0744854191331324	-0.0731741297472992
0.15124721756345	0.155925370365394	0.156528001387421	0.156766629054585	0.154873100179234	0.15452975200628	0.152943226544126	0.154044442919022	0.155739954784846	0.157421465809335	0.158305818475829	0.156837342077842	0.157945128867219	0.158105742102232	0.158141267340273	0.157481525855489	0.158197885887547	0.15912762430259	0.15786743603672	0.156581357791026	0.155254839086493	0.154363633100051	0.150668841434856	0.142483730645763	0.131329379165796	0.11748593794698	0.101345977860793	0.082865837715626	0.0626240945289522	0.0427804130000517	0.0255659700358252	0.0109659410631115	-0.00223979909345357	-0.0153115829707157	-0.0273780623742495	-0.0388440450045383	-0.0493473808515615	-0.0580731620402537	-0.0650130047498053	-0.0694747977909979	-0.0709883990948743	-0.072157788348404	-0.0718637168231703	-0.0724892758873732	-0.0709551137724294	-0.0694973864708461	-0.0681432277848497	-0.0668598662782619	-0.0655904106210058	-0.064973890083946
0.152156743341074	0.15649996137666	0.155736313363342	0.155458581889177	0.154191198203311	0.15410013975168	0.152650324853819	0.152190964250786	0.153343558738556	0.153716332623019	0.153966271194468	0.152948965933862	0.153387259109476	0.153531518397762	0.153463522343673	0.152318399969731	0.15126920569322	0.150746126045902	0.148036336861495	0.145103543560393	0.141972794975013	0.139339696109221	0.13398679218862	0.125238491361253	0.114853866324582	0.102204907202297	0.0884693123910803	0.0727817112679371	0.055931455730025	0.039282225726551	0.0260547109594191	0.0131866546088201	0.00230850081228982	-0.00904186868102333	-0.0188415487620365	-0.0290620319178751	-0.0379138726032597	-0.046064109777834	-0.0530226100764822	-0.0573666162995375	-0.0594848657503937	-0.0612597461387965	-0.0609440530622846	-0.0617596850069411	-0.0611794279262382	-0.061321943493538	-0.0603547611124009	-0.0594267805900742	-0.0591858072484756	-0.0598124270068773
0.151314819707854	0.154863040620333	0.154079893180327	0.152669369933913	0.152661076687943	0.152220982989392	0.151072301003481	0.150176501144828	0.150033758921867	0.150540536363078	0.150321268590873	0.147062733122112	0.146851595321899	0.146346354271101	0.145674826714957	0.143587586114327	0.14258147741791	0.141173230022549	0.137114083492967	0.1331646920914	0.129290043499821	0.125070947252878	0.119306418454359	0.11094887840501	0.100941797167352	0.0894418756585875	0.0766310677150557	0.0633919368222986	0.0492517345092948	0.0352760945588029	0.0240838198505899	0.0136264038607051	0.00452239476492819	-0.00432879809293366	-0.0128677388440242	-0.0216694892265154	-0.029139175547812	-0.0366138768441627	-0.0437036309927737	-0.0472152704822	-0.0506786945012308	-0.0523881972697751	-0.0527845562723715	-0.0520833098615579	-0.0535079123309412	-0.0533855659426225	-0.0534841269680992	-0.0520856758503394	-0.0527486511813447	-0.0528846688492514
0.148261724681634	0.149347052223233	0.149631481036288	0.148340906602095	0.148173165377836	0.147896445065831	0.147131693198954	0.144469180768851	0.143806839139651	0.143775316702237	0.14395418381608	0.142049606880632	0.139747324490171	0.137162261141406	0.135885679634467	0.132877360719326	0.131726049095235	0.130959410363693	0.126526935733765	0.121328448367071	0.118579730405735	0.111830025821811	0.105957939571754	0.0969759400556404	0.0877767893014408	0.0775611449402818	0.0661921764082836	0.054721480780428	0.0422212447424008	0.0319099036787191	0.0233212543872238	0.014124860356656	0.00765216099173038	-0.000458529831355574	-0.00757062647201256	-0.0157374356677152	-0.0221591691422732	-0.0288392453924552	-0.0331825576838521	-0.0381412169273946	-0.0423038802629268	-0.0439011279043991	-0.0447497030714519	-0.0436682770348175	-0.04572797128863	-0.0460556077979219	-0.0455374406566863	-0.0454954873886433	-0.0461598843788613	-0.0458507523533653
0.140006638696497	0.142660509706984	0.141861553540767	0.139638904403568	0.140008689502315	0.138255568080361	0.137502510605711	0.136016840148862	0.13434495009583	0.133231372728242	0.132730822451161	0.130706466557199	0.128147736261886	0.125008950326894	0.122173576352748	0.120389447115841	0.118083384968462	0.114341438320016	0.110512376342858	0.106275090772077	0.103467824860605	0.0967058806639397	0.0894812314739223	0.0810618801114465	0.0731655055592191	0.0643608296346592	0.054301740792431	0.0454585738961826	0.0354881223712878	0.026919139852529	0.019946020608846	0.0136997699193004	0.00864705846910345	0.00180830823336284	-0.00426356462902005	-0.0108577944724986	-0.0169314838930405	-0.0224282567351745	-0.0258055205679083	-0.029929589358489	-0.0333877649370124	-0.0351369490335739	-0.0366455489589751	-0.0365035851919214	-0.038490695708063	-0.0390468826109546	-0.0383085705456276	-0.0382220969248275	-0.0385653894461334	-0.0376599897585898
0.130070121034758	0.132416349155723	0.131144056943822	0.129856050951701	0.128764107305596	0.126187600829193	0.125719252519393	0.124613192932655	0.122554335616143	0.119844130873351	0.118111863842742	0.116730580994056	0.11490072321837	0.11172556528445	0.10795828970486	0.105927995073689	0.101784239265043	0.099540957974997	0.0959064489395453	0.0906412058672497	0.0858670581582892	0.0804093905495311	0.0732712219281429	0.0658542269974044	0.0586652995861622	0.0505728611925258	0.0426823070573629	0.0345918843162917	0.0278115042859008	0.0215633956963142	0.0168919995198662	0.0120985487869161	0.00831038108605054	0.00323774208947563	-0.00241574358699805	-0.0065460758222581	-0.010806728229716	-0.0156383705565518	-0.019659861625371	-0.0229392782875307	-0.0262745197650362	-0.0278288095100247	-0.0281892685289386	-0.0294646144496442	-0.0307919759350152	-0.031599523574701	-0.0314851655100886	-0.0318547278181928	-0.0319506705934872	-0.0316577986500103
0.117602315161079	0.120485771009454	0.119881156474322	0.117406732606355	0.11656043607409	0.113988359988865	0.112917182436862	0.110279342529122	0.107531163346605	0.10623215972366	0.104149685034525	0.102152467567007	0.0989168550560842	0.0970937199489551	0.0935565824338754	0.0909246794918776	0.0871062068800786	0.0828735179882461	0.0782206235118614	0.0742334577082234	0.0688778657140611	0.063817990316152	0.0584829370012318	0.0526343364831473	0.0455203646649014	0.0391321027468092	0.0325894564142699	0.0265366898741004	0.0213971053029458	0.0166811786050638	0.0126655119103508	0.00987885277604563	0.00777553358817014	0.00521129518299901	0.000526021684728041	-0.00308577561148367	-0.00744156949331562	-0.0104353557591364	-0.0148296297768048	-0.0170219372624	-0.0199200790954567	-0.0217743367487394	-0.0226560540945586	-0.023652820767946	-0.025145308724315	-0.026011759504631	-0.025848216655478	-0.0255520103063107	-0.0254916072168602	-0.025623231510332
0.105298273776893	0.10674721396151	0.106146018931468	0.103020441785326	0.101797717500818	0.0993748202498144	0.0968225950547901	0.0949861503002628	0.0930461570144347	0.0903058895684646	0.0873883604632421	0.0845127656230605	0.081969064930877	0.0797251941796716	0.0757313693422262	0.0726287774313146	0.0692538810597499	0.0653990997386824	0.0611907960235768	0.0579565692594139	0.0528106311978778	0.0485072493210634	0.0438092769631671	0.0390241454040105	0.0344579139342767	0.0287805558170401	0.0237606670605137	0.0195147030303668	0.015830778206569	0.0125129298593262	0.0106446666944781	0.00875147906795161	0.00762539404406824	0.00512847480881541	0.00270138516428005	-0.000230740777157693	-0.00333968574133565	-0.00703200885675254	-0.0100243247595407	-0.0124754777951013	-0.0140828317897927	-0.0150269300786779	-0.01679029119695	-0.0180252047569496	-0.0191959285457591	-0.0202595918138336	-0.020197563714644	-0.0206071094892951	-0.020157186223381	-0.020267874592047
0.0876308249193354	0.0892508840543052	0.0870626276820544	0.0846500795671763	0.0833205971995414	0.0812620166688858	0.0793591927028581	0.0774458704524461	0.0754249667321739	0.0730874745397013	0.0705678766709224	0.0673878040913577	0.0652970829505714	0.0620250641616983	0.0584628106135143	0.0562888698744596	0.0535586497711757	0.0493841139075272	0.0452373390602022	0.0422300415449169	0.0387618612309223	0.0346524585938027	0.0306789684869154	0.0281606272779177	0.0248676777406012	0.0208509486032294	0.0173452418924437	0.0144467808733701	0.0120612468141986	0.0111840727732794	0.00929722593779163	0.00722938353720378	0.00755470335969158	0.00541494660562985	0.00421713500369932	0.000856137487625638	-0.000645635735834229	-0.00381529248471822	-0.00561765346863137	-0.00760174563627588	-0.00905355874811167	-0.0106304990592382	-0.0119184459027898	-0.0130200865783714	-0.0141349261041869	-0.0154273422191513	-0.0158742739386232	-0.0159720379883179	-0.0152321809973321	-0.0158084234522953
0.0705419180870397	0.0708059777524776	0.0694011638498899	0.06677218371224	0.0652477299457513	0.0632822011343994	0.0614430472557697	0.0594163335401758	0.0571510242048534	0.0540984360480536	0.0530658918292121	0.0501078368896795	0.047768993965664	0.0455558200105451	0.0430227754472942	0.0404891740454708	0.037939906186884	0.0353563296734881	0.031642221019628	0.0303803077827067	0.0270135688753698	0.023987124087092	0.021748484797925	0.0195258247098428	0.018090252285921	0.0150700397921232	0.0125817162864596	0.0107302214764193	0.00972845922208261	0.00917384455303858	0.00851581764056821	0.00771747638020837	0.00754328250946714	0.00537469325504341	0.0043531771730554	0.00123529854333591	0.00027756626767905	-0.000910569355316393	-0.00244522405291916	-0.00445207249952766	-0.00547418549663716	-0.00717496522007984	-0.0073145078298305	-0.00747410274779927	-0.00926126381475271	-0.0103572045559835	-0.011299270811992	-0.0117881449866606	-0.0112497468491721	-0.010739022650086
0.0527120198581572	0.050494348679268	0.0497059415487944	0.0474483995640132	0.0452145252891049	0.0433614788126312	0.0420955331202769	0.0409620742644353	0.0383723032555091	0.0360746787861171	0.0348517301005413	0.0328922280935797	0.0311530387478613	0.0285759322965312	0.0266190060245609	0.0256694577621203	0.0239542042848603	0.0229028747242948	0.0214363306279328	0.0189633101753766	0.0178284437860406	0.0155245514318004	0.0141528394473814	0.0115387650942689	0.0104041680138209	0.00973304184433177	0.00833418414054938	0.00727897617309997	0.0073522807135023	0.00732202489749164	0.00738283928920613	0.00686213793890967	0.00703010009032232	0.00494261433716266	0.00446040607511203	0.00170278849719707	0.00143968114442935	0.00135146693146617	0.000789030663601548	-0.00217194116772264	-0.00339559241222776	-0.00434584123207087	-0.00458456152161554	-0.00440843318667988	-0.00552754737568286	-0.00623692916491082	-0.00667339848944526	-0.00853947566489184	-0.00827113712615841	-0.00767884532464642
0.0346515737578941	0.0320397600028217	0.031739867048257	0.0302662722169832	0.0294682352117101	0.027802891761891	0.0264050648444347	0.0247286668007981	0.0224966111775998	0.0217057995001955	0.0205773716546288	0.0196076245353951	0.0180279089347501	0.0171529276240067	0.0159450335491427	0.0143742577796621	0.0130967530397068	0.0130869623525779	0.0118517949667657	0.00999746307294115	0.0108688066201434	0.00823293936664974	0.00723864809884461	0.00506900670847506	0.00442590426145937	0.00446391868571007	0.00511517769971747	0.00493626788663427	0.00511182028797126	0.00490415065065603	0.00555678533477072	0.0059430973627776	0.00532517306521665	0.00464993120438503	0.00375077246159826	0.00216508798581115	0.00179368664263159	0.00131761009258535	0.000736624962243304	-0.00129914538625972	-0.00229674717946953	-0.00281436985939077	-0.00260469082715763	-0.00349883397372675	-0.00358355170333694	-0.00383274506262892	-0.00379938453338795	-0.0046417420148063	-0.00512090510329881	-0.00517394248192871
0.0244861869536533	0.0206202790988323	0.0203053524920724	0.0194531034189648	0.0187064435603113	0.0173322740920273	0.0161422053852008	0.015010098503229	0.0146074708335786	0.013467850702951	0.0115278822866694	0.0112283434183081	0.0102878242965401	0.0105667636576482	0.00875321312639476	0.00736787240058472	0.0066658681012779	0.00719005935519541	0.00700358699147891	0.00530857840612947	0.00555148184077192	0.00451799299328297	0.00415184305839208	0.00264821108366712	0.00169819487805329	0.00256727209870744	0.00336393863324181	0.00360744692009497	0.00414327102504027	0.00376839164936441	0.00433556987942006	0.00520946912333908	0.0044614021913122	0.00413380106533408	0.00282154618436076	0.00238405902590956	0.00214860672357256	0.00164328878653616	0.000708147376302745	-0.000697336232566765	-0.00165233835658637	-0.00191528450592172	-0.00203825307001111	-0.00326246538620291	-0.00268254108809574	-0.00389564292876071	-0.00248624435638483	-0.00383563218458429	-0.00390113544051322	-0.00387789154819844
[truncated: 188 more columns]
