# Supplementary material for: Performance Comparison of Centered and Tilted Blunt and Lighthouse Tip Cannulae for Drainage in Extracorporeal Life Support
Source: Cardiovasc Eng Technol. 2025 Feb 10;16(2):238–50. doi: 10.1007/s13239-024-00770-x (PMC11933157; doi:10.1007/s13239-024-00770-x)
Supplement: Supplementary file 2 — Supplementary file2 (ZIP 41,511 KB) [file 13239_2024_770_MOESM2_ESM.zip › avg_velocity/rc_0_mm/Lighthouse_90_Qc_2.6_Lmin_Qo_1.3_Lmin_rc_0_mm/V_ms.csv]

0.00361453441868386	0.00381730049927278	0.00361299917857415	0.0020655403686413	0.00281320184194232	0.00267841462991923	0.00198603093397139	0.000268497004445164	-0.00263255063148419	-0.00239051898831684	0.00111778657854608	0.00377553537475346	0.0022602020829789	0.00266045863349746	0.00434626928274343	0.00312502658822279	0.00264872372760653	0.00159648982199705	0.00263354888724754	0.00365976002207897	1.03171347016931e-05	-0.00474843004449318	-0.00479860261704173	-0.00365029917277083	-0.00100057014954791	-0.00105799314957191	-0.000768882075040265	-0.00107736429449255	0.00240552063908843	0.00375376722888831	0.00535673378470724	0.00492881378654762	0.00425061274879413	0.0036035249397416	0.00169970446641086	-0.00215060404031121	0.000526214728541511	0.00145466761120417	0.00205388683516941	0.00208151807433249	0.00117906320793193	0.000895286616556121	0.000558989362561686	0.000223147329391603	7.25176872848933e-05	-0.00136519213724876	-0.00188383874769152	-0.0019046310917037	-0.00237311506821397	-0.00415689155326938
-0.000301617396476618	-0.00032477202529525	0.000882947065508995	0.000489980949996761	-6.27075370328931e-05	-0.00108337048545699	-0.00145026880734015	-0.00243134921575022	-0.00334857930732208	-0.00261704650544981	0.000329007072054726	0.00117957256200536	3.11982360768142e-05	-0.000562981534391024	0.000388822816902933	0.00149555217894115	0.0019158089059556	0.00194804407097541	0.00258144141338947	0.00373907604483854	0.00218400476113151	0.000810220690292748	-0.000220667667688921	-0.00263734102142246	-0.0031365996465118	-0.00279624299699324	-0.00254723755116432	-0.00229463973274219	0.000823948817844416	0.00436392820196779	0.00649688413590083	0.00662562370004711	0.00723706721472037	0.00692606109292028	0.00725025433186595	0.00437277297211006	0.00232455786586715	0.0016613993836523	0.00213445643489861	0.0025561930034406	0.00247615415341666	0.00189064110922594	0.00168682429606059	0.00130921039759687	0.00019029891495076	-0.000128446812087363	-0.000614856025922905	-1.79915637838898e-05	-0.00042795229866184	0.000312021471062849
-0.00250869888792212	-0.00392854973257094	-0.00370833753877299	-0.00454215505728119	-0.00406141370735479	-0.00492432130202473	-0.00484016894623364	-0.00474845390177295	-0.00397826798153132	-0.00312551468470075	-0.00271147541326032	-0.00278435429561988	-0.00317284235140617	-0.00305225123311394	-0.00272534268143694	-0.0022389145566236	-0.00218123165718823	-0.00129185992056143	-0.000256053512038334	0.000125032989492544	-6.46901529019442e-05	-0.00133186395452212	-0.00279577970104334	-0.004299950868696	-0.00639476082975176	-0.00645174275767567	-0.00548599287160358	-0.00393386560382772	0.0001872148611585	0.00460640669175522	0.00809402617957728	0.00915841936078134	0.0100738407392593	0.00929492040892463	0.0077137193762805	0.00637588532729535	0.00519505905028403	0.00470056155143011	0.00402250135674969	0.00254084497349422	0.00109027685736927	0.00066126041360053	0.00105530875697946	0.000126944171558611	-0.0010013036746282	-0.00044422342358756	-0.00110252916945314	-0.00101601843988507	-0.00147467162971137	-0.00081312120177255
-0.0091628866076611	-0.0100622824968701	-0.0095091223396863	-0.0097910987762209	-0.010229040971448	-0.00958609029538181	-0.00915831187648905	-0.00897404073218299	-0.00904604430314087	-0.00957035249683961	-0.0100342209754471	-0.010374219719757	-0.0106036386609777	-0.0100308364625672	-0.00985994345468733	-0.0102650274118878	-0.0105642699852576	-0.00917969959421698	-0.0083357644035101	-0.00743799980469337	-0.00786033867177386	-0.00879738307391752	-0.0109951562231982	-0.0115808794507139	-0.0122043984299207	-0.0121558562505284	-0.0113572586566958	-0.00809943214254822	-0.00464426582512988	-0.000333939455368854	0.00319864171037721	0.00617599679814262	0.00727107324787246	0.00743975857164034	0.00529527556852367	0.00482122325230125	0.00408243875762049	0.00227636740305441	0.000724848484409701	-0.0011342295357019	-0.00307028549613722	-0.00408210751643037	-0.00354101380540631	-0.00384395501634064	-0.004362995421439	-0.00368078258769065	-0.00356028650741457	-0.00280676026137357	-0.00329210321354508	-0.00400539612426811
-0.00552077881004429	-0.0062196059960635	-0.00672930656370677	-0.00670728224541126	-0.00692081805883587	-0.00654008980760452	-0.00584580440808558	-0.00643435457371491	-0.00587094885366869	-0.00674283306618617	-0.00886518249524879	-0.00902842856628311	-0.00845106051703808	-0.00597033344992778	-0.0068378990806975	-0.00704562305831633	-0.00710982720829139	-0.00780681512917467	-0.00853178308403168	-0.0083831433967258	-0.00734846536621718	-0.00708194087798259	-0.00863001358150603	-0.00973839912648882	-0.0103242512109226	-0.010526093322302	-0.00917243218827241	-0.00670186017820133	-0.00225240105157213	0.00369124965285742	0.00867068764383326	0.011365405124029	0.0136027470326963	0.0139976411937135	0.0135447278767507	0.0138673785366549	0.00777525420262959	0.00561442523588797	0.00399095819087961	0.0019439241005066	-0.00108005501375033	-0.00178703793854327	-0.00118291207504024	-0.000830701072189497	-0.000110016660857404	-8.77125199062924e-05	0.000470892319440244	0.000160108390126192	-0.00096583572166595	-0.00152236104363678
-0.00794876541467969	-0.00817930677534649	-0.00813640025138521	-0.00898677904719375	-0.00846991554410492	-0.00861186941855462	-0.00828556028965917	-0.00869241792173072	-0.00830381743535017	-0.00919515232472292	-0.01094043468626	-0.0111381507305659	-0.0109718907972153	-0.00951479823270888	-0.0100619275364366	-0.00984807219190417	-0.00975990486528255	-0.0107439662833614	-0.011247903811043	-0.0107020865886846	-0.0100130695069053	-0.0101306421846761	-0.0113281740099631	-0.0116478643196367	-0.0130308023620064	-0.013556405957684	-0.0120448557126924	-0.00818363126965056	-0.00326618551142347	0.00344649717550537	0.00868820624912383	0.0126109904800852	0.0154722267807765	0.0164257125296521	0.0155946360216395	0.016785066475686	0.00857690143319505	0.00666813677444364	0.00503166606257794	0.00343599118409234	0.00108515027993889	-0.00105299062079392	-0.00164880080742393	-0.000569653221529003	-0.00145188502876595	-0.000455622740143839	7.08565810443901e-06	0.00058913854550414	0.000243657458118381	-0.00159041578617433
-0.00698020614411447	-0.0067105996036145	-0.00676378898325445	-0.00718401011990073	-0.00727696222298306	-0.0076097839291352	-0.00774336548580272	-0.00802952580362889	-0.00913943828353527	-0.0104298716215881	-0.011156808066596	-0.0115083846544544	-0.0106993660995907	-0.0106977704915909	-0.0112743069409401	-0.0121057671439499	-0.0110785792640172	-0.0117475783856195	-0.0121317580973529	-0.0124559107536163	-0.0121293316486571	-0.0108884566904835	-0.011306627619469	-0.0125137419270807	-0.0142743541897923	-0.0140379262926568	-0.0109996620052213	-0.00729349660620428	-0.0030807111043916	0.00365106481430489	0.00934141415212262	0.012920097705053	0.0168705189727034	0.0180316900720303	0.0201213827270961	0.020993393449914	0.0104456634153431	0.00810589343930672	0.00632525909833423	0.00524675768352605	0.00233700034600752	0.00122940349462662	0.000404422165001896	0.00046218344606907	-0.00022030207845762	0.000596287631304179	0.000709151245543686	0.000583662160996673	0.00104717119298975	0.0016056828348046
-0.0118915488098705	-0.0121657218683807	-0.0129399102441585	-0.012755495634089	-0.0127958933706811	-0.0137243894127043	-0.0133783545695576	-0.0145413174495214	-0.0153154849127946	-0.0159981528063249	-0.015674063140642	-0.016201424398976	-0.0157438778464415	-0.0170302681692818	-0.018211129047401	-0.0188250790258318	-0.0189131525567643	-0.0194100305152087	-0.0191944518330551	-0.018758465382624	-0.0197723600644882	-0.020271413659609	-0.0205515896192177	-0.0207477236290966	-0.0221380316384072	-0.0215863295360162	-0.0192602789222242	-0.0151349083569872	-0.00978942154273533	-0.0028258274272801	0.00315925193810398	0.0091419253531879	0.0124595686474561	0.0131444284889564	0.0131205931109493	0.0112143491567039	0.00708527452447324	0.005167401400169	0.00373325093453859	0.00151697440575264	-0.00044225208068581	-0.00191086126962654	-0.00264043041261965	-0.00271219656108264	-0.00265988177965656	-0.00246156509324818	-0.00182346515200443	-0.00162031926444179	-0.00189027542797041	-0.00229769167008068
-0.0126162119344893	-0.0141197303283173	-0.0136515993337198	-0.0137902076445419	-0.0148595301492547	-0.0156404592073316	-0.015817619823987	-0.0165533575806979	-0.0166030258144932	-0.0178090369127154	-0.018270773788237	-0.0200760157975008	-0.0196612308077706	-0.0209045921684212	-0.0213400390578277	-0.0218877798625163	-0.0221869415235881	-0.0232245499274368	-0.0246745310670564	-0.0254828691718103	-0.0263944736615973	-0.0265093240327959	-0.0260608966436301	-0.0253380384361061	-0.0275011096650615	-0.0264368260617008	-0.0243922998614608	-0.0208155281347662	-0.015234704945692	-0.00855654560608394	-0.00216044725026527	0.00368270092464005	0.00822444203396083	0.00974604206028075	0.010228251403616	0.0084441719058008	0.00436103684689817	0.00259590923164436	0.00174112003691971	0.000114308164477598	-0.0011514978121003	-0.00265487547788544	-0.00301620127295432	-0.00295069606151065	-0.00265429057192505	-0.00294092361818396	-0.00297902466023443	-0.0025678469970336	-0.00191653789884291	-0.0020184330999496
-0.0145914806586052	-0.0153564883298153	-0.0150094573244564	-0.0166995654128849	-0.0177922890563032	-0.017761420589029	-0.0182299485531178	-0.0189925857033535	-0.0187550699418677	-0.0198406315700826	-0.0204695307454781	-0.0220017014792458	-0.0230472667345166	-0.0230698058823268	-0.0238752035600943	-0.0253110350322034	-0.0267065650710695	-0.0289829637393537	-0.0300190432297581	-0.031598689398127	-0.0327413311211055	-0.032583805988951	-0.0322439355494138	-0.0322713383384436	-0.0330474399438266	-0.0327568526167121	-0.0306544324134696	-0.0273663855356431	-0.0222386246047365	-0.0159161052745708	-0.00886678403881104	-0.00232816286878492	0.00288403307031333	0.00439529279483346	0.00460003762627405	0.00279004194473693	0.00170869389863144	0.000918962217506326	-0.000362739563204423	-0.00131649519611955	-0.00295615482337944	-0.00372457171597323	-0.00436936473998677	-0.00377591918478089	-0.00209769354007856	-0.00213399449630599	-0.00199448177142171	-0.00178762298254	-0.00181881680145412	-0.00140614190414762
-0.0165623003106254	-0.016622947080218	-0.0168201675740839	-0.0180798279429997	-0.0189113873941338	-0.0198233599578062	-0.0190662609403315	-0.0201127893901368	-0.0206296006694791	-0.0216157850173607	-0.022826194482332	-0.0243841008943084	-0.0256582097333863	-0.0259589210823709	-0.0278611866914264	-0.028124796565469	-0.0321560461819572	-0.0335932384162495	-0.0348446295115067	-0.0359525809782304	-0.0382664973930285	-0.0381471368456502	-0.0395260734447501	-0.0413921887182249	-0.0415415064400047	-0.0409642972015623	-0.039734669190838	-0.036686508273387	-0.0327705092414425	-0.0265770403332479	-0.0187403432134618	-0.0119173152471758	-0.00582272236337272	-0.00378540600792593	-0.00177089178251217	-0.00338964721031702	-0.00355216490962752	-0.00401492435831342	-0.00454623870118803	-0.00586726454887688	-0.00662519035798174	-0.00647230540922765	-0.00521749685641882	-0.00448640324015007	-0.00402027349632676	-0.00340906606979721	-0.00210472667535782	-0.00156814516504638	-0.00126606442660775	-0.0013870923378737
-0.0174768013548507	-0.0180719681081145	-0.0182261867179182	-0.0191677246628633	-0.0205049750942272	-0.020541415789237	-0.0206474049869756	-0.0211168044894729	-0.0220361127870753	-0.0229652738651509	-0.0247955242161721	-0.0260920014061027	-0.027206758662263	-0.0284235374457819	-0.0300551113416957	-0.0321378200714354	-0.0351360028175086	-0.0376384497407731	-0.0398043987742313	-0.0424195772799816	-0.0450359633275841	-0.0461052081178407	-0.0470416557889112	-0.0483189142720462	-0.0516816611455901	-0.0518823556458926	-0.0517474850829297	-0.0494322752216674	-0.0453080233258893	-0.0397228380736221	-0.030487250811515	-0.0226386955884097	-0.0169697009316238	-0.0128592462275767	-0.0114935224663926	-0.0111523383350622	-0.00968588550372326	-0.00971159587527079	-0.00953327568438938	-0.00921765298340188	-0.00835125914307375	-0.00761085962328206	-0.00609649323001692	-0.00439981944334907	-0.00490333379764196	-0.0035593266487582	-0.00267755118964233	-0.0022089686551894	-0.00124831099850652	-0.000488572335217699
-0.0172803683352657	-0.0190233583504057	-0.0193412991875788	-0.0198144023199546	-0.0206728851139176	-0.0208710960875	-0.0224518014086617	-0.0230283182338454	-0.0236642458742908	-0.0239609044995073	-0.0257948956581933	-0.0266092892558891	-0.0287309287870906	-0.0304223142407503	-0.0327896413074322	-0.0352589848171344	-0.036615202913214	-0.0396943483404842	-0.0438423898782305	-0.0465500085563115	-0.0510567638045676	-0.0526306398241035	-0.0557306719432203	-0.0582942817309252	-0.0635524059703843	-0.0651490669574359	-0.065390535734444	-0.0641602505557383	-0.0607404425674269	-0.0531446704305102	-0.0442574133027222	-0.0365596206967255	-0.0300285039640359	-0.0261600787405869	-0.0230330580334672	-0.0215450344712271	-0.0172198204226945	-0.0157001512946304	-0.0146971489678788	-0.0136369677353543	-0.0119846728142011	-0.00953895373998121	-0.00802382326959378	-0.00676737831904831	-0.00608637951485981	-0.00426355248182265	-0.00310287210166408	-0.00199167303109813	-0.0017023601934579	-0.00115449179718446
-0.0177869356621696	-0.0191863768225309	-0.0195185914448849	-0.0200154412899292	-0.0216965830902292	-0.0221310070613807	-0.0229517289578268	-0.0239750111917058	-0.0243636179587396	-0.0251707893343841	-0.026839209153973	-0.0279218470575979	-0.0292252618846704	-0.0320278461328235	-0.0339195968931345	-0.0362935576409503	-0.0385416729634223	-0.0421861627160232	-0.0465935768954775	-0.0511028985842782	-0.0568428937249869	-0.0591235625012594	-0.065346528370717	-0.0715587476054191	-0.0776802532722712	-0.0804086754062895	-0.0826413048465291	-0.0813813421780413	-0.0781656046216532	-0.070910692023627	-0.0615715177871004	-0.0534595361862528	-0.0465648645557444	-0.0411334589807439	-0.036461426870904	-0.0335176627870456	-0.026087871174933	-0.0234220132042086	-0.020851873469675	-0.0179155392835327	-0.0147301970518772	-0.011186339306882	-0.00951016081003502	-0.00741285685450386	-0.00645635257308268	-0.00459112744991542	-0.00310594962173652	-0.00316415358532768	-0.00137117994637468	-0.000545859277428224
-0.0176355557695801	-0.0185397346867896	-0.0194204042908195	-0.0207862542172132	-0.0214829625685075	-0.0224859473416386	-0.0239099950429944	-0.0242380802854029	-0.0250585187472426	-0.0257566394863092	-0.0267138191335019	-0.0284936352410969	-0.029726399552366	-0.0325044061091183	-0.0346949857709115	-0.0378099004614555	-0.0407703150861104	-0.0451519235109101	-0.050007250042961	-0.0560657011264301	-0.0630082955903052	-0.066494574538267	-0.0743311737442799	-0.0830970310909176	-0.0933131186177278	-0.0999466844683276	-0.101705250963547	-0.100939719168376	-0.0988372933286497	-0.0940299261405757	-0.0858786679342429	-0.0758049519338178	-0.0681564885673855	-0.0600822898808499	-0.0540254343133566	-0.0479440117522783	-0.0391336756708382	-0.0348161533289355	-0.0304123595664564	-0.0251215505546308	-0.0202624614971987	-0.0150117407675099	-0.0118284575778404	-0.00918740195265081	-0.00777910824610044	-0.00528814997190651	-0.00407328674160421	-0.00260174927287445	-0.000939719339247215	-0.000129212177548752
-0.0180307153974741	-0.0186054794372853	-0.0190566963797242	-0.0200653546762541	-0.0208625051891825	-0.0215175949645324	-0.0227643173948921	-0.0230127455957771	-0.023364855464007	-0.0257374656643284	-0.0267857861938493	-0.0288183558248516	-0.0294013529497958	-0.0321794966916584	-0.0350240794377599	-0.0383968237538553	-0.0423790889915543	-0.0469576650046495	-0.0534255507895327	-0.0604505657363309	-0.069242315915544	-0.074634734646331	-0.0848872530445653	-0.0962954877142931	-0.110137028862967	-0.119379179545714	-0.124353351220477	-0.127171359165494	-0.126870728567765	-0.120891524212815	-0.11334219511375	-0.103115933319844	-0.0936387728792475	-0.0855846708335995	-0.0790710038030637	-0.068196413621557	-0.0519866961376547	-0.0456067867521369	-0.040129563719952	-0.0314405216378182	-0.0247125761123673	-0.0192481037264391	-0.0148795544130909	-0.0108235492683914	-0.00808928440143473	-0.00570387126209207	-0.00378278474395035	-0.00197240361895585	-0.000245016356811058	-0.000169370283064547
-0.0170989679095973	-0.0181223997058443	-0.0186267142107549	-0.019593238802747	-0.0200477060637427	-0.0209125344109979	-0.0216856857428025	-0.022340900049932	-0.0226584170695467	-0.0241264071885343	-0.0264100373963221	-0.0278893293322018	-0.0296615460104564	-0.0315699761151457	-0.0342630873815499	-0.0375229099240969	-0.042033248457554	-0.0480569710717097	-0.0548062154885074	-0.062806586131843	-0.0738022304745252	-0.0815755425749497	-0.094409926641247	-0.111391631051456	-0.131324479773165	-0.147147489916005	-0.153987277793877	-0.160670722498712	-0.161196101095165	-0.157094188976718	-0.147635321985369	-0.136142312001873	-0.123510285083524	-0.113368485076859	-0.103027903868514	-0.0897124130931199	-0.0666550300667678	-0.0576899752008667	-0.0499503137820577	-0.0389811648925742	-0.0289500727637098	-0.0211817427166735	-0.0152259371078	-0.0104470829349926	-0.00742978825322849	-0.00517160987493413	-0.00304592183007283	-0.00100364164203376	0.000682971021320356	0.00120368967217071
-0.0156058321257056	-0.0171262509291011	-0.0173647250078376	-0.0181546912357007	-0.0185232480181279	-0.0196496889226871	-0.0206108211252811	-0.0209670066313104	-0.0221841324151677	-0.0229096494785624	-0.0245568156827219	-0.0250083602083881	-0.027206002982351	-0.0291759077295478	-0.0321763219710006	-0.0362635867549396	-0.0396988699736796	-0.0460255040059272	-0.0533184904528462	-0.0633488712804801	-0.074809353392909	-0.083955571331002	-0.101481670085036	-0.127314789706635	-0.157068860344653	-0.179023870688742	-0.188904303727749	-0.19851234727572	-0.199621585816231	-0.196405192357194	-0.186935422266904	-0.174175463250953	-0.15869524662807	-0.147353077873376	-0.135621823572622	-0.116346791925149	-0.0847547057481382	-0.070447243336518	-0.0583153186523158	-0.0440439896898313	-0.0317073763779825	-0.0229394477731431	-0.0165302459962095	-0.0119146300723775	-0.00819002267401181	-0.0049283073312372	-0.00258174974054811	-3.45510926239988e-05	0.00142815483444555	0.00158465003149812
-0.0142664620774109	-0.0148928303796237	-0.0155340415218054	-0.0167475738287788	-0.0168597597996473	-0.0175859208255474	-0.0187192655943588	-0.0197308558976588	-0.0205666692605181	-0.0212747903408992	-0.0223813567510449	-0.0231720172786632	-0.0249811291595641	-0.026677449458186	-0.0297142798011751	-0.0326949292871002	-0.035429431668576	-0.0408572078772456	-0.049609455738561	-0.0595147517900709	-0.0729948935703097	-0.0848691715040975	-0.108525895226389	-0.143629413194155	-0.188255533117745	-0.219335133614008	-0.235433140133074	-0.247277892624102	-0.248494628087218	-0.243021521436557	-0.231471118706001	-0.217584925955022	-0.201805483024052	-0.186807868227815	-0.172438690783411	-0.149397152809833	-0.105516129023289	-0.0835787227289812	-0.0672471749976201	-0.0479101438244786	-0.0323506649669949	-0.0216262324123499	-0.0142646670299141	-0.00969672195412049	-0.00634361889704583	-0.00385163823373612	-0.00147656203730913	-0.000356729231149964	0.0012559787328265	0.00244924367097296
-0.0116148426926024	-0.012513354712157	-0.0125451155843323	-0.0132796137057433	-0.0134749046587107	-0.0143895727038943	-0.014549770081444	-0.0161269341954804	-0.0169931813722034	-0.0182664265179378	-0.0190938896488284	-0.0193568678225933	-0.0205531801658853	-0.0220433343189447	-0.0244051904075422	-0.0264456708318431	-0.0294424765504516	-0.0347078284413909	-0.0421093452889501	-0.0524743451018204	-0.066055483489636	-0.0805825936184712	-0.109487080250887	-0.157951159950736	-0.223052630898832	-0.266898246663189	-0.290050633357641	-0.304251511957007	-0.304315677525826	-0.295996683961778	-0.281545661507929	-0.26679208837094	-0.249884545200636	-0.231361041516211	-0.216026635687006	-0.185802407335913	-0.128346173431008	-0.0970899207289148	-0.0742913650777444	-0.0498095493897063	-0.0323201458466767	-0.021481861843772	-0.0132847916326901	-0.00862380118726425	-0.00523915742596747	-0.00295642525956432	-0.000274249875730165	0.000675948376802508	0.00161064443580948	0.00259890521825536
-0.00847529162220946	-0.00908221292853587	-0.00994590337326955	-0.00986468930490175	-0.00984323730825416	-0.0105188828793514	-0.0110490409838781	-0.0115658298323161	-0.0123972845828907	-0.0127715436002743	-0.0131765199581523	-0.0139840110719592	-0.014935707202767	-0.0154606859539715	-0.016571594918175	-0.01877998860602	-0.0214742135955812	-0.0255066854777972	-0.0306414444137362	-0.0389504879047016	-0.0531947958636507	-0.0676774267745562	-0.100394894933394	-0.160451445225006	-0.260088121942327	-0.335007668774625	-0.371660700269172	-0.384649799646016	-0.380523470257394	-0.363409881562278	-0.3429071104942	-0.322520903495405	-0.302997486001195	-0.284971907970991	-0.266756739037201	-0.231761363656995	-0.151369317533906	-0.106831056402724	-0.0774584959227537	-0.0466402537898849	-0.0270980104862993	-0.0164705451436035	-0.0103190387978983	-0.00667821039004562	-0.00350994495538681	-0.000739599300155881	0.000912690766719545	0.00112056911497219	0.00272983263529368	0.00265371127944225
-0.00855210971645811	-0.00816247740847895	-0.00881449937231189	-0.00902637612703496	-0.00735020775285248	-0.00831231370976053	-0.00948070100355193	-0.0117516914082596	-0.01191335180991	-0.0114504384507114	-0.0114767510517794	-0.0128212684749788	-0.0121202158901846	-0.0128047105335565	-0.0133067482441636	-0.0148296905127918	-0.0170458736830037	-0.0201317368325294	-0.0228817411314582	-0.0282797275807938	-0.0387288719273963	-0.050361751827797	-0.079737990147858	-0.142061695228557	-0.284337180556473	-0.419046530332487	-0.492059606094757	-0.507289170774415	-0.488443966419145	-0.456834550033434	-0.421552823500169	-0.391886077799038	-0.368671965673064	-0.350748014478327	-0.328532245446691	-0.269178253923335	-0.155744475980927	-0.0935521539982116	-0.0639515174174858	-0.0362595300741301	-0.0209038661663211	-0.0134497188022272	-0.00836576754401088	-0.00616515344592867	-0.00446985019901767	-0.00419170629529184	-0.00325136034010522	-0.00264131361509839	-0.00166733347363814	-0.00194710763248376
-0.00554907168036354	-0.00515992935535889	-0.00611980945337086	-0.00589003474650458	-0.00451495041940916	-0.0051370925091878	-0.00626022465980857	-0.00847186155733932	-0.00781698060795714	-0.00694440697296816	-0.00692104220683666	-0.0084531815833504	-0.00876560766191503	-0.00855350001841684	-0.00825321531673543	-0.0110458798367931	-0.0145504323797758	-0.0159643568184614	-0.0164791469237854	-0.019637580237409	-0.0271994956504751	-0.033705829891856	-0.0524454893423362	-0.0922745303169483	-0.222496148667204	-0.441398075284395	-0.557413132125415	-0.586033737373872	-0.571870249734647	-0.537149810408788	-0.495624983313162	-0.455776680127303	-0.421232686297863	-0.389094411994864	-0.351584349112396	-0.268060481677562	-0.140612843249158	-0.0751763939382287	-0.0482375640078286	-0.0249513223987549	-0.0142632664672545	-0.0103410808078507	-0.00669318033847246	-0.00564393770323257	-0.00543208206806863	-0.0066448831965794	-0.00735543560294008	-0.00686129918413056	-0.00498176321302653	-0.0045782219498978
-0.00262446151824781	-0.00426670824549056	-0.00316886596173105	-0.00445798767853571	-0.00177647590437852	-0.00275927619950143	-0.00714909698097801	-0.00929612472992898	-0.00674824673618578	-0.00524651561380787	-0.00557030721303295	-0.00762684627832892	-0.00812870212606563	-0.00619613372263367	-0.00651752459393322	-0.00980814985244731	-0.0152104884263599	-0.0136742203600823	-0.0138492709763382	-0.0127512985933336	-0.0139122249312337	-0.0132658565215433	-0.0166494899258914	-0.0295573040306248	-0.0724454732775422	-0.211840181007057	-0.47398299699803	-0.594079822200208	-0.603587979458864	-0.566988745025912	-0.527225168334972	-0.48691380593152	-0.44268384310938	-0.398812698307207	-0.319448110431219	-0.177347440091537	-0.0634820084981878	-0.0127771073387753	-0.00565701061831759	-0.0039288303144264	-0.00489300801266331	-0.00509629690586825	-0.00376692349491317	-0.00436310789804537	-0.00710071621207243	-0.0107234323203609	-0.012697183956145	-0.0139592236113425	-0.0112758726410676	-0.00977229369530098
0.00750383167912206	0.0106168912533579	0.00552409761762903	0.00482249551018813	0.00470225629252405	0.00990817558146693	0.00882782574511269	0.019042789633156	0.0192425956395869	0.0129737017458411	0.0134473127599029	0.00423632700046413	0.00636443905537937	0.00423913815642356	0.0033314782849487	0.00448764669445519	0.0050039670705808	0.000439777848412278	0.00185892700836192	-0.00348888712149173	-0.00352410329618027	-0.00679847334995922	-0.00259485033191816	0.00208638730602369	0.00143517372897631	-0.00299888822677151	-0.105075451246996	-0.253316937133324	-0.38124837878761	-0.436022729968715	-0.438680349723956	-0.418909621294951	-0.356392164343406	-0.257575482600188	-0.127000354854316	-0.0366820935493325	0.00591962221359082	0.00362268804090045	0.00504412117304289	0.000942021164139252	-0.00264925459234205	-0.00891378699804615	-0.00417549158121471	-0.00101749289799559	0.000613059598062711	-0.00320311977010316	-0.00704482438008629	-0.00630997502522273	-0.00234068819373192	-0.00246516395354909
-2.88136353963285e-05	-0.000464715308512159	0.0020593348532102	-0.010513328044194	-0.0156703558758067	-0.0178641265695511	-0.0223376781438539	-0.0246223047209085	-0.0224144164991134	-0.0175100168539164	-0.0145669009656777	-0.0215761585817925	-0.0324715846807808	-0.0136052520700785	-0.00941279039395342	-0.00391056341416775	0.00285804784541821	0.00234831341286094	-0.00605307633971573	-0.0063463374076189	-0.00531916036353845	-0.0106310988501166	-0.00652735061836364	-0.0104886347243573	-0.00967510608533808	-0.0119115261413531	-0.0225633068143902	-0.0522867250810148	-0.0988879756923867	-0.165048311374476	-0.209153523974553	-0.202024705175248	-0.166465279238259	-0.104603730548508	-0.0395171960060087	-0.0222189756616931	-0.00262974688347471	-0.000574446878327199	0.000349068306622476	-0.00179340382918874	4.68934504099279e-05	0.00251249836102883	0.00392857345181438	-0.000571685323423884	0.000408069292007691	0.00470485765626145	0.00350248001944793	0.00168859702768339	0.000534954015918339	-0.000887353737444072
0.000733048348798266	0.012842105013624	0.0150771101972127	0.0119206002128526	0.00701972861531705	0.00512334903659701	0.0104134818544331	0.0105934048542098	0.00643825906946595	0.00566735533728009	-0.0113137670427256	-0.0118206859481729	-0.0163532972423211	-0.00657882084748459	-0.00440317485356844	-0.0055196315440581	0.000949596069024432	0.00260449334317543	-0.00950188325419634	-0.0107421194492331	-0.0237619979838427	-0.0232013372313336	-0.0230517079845534	-0.02832218682102	-0.0329008650500207	-0.0668252074252726	-0.094563469448164	-0.115756705369107	-0.139226733729984	-0.167993965037714	-0.200757353398781	-0.213070693968721	-0.183947313044409	-0.137337122072733	-0.0850561061745034	-0.0526314471986226	-0.0225199570097475	-0.0142968660294143	-0.0134252794462396	-0.00901629618476765	-0.0045796451965283	-0.00110430351149984	0.00014912304453637	0.00291501470437564	0.00632844371159601	0.00754074721912176	0.00973359159703903	0.00863070539660732	0.00878599940147911	0.00878764484059566
-0.0160884662988656	-0.0207498361601622	-0.0136110462602396	-0.0108784410041298	-0.0143570555766558	-0.0236894765925828	-0.0320638161469394	-0.0272303713416509	-0.0308826785289762	-0.0337769107129254	-0.0459456620647342	-0.0569653499672217	-0.0588572401442303	-0.0525848523438098	-0.0483604910919996	-0.044913292208789	-0.0401143291788784	-0.0516273739169716	-0.0549630177243794	-0.0638032103287274	-0.0575606625788787	-0.0579646342162917	-0.0600883905806912	-0.0880970044022513	-0.16487490203324	-0.366170346438666	-0.526187708159138	-0.556031553740939	-0.511612626792195	-0.476571686285223	-0.455672707525377	-0.420427355636736	-0.353349756044173	-0.281453677200591	-0.191472981036339	-0.110007269555401	-0.0523682207895166	-0.0374337365656651	-0.0358336275000018	-0.0268693515961411	-0.0231065746666971	-0.0187598167353304	-0.0148461309852937	-0.0109683525578711	-0.00746003242817498	-0.00711657769117018	-0.00459659969333286	-0.00345924697053793	-0.00288346585600977	-0.00322695664350389
-0.0294442888524902	-0.0288230298041479	-0.0206332537090412	-0.0231556151802623	-0.0260523653770091	-0.0367388741512628	-0.0438912901928922	-0.0555667661735386	-0.0560135204703088	-0.064309811474533	-0.0756218018746066	-0.0860067422782885	-0.091583130106876	-0.0977356483509357	-0.0993480130415549	-0.0939954515890992	-0.102546840157735	-0.114393241354739	-0.11401209680893	-0.112389537950977	-0.0926347317140503	-0.102257448455336	-0.125934785350477	-0.291683291160864	-0.629227135346848	-0.892483191850742	-0.924330225431639	-0.858694072491227	-0.781975085546854	-0.709102388411391	-0.631699150572807	-0.551037486958336	-0.456843660431495	-0.354107224101788	-0.259673600026843	-0.164129158022658	-0.0945710178730792	-0.0754322452730494	-0.071180958515841	-0.0587898332292155	-0.0534022655553358	-0.0469340072563985	-0.0408302462753462	-0.0351956360553168	-0.0338284602439203	-0.0331263782301574	-0.0323514422725993	-0.032565911441704	-0.0325034120174511	-0.0334478857421594
-0.0121342522758767	-0.0162242036149775	-0.0159399904606885	-0.0260207422650954	-0.0344543093454679	-0.0477090867027261	-0.059517181229554	-0.0815952291328942	-0.084686845268735	-0.0926556849394103	-0.113294389864334	-0.112165358615938	-0.130569510679335	-0.148997501249561	-0.154394866581405	-0.150085771265685	-0.168568694361387	-0.179516150633886	-0.184348568885963	-0.177653475708989	-0.153126769868854	-0.174410633775119	-0.290680716401657	-0.616017552971925	-0.910540719931915	-0.957754828539284	-0.901617265904291	-0.831087059671074	-0.76145738610229	-0.684927837991476	-0.609042531564552	-0.524043316236997	-0.434494924565001	-0.348014532530453	-0.272491107218768	-0.195386333635683	-0.129748358799707	-0.108247080051969	-0.102260327272105	-0.0962690019006319	-0.0895832425565317	-0.0820518279739696	-0.0737735878891529	-0.0706837384113361	-0.0715866807300451	-0.0719372540928323	-0.0742034794372688	-0.0741412031487503	-0.0761549056284944	-0.0792977375004679
0.0169663831363055	0.00688614910618846	0.00304204908267867	0.00149354471653193	-0.0159493028289131	-0.0277565489384184	-0.0464213092987747	-0.0598127645057146	-0.0717841033781225	-0.0848971980103037	-0.105146725410958	-0.118298253407664	-0.128854246665301	-0.147175399919545	-0.162084250428027	-0.179353955502483	-0.183275860856104	-0.193140605145479	-0.20038034025745	-0.20906101020585	-0.223513202448614	-0.308035330892179	-0.47060205507214	-0.724277945270978	-0.859065611203564	-0.858973134566634	-0.810827297911506	-0.754211541295112	-0.693640200530078	-0.624199902505194	-0.554979031776505	-0.47447134895824	-0.401116294136395	-0.332166901421821	-0.275588307936596	-0.224574831521243	-0.169547322301252	-0.14129373371783	-0.132721868379248	-0.123492812007218	-0.113929316465283	-0.106803986327272	-0.0995018307478315	-0.0967661335238465	-0.0953428498075888	-0.0940191878110061	-0.0963407263161098	-0.102908199610663	-0.106277884788525	-0.108898463482726
0.0469150999135609	0.0471338727794955	0.0498306616099172	0.0439889520956997	0.0368937416238618	0.0150519777147786	-0.00371250117473552	-0.0127420791235619	-0.0242513719650717	-0.0359069978607294	-0.0442824924801253	-0.063327834497126	-0.0729652437108005	-0.0842804200814928	-0.114671546208831	-0.124283902610042	-0.14218261443621	-0.167829296318207	-0.199779287542868	-0.236301868098797	-0.311617152747181	-0.426064899151874	-0.531744125074933	-0.664946950462874	-0.732313286430338	-0.725283556484446	-0.689130342432084	-0.63897950190988	-0.582958684056738	-0.527223803799795	-0.473949511384866	-0.413554354859484	-0.361084248922507	-0.311766903995075	-0.270520383755067	-0.228778981539002	-0.174271634890489	-0.141288017633228	-0.133255213190588	-0.119210218609398	-0.107581858386678	-0.098667361398747	-0.0936947772798643	-0.0919013782589412	-0.0892801538077621	-0.0922115474434406	-0.0915894411280785	-0.0974587854473979	-0.0993559944864505	-0.105094637446235
0.0895032314518112	0.0923610407014255	0.0929798763378714	0.077338192840279	0.0713459515057037	0.0556306930085181	0.047378036945991	0.0490704939527075	0.0477490229608468	0.0392843774599356	0.0170495933020911	0.00708496391971512	-0.0157489654286074	-0.0346836614080847	-0.0500006248280557	-0.0653275614421954	-0.0980260388612435	-0.13869016284847	-0.195859370625649	-0.268120201050043	-0.36863048090034	-0.466206670092042	-0.515262823657037	-0.57615974658261	-0.601834326942112	-0.597711461253215	-0.569932317860429	-0.530552009450312	-0.485955380368374	-0.443372377938221	-0.408406425048674	-0.364427426891074	-0.319039487935596	-0.279506386831008	-0.246442587764092	-0.212204458571098	-0.159934902219279	-0.126442030435783	-0.112215052961607	-0.094747014153255	-0.0832437409382462	-0.0765939074826474	-0.0729769761780493	-0.0700258698955593	-0.0668887355653067	-0.0691311614441893	-0.0695171356512741	-0.0787601513617157	-0.0802362927332961	-0.0836027093718045
0.112531532569151	0.116968827542902	0.117715787883649	0.109037445918026	0.104975921436513	0.0952858663382592	0.0990972331386489	0.0990973599020159	0.105629997081921	0.088787511586259	0.0779960728360776	0.0565959821523125	0.0365259023773061	0.0169460167264088	-0.010038809257186	-0.0389994297682999	-0.0748276277931418	-0.131005137637139	-0.202068672485432	-0.278323584678902	-0.35363469299198	-0.412331717583878	-0.436982306202744	-0.46742465112602	-0.481722229537949	-0.478542865061774	-0.462568219705137	-0.431793953486717	-0.399550948900354	-0.367395779019059	-0.339526870045954	-0.303666828235112	-0.265709898119148	-0.227751544986613	-0.197876864181289	-0.164530189003025	-0.122449383439371	-0.0877859923218827	-0.0737933746614762	-0.054615438116616	-0.0404066016075496	-0.0368774311355748	-0.0300331827055858	-0.0280425859207799	-0.0272705104441646	-0.033151047945781	-0.0338628578171346	-0.039558123641082	-0.0337144005908566	-0.0318769778949129
0.113625331814692	0.123192337091468	0.115312838079262	0.115519126985138	0.111765305876067	0.110302111806507	0.112979235175538	0.111313906610637	0.111169870089987	0.100982865392432	0.0867530194542113	0.0705453951532818	0.0505633457958596	0.0232591578220124	-0.00767688668108743	-0.0398568556410574	-0.081826108291477	-0.131709022382421	-0.196092990173564	-0.253584766916141	-0.301043441145678	-0.336394792929875	-0.349893182377308	-0.377257182806139	-0.38028558754932	-0.378871979259852	-0.364120068402414	-0.344986662770091	-0.321639628256958	-0.296055380945143	-0.269356027582357	-0.234646618555921	-0.200875376604141	-0.167840465045067	-0.142412271168022	-0.114851025651854	-0.075379761443126	-0.0469937241442253	-0.0367539529643454	-0.020969888461873	-0.00962937648828052	-0.000440981847331847	0.00637391803345939	0.00843923772801435	0.00638951059477193	0.00207925071251191	0.00192721510132254	-0.0018575554563386	-0.00179753178275888	-0.00309622691750229
0.0979489516881673	0.108129539697707	0.111825358077156	0.104444583926541	0.106197574513056	0.112381951819136	0.11434183609472	0.106157687050779	0.0945527432657917	0.0842105793788503	0.0668345321477492	0.0533398714528059	0.0391745147786091	0.0105717511864779	-0.0169812995956529	-0.0496933435477174	-0.0845154432288666	-0.12333986857707	-0.169188223837468	-0.207601291891187	-0.237845540641099	-0.263614745298843	-0.274871675696887	-0.287593146846967	-0.29248181757396	-0.291621438344812	-0.280283606116588	-0.263897787974036	-0.243194811905503	-0.219275365008568	-0.194167536438873	-0.165648236079139	-0.136849323914296	-0.112016852340749	-0.0926092604674459	-0.0678214782721476	-0.0364911073744795	-0.0149051148771794	-0.00704221777096818	0.00835871144868806	0.0190711870199863	0.0287125950772462	0.0320960835894555	0.0371337137419159	0.034288499019464	0.0323492410301827	0.0270672597870243	0.0225741676742126	0.0177881135492159	0.0122924778964156
0.0937027337861957	0.0934647853498201	0.0884818055995737	0.0826495662291106	0.0834693805596651	0.0906149869238344	0.0874728496046827	0.0802849349430189	0.070598203000494	0.0600289742439762	0.0475275950580468	0.033067458939276	0.023605888828405	0.00283541375161609	-0.0270697258751541	-0.0506288935685064	-0.0769077527357707	-0.100293402614335	-0.12988216319303	-0.155737554056921	-0.176994177504886	-0.192887818493351	-0.196012416892865	-0.208105249572173	-0.204301418520362	-0.203194533177266	-0.196199337851662	-0.183809963210846	-0.167801020426356	-0.150428535567952	-0.129455758465724	-0.107850146496138	-0.0883366068359962	-0.0677510701251411	-0.0521667054791586	-0.0345188219606378	-0.0130346424638075	0.00221224867456422	0.0102222227127291	0.0215058530648005	0.0293311910826157	0.0381365238300659	0.0416496740121405	0.0461663948855729	0.0431006958306901	0.0398194172424297	0.0337757020667826	0.0302493773978871	0.0256660868458193	0.0191000716980827
0.0721544263814587	0.0674962074525585	0.0626969045541869	0.0570014963457608	0.0601016881499104	0.0594563163165411	0.0583337776531395	0.0539693308486638	0.0490172670731967	0.0396882304551192	0.0313400920604966	0.0207722100094621	0.0139240312939337	0.00055480509016717	-0.0249219869400029	-0.0386850344633906	-0.0552554092323949	-0.0677583139268726	-0.0851750222908975	-0.102129998863739	-0.116169343088627	-0.126540605494953	-0.125940249334721	-0.130780506509178	-0.129325455133959	-0.129899067168536	-0.121493443864594	-0.110323215445459	-0.102231930667481	-0.0918335698192361	-0.080206241924248	-0.0661699767378316	-0.0535459691553526	-0.0387360507140142	-0.0278646884431662	-0.0159349248723118	-0.00212549138909709	0.00780492081054745	0.0141920251789465	0.0216382007376821	0.0287654744272793	0.0340274322808318	0.0375778576335688	0.0445083193248254	0.0396047495540701	0.0372469422782111	0.0311040107956025	0.0295795020446409	0.0242841000348351	0.0189941306060065
0.0409400679368754	0.0233543534296356	0.0266162180817117	0.0248888366861111	0.0272610042269146	0.0249430366987724	0.0263853082330506	0.0281106372124091	0.0261617637501193	0.0218860840631437	0.0162059933096159	0.0109448783979448	0.00598457086253472	0.00248711966778646	-0.0114087398597053	-0.0183293193457435	-0.0246826258397825	-0.0317050893689903	-0.0401200146194142	-0.0497710321911142	-0.0586849731456852	-0.0661833432561995	-0.0644335612782623	-0.0653405723559602	-0.0644330419625668	-0.0642661959729531	-0.0623437273660144	-0.0563134251349559	-0.0498685963411908	-0.0439064945730267	-0.0387000235758619	-0.030913485294009	-0.0269551564078957	-0.0188428052377691	-0.0128424478728722	-0.00833598342116045	-0.00169822158808397	0.00541235152254567	0.00889139283439904	0.0122451224383949	0.0146340857112125	0.0173942236025306	0.0216091064284061	0.0235347848862495	0.0208356309182705	0.0195814360519978	0.0194827857630249	0.0174966937019634	0.0145051917534263	0.0109040198270507
-0.022204404914345	-0.00674800268794681	-0.00838453266341198	-0.00681208449171758	0.000406001599744607	-0.00211263151008795	0.000533352610392421	0.00183803819995814	0.00155378871910719	0.00406999542625604	0.00319731950634339	0.00530178589118688	0.000372004607972397	0.00641850188293046	0.00504562369854137	0.00372349033933059	0.0030527107100586	0.00269680288712174	0.00443622636546909	0.00306307300564765	-0.0018321568858641	-0.00268800928244737	-0.0034966310748743	-0.000533030111503467	-0.00262462771399426	-0.0057696061429899	-0.00765996462282144	-0.00744627519796284	-0.00584149969898941	-0.00275813703164685	-0.00345698303661966	-0.00265500838386928	-0.0038800865099617	-0.00360296678982401	-0.00365737585851355	-0.00352434442265017	-0.00480637753657526	-0.00309127362168352	-0.00252249513640475	-0.00308048967110538	-0.00329921399426236	-0.00276206269296913	-0.00201311278852407	0.000926593625264337	-0.00103012570723486	-0.000848426662963312	-0.00117351092644667	-0.000145078303869741	-0.000602076300011861	-0.00121076520761064
-0.047387796321878	-0.0311999374896641	-0.0356410357095146	-0.0349006103539225	-0.0291388199432089	-0.0289330547931975	-0.0258579430636872	-0.0238774067810316	-0.0202395530331762	-0.0103486598078138	-0.00677942516404865	-2.21401077738933e-05	0.00186894062417063	0.00824101886335484	0.0185409104802848	0.0277699695210173	0.028829174997701	0.0361435405350769	0.0433552750686663	0.0493929810395557	0.0554027137172454	0.0575358997347417	0.0583970532556999	0.0600818599666869	0.0554767197582985	0.0541061346795065	0.0518611062175655	0.0460693831338998	0.0399458453191404	0.0341103769337283	0.0274764518895809	0.0238159736874608	0.0157794124709531	0.00912501491298003	0.00384964597832972	-0.000755468831373116	-0.00770874369556952	-0.0131389473652015	-0.0172407582800091	-0.0209974395019258	-0.0234280417110471	-0.0247337496897286	-0.0274813818572592	-0.0288260874469882	-0.0278805083963333	-0.0234984998732188	-0.0205343846094725	-0.0176162285662259	-0.0168213683521556	-0.013422225001241
-0.0761056951231835	-0.065940718516916	-0.0613829865194342	-0.0595294894923654	-0.0551837647399546	-0.0513674904488027	-0.047976535505261	-0.0442655014957163	-0.0385291589574547	-0.0288340307708497	-0.0204339510060911	-0.00776541343131743	-0.00120261034306704	0.0122334361442997	0.0321170750738859	0.0484620176900817	0.0581815237834996	0.0750711906043471	0.0892329309336405	0.102894037381846	0.112635307848136	0.122919450186503	0.128326878298095	0.131883124435994	0.128050433069499	0.12712456489419	0.119928065591856	0.105142515555829	0.0908303883903408	0.0748040843389757	0.0613964961584746	0.0511786586070185	0.038012838558323	0.0246156868909469	0.01380738907308	0.00391582492211489	-0.0101298516275837	-0.023215778017473	-0.0279971637766509	-0.0345726237154688	-0.0410999664197493	-0.0453976510309153	-0.047814284331106	-0.0507592850594768	-0.0478085920577716	-0.0422389501338577	-0.0353568678081373	-0.0325183389675598	-0.0279544328349068	-0.0246347728297949
-0.0854834714276417	-0.0922799629209317	-0.0876647785907048	-0.0788422832796823	-0.0824527611095807	-0.0736075379090668	-0.0701751816357647	-0.0661320678653646	-0.0601499142491033	-0.0502558389181391	-0.0332043002009712	-0.0241282650655692	-0.0105137433265056	0.013675452104305	0.0452771360396614	0.0679177198270875	0.0878895737748487	0.113633367645904	0.136717820954762	0.161938873183469	0.180197486407772	0.196589802932846	0.204258153354998	0.210504623752376	0.209089253636155	0.202153789048024	0.189857773533428	0.171716394406773	0.14790836569961	0.126880368013083	0.106835576126417	0.0871515970687961	0.0683577271609055	0.0497370846623618	0.0321768199370765	0.0167828955322449	-0.00561185566651956	-0.0222520936841009	-0.0296002398643011	-0.0381075594129804	-0.0477178966186941	-0.0538846001896505	-0.060148716139734	-0.0639093462820953	-0.0623089198018815	-0.0530245417799499	-0.0435199936653025	-0.0398514971855916	-0.0361503079274066	-0.0298979739536039
-0.0929607427074697	-0.0950465368023471	-0.0988071801731903	-0.0977512286270144	-0.0988286279597298	-0.100027897478417	-0.0946719854470136	-0.0895373066871788	-0.0793441409448973	-0.0651495891949005	-0.0494895238587953	-0.0414034496993683	-0.0249650847823235	0.0115312650050769	0.0418041515551011	0.0711283616111538	0.105619842807088	0.145404155891314	0.183032585252498	0.220932266892377	0.245907865994306	0.269389634138358	0.280383216264218	0.292334894184421	0.295076927851301	0.283491764465959	0.267775263779801	0.247283001993003	0.222361708409507	0.194004825994827	0.165178435051952	0.138881500624873	0.112164472928805	0.0824782953237597	0.0610349686463094	0.0410287980146257	0.0120285498486225	-0.0106171462064672	-0.0208224414084951	-0.0317955186510094	-0.0427862186472286	-0.0516413293213477	-0.057909049791222	-0.0615991548928076	-0.0581044532668078	-0.0496759660155604	-0.0383836082012249	-0.0373406853755008	-0.033758887538821	-0.026635049734626
-0.108537110494499	-0.114365851034992	-0.116390660677391	-0.107300294632771	-0.112852357008353	-0.10347532142987	-0.103054795808077	-0.0996954781711851	-0.0940395415905782	-0.0861813265848012	-0.0707719674862112	-0.0555397070029568	-0.0321375744587846	0.000181456629462525	0.0276303112828307	0.0592784609400094	0.106588269792833	0.159808883811402	0.214165677128895	0.267909846721056	0.315103011420518	0.347312115180421	0.365142304504927	0.378722332965585	0.385456195418504	0.380904148585485	0.36870536554266	0.340033432127477	0.307010394614919	0.272943134066392	0.242510850680539	0.206834121029576	0.170155475765911	0.130698337022323	0.102431794074021	0.0773455184055324	0.0433572310205169	0.0188143463327458	0.00677482491916078	-0.00567205848825511	-0.0218822765379175	-0.0323328382876122	-0.0382801341405268	-0.0407867125142819	-0.0345769426653135	-0.0304219009139535	-0.0227077200131893	-0.0196697202953945	-0.0187640908923846	-0.0130459591886238
-0.127230104001454	-0.115072170258083	-0.12182050395716	-0.126428434777099	-0.117941778416436	-0.0997378088535722	-0.0969864057634496	-0.0928562957206757	-0.0885984302438008	-0.0869757224446429	-0.0707639685797194	-0.0530401435896969	-0.0359317868167397	-0.0112502934730557	0.0139197947977927	0.0474673143838188	0.092665050336593	0.155441516595208	0.225563138131751	0.302520539454146	0.369993092747398	0.431144329144993	0.461123898285284	0.478674415160715	0.487663163342229	0.484967519661237	0.469317000871997	0.440987396576532	0.402806289472145	0.361454863849684	0.3180158451048	0.272563332246018	0.230552541264777	0.183536418861827	0.150665416408312	0.122017184982025	0.0829395402147799	0.0531372824268217	0.0412519933576556	0.0277289932051302	0.0146762361411529	0.00114671358778495	-0.0052013411528746	-0.0065082540047058	-0.00310206893725315	0.00438949011543784	0.0107792823503438	0.0197792143736964	0.0176849063587642	0.0168566435373771
-0.106341666156214	-0.112965121673547	-0.11948667734255	-0.111890575781921	-0.103665713887444	-0.0823451333285302	-0.0709592719099447	-0.0745580257848349	-0.063229639221923	-0.0534392541395623	-0.0457847439534712	-0.0255155946648955	-0.00814449716367448	0.00812694874253568	0.0306928438992357	0.0489581202984365	0.0863958800711	0.133718785719295	0.204081679906221	0.300681988518225	0.400319200333395	0.494862594697346	0.554874103111923	0.588992236077215	0.602435512240595	0.593310818492151	0.572883971963118	0.541186127362114	0.503516112415669	0.450767859975282	0.397363505078984	0.338218835602895	0.284005595034712	0.235249608127326	0.197395331031943	0.162526454725135	0.118363314901311	0.0832741770757215	0.0720458780821071	0.0602132262472438	0.0483326572385039	0.0398113080909187	0.0344910266882975	0.0315952547090396	0.0344357535811737	0.0348035915854024	0.0411119963322926	0.0509271575102783	0.0523206034075516	0.0534451669259406
-0.0888792437932373	-0.0944885260943893	-0.0968109262452974	-0.0970903814711926	-0.0880284788177776	-0.0720175544987036	-0.0523814663420435	-0.0414365032818139	-0.021444090110403	-0.00285986599099499	0.0109561676765366	0.0152821517837659	0.0345649270625367	0.0490613028033904	0.0682401698281738	0.0854919440748329	0.10566033282097	0.13874911697052	0.184205199770991	0.262232239218176	0.363554589054542	0.500126932159264	0.619731334640716	0.686867712934153	0.728995565927748	0.716425757874801	0.690910179245128	0.646460956426831	0.601047791975434	0.545431973233157	0.487136118417162	0.412999416219163	0.339988936207151	0.279427372026535	0.23189363198199	0.190040158917359	0.140716994516112	0.103772334256321	0.0944183826780659	0.0853496534837518	0.0728393297734225	0.0657368182607867	0.0614906790165194	0.0615296901091156	0.0616270175728912	0.0614887286091284	0.0667212247927071	0.0696014227995457	0.0731435043390034	0.0780783966475547
-0.0750424899286841	-0.0718214913244702	-0.0716817060928559	-0.0780074278429706	-0.061259132314224	-0.0470120067116079	-0.0329162373513559	-0.012815194439156	0.0123417516453736	0.0240519058271018	0.0447671374745786	0.054522702960639	0.0755168700581945	0.0880091982476983	0.0948564506013874	0.106050900969283	0.123447455775439	0.142151891620274	0.161741627060858	0.196353406853086	0.261502279685424	0.393891275791209	0.562417700988402	0.718123570369205	0.826151486291248	0.834790540953573	0.80356022472654	0.745078641516657	0.686771109839049	0.622425550841964	0.555978914459097	0.478029067920819	0.389171382021104	0.305943623849881	0.238972386130154	0.191483467242544	0.139955172999569	0.10231762684464	0.0953274418468673	0.0872426364484067	0.0769454109342548	0.0700266266107437	0.0667219020909873	0.0686733683587618	0.0638458884255615	0.0620202963867127	0.0662896716552237	0.0691074422697696	0.0721636879523122	0.0779397491804258
-0.0557836537852318	-0.0573379181085286	-0.0460910542862341	-0.0506208018555857	-0.0393605295748835	-0.0301927453460584	-0.0180213511736	0.000259434090882641	0.021126621288475	0.039414371199209	0.0539631966750116	0.0687596435983437	0.0863824768350673	0.0927765417316337	0.109778340505131	0.114017878782875	0.126288958700862	0.138548403513228	0.133070948234911	0.1407157806706	0.154482618096575	0.20559322159296	0.348522407061442	0.598984153816498	0.84852657449027	0.928697372295829	0.904522105306296	0.836076522113711	0.76354353849348	0.686675179533035	0.608395144722786	0.52627060682293	0.433039752154922	0.328884884063099	0.236125113562031	0.173181454129415	0.117363875729462	0.0840166579763795	0.0777529434129497	0.0708583954399909	0.0627696679231406	0.0569614816830024	0.0527831310702263	0.0522025238373553	0.0487389624951779	0.0477951432697485	0.0484781840914419	0.053267533396804	0.0556620550477114	0.0618669712861007
-0.0438067278231763	-0.0426454228746173	-0.0363193018313998	-0.0335209103448758	-0.0286245148975635	-0.0161684505095072	-0.00602339086683219	-0.00255032572304055	0.0109263439832703	0.0171408550812421	0.0369684696409553	0.0504978269418249	0.0573857352060633	0.0612746004127752	0.0738799900916037	0.0834318397150713	0.0881148336583122	0.0959858227995288	0.095243288225743	0.0925591488379388	0.0759449837903491	0.0844553623392263	0.140698289925643	0.280060527805365	0.599198391176586	0.869027352681778	0.935174501959911	0.865500077103583	0.784672551928622	0.701560050093456	0.617983906665405	0.528633078116463	0.432601943762915	0.32032328977809	0.204437126135656	0.131795310689443	0.0777380715393385	0.0567412033467942	0.0527608873431775	0.044855650352157	0.0384832454499878	0.0344676751046361	0.0323790462955983	0.0284812827606464	0.0251355761734889	0.0219245969135914	0.0210060138128771	0.0237537165169745	0.0244036053133098	0.0276397327917836
-0.0298902675461044	-0.0262378242779594	-0.0159870366483023	-0.0250275021899878	-0.0207366691503093	-0.009424184465129	-0.00650397092130199	-0.00350940804005863	0.000295811036112099	0.00614004376249572	0.0147865145649121	0.0248161186850992	0.0363438584262474	0.0367727710896988	0.0422809625734759	0.0445155592385335	0.0464260893589941	0.0488056669892996	0.0539286752832055	0.0493762529223392	0.0372667592574853	0.0384010533251734	0.0546166300833683	0.0827376115316128	0.164564967142413	0.338238465312876	0.551399043872241	0.645196789861783	0.609241347896477	0.528831676558035	0.449806618424904	0.351768340342023	0.278198252380624	0.209920566876481	0.137917714558722	0.0835405463651042	0.0421780592930201	0.0298969270400328	0.0272211771095223	0.0234668033719873	0.0227147601883216	0.0215055817773916	0.0191092797568507	0.0137270214205079	0.0101119179700421	0.00644263606358915	0.00514740331722418	0.00444106980737185	0.00416637872150526	0.00631914742460438
-0.0336914328172225	-0.0233992192183193	-0.0317286452924387	-0.0239668996475651	-0.0219893610539686	-0.014300558110253	-0.0214587835260402	-0.0191569368702739	-0.0138615086795766	-0.00634407577430619	-0.00334493091498322	0.00131668317860076	0.00636822039971416	0.00271329871219359	0.00915192199052747	0.00668521396254332	0.00790518037311732	0.0102807700647078	0.00999164695800897	0.0117825994459496	0.00980452396003093	0.0138026149484231	0.0149273685198383	0.0173909268807593	0.0243834466020841	0.0393061924691362	0.0986926621934849	0.138919914595293	0.160912157364794	0.171876879935171	0.174865399953797	0.138986601880885	0.104567711577505	0.0740789956023261	0.0472938505412373	0.0313303747396794	0.0129736400205936	0.00505859221214559	0.00469555538769532	0.00445763016442997	0.00697644187027301	0.00729717854137235	0.00503529409455749	0.0014422889728684	-0.000856247502584051	-0.00429656704599783	-0.00533713743350724	-0.00956263214767022	-0.00834916043864758	-0.00853145766337366
0.00697587711761743	0.0113891299119263	0.00852164818029729	0.0144266714641217	0.0155277617428265	0.0177268295578923	0.0104595832063449	0.000399588937787888	-0.00500834673340648	-0.00407040974231334	0.00296722115028538	0.00730034691235881	0.0119539156042123	0.0104618698012281	0.00938477124968501	0.00307590509334149	0.0069050238724511	0.0125385865807519	0.0123000125637094	0.00503841169117897	0.0011880718041969	1.7106014687467e-05	0.00289014985138757	0.00352931488098651	0.00424651909725304	0.00941240527258083	0.0223559355426115	0.0566196019635775	0.105171093632221	0.145562213820713	0.163040646788041	0.143259679536948	0.108547597344874	0.0588369884885395	0.0303633029946643	0.0232974765243559	0.00193795257966813	-0.0129181804263822	-0.0112583543118496	-0.0123454801908106	-0.0100017909721415	-0.0115696768129279	-0.012308117482106	-0.00343476155642671	-0.00616158490760919	-0.00561853036745084	-0.00836655915938186	-0.0180913721516948	-0.0134578887357374	-0.0130896053342701
0.00126934874811497	0.00168224951887644	-0.00321334879161148	-0.0035476688131539	-0.00202821302024439	-0.0100274825937536	-0.0152708258335214	-0.0187292790261191	-0.0151789683585697	-0.0033239115932254	-0.000662039076562128	0.00139098353612452	-0.00283513266362742	-0.00931099538421934	-0.0112894885680855	-0.00987734804196579	-0.00978456247972076	-0.0115345108374529	-0.0111321275841384	-0.0114698329697847	-0.0173621781684522	-0.0143481352776326	-0.0133672440250126	-0.00658150915110651	0.00195320598570737	0.028327509387039	0.115541444653649	0.255685140638705	0.350510977610898	0.365532492501175	0.361345310139685	0.336382224767651	0.302456114722109	0.219347867074741	0.129687841439178	0.0519586782127073	0.00872756312273739	-0.00346760576075936	-0.00276410185772312	-0.00217147978127535	-0.00671783112011214	-0.00788324524929983	-0.00851194231649583	-0.0012849155426451	-0.00215495515262175	-0.001621017659275	-0.00724394084901538	-0.00743891680306792	-0.00938124994279791	-0.0113193584114995
0.000283813539101279	0.00162379688282909	0.003588087623293	-0.00136113798710534	-0.00258731136249199	-0.00220814345097712	0.00207182180405626	0.00419243314861596	0.00360640198504458	0.00183718202959486	-0.000912300514996522	0.00105612462073313	0.000462089834428376	0.00206504231054122	0.00282719732286741	0.00408633973344499	0.00427250712888697	0.00435909936891043	0.00401384167032561	0.00425444300400337	0.0058676086274461	0.0103076168893953	0.0220197400674075	0.0484805228180473	0.0968250247013278	0.229205323206709	0.484098168277417	0.572711722932303	0.554900302454178	0.508859600371776	0.471277685643289	0.432195130417501	0.408121974080788	0.368365594627321	0.326492423639754	0.236110561334558	0.112909569871064	0.0264804808576241	0.00643483638953968	0.00264896738474256	0.00587449328164179	0.00666874075242421	0.00626239675355246	0.00742455534180859	0.00479867991738892	0.00455652065963054	0.0039840815888034	0.00434171033372561	0.00396951811136887	0.00430583409229266
0.00313812653542328	0.00402486242223518	0.00660133519476672	0.00370329585368817	0.00187645005382125	0.00216774228648273	0.00533689375336515	0.00758218524354096	0.00658033630238636	0.00507610251225006	0.00484251038755361	0.00532756146189632	0.00650962590181994	0.00749892641994763	0.00798032525994019	0.00890875734512849	0.00931914608466687	0.0108917587036475	0.0122373236155695	0.0166888292458845	0.0221936110711629	0.0347319813259729	0.0657191957371423	0.137887900988121	0.258328637781557	0.433425976161759	0.54194095754538	0.559371797264094	0.536368443568477	0.497175461575882	0.457701631018634	0.422187609856202	0.394834388615697	0.367192213938156	0.335019740075062	0.280696708857513	0.19539246562376	0.0952008783565123	0.0454959649253417	0.0238612098736415	0.0168241934497848	0.0124962864043949	0.00826026333693275	0.00694008282375491	0.0059313754783142	0.00515598558827078	0.00503533428613681	0.00440064906472406	0.00327940598734981	0.00336531368218559
0.00570675760184155	0.00693900094097906	0.00752511584659324	0.00560075142563383	0.00516821445718388	0.0052778686346275	0.00845822296935649	0.00985297676089696	0.00986550273001352	0.00934649832939233	0.00825893526635472	0.00923453126114388	0.0109277116012581	0.0121073755433167	0.0127962219431688	0.0131496479188277	0.0149068229387796	0.0177626548409118	0.0213172704246118	0.0275599710266946	0.0372382415719897	0.0568149588979128	0.0951339102129922	0.169689163837132	0.28399122611949	0.396758081627928	0.465764805571369	0.475238882418294	0.449646652327234	0.41838625218544	0.388862112005286	0.364762471235275	0.348485005909618	0.329442001031805	0.305034102236354	0.258859443414528	0.193041343309533	0.10968778098583	0.0608615079785637	0.0352940446656744	0.0236330191107049	0.0156201916774623	0.0105137882573324	0.00807446587886658	0.00694980421664399	0.00468495783218057	0.00303178661036535	0.00243193027969931	0.00232475960596967	0.00213207169618179
0.00706226002553995	0.00763235137439393	0.00816587342438663	0.00880229675330836	0.00913235338463066	0.00950378760346383	0.00859309767340945	0.0086874344189608	0.00971122711120379	0.010342807918465	0.0115313736856841	0.0119395751704879	0.0137584412049012	0.0145417400707648	0.0156797275076307	0.0173183842549101	0.0204871854776003	0.0238407355883496	0.0294134481075131	0.038534171953988	0.0514277115603527	0.0747694774796727	0.115080514623508	0.176808827376567	0.253784336696393	0.319605294935713	0.355755480010782	0.365525409695823	0.357141986499448	0.339018906251468	0.320885865692712	0.302632393516649	0.288418555307022	0.270800789200081	0.250626050966616	0.218461505864553	0.17074641444325	0.118787387366714	0.0753037276483225	0.0474255831012074	0.0305930745727071	0.0199077078650708	0.0123708987535475	0.00753387082410007	0.00503974493811953	0.00288656479472009	0.00048309912554592	-0.0012216145413991	-0.00216819269904144	-0.00300833787213052
0.0102385079863791	0.010272993005611	0.0116557194382804	0.0123336106534816	0.0125894658993318	0.012531462341492	0.0126702817098692	0.0139133428644989	0.0146185851741228	0.0154649510466398	0.01626746744599	0.0169641676301346	0.0183594649857532	0.0201380713199087	0.0215673129604261	0.0248287735801519	0.0284934237464267	0.0333771705793395	0.0400187591016865	0.0506665805705722	0.0648329379851864	0.0885716376443865	0.122033882386157	0.163808662777108	0.212034196320248	0.252501639926779	0.276040227921092	0.284974925652313	0.284392430565516	0.273804226138176	0.261423434734661	0.248505637888245	0.234512888357127	0.218954057074099	0.199789768135596	0.17221699306559	0.138902609118103	0.105133285549284	0.073799253053801	0.0505081270060333	0.0336473106072653	0.0226995674492513	0.0147684117438428	0.00953969354571471	0.00549525655901428	0.00236985011780565	-0.000646638684832942	-0.00213645784671517	-0.00322488271659973	-0.004033387385197
0.0125034308659777	0.0130413841813791	0.0134295484269312	0.0137248747944676	0.0145161817462394	0.0150985119256286	0.016065787803376	0.0169101461674716	0.0176133066591143	0.01894555117981	0.0199611690152469	0.0216793474134118	0.023268791469805	0.0250554893098267	0.0266832759488492	0.0299674218968632	0.0343528839510248	0.0395080972950236	0.0464290408518934	0.0570829256357798	0.0707098983212122	0.0888880740235524	0.11374887707158	0.143231496773611	0.174063124726928	0.199923956246923	0.215919988240001	0.223291446801545	0.223437587594085	0.216800734454197	0.207300407076543	0.196894781859152	0.184369407564172	0.172402285678769	0.155531634329221	0.135174665151477	0.112115951431857	0.0890086265836953	0.066212991873382	0.0477103949420841	0.0342231599347486	0.0242082467225387	0.0158998325622272	0.0106942398212391	0.00570030019310647	0.00194885227371253	-0.00116677215365024	-0.00291311070019894	-0.00392655418729858	-0.00563726152991372
0.0137360832757918	0.0154516565602322	0.0150605618263096	0.0155715685857719	0.0158565975117904	0.0173325284929913	0.0181161135311819	0.0184228107107716	0.0194588163287311	0.0209180971832446	0.0225623498775029	0.0243244363912705	0.026151138288259	0.027616738423149	0.029820771704237	0.0328781114627652	0.0373058117379757	0.0433023980192388	0.0505689880540286	0.0600687270057964	0.0709691984018204	0.0858953771174755	0.104639702288078	0.126437566754842	0.146580949390808	0.164045641232162	0.175808271605803	0.182316383617134	0.181124808473779	0.174326675383384	0.165188224772826	0.15642110614219	0.147531889496613	0.138143442684437	0.124842840508057	0.10881609644287	0.0920903232445073	0.0753412632475357	0.0594739011792721	0.045017182955168	0.0329503942122092	0.0237223538336115	0.0165409775159867	0.0114656458216332	0.00590630361683684	0.0023257213051105	-0.000300707391942974	-0.00244904694619057	-0.0038742745821317	-0.00501744792904569
0.0144192773638283	0.0155372732054572	0.0164071764355355	0.0172685038822751	0.0179933311781075	0.018779069353052	0.020472798410601	0.0198829351283298	0.0205841076206864	0.021568226737953	0.0230620229336798	0.0251180232661692	0.0268194284322425	0.0291849301524522	0.0311582743509897	0.0347582054687566	0.0392809411604243	0.0443215978285317	0.0508512238608355	0.0588451886750128	0.0682203799960454	0.0789460962195807	0.0927443101785649	0.108480560735332	0.122164561774909	0.133585294254341	0.141521357933639	0.145176910562237	0.143997946694454	0.138674047221475	0.131320310776792	0.124597153087607	0.118629452427689	0.109679936841075	0.0983622177950936	0.0874346293222452	0.0752294145224377	0.0632759526896684	0.0515085418186929	0.0404332936935064	0.0305824056754135	0.0234759702039035	0.0163753446356905	0.0110725266238263	0.00673569575948668	0.00358752848411501	0.000747861326906986	-0.00111889027106275	-0.0027144936467272	-0.00315840717874435
0.0145265952533085	0.0164654946702055	0.0166612167336508	0.0175124483409384	0.0182263015871543	0.0190124098605171	0.0203072544717162	0.0197764337007608	0.0204207228921543	0.0213543228276369	0.0222777553748345	0.022874068726909	0.0248305973622123	0.0271553409099552	0.0294601039053675	0.0339683328295281	0.0374755924490743	0.0416212255748725	0.0470285483647426	0.0528901393672147	0.0603234006376193	0.069005616017812	0.078602233470178	0.0885176684744881	0.0983811322928143	0.106327476159088	0.111394454630686	0.112461376062382	0.107427878855806	0.103963678980552	0.0976881742506856	0.0942208375687538	0.0896640770939986	0.0839728821455971	0.0763737219758739	0.0677618908624023	0.0588490850496262	0.0497270850802471	0.0404471856471808	0.0320131703168188	0.0250219503916297	0.0199165932639075	0.0148288321338472	0.0106103883846567	0.00738852668525657	0.0044072289807058	0.00237475128190218	0.00011491846912349	-0.00124462183943695	-0.00242622970117893
0.0151859766933209	0.0167464062944575	0.0173323260397011	0.0186515025916138	0.0196986821818138	0.0192534466758234	0.0195235662053537	0.0199725609698654	0.0212184636024359	0.0224397106681071	0.0233855852085416	0.0247636980988229	0.0259524685049075	0.0281843233082454	0.0300464483884116	0.0339399347755221	0.0378354137631298	0.04160719811553	0.0459763578485543	0.0517501180799935	0.0574619258561547	0.0634090489565967	0.0702780499240096	0.0758075215722044	0.0816594325696815	0.0866356305258072	0.0893222784709202	0.0879389221784574	0.0834313738654492	0.0790051873426923	0.0748911837244913	0.0720677419791761	0.0679620596513257	0.0646836855085806	0.0596691061816154	0.0547049363205545	0.0490171959844847	0.041878770753551	0.0348657823374059	0.0287778751974408	0.0234511365241209	0.0190235561104606	0.0147391590148672	0.010254212610189	0.00702401508061102	0.00359907471734306	0.00203233561340356	0.000333786050989373	-0.00132473147909431	-0.00192205666050499
0.0161010086482938	0.016240546518797	0.017511362087012	0.0173523552268332	0.018093858600184	0.018465516161806	0.0193726490335627	0.0197739807951009	0.0205695252322741	0.0214980289583198	0.0227073526524918	0.0244128840926931	0.0257656248924699	0.0278123942291539	0.0294852155673213	0.0325435042106173	0.0352864596151187	0.0385737392869992	0.0417550351905703	0.0458598250214956	0.0499188456619413	0.0542156745858713	0.0599284018910729	0.0642504139337657	0.0671834463598106	0.0696970418566302	0.0696537968215652	0.0681120963813647	0.0640585558524071	0.0601056563034175	0.0556113464340649	0.0534364156524086	0.0509498559750242	0.0493427232295707	0.0455985752696902	0.0420772287201474	0.0382325339900976	0.0330698862391959	0.0285395871226647	0.0233789689659979	0.020038365559112	0.016179377189655	0.012429235807171	0.00922153426604271	0.00781203851608751	0.00532707690835094	0.00349608801692922	0.00126012265259931	-0.000662740186109909	-0.000782676160953654
0.0146144670671445	0.0150591149984721	0.0155780894222026	0.0159938293702994	0.016640483216123	0.0171244138495405	0.017821651685207	0.0186826420472182	0.0196321194970194	0.0208756806192517	0.0221293730332678	0.0228323084106553	0.0245030654844619	0.0263728465658597	0.0277525493356331	0.0305098167383741	0.0325142956992807	0.0353456593038071	0.0381211192052225	0.0413474757817754	0.0446575970390744	0.0484390284287914	0.0522261435565962	0.0538881359443405	0.0534507787240919	0.0538007467515412	0.0527709059973123	0.0514815954007903	0.0490466215809628	0.0467043927637042	0.0425449473772085	0.0398027068398762	0.0378760206707804	0.0370692293781823	0.0349981961296916	0.0327859965730563	0.0298694837833509	0.0260103858130445	0.0229610532661944	0.0207679987739703	0.0180255702541567	0.0141194423615179	0.0105821588500088	0.00832128959141428	0.0059410489035771	0.00331115961261755	0.00348334454856198	0.0021428320195407	0.000531997691747377	-0.000188403123935964
0.0141780182179996	0.0137138691345307	0.0146567583171518	0.0147894078524904	0.0155176711257493	0.0167705204138356	0.0169639937273594	0.0173473669157977	0.0179949756279636	0.0190524724218836	0.0197264365953992	0.0207935206338973	0.0216997964840667	0.023461620268678	0.024281587589503	0.0263513552058509	0.0279065613510564	0.0299125782207753	0.032359366386404	0.0344674327818512	0.0351966295948387	0.0377366954222442	0.0394033716818889	0.0412932661065706	0.0403932821135594	0.0401402515742354	0.0396709521940925	0.0377814874535133	0.0352572850377143	0.0327265963635863	0.0301781253887572	0.0283662844144975	0.0276065822618191	0.026728517932556	0.0257004685678612	0.0242896549390106	0.0221838708133081	0.0193218067777385	0.0171719189389476	0.0151882660719368	0.0128912137401444	0.0101475725481282	0.00851352214234149	0.00717272709895606	0.00582275424976593	0.00409029971980238	0.00267572582016407	0.00151971939629584	0.000873778370102327	6.52960403851437e-05
0.0127875332461085	0.0129631805474252	0.0134277492843565	0.0140374721991292	0.0140025166600458	0.014785431715882	0.0151047793273496	0.0157115768150841	0.0164292544499651	0.0169514706339998	0.0180129257578412	0.0179953843765554	0.0193844671983692	0.0202349374432492	0.022079506786351	0.0225789227728614	0.0235102971025146	0.0248881925395573	0.0268026500467944	0.0285216900677577	0.0295181209447561	0.0307133417887409	0.0306650771313985	0.0315512641167272	0.0297981942053319	0.0289470689780459	0.0272217989632082	0.0256393534409864	0.0241553667283359	0.0226839452101269	0.020299106808068	0.0195362995510564	0.0187765210642851	0.0183912521078382	0.0180983557549362	0.0177968548381196	0.0163643342135	0.0145679951796994	0.0127806975027872	0.0111021566981277	0.00987142810070423	0.00827024283476083	0.00676857675050239	0.00546114343267285	0.00433802216391643	0.0038174466107326	0.00241500026133803	0.00168936207106	0.000857436639591631	-7.81888180539517e-05
0.0126380220664062	0.0118823724074352	0.0126036694010127	0.0126515003481928	0.0128631581542837	0.0130757107809114	0.0133444874699759	0.0144388773959973	0.014546994193768	0.014390671864218	0.0148846088205245	0.0152703165944782	0.0166010913733048	0.0165594068620047	0.0182071234400351	0.0184999265493933	0.019054796723692	0.0197341015689925	0.020776776826551	0.0223308369941095	0.022762774171681	0.0230162131835241	0.0223188703942315	0.0228269651161801	0.0218436087416846	0.0215322627514235	0.0200988601666521	0.0186425995011203	0.0166908428739166	0.0143000271304872	0.0126660093472874	0.0121940989868759	0.012489081206825	0.0127160119050843	0.0122592871978779	0.012604900547078	0.0110897641641343	0.0107908480006829	0.0101436894710151	0.00878413867169323	0.00746764602924587	0.0060435471854282	0.00529535206365891	0.00429796206419796	0.00316341311241857	0.00211771497416993	0.00123495623623299	0.00100805326027081	0.000792649401134588	-1.46415139754908e-06
0.00921495402797617	0.00946846320828923	0.0103825284488011	0.0101154617078335	0.0101444330497417	0.0102525817339057	0.010831960581438	0.0117078089904211	0.0115409865129962	0.0122439583779881	0.0117547785448633	0.0117242741714267	0.0129289722450313	0.0131748958226433	0.0141507054056537	0.0141477052549466	0.0145492250909903	0.015365205646409	0.0150495884438688	0.0155923627472625	0.0157434027023728	0.0168914219528375	0.0165670639445209	0.0163169078048035	0.0151450484140781	0.0147240075026487	0.0130729197322447	0.0114004540216865	0.0104377315715036	0.00844603327975627	0.00823590836715738	0.00761433275548852	0.00806728571188529	0.00877489180170925	0.00748470547967659	0.00720170674605041	0.00693073691270111	0.00833208989929801	0.00818338800361748	0.0066072912325297	0.00553465928369686	0.00465254282882327	0.00394718104875204	0.00333682378800522	0.00161355895797721	0.00118698426193134	0.000521764713197473	0.00128457461590553	0.00145188387846316	0.000668151164400987
0.0068798808762495	0.00677671049548687	0.0078520284703421	0.00816067239935998	0.00811725132195667	0.00792279604095696	0.00857935192321912	0.00829304873778698	0.00892625055173356	0.00952949321275785	0.00920133782488554	0.00926951482160313	0.00933012988885096	0.0106014890211443	0.0103678189979431	0.0108852720772217	0.0108701350818244	0.0107859536233728	0.0108218207083956	0.0119603872076837	0.0117856284232445	0.0117099937374956	0.0104950297176632	0.010591187369518	0.0100774623295432	0.0106194922489984	0.00905136162377918	0.00738520925803519	0.00661837847194028	0.00572701089096239	0.00518672552071177	0.00424416327714826	0.00510420036023505	0.00700475781566615	0.00596114542943431	0.00542327042664659	0.00454927510943891	0.00538150488801828	0.00522204301406967	0.00452450557053966	0.00429517800937217	0.00339397370614794	0.00317712046550194	0.00227277822830296	0.00108270215953859	0.00131828808104715	0.00169518630712982	0.00163535123719481	0.00148619398265359	0.000492695342485861
0.00472436773475253	0.00441372485556604	0.00539915177507551	0.00625399843892733	0.00649415449039678	0.00685487449000669	0.00593569090823232	0.0059589472238172	0.0062244218306994	0.00651112925553643	0.00660278103334392	0.00713072452893576	0.00711808525499485	0.00771643889912001	0.00767193370735344	0.00828432792427289	0.00803202840236911	0.00783520595927915	0.00755024605142788	0.00784271219108804	0.0080897073447629	0.00806146515678439	0.0072248974943765	0.00639202448948552	0.00627761118733332	0.00695351467932115	0.00588014041709473	0.00396462858833653	0.00312240171229646	0.00172722656484564	0.00124288720584241	0.00100699670716229	0.00255222358460036	0.00432956097374103	0.00289847431657388	0.00271932995675268	0.00147625258285376	0.000921154326518676	0.000636236956864396	-0.000644587809996599	0.000361094032063649	0.000565971493415429	0.000530222337434229	-6.66653838271089e-05	-0.000239285249254759	-0.00032641134480098	-0.000217568521924112	1.47533694183623e-05	0.000808882174965436	0.00083615642916204
0.00229211421997048	0.00195513504347872	0.00182485244016985	0.0017430389950326	0.00114035073393883	0.00128819008657865	0.00178568591866126	0.00204218915307662	0.00275875340989146	0.00263903833919465	0.0029364318008367	0.00293234463700333	0.00223145691360437	0.00315565109928228	0.00295215124054647	0.00354909893859504	0.00337683937100589	0.0034623638999838	0.00379985128024622	0.00385461372195148	0.00375482633566901	0.00231018179576244	0.00176061449429896	0.00148073190791278	0.0011611603324928	0.00177979103099435	0.00164722197083866	0.000312006149029745	-0.00057062692983091	-0.000150777732087322	-5.47298881364323e-05	0.000415277434352724	0.000771958835912867	0.00198553202464724	0.000986557184020489	-0.000285432866344594	-0.000793565272212436	-0.000868881807216942	-0.00168430607620854	-0.00269327734712038	-0.00266901037550813	-0.00266743262020748	-0.00219165687433966	-0.00198691728827976	-0.00136018328180545	-0.00199438181010964	-0.00287872127112842	-0.00240303517985971	-0.00156028125808936	-0.000539798171008813
1.91686226122233e-05	0.000223186945819539	0.000497364559528711	-0.000221944986908043	-0.000472981867456237	-0.000186930736370472	-8.53671905629032e-06	-0.000469764746637745	-0.000774268712924402	-0.000527140239156703	-0.000310870754168304	-4.2681432712215e-05	-0.000791323009998633	-0.000196395565726249	-0.000259238769469671	-0.000346907025724772	-0.000934767055694896	-3.04700944135647e-05	0.000873825578528645	0.000955077215785438	0.000309009196164405	-0.00072266033243893	-0.00168568512820601	-0.00250847471691527	-0.00168615288733073	-0.00186328548261028	-0.00168255713284734	-0.00219426283928819	-0.00179994608425729	-0.0015505927408539	-0.00185043696859266	-0.00170006216456506	-0.00187397358996032	-0.000982612933805197	-0.00156320843358773	-0.00126695232232185	-0.00143022781810143	-0.00130446429431584	-0.00226301137544781	-0.00328518621283505	-0.00313584493285421	-0.0030446891886139	-0.00291916874681295	-0.00271887457488594	-0.00209671812932853	-0.0018312792278448	-0.00343541253577909	-0.00345845733368776	-0.00329804457344451	-0.00226936684435004
-0.00217526344922178	-0.00143443084043135	-0.00165865301274577	-0.00228402043650479	-0.00240504975114014	-0.0014998654692961	-0.00118088807127697	-0.0014539534572228	-0.00194869387701897	-0.00225540389398773	-0.00237935605898298	-0.00218489307095461	-0.00282642537767409	-0.00217429986358439	-0.00138955633245245	-0.0017936939125452	-0.00330680307087786	-0.00281180330381566	-0.00273718410536581	-0.00182532346615448	-0.00242089848488301	-0.00320197583999503	-0.00266824383673789	-0.00246766298635068	-0.00225880814606339	-0.00231324755974041	-0.00180134986776465	-0.00198592644046634	-0.00100415193935548	1.44408091454788e-05	-0.000837408602762275	-0.000741970925420943	-0.000576896655163507	-0.000168053807538605	-0.000261274000188128	-0.00044986257593918	-0.00126814840715826	-0.000877640074589728	-0.00137627321103639	-0.00153552336025429	-0.00261828303493216	-0.00364081545544331	-0.00329881412600805	-0.00164538424710848	-0.00123610699913964	-0.00120121297824922	-0.00228861562006037	-0.00245950204820837	-0.00355713785261787	-0.00347226786893099
[truncated: 188 more columns]
