# Supplementary material for: Performance Comparison of Centered and Tilted Blunt and Lighthouse Tip Cannulae for Drainage in Extracorporeal Life Support
Source: Cardiovasc Eng Technol. 2025 Feb 10;16(2):238–50. doi: 10.1007/s13239-024-00770-x (PMC11933157; doi:10.1007/s13239-024-00770-x)
Supplement: Supplementary file 2 — Supplementary file2 (ZIP 41,511 KB) [file 13239_2024_770_MOESM2_ESM.zip › avg_velocity/rc_0_mm/Lighthouse_90_Qc_2.6_Lmin_Qo_2.6_Lmin_rc_0_mm/U_ms.csv]

0.0361443365676105	0.0354699992588773	0.0363411657284688	0.0362031389187108	0.0330588421131338	0.0323473720872349	0.0323979738147467	0.0304836670201806	0.0301837384292356	0.0281649852230268	0.0261268815543414	0.0239995799567568	0.0214667159680371	0.0210572390044987	0.020293834579299	0.0194031872028951	0.0181512967842048	0.0161547310322325	0.0142633637598641	0.010646346527648	0.00869321749719695	0.00742154757609709	0.00779862177549987	0.00709369685742055	0.00599975131637129	0.00487942942447377	0.00423647525148714	0.0034621451584061	0.00248801324599633	0.00236404999208222	0.00168858628385537	0.000898613407242188	-0.000594427568693899	-0.00174043868957377	-0.000280837314692131	0.000153087333026187	0.000808529998264619	0.000102719255016199	-0.000260616464109858	-0.000754365944068392	0.00085817145301104	8.01184049645883e-05	-1.77643789837445e-05	-0.000833854121142833	-0.00265497175822859	-0.00173078392222204	-0.00218998341384725	-0.00402818472674038	-0.00276440565268878	-0.0022750166254994
0.0609283619660355	0.0612306903646639	0.0592448676815087	0.0580758163869374	0.0563715824652722	0.0552842015411776	0.0548039816235039	0.0512345788744897	0.0512926866267557	0.0485023956644719	0.0456537562145548	0.0426283302724603	0.0410187556642535	0.0401223470653664	0.0378371229750328	0.034852198273775	0.0322194222749691	0.0289372869642001	0.0269276416944048	0.024421095667164	0.0198380728825786	0.0174808556660364	0.0162723722680494	0.0146920811709207	0.0106315581430128	0.00991674075901415	0.00847123862236885	0.0070237833176058	0.00580643361580833	0.00369639277164186	0.00496987628311945	0.00314821505894936	0.00237447019391351	0.000819155092028055	5.72730465528792e-05	0.000877837535565895	0.00183992481155671	0.00226054020297969	0.00051384522360985	0.000158581938329781	-0.00082517683508615	-0.00165212163954157	-0.00242438206183875	-0.00254016868748054	-0.00339678684062815	-0.00219652161985	-0.00142753560345003	-0.00394977410730332	-0.00303028643148456	-0.00374303096986367
0.0955052966022355	0.0969221871196596	0.0963589705784095	0.0948095654791695	0.0917563607370708	0.0902012000748373	0.086651762418084	0.083149035451634	0.0817745094815108	0.077910091682906	0.0753092076217747	0.0710975303906837	0.0698115523133556	0.0674474197295333	0.0635074221146226	0.0593479445426549	0.054554792819411	0.0499275232240706	0.0463177728226477	0.0435635604630627	0.0388203167197205	0.035968814511261	0.0335169613324069	0.0287712839854856	0.0246387999018108	0.0229401320652641	0.0205059170771783	0.0183103730076415	0.0149716541648152	0.0110160232678732	0.00914567747983194	0.0079968429177589	0.00696842734266924	0.00409687703609984	0.00181468548899983	0.00227323786629	0.00353108278133761	0.00401154423959022	0.000612915948250862	-0.000573649856533146	-0.00225101776646041	-0.00169763343826972	-0.00312617735112945	-0.00262755794929804	-0.0029244122180124	-0.00204877148469422	-0.0024620896773305	-0.00460684192031717	-0.00431071310155753	-0.00487191120650986
0.136115679961722	0.137743664958956	0.136697029761053	0.135014761009113	0.131779032685706	0.128785052248776	0.12332334783644	0.120976318368542	0.119563489708291	0.116898364204367	0.112672856215711	0.108218453777891	0.104999895840115	0.101423511834477	0.0967544751130908	0.0914895703218383	0.085853806808236	0.0805846887569586	0.0766945178645607	0.0720723314342238	0.0681520030306915	0.0644912184109154	0.0580418139657361	0.0519053387645659	0.0474414302475324	0.0425362906125535	0.0375003057611733	0.0336951151204875	0.0277248328130215	0.0231277317027044	0.0192956754413835	0.0181721237523308	0.0145934566027181	0.010413436371461	0.00821784309197102	0.0066845424157771	0.00667616869462552	0.00647581781277118	0.00233079715418805	0.00196792976933809	-0.00120079401496866	0.000489649179667352	-0.000194883745781264	0.000169138796131992	-0.00144348616199547	-0.00114609566813461	-0.00210530371324715	-0.00357809910709109	-0.0040970845277163	-0.00509985453931733
0.161762182442496	0.163112434470172	0.160262853313376	0.159190975664092	0.156716594564383	0.152373020832169	0.14841477538902	0.147667009721293	0.146587981582839	0.146582989222737	0.143417782489198	0.137058255525791	0.131382085717344	0.127277766521301	0.125070783587798	0.120125221231651	0.115453525171266	0.108739873975404	0.103062486180356	0.0983027428619544	0.0935815634674448	0.0889407603987902	0.0770523160490834	0.0740063975088765	0.0725409100116352	0.0685968050565801	0.0595527184997621	0.0512201535944318	0.044740169223929	0.0384694015559638	0.0339433913433684	0.031975481635311	0.0282303417463324	0.0233025089380003	0.017772398158572	0.0147284615440525	0.0126590057287777	0.0113816048841699	0.00810846218045712	0.00666529605570264	0.00437108129082151	0.00547911659161216	0.00391409063361117	0.00407618400923015	0.00190737506998044	0.00174652275603678	0.000556874645920746	-0.000715194591288091	-0.00226439650104399	-0.00209726615658162
0.187608936925097	0.190392283854556	0.187329126002574	0.185430894712442	0.182086284225803	0.177213554509843	0.176308233088901	0.176496164519677	0.175321624647388	0.175919905178268	0.172844922673773	0.167778672389851	0.163221715466386	0.159772024659245	0.15736964586516	0.150954459568967	0.146138860515081	0.142725381400672	0.138971573336035	0.134350698020812	0.127642028763308	0.120202472115819	0.105918942052731	0.10137783846422	0.0987257929842534	0.092358662749495	0.0816603751968022	0.0739524423496661	0.0669046101808623	0.0605080023329338	0.0549425065833861	0.0485816380908591	0.0432211343728209	0.0345782564721369	0.0291845805524296	0.0241623823790128	0.0216413282269075	0.0199217691893274	0.0174221484219706	0.01616276525302	0.0144349330307517	0.0130169155846946	0.0103819455213615	0.0085533280481504	0.00743857693460695	0.00771226189663912	0.00737756692240071	0.00678023056004696	0.00541279208851252	0.00457405115905194
0.21344424071862	0.214155912231554	0.213338124734508	0.210044430169083	0.208297144210155	0.203767817444568	0.206069510626936	0.206695725501764	0.205630874730111	0.204093086998824	0.202897622497703	0.199235636478692	0.193828754990982	0.190414386623501	0.187080879526523	0.183206793064909	0.179113002038116	0.17856064267572	0.173167145927174	0.170066440420807	0.162395573274196	0.154112762047152	0.138416371184352	0.131051308743412	0.125600385543934	0.120088534256814	0.108861780694992	0.101509368179797	0.0941975690369535	0.0856242152755852	0.0773134892827475	0.0685503639282316	0.061351695637971	0.0537008807075542	0.0472000125209616	0.0387251092869847	0.0345114283664778	0.0326354252513008	0.0303769709843864	0.0285492278563225	0.0256890113680688	0.0243331956248976	0.0228555894117379	0.0207041824600824	0.0201529197043372	0.0195259450085081	0.0190164726149254	0.0178965000929899	0.0159429531805429	0.0146394708306969
0.249302919995812	0.248569566333648	0.248797493516205	0.247527271182143	0.245816195949691	0.243674072539672	0.243342465116146	0.242788106297448	0.240965893411068	0.238063110773447	0.232778347615026	0.228459447394435	0.225474064642608	0.223514691860661	0.218447707315464	0.214975270697115	0.214266124604928	0.212693479570414	0.209074228220128	0.203942209650515	0.199135405765716	0.192932105288632	0.183339843871871	0.168311471589573	0.1598334447774	0.152865934249057	0.140772421648779	0.135118953180835	0.125744069496779	0.117633055300574	0.104844609197181	0.0930410921162399	0.0826755200047278	0.0754747504563687	0.0692049623172376	0.0626935687911391	0.05588546294369	0.0503910696639102	0.0472842530359583	0.0439243005699652	0.0409172708221625	0.0386532753166695	0.0363996529196119	0.0339250174649507	0.0326110809563353	0.0319921585870595	0.0311012743173	0.0304623129603122	0.0295877326451199	0.0279504237076144
0.265661254206977	0.266572113392584	0.264974571710713	0.263101139016128	0.262060325983749	0.261483789120291	0.260477889410883	0.259684134039632	0.257916961853202	0.256240278534475	0.249709184669804	0.248472932456441	0.244201935514068	0.244161465101346	0.238728755451085	0.238226983897536	0.238360810698757	0.236545552082897	0.233650002204101	0.230022353942559	0.225700766568649	0.21887368415314	0.210137003109362	0.193836926534916	0.185518749754864	0.177250324582553	0.16806476847477	0.16285350706466	0.155040231075842	0.142233357765994	0.127760825892383	0.115970264487667	0.104857921329233	0.0947988278857936	0.0883873131260311	0.0820103267979277	0.0761387173943873	0.0691545176520681	0.0638737303311767	0.059296046492922	0.0554147004704281	0.0523537058548596	0.0507936229779888	0.048372736157176	0.0469724154292927	0.0460480184682398	0.04439195218738	0.0438857297672633	0.0441478100146738	0.0435693942466456
0.277417580139147	0.278940017240804	0.27739346123451	0.275915949967342	0.275764938493728	0.274570967177647	0.273225143171526	0.272581366992169	0.270802166825703	0.269505603685148	0.264828799797269	0.262810444066685	0.258261425750841	0.258534846971449	0.257074841035079	0.257844888988004	0.259081890623632	0.255555049399768	0.252363497005458	0.250225242224749	0.247078393886552	0.242649242527383	0.231493948328271	0.218276518725781	0.210544133156139	0.20300484486604	0.195371952849337	0.190396618586554	0.180257075865057	0.166335253497563	0.15175010783247	0.139442581237898	0.130142233102275	0.117333599000947	0.109157964222152	0.100248398950359	0.0936915178279033	0.0868134901124473	0.0819834348123527	0.0770585928602811	0.0724703872484592	0.0684677120043879	0.0657331166554409	0.0634642377695327	0.0622817974796767	0.0616776117314107	0.0618045503585098	0.0619117176273433	0.0605387371580305	0.0606882741735334
0.284548568915638	0.28620485619267	0.285463013526009	0.284992831449521	0.285552912771511	0.285179545606883	0.284715019914282	0.283644748041675	0.280444413430688	0.27944005409174	0.278036027456379	0.273775417794173	0.270167500952384	0.271658717318041	0.273209785433024	0.275067054279921	0.273594033702803	0.272329450797165	0.269274224305896	0.267459455189884	0.264745306449945	0.260180464430945	0.252111931583785	0.240138202290165	0.234019587610285	0.227691810407129	0.220277337837333	0.21231500050622	0.201480921941281	0.188801489043613	0.173611632954148	0.162226413864638	0.150898035652925	0.139175757739958	0.128743141841014	0.118288501784818	0.108612068181047	0.102812305700231	0.0974236101314642	0.0926290358517714	0.0887126764759763	0.0846924398353508	0.0820807764248527	0.0807312261969059	0.0796384257362676	0.0799524423614996	0.0801502683977578	0.0825170741472173	0.0822670130225099	0.0829403463469721
0.290098624726047	0.291616662264641	0.292834148231305	0.292667951058475	0.292125842021195	0.29254457669057	0.29248342484603	0.292184920030855	0.2899100069096	0.287915857437646	0.286845282874363	0.284280569509172	0.28327681925555	0.284302153767634	0.286947714162581	0.287472850643303	0.286061354792877	0.285486273108454	0.283961845499851	0.28210782989328	0.278896623586619	0.273406002218691	0.267049862689934	0.259147388588168	0.256355827139463	0.250082772876615	0.242366469598194	0.232347454682323	0.222112940708258	0.207042580924906	0.193668070391185	0.180842949621195	0.169438923541263	0.157089147912796	0.146385947094822	0.13405429478582	0.121735960774494	0.117219705175533	0.111856974402283	0.105758188089675	0.104202119447441	0.101015355579579	0.0988283134439422	0.0980943311643123	0.0984609698858629	0.100164489009377	0.100672385442131	0.102213245195044	0.103881031703932	0.105525849035815
0.294989831249518	0.296328082145227	0.297198595380873	0.296675379790771	0.296300759233223	0.296475489628189	0.296476581909702	0.296026886840854	0.296145462030509	0.294892994435893	0.293884357903092	0.292814831587732	0.292372616385753	0.293051672719639	0.295494698958044	0.29652915017185	0.296057811903025	0.295286787320029	0.295326101931518	0.294664803995041	0.291988065034196	0.286481548782377	0.282605804895491	0.275051784815654	0.272808753302355	0.266420423286339	0.257423095203401	0.248528193577409	0.235265309760349	0.221643560622872	0.209193740446432	0.19740634812589	0.183989066136761	0.16964273899707	0.160500715269989	0.149954358696944	0.137512232090625	0.130109729525603	0.123802614383165	0.118882250007692	0.117675997759994	0.116015208450928	0.114446674989673	0.113810663814239	0.114124774258166	0.117409202168399	0.119993450688682	0.120098020251741	0.122408064149206	0.124846687281614
0.296413495324896	0.298022308179591	0.298297734815071	0.298570061752641	0.297577249797223	0.297891065533578	0.297628593631075	0.297842929756159	0.298340568800939	0.297290773997356	0.298762543827248	0.298643129721772	0.29885151006216	0.300412749982592	0.301056284828424	0.303609823370151	0.304689590095017	0.305121856282191	0.30591302717615	0.305634163712019	0.303239801147987	0.299083604814715	0.295913401211886	0.290304027323627	0.286687434323078	0.280429315384542	0.271410625396672	0.260379128830879	0.247942608363222	0.234186182258741	0.22102489037696	0.208303770230272	0.194697562626676	0.179413973309519	0.169201062711947	0.158408241941987	0.148496160714466	0.13995310026898	0.134136673880849	0.129194613253435	0.129882706158951	0.128115735344526	0.127833696124465	0.127885341981815	0.129744044681134	0.133824077718515	0.136305925525629	0.138049908321091	0.140828832221309	0.144900306982959
0.293588897617305	0.295132386824349	0.296212233564277	0.296745665292495	0.295421803442307	0.294739422618339	0.295344652197365	0.296192707910686	0.298288766341368	0.299106577603669	0.30047700433178	0.301761936944919	0.302562211726224	0.303060377195571	0.305649151881242	0.309335933113911	0.311430151152159	0.31336847893759	0.31523887524693	0.317056357720159	0.316146900569599	0.312977432769451	0.309113775735096	0.305133784876065	0.301409099579195	0.293409295621024	0.283718461859808	0.271924697552015	0.257990827718357	0.243668421447177	0.229317024509002	0.216244362582618	0.200876269538181	0.185403355129405	0.17449693655295	0.163252680812161	0.154310714823771	0.148412516723489	0.142922770643956	0.138815322026179	0.139248284606659	0.139657497598714	0.139583046574532	0.141322748633208	0.144543526287263	0.149495130493761	0.152297564167279	0.155462681108184	0.158294030494968	0.162655104036525
0.289551669509143	0.290921391538761	0.291531081669906	0.291315254453332	0.288885505032683	0.288165253204216	0.290297132753822	0.293730546684522	0.296809731475154	0.29864704689386	0.300064061620979	0.301432671422834	0.302462847375294	0.303511104109023	0.305879258542486	0.309960319628472	0.314781399668077	0.317802562219952	0.321683688718662	0.325639425627509	0.326609809807431	0.325008315593165	0.3243218819304	0.321102886256402	0.317789287610776	0.308055050808904	0.296997826524998	0.283377582926812	0.268674964637285	0.252166924615187	0.235043556022782	0.219016709557641	0.202512245780891	0.186669217999959	0.17580119947526	0.165624415977153	0.153795913836583	0.148546484114716	0.14564093976115	0.143805009122949	0.146569353280451	0.14778579014797	0.149231552874208	0.153424093093008	0.158213361831163	0.162688923352529	0.165769395654062	0.171989279402236	0.173641877773265	0.177911750294663
0.281496723877445	0.282664293236937	0.282931726878482	0.280990258904482	0.27916681374474	0.27788786560485	0.281660967053939	0.287575657114277	0.292665185477512	0.294228535559385	0.294914898915644	0.297031286141321	0.299340619036634	0.298678383557375	0.302370752707908	0.305271525237424	0.31292168270078	0.320681411105671	0.326724708491346	0.332453745732689	0.33774117306138	0.337914400470727	0.340446211955404	0.33788209009891	0.333991027238727	0.323847219355543	0.311543028155923	0.296063259092849	0.278378500064865	0.258603969816135	0.238956190741164	0.220021514776955	0.200537460552042	0.18209093282942	0.171293611660854	0.15936422074209	0.150379160730385	0.144831981390128	0.142703860961008	0.144004071412617	0.148101241108752	0.152084462524138	0.157900433806474	0.163275834497731	0.168683387417177	0.175140294873317	0.178611762200527	0.185561883233565	0.188579492753201	0.192470127746761
0.268147239584192	0.270306725296359	0.269556709038226	0.268757008304022	0.267426629459415	0.267767011576636	0.27203246249517	0.277047706490091	0.282229813015979	0.284746197398896	0.286090683257788	0.289300384761351	0.292765317770582	0.292602661390768	0.29577949920387	0.301269345980907	0.309988553097156	0.320101048036069	0.328161732781432	0.336793859446148	0.347026479239623	0.352311578493512	0.358758835484433	0.360254483138505	0.35728494854527	0.343487153871652	0.328433184867721	0.308983509512099	0.287193782678344	0.263663867736973	0.23935342512418	0.216024446660805	0.193450383135007	0.171603367012423	0.158142813830344	0.146585722802277	0.137077526640382	0.134529628217261	0.135262863375231	0.139962622199366	0.147004589181321	0.156462730653697	0.164628648157687	0.17204051216285	0.179026586392577	0.187683288218028	0.19200614794185	0.199087818590702	0.203029453615616	0.208997194651162
0.249339215315556	0.250601271811187	0.248822277410883	0.248824773867007	0.251949272144166	0.255699100851347	0.260363804290116	0.263330941790383	0.266146966038246	0.267789861329205	0.271244172005399	0.276114731146015	0.28074113525354	0.282995970368812	0.287209954003	0.293462608175086	0.304653578347916	0.315674327473741	0.326677795508795	0.340597159288134	0.35661220408381	0.366508268863442	0.376117370620958	0.384320978669946	0.382950983029306	0.369772017573444	0.350371207287207	0.323850403255618	0.295668419318147	0.266180932500982	0.236800490514421	0.207646107227591	0.181113235093405	0.15600785563337	0.139956139207897	0.126723016645667	0.120370521736255	0.12033050810877	0.122933453719547	0.131192911361403	0.144959510191574	0.158300236953647	0.171393294760685	0.182496601439514	0.190938126199527	0.199922305815492	0.206576439977133	0.213198894017854	0.21735301603312	0.223339424918463
0.221667546782568	0.222414301150098	0.223079178483753	0.225711239569378	0.229963149307569	0.234742777519121	0.238671502741884	0.241548110906796	0.245028313334281	0.24738545433176	0.251579407306429	0.256909024589463	0.264507089532898	0.270073893337755	0.275704471792533	0.284435489527603	0.295721677485894	0.307287695622776	0.32058708590916	0.339587907711439	0.364119146227676	0.380637732547797	0.400355182402684	0.414647496361891	0.424109731232741	0.404202964131302	0.378310215067892	0.338460674593352	0.300110632365445	0.261766968152376	0.226401671178493	0.192060514472342	0.159289064950397	0.13069124289799	0.112177575245629	0.100627884276425	0.091339658261615	0.096796907528256	0.104947726963094	0.123963105755101	0.143977168683214	0.164498247740367	0.181667130984251	0.195096816366231	0.204697111957767	0.213840902296861	0.221964503911357	0.228268590789687	0.234155406206792	0.239004286833135
0.177664736897187	0.182545873762097	0.185085943155441	0.189152160435204	0.191706679218952	0.198180585734627	0.200840205038194	0.206688552305617	0.211259426880521	0.213137613086336	0.218387260307454	0.224821334506368	0.235028053898274	0.242534455215783	0.250978622336324	0.262897952200792	0.275500488875646	0.289033075490544	0.306578674085375	0.329469876549267	0.362583187500823	0.387082921110261	0.420577604459601	0.446259652952886	0.471770271868053	0.448547409733881	0.411763558053521	0.351315467377682	0.299154024050641	0.252300793609515	0.209530880734332	0.168990585116514	0.132971882479578	0.101053377342761	0.0786462265471444	0.0636126924881505	0.0500927436518001	0.0621153465730577	0.0803866646155546	0.115442183024758	0.146502351110974	0.17277613689081	0.191349067084402	0.205679314808629	0.215141826580366	0.224012370889965	0.232141719141106	0.238001356929447	0.242767267987336	0.246833724231
0.12660950978211	0.132041984264471	0.135616158929561	0.136695279529352	0.139716198907218	0.14512728707522	0.149441676774541	0.153146829354961	0.155066304620985	0.159117679129797	0.167320134552388	0.172291723705373	0.182466461136909	0.194680182908943	0.205394700152655	0.218815306332787	0.232501315156857	0.24995105317703	0.270847801568793	0.295739265960575	0.334709565760213	0.364143597017673	0.409015502712603	0.445819836224239	0.494769617540668	0.479423673415325	0.434880057808726	0.349103735603177	0.283222842884755	0.228906396759551	0.182531881294965	0.138457770397555	0.0983803564365914	0.0621684137215237	0.0363012068553955	0.0163916871484071	0.00888805357443077	0.0321945003209507	0.0619159760712615	0.100472534734934	0.123908638757163	0.13943247009942	0.159503667692661	0.18514876731017	0.206935623149215	0.214602723813403	0.218698547609266	0.217955499356269	0.219303071891643	0.22110057825271
0.0952895075527083	0.0992141555962671	0.103457142665811	0.105328526026965	0.106241042683855	0.110600946574534	0.113331484161386	0.114342687686878	0.117895285225383	0.124089713509107	0.131590479470263	0.136354076003917	0.144929106124541	0.159925692228002	0.174400715036285	0.191738945419141	0.204496185786483	0.220485908046699	0.244152626473821	0.269820287900106	0.30871910648128	0.335506453083865	0.3694948408443	0.382834960798647	0.442630120334338	0.459577100692397	0.419291606827127	0.327256359412816	0.257138035679329	0.199685546009991	0.150480860748115	0.106324733676205	0.0677951706863998	0.0354680005387693	0.00994931606856766	-0.00883141096282255	-0.0117293568533028	0.0137654267636572	0.0468153132174601	0.0882185893591442	0.108355976778035	0.119257387235241	0.138583504197517	0.167512645522601	0.194558376081649	0.200386784414696	0.201455167973258	0.197494072654957	0.197073084473407	0.196835344057788
0.0631390664281284	0.0694790812194925	0.0707980707781842	0.0715426098696042	0.0768421205078934	0.0740799783059959	0.0789418731589764	0.0760834460817358	0.0788764049412704	0.0834172328022034	0.0892207611442784	0.0921180374435073	0.0983329529649326	0.113150181626485	0.129721385487725	0.147084882294272	0.15973357058927	0.176788861341058	0.192524403863454	0.209493914120888	0.237697139158493	0.255974186330027	0.251251136727235	0.217951630059783	0.21916732367066	0.261277124019392	0.314098593439134	0.27711392530337	0.223975108487663	0.17134488739678	0.122885197390397	0.0824773062474125	0.0446721974642344	0.012482722563087	-0.00858165137848744	-0.0193061940631211	-0.0173657280948726	0.00154639783966164	0.034181350086457	0.0593268742394777	0.0632742345054037	0.0661245636350824	0.0793373974788653	0.104562032969768	0.133305068808706	0.136104216182197	0.141356166033418	0.136953093970907	0.135038642836347	0.132843155867841
-0.0158203265784657	0.00754658367140716	0.0215978089826645	0.0310257278137624	0.0333992067227475	0.0405059773464772	0.0480613808724683	0.0444566632067744	0.0527874663083584	0.0591531764253097	0.0701111468793778	0.0771790331508721	0.0917936858998924	0.0989813925868125	0.109281458221548	0.124959066710405	0.132783557461201	0.141687183328609	0.150048235666472	0.161721474745315	0.161458758334452	0.14504492385437	0.112136972686123	0.0753989094293061	0.0479947998288413	0.0377941354697554	0.080242491162862	0.106087344586062	0.113855756327602	0.0961142854167765	0.0683231379242411	0.0363945897928831	0.0104578138106002	-0.00720131304341902	-0.0205724069248003	-0.0305789365232547	-0.00918080337875786	0.0167449922502493	0.026569554714865	0.0360360208594821	0.0505350466448872	0.0636686242356433	0.0737735294537714	0.0672142089072043	0.0667806579928609	0.0724247357109486	0.0881341387758528	0.0904173517228082	0.0915624896488436	0.090319464843782
-0.496228794430816	-0.443504169784796	-0.385131022075573	-0.333963255892685	-0.292463013689354	-0.237773146542345	-0.210127148143313	-0.163709338318678	-0.128034750876594	-0.0805744116758	-0.0378274316050465	-0.00772783379851361	0.0139276754301522	0.0217194084333725	0.0295642941445798	0.023476012972161	0.0299360127642737	0.0370435071125039	0.0475064672167242	0.04261707055665	0.0416745969324131	0.0423077200656492	0.0318347849267756	0.0295207245170749	0.0179375063167495	0.027143933794346	0.0356414052327815	0.022897768231151	0.0145481686989241	-0.00125196378500202	-0.0130874240150979	-0.0199943324976207	-0.0244166145016206	-0.0230943413806213	-0.0290174252694028	-0.0356404384262963	-0.0158279419970149	0.0120497409335923	0.0160054927733691	0.0169134785716353	0.0163145455430031	0.0176888005938143	0.0167799755116298	0.0155760764843522	0.00437964939013781	-0.00131178033506217	-0.00126777379955313	0.00112340944261025	-0.000825869087302482	0.00288521631777065
-1.08433584007602	-1.08545654920584	-1.03327828785392	-0.949652764618993	-0.845117120837453	-0.747521899610092	-0.668289497582387	-0.609617334599626	-0.527095153131047	-0.411896832962473	-0.282874729490488	-0.165929239980681	-0.0807252579889394	-0.0325321865425527	-0.00742373927100044	-0.00321348680493969	-0.00690876339177663	-0.0201569480646922	-0.00626238950664492	0.00757641636004119	0.0172387560399745	0.0192516861374102	0.0180805002029535	0.0129775795085554	-0.000409944584626843	0.000321507212923262	-0.00435713667628562	-0.0232811727998493	-0.0481225867352267	-0.0665284370826495	-0.0749511393001459	-0.086915629361793	-0.0842183777185486	-0.0707028882149948	-0.064126725901296	-0.0494022125875065	-0.0391557745747663	-0.0416460281964798	-0.0735204093518725	-0.113566402585194	-0.162460965663943	-0.180603134289411	-0.183288128720282	-0.202781626286894	-0.192348044823792	-0.178877962510431	-0.180411300686496	-0.164733134438824	-0.163023103060137	-0.14246667540544
-1.31278652098992	-1.30304427538895	-1.26309980939788	-1.19269310247846	-1.07378957791983	-0.979257988745265	-0.877986803019442	-0.790222441129175	-0.695133078347067	-0.567627306077531	-0.423507916672626	-0.249555863066113	-0.129395846532556	-0.0582366807100422	-0.0213833104808387	-0.0172492546004315	-0.0280888786370631	-0.0348876015337087	-0.0226204970851546	-0.00577265964474019	0.00821215120973969	0.0171697092533086	0.0153475719418217	-0.000880625271360601	-0.0318897079737558	-0.105274453214786	-0.216426744975762	-0.28395138062026	-0.302073090903633	-0.296911421761322	-0.287223584285797	-0.269550811550875	-0.245001187860247	-0.217258045470733	-0.185238676310239	-0.162843084217133	-0.165949244206243	-0.173703482653053	-0.220807522490848	-0.259186745507793	-0.292413791335925	-0.302981102905796	-0.311435535926553	-0.327667080244768	-0.309333613620368	-0.279274575513059	-0.268908593594677	-0.252400528288923	-0.243200701455765	-0.220728111061975
-1.47267304849088	-1.45757827592354	-1.41319594341928	-1.34155128027395	-1.24888306494826	-1.13590730890952	-1.02082113265674	-0.9190784514157	-0.820592800633272	-0.696924991912986	-0.561721871629479	-0.376276759634728	-0.203071104123966	-0.0939963564632822	-0.0337374856033507	-0.0282309595969645	-0.0286626899040831	-0.0317355976074443	-0.0168685223231405	-0.00134269414727224	0.0157582733796693	0.0248312227588308	0.0186805905742244	-0.025173181550069	-0.164939757990786	-0.385826162518158	-0.478924009308504	-0.485097028363839	-0.460414566074106	-0.436605279924955	-0.410226380212772	-0.382480325187586	-0.353225800014161	-0.314651382876735	-0.280442396006656	-0.258706316580104	-0.262163675167577	-0.293084885365954	-0.335818259356282	-0.366390114063443	-0.387908316824961	-0.395090840776669	-0.396501218417758	-0.38528116946474	-0.369450183628518	-0.34772952672552	-0.332467729848623	-0.305969515877245	-0.286383119972703	-0.261524416135234
-1.52463892131837	-1.50870267440307	-1.46774837929128	-1.38141285059202	-1.29490350697777	-1.192361510515	-1.08384149029905	-0.968797023818219	-0.861655926328714	-0.73414167625863	-0.589757454414876	-0.418477486656403	-0.240297882376552	-0.120314158188103	-0.0413342412721549	-0.0241716034131962	-0.0162254216015789	-0.0135202610975446	-0.000414132399953948	0.0155845169690774	0.0293272013724344	0.0306529399646234	0.00542057193134199	-0.143377428349081	-0.452855778932469	-0.588226883568234	-0.591024531752105	-0.559739466702953	-0.522122599633224	-0.488349613615367	-0.456266123011669	-0.428704483700844	-0.396270292694919	-0.360753503926991	-0.332596491199504	-0.326071268250191	-0.359213662054007	-0.395026785061766	-0.41741263880652	-0.436488165780881	-0.445095002187633	-0.445700456535823	-0.441714739124434	-0.432365932528455	-0.414543167189108	-0.392769065700295	-0.370821671395918	-0.347677588599238	-0.32591315818907	-0.300174339400568
-1.53733188251299	-1.52400440988471	-1.47468580974687	-1.38808127038696	-1.29313351622743	-1.19175502455227	-1.08281403626205	-0.966971624271041	-0.861059599541104	-0.729604106124203	-0.586018349750503	-0.418216030632303	-0.2606567700983	-0.129471048796482	-0.0493145763326749	-0.0115395270088219	0.000696481994712168	0.0144824047153659	0.0272771637954762	0.0369947686684502	0.0322492239744461	0.00420745099565077	-0.105507248156646	-0.399731940646448	-0.676305018426597	-0.723825014446408	-0.69119394081355	-0.643623675572751	-0.595883357252162	-0.556368556935752	-0.516443641076716	-0.478652507253062	-0.441629866172966	-0.408103744105247	-0.387057211152822	-0.384212428806182	-0.414541656818545	-0.43891824591358	-0.450956669156101	-0.461157376812583	-0.467008161778664	-0.466857371002144	-0.460630870712346	-0.446111039722545	-0.427201154025691	-0.403624323709139	-0.377169563322721	-0.353679529194876	-0.330484918589142	-0.302917268279088
-1.55056237686342	-1.52313371874323	-1.47070436214439	-1.39487445222908	-1.30599811196112	-1.19152527177017	-1.09304327133559	-0.982427405080866	-0.868070934995149	-0.748046488730736	-0.603348512461768	-0.451370101504786	-0.303947071786513	-0.184239793125739	-0.0861225595940085	-0.0327156860177381	-0.00070271778611262	0.0197042289188396	0.0246237229522188	0.011068996988747	-0.0333638773122529	-0.156244004950177	-0.409148783718158	-0.682482350726274	-0.808438716516208	-0.812987128622485	-0.769776954886751	-0.717399296415023	-0.66680519221286	-0.619722370814235	-0.573759260772801	-0.526839605936283	-0.484575816785237	-0.45524651972217	-0.441129530680421	-0.440425337308901	-0.459771201312043	-0.472899420539356	-0.476620139500198	-0.480787856967091	-0.484013062734725	-0.483422780121077	-0.476553178557573	-0.461891484475217	-0.441262233911894	-0.415967231960958	-0.389310576572238	-0.36396446655351	-0.339075263749028	-0.307780331494607
-1.58277255397085	-1.55413557011318	-1.49465031367395	-1.41258294200353	-1.32862792139149	-1.23239151306722	-1.14307054697674	-1.04970697757424	-0.943962660594745	-0.826899698322468	-0.694190280291433	-0.55086765473668	-0.433148886050416	-0.325628487237278	-0.232452764810315	-0.16057817028689	-0.125349890179925	-0.132439123011313	-0.155030710778886	-0.2373307586109	-0.374153991541464	-0.609959520161556	-0.792940199772323	-0.870204734170045	-0.88703595753426	-0.869537042735654	-0.823374918142118	-0.766811350625065	-0.713817240427391	-0.660627880020477	-0.613732346090122	-0.564947578515017	-0.52272162381185	-0.499234446506985	-0.491131691438768	-0.494191850888503	-0.502388811659778	-0.506968933587792	-0.506117241744359	-0.505877798075405	-0.504778984567997	-0.504443319934524	-0.496437834055743	-0.478758129872308	-0.455524698457064	-0.429668880692804	-0.402373428371375	-0.374472291871263	-0.34350517637858	-0.307275859467233
-1.62743462718315	-1.59486325582928	-1.54374015806612	-1.4730791191318	-1.3762274847062	-1.30077808802751	-1.24902672649321	-1.17914199677092	-1.09300181320388	-1.00063423659706	-0.917152601999856	-0.799052823284193	-0.684621159009678	-0.605856950599054	-0.552345644322751	-0.530583321060232	-0.541669396778483	-0.595072518803262	-0.720350628432933	-0.86081957085116	-0.955921780674895	-1.00928321096447	-1.01983363544528	-0.981995198387353	-0.925984234649032	-0.903989636197464	-0.8554914214465	-0.799003427465102	-0.742265810440309	-0.688062359777048	-0.642195266107284	-0.599496584972893	-0.562524491625098	-0.544069641760901	-0.539314238442885	-0.538806027609373	-0.541605338394878	-0.540913352887742	-0.539150080595851	-0.536892237599837	-0.532743015690389	-0.528279290508615	-0.515140683771073	-0.49781355887143	-0.475025773965361	-0.447671133757352	-0.418781723039256	-0.387378205146655	-0.357818176209773	-0.320808120822515
-1.68007259146822	-1.66491548670764	-1.60320730397726	-1.53413770013541	-1.46238941039925	-1.41611495774944	-1.36459431182367	-1.30145542969706	-1.24665816892464	-1.19350513109963	-1.13012686339436	-1.067227938961	-1.00875045439497	-0.970264499774868	-0.971468360543076	-1.01175551622777	-1.08516249136921	-1.14241851677674	-1.19225913584469	-1.2211873749873	-1.20862261699364	-1.16697210523899	-1.11847804717616	-1.03294513957681	-0.943537103180473	-0.916403963091273	-0.869150098501236	-0.814977870391454	-0.759946939342761	-0.707011422325129	-0.666985078932087	-0.632319225568479	-0.607364680251381	-0.590940469073918	-0.585099979018689	-0.580988449655768	-0.579077313233716	-0.575403470606778	-0.570852133694626	-0.56971965494277	-0.560394346479026	-0.551417745724988	-0.534343900842337	-0.515665627990189	-0.492030274639059	-0.460634113231851	-0.428331407378772	-0.395075929033563	-0.370143175811633	-0.33775957387989
-1.72355136532155	-1.70214176805243	-1.6492451812151	-1.58428793398793	-1.52743990639259	-1.47642029897841	-1.43162638632001	-1.38281244614602	-1.34526083775484	-1.30865957612029	-1.27990039831242	-1.24611143723457	-1.21487127220711	-1.20451469539436	-1.2214099027176	-1.26020320749817	-1.28652625356841	-1.30116445582219	-1.29678803298536	-1.26960522164857	-1.2255916239706	-1.16842400671708	-1.12269332561417	-1.03852241180419	-0.94348818508213	-0.912593939798527	-0.869355405140558	-0.822216352662649	-0.772658682152124	-0.728977551564962	-0.691392987344069	-0.664109172796965	-0.644403432265235	-0.629892941434973	-0.62301312269808	-0.617601181948659	-0.611258842510397	-0.60354148026323	-0.599928990185662	-0.594474132260477	-0.583983733684835	-0.572247957934933	-0.552955293848206	-0.536396155949999	-0.510854238147262	-0.476817108859959	-0.437172853583096	-0.410035555494417	-0.38945361794294	-0.361313752433987
-1.72644784993638	-1.72124344113303	-1.65757792448638	-1.60364199583092	-1.56106783600834	-1.52403517590601	-1.48031894714222	-1.43129645012539	-1.39852948982111	-1.36702134089327	-1.33633956870435	-1.31375400159855	-1.29588353221343	-1.2867376294353	-1.29577241123889	-1.30690792993865	-1.29985280632257	-1.29222462244916	-1.26981388602172	-1.2324757569411	-1.18315501903456	-1.13587389873321	-1.09955553587096	-1.02210403160357	-0.936952327767613	-0.903863331548241	-0.86674595491262	-0.82547121910264	-0.785101305988325	-0.752328303097498	-0.722971220769725	-0.697467370650257	-0.677756750810183	-0.664779256124955	-0.653763967233388	-0.647039052410685	-0.638061500126183	-0.630659351854418	-0.625448209730708	-0.615376078893533	-0.603302346715907	-0.587430925160095	-0.565796253229273	-0.553194001300371	-0.526167264310859	-0.481694730813667	-0.449145106877201	-0.429487622605602	-0.407288154008607	-0.384505286071795
-1.75247453763345	-1.70838571878057	-1.6557102401769	-1.62015169396847	-1.58022061253252	-1.53872612736457	-1.494783098876	-1.44762395033235	-1.40948426634446	-1.37780839740394	-1.3505965879462	-1.32875071278594	-1.30869208903742	-1.30198125481805	-1.29513161142198	-1.28519683311008	-1.27122621430026	-1.25223854825787	-1.22611577287037	-1.18914990256862	-1.14488135854504	-1.10353906144941	-1.0715819680483	-1.00658601759557	-0.931844605962456	-0.900898772083572	-0.868500074452299	-0.833364190438064	-0.79939243888565	-0.769258089626753	-0.746123683913299	-0.724371469787733	-0.706893348299391	-0.690699210010284	-0.681458467390171	-0.673869684239912	-0.661715931318028	-0.65369337634928	-0.646551436391191	-0.634343936261832	-0.619960364917631	-0.60278485337603	-0.582460193902927	-0.569061912546191	-0.535777645021023	-0.493468206310988	-0.469193605131465	-0.449063457304198	-0.428054240933335	-0.403355125434104
-1.74923873470141	-1.69969324649553	-1.64093460747633	-1.62522045874527	-1.58344530393076	-1.53604449876566	-1.49057700003826	-1.44716244029654	-1.40865141018	-1.37536733539957	-1.34657856030103	-1.32235546464191	-1.29979326076084	-1.29870349721459	-1.28175416388918	-1.26019458669198	-1.24358354402627	-1.21971772067926	-1.19581129486476	-1.15959756572947	-1.12085656882851	-1.07906671201711	-1.05137493287855	-0.994810701383728	-0.929397040698276	-0.90240339605641	-0.874823718801596	-0.843308649491154	-0.810105163681549	-0.781366310389552	-0.761712237754973	-0.742386835222751	-0.725375251812718	-0.709688647633993	-0.7007110148513	-0.692428738031924	-0.680106091880547	-0.667449105025182	-0.661436097435461	-0.649007701809446	-0.634901938940678	-0.61447165443269	-0.59662913179178	-0.581177504104147	-0.54246319020175	-0.501236219702672	-0.487616493809759	-0.463439524740203	-0.44272956587364	-0.41995705431986
-1.75525841163165	-1.70466547689631	-1.65226903726996	-1.62837291517764	-1.58448310507934	-1.53261063173069	-1.48734327906223	-1.44525226796625	-1.40665954458822	-1.37132100547461	-1.34079418567364	-1.31899892546938	-1.29836667673387	-1.29672582562298	-1.27681134696069	-1.2510726065078	-1.23418355976918	-1.20549751618788	-1.18170814343639	-1.14643603196202	-1.1097993790997	-1.0698918669077	-1.04656006141418	-0.995572960061342	-0.931857061441018	-0.902569281083081	-0.877405771623923	-0.848146438391908	-0.818147304073622	-0.790925261798369	-0.768408073866506	-0.751031778423067	-0.735964124888061	-0.72212478367046	-0.709431502047496	-0.701734768985395	-0.689562017202583	-0.67667642680963	-0.670423737829382	-0.6583430561895	-0.6415085383351	-0.62113235079565	-0.604745219214371	-0.588466068580103	-0.550165928626598	-0.509008186500984	-0.498790707222834	-0.474805882844077	-0.458319488368572	-0.436400682079203
-1.76165704288518	-1.71574776597884	-1.65315496566723	-1.62944881117965	-1.58568945314726	-1.53569878598429	-1.49042694400614	-1.44689288966075	-1.40779387795025	-1.37463286122746	-1.34515605906674	-1.32125505412314	-1.30614348506458	-1.29867170450203	-1.28505161394013	-1.26124961771985	-1.24011595614121	-1.21186328715585	-1.18591812206136	-1.15197268709007	-1.11445973508412	-1.07278988075807	-1.04575163004288	-1.00259140344336	-0.931115232301916	-0.899955858767598	-0.8762604472108	-0.845623012223433	-0.817266817413746	-0.789824727414987	-0.765701144173779	-0.749662234690382	-0.735543033731409	-0.724258633527693	-0.711587290525468	-0.703954150871581	-0.688472034569661	-0.676915882372716	-0.67118745437774	-0.657541676818442	-0.64309181561826	-0.624721263738186	-0.609304364772935	-0.594275011604445	-0.557433279816741	-0.517194359801755	-0.506302114497022	-0.482308708744456	-0.465764357643465	-0.447633332576232
-1.72907212673901	-1.70567860927252	-1.63693430210907	-1.62389636648943	-1.58474203984679	-1.53499561882089	-1.4884070217012	-1.4467075675078	-1.41350679977165	-1.37934662379169	-1.3519890127657	-1.33245720873597	-1.31366825869609	-1.30920455111395	-1.29425267449603	-1.28085991353439	-1.26114988057879	-1.23907249062564	-1.21258101940711	-1.17523111877194	-1.13477054606199	-1.08971546424199	-1.05618374625029	-1.0090100094747	-0.93686086226984	-0.899380499538117	-0.873170663254229	-0.838735803251263	-0.807640211084636	-0.778476444041788	-0.755252208837195	-0.738866942724947	-0.723236790299593	-0.711805678431071	-0.701961198611762	-0.694930370678854	-0.68074752436399	-0.668975365043118	-0.663059306697617	-0.651848628249126	-0.638385066611153	-0.620330205207907	-0.605586940509332	-0.59090880165234	-0.560246632532396	-0.518865962509151	-0.503285247497835	-0.485989121946915	-0.468207860383296	-0.452119493677646
-1.71340271105168	-1.6877086324388	-1.62980026272959	-1.59749087600996	-1.57343820495543	-1.53031701636559	-1.48217374555284	-1.44129773565448	-1.41025213297821	-1.37618407154287	-1.35231987605835	-1.32928980050694	-1.31342754177999	-1.30690720046263	-1.30192820501615	-1.3036968448739	-1.29293292350592	-1.27539350891585	-1.24958789261974	-1.21112943368713	-1.16820232689797	-1.1147190031633	-1.0799442480123	-1.02451235152749	-0.947111798012483	-0.902122750428176	-0.869677493739513	-0.830379951685363	-0.791098310542685	-0.759211757711436	-0.734646600608063	-0.714046031280286	-0.697844737463683	-0.687524435173205	-0.681809622231017	-0.673444049847376	-0.662886562070348	-0.654126216399508	-0.649344884681555	-0.639208514886244	-0.628748533997219	-0.612053661704668	-0.595634607840728	-0.579908401980951	-0.555865883521813	-0.516060132704696	-0.494260824561924	-0.482031225942746	-0.466800506244062	-0.452436157126581
-1.68708828498241	-1.67489728785601	-1.63049640257824	-1.58323276621205	-1.53871145946265	-1.50083381141251	-1.45238491886125	-1.40866714968099	-1.37529157507775	-1.3391965130183	-1.32107616018424	-1.29420315145345	-1.25972235652438	-1.24663798515981	-1.25453522467072	-1.2872033336361	-1.30048276531794	-1.3004751529822	-1.28349159361672	-1.2533668630977	-1.20943611588583	-1.14760551420603	-1.10729197853552	-1.04514576528966	-0.954743423637845	-0.903130118107988	-0.869916553437401	-0.822721784939782	-0.776934547820054	-0.736179790095992	-0.70553451271233	-0.680919742497673	-0.664233973011186	-0.650816880914041	-0.645723850891091	-0.640939226316382	-0.638127254355173	-0.630678437885292	-0.628306792950049	-0.622845182379414	-0.613669330548014	-0.599557484786092	-0.583285570430576	-0.566650742402025	-0.543786194524219	-0.511935616952462	-0.48122276378934	-0.467211126700593	-0.455581875683396	-0.44434765120406
-1.65297146545585	-1.63397374599717	-1.59722028591457	-1.54171320768723	-1.48862113590987	-1.43933585702994	-1.3880987242072	-1.33589948685392	-1.29874426799437	-1.26247952778482	-1.2231847268792	-1.17404773573994	-1.11968731004232	-1.09026486325415	-1.09748040372555	-1.15093735840229	-1.20914422533468	-1.25045433810867	-1.26495552653233	-1.25877442135455	-1.23152695490308	-1.17572400041747	-1.12358816391172	-1.05610899617039	-0.9571425575428	-0.906764291646128	-0.871272878396607	-0.817778583994209	-0.763796435321608	-0.713840478683224	-0.674487354090498	-0.641605052396771	-0.621610172263	-0.607390070148572	-0.603441585461672	-0.602637924879148	-0.605902404100437	-0.604964205139389	-0.602298929820031	-0.597921432393338	-0.5929716542465	-0.58318078626703	-0.568773475986207	-0.552098157736719	-0.530064303914255	-0.499239065225736	-0.465692635666629	-0.444757193573815	-0.435073094398293	-0.427270015360543
-1.62863566846721	-1.61220751175119	-1.5641269063514	-1.48951520313646	-1.41404815641889	-1.34958861785282	-1.29982248125833	-1.24216989294554	-1.17644291531802	-1.11008142282894	-1.03960372867709	-0.937770301452669	-0.865866509414802	-0.802167216519477	-0.781757940819482	-0.825433993279965	-0.889820056186588	-0.973076752363945	-1.07196674883925	-1.14310885553342	-1.16685730872496	-1.15209368304592	-1.11152303086858	-1.0456788038904	-0.948386314679911	-0.894744701966024	-0.862733561910617	-0.808948173541747	-0.755323975031669	-0.699001327436155	-0.645451107221827	-0.602624170064571	-0.573007938299844	-0.55559556581812	-0.552151539838088	-0.553732374407271	-0.561223030472276	-0.566778572858874	-0.568421423702133	-0.568244429511286	-0.564582219988443	-0.561141219419768	-0.54858967092815	-0.531931046309802	-0.510806682605574	-0.484448733818145	-0.452893673955292	-0.426122676330126	-0.410809982673052	-0.399408086079649
-1.58736186803745	-1.56964192113222	-1.51112414732616	-1.44782339010538	-1.35565121658304	-1.2638113661106	-1.18804061486417	-1.11272672983519	-1.01795081766033	-0.929854107551543	-0.824218500511954	-0.71929283039772	-0.627102492950227	-0.530070525188833	-0.469704999842044	-0.431793778318609	-0.433158553079995	-0.478090547900733	-0.553351453894432	-0.711459682284112	-0.867756190872426	-0.978534169321726	-1.01611090925209	-0.987538218485803	-0.919541020926389	-0.870379147610579	-0.836789043562366	-0.785712109773607	-0.735681856941795	-0.678268956415209	-0.619007601604917	-0.568338734025353	-0.527739991983123	-0.503765758511131	-0.497328276080094	-0.499461996022131	-0.514675114983907	-0.527909502787177	-0.531231088514183	-0.535410790640707	-0.53582719974294	-0.531538279771823	-0.521402865348987	-0.505304994197553	-0.487649597591419	-0.465296269417126	-0.440138111649654	-0.412904622665369	-0.391197657885446	-0.370680514888353
-1.56351722240888	-1.53720574231106	-1.47547044439034	-1.40554960873416	-1.31937834255948	-1.22498348276817	-1.1331466756288	-1.02791922171528	-0.921881765116862	-0.821421770913879	-0.705555473713737	-0.600570758925616	-0.481118253719941	-0.378455085788122	-0.294939494229683	-0.236906420195494	-0.18219047991745	-0.157343362642826	-0.181068501566536	-0.237840557230353	-0.365567600363354	-0.570375956608117	-0.752313533094702	-0.852051926486136	-0.853310055295912	-0.823207247753503	-0.791648836253425	-0.740299945671526	-0.690709440711235	-0.637754142442731	-0.584828423589199	-0.534973626280222	-0.484741939050351	-0.450214405570645	-0.439028050550627	-0.444446362850184	-0.467476810363503	-0.488623767141736	-0.49797703868399	-0.507290089245177	-0.507834625904464	-0.503607776087606	-0.492995583176958	-0.479938181903521	-0.463699259106124	-0.444159889834049	-0.422406645980433	-0.399858947072394	-0.37651352480064	-0.353649533738399
-1.53943747867922	-1.50489901552858	-1.46213952032456	-1.39989476245654	-1.30273751722031	-1.2110629510174	-1.1003597583764	-0.996306617909573	-0.891935640869018	-0.7827628847193	-0.667366623300138	-0.536234466583725	-0.42003711606091	-0.314880717500762	-0.225115197113609	-0.165083850853265	-0.106318906311311	-0.0658602435180879	-0.042130428636561	-0.0397959082283288	-0.0753322070057294	-0.169811249888924	-0.37509714789341	-0.615344990879468	-0.74812534826734	-0.748222372695349	-0.722981464630139	-0.675597794858461	-0.627460084402332	-0.582812829275481	-0.536227593685623	-0.491940241567332	-0.442968914872674	-0.401766006453278	-0.385883917081457	-0.390267085569901	-0.420043924841135	-0.45414609178781	-0.468080719394932	-0.479966452572997	-0.483478277974358	-0.480360919971679	-0.472518097650603	-0.460889333579581	-0.446952642881407	-0.428076860073201	-0.406102742256596	-0.382769528585419	-0.358907200824524	-0.337945548116487
-1.51639486947467	-1.49503908530238	-1.45390231084993	-1.38214919138346	-1.29910953824672	-1.20155447988712	-1.09670932645869	-0.999027822859866	-0.889411682731519	-0.77538735463804	-0.650478950138069	-0.542001875280296	-0.422300534873605	-0.307362703439519	-0.221747297849841	-0.163122453814489	-0.118256028139025	-0.0795488774711518	-0.0516108902390973	-0.015395343924481	-0.00500994818494449	-0.0129146344800094	-0.0881322349557246	-0.292827185977684	-0.552577609114096	-0.645688827875246	-0.633131036414337	-0.593756563858348	-0.552277928183342	-0.516760493474388	-0.481536620913588	-0.449927855415205	-0.406984797676404	-0.358565623864793	-0.326701305834241	-0.322803824790647	-0.356398964542371	-0.409256286990435	-0.435010138625918	-0.450972322913522	-0.455864424096486	-0.454925228720158	-0.449544276575635	-0.442133146463649	-0.429027063801175	-0.410713503534575	-0.38990514804381	-0.366744570319295	-0.344746101512962	-0.324552253184291
-1.44956027127654	-1.43647564650026	-1.40169391395765	-1.3177467839856	-1.23768737825794	-1.14140727605046	-1.03729053612482	-0.948407296248731	-0.835574726610859	-0.736791741170266	-0.620433196164443	-0.496181702415139	-0.377923601568532	-0.276469200285258	-0.197326370955101	-0.153782349075033	-0.115462761297422	-0.094705273875276	-0.0677019815979375	-0.0263515537481116	0.00464733359063472	0.0286909147685018	0.0164588641409011	-0.049072869465996	-0.225709520809962	-0.452026674664595	-0.534006263807682	-0.523906446723865	-0.493116293857722	-0.460910033623298	-0.431751671876248	-0.400061820545251	-0.361624964160907	-0.309106173982144	-0.272130036238772	-0.243158420719525	-0.243108981557026	-0.276778660561156	-0.32293130741894	-0.369352807898037	-0.394139104753361	-0.406229668046315	-0.405232593091781	-0.402784518197457	-0.385273985202681	-0.367913884895168	-0.350457497319683	-0.331094515039627	-0.311017167145488	-0.287420172872329
-1.27026329429708	-1.29436029924028	-1.25332869078288	-1.17553560012328	-1.087322363123	-1.00772539241262	-0.896545290747455	-0.791940784825851	-0.694053874718421	-0.599915937814986	-0.489298087011878	-0.383503907305402	-0.288121621368337	-0.202468118348559	-0.12959149348123	-0.0997507297906529	-0.0843075254712406	-0.0735209902547793	-0.0602097979538401	-0.0316368393050398	0.00644230049726054	0.02975432848989	0.0371146278260739	0.0226606923454504	-0.027036528435842	-0.125541032703933	-0.247945546489603	-0.316834281828793	-0.319741756643501	-0.298237041826313	-0.275169082456029	-0.238263574453992	-0.214974303959648	-0.191068028788808	-0.170678083536019	-0.141820771971142	-0.138277246341567	-0.143602827695254	-0.174132813520585	-0.220614461560873	-0.287769512834458	-0.316376742638197	-0.331418475135204	-0.326370481467834	-0.320206240442075	-0.305428479842402	-0.303602289830154	-0.285179899969159	-0.257493239562973	-0.23078371485486
-0.949197779422664	-0.937983122375917	-0.921771011434005	-0.85254845739823	-0.775391502100746	-0.706039860373192	-0.621335612380669	-0.525167783567067	-0.455362018104939	-0.381011936557701	-0.300069103306065	-0.205552460107621	-0.14728096049146	-0.0861851426222679	-0.0416138456002973	-0.0288286541405997	-0.0190527478963947	-0.016932721733868	-0.0140938828406777	0.000310707066081923	0.0235628566223613	0.0408071103504509	0.0509064815999141	0.0447945684460267	0.0229768284725832	-0.00705453719171655	-0.0344747438762956	-0.0514923239527862	-0.0596261084156372	-0.0582418727397012	-0.0613029740803622	-0.0579602366547545	-0.0562589966721614	-0.0523542277702394	-0.0505185040024919	-0.0380536716385073	-0.0252451005277601	-0.0321006200615568	-0.0495290787685364	-0.0813841446147054	-0.130460768392921	-0.162540573886616	-0.195029853606129	-0.201428418303144	-0.200175570648487	-0.196552452532381	-0.210511782868816	-0.197425072156476	-0.172485988105129	-0.14884421463808
-0.218890194080925	-0.190055599730728	-0.151993320721568	-0.158027115340901	-0.129213807780866	-0.124119236651261	-0.0875987989253742	-0.0585846340281746	-0.0361789524222815	-0.0227241715055919	0.000161969718069529	0.0200376753314286	0.0392039215101216	0.0530563676672388	0.0629410137132031	0.0523561020966044	0.0416533643445189	0.0414619048200696	0.0461661726470747	0.0623254892923437	0.0625175051262261	0.058224793320014	0.0508820701732781	0.0252799197329574	0.00802267165546306	-0.000817862197709218	-0.00371739378057934	-0.00407877228252185	-0.0133419255156119	-0.0178812181134295	-0.0254978510833861	-0.0214636701733155	-0.0207649149042265	-0.0158484989660711	-0.0190315299173458	-0.0256255615176423	0.0080667361202204	0.0137408862270365	0.0124658030584932	0.00993438039916383	0.0105477589531829	0.0108975072958062	0.0110663419978937	0.0030115509438832	-0.00689733455845086	-0.00350856972239458	-0.00324355045136702	-0.00710961762312386	-0.00414182999472872	-0.00146233992372924
0.0494824919888489	0.0545679695378193	0.0630333080501466	0.0602896306696048	0.0711955354748241	0.0862438783708367	0.0986532940238978	0.0998476055305248	0.101119929467776	0.103478587783648	0.104852436225431	0.116551008744605	0.124832564416158	0.136873068970529	0.148722631866763	0.159985072215149	0.173646705410007	0.184316010876963	0.192857677247498	0.196657112302185	0.189073192655109	0.182969550017208	0.178417300868935	0.0895592608139982	0.0388657695309219	0.0227014721896218	0.0546605391192134	0.0657250652031175	0.0639822844740666	0.0438591859323294	0.0273630253401642	0.00139713850725124	-0.0158900937077419	-0.0266356632601197	-0.0294669451931482	-0.0262230356862697	0.00462220421401808	0.0217276632592281	0.0265674916928312	0.0381248437476058	0.04997967746924	0.052530490644589	0.056264001156454	0.062667549333233	0.0707510428803848	0.0801015668554177	0.084509204124594	0.0860323000736747	0.0881574660881256	0.0929733516364232
0.0646541167224117	0.0641872286069678	0.0641978214462411	0.0653443071130321	0.071094933006994	0.0820098044454327	0.0893301130911682	0.088452172672521	0.092225837862	0.0931036680356279	0.0972253119879366	0.1027811338521	0.110705866266754	0.12455725874652	0.134771675504546	0.148370678439712	0.158336728123943	0.178652751169745	0.197416572132078	0.217020075247623	0.223249701531252	0.250433387650303	0.299224500962747	0.299286407152848	0.298420843624077	0.261776479845067	0.273689938219027	0.233271955193633	0.175989984821806	0.120834531679099	0.0766885855690474	0.036193512632856	-0.000537200304191887	-0.0298513954791027	-0.0545256241085508	-0.0582721387934066	-0.0353531809496733	-0.0052751270259745	0.0169012721796386	0.0357289342793935	0.0546944142249024	0.0657426415536081	0.0688071487337628	0.0821862402563029	0.0955306294444089	0.100193451240887	0.0999242123831699	0.0904826825483496	0.0896833603327801	0.0837626127549684
0.0901344062021888	0.0913562075987725	0.0903121581895064	0.0942960017116451	0.099533346766556	0.105542081395537	0.1079614784132	0.11021159921956	0.115436041742235	0.122867024515888	0.128219416919846	0.130797144925783	0.140711965277303	0.154070973341426	0.167015200073781	0.17810727298763	0.193950402869437	0.21331323864693	0.235584591574497	0.26317087858415	0.289201663958817	0.340925255113328	0.418928367802453	0.493482660831743	0.529890919649621	0.47305399291328	0.380068203397926	0.290953920445101	0.216299656418198	0.1538399823274	0.101619518252771	0.0579943932855474	0.0191898038275956	-0.0135306511384369	-0.0469274324017489	-0.0711765561000262	-0.0649922906263826	-0.0273319015056716	0.0160700843223163	0.0562202097275661	0.0889936173869372	0.112296956452446	0.121980613037467	0.136224773067478	0.14717892585065	0.152504256714402	0.153017980926159	0.148093137179616	0.147211007335217	0.143121756438489
0.119865629894377	0.124055522484261	0.125213469883037	0.129457672707595	0.133504780283255	0.134598493785226	0.138721625976273	0.14067650753903	0.148169708994038	0.153541934665557	0.158590706558775	0.163885020152085	0.172348853815302	0.182489538028265	0.19501111588694	0.20662208587816	0.221120588298804	0.239900745539212	0.260537784480611	0.287825727602449	0.32034658467483	0.37275785237126	0.446081294272874	0.507872709553936	0.524468942968517	0.476707183119035	0.39172866723704	0.313201079721355	0.245923312582195	0.1890517487796	0.136792023191458	0.091366548567748	0.0482660959800849	0.00988863009665612	-0.025168447409937	-0.0525021306425991	-0.0568405807191517	-0.0257121050998579	0.0153512163081008	0.0557313047477887	0.0884107931985138	0.115046254396446	0.129091469329637	0.143710373735789	0.155538524067755	0.161446191690629	0.165087928308543	0.165704046975821	0.16760957120862	0.165730569116045
0.171158624020073	0.176312902536005	0.178647476019207	0.18325824095515	0.185957448228161	0.189547127548424	0.192927299622672	0.196318195693717	0.201730636249698	0.206044197731013	0.20951149267996	0.214051658357593	0.22142864196145	0.231639319936345	0.24105670891875	0.252725650121296	0.265190514348667	0.2797604882102	0.298389819037708	0.320836251017015	0.351529673564564	0.392655903858555	0.436575885639719	0.471738319286414	0.477862086425537	0.437604377226816	0.375463142767485	0.315895987668686	0.26006857480108	0.210284319028222	0.164756228791776	0.121296743445623	0.0807716236574252	0.0453624888974516	0.0115744577473772	-0.0143241056594971	-0.0254965433041493	-0.0102141944505101	0.0191817254581872	0.0572882172751525	0.0875968289168236	0.113550154604361	0.132638892277073	0.147218716227371	0.159410402063052	0.167916894267955	0.174097604661823	0.181168933513481	0.185393413453533	0.187064446945099
0.215768449421579	0.219104325107023	0.222864781990778	0.225266058380685	0.22721715310066	0.229170612337029	0.232886877739593	0.235547572898349	0.238384249567394	0.240617639932926	0.243974802408531	0.245418949373465	0.251580061161538	0.259156734867319	0.268096553884577	0.277732769613099	0.286262563041409	0.298474881973184	0.312811350258803	0.329212152981633	0.351884590539687	0.375836662784347	0.39838153733095	0.41155433017004	0.407320089565763	0.382457223771774	0.346958190939608	0.306528082526539	0.264139366904039	0.222392940487492	0.182640874117325	0.144310681192202	0.107965758574835	0.0755198025710976	0.0474074169214606	0.0252098038548827	0.0136377893506219	0.0161499769918623	0.0296402323032097	0.0492717214803147	0.0691439876653389	0.0880547353760937	0.105986500692683	0.116458748410612	0.128624306245815	0.137887453819416	0.14539270301666	0.150925272821359	0.158000110717678	0.162303415639236
0.240632626905834	0.246710786495025	0.247900120250396	0.251037376052622	0.251171031435723	0.252921215766569	0.255205412636515	0.256057699163481	0.258233530264121	0.259072473393805	0.261514799488917	0.264417809196307	0.268244894884262	0.273916237493081	0.28094223537361	0.288834979869325	0.296943381336801	0.3051196965427	0.314594939957691	0.325567786748545	0.339963284478039	0.352933642615767	0.364098853000042	0.36870530494471	0.362435490509657	0.345074465289686	0.320301831040668	0.291248926775396	0.258977656971992	0.225255057713063	0.191739300609636	0.157930217239143	0.125164817205559	0.0981066482614492	0.0739931605606142	0.0550174867698562	0.0414505812624548	0.0383203848454169	0.0402810800614579	0.0493950314082587	0.0591275946346074	0.0711358832800261	0.0815243939704878	0.0903616877427978	0.0987464898991464	0.106582640878176	0.113098792723771	0.117459281612434	0.12161874781941	0.126313178233988
0.257429103925032	0.261818386203762	0.262956907979278	0.264393717668876	0.265860611917406	0.267326205587594	0.268094553416009	0.268379283079255	0.269275042424243	0.270142641252752	0.274424337529429	0.276804339736493	0.279349512793235	0.282071536736106	0.286645531438296	0.293047824979827	0.30070138430263	0.306442663710387	0.312977540989937	0.320124247434672	0.328756866267939	0.336374349150612	0.341644116340757	0.341712417455145	0.33408093773419	0.320487757033567	0.300472135905301	0.278619894486301	0.252980562740025	0.223676173114156	0.195094864302405	0.16647213598611	0.138730274780832	0.115029963463306	0.0933009797485047	0.0739243545323214	0.0597807480132543	0.0512734571071142	0.0504221849861624	0.0525596976145197	0.0561270966511118	0.0620268432659984	0.0676397230931001	0.0734821725050754	0.0788551744699331	0.0845812983394115	0.0885646628294584	0.0942213418154831	0.096770174077411	0.10052007138865
0.268544621113941	0.271315914733697	0.272031952842018	0.27299583852439	0.27456446101908	0.274094759170999	0.274145636902161	0.27496042075158	0.277449456041601	0.278365370094762	0.281013584468295	0.283455238970628	0.284946775189479	0.287043112614597	0.288808865603463	0.293685027868948	0.300382875699009	0.303831004763064	0.308261613279789	0.312993490835295	0.317613817180016	0.322154403362334	0.322216245480569	0.319109600776871	0.311677699325401	0.299701739502656	0.284121247443024	0.266768800514053	0.244450253792019	0.219459327756697	0.194052869863053	0.169215932169923	0.144390435894431	0.122428428925673	0.100340154255417	0.0830370725244755	0.0699775183443447	0.0602764692502236	0.0567001575986309	0.055277871493967	0.054895321853305	0.0551873888839105	0.0586111779551327	0.0609341758493802	0.0649210414009851	0.068968265157226	0.0711063058435802	0.0753421019563028	0.0763963191679629	0.0788810413516776
0.275204971166744	0.27665298015825	0.277820438329475	0.277446318797808	0.276689443307171	0.276674037463006	0.27756119277322	0.278982079120436	0.280363012185051	0.279401638096787	0.279283060629533	0.279200368284049	0.282627770180248	0.287496000164777	0.288980328011222	0.291027861908155	0.295731518188187	0.297583342122861	0.297880894671378	0.300051605636284	0.303110340159946	0.304428679843576	0.302630435931368	0.29774618699129	0.290630967692679	0.279976086217441	0.266668188268649	0.250464056471025	0.230120205783363	0.209018870197653	0.185960328655353	0.163875464126724	0.142646065101839	0.123293534334857	0.104029723108851	0.087295151612578	0.0738531890259609	0.0629324959741428	0.0564963800568027	0.051711297983672	0.0497920890587549	0.0477765819149827	0.0498770083444191	0.0498712964469194	0.0525915775200273	0.0555074315313274	0.05587120105264	0.0581616144809237	0.058610253916905	0.058369867206721
0.277634818501166	0.279682206608724	0.278874658209838	0.277977047061413	0.276842200112194	0.27808925053989	0.278328921784747	0.27975301004578	0.281822602517025	0.281369120490366	0.280001058347666	0.279998889060662	0.282702940603792	0.285567258358592	0.286286044609286	0.288360646004993	0.289624483882523	0.290755998036475	0.288961719793121	0.290124870793602	0.290639193346856	0.290162769083284	0.287027853388026	0.28157308633676	0.273453347692084	0.263274679652924	0.250457871822086	0.235635839197023	0.216492528123365	0.196738696560995	0.176151866173615	0.156009579224058	0.136639873631275	0.118573191486545	0.100736447966828	0.0852896403239395	0.0714445879680369	0.060804010369901	0.0532649341726298	0.0475105502624737	0.0440125371908267	0.0410857777799804	0.0423073011023686	0.0425237179181378	0.0436966033789478	0.0437269856362407	0.0447989698265689	0.0459922148184651	0.0451817145585834	0.0444198247140553
0.279971413618508	0.280918222020756	0.279738329283473	0.278478150611129	0.278312079971604	0.279290119071473	0.27873844188464	0.278634176737711	0.28032043671823	0.280381011501876	0.278600661239679	0.278618950455811	0.279159521630292	0.281159485468717	0.282053982954556	0.282449320143188	0.283115288539036	0.281924539497129	0.280020032845181	0.278751643587625	0.278777745752302	0.275650810512679	0.27091557616659	0.264106097340742	0.256782517325909	0.246027502062208	0.23295927310368	0.21798090558776	0.199869725291116	0.182249318572106	0.162982441628135	0.143395984412454	0.126501333467673	0.109875881672158	0.093490626050673	0.0784311738294366	0.0660689791640006	0.0555658891366827	0.047114210193861	0.0409606198676053	0.0362457450526027	0.0336319058213794	0.0339541664826272	0.0342036828699475	0.0330104656923726	0.0334307305635309	0.0337999302271789	0.0346411984178715	0.0325500442110923	0.032368078480623
0.279644321087404	0.281646945507153	0.279817550797356	0.279548491409879	0.279039790271307	0.280183299920744	0.279340189152043	0.278291067988778	0.278627209399751	0.27960437475263	0.279514413183724	0.278572551267502	0.277106728456999	0.275589916105903	0.274743337703443	0.27468651051425	0.274901127014136	0.272504613751991	0.27098583205952	0.268448381169425	0.267282323100738	0.262801888160578	0.255935451057032	0.24730647474956	0.237479361074409	0.227218718708763	0.213672664555906	0.199783337252843	0.18296038629111	0.165341873568642	0.147622894643213	0.130285294810331	0.11331315967697	0.096494596706254	0.0817314691543293	0.0681672424720548	0.0562237208427705	0.0472037974312351	0.0395088146238406	0.0340520235227993	0.0282897547241633	0.0250572696564539	0.0245479635736479	0.0238958623769591	0.0217912412073728	0.0204126782266176	0.0205725248768479	0.0211646273385214	0.0203751963005323	0.0209449503115914
0.275777985158904	0.27715006788591	0.275950134550492	0.27563604099301	0.274773339486586	0.274466893395089	0.273263585531418	0.272954885996764	0.271550203136669	0.271777425229631	0.270952370763755	0.268973213464079	0.266889310328945	0.265440930778899	0.264144724531287	0.26306890617472	0.26187986772508	0.258669207398134	0.255828728380225	0.251724427658044	0.247885880744237	0.241366107446395	0.233735753779843	0.224988901758834	0.214561001549166	0.202797425120502	0.189730586878042	0.175727306946086	0.159583935636988	0.144116471408822	0.126681767247899	0.110121040045351	0.093546573488296	0.0804442895167237	0.0669467922211232	0.0549798419378906	0.043680941684438	0.0353200917538534	0.0290447785724069	0.023964535476262	0.0196484915495116	0.0157251671593681	0.0133943639775935	0.0120312446169461	0.01005330070266	0.00861414766223956	0.00913932428852921	0.00951988374432981	0.00944298667029192	0.0106261428625893
0.265213476025697	0.267766856676863	0.266018542002153	0.264704614972032	0.264901547867196	0.263869662035657	0.263056641278324	0.259847703920902	0.25914958700084	0.258840942220598	0.256863947007031	0.254153533346248	0.25202237929261	0.250043275412995	0.248454871276332	0.245624195552871	0.242293000357438	0.238776692594218	0.234706281287492	0.23093256000925	0.226917921409154	0.218575411768146	0.209026190701574	0.198257207219124	0.186597319658699	0.177155075508856	0.163686205522607	0.149024546892582	0.132679710449334	0.117928613799213	0.102291699088872	0.086801555974114	0.0740070566783848	0.06296327483283	0.0503503053258206	0.0413368973672989	0.031956747942182	0.0267881756948197	0.0202026885206081	0.0149672417183602	0.0101955211482773	0.00677889041128969	0.00416692757697635	0.00213652081428966	0.00086250057153231	-0.00136498174686928	-0.000956691596726772	-0.000425510320878412	-0.000303649659413894	0.00193619450290281
0.251425440796984	0.252966963101295	0.250515463318463	0.249273000298275	0.247393711159143	0.247096641461723	0.244509302837055	0.242398036023185	0.240870236647058	0.239051860986721	0.237615711570923	0.234555640004322	0.231367309769156	0.229012563932137	0.226030896980392	0.222530148603751	0.218403738716941	0.213061280212808	0.208343188207969	0.201692993327235	0.196877146774202	0.187654763101577	0.177638700782896	0.166862143223778	0.156379352819778	0.146297036718613	0.135042468329303	0.120830343679724	0.105257352560509	0.0918991652604302	0.0785395864160655	0.0662270064033211	0.054908910633177	0.045174716484533	0.0357689533593147	0.0272190134359948	0.0214430081586089	0.016023109361451	0.0101410269111695	0.00610374062069301	0.00237214161297867	-0.000237738736177764	-0.00334801423258171	-0.00471527624766882	-0.00599898650305524	-0.00641063169532022	-0.00619571544953479	-0.00669853338751527	-0.0065883398330955	-0.00566243020087351
0.229189465891708	0.230533521882448	0.228853362693794	0.227256291163678	0.223942971719543	0.223204315529636	0.221314001819588	0.218636673075498	0.215123891059334	0.212553547491147	0.210146260378082	0.206764384245288	0.203270876403519	0.200053972601148	0.195608753490587	0.192568824461954	0.188323051980227	0.182145554635107	0.177058134914913	0.169187733394371	0.16164322282165	0.151793802865984	0.143078320269113	0.133574786307413	0.121708780016908	0.111882556952185	0.100203673475609	0.0891701441867581	0.0763594751998026	0.0645212449485748	0.0547098576149498	0.0445373224380967	0.0356582600673527	0.0285638084502624	0.0222440540108781	0.0150417041075343	0.010933140662309	0.00720782499951219	0.00298107229121692	-0.000541244745779799	-0.0032149469762896	-0.00576743023024077	-0.00856714750974324	-0.00986374460723609	-0.0103521885456568	-0.0105378649458579	-0.010522126089037	-0.010163451810907	-0.0101931092854208	-0.00992173822645988
0.1998386412571	0.202127054653931	0.200514537088071	0.198885787461568	0.195336229460138	0.193176661156231	0.190853581613492	0.190141153431385	0.186846086922834	0.182539881742863	0.178408708636267	0.174673985475205	0.170646550653856	0.16759404156887	0.161073794898425	0.15533679461703	0.151776713944796	0.145320019524732	0.140163506200549	0.132444260033493	0.12527417789475	0.115026950015099	0.10680725921477	0.097701996841102	0.0877768063719342	0.0787031210750625	0.0688817221041497	0.0598672834283201	0.0496914082092928	0.0416465687007527	0.0341559150743903	0.0274870778575744	0.0213171313069929	0.015760675856055	0.0121398840202784	0.00753564960631551	0.00475715909417521	0.000909670853810605	-0.00211745001342631	-0.0044853353910682	-0.00678650426542719	-0.00728835242914127	-0.00867642588326681	-0.0104202525826409	-0.0104180926130884	-0.0109811888326671	-0.0112747703289142	-0.0110886301496362	-0.0103268334566277	-0.0102854795193421
0.165663159325273	0.167207356635706	0.164672428980783	0.161380005131839	0.159987165674195	0.156129541954944	0.152609301536561	0.150866350976806	0.147346365281471	0.143064097925473	0.139152198089528	0.136134388118129	0.13130646039506	0.126687490533396	0.121489767726952	0.117369229997826	0.114095777172482	0.107057449978601	0.102384777840291	0.0961185019206549	0.0889067929928058	0.0811994238400466	0.0744026767034656	0.0666342992639547	0.0577017051374496	0.0490291409356641	0.0418298204697363	0.0354121036224449	0.0284669525416108	0.0235354092706016	0.0198949198569797	0.0155416989494124	0.0123708719514926	0.00831742381485502	0.00512781515618002	0.00184639087056874	-0.000112787326158772	-0.00291886663128936	-0.00446033252475193	-0.00598681436707551	-0.00808797869274284	-0.00795830365635925	-0.00866077088351909	-0.0087534896131723	-0.00926995057930435	-0.00917781606542988	-0.00958358509695729	-0.00993225480065854	-0.00893898014744921	-0.00827870190837907
0.121675664755227	0.123819374639841	0.121079471908872	0.118093568898101	0.115954529127766	0.110975948296414	0.109669620281525	0.107052619558126	0.103931570463869	0.101046866559977	0.0982638693915835	0.0952563488555942	0.0906459211654219	0.0875427762809554	0.0828273570276441	0.0800559398883745	0.076054678964584	0.0711591580694736	0.0655270562227045	0.0590042628048985	0.0533304729499086	0.0489818255311865	0.043358531460822	0.0373205917944187	0.031087716641615	0.0261556394920769	0.022152215262856	0.0169097538682096	0.0130176358352807	0.010886432203593	0.00892406805925249	0.00675999496258297	0.00486928354685078	0.00245282969389477	0.000550861254060877	-0.000682318362525894	-0.00206260290943603	-0.00340631953784827	-0.00508191503823752	-0.00606145813599287	-0.00773117545111167	-0.00699786487929041	-0.00674105893119398	-0.00681312818444096	-0.00617681015423625	-0.00658366267896343	-0.00750226112471686	-0.00879629652091235	-0.00721922376392315	-0.00645476036997905
0.0808077012478577	0.0812247761683491	0.0809379262209971	0.0787388592341493	0.0770846493119247	0.0737196099999596	0.0707149988097754	0.0664706634243244	0.0625364368554825	0.0603766142196299	0.0576862537182888	0.056304707266217	0.054489941187004	0.0529831668841477	0.0492734982840093	0.0460689164100477	0.0417297338896993	0.0384116768545252	0.0350725028368867	0.0316770716050852	0.0273860356980075	0.0240303482096524	0.0210094696905418	0.0171701525800022	0.0148416520283316	0.0117394536360029	0.00934392365267957	0.00657631548801767	0.00488044847771148	0.00409180429283982	0.00286475307538541	0.00187764848527534	0.000615194445002412	-0.00148702719297327	-0.00205742686898587	-0.00216727889850861	-0.00235148005839321	-0.0034361183155562	-0.00442958987759636	-0.00479196461076931	-0.00575861373454097	-0.00560773127888805	-0.0052595754844593	-0.00453274847925846	-0.00389855250462646	-0.00471157238772966	-0.00502867619557776	-0.00562234803834761	-0.00393870074054436	-0.00376648955469035
0.0556447087577782	0.0550740861070738	0.0541956928372261	0.0524355112248714	0.0517095292320966	0.0481867082244436	0.0456272613825196	0.0433270594526822	0.0413965174916553	0.0402870862064102	0.0378913219754277	0.0350881729516131	0.0339703159745365	0.0334671110516929	0.0319040081238767	0.0273854825404039	0.0240608794541621	0.0219941706769693	0.0203744160041408	0.0182269298365237	0.014817720692066	0.0121904008784507	0.0110520594243995	0.0086329701127315	0.00649726539225607	0.00494441412390698	0.00358261754244481	0.00268529369364337	0.00232992467253126	0.00147118878894942	0.000780284957535181	0.000708684613715702	-0.000241174552561845	-0.00129224674438215	-0.00164523592706731	-0.00180377705265426	-0.00164825547187936	-0.00306657031721865	-0.00342892632346225	-0.00378129261718905	-0.00484745374475632	-0.00409377004527004	-0.00430412745706791	-0.00372558773241159	-0.00230590743165375	-0.00278807876898496	-0.00381116632562043	-0.0044293604612088	-0.00347652914259398	-0.00319577800858654
[truncated: 188 more columns]
