# Supplementary material for: Performance Comparison of Centered and Tilted Blunt and Lighthouse Tip Cannulae for Drainage in Extracorporeal Life Support
Source: Cardiovasc Eng Technol. 2025 Feb 10;16(2):238–50. doi: 10.1007/s13239-024-00770-x (PMC11933157; doi:10.1007/s13239-024-00770-x)
Supplement: Supplementary file 2 — Supplementary file2 (ZIP 41,511 KB) [file 13239_2024_770_MOESM2_ESM.zip › avg_velocity/rc_0_mm/Lighthouse_90_Qc_2.6_Lmin_Qo_2.6_Lmin_rc_0_mm/V_ms.csv]

0.00164651607603129	0.00353917969362687	0.00264125073954813	0.00264132803989533	0.00296039495447723	0.00305221228386162	0.000599007660276926	-0.000199622625160816	-1.27379699199252e-05	0.00109279744684507	-0.000428004752468858	-0.000993896828979975	0.000495685830649548	0.00140141342350526	0.00190783072791985	0.00284632731831209	0.00253410735100057	0.000878888268142321	0.000732826225330387	-0.00188500092160181	-0.00341377280971692	-0.00437903091834213	-0.00525779723138313	-0.000145374299782515	0.00352296571574354	0.00451528276488996	0.00349734927792146	0.00141404234472112	0.00136785246550694	0.00201474361879525	-0.000481743470707101	-0.00124595124436621	-0.00220717369971679	-0.00196141611079679	-0.00144528146255893	-0.00102289559410661	-0.000902251768940749	-0.000788371125996429	0.000331012233858371	0.00110743120777979	-6.92106127885677e-05	-0.000742510509451585	0.00012384042458266	0.00149215328727648	0.000483218319920557	-5.92181625511176e-05	0.00235584083324713	0.00399607676220259	0.00329915910181343	0.00216036767231857
-0.00111154784237052	-0.000145882411528946	0.000783574087308048	1.38165168177069e-05	-0.00012637652014	-0.000411643029695751	-0.00114937978258734	-0.000910695934634916	-0.00123517405756845	-0.00155859447709069	-0.00320739328298777	-0.00304120772821529	-0.0021516133389813	-0.00177609013883637	-0.0027786629195218	-0.00253347401729292	-0.0018512403860702	-0.00226336042332505	-0.00155159732328257	-0.00178723178756869	-0.00151745514029277	-0.0015364124522833	-0.000375439274053704	0.00102701257378818	0.00295681120915493	0.00319050400835116	0.00279423146251216	0.00121073076754524	0.000919002156019039	0.00113485688783508	-5.9030134057795e-05	-0.00021741900556805	-0.000291527814671957	0.000314633578628259	0.000821139318321011	0.00125018806259197	0.00133691470399288	0.000980005887572042	0.00124098097007832	0.00211960644004625	0.00212515099149679	0.00429942290272349	0.00354915981261847	0.00276136418310564	0.000313001529036131	-0.000481923585117261	-0.000986720481003922	0.00130046055044048	0.00108597053784921	0.00110817694907566
-0.00368296326269331	-0.0049112954573297	-0.00621917548374298	-0.006265825323029	-0.00677663784236292	-0.00702400668340069	-0.00665745055359018	-0.00717639990072005	-0.00703111642884547	-0.00783791558951473	-0.00785415901514937	-0.00646905417042853	-0.00639142812650937	-0.00754712219715923	-0.00828542805085093	-0.0072663755263266	-0.00663005466637705	-0.00610637752878647	-0.00545293222629883	-0.00499255358229421	-0.00470149654054026	-0.00441908347207433	-0.00337450621186597	-0.00252317024910958	-0.00253051242473519	-0.00317932041957929	-0.00435431330411062	-0.00550643402817534	-0.00425171860388003	-0.00141030901402458	0.000571162625838134	0.0010466052210132	0.000510758708169624	0.000821856394071461	0.000275236191350598	0.000518980221256619	0.00133126885687905	0.00175486645428566	0.00236327342267171	0.00233024921895917	0.00184367827255198	0.00305084859990936	0.00232306516395446	0.00199427844390133	0.000171523511842748	-0.000941353229323798	-0.00171529244951831	-0.00104506434441986	7.11956903055831e-06	0.000665725866007949
-0.0107055819217348	-0.0118587742908806	-0.0119692064411041	-0.0121503211085546	-0.0130448834714709	-0.0136668557765584	-0.0123828607522143	-0.0121450650300366	-0.0134036500268904	-0.0136072937654986	-0.014242270381613	-0.0134988199137432	-0.0135980065658989	-0.0142560199047964	-0.015392980972499	-0.015912739350584	-0.015276068982636	-0.0155314569064766	-0.0143997016950724	-0.0138440421369901	-0.0146995144965391	-0.0161313332524111	-0.0163996899429225	-0.0154185213523009	-0.0134732176706575	-0.0119782358578495	-0.0120052979041883	-0.0108718958733042	-0.00798312843279825	-0.00701950136149871	-0.00724351783666903	-0.0065435981390762	-0.0057252785579734	-0.00473358113092543	-0.00484674193739263	-0.00608067679677627	-0.003561544547559	-0.00255334832765801	-0.0021170164873125	-0.00239365942995164	-0.00279552951018748	-0.00464996368893569	-0.00506722323302423	-0.00560410998768283	-0.00539778604358429	-0.00527995498480175	-0.00502191211612004	-0.00442155625496635	-0.00423742149055852	-0.00380760942836514
-0.00822412836939726	-0.00869135499594478	-0.00888441369433254	-0.009584921702782	-0.00999794194399076	-0.0110822644890512	-0.0103295284780178	-0.0108277948519244	-0.0111053111964625	-0.0129488685721918	-0.0137728687395525	-0.0135994595593595	-0.012573798039199	-0.011960217192932	-0.0132632792451462	-0.0151808482984122	-0.0161905370591835	-0.0178069718661487	-0.0181162964523309	-0.0171310300460721	-0.0164193947906812	-0.0159672611259404	-0.0139229411059718	-0.0145197038813445	-0.0159109123476757	-0.0157234754320675	-0.0142151749074753	-0.01301055418023	-0.0112929928504914	-0.00927971954871663	-0.00989897263004331	-0.00913679028652294	-0.00747577222824405	-0.00577389178006588	-0.0043375730627029	-0.00308012983338801	-0.0036526110052971	-0.0022672634006764	-0.0017040996813302	-0.00197226047527721	-0.0027856247590344	-0.00410565766535878	-0.00457651227787371	-0.00580000632200016	-0.00412913309061824	-0.00187485297343381	0.00123279612864413	-5.67713074838797e-05	-0.000781852130050204	-0.00118127397485546
-0.0106856797280302	-0.0108001620713556	-0.0105494796221017	-0.0114446865686869	-0.0113744634823925	-0.0131286748622478	-0.0124877397237165	-0.0130163557553349	-0.0134145664003252	-0.0153228035762312	-0.0161357513353498	-0.0161102136702625	-0.0164784884904709	-0.0166689914461298	-0.0180271225417537	-0.0202799638832201	-0.02172913829249	-0.0227996278023849	-0.0234521841278737	-0.0238193530699902	-0.0237839085832048	-0.022691003882128	-0.0200577565582587	-0.0212943824129728	-0.0234855830772277	-0.0229451650310539	-0.021377731604353	-0.0202855997226996	-0.018518380557903	-0.0176340209665855	-0.017801568870959	-0.0153609443497399	-0.0130656743661016	-0.0101880718334502	-0.00807446521169097	-0.00578943867435783	-0.00638839001581037	-0.00507318472322242	-0.00518601907375907	-0.00530222599703264	-0.00504939627756895	-0.00625632724992271	-0.00724554499226193	-0.0072119512736403	-0.00672757814174728	-0.00324774137251163	-0.00133938854516347	-0.00185095734256679	-0.00232126887413061	-0.00196386908547484
-0.00915089138824979	-0.0090585189227411	-0.0097849291962488	-0.00961208042056681	-0.0101146869098893	-0.0121178270793959	-0.0120567902881408	-0.0134000807983892	-0.0149000647258662	-0.0165282918388314	-0.0179057836576327	-0.0179229203393925	-0.017894871425288	-0.0189686445665083	-0.0196304321408694	-0.0203970701592235	-0.0220791564501346	-0.0245187287893958	-0.0270633125230157	-0.0285503329982206	-0.028868092294608	-0.0274778829812764	-0.0243762443953014	-0.0265458507704541	-0.0292683859999066	-0.029434434852696	-0.027468633051487	-0.0274289655731153	-0.0268173310391615	-0.025990111979516	-0.0248083839341389	-0.021592220259587	-0.0191537400638026	-0.0153980419136524	-0.0115985609388789	-0.00569146572967717	-0.00725291491319074	-0.00685834704706174	-0.00681094589901439	-0.0057890220346889	-0.00485321356387014	-0.00533266597651928	-0.00590781251501277	-0.00602353746141918	-0.00570746457793354	-0.00368292097756292	-0.0017757351323907	-0.00157136854351203	-0.00106147868204238	-0.000602576934790186
-0.0161762822770045	-0.0162978230852764	-0.0171419692185081	-0.0185152497097934	-0.0181236965341987	-0.0187860611464492	-0.0185838432311496	-0.0202549510092695	-0.0213813857251997	-0.0227702096368626	-0.0229497404524076	-0.0239244059212614	-0.025040121747739	-0.0280990916463567	-0.0285242345145132	-0.0297688065918517	-0.0313798041246042	-0.0337843597286738	-0.0350221838998117	-0.0370350360067185	-0.0387985962424028	-0.0397595618351414	-0.039473306479299	-0.0412898145540444	-0.0420884652228475	-0.0428757603786244	-0.0430228557844407	-0.0427544956430209	-0.041834910858641	-0.0403457196700555	-0.0375123100449706	-0.0352644239318317	-0.0312945014200155	-0.0270719139581066	-0.0237579531971639	-0.0196831971968178	-0.0165046590061387	-0.0144831211469468	-0.014369353900851	-0.0135869858830076	-0.0125625550487913	-0.0109926339772864	-0.0111324946687633	-0.0106987477198193	-0.00904609480143319	-0.00754468166875731	-0.00715721225209973	-0.00577179866611126	-0.00330877712849419	-0.00165534727260067
-0.0175823070343164	-0.0182243270694169	-0.0189751130871683	-0.0202515529458229	-0.0198563836553855	-0.0209583925889009	-0.0216455247615297	-0.0226212510856245	-0.023369206783372	-0.0248412356154397	-0.0257131992908736	-0.0279363129663502	-0.0303705596567809	-0.0319501603421776	-0.0329547122878238	-0.0345308033073976	-0.0375899555750189	-0.0406562745050668	-0.0431002847124745	-0.0452563079442387	-0.0466302366081376	-0.0475341480569433	-0.0480171417687421	-0.0511763301641201	-0.052334449119054	-0.053312650296586	-0.0545372270286999	-0.0545302941538116	-0.0534427991656928	-0.0513615808372602	-0.0492576041823246	-0.0456664234868655	-0.0408480526863937	-0.0364440139324272	-0.0332880499507873	-0.029685175093162	-0.0244985636594805	-0.0222001021837696	-0.0201682916375755	-0.0173066576311992	-0.0154538832013342	-0.0143572400622165	-0.0129970933600396	-0.0114354302202079	-0.00985197192540168	-0.00859978325620509	-0.00614702057895059	-0.00466310182618864	-0.00293493330139797	-0.00178414708960687
-0.0186831182495654	-0.0196462983132025	-0.0205520504535196	-0.021793437388457	-0.0218178445359667	-0.0221771027307967	-0.0228357491273292	-0.0244484038552928	-0.0254719886878224	-0.0272287523364923	-0.0287340974341497	-0.0312427443053799	-0.0329829391767752	-0.0340269807409763	-0.0360469075320991	-0.0390370680435397	-0.0418834567190024	-0.0443900759285064	-0.048568697644643	-0.0523340579470888	-0.0546438224130006	-0.0550336844824582	-0.0569738044626348	-0.0595943993300934	-0.0630371825229948	-0.064246073519271	-0.0671413345800439	-0.0682203032478434	-0.0680972384264169	-0.0654023809543722	-0.0632249425356497	-0.0585852355675133	-0.0545194144060175	-0.0490237139681644	-0.0446737381567793	-0.0402427382380284	-0.0336630447938568	-0.0313147308058444	-0.0283633402835361	-0.0241806919785108	-0.0217192004816349	-0.0192160375178924	-0.0158722138153524	-0.0126051699019783	-0.010263887323791	-0.00794344864618673	-0.00610125493140373	-0.00424728386455699	-0.00230447663903698	-0.000563346939573882
-0.0193414779676376	-0.0200633202507476	-0.0207414635433013	-0.0214897657352538	-0.0227210189397657	-0.0237800942711922	-0.0251640502164968	-0.0265348724647173	-0.0279476014857422	-0.0293567662245678	-0.0309794308413591	-0.0325229508074997	-0.0339321588437222	-0.0363001389833075	-0.0390702076456277	-0.0423023943708066	-0.0458870668141476	-0.0499672735242429	-0.0542876508256349	-0.0577595351606112	-0.0617463129901257	-0.0648044287659192	-0.0680041649433848	-0.0718116363124095	-0.0763845462100558	-0.0792346772345889	-0.0823553340295839	-0.083329205858534	-0.0838158052174199	-0.0826756618370611	-0.0798975094219156	-0.0750726170488192	-0.0694599468528971	-0.0640874351470865	-0.0583244236669601	-0.0517895556588506	-0.0421727806915736	-0.0389396391460645	-0.0355191670649488	-0.0300464993928372	-0.0261809098267969	-0.0235094088847157	-0.0188082967753663	-0.0151861094842745	-0.0116578907498184	-0.00957324748686603	-0.00671298263988319	-0.00510314983471312	-0.00265412975959562	-0.00111395298745875
-0.0201188607572571	-0.0217030369790378	-0.0233816984734656	-0.0234543476403588	-0.0241256965544794	-0.0250619473167192	-0.0269193764007938	-0.0286944086981825	-0.0299922374938861	-0.0324166009668318	-0.0336379252868381	-0.0345835661547647	-0.0362241921513947	-0.0382878825340781	-0.0422354962117078	-0.0457700714963507	-0.0500633960458508	-0.0543446978146845	-0.0590299667807624	-0.0638572769752838	-0.0674365798282278	-0.0708239721460064	-0.0762952871080544	-0.0834196035532385	-0.0900761770009546	-0.0945545802073161	-0.0996331076728683	-0.100904725945373	-0.102568596271433	-0.100376076946077	-0.0974696937227011	-0.0923535774679346	-0.0862024129922174	-0.0786812783435649	-0.0712415787364454	-0.0633959817240076	-0.0505269497325979	-0.0475604064787501	-0.0431468877804493	-0.0363687452270126	-0.0302849932107694	-0.0260597350678774	-0.0213222279305387	-0.0168719676410255	-0.0127299057682613	-0.00978204228134791	-0.00637253845232263	-0.00324204118509421	9.93132314742646e-05	0.00218411919325261
-0.0209269846066141	-0.0218827675791706	-0.0242465635613917	-0.0250698335395503	-0.0259967036976042	-0.0264393682078508	-0.0280971597128283	-0.028687908590208	-0.030131660472147	-0.032918873684298	-0.0346802304459783	-0.036151717048319	-0.0379824222520677	-0.040458413982731	-0.0450644895943385	-0.0481565998082318	-0.0528862485140546	-0.0575383471649603	-0.0638789170924488	-0.0698409686844057	-0.0749034355534477	-0.0786052863277587	-0.0859372270423161	-0.0951447507354614	-0.104652895179743	-0.112052757132697	-0.116211418012693	-0.121545272620087	-0.120913151446589	-0.12080900388361	-0.116995868630723	-0.112335955581893	-0.104843586278926	-0.096402766654521	-0.089043269332445	-0.0789060309434998	-0.0618867819617158	-0.0562855794793536	-0.0502972590668531	-0.042522068660016	-0.0348406424930339	-0.0293765100445849	-0.022840315461291	-0.0175366771455043	-0.0124356332621249	-0.008835240481838	-0.00524445687090048	-0.00158696655725976	0.00192816354897527	0.00477883020049738
-0.0215243636912133	-0.0223696204877966	-0.0247123174552829	-0.02563637171813	-0.0262580881498658	-0.0260798909263522	-0.0281973983398875	-0.0301851390149011	-0.0307166075213551	-0.0329676105639398	-0.035620968723433	-0.0376077289263644	-0.0393253258694772	-0.0419345608757649	-0.045797169248088	-0.0501999129221603	-0.0542644258212919	-0.0590508645615279	-0.0661976682758667	-0.0736572675460248	-0.0815268522825705	-0.0872406591239303	-0.0954940503909797	-0.108221648973938	-0.120295329940085	-0.12895332737457	-0.135228555640665	-0.139164311260988	-0.141564071114708	-0.14302686731754	-0.139723970352837	-0.135120252378813	-0.126884336764748	-0.117124599107478	-0.107265484330917	-0.0942122674909168	-0.0722141220807083	-0.0644400649521755	-0.0574714833999149	-0.0481939259373079	-0.0394342113225753	-0.0309440191842151	-0.0236628598744645	-0.0162573180024284	-0.00994453842398423	-0.00580517895755408	-0.00189279330273163	0.00185589559242512	0.00518311400708024	0.00767191389913947
-0.0214101376583546	-0.0224661259452016	-0.0237139269684712	-0.024449104320671	-0.0252660340139241	-0.026320830057946	-0.0284165195175055	-0.0297092964594476	-0.0313175558344554	-0.0320298790169243	-0.0343498596899713	-0.0373358958367867	-0.0392382780865446	-0.0430561770193384	-0.0461780582886427	-0.051182624390902	-0.0558164298226214	-0.0621064219949081	-0.0689056635400737	-0.0774190571245758	-0.0868902736516003	-0.0941489598639266	-0.105539942982659	-0.121535383743112	-0.137562439333299	-0.148977062278565	-0.156755193227419	-0.163309294827242	-0.166514315472698	-0.166567209201516	-0.164977221765093	-0.160597703693521	-0.151538800408608	-0.140083228662697	-0.127490075053677	-0.108655867385982	-0.0865477606444799	-0.0752697658558155	-0.0660510993176233	-0.0537324765802979	-0.0418643670991855	-0.0317842743032444	-0.0226636066375576	-0.0155821281812948	-0.00810194196518993	-0.00336835029749098	0.00171751787129933	0.00474930542491296	0.00724081699474674	0.00941927329339825
-0.0208666802131426	-0.0227966391086935	-0.0232488425047891	-0.0241180058831219	-0.0240663838830515	-0.0254287393276189	-0.0267567052050796	-0.0284504656889007	-0.030333738234555	-0.0316343354639726	-0.0342982006271451	-0.0368281342655307	-0.0385297392391979	-0.041391922400124	-0.0458304222470246	-0.051156653636816	-0.056966616657643	-0.063589293857105	-0.0704464115525739	-0.0800633725238112	-0.0908008218357592	-0.0999123881907767	-0.114921242687555	-0.135693011279827	-0.158895019689829	-0.171577395039016	-0.180678750984424	-0.188744978969892	-0.194476206939885	-0.195462032255261	-0.194115275951738	-0.187140240441651	-0.177966640788075	-0.164977816425621	-0.152916943275779	-0.131601166565347	-0.100807379961723	-0.0868211046107545	-0.0744633220696889	-0.0590705135045714	-0.0459094708473924	-0.0339664818773159	-0.0221328107361484	-0.0127346108057329	-0.00488743017145016	-0.000164216305421818	0.00422429729497532	0.00653692776328341	0.00860228854665384	0.0100533547438849
-0.0204771531808744	-0.0214741279440358	-0.0219188156298276	-0.0226644930838902	-0.023061655066849	-0.0243738360983835	-0.0260953453132942	-0.0281796577031533	-0.0291322453646321	-0.0306692707902637	-0.0325850077562832	-0.0353912883413951	-0.0367780825207868	-0.0401906507334267	-0.0441107612926176	-0.0488533145091976	-0.0546649991651977	-0.062351132670257	-0.0707323549232946	-0.0827622167382562	-0.0956510833545847	-0.105249000050941	-0.123625019021075	-0.15004336282283	-0.17899424114358	-0.199741829520075	-0.211684649441655	-0.22285134192205	-0.229055277182224	-0.229805842295828	-0.226569976235166	-0.217641046973336	-0.205963265164744	-0.189760285372353	-0.177363624092529	-0.153125302404584	-0.11525191652534	-0.0957681789097662	-0.0814450497192978	-0.061541451633013	-0.0450138925830682	-0.031128139132723	-0.0198392184461167	-0.0105921958629762	-0.00377853895336286	0.00179917749794811	0.00547944629139656	0.00602461566322613	0.00732835726831393	0.00977175441034909
-0.0199417476711127	-0.0202289824407588	-0.0210145618049007	-0.0217368245006728	-0.021754861202338	-0.0225962015630273	-0.0243110304865351	-0.0251193818427771	-0.0261962931940449	-0.0283283581264463	-0.0299683801911078	-0.0315167245501371	-0.0332803097243858	-0.0352759818521361	-0.0396401395855217	-0.04434534617463	-0.0503494294622735	-0.0581041747785033	-0.0677651664416084	-0.0806112804214823	-0.0966592802416614	-0.107720302871378	-0.130142105579708	-0.165012217196677	-0.202574337215752	-0.226502247994571	-0.244166812352864	-0.261503935983398	-0.269438015183336	-0.269649573005109	-0.26409706668167	-0.253823620916883	-0.239339397043673	-0.220445243807958	-0.204685113402478	-0.177443990571793	-0.130166626630199	-0.105124317673738	-0.0859150783072713	-0.0627371247760531	-0.0443146439721203	-0.0300258284977932	-0.0192644979107568	-0.00959120578389337	-0.00451867475473791	0.000975865441713646	0.00469906896454771	0.00530356287893	0.0068174164442073	0.00833487676086259
-0.0174874022922556	-0.0179998188167998	-0.0187046128764342	-0.0192872341514463	-0.0193319555311184	-0.0210984452199005	-0.0227466260141231	-0.0238168136385548	-0.0241457749055526	-0.0250878094362102	-0.0266888986518711	-0.0272305538256847	-0.029139479894923	-0.0316196878303862	-0.0350247561148765	-0.0389256028754026	-0.0442779170817775	-0.0513129431137184	-0.0619656636991616	-0.0747977935170898	-0.0935781899744657	-0.108109305296558	-0.135658542111767	-0.176785694994604	-0.228657024965291	-0.264207149991071	-0.287836157834921	-0.309547955635003	-0.319306631378753	-0.317187823662949	-0.308250212030724	-0.295460721958535	-0.276625489094985	-0.25539657581996	-0.235065124153999	-0.204497031834182	-0.14594879432939	-0.113101760804037	-0.0880088410786833	-0.0599268386065813	-0.0404205216516179	-0.0249156780353574	-0.0153367202614155	-0.00749074265979802	-0.00286896072193254	0.00239100961546093	0.00571275203671152	0.0063632571882854	0.00724396755904607	0.00807813909473954
-0.0146525117673646	-0.0150617977576346	-0.0145594916353755	-0.0146127620653497	-0.0155857277087713	-0.0168600039629166	-0.0176365207125748	-0.0184466465258938	-0.0193712133406561	-0.0204579618972973	-0.021648268118643	-0.0220815358054344	-0.0235514495757703	-0.0249138508714068	-0.0268986538801607	-0.0304690798004966	-0.0362990298613618	-0.042522662101223	-0.0512733031735954	-0.0632781606728592	-0.0827626212077215	-0.100397872676203	-0.131291375393349	-0.182838416718977	-0.259251463359987	-0.313297951573203	-0.348398452963938	-0.372487377904302	-0.382548204646985	-0.381188715273832	-0.367189191448567	-0.348798187737113	-0.32401902940781	-0.299272432538415	-0.276059325109901	-0.23628593300032	-0.163258629165901	-0.121378741238285	-0.0908485949457155	-0.0582351454239205	-0.0353294942137922	-0.0207310914701385	-0.0116809931088785	-0.00401216692149409	0.00061726632436761	0.00403143200849791	0.00707555506409287	0.00838115015205901	0.00830217560818435	0.00830355744391458
-0.0100026651332403	-0.0109687729475272	-0.0102045535328039	-0.0101637699846575	-0.0107154063587474	-0.0114276379080963	-0.0120564217771405	-0.0134653830964215	-0.0140430929696423	-0.015242718760108	-0.0151360356537171	-0.0153719289131239	-0.0168219859957333	-0.0186297981035047	-0.0201088516506352	-0.0228652073463945	-0.025900700278347	-0.0297853902770504	-0.0373670722631226	-0.0477466717879652	-0.064872696314472	-0.0809766459649037	-0.114134583281122	-0.176588397522475	-0.296637591677091	-0.389258225234189	-0.447806316972612	-0.479275266549303	-0.484267566995966	-0.469594574202535	-0.447648033606873	-0.416869875315973	-0.383533150900973	-0.350203772733671	-0.321408672143118	-0.271528577605344	-0.177997525014497	-0.123000079647989	-0.0833015734000498	-0.048507774457291	-0.0243332877641507	-0.0121303612156622	-0.00438356702234664	0.000666927610334057	0.00452337245327774	0.0061360266981141	0.00776963531861306	0.00829797148156378	0.00900202743791283	0.00832576160054758
-0.00821849697008641	-0.00772023186151297	-0.00782328410617951	-0.00755054409487959	-0.00922370339200542	-0.00993319427594956	-0.0108942386184168	-0.0116755085112091	-0.0121159534202067	-0.0113089819211741	-0.0113687395757317	-0.0119711797395206	-0.012936541145336	-0.0139674074405102	-0.0148659952420124	-0.0162570950967546	-0.0184413766897545	-0.0219085341545122	-0.0274227108937431	-0.0346082813533604	-0.0464293581054016	-0.0570925717758606	-0.0863473648778108	-0.146975527218559	-0.315463275670164	-0.4942193789225	-0.599908078440222	-0.630992793136657	-0.622414672773612	-0.589636347224741	-0.546857469648848	-0.504655862875602	-0.462792859253315	-0.419858163502576	-0.382462479942316	-0.294570454320086	-0.161696260016232	-0.0949469410335026	-0.0620365337617546	-0.0335091148180281	-0.0164431487272511	-0.00689230504356952	-0.00248788643661725	0.000606020228142374	0.00198304166512865	0.00193589454994846	0.00282774376270265	0.00240375669577891	0.00232182168664328	0.00244005049712301
-0.00412693391874678	-0.00590458396018458	-0.00463568859240949	-0.00481952678575314	-0.00544913045258654	-0.00531267921255387	-0.00700831096293436	-0.00675481121510415	-0.00701894769776198	-0.00691391361943227	-0.00772179898801588	-0.00798854069942845	-0.00867746709133619	-0.00913341863402823	-0.0108040267436242	-0.0123143720234419	-0.0147532447945609	-0.0146627372229342	-0.0180135130794374	-0.0231354428494515	-0.0315835658152601	-0.038137467446447	-0.0577078678846233	-0.0901222837592896	-0.236402432560623	-0.500190427009537	-0.668266731088736	-0.717025053869975	-0.714235913279496	-0.682516870438638	-0.633756915423758	-0.579249035724934	-0.523043514512714	-0.467636930831809	-0.407764086609762	-0.280938822057148	-0.132574697927678	-0.0687717673295821	-0.0422852667534328	-0.0198832680719681	-0.00918767772624061	-0.00430028238595879	-0.00198502140524074	-0.00114060853979913	-0.00199775217426522	-0.00197819217263325	-0.00244557721888037	-0.00200802191649216	-0.00245592483660589	-0.0024429561619593
-0.000713576345329381	-0.00403689346207522	-0.00450623945248692	-0.00470754457952003	-0.00341358952047106	-0.00358994504020688	-0.00679117235517331	-0.00733951509030341	-0.00452632339403166	-0.00271097148861604	-0.00631640648312699	-0.00814119388517734	-0.00811399138686849	-0.00577857390350598	-0.00753146597809055	-0.0116119008622465	-0.0112272297871753	-0.0116449945212412	-0.0129648291843836	-0.0155056046565835	-0.0173825840337345	-0.0172847882356828	-0.0223235816663442	-0.030509310006991	-0.0692169480121418	-0.233796663600676	-0.542468635781149	-0.702507169491565	-0.741250582028378	-0.718054428774583	-0.666546492636317	-0.610030655322928	-0.55026943958901	-0.477153205064034	-0.346316385873092	-0.152804603670471	-0.0419119327865433	-0.0102720525640657	-0.00615866997133245	-0.00333513852540625	-0.00381879513369414	-0.00270053819633905	-0.00273459180601436	-0.00358768469523329	-0.00637384542634759	-0.00754038001946655	-0.00719573050897051	-0.00674457402644606	-0.010417853350109	-0.0114556259251713
0.00889988637108877	0.0108993013540426	0.00228672295786915	0.00226439100259668	0.00438010608334972	0.0145203910952347	0.00999765487442759	0.0121635455185164	0.0147874817164882	0.0115501127852361	0.00890388247695364	0.00695323602997438	0.00640621676421115	0.00355774928456049	0.00207320656155555	0.00307183778373421	0.00174024470251201	0.00194850736692532	-0.00140577737319489	-0.000413943681278943	0.00265399749778134	0.00147608670919209	0.00285405134845041	0.00249809661616595	0.000674116496610473	-0.0241698798685205	-0.122160539143062	-0.291053834318677	-0.445533967784243	-0.536205282757885	-0.546719291068141	-0.498973632719935	-0.425005317687222	-0.287325650398891	-0.123603032409705	-0.0278162788706789	0.00568225562337022	-0.00157033911454319	-0.0026099250959348	-0.00396774100859549	-0.00327326764960138	-0.00246333975737966	0.00279658146208486	0.00831852831258363	0.00616445541919233	0.00192345029834179	-0.00414049914041796	-0.00329649826742202	-0.00248195094326202	0.000111123735264267
-0.00999729032046883	-0.00972257282365027	-0.0153264777813646	-0.0212138734111944	-0.0236859923254454	-0.0269278575832316	-0.0262803130809671	-0.0178382757460334	-0.0100384736678513	-0.0100934231948016	-0.00932455793718807	-0.011872449849595	-0.015104015572312	-0.0123689922417107	-0.0109207911956518	-0.00568225067706825	-0.00410369425954624	-0.00610837088848356	-0.00476171620270858	-0.00524807105323448	-0.00184028478731041	0.00325268617909584	0.00550475067507899	-0.00237253262390153	-0.00606879617052848	-0.0172644504453194	-0.0471984069053277	-0.113196681328252	-0.204482911729453	-0.273837615401981	-0.299035486567911	-0.291214185514716	-0.220244938777172	-0.137633539939577	-0.040518774695027	-0.00988952565338679	0.00876303839162535	0.00141908520311477	0.00275354343550913	0.00441272867034771	0.00302831695207332	0.00526679278321452	0.0078102306082055	0.0124840990154002	0.00824284305952425	0.00871395448863909	0.00675032439007097	0.00613140298704945	0.00207065008263285	0.0037238740573338
0.0139459252369115	0.00396319457487198	0.00751087406283571	0.000714392209083053	0.00489496359641692	0.012056770525939	0.0208262390181113	0.0146612469136513	0.0104489528441947	0.00875894115113958	0.00976573779764142	0.00101725848929394	-0.00525821085725874	-0.0083674673924492	-0.00650634988549885	-0.0125077540489366	-0.023082451022812	-0.0243137080923411	-0.0216370723136555	-0.00851487627878062	-0.00740251280271698	-0.00407161381025108	-0.00718956700259711	-0.0118014145805159	-0.0201350790142667	-0.0506053718090508	-0.0933930349144932	-0.185814925413953	-0.253809488549926	-0.309195903719027	-0.321595628807314	-0.308089261043807	-0.260555601612481	-0.183303379618661	-0.0953480022438258	-0.0512698224033784	-0.026115465213304	-0.0171291986260012	-0.0173643599247395	-0.0147949696124707	-0.0105404630197293	-0.00494381021494457	-0.00286800919146833	0.00233160022657474	0.0038199652676997	0.00429387515343122	0.00192921876773257	0.00220989423482276	0.005721374729398	0.00614285505649147
-0.0213072756277567	-0.0273160074499989	-0.0317066209051251	-0.0268513932761077	-0.0205502429367406	-0.0254804969713938	-0.0270460376438793	-0.0354634414977273	-0.0343299235393285	-0.0390550555352518	-0.046546243845355	-0.0401368627362171	-0.0422025151213437	-0.0276709030755027	-0.0149035402737085	-0.0257999808477294	-0.0389195691922016	-0.052790571619746	-0.0480241669669321	-0.0327983366072305	-0.0242178388213947	-0.016309856816825	-0.0165524857892228	-0.0321831483968692	-0.0748343403160287	-0.227700648229443	-0.483945596326051	-0.651623910733426	-0.659936009267546	-0.629570054986003	-0.601250982218672	-0.540260330298522	-0.461443216080903	-0.368281608283227	-0.250075581229612	-0.143843777110555	-0.0706335438449982	-0.0453351210546204	-0.0468162186207827	-0.0380911052748816	-0.0298514542135629	-0.0192181395121845	-0.0128580708021783	-0.00673909706678719	-0.00375178486608587	-0.00121138972999896	-0.000638526749589297	0.000291884155468863	0.00217371210487309	0.00341325464432415
-0.0449632098512341	-0.0547358914286346	-0.0385695413260015	-0.0521780270582525	-0.0481183622252409	-0.0522411426076834	-0.0563982886999533	-0.0644683151922736	-0.0711774443638371	-0.0867730422916722	-0.0916485694979943	-0.0829828956098942	-0.0735926324926263	-0.041322303636901	-0.0196695333711919	-0.0427627497326829	-0.0632370957606515	-0.0809319263106858	-0.0705595517686212	-0.0545880629808651	-0.0413928204875208	-0.0235527062125453	-0.0239302014227676	-0.068930060702955	-0.310215887298627	-0.783440005231633	-1.0084791444631	-0.994038070264853	-0.912791265061968	-0.830351048165306	-0.756094750206015	-0.66948632291471	-0.58364576161299	-0.491013549154064	-0.383700210754881	-0.24097642641159	-0.11870416079761	-0.0832151175629307	-0.0767843921945041	-0.060358902685556	-0.046410201722011	-0.0309510654329461	-0.0216776214300942	-0.0140035849922548	-0.0107169683548999	-0.00751390267203371	-0.00552319865600212	-0.0015460516445353	0.00151357047576178	0.00304882082315295
-0.0630320029396122	-0.0582034135853874	-0.0758683540236726	-0.0780002647694886	-0.0851552129956459	-0.0930198758396391	-0.106267531304255	-0.109967747705362	-0.122632421021976	-0.14710171090194	-0.144569599901424	-0.145160690533761	-0.124332156960671	-0.0832114272765643	-0.0556943035332376	-0.0714767089309963	-0.093400651828436	-0.10326403038632	-0.0882926710441085	-0.0746176707787375	-0.050161507625023	-0.0293851359811252	-0.0374908220208397	-0.226904094516606	-0.755385133570972	-1.02913466506629	-1.04729621337192	-0.968816329694959	-0.886857160381833	-0.807212485556665	-0.732546756645947	-0.643735734113077	-0.559874231622108	-0.470587374861978	-0.383630551155909	-0.264117642653729	-0.152658119673591	-0.112101024458742	-0.0983540151009599	-0.0780103355783517	-0.0612474309511625	-0.045177920998033	-0.0308567018393277	-0.0201161511270215	-0.0151208548087775	-0.0113544422783617	-0.00622004531970336	-0.00177018199968138	0.000216868125564046	0.000105305940890064
-0.0380662211658249	-0.0430880078299233	-0.0665168218772665	-0.0756158140654807	-0.0784803584529346	-0.101864031743216	-0.122071271735874	-0.128825431212426	-0.138620795495424	-0.161246557171337	-0.15835681724185	-0.163330226910036	-0.147589451269165	-0.117111055281439	-0.106714304535009	-0.113228358090287	-0.123996967655314	-0.120540356051464	-0.102413268056556	-0.0762223268992878	-0.0471025876955584	-0.0477828666402636	-0.125997273570781	-0.487152290017891	-0.902720700638108	-0.992658745691632	-0.954476421589906	-0.881319855079644	-0.81248114137027	-0.737002915389066	-0.667309629248024	-0.586708129160945	-0.507690752427731	-0.421152544403716	-0.342324642876634	-0.252813849426334	-0.170218840125834	-0.128218527689781	-0.111925976166098	-0.086467179978838	-0.0673890635578778	-0.0499858022334155	-0.0364364134678141	-0.0272129845150473	-0.0201474419164604	-0.0118640246408907	-0.00839097152926619	-0.00355263048317694	-0.00247903409748265	-0.00477801603919182
0.0123716508445147	0.00503934233214461	-0.0153164484064077	-0.0340881752387433	-0.0434911594624924	-0.0614573777278719	-0.0819735661116887	-0.0810347654502583	-0.0877517039584151	-0.107290451606866	-0.101005268045313	-0.121329026187166	-0.120575794165572	-0.12030270979963	-0.133476506899065	-0.139704187192465	-0.140918724910085	-0.132594667851211	-0.102895717744156	-0.0781054427046847	-0.0713997259983584	-0.129569489132191	-0.311470274748592	-0.635379462318561	-0.847535989037919	-0.878851585262561	-0.831163346532488	-0.770414445535615	-0.70204027088536	-0.633430284417136	-0.575754895469698	-0.512871154964091	-0.439642584537783	-0.366022292577563	-0.294985160099966	-0.231661739843768	-0.169550274323291	-0.128184696732713	-0.108759745502036	-0.0794683398728461	-0.0596545604418498	-0.0430222026655251	-0.0309146395768422	-0.0221469679266391	-0.014754925133864	-0.00574862365392726	0.000363963945489361	0.00268474568939636	0.00642178756179497	0.000311942951394707
0.0754105165595637	0.082482168623299	0.0630666617695951	0.03994413463485	0.0253616309391831	0.0178891914831996	0.0028963999295486	0.012054851130711	0.00580096042914258	-0.00534063660856876	-0.0267734031383509	-0.0471288970987845	-0.0607990143748428	-0.0758473687968893	-0.106288221777453	-0.128611037848275	-0.134123507814245	-0.122912890009717	-0.114298053546169	-0.133178557887189	-0.185051204448432	-0.326341673975054	-0.457143812963387	-0.62495379309814	-0.733169519001993	-0.74005485928428	-0.699459162047512	-0.6476914842274	-0.592089686916879	-0.538237412628132	-0.496445854817988	-0.441344588896577	-0.373824570452431	-0.310571509869479	-0.258066676199382	-0.210804281815112	-0.157075236795078	-0.118035440509403	-0.097225214235206	-0.0662265882682586	-0.0503171946653506	-0.0353270520749663	-0.0210255573881854	-0.0140795028135314	-0.00628677104841458	0.00114683459963798	0.00605657436447449	0.00784982718191351	0.00806378577762395	0.000737417796935203
0.151804547062098	0.141210592340151	0.134617664662432	0.124236499322431	0.112830267651938	0.108420044502099	0.113923369422888	0.11979158281052	0.115076146164631	0.108075406770704	0.0810597366142297	0.0511302857291901	0.0221733166472144	0.00180384377021582	-0.0193137611229413	-0.0581167823500995	-0.0910229193528166	-0.120793869188818	-0.161377668981912	-0.23139692571774	-0.335769658074332	-0.439984290699523	-0.491366762047635	-0.557436711031913	-0.59250255835492	-0.593207213987117	-0.565652670825158	-0.52619504393908	-0.484598268210957	-0.444655867772586	-0.405360490795331	-0.360069112488785	-0.309321206385505	-0.259105059976326	-0.218949625555624	-0.181825777661621	-0.129101883388851	-0.0941940326380939	-0.07617908398078	-0.0504270152455952	-0.0330335613796766	-0.0182100034531192	-0.00711171073707849	0.00236378719390784	0.00831312119930993	0.0100326127831348	0.0154453886983901	0.0157420903449309	0.0177804184376897	0.0140496782000229
0.174657986534924	0.186981146296496	0.178824822294732	0.177936209366841	0.167934736177347	0.172649017413106	0.170269344514724	0.167895855483074	0.159588097340442	0.152375076400241	0.129352556727707	0.110884205575668	0.0929864146358984	0.0609794940061376	0.023937410117258	-0.0145902827562904	-0.0686227410025038	-0.132526932708799	-0.205380311498239	-0.284821556080995	-0.35877159878402	-0.415020255568491	-0.431887239867788	-0.459298925776508	-0.470532272528807	-0.472384104193514	-0.446437531726576	-0.42029296967333	-0.390528164777815	-0.358161290733227	-0.321550871791262	-0.279840180658044	-0.241522723701313	-0.207673335722743	-0.179026964013975	-0.144991097782138	-0.102283408948721	-0.0680392163487022	-0.054019689931306	-0.0298656744636523	-0.0198014494734743	-0.00729435155724661	0.00641603521964926	0.0152879720167821	0.0183745843124999	0.0160811931874193	0.0184268902135884	0.0180051779624473	0.0199070669623708	0.0156663830290641
0.181059797179346	0.1925224668916	0.190922909488147	0.19382519772563	0.181375954610086	0.18261596509271	0.180391487595245	0.172017415601316	0.162522035215821	0.149541826989328	0.140482476972825	0.113545655195015	0.100458469683697	0.0599657723988303	0.0266807846230763	-0.0158246510267576	-0.0687081176945678	-0.127396298298528	-0.187748502632928	-0.25119295215775	-0.295585382963113	-0.326632051095838	-0.335093692696054	-0.356720593871438	-0.360505851237237	-0.360068114785166	-0.347222034808243	-0.328588037777486	-0.298959381178262	-0.271477687542936	-0.241369811352346	-0.214093801632649	-0.184867995033598	-0.158555944960741	-0.13223525818451	-0.104034001798098	-0.0699784317997865	-0.0431051812293479	-0.0328607315839906	-0.0161377700247142	-0.00352421121758761	0.00782985725838088	0.0170333861800123	0.0276170814204337	0.0276313296918988	0.0294854555204824	0.026595015861811	0.0291017120725835	0.0287741675645085	0.0277562313398193
0.185420387639745	0.175064337619661	0.163196207640153	0.167080769495126	0.164998479268546	0.168438040992484	0.159229142043341	0.154605078318858	0.140793534950274	0.125771801824551	0.112278710832789	0.0912882791134687	0.0768286893885211	0.0485505485583957	0.00705043997423685	-0.02744589370498	-0.0604203638235088	-0.104341514910459	-0.14233136818754	-0.183531398480349	-0.216268625574182	-0.240496891384195	-0.246573838554249	-0.259306137872547	-0.264502756986475	-0.265444999284822	-0.250805901359281	-0.237167335945382	-0.213142617363574	-0.194177125823013	-0.17095822967978	-0.151647590731665	-0.129596732949376	-0.110754869349467	-0.0906763545191647	-0.0700725616288727	-0.040748794623441	-0.0202888821347042	-0.0118897773205747	-0.000168808176105362	0.00931855036586029	0.0153467454262642	0.0240022397328697	0.0329593917655675	0.0344099259707662	0.0348400120580893	0.0303932749619596	0.0299171709426828	0.0311801740914935	0.0312606919736094
0.139357464054143	0.132930950933475	0.129946048226006	0.12985113540882	0.13043795400066	0.125428713758062	0.12001450955785	0.109730639059038	0.101039226133845	0.0885010628875244	0.0781259494055092	0.0651588995615982	0.050999416218394	0.0283508988386683	-0.00244859837411632	-0.0248444622147531	-0.0432667757646607	-0.0729125785471458	-0.0981638258328707	-0.122760507352177	-0.146014691610035	-0.164438693298299	-0.168198083552294	-0.176853982558425	-0.173880068578437	-0.17338768015974	-0.163513405657799	-0.151735304908007	-0.136899737682333	-0.123083501561511	-0.108968531899308	-0.0970167355439297	-0.082527391235907	-0.066003321652468	-0.0535263652351603	-0.0399171416756965	-0.0202218484929434	-0.00712771690126058	-0.000887985989867131	0.00811366113493877	0.0172462853238512	0.0215029313417373	0.0246912939004108	0.0299296875023227	0.0305341264782439	0.0338737829328706	0.0289337633106952	0.0283332890373728	0.0281355326634513	0.0270635891478295
0.060480081286487	0.063376455748332	0.0693672001938924	0.0719853971861761	0.0745157893582581	0.0662594751948366	0.0670369795024424	0.0620621352456405	0.0542795199103954	0.0490184150983826	0.0424726239990701	0.0370278412769039	0.0287203368220473	0.0177468068433627	0.00113031629764972	-0.0107462783919603	-0.0223728645257003	-0.039057635756424	-0.0508298177842751	-0.062593482533187	-0.0742333403773392	-0.0807213993672635	-0.0856625118461032	-0.0876670821640571	-0.0876813919997274	-0.0855160614380648	-0.0822056139318897	-0.0755215157860544	-0.0685747122952689	-0.059265095963047	-0.0527714899600244	-0.0452144373829661	-0.0389999337159502	-0.0321362121091836	-0.0237111602372054	-0.017679662197383	-0.00471278998322815	0.00189467811985784	0.00637233328431781	0.0092868311576519	0.0134468082831132	0.0148906434469739	0.0191813655744577	0.0199351964206764	0.0210567780091543	0.0204279023229418	0.0216877581283009	0.0197714788405303	0.0191955410777688	0.0165204392738598
-0.012137689817715	0.00261874414530683	0.00806853213397159	0.0145771224181937	0.0101166077544987	0.0092774506915024	0.0112305681269013	0.00916815244074667	0.00576598128584599	0.00834280407250918	0.00758906150052634	0.00636341358345211	0.00621939328207246	0.00172954189429237	-0.00124412359728844	0.0011473843293392	-0.00273354335103742	-0.00406042200831733	-0.00618714445145548	-0.00759920990881543	-0.00760579028491828	-0.006173913185689	-0.00486914742001913	-0.00643017531664054	-0.00898281901482422	-0.0104269868002383	-0.00643592952227678	-0.00615235365873704	-0.00434708155755242	-0.00123671102313232	0.000259231499556064	6.55061316858955e-05	-0.00157639518263641	-0.00181855770725471	0.00115787207695004	0.00140152967310476	0.00652957829473813	0.00687671236722669	0.00552028309856184	0.00768668270562122	0.00832444100693765	0.00711494676887476	0.00940300732182902	0.0101428505781996	0.00788138014836336	0.00790987153793733	0.00597368106109427	0.00516418259990844	0.0053243048166741	0.00399365456962707
-0.0782245664737376	-0.0715827655824903	-0.0526767138678272	-0.0485702395565088	-0.0525389256078608	-0.047209179836005	-0.0464344741690645	-0.0438189935938027	-0.04053045516859	-0.0337670119433469	-0.0279263064134006	-0.0213119435104483	-0.0156756097457432	-0.0142541194895644	-0.000947063010266435	0.0158122908852906	0.0205551765623818	0.0303744324961992	0.0366358599586125	0.0469960860609348	0.0552227599813785	0.0653023551793404	0.0699598124467543	0.0716612368688964	0.0704788554745431	0.0648208408949602	0.0667666812618715	0.0610550066677671	0.0582720109027428	0.0536257667638763	0.0481320537041457	0.0405698585834543	0.035026091846471	0.0298665169684186	0.0254482232482247	0.0197574570866896	0.0140641676439702	0.00772320847702505	0.0047263901280919	0.00321960738201313	-0.00134306346348459	-0.00471122840118465	-0.00568734598926891	-0.00677802009220214	-0.00884846700835701	-0.00815350610503027	-0.00943038639161543	-0.0113535940910997	-0.0125326127593078	-0.0142228061541909
-0.138833261642288	-0.136730600105522	-0.118980281019658	-0.104704987699665	-0.109049848390636	-0.103318580183052	-0.0967922817926583	-0.0920552436797777	-0.0885589293522784	-0.0765972504926027	-0.0653619582101974	-0.0552295630561005	-0.043150680236709	-0.0295703476129888	-0.00168102913964514	0.0232449164753699	0.0382860194116623	0.0588285655114226	0.0789290505957895	0.10450443588292	0.12075470278234	0.135767481882162	0.141000655732118	0.147334932951225	0.151775234471366	0.147344847525963	0.143128416162478	0.131556293529755	0.12516931617779	0.112649215054826	0.100927056543288	0.086586978561517	0.0744640310933198	0.0623735297556733	0.0506248404766414	0.0399629886036383	0.0236415860367123	0.0112180348418591	0.00668130392233287	0.000214598555162135	-0.00615234558361148	-0.0120115115867691	-0.018319543727581	-0.0230479740787055	-0.0252772478096471	-0.0260354266393527	-0.0244628947256155	-0.0280642046883253	-0.0302746890744892	-0.0298924988804417
-0.156489525599729	-0.159618833177805	-0.162368114281372	-0.150049541444181	-0.151504176087708	-0.152370338947237	-0.1413842946405	-0.139249679072714	-0.127769389505518	-0.115386749588432	-0.103004746916084	-0.0873099946135893	-0.0709719722879695	-0.0385692838882382	0.000913833293458251	0.0282365972079104	0.060537273420742	0.0931666337926302	0.123884125781797	0.158729619584805	0.189164084519891	0.211018417557451	0.221546489354532	0.228347081378174	0.234806576164358	0.228053679214131	0.224501635960526	0.21070100608962	0.1946946704894	0.174041779363349	0.154598411186919	0.132991897172895	0.114111551688689	0.0950896016999958	0.0764427644604075	0.0630138618824782	0.039605754228523	0.0187150575567088	0.0112977837695689	-0.00199930701553439	-0.0121625506446433	-0.0209029076190099	-0.0275227937928112	-0.0344998438281669	-0.0363170912485247	-0.0366704143871145	-0.0345462215978381	-0.0404122920864115	-0.0430887992382396	-0.0441957802865273
-0.193638543729104	-0.189005740579208	-0.185894750560725	-0.173531280692628	-0.179482487736055	-0.177925234419988	-0.175405357096651	-0.166549222860107	-0.158124664283975	-0.141333688725886	-0.130413910555885	-0.109771747590728	-0.0922799049226652	-0.04949846718688	-0.00283648123260109	0.03360809262121	0.0778146653935621	0.123318748672837	0.172507327027013	0.219188018745069	0.264147166693119	0.292702225549291	0.306590210748083	0.319335769744626	0.323060284727665	0.319260445295538	0.308032538739222	0.292628530826184	0.270668499916569	0.244729714884459	0.218957082623492	0.189606389882602	0.161385823110263	0.136861400851217	0.112030628389915	0.0896154649301844	0.0592884796861684	0.0310938005470356	0.0183096480408139	0.00374400187142678	-0.0109225708060853	-0.0220760225652257	-0.0299087084641683	-0.0383078487536358	-0.0420110413101338	-0.0414072162968213	-0.0397351346953692	-0.0457515497120009	-0.0482022336540855	-0.0505682034324987
-0.194051078818609	-0.192943658561712	-0.201578402372321	-0.187107051629609	-0.184628407829862	-0.186623910310957	-0.169868519392545	-0.172397427789064	-0.16658957398643	-0.156652741026697	-0.140406669741658	-0.124136390265478	-0.0919221570063746	-0.0451532372947276	-0.00455285457563485	0.0388061906564231	0.0828533884717052	0.135657182729947	0.207276956589847	0.27836147015421	0.351416233349549	0.397571708180718	0.413629610175373	0.419330973938435	0.420328270257238	0.414897541382359	0.401850852763733	0.381598365357939	0.360179840496885	0.330765702069664	0.294418549843414	0.254991523864183	0.215636999145913	0.181417070457701	0.151863059605915	0.126477426310772	0.0854598887941627	0.0512007602716733	0.0335237437937032	0.0181130063793097	-0.00202099484725905	-0.0163777402562717	-0.0254589302205404	-0.0335070528542729	-0.0381537713780082	-0.0401631619937727	-0.0382367061613068	-0.0395643803679931	-0.0427949462245231	-0.0465159097167306
-0.170899291753994	-0.177810241181184	-0.18393617038341	-0.175542633701938	-0.155451429191427	-0.152110329981034	-0.149155175115866	-0.146929599447338	-0.142070910166135	-0.128327119907693	-0.105762938449077	-0.0738724242280984	-0.0413273245475176	-0.0129658024095582	0.020449707669599	0.0513648463628199	0.0769646050935888	0.124001595070353	0.197750494562966	0.291342526844037	0.39766381168243	0.48673754871666	0.525117398027459	0.536775310748062	0.540380133758485	0.52466740480013	0.506378421396714	0.472952326461383	0.447758123519012	0.411717099624619	0.371460813879582	0.320492887176936	0.273865929874985	0.22881024561841	0.191337877997183	0.161336995724797	0.114806106926235	0.0738408747815751	0.0536273727246012	0.0356691298305187	0.0158393226096479	0.000272016539865966	-0.0118430121979435	-0.0211579311959463	-0.0283965588884195	-0.0294139664799604	-0.0286680514193545	-0.0293111133757121	-0.0304938678132586	-0.0343163149282362
-0.131612298321475	-0.134889183903397	-0.132614936301322	-0.121861802380833	-0.100566886848531	-0.0942208571469073	-0.0791206187088218	-0.0728910572562584	-0.0619932182361348	-0.0503721218074088	-0.0274522800019968	0.00374006599541577	0.0348730088615893	0.0661820373404532	0.0698273590840528	0.0742318626753748	0.0879068701186353	0.110055913559596	0.135789809742357	0.214962707964321	0.339506789256239	0.489904991753844	0.59077380830606	0.644169576330099	0.66948405164186	0.656436992533713	0.624341283827936	0.578855475339997	0.536668681659889	0.491114600493047	0.450366261136443	0.394880028857234	0.333835365436043	0.279173659656739	0.231054324413378	0.193782343724494	0.141561415640727	0.0950393274866933	0.0743516375618167	0.0534909409476917	0.0306794674192456	0.0160599288511681	0.00594421874695109	-0.00385078726274143	-0.011841941634147	-0.0180704438879055	-0.0149550390993566	-0.0135093899770214	-0.01312799848421	-0.00953546869063789
-0.0821782903527097	-0.0750606372204594	-0.0707030141041316	-0.0654331247748366	-0.0471049221890495	-0.0321439569137902	-0.00966041345190683	0.00209375207359601	0.0198495621988248	0.0279864924177094	0.0518754315363113	0.0859162707571509	0.111399786215078	0.128917380182461	0.132395669127274	0.125621427664693	0.118556564388919	0.110319967680575	0.0997976869448311	0.119953336708782	0.187786712723682	0.339111871859106	0.54108175077385	0.68770443430002	0.78891213253751	0.794319224783694	0.758533204519987	0.697037551364165	0.637508825787878	0.582282893593502	0.527134498800711	0.468547040112022	0.397646616105168	0.329709991074806	0.26883554916074	0.217005267859986	0.159655799676218	0.11234025136464	0.0920593121626938	0.0694490663228973	0.0510209486442125	0.0369815096343744	0.0252278539690783	0.0158046896844838	0.00963153758512978	0.00626763191956579	0.00594660429087988	0.00353730545928628	0.00649176383912366	0.0126481914562181
-0.0332623825085397	-0.0233863532657115	-0.0190759510449848	-0.0104795547633075	-0.00539932625300202	0.00422154031827712	0.0353884473465814	0.0431471520280052	0.0682343706917108	0.0896812833690769	0.112155605198619	0.145262307729691	0.154222074607675	0.167449245664334	0.174740149119963	0.157704629519386	0.136697972089095	0.106575973079061	0.0874792412851165	0.0677655822760653	0.0783316032522231	0.14035718974341	0.338191701593614	0.617874025717271	0.863965530327388	0.92166596891245	0.889783582454884	0.819896122949047	0.744709855639927	0.667400202501939	0.604114246940291	0.540203923913094	0.465754871257435	0.38278281126972	0.30016769157071	0.232829821663152	0.160087897275016	0.116246790467518	0.0965903754713774	0.0788979800433221	0.061710957536776	0.0463842283222285	0.0346838882938061	0.0277093647144703	0.0232693286612059	0.0211859470273426	0.0222609396045458	0.0201856198677551	0.0215687395429347	0.0242764195551602
0.00200139872611964	0.00282687325956666	0.00449302949032803	0.0112193978586357	0.0176260817838142	0.0276402710184569	0.0523907758345112	0.0617729927908489	0.08327107756186	0.104818348037654	0.115054576860106	0.138377956914853	0.160252100397968	0.164678752494274	0.164832374419017	0.154849212002329	0.130814594627937	0.102562017666796	0.074030446544123	0.051895272648938	0.0381427027965088	0.0477437722197337	0.127647438246206	0.378544407443589	0.797884107118834	1.01744312108118	1.00090469682327	0.919860272901683	0.834992653156045	0.746915120136099	0.671710881784594	0.591003102508445	0.510697518250062	0.419601511004871	0.321244384587943	0.235413968979796	0.147798401400535	0.100100203325941	0.0871925438449077	0.073965192259729	0.0619038520869562	0.0504825954145447	0.042034407134544	0.0343003007809529	0.0302168046420058	0.0287762622198688	0.0297966368794088	0.0280688209224219	0.0280401090888221	0.0305048851832779
0.00482354833631563	-0.000567505146107289	-0.00556006730966025	0.00118201251525589	0.0120413488075962	0.0273707425835161	0.0316412313911356	0.0402663071598983	0.0496747226072675	0.0588020655030249	0.0639021011690188	0.0793997382073459	0.0978489889267221	0.101074691993257	0.110890797362775	0.103942199744735	0.100872760480345	0.0809064378325456	0.0582412397280781	0.0334666972647749	0.0169950802000176	0.018762448743134	0.0392117377715373	0.125701881060835	0.407220296174901	0.814022157495345	1.00850138423311	0.96400831132048	0.870725166234458	0.775458721286346	0.6906618382602	0.594005752087289	0.514564273970061	0.41762647602228	0.311125756786721	0.208607351699737	0.106484264039181	0.0646705017733251	0.0600248763133089	0.0553516377198953	0.0475580459654099	0.0388329294676793	0.0313074390594929	0.026412402326825	0.0224204782957145	0.0217161583448761	0.0193767403384861	0.0194035250238172	0.0175318578829661	0.0178459269850114
0.00618826146447843	-0.00350968139801257	0.00435142436467684	0.00853615966404592	0.0159770668820358	0.0237273916306729	0.0264195273252846	0.0299380359858311	0.0315544145429902	0.0291865426008848	0.0292140943541254	0.0390499191802476	0.0581007299897576	0.0611325424359235	0.0676786398378618	0.0666607923705356	0.066880591352567	0.0544562175301797	0.0382430730642187	0.0219943196871922	0.0108458035552198	0.005076308140376	0.0166877431069883	0.027755662998219	0.0952853401207469	0.249540875932162	0.503411753519062	0.652424433865102	0.643998717279157	0.57488967804403	0.499990626731613	0.406818412774158	0.342752820542617	0.273381368852636	0.208188824821057	0.133815237480566	0.0643511441542233	0.0299466177047324	0.0290082562058993	0.028327674570519	0.0292066138200808	0.0252090100769424	0.0240330901633962	0.0197916861175396	0.015934905547225	0.0141325053149808	0.0141075929314816	0.012986519799841	0.0117994715810747	0.0113507200595901
-0.0200959628760201	-0.0140846664077054	-0.00713651411788569	-0.00628845631101359	-0.00254695671624225	-0.0015577130690843	0.000980508592895374	-0.00465261835770415	-0.0036184667977744	-0.00705259294994842	-0.00385228967320963	0.00303271389244684	0.010510873873201	0.0176559444493388	0.0219198155190209	0.0217844518212538	0.0218698047710682	0.0234193875000643	0.0156246615240264	0.00699326990278932	0.000334615971443083	-0.00270871857459844	0.000194949635124822	0.00398511943798863	0.0137582815888867	0.0429111960310844	0.105153972847646	0.187777673207278	0.233796860739567	0.244951557011292	0.232108108305978	0.18287289577964	0.135857177892168	0.0978475835097847	0.0830772137435464	0.0593998127305276	0.0186210376275506	0.00454238139085727	0.00495876265576301	0.00684043467012162	0.00869005513079103	0.00740879382402294	0.00653661060179939	0.00528903915595974	0.0029787991778824	0.00248071738156085	0.00115118939291744	-0.000933968837585952	-0.000459163050032958	-0.000678733098803917
0.017626388132452	0.0246892435547137	0.0262345212525289	0.0296011893472263	0.0295520828983054	0.0267901379503294	0.0193415159276296	0.00508139383604538	-0.00224123004711272	-0.00113436202757674	0.00486918261928438	0.0160143570066345	0.0202396104792973	0.0142120240440972	0.0151308636623327	0.00654384513209031	0.00497108076516622	0.00397637759693962	0.0030800704087461	0.00339368247248869	-0.000951334383587896	-0.00372767879882726	-0.00400715990653524	-0.00265230294073585	0.00171243852530132	0.0147458209704436	0.0522927789865388	0.10277961179446	0.179692889549541	0.209802697581634	0.214265987212762	0.175087465492437	0.122219422590508	0.0650334211978732	0.0327297417745291	0.0229356521650538	-0.0099423433471907	-0.0148925399971885	-0.0121650714181675	-0.00966983551300501	-0.0109412003508001	-0.0119573867118858	-0.00660729495951073	-0.00621440163515875	-0.00477887073716753	-0.00606780575983011	0.000506110541667752	-0.00558028841330915	-0.00822803785746238	-0.00767969111927859
0.0058475276766886	0.00196631833317188	0.000515631482793408	-0.00175728756557656	-0.000396063765883419	-0.012312612474289	-0.0192984314288213	-0.0180132244454624	-0.0154330146612655	-0.00911557258354671	-0.00722330308269152	-0.00477339640019903	-0.00725793188977171	-0.00806256712384687	-0.00994195070283788	-0.00981843671117971	-0.0110799410614729	-0.0141617038416892	-0.0141224044832149	-0.0135631799067396	-0.0147891498625817	-0.0140381906092309	-0.0146679668905003	-0.0110524922143195	-0.00212487478079193	0.0251865302617499	0.115385988364061	0.255593124260926	0.378044828068071	0.434262594276448	0.450745608426174	0.40250571648158	0.333059337887153	0.221043482835913	0.107812147946065	0.0366538382709083	0.00986442843923603	0.000387479723370532	0.0015092744399486	0.00398886836679092	0.000290936213949347	-0.00509672067741446	-0.00426952996122954	0.00313476502859915	-0.000520327432872995	0.000725066742860223	-0.000888798379706381	-0.00213936309744245	-0.00184793749867602	-0.0046075088198601
0.00626296939728516	0.00609737949230106	0.00464134373396983	0.00238352588357452	0.00149240087844805	0.00137717997171618	-0.00172341517460208	0.00235863505674956	0.00303133067635328	0.00277799411047623	0.00111088920200157	0.000865397287012916	-0.000362904171533037	0.00166244431870269	0.00321418565989402	0.00440060728572689	0.00329237206231212	0.000380808427335503	7.49720423262963e-05	0.00120659749957623	0.00540572587052516	0.0086188610279033	0.0208954652290057	0.041255715070294	0.0896460021332628	0.223048730866256	0.52756508483263	0.669100587970605	0.689694714544506	0.657932106194227	0.610312553722922	0.552644753000877	0.489673873309277	0.409129530479273	0.319883043917486	0.183830800508691	0.0746638225369172	0.0138844252187247	-0.00400439931788627	-0.00397002514183068	-0.000589083192934103	0.00533972480956276	0.00581190735461938	0.00764000686949226	0.00585179224021755	0.0060664130652416	0.00611756173872186	0.00342475044827807	0.00405763487068006	0.00417280912113094
0.00462743367452959	0.0055985438795581	0.00471441115095593	0.00380112307801197	0.00357706369654776	0.00367481812971128	0.00385570812002165	0.00596037921274885	0.00623805508127732	0.00646390309154881	0.00493089686986196	0.00573609954830123	0.0064893070224343	0.00729397432695112	0.00864344509198142	0.00996601802789868	0.0106064742263623	0.011579857843804	0.0140532921753024	0.0196870311329959	0.0279528761761592	0.0422253236930723	0.0784597897277839	0.150809888709668	0.29094633921355	0.504413273864724	0.657415128028956	0.690947584584055	0.677936154977392	0.638661489408844	0.589886722773211	0.533629980556474	0.478407174102864	0.42130473507572	0.363074524312714	0.280120300827967	0.168009221158468	0.0728113040724282	0.0262795128613314	0.0088477791963094	0.00519831590256073	0.00516098816306088	0.00360784637424027	0.00323155615219793	0.00298989021329217	0.00277948435074096	0.000924590234926981	-0.00124223820501081	-0.000592963532326628	-0.000615571652291845
0.00685481163746249	0.00734373180123649	0.00682686788403865	0.00665600598034603	0.00695259705978306	0.00863824811602056	0.00885377390725205	0.0105733186810777	0.0101637814876854	0.0108208396381558	0.010687707274726	0.0110463842215585	0.0124199928022043	0.013816242378469	0.0153539843967239	0.0172916886260206	0.0181332901744604	0.0213452726824353	0.0255316764039706	0.0338882436882664	0.0463732072482342	0.0700443506371059	0.116122317767507	0.197691236783986	0.326928116256842	0.472343720375587	0.573431996869589	0.600189905866533	0.578865031043273	0.545339069212733	0.50507609222541	0.463845356946358	0.424533934073462	0.382943659051471	0.334922930362571	0.269093671262278	0.182399984333721	0.0972228108155718	0.044196358290671	0.0191885707260156	0.0102740641445589	0.0076241849838164	0.00367283703224191	0.00266758048012753	0.000407213880844243	-0.000211263275241498	-0.00187137786270657	-0.00269281255577685	-0.00334330153409356	-0.00259018711945584
0.00979978800242047	0.0100273501018788	0.00989711408583271	0.0101211282373914	0.0104327715119044	0.0112854195330241	0.0112963910749804	0.0127208902241675	0.0128711907876533	0.012996422894558	0.0138952048671704	0.0143221018780568	0.0160875443081769	0.0176138040500387	0.0198120242529939	0.0226816332625703	0.0252305814520131	0.030704225455117	0.0375784349475309	0.0496905960495142	0.0658438536819148	0.0975937948749131	0.143458121284275	0.213379159186698	0.302806466720628	0.386005685626674	0.441978552809126	0.459301404840053	0.456122591105846	0.439211912279166	0.414641673322136	0.38810312085476	0.355804690769159	0.321804496093877	0.281218025872867	0.232676112660489	0.172136185468214	0.115095789149106	0.068174062870337	0.0383878997968693	0.0212669897236014	0.01043309263043	0.00465996796428577	0.0016637787849642	-0.00088021778810185	-0.00346574666440342	-0.00449987664465291	-0.00605903497716301	-0.00584970361244378	-0.00688883602944706
0.0138058712715606	0.0143260020026572	0.0153140617121762	0.0159196690506367	0.015714093723591	0.0168623652584626	0.0164897367722715	0.017919562007404	0.0187275319922605	0.0186797180925676	0.0195642339410156	0.0207271778409834	0.0227365034186285	0.0256362161281752	0.0282517371480829	0.0313549742408209	0.0360751019134938	0.0436045423464153	0.0526313230809522	0.0653601571351141	0.0846493362875284	0.115289374134024	0.155104621413826	0.204927247560629	0.260543476063764	0.30905867266573	0.346323097084633	0.365108254737263	0.367054624013394	0.357829469790498	0.344957871657622	0.322552680264765	0.29742697477046	0.269824465477738	0.235756570997346	0.19467946217523	0.148878147051854	0.107094837464828	0.0704162448390168	0.0468276408283645	0.0279856687318968	0.0179703076147882	0.0103347771715919	0.00435913258965487	0.00210941560859041	-0.0010853904631605	-0.00260022569683499	-0.00455817560024809	-0.00494018600197028	-0.00543784193319457
0.0166879024239241	0.0172066324313188	0.0183376476989531	0.0193466732411504	0.0200748239917908	0.0205961438138829	0.020983074934849	0.0220259824155339	0.023232760374611	0.0240294726681902	0.0252837972426051	0.0269245948183986	0.0293458730872492	0.0311724422162902	0.034705347882452	0.0387828872244363	0.0443612763037981	0.0522316590744045	0.0618094510624853	0.0748053139666412	0.0935610645656734	0.119338686955154	0.151011084212846	0.187240553585324	0.224272796265776	0.255528983308587	0.27919039421565	0.293205097666533	0.298552721053179	0.295499752836339	0.28624444692284	0.269915729879579	0.249941870033821	0.226923529779403	0.199200055888081	0.164180800429101	0.127332805035675	0.0930488790679405	0.0654770627292937	0.0462862227089486	0.0302008407859602	0.0209297273655699	0.0121111181224476	0.00536581367673887	0.00241711686447554	-0.000653556053639853	-0.0025145737373145	-0.00393808022120971	-0.0047401375117122	-0.00435227124059362
0.0180041575288463	0.0186716072616147	0.0195424080959627	0.0203183276544267	0.0219224645973179	0.022774366209966	0.023290776355721	0.0245904221466984	0.0266318408499754	0.0281802262748141	0.0288805855491134	0.0305248385654565	0.0330078582780427	0.0358688809905127	0.0389930464620702	0.043774407029617	0.0495858955129802	0.0583698684950602	0.0677722425521996	0.0805230828649034	0.0963301887603881	0.116982643024447	0.141665726684738	0.170098198900352	0.197149750865725	0.22078903026928	0.237222014115906	0.247999892383663	0.252492057651509	0.250713122629835	0.242960601999193	0.230560897616356	0.212405212519049	0.191996132738623	0.167596699412474	0.138604118428645	0.110106608369609	0.0825273039969437	0.0594107872402651	0.0409377160508061	0.0279512585053519	0.0192740575480682	0.0123135547103067	0.00669114232402128	0.00378303348542468	0.000653291483999183	-0.00277454315610748	-0.00353498329704099	-0.0046719745486886	-0.00364802541526677
0.018572099375903	0.0194971631214687	0.0206121788046528	0.0228624325860152	0.023503106490784	0.024466013150455	0.0248414411975535	0.0262142906243729	0.0286001071979084	0.029821801616333	0.0308208156132666	0.0324754924203858	0.0348491480158786	0.0381047113553077	0.0416180649339208	0.0471098715278267	0.0531650561424877	0.0605211908534487	0.0689525671591602	0.0807443556608757	0.0947939742982203	0.110924714293473	0.130048534682745	0.151916692036176	0.171333205358805	0.189411924570961	0.203389117959353	0.213548860964019	0.216857612072664	0.214604506253582	0.206493920775225	0.195506992989936	0.18026879839369	0.1631880664182	0.142316736819235	0.118377510764981	0.095877972181823	0.0740267791947942	0.0554843301845339	0.0400053620082704	0.0272871696812501	0.0168775186801838	0.00976636356235676	0.00495252543798713	0.000748571270780173	-0.00177495386974481	-0.00427409058968945	-0.00451641673337595	-0.00480847654008017	-0.00398947568064958
0.019034295153218	0.0206454388434424	0.0214200519800269	0.0222259089506906	0.0233299658832853	0.0248987365369744	0.0255585015339476	0.0267652258889151	0.0278072722989467	0.0288111972605566	0.0303621137886385	0.0321043612373184	0.0349934510386769	0.0391707569924754	0.0422857774188515	0.047093850662775	0.0537004952180848	0.0595024109966968	0.0675233859325451	0.0771920641949358	0.0892007554233231	0.101070485497012	0.116018523600549	0.131868316335169	0.146733781356616	0.159868502026256	0.171460762273652	0.178354958829109	0.180213064084167	0.176732376573997	0.170699116891471	0.160787655493103	0.147536809203591	0.13320976776433	0.115900896168366	0.0976057200178785	0.0807003547848564	0.0623775254014167	0.0467687282782573	0.0335124860794198	0.0221661592332222	0.0143823270846845	0.00733804741897933	0.00376743722013719	0.000359531759838504	-0.00314792552773825	-0.00482562010065054	-0.00595479233015583	-0.00562803191447154	-0.0056958265045311
0.0205994351982492	0.0223293785022017	0.0226653849366459	0.0238334511809298	0.0247737565074221	0.0261938317531383	0.0268408766558969	0.0277072623980934	0.0285733758636206	0.030611755374914	0.032261136855184	0.033903591810237	0.0367203852655727	0.0400418165069137	0.0442016072603178	0.0481484074668235	0.053157076722125	0.058948563717647	0.0662192350267201	0.0749972311505568	0.0853102306517765	0.0950120894210223	0.106237540126903	0.116511712883051	0.126838674230342	0.136692430367389	0.143799954715516	0.147760991552423	0.148696199933284	0.146001060522027	0.139494908189528	0.129749750597059	0.118746396580018	0.107742641498407	0.0936672648439728	0.0794643804846461	0.0649641105087422	0.0528984161638535	0.0412546800278476	0.0307677475215523	0.0215246205538253	0.0142236487049692	0.00759483477818275	0.00308946371227468	-0.00228620145659829	-0.00430593906892485	-0.00603125741948562	-0.00665352997660621	-0.00659125470035407	-0.0069914090809792
0.0198786574743552	0.0217537691508854	0.0227372640448423	0.0231900450999909	0.0246157520901088	0.0251783160415826	0.0264420468259233	0.0276138940924572	0.0280733120725936	0.0299915215224262	0.0318281188301091	0.0345585277210863	0.037498980083225	0.0402048819113926	0.0438112174089361	0.047183259902296	0.0519980378240415	0.0564494342906221	0.0624781324474523	0.0697359426581952	0.0787762017435369	0.085700295059494	0.0937962873135862	0.100199884355228	0.109070289432177	0.116551927100337	0.121409306945866	0.122646531625204	0.121699780922144	0.117734585832691	0.11198012892432	0.10428105050987	0.0951045215642394	0.0848774766672031	0.0731391014400616	0.0617732313636465	0.0513124294345066	0.0432560199965009	0.0342175423160652	0.0266976934068482	0.0195795889878089	0.0124215698213112	0.00724423896148529	0.0033080123841963	-0.00019807723938054	-0.0028401896937514	-0.00494309387538789	-0.00591164325334917	-0.00746798677193699	-0.00865239476973774
0.0203135518963399	0.021389625528101	0.0225497415006948	0.0234860167413779	0.0237882887291577	0.023921832233809	0.0257752512013308	0.0273681851843511	0.0281065683613961	0.0298072665743834	0.032081727465601	0.0340871529646578	0.0361948944685863	0.0382593400710604	0.0418486298757946	0.0448138353505088	0.0493804126702784	0.0532002820717439	0.0581186142993096	0.0639696844254506	0.0711379313711297	0.0784717717877315	0.0847142888244958	0.0886938563951081	0.0940100562473733	0.098942615557827	0.102160046774024	0.102085778141851	0.100099680007191	0.0961924601781304	0.0902991886636357	0.0828007363294782	0.0737787745353948	0.0644814339124155	0.0559085936232047	0.0477121553884732	0.040214425490477	0.0336512730322646	0.0278999795485781	0.0228999923185808	0.0178044270743023	0.0119259626483661	0.00757848373021947	0.00363659609881383	0.000316519269984598	-0.00113456981827193	-0.00415563590575474	-0.00605856604472946	-0.00882329313802864	-0.0100284036872061
0.018928056799896	0.0196811970733404	0.0202929870132005	0.0213828657277696	0.0231383598102612	0.023476334642832	0.024779316495936	0.0258568206672472	0.0268228974463649	0.028214300750982	0.0299336035471137	0.0323409164499662	0.0339813885360835	0.0354283735050436	0.0386764374454623	0.0416383499944045	0.0450355670022623	0.0481131991371999	0.0515312450226866	0.0565498739906081	0.0609930629547897	0.0661321386089859	0.0694742526855138	0.0739361343690392	0.077334911532565	0.0799677938193483	0.0797237726354892	0.0798750028736862	0.0776489798063924	0.0738999424615159	0.0689731728780484	0.0620944595591261	0.0539637822021355	0.0470772906047956	0.0402181828394957	0.035037842005377	0.0296567007280692	0.0249795556833898	0.0216415243075204	0.0171887010053646	0.0130926943113583	0.00962362391607425	0.00592874864687314	0.0029039717056102	0.000617939527569832	-0.000973136877494233	-0.00321696985275614	-0.00532384934278313	-0.00757093371788658	-0.00856988796809345
0.0174819033618135	0.0188433680809221	0.018958833910123	0.0192453756223408	0.020899613082814	0.0219775621222245	0.0230898105219975	0.0233595367630054	0.024700190664239	0.0262189510761086	0.0279812249741998	0.0297072839127	0.0308846815052045	0.0325038818471208	0.0352159261771329	0.03725128529239	0.0402280856351341	0.0420469788166932	0.0446541199268203	0.0484695908235006	0.0522506095075842	0.0558753449264006	0.0583479399969867	0.0607435616594421	0.0617859738657597	0.0633458109919433	0.0631216025542443	0.0610555541658808	0.0574694640663809	0.0523455879610476	0.0479893572402298	0.0436216709760555	0.0379377425133564	0.0327662040262131	0.0277908009293121	0.0239341817464783	0.0202307513993884	0.0173991077651519	0.0144677350419782	0.0121874313948159	0.00889663329180519	0.00601791047927103	0.00389983426401433	0.00179276584825782	4.24558123238613e-05	-0.00104607251579322	-0.00212521138239303	-0.00397567064385368	-0.00589896815897949	-0.00619571678388604
0.0162946084491119	0.0170458669192233	0.0177626157076111	0.018235363327408	0.0185239905155699	0.0200752240901057	0.0210993084531229	0.0222497172965822	0.0225465839885667	0.0233625904488041	0.0247286866550241	0.026382424331943	0.0273130263943181	0.0289164343213158	0.0308421451256736	0.0324928822607824	0.0347349570672548	0.0365663519695477	0.0378560264988652	0.0405504856900735	0.0434226243074995	0.045096461155972	0.0465653922456442	0.0470599288087807	0.0474442105753772	0.0478752945043545	0.0477335077688995	0.0443777869677758	0.0406040889026435	0.0366705507440067	0.0329677415834271	0.0296559584146756	0.0245354843068244	0.020773514889936	0.0178007769565093	0.015951750374162	0.0148740169705116	0.0125153324047301	0.0101090044601408	0.00853064248980167	0.00600826344195403	0.00369921579872602	0.0024247952045872	0.000653656152988253	0.000438144050359906	-0.00112825125108305	-0.000825169496154377	-0.00245129592617264	-0.00387640176805483	-0.00444713728646869
0.0147920244692428	0.0145152595945084	0.0154142565357053	0.0154133731491781	0.0158415458688597	0.0167305642324708	0.01732248322085	0.0184652265615767	0.0194155562477057	0.0205982851945424	0.0216138159060464	0.0225002962645976	0.0239649783888466	0.0243217558867015	0.0257769021849068	0.0266399666808767	0.0281915172098419	0.0291459447576202	0.0301532810341648	0.0308262276728423	0.0329178135882568	0.0344661176866886	0.0349678672924601	0.0355561597902654	0.0357114475835022	0.0348935831311995	0.0331184328587571	0.0298126233274011	0.0268594474201394	0.0228992979498074	0.01976728888564	0.0165217880268819	0.0141636229838505	0.0120787080653923	0.0103344008615387	0.00874625499085712	0.00857270853352966	0.00826367377763737	0.00676816777185002	0.00478741553134938	0.00316978997695262	0.00230147225521565	0.00188463077717147	0.000846719360562955	0.000100552705731745	-0.00092525416668874	-0.000666934926259778	-0.00205946042026227	-0.00198306050708827	-0.00351402519439741
0.0116707994016656	0.0124583428848079	0.0136100601286675	0.0141705194171468	0.013772724008456	0.0141376710947301	0.014058833022778	0.0153243699205283	0.016142773289686	0.0168939743596884	0.0184687575310072	0.0183194579840114	0.0196384955103294	0.0200474220999971	0.0208583446590374	0.0208029769970246	0.0216679248147271	0.0225560692012878	0.0238771563831212	0.0237858132775632	0.0250378872385659	0.0245947395091253	0.0245612245402323	0.0240140684574558	0.0237737112640412	0.0223760886633657	0.0206189283672894	0.0176483894446918	0.0152170505586606	0.0129105319711369	0.0110620241063277	0.00980327259164267	0.00895887323075576	0.00718128576578951	0.00602900733521288	0.0056917015417482	0.00467611957275207	0.00434673600659564	0.00305508716659536	0.00167500969719267	0.00118762265697126	0.00141722419725621	0.00129255320805027	0.000503112898620738	0.000364376167995583	-0.000864022353099418	-0.000755637350731193	-0.000988601410106733	-0.00172166988920375	-0.00251402603214619
0.00826853040201005	0.00930668131165851	0.00992447771855577	0.0101144194874977	0.0107822818568813	0.0110265940903513	0.0114987190972626	0.012033092946468	0.0120744831643034	0.0126907803585742	0.0127585592124917	0.0136560057986004	0.0143037500854526	0.0148045850854792	0.0163814378125516	0.0160202916027536	0.016464576475516	0.016229665160579	0.0174465518885114	0.0168525730759401	0.016585328981289	0.0163098724609428	0.0159736263724163	0.0146595958840632	0.0144200612261585	0.0133751922261577	0.0119641624784198	0.00932743219875828	0.00711599002448308	0.00627714759230469	0.00608600812810248	0.00490933561745581	0.00438302193986868	0.00318566542072617	0.00255907391376094	0.00229536108761901	0.00218144611963957	0.00144102122416845	0.000742843177017169	-0.000321942234430701	-0.00039429542841726	-0.000339742180776584	-0.000243071954000541	0.000911818147026433	9.91501415453278e-05	-0.000885447317631538	-0.00134583258738019	-0.00119548835840063	-0.00134824723396944	-0.00125397743604022
0.00454654767251622	0.00497738822043016	0.00515775157911925	0.00508744226612811	0.00425387330504581	0.00499268899593811	0.00627151817151465	0.0071589921616119	0.00781552317432783	0.00811078199608473	0.00848770983096109	0.00811659585642341	0.00824843698197034	0.00851950139321468	0.00847310411440828	0.00901735211671267	0.00850670100786561	0.00877112000488758	0.00872682223571928	0.00816097718358603	0.00870075879023473	0.00818821955138945	0.0074084707499826	0.00758342720245246	0.007376696948404	0.00570697549219519	0.00438145403115988	0.00240155329079321	0.00127453233455141	-0.000222196627145407	0.000354453817209881	0.000191276143179192	0.000108060686000865	-0.000239444543184502	-0.000302659892885099	-0.000669103914186137	-0.00108456086479158	-0.0018293977696027	-0.00234312007185689	-0.00280000462513832	-0.00276654496280328	-0.00331630517004388	-0.00351997331807722	-0.00234287894538698	-0.00167594806819301	-0.00189806541647044	-0.00190241397510879	-0.00214272736499326	-0.0015198501627165	-0.0014590641834808
0.0017541376454468	0.0017646844265966	0.002328602698558	0.00256343264107591	0.00258181885073946	0.00305318988018694	0.00303658300488417	0.00283983158148819	0.0026431195904717	0.00310150218307072	0.00324231332372721	0.00371581153909783	0.00374445706924507	0.00463854265466282	0.00432421767926585	0.0040209247057397	0.00354447872445086	0.00274175308502393	0.0024800103824628	0.00189978435993499	0.00224579819855284	0.00190542254603227	0.00191116435140447	0.00169757309338559	0.00215592416768829	0.00103910149686439	0.000878530132873068	-0.000115782760624437	-0.000733560831695288	-0.00123104046751466	-0.00177032555746902	-0.0025859506003088	-0.00255910842284449	-0.00181487002057269	-0.00178536622651109	-0.00189887865753376	-0.0018434476828556	-0.00181365378243149	-0.0015455248748777	-0.00182935960255628	-0.00175421929393852	-0.00273770240879492	-0.00290405284796869	-0.00202735694190534	-0.00146452874287563	-0.00130860878924004	-0.00161368606643501	-0.00148653412718728	-0.00176483580644318	-0.00242925373217185
-0.000650609138945687	-0.000567750988818607	-0.00104998837653577	-0.000633858958921902	-0.000958098117954775	-0.000521951821448564	0.000219721221563033	0.000313260577223433	0.000461237091967403	0.000801491364538049	0.00032301335037249	-0.000143285718020862	-0.000450926444973417	-0.00029134956375231	0.000637527596589774	0.000269999829022362	0.000205322030372335	-0.0010125574778821	-0.0010375807965819	-0.00162473950994973	-0.00111000482621399	-0.00100645413234441	-0.000718956012378649	-0.000265205021921388	0.000344859026645395	-0.00123246557763567	-0.000817967036305096	-0.00105847703594168	-0.00126021124891985	-0.00204046689674006	-0.0022706976986608	-0.00259010724243041	-0.00225598539505189	-0.00157569257769499	-0.00241830673767691	-0.00275681703619439	-0.00227850912880476	-0.0017224284678787	-0.00172598626237016	-0.00249634005780031	-0.00223991697648303	-0.00337158819277778	-0.00316944934929176	-0.00270068281240525	-0.00299409958529346	-0.0025817057989817	-0.00261621573377204	-0.00195364369892332	-0.00293641242973779	-0.00347972880181618
[truncated: 188 more columns]
