# Supplementary material for: Performance Comparison of Centered and Tilted Blunt and Lighthouse Tip Cannulae for Drainage in Extracorporeal Life Support
Source: Cardiovasc Eng Technol. 2025 Feb 10;16(2):238–50. doi: 10.1007/s13239-024-00770-x (PMC11933157; doi:10.1007/s13239-024-00770-x)
Supplement: Supplementary file 2 — Supplementary file2 (ZIP 41,511 KB) [file 13239_2024_770_MOESM2_ESM.zip › avg_velocity/rc_1.32_mm/Blunt_Qc_1.3_Lmin_Qo_1.3_Lmin_rc_1.32_mm/U_ms.csv]

0.0100970644525255	0.00902495537675864	0.0134122420665543	0.0123012984337725	0.020914638142614	0.0193247104081416	0.0216936990366582	0.0228178622713101	0.024435072932357	0.0184459745381167	0.0195225376222126	0.0170857925513191	0.0247345481807902	0.0201005558668276	0.0199741618087911	0.0142041853969592	0.0161898971512677	0.0159075090148081	0.0192524624567505	0.0217741419239268	0.0307755928591209	0.0323572627496777	0.0321640302069902	0.0323031323132655	0.0312780220144628	0.0324194159481176	0.0317261324918759	0.0308114237844204	0.0316067599190564	0.0338222812374971	0.0333046784135451	0.0326972825409491	0.031629797205984	0.0345572345977894	0.0324576464346708	0.0320935509764092	0.032688614801202	0.0333343125280443	0.0325801714212581	0.0319766992388231	0.0316415250697733	0.0330710011973688	0.0329837091406736	0.0341080630298308	0.0339127825125557	0.0342161220064607	0.0338936032257169	0.0330994202726353	0.0330468109559915	0.0331696645632688
0.0277206698299099	0.0269443874215295	0.0295251903667627	0.0312320042735913	0.0396432330318797	0.0403477575527057	0.0410499287564992	0.0417009844824493	0.0438773735662182	0.0395130170266463	0.0404304916438357	0.0388004502979414	0.0424963373376785	0.0375486561355685	0.0371571078195428	0.0341630112139624	0.0361306001731046	0.0358038252775038	0.0407275994379605	0.0431629829018413	0.0495199933929645	0.0494203898698413	0.0494947633521197	0.0489594046492437	0.0482350402220141	0.0489010325759074	0.0484752788090202	0.0482955773424782	0.0481470535084178	0.0496184829101167	0.049306362805364	0.0490194444101284	0.0491387621087432	0.0501556910979583	0.0496074016705569	0.0491279192157033	0.0489461961755103	0.049668740016864	0.0492139077474461	0.0489265352561015	0.0490326181935989	0.0500717076747662	0.049949777532507	0.0501810603540645	0.0496040308103302	0.0494928958690963	0.0501507088154047	0.0499901198101052	0.0501811032768774	0.050557796949804
0.0571769550296737	0.0604587398307017	0.0607666129615668	0.0625994326907237	0.0682115629558494	0.0694715428279663	0.0703265797127509	0.0685723797868336	0.0697305444186566	0.0704262380533028	0.0699716965064563	0.0697880282849997	0.069836158555007	0.0694397014532286	0.0682731254830127	0.0684071333440529	0.0697526047857666	0.0704018145184882	0.0712715871853811	0.0704588537703488	0.0710339707507509	0.0720122544464394	0.0725791383089641	0.0730938687394047	0.0721396203428227	0.0721806073142593	0.0710293435466003	0.0715823149104164	0.0709210771664839	0.0712312716493765	0.0716812371190473	0.0722176062113153	0.0722170234887078	0.0730123173250692	0.0724111536348506	0.0719687062718855	0.0719988681496235	0.0721771278411472	0.0718802000276008	0.0713645482896381	0.0712120073117786	0.0713608207612744	0.0715867455837241	0.0708990099578407	0.0709094897670324	0.0710386529710468	0.0710766953012477	0.0725606225088882	0.0716105158798812	0.0720918798414814
0.0944532675064019	0.0994527122867658	0.0993708300374681	0.0975551148789687	0.0973964424113361	0.0979762124858392	0.0985247892008516	0.0976094725621521	0.0974273324723256	0.0963038815519754	0.0948642743630439	0.0944508705568537	0.0956309109763353	0.0974831858395364	0.09741761865934	0.0973367656775232	0.0984027982512738	0.0986151659656869	0.0983974746869362	0.0975247871295402	0.0976712803909207	0.0984558976033663	0.0993878354200907	0.0981958423314257	0.0971551655578199	0.0975050764173972	0.0973840394500493	0.0982711484196915	0.0975470170587943	0.0977102827784055	0.0983236294788821	0.0990968447513586	0.0989972177228857	0.0993532648414374	0.0987718852466105	0.0992751361523944	0.0993688420753319	0.0992910464071355	0.0989752315338905	0.0988792643565415	0.0983497042077566	0.0983065053488211	0.0979856411403218	0.097648337721543	0.0981661476367126	0.0985607107693668	0.098399567088906	0.097743676301109	0.0973986063513279	0.0981379966586989
0.114684500117388	0.120843305633943	0.121251342612325	0.120483373972425	0.120493080518056	0.120926891283024	0.121466705385246	0.120739012452841	0.12063504173221	0.120667909223349	0.119843271938284	0.117765821074036	0.118585547273913	0.119600312010867	0.120825284638517	0.121658745343691	0.121761169338483	0.121200288821831	0.120860731614712	0.121906065683858	0.12214655226934	0.122502646852802	0.12296220903453	0.122676706978571	0.121591047437584	0.12147840727392	0.121525595825358	0.121796060305277	0.121051098037659	0.121488656174275	0.121294006241951	0.121932825190574	0.12163873950882	0.122249071761713	0.121886858747006	0.122123977225907	0.122716475163545	0.122628449160814	0.120903614059842	0.1208578668576	0.120097473639988	0.120445763226566	0.119839322642053	0.119913484462629	0.120795059455308	0.122719607251431	0.121783587196985	0.12110126765227	0.120902027675823	0.120873761754377
0.132500421896573	0.138110523604574	0.138985535381196	0.138929249748328	0.14052281749064	0.139840546887016	0.140244878536532	0.138553224501695	0.138080441923229	0.138713632107011	0.138480620336377	0.137174820673637	0.137787144181686	0.138544017274422	0.139041895901882	0.139749738906883	0.13971565160731	0.13997189262523	0.139895350376982	0.140688512011252	0.141375971250556	0.141240335303372	0.141746242682749	0.140627760986425	0.139398843150431	0.139780084625981	0.139880099492729	0.140672074844916	0.140835546009234	0.139793562701537	0.140017017503459	0.140068066467975	0.139823523846993	0.1399536081882	0.139514882250156	0.139460298313785	0.139740848547626	0.139977702648115	0.13808141086599	0.138554814065181	0.138633186835141	0.138560383981484	0.138033699405679	0.138866251265708	0.138682461571555	0.140074569841909	0.140101456328613	0.139162806797661	0.139182621665757	0.138779596010958
0.147765219244018	0.152501625134339	0.152863046944204	0.1538330868197	0.155251234418963	0.155223259418805	0.155621679728293	0.154467993972778	0.153821957717797	0.153589867936	0.153610949424513	0.153703132439232	0.154960097892153	0.154809127542915	0.154534926876262	0.153825907099192	0.154232964517663	0.153977668624885	0.154331971266067	0.155330752790854	0.155572000716892	0.155369738259029	0.156162111158221	0.155122861653312	0.15479870692292	0.155274257369898	0.155458110341135	0.154642875139287	0.154795436613357	0.154128044385287	0.154475709632298	0.154516023294688	0.154106312383375	0.154662302254272	0.153747833483071	0.153833018631475	0.153852254013207	0.154415064438323	0.153686404294831	0.153672677539486	0.153775021962423	0.153546144975891	0.153140799587187	0.154703154438992	0.154490406607869	0.155046674966065	0.153918019086875	0.153434659441575	0.15407572931134	0.15454356810152
0.15875644892683	0.165401115875501	0.165223585701469	0.165404761163527	0.166940056105701	0.167213645491315	0.166881739020122	0.165779337452952	0.16464578445552	0.165347536310243	0.1651242703176	0.165149179175438	0.165736042812554	0.166890230015535	0.166805321565979	0.165558601890721	0.16575540014958	0.164701425252609	0.165153365256842	0.165278311549971	0.166530424028153	0.167067056987846	0.167056501070147	0.165988089033921	0.16648868377838	0.166462524225851	0.166764386857042	0.166223049307227	0.166001511923002	0.167108520027784	0.165680055510269	0.165747530910418	0.165533458433593	0.166021027012721	0.165152141814731	0.165548056505009	0.165723645386947	0.166515419978463	0.16676962477447	0.166078197928608	0.166090673393112	0.166311041584891	0.166499027324674	0.166583899778114	0.166033306968355	0.166134238827633	0.164760409657345	0.164442539797651	0.164805542881677	0.165851266378832
0.170479563925611	0.176259771580397	0.176485126227781	0.175814753759793	0.176712312645953	0.1772480701733	0.176673080655485	0.175395644143446	0.174437682951927	0.174828097106428	0.174497425035155	0.174720846282338	0.174880581543803	0.176232320454307	0.176236899029636	0.175357109421585	0.174269709065293	0.17406882712092	0.175123648891805	0.175705832295792	0.175046848425364	0.175212398280199	0.175654101704515	0.175099866473927	0.175585629399324	0.175721281839996	0.176014259165011	0.174799129487831	0.175292381933112	0.176098405450755	0.175404776227409	0.175288613128445	0.174444301780279	0.175160975415968	0.174742430552559	0.174499858946014	0.175232809639133	0.175941494039144	0.175922475826406	0.175787471826802	0.175812380457536	0.1752252973236	0.17571312236086	0.17552621406317	0.17569619598233	0.175093865342327	0.174741222581964	0.174860615367113	0.174543026038662	0.175537955127428
0.175406019200535	0.182731899806947	0.182923577078978	0.182941212507177	0.183418423913723	0.183747445188369	0.182327709870847	0.180780621289645	0.18074601258577	0.181438943972747	0.181332939443192	0.180494022771564	0.180722555410398	0.182527178229588	0.183060350736199	0.182141765406059	0.181458895245682	0.18146896413707	0.181561259682233	0.181756211805922	0.18303206539729	0.182101979194639	0.182166329405211	0.181895036645587	0.182559486247977	0.182909667930065	0.18246073135883	0.182739941532229	0.182442401160177	0.182914419161842	0.182277270058262	0.181861383996272	0.181275100725551	0.182056906096311	0.181393128695832	0.181190203546072	0.182065163372465	0.181871246761639	0.182879491829887	0.182823449965667	0.18232307392316	0.182127807685101	0.182908603489724	0.182553286967412	0.183134193502876	0.181578796717264	0.181414461958438	0.18155539032821	0.180984161921885	0.181864898188035
0.181754872284854	0.187404792226057	0.187375651610355	0.187597202762809	0.188160368436657	0.188301027914309	0.186674928568903	0.186291334060201	0.186616306282819	0.186469012391746	0.18611466234243	0.1859019183437	0.185821344672437	0.188077397248084	0.187805345532503	0.187404149121952	0.185936332901335	0.186693692991992	0.185719019666962	0.187213739549088	0.188532889143482	0.187200335821976	0.186574327771692	0.18638694266741	0.186516075950363	0.187181428890605	0.185951568541176	0.187017997611573	0.187125010373023	0.187433590992212	0.187024769025983	0.186892617037231	0.185486561095308	0.18573828445877	0.185527716578529	0.185807473535196	0.185861860117469	0.185536808720429	0.186672759377112	0.186980746060392	0.186856603973858	0.186355459124722	0.186582225171853	0.186008714220038	0.186690801124241	0.186490766877038	0.186690304644693	0.186323580646733	0.186228418783113	0.187048822834133
0.183100875691246	0.188745064386551	0.188524809548471	0.189229093480117	0.189800480434002	0.189613435021772	0.189809169010617	0.188576077782701	0.189561729270085	0.189252944284936	0.188847910909882	0.188144238912202	0.188329621178981	0.189437399935617	0.189713023868245	0.189573156134809	0.188711536730057	0.189592189080973	0.18826535851732	0.188792721483644	0.190171611230875	0.189756149003275	0.188964922756373	0.188716456615558	0.188155545155873	0.189304928381981	0.188165232823415	0.188658685944202	0.188823936588422	0.188898379167345	0.187719856432671	0.187652584149406	0.187282591488392	0.188065921243552	0.188236570368316	0.187828890171623	0.18761140433758	0.18668269038748	0.18769679030343	0.188471994730343	0.188585883090545	0.18788818747004	0.187921241868455	0.187504841442411	0.188067169638807	0.188493125074783	0.188123653619356	0.18779302770714	0.187913537535788	0.188564869705093
0.181147153696294	0.188213937044105	0.187395646203536	0.188321958236169	0.188618853545337	0.189074300587532	0.188931735530021	0.188742753736839	0.188558592641123	0.188821518007139	0.188647653958002	0.187835414950187	0.188292396255842	0.187829576965019	0.188578488954689	0.188239161634435	0.187423346804283	0.189245904347452	0.188004028647905	0.187610251411517	0.188772388078443	0.188722090291543	0.188508088841754	0.187979495421457	0.18666203508957	0.187415552566491	0.187069443413392	0.18777775956292	0.188471999726649	0.188230461021263	0.187119019631469	0.187485559560964	0.186127368829323	0.187302423020305	0.187777210082782	0.186916540913031	0.187207135397385	0.186482093800326	0.187272226140035	0.187402778402358	0.187408630155756	0.187125253630685	0.186865076687331	0.186664692897404	0.186460863160715	0.187713421757949	0.187468238786508	0.187220533901086	0.187040337970551	0.186939459083474
0.175713140500858	0.184559366391362	0.184660503042422	0.18523683381298	0.1850786327582	0.184340588472773	0.184718174951565	0.183974801594507	0.183874132296802	0.184298568174356	0.185476993935267	0.184650759847748	0.184650089462676	0.183681098612782	0.183335186416347	0.184043182717109	0.18489191295752	0.185651426314242	0.184052952539824	0.183740909934595	0.184551404890862	0.185511606074104	0.184578428037899	0.184050292404165	0.182763552826616	0.183407617612949	0.182983654028278	0.183827193759394	0.183660772134278	0.18409127565676	0.18386626799717	0.183882734914239	0.182525103882452	0.183760204761016	0.184561361336972	0.183522425151565	0.183311676240386	0.183756554788952	0.183986133784905	0.183964389604496	0.183833259842976	0.183768030679932	0.183586649602838	0.183968211778798	0.183855900775198	0.184085466826175	0.183849102392089	0.183361711465714	0.182750584459465	0.183664720408537
0.171367679906461	0.177946510896367	0.177941563815063	0.178660521160153	0.179001056309062	0.178607660041028	0.178025997672299	0.178170957237981	0.17835056383148	0.178920457968536	0.178649560257765	0.177858704560783	0.177836728648282	0.177226409482305	0.17740581012011	0.177511035027169	0.178906242284879	0.179621702045246	0.178174688939396	0.176876117342105	0.178434032635125	0.178480593837856	0.177505370550092	0.177171050948132	0.176840322498084	0.177964740430805	0.177524651750223	0.178505729686973	0.178224858639171	0.178979393261853	0.178037878917013	0.178262124526344	0.177291029124371	0.177747860086628	0.177486339846588	0.176722065322254	0.177246066455767	0.177697382972075	0.177442400711068	0.177721658349376	0.177743493286554	0.177513842922908	0.176822963853898	0.178059185352861	0.177984811955747	0.177674941040462	0.177870462232082	0.177313103316488	0.177203433087859	0.177456081250581
0.163284678521106	0.168543076462056	0.168473678960172	0.169362534280798	0.170373304726377	0.170239788575683	0.170242961258557	0.170236993170709	0.169409978836157	0.169646904957266	0.169443561707513	0.169267127427842	0.168456485364421	0.169332378336174	0.169417404511196	0.169805379531427	0.170328488909434	0.17003323440428	0.170030039152864	0.168995864163458	0.169297523649377	0.168792486961533	0.168683213087611	0.168788920620823	0.16859728740713	0.169619073317032	0.169914057397108	0.169383355422011	0.169331126988556	0.169957285921613	0.169114496005484	0.168623337126086	0.168841165462602	0.169113322895481	0.169129816440591	0.168403874827088	0.167951099502899	0.168199377203481	0.168701589274993	0.168889222718406	0.168734396554963	0.168897288914232	0.168368519998678	0.168641955009783	0.168947635897716	0.168029587273068	0.168692653154111	0.169087945690705	0.169301086129305	0.16979367437812
0.15103699229891	0.156708504686107	0.157102808067611	0.157872557067444	0.158482868597021	0.157214079640789	0.157823809895552	0.15794990196094	0.158078441336372	0.158556353957471	0.157923425710724	0.15836318284664	0.157413161694214	0.157878099220181	0.158415967999199	0.157889042067735	0.15813770059473	0.157615226003113	0.158108300653699	0.157531185633384	0.157805578232008	0.157447471982343	0.157162838573974	0.157468599800242	0.157763452954383	0.1585349876795	0.158187694203097	0.157954167245155	0.157705306907129	0.15923617441224	0.157553936569508	0.157224810599535	0.157143176859698	0.157351525329593	0.157453268577655	0.157411976036669	0.156068137251583	0.156377965584713	0.156591846328284	0.157091298082519	0.157239059270169	0.157698485302552	0.156601393247608	0.156815209550183	0.157908552217924	0.158170083926758	0.158130429265811	0.157930348490504	0.158140451345216	0.158420375763307
0.137267298385261	0.141617607100033	0.142249086077303	0.141478054701655	0.141981376889967	0.141264704645297	0.141898388782084	0.142246353580367	0.142578649337627	0.142749675058977	0.142320467311495	0.143213572558372	0.141792936032105	0.142070006508952	0.142879646131651	0.141563915146273	0.141241138459606	0.141878823729302	0.142258221340732	0.142856647395768	0.142980192026269	0.142195962368217	0.142189837237379	0.141802129661475	0.141860973545097	0.14364853042984	0.143094320975651	0.142533394668988	0.143103084922682	0.143095855210723	0.142945861043212	0.143556097741748	0.142164700366291	0.142882190699339	0.143130084053382	0.142829409521114	0.141747674976141	0.141713726238902	0.142362761328009	0.141928405908881	0.142594163152498	0.14359324522214	0.142891029534188	0.142717375755737	0.144067114412056	0.143719278637705	0.143149506683048	0.142776230597167	0.143263060177176	0.143565569432596
0.115753836385112	0.121392683120588	0.121231043641894	0.121381595380153	0.120894775253381	0.12072002467215	0.120663684789616	0.120751865223632	0.121344936061595	0.12164111922679	0.122066056438257	0.122075162632269	0.122011923446916	0.121260073089781	0.122297779672858	0.121271791188063	0.12074281055403	0.121375808862617	0.121408204316365	0.122311708835384	0.123319725975547	0.122360252294242	0.121877306944929	0.121331411940535	0.121806152900732	0.123937668624871	0.123430194818312	0.122269182405464	0.122699128527527	0.12253884758993	0.123051816935961	0.123733841726993	0.123438336271002	0.123275187254886	0.123185198157996	0.122683734510454	0.122948550495798	0.12300883223688	0.122564901368384	0.12219855320053	0.122882443742912	0.123524248552297	0.123617611121119	0.122954240862826	0.121787464955194	0.122242794868072	0.121601232493094	0.122733119591428	0.123371700221919	0.124233545624366
0.0927442563603357	0.0993295772398271	0.0996411756847836	0.0990974247203201	0.0979273348706103	0.0973168546021434	0.0980069109271278	0.098051532257171	0.0991009470878574	0.0980011504414837	0.098319649182842	0.0984909010154386	0.0988416069122522	0.0985719918327895	0.0992186265657753	0.0983328150460315	0.0977140953575284	0.0983285887670714	0.0992210262405814	0.0996823964038675	0.100055516298401	0.0992978754493964	0.0979784496955271	0.0988225546337899	0.0991102215665479	0.100560262178509	0.100443451433345	0.100401752374712	0.101476405052971	0.100961359855235	0.101214538620005	0.100898852941021	0.100402697982451	0.1001424124546	0.0997669434444732	0.0995430493082559	0.100413274339584	0.101908692966496	0.100118937366334	0.0998379120008	0.100342304392239	0.101413171176194	0.101302220218261	0.100087692198554	0.0996301583184573	0.100731782931614	0.101992580778555	0.102354636466391	0.102187500341089	0.103273762703462
0.0704529671847473	0.0762604703704262	0.0760823215912239	0.07635499917933	0.0765146131668148	0.0766094796238256	0.0762012635165083	0.0764433499987461	0.0759333234487245	0.0753751247278544	0.0751832728122093	0.0755678877313042	0.0754000723638423	0.0740139236081289	0.0745374298234396	0.0746261771395025	0.0748407603750919	0.0748037284626711	0.0767187775140835	0.0765637245296909	0.0778630634858174	0.0769542703766053	0.0765070738541957	0.0769442712347881	0.0765313605015735	0.0771900322447994	0.0771333860546246	0.0776363169697019	0.0775967067645256	0.0768283023672314	0.0753851194979038	0.075827333084834	0.0763475391262967	0.0755823704618551	0.0754680244002546	0.0760726392890337	0.0767299548189866	0.0769129032884583	0.0755157327662625	0.0747530200986251	0.0751518397435696	0.0773042313979623	0.0785263559607063	0.0788646860068725	0.0792119684686909	0.0796785203693478	0.0807172940612482	0.0805557074979796	0.0821261058351282	0.081360301475877
0.0600187183731506	0.064719433518629	0.0649218403016125	0.0650576305665289	0.066564048618486	0.0651649466264808	0.0642936581483949	0.0654036527100891	0.0645706704296295	0.0629386409796585	0.0620722034607578	0.0619896626358387	0.0614432484698014	0.0611666274050261	0.0611327686864649	0.0599767672849312	0.0611894852223612	0.0612603973147496	0.0604637830625141	0.0611289503161691	0.0616952494121428	0.0632419669608259	0.0628429674204674	0.06428652404757	0.0638103758039012	0.0628485765123537	0.0610773836661915	0.0629714195308683	0.0622135294910883	0.0641504829737563	0.0623201208027492	0.0627389833290397	0.0631549479976896	0.0625500187106607	0.0637955855734098	0.0640494293862886	0.0634134527397866	0.0624672121730897	0.0644699792446955	0.0652289985916346	0.066104107001362	0.0669788625185706	0.0668599005796731	0.0674219496074559	0.0672549320592644	0.0676269056421645	0.0684860985737401	0.0690651497762899	0.0687253901903782	0.0687449098789704
0.0501244269953124	0.0547123791134134	0.0522981622455812	0.0526778249451247	0.0551723641927245	0.053743461050617	0.0535578632045778	0.0553641234495985	0.0532063257066499	0.0522702349942137	0.05061826517234	0.0498731486437662	0.0494030769588897	0.0493518067658804	0.049234391552821	0.0460146027653019	0.0480642459204871	0.0487604754657575	0.047496145798041	0.0474529223550073	0.0457096571576459	0.0481416930395451	0.0468077299648015	0.0513980285300139	0.0527425614326263	0.0512145756039368	0.0481379014960073	0.0512890097515931	0.0488372859531986	0.0527700580080703	0.0504598574805518	0.0508217819301837	0.0496408671854917	0.0498238347033811	0.0518085190922112	0.0525614454152578	0.0509671427901019	0.0504767386652202	0.0532314135230946	0.0531782509790831	0.0544347191008135	0.0565494133404672	0.0571786066779434	0.0556468311793312	0.0548280986766419	0.0557613636088332	0.0572964004463677	0.0589665657085655	0.0581261086416466	0.0573643287503253
0.0506738112667148	0.0505315283017917	0.0488003813330354	0.0501864991741039	0.0502115744146187	0.0502338874358528	0.0499837977793789	0.0511293160787007	0.0469335171703422	0.0474038693864608	0.0472540188627552	0.0460465607867582	0.0437136672916235	0.0457822973190796	0.0456711472185983	0.0451688439928851	0.0442285218064661	0.0409709097597434	0.0358518996229465	0.036538038020555	0.0375568780117565	0.0424948212426046	0.0428634022483785	0.0435972184663952	0.044697702984913	0.0455447913141735	0.0425956932597601	0.0429277107284385	0.0408298395630046	0.046693990443428	0.0490390557639079	0.0496487604126015	0.0456679928744396	0.0441714111869123	0.0453706907353557	0.0423059007677269	0.0408560503844492	0.0383717449347333	0.048224330128524	0.0370804495491146	0.0400391030676703	0.035999857057559	0.0515492068221126	0.049459672419523	0.0510962209149688	0.0523115849359463	0.0546156235416441	0.0547794861779148	0.0549921562256337	0.0523132700821787
0.0495243503139784	0.0532461472612595	0.0515913948942228	0.0542481058406878	0.0538116326690126	0.0550048588801328	0.0562198902776974	0.0572522003673974	0.0575038845268881	0.0564032846107281	0.0601037896000939	0.0593781352742019	0.0590398725646181	0.0604342213660677	0.0581390526518047	0.0593935348553424	0.0574252956099054	0.0590909809454353	0.0585547648934351	0.0581613062283493	0.0571018115200785	0.0591624443915767	0.060612882720873	0.0594321634850523	0.0619411348188254	0.0594417716091271	0.0600196786007633	0.0589251711123457	0.062170400495276	0.0617808776704597	0.062894278208465	0.0624379008597193	0.0629325616956083	0.0626397992401508	0.0618914810728372	0.0624500833022154	0.062574856853732	0.0632246509839592	0.0638645691767396	0.0564944745244099	0.0571262859263752	0.0578355662778504	0.0656565820853667	0.0666156851883637	0.0648803966507492	0.0652317625993656	0.065477063864035	0.0662499058613344	0.0653381593105747	0.0642402145337674
-0.0822228378163833	-0.0725681803305511	-0.0718739447373066	-0.0711154170155499	-0.066982599897606	-0.0665508000323621	-0.0629181706870211	-0.0566165631858411	-0.056930677299396	-0.0606405220884794	-0.0632718101537101	-0.0581984705996626	-0.0686082614132866	-0.0614775432864135	-0.0628653567489247	-0.056790617378497	-0.0561298710042539	-0.0523315733405209	-0.0523513827581009	-0.0568572322784421	-0.0574343059372897	-0.0587711952861656	-0.0608526923068539	-0.0550749913500252	-0.0504676773528013	-0.0438981786681525	-0.0402757987909286	-0.0433055818547481	-0.042786812535221	-0.0459480836184311	-0.0454648105000711	-0.0374299140057591	-0.0391823403848887	-0.0396133213385011	-0.0380346869311123	-0.0342781403614072	-0.0389106438896517	-0.0362958623428949	-0.0304032827068615	-0.0283491359777181	-0.0254741088451724	-0.0244803888909134	-0.0247666823220426	-0.0283415502221611	-0.0277081501367401	-0.0231567136366153	-0.0190066531017982	-0.0174880872124434	-0.0185065207711622	-0.025286196346698
-0.407747166614492	-0.413292307057985	-0.418602405356881	-0.420030054284173	-0.411777693076566	-0.405485591928109	-0.40047807660854	-0.400724477855456	-0.398026286041324	-0.395026839470469	-0.393616140427057	-0.385594520850198	-0.406514613823742	-0.411940199925386	-0.414293757802624	-0.410373751991605	-0.401303946788954	-0.392167196277219	-0.385211182856401	-0.388152297778581	-0.395762764839438	-0.395451919105055	-0.393085310620328	-0.386782684270102	-0.381620141941253	-0.363190857166821	-0.362148133696092	-0.361051728860366	-0.357727384273395	-0.36860197379516	-0.388491163962476	-0.388110899491907	-0.379451672968129	-0.370341907705311	-0.36486203102996	-0.36109005515677	-0.360428254817395	-0.360526227585892	-0.355670611701422	-0.360010675603727	-0.358625497238566	-0.349144560186454	-0.349826219878084	-0.350848715888015	-0.353217951294318	-0.345128968932917	-0.341109859342954	-0.326499970100703	-0.324471905935551	-0.327941751648061
-0.724988482178255	-0.7372361124475	-0.735754806228322	-0.736760052945044	-0.734850827627971	-0.734932089114603	-0.738750254987677	-0.728487858161581	-0.734881795415588	-0.737548347779565	-0.745180023280539	-0.739991486447595	-0.74348424774723	-0.750166544461789	-0.74901766850271	-0.754114340438023	-0.75648111377247	-0.759059972530024	-0.755821222703407	-0.754902095870184	-0.75144163160274	-0.749786648383644	-0.747298416092688	-0.752574480177764	-0.761013720159431	-0.767120711794012	-0.763336604463361	-0.765413230937071	-0.7683877256705	-0.768257413571534	-0.77044728655042	-0.774724825909499	-0.774152769109917	-0.770347770093611	-0.771208118137133	-0.768676592880676	-0.765057631527305	-0.769713407395979	-0.771321804629528	-0.770091075093137	-0.775735784965638	-0.772923743001692	-0.771257610184482	-0.773904305495642	-0.775502497745233	-0.775231126350562	-0.77066674132657	-0.772741055646	-0.766198287427035	-0.76598468477333
-0.826673308147562	-0.835083686369871	-0.83660979568812	-0.835623391774044	-0.836680058175527	-0.835471623804252	-0.837360064941424	-0.837980281818525	-0.842112802422723	-0.841151420067257	-0.844967592045084	-0.845101152225724	-0.848768803321853	-0.850298141048825	-0.85370424246645	-0.854854568631815	-0.856163024541043	-0.860181464938234	-0.860412200380374	-0.860031914987774	-0.857251012020097	-0.858296478803631	-0.861174848521851	-0.864952126867021	-0.867155054115457	-0.868061608709129	-0.86692161464965	-0.869768715723129	-0.872706880525167	-0.871387106704758	-0.869351388908091	-0.873384105483991	-0.874136073254323	-0.874827367101919	-0.873500227760861	-0.874698542823477	-0.873080709753253	-0.874745487038507	-0.873907591231477	-0.872501191055408	-0.874254785690175	-0.873772442253827	-0.87314563118925	-0.87444503001589	-0.875759078920949	-0.876973097572909	-0.873592859705055	-0.873243336967633	-0.871241234660255	-0.875307582367284
-0.862094683042114	-0.870957375594194	-0.870533939772762	-0.871299876477353	-0.870268031129301	-0.872134746424779	-0.873015158101349	-0.878670478652204	-0.880340739837804	-0.883571811505587	-0.881942248101807	-0.881672237803161	-0.883419720706276	-0.884165504582396	-0.890114203752501	-0.895530056595308	-0.896368216525252	-0.898290796088971	-0.898836795448037	-0.901181052757916	-0.899432389051623	-0.902208607073743	-0.90481686466519	-0.909348494813651	-0.911629234025059	-0.914121198897463	-0.913242780009003	-0.91571747350225	-0.917856058942995	-0.920083154346869	-0.920402407445308	-0.925109532709798	-0.923515170725118	-0.922121862631556	-0.923152934488944	-0.924909796055087	-0.926940458214341	-0.926817960082898	-0.927520715655809	-0.926031489127272	-0.929515962860648	-0.932110464882824	-0.931308090996589	-0.93212854980826	-0.929066702608251	-0.92955003369512	-0.931571718343636	-0.934647478610116	-0.9327749278844	-0.932369285158694
-0.864846914564278	-0.871783179800654	-0.870827403527936	-0.872239876941392	-0.873054391993819	-0.874866501976685	-0.875101604701495	-0.879088239351019	-0.880743140556884	-0.884444880315214	-0.882348971108413	-0.883246428308387	-0.883935483441724	-0.886869950721626	-0.891183473535286	-0.897209490828904	-0.89853689341285	-0.899722588771006	-0.901978359168899	-0.902524508218435	-0.905365937150049	-0.907533268611854	-0.908818527125247	-0.91172654861537	-0.9154072529023	-0.918599263646329	-0.920648789700585	-0.922354835765979	-0.924274856993781	-0.928476894613781	-0.932508034940213	-0.935080519376156	-0.936862433784598	-0.93715019275159	-0.938860026584905	-0.93891422214363	-0.94271978889362	-0.943664913183298	-0.94543214759226	-0.945443509646941	-0.95017856338349	-0.955689008880047	-0.956331198035969	-0.955204254072995	-0.95566353345243	-0.955492563258214	-0.9589109066198	-0.962521113820036	-0.962428169067327	-0.961322254330364
-0.863058207251626	-0.866499985986523	-0.865120721970529	-0.868176630066943	-0.868365224958658	-0.870225313221621	-0.868963927968035	-0.871138698475673	-0.875325604072414	-0.876171220989474	-0.874570194869027	-0.872903754551877	-0.875513369917944	-0.877882950239709	-0.88117334682753	-0.888321664641981	-0.889529822882172	-0.888259036737666	-0.88915027946944	-0.891465977353267	-0.894749833435516	-0.898002976939203	-0.901564973190438	-0.904250576101205	-0.906604099572057	-0.909027652691095	-0.911615651112235	-0.913061270220247	-0.918668648714223	-0.921259793445685	-0.924957494996246	-0.927819897598354	-0.93485853609998	-0.937331490424437	-0.941084244854452	-0.942297096499852	-0.947225021852736	-0.949706786311663	-0.953408612426604	-0.954724585278627	-0.957551263098557	-0.962432317591271	-0.963062839406843	-0.963679642841559	-0.967208254796227	-0.969532445691023	-0.97411213366305	-0.977442077320907	-0.979919536496783	-0.978358889359751
-0.860837069942991	-0.864514239286458	-0.865014948434976	-0.867296736813925	-0.86818134073212	-0.865951168114567	-0.865232387457036	-0.868190982921918	-0.871620153421148	-0.871743713352837	-0.869929284743204	-0.870929042676821	-0.871075272922422	-0.87341892454372	-0.875337051149466	-0.878828410417431	-0.879659751042233	-0.879376276322711	-0.880535399705965	-0.882942864378132	-0.885168037339612	-0.887171977719937	-0.892663755029078	-0.893706978499477	-0.894566338977645	-0.896965325031612	-0.901541184697508	-0.903868916610823	-0.908639986306331	-0.911578006329042	-0.916788052430832	-0.92058740669979	-0.924582824202821	-0.929087793550004	-0.934999515341237	-0.93756554943222	-0.941287563974318	-0.945906022261077	-0.950465896415368	-0.952516467265401	-0.957486771515226	-0.961808896662441	-0.964532817040913	-0.966222763815183	-0.971030539073469	-0.974615749980505	-0.981000751369124	-0.985109885342391	-0.988387228512303	-0.98963100019653
-0.866760656627389	-0.869142275151694	-0.867348469534309	-0.870439973502522	-0.875865193653122	-0.873831325909184	-0.872300575760495	-0.874912979093853	-0.877079553217821	-0.875820596708459	-0.874139317929429	-0.875833360936756	-0.874386830513834	-0.877175084013237	-0.879270446805815	-0.879653673603411	-0.878554378518054	-0.880303913455253	-0.881578422216979	-0.882522458816459	-0.885168045061176	-0.889114382626963	-0.891384924604365	-0.893526117208565	-0.892456957685177	-0.894568459058016	-0.897374357013033	-0.902331935443669	-0.90441407454649	-0.910148453809055	-0.914684301578106	-0.916509359545462	-0.920568454830051	-0.924240536003335	-0.931515866509382	-0.937409553025973	-0.941875325640711	-0.945919446314075	-0.949381696647457	-0.94979543486551	-0.954440209435525	-0.956643482223964	-0.963692772566694	-0.968073190357332	-0.971794696752368	-0.977251580199128	-0.983705531749893	-0.98863782745136	-0.990022229146388	-0.992571863543331
-0.875364451687958	-0.880143068786691	-0.8779848711973	-0.880513354640044	-0.883356082469347	-0.88445421909296	-0.881626085701396	-0.882943698647728	-0.88277077126408	-0.88307421727015	-0.884143527931803	-0.884771441391618	-0.886724743867171	-0.887857442666558	-0.886406926837736	-0.887479138763606	-0.887926847435798	-0.889525828278525	-0.889695562625033	-0.888289401902617	-0.88994861100324	-0.895098828892296	-0.896442346267273	-0.897609900150886	-0.899069141687962	-0.90057609511117	-0.904702627926177	-0.909781496460885	-0.913901452887754	-0.915794667910407	-0.918133356950495	-0.922516934109983	-0.924316192003371	-0.927590166243448	-0.932239676233061	-0.935089016844055	-0.941237425529843	-0.945800510776112	-0.9495601911086	-0.951941574891677	-0.95488943102332	-0.961160026536607	-0.96602853439584	-0.97052770939037	-0.974829635550057	-0.979909460423202	-0.986073165414212	-0.991497305340682	-0.99279347856902	-0.995918327942101
-0.886022556396993	-0.890782574177853	-0.88926088372346	-0.891213469200676	-0.893434638644644	-0.895306472201693	-0.895022969860543	-0.892106602494998	-0.892750251423997	-0.893561192357377	-0.89573971168446	-0.896227913034422	-0.90034876510597	-0.898781806839243	-0.900512373469995	-0.902152526090713	-0.904172633922002	-0.902177931995864	-0.904402413110865	-0.901423383264294	-0.903470797413954	-0.907215651321118	-0.909315909585429	-0.912101737832342	-0.912782230659353	-0.91351919849627	-0.915340123382811	-0.921406769049339	-0.926590097005883	-0.92978786139402	-0.931954923906927	-0.934942100457983	-0.936977746319196	-0.939215344299518	-0.940064144005618	-0.943912100326482	-0.946758285940389	-0.954494452118499	-0.955599914065205	-0.96024423391457	-0.96164420177213	-0.967994120744584	-0.971494233711476	-0.974592007873736	-0.978430097057465	-0.984332809543284	-0.989364037048563	-0.992837746523946	-0.993979008027097	-0.998321246940754
-0.896396381385049	-0.902257969614561	-0.9012232678555	-0.903961597297392	-0.903236478144032	-0.90732599207676	-0.908951405253306	-0.908738631759337	-0.906918952202136	-0.908218463814711	-0.911285081805899	-0.912261050792375	-0.914666876051546	-0.914360114655603	-0.916107540754123	-0.920376488226469	-0.922639557319412	-0.92152984465159	-0.922577879905592	-0.921610634696979	-0.92534653845954	-0.925587734463735	-0.928775598500656	-0.931769160160807	-0.931136625401568	-0.931544486203378	-0.935503004252883	-0.938459468452483	-0.942122610382197	-0.944315871254171	-0.947633372973871	-0.950991596633675	-0.953517424596405	-0.955230107175941	-0.957175479605017	-0.960484239548796	-0.963185174647341	-0.966786711666456	-0.969693685805873	-0.972440072359397	-0.973923066733944	-0.978028440078319	-0.980235474687949	-0.984020416515303	-0.988853179891013	-0.992647961035156	-0.996693947885692	-0.998953122982432	-1.00201330510659	-1.00358932326633
-0.909367372334944	-0.917591044524806	-0.917993404790839	-0.91848869510454	-0.919049741691602	-0.921864122523036	-0.924955236381927	-0.923607650537462	-0.92412133810252	-0.928576999300491	-0.930360359685394	-0.930267842173648	-0.933223457796047	-0.933532114041145	-0.934770877098657	-0.940292597271314	-0.941073801382033	-0.942901130057039	-0.943341636837614	-0.944728498191511	-0.947061211876396	-0.950015124893878	-0.949702228260933	-0.954100014234159	-0.954637168825262	-0.957854880511998	-0.957784167107947	-0.960685524150035	-0.963473313106506	-0.964928665075922	-0.969222458498063	-0.972548461773555	-0.974160406498114	-0.977073210929523	-0.980008404774554	-0.980457156879892	-0.981501619036815	-0.984078607586088	-0.986996310100934	-0.98850216632393	-0.990396005884867	-0.993821453028785	-0.996007522739846	-0.997996128093578	-1.00144321151472	-1.00350778985006	-1.00584853356432	-1.00872879614453	-1.0111193293567	-1.01282744264382
-0.931815214692664	-0.937572027313638	-0.939021010355175	-0.939999079891012	-0.940967079541873	-0.943287409938426	-0.946806450332895	-0.947175490743354	-0.948659508225164	-0.951012868521199	-0.952625888246476	-0.952719538386789	-0.956131068206021	-0.961018087890996	-0.960006046595171	-0.963914177463635	-0.964806301163434	-0.967904015994561	-0.968579171687719	-0.97035576395123	-0.972475946463002	-0.975379678964845	-0.974755738136279	-0.977965940374681	-0.978535399833092	-0.982355455019644	-0.982501478940505	-0.985059080799451	-0.98664247112265	-0.987396897246	-0.990809496047668	-0.993906493795293	-0.99606640102985	-0.99880811626411	-1.00266620191463	-1.00266778528951	-1.00260161858095	-1.00287471912342	-1.0060546024127	-1.00753778227512	-1.00853034416507	-1.01047469161327	-1.01126748687067	-1.01466409255272	-1.01610813992498	-1.01795655880364	-1.01797218418376	-1.01967228004582	-1.02211021151235	-1.02208108997345
-0.956238647423694	-0.961619243575767	-0.964863295164661	-0.964246984831304	-0.967993170367646	-0.968110670092088	-0.971834886131641	-0.972718919278619	-0.974952924517295	-0.976368618475965	-0.976302905466077	-0.979114936670935	-0.982781585553447	-0.985263464075776	-0.986842602712663	-0.990465455620864	-0.991361409046198	-0.992690933868009	-0.994280199960947	-0.995781723818637	-0.998068121857888	-1.00112612746613	-1.00103808783711	-1.00355281508604	-1.00415786561866	-1.00662603808058	-1.00720098876346	-1.01011693144298	-1.01089145129077	-1.01189744143515	-1.01460726286184	-1.01661920136332	-1.01707670790568	-1.0173094887107	-1.0194402578277	-1.02203232579709	-1.02165707946324	-1.02073748005326	-1.02279457590896	-1.02367265964746	-1.0239595219478	-1.02490638972127	-1.0248828900489	-1.02673739039751	-1.02760042077618	-1.02728030203929	-1.02671456738399	-1.02756234693519	-1.02920032502715	-1.0300351431379
-0.987040595315829	-0.99339979345101	-0.994554122679676	-0.994334632219679	-0.996425731062284	-0.995984114817833	-0.998610799524922	-1.00047538457709	-1.00318838558496	-1.00415025499513	-1.0030644184827	-1.00606396259508	-1.00714542081025	-1.01021157936837	-1.01193678479215	-1.0129796649936	-1.01364062169531	-1.01543624477588	-1.01662777229964	-1.01957760742278	-1.02143236774964	-1.02347592378565	-1.02292040186426	-1.02437197253824	-1.02478756075225	-1.02618103074317	-1.02595324329206	-1.02670002887081	-1.02707430631867	-1.02689408188648	-1.02912658476992	-1.03042652890364	-1.03080272595508	-1.02970175205404	-1.03098834588706	-1.03172052641093	-1.03374488249357	-1.03260252719677	-1.03450152868019	-1.03396505790173	-1.03347262269319	-1.03331853797024	-1.03286393859683	-1.03415918080891	-1.03358363414617	-1.03354518864812	-1.0330028221147	-1.0333302585099	-1.03280856311495	-1.03365402772984
-1.01516524029744	-1.02310928517911	-1.02166408803187	-1.02200512687091	-1.02140998702278	-1.02133990849028	-1.02113297255566	-1.02455736457053	-1.02531465579165	-1.02718144835954	-1.025400883408	-1.02820890558805	-1.02724954534561	-1.02812217567259	-1.02850746026705	-1.02860067249248	-1.03074272656208	-1.03288100620617	-1.03254709902658	-1.0338481828859	-1.03564777564536	-1.03507488775565	-1.0349979415163	-1.03636298059411	-1.03527797636411	-1.03496873061165	-1.03420469960047	-1.03472754266967	-1.0347762040811	-1.03395859790482	-1.03583565867698	-1.03507598347968	-1.03566682281396	-1.03513872084852	-1.03491240327665	-1.03441084594837	-1.0372147109745	-1.03524541407347	-1.03578578458253	-1.03471314007874	-1.0332676052834	-1.03384708085971	-1.03351694458551	-1.03417063665789	-1.03332236298335	-1.03324758627645	-1.03283338811433	-1.03216328056413	-1.03188826524406	-1.0322993229438
-1.02199590045328	-1.03042317672279	-1.03050049552762	-1.03174134863089	-1.030542332155	-1.03137291828078	-1.03047297666751	-1.03192835401589	-1.03316310912735	-1.03402420769556	-1.03313543867477	-1.0326650169078	-1.03220597161666	-1.03329918063321	-1.03332086800903	-1.03263712752616	-1.0336339495053	-1.03521159339497	-1.03502867385298	-1.03255365474818	-1.0328298781524	-1.03372949216695	-1.03290695105947	-1.03455095969311	-1.03318463741623	-1.03373273511038	-1.03133971129631	-1.03024172501609	-1.03044024745483	-1.02899634804137	-1.03084239219838	-1.02964966340361	-1.02931548807	-1.02827348869463	-1.02775832142805	-1.02487821015643	-1.028134415601	-1.02710869595155	-1.02817273766758	-1.02686321237847	-1.02604260716935	-1.02554531345038	-1.02544473456879	-1.02548622196572	-1.02482498711737	-1.02498562483666	-1.02451091561436	-1.02384649317938	-1.02226726154307	-1.02256240408554
-0.977164249279117	-0.990054442149795	-0.994676276690519	-0.99779953644334	-0.99982932158051	-0.99613342801151	-0.995281609429281	-0.997385801830576	-1.00053844318571	-1.00380852581418	-1.00309408172339	-1.00474203533828	-1.00463186763652	-1.00306852780267	-1.00143918823909	-1.00345234254628	-1.00344453224082	-1.00527277291206	-1.00028274997303	-0.999098975694639	-1.00220466653258	-1.00024850804345	-0.998768478181815	-0.999794743734503	-1.00109343453344	-0.998273477710652	-0.9938186194702	-0.991778733306307	-0.995733644874321	-0.994630305619694	-0.997966890560891	-0.996510033510985	-0.997092470023307	-0.99768095195267	-0.997673217784108	-0.994576508232513	-0.994149491705992	-0.992250930976278	-0.995905045716076	-0.994550655470224	-0.99527895755456	-0.995807247136982	-0.992457717362371	-0.989940328388045	-0.991303687145605	-0.989962760213493	-0.991464107894612	-0.990555512451766	-0.987838029927489	-0.990165478272036
-0.808643828653039	-0.823769814418063	-0.842836704918725	-0.850812868186245	-0.852303976164754	-0.863552574299029	-0.864279886007588	-0.865667291674987	-0.875328312411073	-0.880808679263814	-0.88438615506548	-0.87973311498676	-0.878735937049184	-0.883642765385261	-0.889288476960396	-0.895767428579976	-0.898099250140311	-0.899613609537214	-0.901410250984231	-0.901249884399725	-0.906143435165422	-0.911213942835784	-0.906688449230179	-0.902320206586296	-0.897745494026903	-0.885979058015174	-0.890489530623393	-0.887266905807521	-0.894801640845005	-0.89072559635785	-0.897807359739015	-0.905331620247491	-0.906734691861611	-0.910676376673955	-0.910592085807597	-0.908455492416874	-0.913291663869615	-0.91622975565745	-0.915693413760987	-0.920038477319364	-0.917828784305749	-0.922158384040706	-0.921392174639989	-0.913313706323833	-0.914050708567131	-0.907574531118224	-0.912900262348474	-0.91487220181292	-0.919283717039645	-0.914578464538363
-0.280120516611637	-0.270840137311751	-0.259218492126816	-0.279716189305501	-0.289435749973781	-0.299972503970147	-0.315105160315037	-0.333694251974121	-0.33707241203149	-0.335390944925777	-0.324865948174888	-0.326991010005559	-0.332634500807719	-0.328954008920578	-0.33387669354561	-0.335572671997082	-0.343907862679846	-0.342162409412605	-0.331244562495636	-0.334781745897602	-0.356285742310345	-0.377924536199237	-0.38405806222287	-0.381991522212784	-0.387451979892146	-0.383373047937398	-0.387958678362813	-0.38356305630119	-0.392347641001096	-0.393582552758112	-0.404922775541492	-0.413531371002031	-0.410209174117057	-0.410094071540878	-0.421332149498078	-0.428446260981635	-0.442516757599841	-0.452367817131766	-0.464657273638348	-0.467034335190672	-0.459898470499289	-0.466296819207857	-0.47257409574783	-0.461514474836251	-0.469666970072714	-0.462848613917239	-0.464118523891305	-0.470013063214922	-0.483542946378678	-0.486508042265133
0.0194126833251194	0.0248768229131631	0.0276465374477975	0.0309886943208539	0.0267072584674185	0.0244327611755084	0.017503862964348	0.0171659316574884	0.0219004031824136	0.0233812968088891	0.0263566036975798	0.0248156727799844	0.0226723768727804	0.0220731040857711	0.0239257468304097	0.0174970878878724	0.0178181448799848	0.0150149785418698	0.0107445674072794	0.0115071554511411	0.0140234879337938	0.0192638617566258	0.0188162762036408	0.0155560528487978	0.0129476104224058	0.0124006215108178	0.0109114820485945	0.0127816413036655	0.0113522904527723	0.0130355666755667	0.00766669296515489	0.00568436547025825	0.00554453387487847	-0.000173703798290189	0.00127332389904591	0.000262196501449439	0.00599458218103629	0.00140236838400984	-0.000834389734260223	0.000205597747796037	-0.00120397877321357	0.00412886597648626	0.0019633139094199	0.000984337118176136	-0.00293311098146372	-0.0010577834165948	-0.00355971367735936	-0.00307387254273738	-0.0011662701167852	0.00155367305994679
0.0393114363942611	0.0416061103322625	0.042021945295666	0.0444473140042721	0.0414445997071717	0.0439976881414876	0.043649259964186	0.0442556724728647	0.0454043503965327	0.0440009188496458	0.0455692654933653	0.0435990107493315	0.0425775164988085	0.0422084978336376	0.0452770955260232	0.0476168956481068	0.0497304220579444	0.0501013070138382	0.0470424187626702	0.0437256302940767	0.0426611722381178	0.0454609739897769	0.0458546340968476	0.0476591131870689	0.0475838347488161	0.0459653578080091	0.0456909099377475	0.0462716226960152	0.0467663834012535	0.0459604843370576	0.0443961172228995	0.0439683196828642	0.0439105051802754	0.0434607542395054	0.0424579947181151	0.0402152012605795	0.0393324117112661	0.0388329470972205	0.0404583001477647	0.0407470415986411	0.041926250218292	0.0412009312410708	0.0407584670723481	0.0397074064981179	0.0403540828480641	0.0399881528937558	0.0416056941058838	0.0421282672326095	0.0436074465866582	0.0444668676166484
0.0417981417175	0.0436991000212996	0.0442599203835598	0.0452743206740367	0.0423169958322934	0.045307694779277	0.0446010277230895	0.044326161639282	0.0433112060491058	0.0443851271943173	0.044406159571411	0.0452785053360364	0.0436930143215378	0.0427568222067947	0.0431295157687846	0.0469719622425723	0.0473305573353853	0.0489914321363901	0.0465299703383453	0.0453039759944495	0.041994597984872	0.0439080896081312	0.0425737478928586	0.0434491673794281	0.043761864869825	0.0448563866090706	0.0444487315358495	0.0439860478549988	0.0437476153191592	0.0434215232710083	0.0424370033618315	0.041320615657211	0.0419399923032133	0.0424269429584861	0.0403725740356538	0.0395212173846517	0.0389972636308836	0.0376193913700699	0.0388376604308782	0.0390934932278648	0.0379510613683574	0.0378826424044128	0.0374201189460203	0.0372777101934091	0.0373116715349656	0.0371607666770832	0.0357622523472157	0.0374946162572076	0.0381899252330467	0.0402381065144361
0.0584879743846797	0.0608589753039375	0.059590842567113	0.0596065927697241	0.0591458905785218	0.0597025088200986	0.0596787847113864	0.0596062841342591	0.0595504064952198	0.0604159515772999	0.0611589104396528	0.0606344880266784	0.0600420745720369	0.0594930765775638	0.060026412457712	0.0610219160933121	0.0622623906128289	0.0627386487468479	0.0616109728817786	0.0608518781644237	0.059384518992278	0.0596515085127923	0.0596239612078069	0.0593155007554613	0.060004696580242	0.0594645682217106	0.0596329906971613	0.0598855417157909	0.0592920589380539	0.0593560247169242	0.0589419027768711	0.058278190356762	0.0579148246147098	0.0567883049971102	0.0567294133363092	0.0561117761145938	0.0563245721487177	0.0557710201914016	0.0552697514281924	0.0551336294198945	0.055199621995827	0.0558398848485763	0.0547142049227003	0.0539398422030663	0.0541809023417977	0.0554998426023149	0.0537777347748681	0.0540341497550884	0.0537667764841862	0.0554456661771744
0.0738010010198381	0.0768742561497048	0.0759887239405145	0.0756783086265621	0.0757911714381245	0.0769685574563443	0.0761330596776148	0.0757751060707846	0.0750327679710983	0.0746420751873583	0.074881957730766	0.074866272905958	0.0743509120325072	0.0743384966088429	0.074945449371526	0.074357405868038	0.0753806169459173	0.0754161623436683	0.0748861038701088	0.0746346002305706	0.0736440366644136	0.07384751805068	0.0732998043056365	0.0730032134588826	0.0730363537029235	0.0732405735205469	0.0728135318421648	0.0738915338624681	0.0735525054689476	0.0734231514968754	0.073178130820224	0.0721809235577363	0.0717573576052363	0.0718890950992834	0.0719990502309214	0.0721786138448312	0.0732454633146581	0.0728731960284356	0.0715904147177579	0.0718928095691193	0.0714670988953737	0.0723383186174722	0.0711114990030096	0.0706473243789449	0.0700989445070447	0.0713257409000384	0.0702255862228992	0.0701272572120861	0.0694114175053365	0.0702722644413946
0.0923495411242212	0.0967794899390735	0.096266471935833	0.0953108541538978	0.0956722570288976	0.0961905865883081	0.0947826321067759	0.0952991937970196	0.0951743627312044	0.0944634917942708	0.0946253262140744	0.0948729482346214	0.0944719923848625	0.0944207474288776	0.0953335460143778	0.0939278305593724	0.0939176666813882	0.0936453605516213	0.0936808772489991	0.092971794251622	0.0930797035093921	0.0927863181905483	0.0926442960839114	0.0915943692169964	0.0905179639707578	0.0895508526404426	0.0907745938489243	0.0919960741720395	0.0921848588098402	0.0916798304397102	0.0913632621178019	0.0907695985078432	0.0896963139090841	0.0899699878344705	0.089710648538897	0.089413668888673	0.0900128255399491	0.0891148320886951	0.0888028275519131	0.0893163080257535	0.0885858160546968	0.088945656420073	0.0874325360787384	0.0875808330066847	0.0874119481741868	0.0891356799715019	0.0883586916645311	0.0876470397140845	0.0871957754034985	0.0878491658522733
0.108590209547573	0.11402994359886	0.114545696228144	0.114546450500063	0.114691832679447	0.11437915151221	0.112750273965021	0.112703158626502	0.111269099211153	0.10935021898641	0.107284486532714	0.109109877038318	0.111002909014479	0.112489014270999	0.11170804084201	0.111014048960637	0.110476164965595	0.111487921869394	0.110412184907509	0.111054804625803	0.110400269540294	0.110312225539504	0.110314747368321	0.111248466595338	0.109846526531039	0.106879591038679	0.10755771536102	0.10906951469033	0.109535922294255	0.1098268277419	0.110217817720699	0.110357386640954	0.109385530579738	0.109768134939766	0.109253906467777	0.108648976584598	0.108407346355966	0.108074009947594	0.108325075927736	0.108129590334798	0.108088833988317	0.108240320688776	0.107588917322106	0.10791194828102	0.107110269647834	0.107351335293858	0.106850383540605	0.106263626869864	0.106024746937508	0.106776836663134
0.119106286699459	0.1256241896931	0.12608281282474	0.125994266610006	0.125919347508372	0.125034680738915	0.12495246203381	0.124292834803785	0.123728394532463	0.122078362794827	0.120270887964783	0.120475219603147	0.122177598379736	0.123788564197311	0.123470571360351	0.122556763038386	0.121744053668077	0.122278959949742	0.121479314869988	0.122018506648198	0.121049812737869	0.121158719156175	0.121715532424025	0.122501632034865	0.121641493098117	0.119600887835165	0.119141923109471	0.120561563071353	0.1209783526983	0.122393501548602	0.121968493849472	0.121896912053326	0.121480604541546	0.121099645186971	0.121291371258152	0.120867479807653	0.120533610270692	0.12026402990988	0.120563183975306	0.120862361659635	0.121039135631356	0.121281776022276	0.1211199281749	0.121007012760181	0.1202061576375	0.119721633909613	0.119098783581672	0.118856794243525	0.118953117975459	0.119648913864055
0.124548005249533	0.130449499488264	0.130068580671902	0.130185688668901	0.129424858586758	0.128988796588379	0.12988844966496	0.129304065274506	0.12910715573428	0.12724140733762	0.125420777176373	0.125411269404245	0.127620998868187	0.129657388384166	0.129028037691429	0.128421173641571	0.126685831507217	0.128294451048009	0.127076057760858	0.127645395292362	0.127187396017691	0.127310138570707	0.127834494697458	0.128053100442199	0.127821016735455	0.127231264750714	0.127101391333118	0.128327048795385	0.127742521811485	0.128484127895525	0.128074200241039	0.127697296354203	0.127840637173428	0.127914387025841	0.127802472717604	0.127019579912139	0.126880428524115	0.126503664278363	0.127446925258068	0.127741806715148	0.127655475936426	0.128376933421822	0.12752311322278	0.126964740567998	0.125629769545239	0.125452595641911	0.125230994412841	0.125261115922695	0.125250413068172	0.125896549703488
0.124153286578458	0.12897321134904	0.129661628772013	0.129549549983103	0.129022131943858	0.128842792397252	0.12930565157336	0.128412687159867	0.128655450244172	0.127461733997603	0.127589177677391	0.127108617326235	0.127582465083132	0.129461928709567	0.128690603517044	0.12722539003134	0.126196476493101	0.127077591229452	0.126972494210801	0.127368518308831	0.127349333543088	0.127690624951083	0.127797491911232	0.127370155621108	0.126889809429807	0.128109268860586	0.128136124517809	0.129174903972495	0.128724878916194	0.128436258029595	0.127838447258322	0.127617123153922	0.127979914207199	0.127914475426397	0.128225433719611	0.127013987228576	0.126886145831454	0.126440510172157	0.127578137430253	0.127605219993591	0.12795105142587	0.128253797296135	0.127537998979241	0.126547666236756	0.125765251430183	0.125899691358164	0.126454866490482	0.125892655934388	0.12632906971815	0.12573148122573
0.119884825706602	0.123722677622558	0.124136859688615	0.1235652885811	0.122692365459219	0.121956324096458	0.121853185629868	0.121489866614635	0.121192349804709	0.121345034057329	0.120917822816803	0.121527733194085	0.121015586336587	0.122345042118531	0.121562744015453	0.121215897027147	0.120075757365084	0.121081602474646	0.120859570938698	0.121274696994372	0.121723704904912	0.122131672190499	0.12199009926883	0.121144047786674	0.120585951518471	0.121142824032294	0.121659340585452	0.123012545003429	0.12272196181754	0.122018305660423	0.122084956442931	0.122582157105694	0.121994417582022	0.122181290508134	0.122718815507214	0.12066667661188	0.119731900978355	0.119568481593937	0.12156398068642	0.122547083830498	0.121956717271697	0.121515408896234	0.121025709534419	0.12054749807175	0.119929054542721	0.120463673508387	0.120465172513823	0.120624378990077	0.120814927494322	0.121104693926076
0.108017965358116	0.113033545624437	0.11177796749815	0.109733042587764	0.108669988493869	0.10838660983969	0.108493383488142	0.10876051338783	0.10856064660205	0.110078017607726	0.109482097711274	0.110427562658197	0.109430314687169	0.10995662354642	0.109003315590942	0.109348797395334	0.108141472800201	0.108730427277942	0.108196019746873	0.109257528449171	0.109887594351795	0.110844192602061	0.110561552464404	0.109281263061482	0.109051733886651	0.109282157684186	0.109796861032376	0.110091891754106	0.109641767112338	0.110004335205448	0.110086656448383	0.110293537593966	0.109571389198899	0.109520022912158	0.109753968168811	0.107384961116415	0.106856546597949	0.107468912773319	0.109122245678387	0.110281211308948	0.109945693899335	0.109850312595672	0.109584051173245	0.108976615784409	0.108929455649462	0.108841091856683	0.108713832727958	0.109417147518127	0.109943992657047	0.109687791382473
0.091428780896281	0.0938062392859085	0.0911973769710725	0.0891255107849421	0.089304518616555	0.0897626880779084	0.0901722927609373	0.091032881535579	0.091210069860064	0.0922462301999002	0.0925048163590788	0.0941006712741412	0.094839012924956	0.0935253482528813	0.0922933639339099	0.0924925156233539	0.091634505169856	0.0901936493017886	0.0891849618049416	0.0903348763144129	0.0922886640562136	0.0936194338099316	0.0929772205241195	0.0917378414447539	0.0917744878751123	0.0911370574170363	0.0908135099365733	0.0905341843655328	0.0910975599694084	0.0914710710520127	0.092360343706154	0.0933667737809832	0.0924719258167993	0.0921511130475444	0.0926431469334678	0.0906062897234782	0.0901555493437371	0.0906443749197161	0.0915520579972915	0.0929301542402446	0.0924054500469514	0.0933972745275166	0.0931348226466853	0.0930279824849057	0.0929765274001762	0.093536545883667	0.0928844937352717	0.0925658093357143	0.0937281054586186	0.093296605314975
0.0664683484312536	0.0674941692842955	0.0664735482518467	0.0666110645986411	0.0681865459677239	0.0690093904588671	0.0693097309199292	0.0699209753677636	0.0696013160071679	0.0710499361068011	0.071156362029369	0.0716265591328883	0.0716673680257494	0.0697962295514244	0.0647813149861389	0.0591347937822811	0.0576108982535343	0.0609824326694074	0.0569238669081192	0.0559699261534187	0.0592318848162736	0.0653561574535768	0.0692547168753968	0.0684855703279039	0.0694357495169042	0.0686413207512316	0.0673374759784866	0.0669697825267794	0.0682375587941838	0.0683490088433703	0.0688437608334607	0.0689260911322016	0.0684812271751203	0.0692276353624192	0.0694843347914399	0.0690760400490752	0.0694505076688385	0.070844796514613	0.0700973780230863	0.0709552632566586	0.0712769626431728	0.0718315526115058	0.0718355579742416	0.0711376450144131	0.0713067827565284	0.0727165083434712	0.071603281398721	0.071464496784999	0.0719927619252625	0.0730666932618034
0.0383251939801073	0.0358098231728605	0.0262419250977311	0.0293231409332306	0.0315446676698755	0.0406731104030207	0.0351897707196579	0.035981445101167	0.0374429114139404	0.0361692085053201	0.0331642515764038	0.0315461354483967	0.0355096571850845	0.0347739096959751	0.030494553725356	0.0262003523661597	0.0257885305154444	0.0258222158962434	0.0226470667774827	0.0210456773176946	0.0249558196536456	0.0274228609063962	0.0360485045020421	0.0368335980668702	0.0373160448075272	0.0395891181521485	0.0418597251950838	0.0478305375625608	0.0489645079218957	0.0493262832488179	0.048550631056343	0.0482314827383927	0.0462682321628325	0.0469617505874096	0.0455013947604823	0.0469192982788286	0.0459771866482837	0.0479528347062266	0.0465678157402699	0.046151919685667	0.0460433067435787	0.0470358017511569	0.0458563249207007	0.0474820824449486	0.0474775289363155	0.0477812210104701	0.046707823199953	0.0458223707613345	0.0482052208467491	0.0478694635576583
0.021065877497524	0.0181172903722037	0.00483728088822754	0.00879970712798797	0.0110524390335751	0.0209954537372979	0.0149015079693921	0.0149561045668575	0.0156814339057367	0.0128232076195254	0.00980614665605595	0.00689525535574105	0.0101611170138293	0.00948842151891565	0.0116083627034149	0.0116275423025229	0.0148798572426205	0.0132498257757864	0.00850323897461891	0.00469009331060316	0.00956507939191043	0.00880697272250992	0.0125514887260745	0.0124596990853109	0.0150164958860204	0.0172735538547523	0.0213051001878459	0.0282638382137061	0.0303231772973715	0.0317768810818651	0.0328181272924459	0.0328690481698373	0.0305219973002102	0.0306314309991568	0.0293516910763726	0.0305209451803054	0.0298053533017024	0.0315424266561817	0.0301445033382482	0.0299371605169326	0.028294813353843	0.0288027113638382	0.0273880583401585	0.0292107248936464	0.0286089797582852	0.028818338447243	0.0274134342958572	0.0266529601437603	0.0281684036823493	0.0263081480715144
[truncated: 188 more columns]
