# Supplementary material for: Performance Comparison of Centered and Tilted Blunt and Lighthouse Tip Cannulae for Drainage in Extracorporeal Life Support
Source: Cardiovasc Eng Technol. 2025 Feb 10;16(2):238–50. doi: 10.1007/s13239-024-00770-x (PMC11933157; doi:10.1007/s13239-024-00770-x)
Supplement: Supplementary file 2 — Supplementary file2 (ZIP 41,511 KB) [file 13239_2024_770_MOESM2_ESM.zip › avg_velocity/rc_1.32_mm/Blunt_Qc_1.3_Lmin_Qo_1.3_Lmin_rc_1.32_mm/V_ms.csv]

0.0167306986485177	0.0123648454881111	0.00730055134914443	0.00287653465441236	0.00302835102592112	0.00314488109790264	0.00215461251253286	0.000315356093098201	0.000527469393324488	0.000587575610760389	-0.000177172881356291	-0.00302897749459679	-0.00557803867894891	-0.00728031738747146	-0.00376793772219456	0.00110684217631448	0.00409142655283476	0.00223575332133448	0.00074054283599904	-0.000408063379318628	-0.00159895481083797	-0.00366731574745775	-0.0036007958341082	-0.00436800861235538	-0.00271002653074435	-0.0016625680094586	-0.000374011053889315	-0.00115118788625756	-0.00196890832465657	-0.00260062048181091	-0.00299018364612272	-0.00130846170040195	-0.000128136917283998	-0.00157005986578665	-0.00245654716434268	-0.0021637945879454	-0.0011646651385581	-7.71262483201223e-05	-1.23246385082158e-05	-0.000553445416762233	-0.00062842268562127	-0.0017201751937249	-0.00204776025742135	-0.00115951187445517	-0.00167122405330689	-0.00150096512303022	-0.00276684148819664	-0.00204725778798329	-0.00150925706105859	-0.000752424478146751
0.0156656690832521	0.0120289452933055	0.00658819650924666	0.00320747805918182	0.00230755444397099	0.00282413163411919	0.00106488575113153	0.000203893411205481	-0.000570420338949447	-0.00107558545457564	-0.000999038522290692	-0.00269551989741027	-0.00403289119112513	-0.00527309057313971	-0.00248174078325034	0.0012702571037994	0.00305296268869996	0.00191758859440614	0.000741295546572496	0.000327786136635988	-0.00121553727357521	-0.00221392553795922	-0.00202565903982986	-0.00233143014515763	-0.0018395438489861	-0.00149254345136727	-0.00047645514745953	-0.0012983936322684	-0.00183054181092814	-0.00180530648989593	-0.00105595780602461	-0.000402994115614974	-0.000339398801499764	-0.00152504714895561	-0.00256871103240037	-0.00219454378716369	-0.00156703962703044	-0.00131987133354703	-0.00105068778165057	-0.00112628882231539	-0.000712939123851119	-0.00139055470298274	-0.00150683629389129	-0.000878626632601276	-0.000983744033910599	-0.000984089460358187	-0.00163547136562156	-0.00159992190837167	-0.00105898380756589	-0.00145642140606281
0.00881074873775478	0.00893788593957378	0.00884413229623371	0.00256370266117947	0.0005546618186239	-0.000839085978279356	-0.000508123865749469	-0.000416905478799517	-0.00103068347973771	-0.00114816384349544	-0.000996085194295256	-0.00147551643700951	-0.00160639133013317	-0.00112555249167785	-0.00157273076053693	-0.00109967906284741	-0.00143398529401026	-0.00198479322882044	-0.00168181466126793	-0.00097941252024968	-0.000630950504328171	8.74951451901264e-05	0.000571905093556762	-0.000180023188922877	-0.000519175269412121	-0.000371368802735814	0.000419587331357883	0.000100142783543893	-7.28318095228254e-05	-0.000177423150879793	-4.80361066667604e-05	0.000670283897103917	0.000635370418544464	6.16964338489998e-05	-0.000736052547673314	-0.000462161112635153	-0.000247174141432808	-0.000704128308060662	-4.94643973355273e-05	-0.000257080340598238	0.000101720736296133	-0.000274070620749632	-0.000179297418659968	5.19613581735485e-05	-4.03274022318885e-05	-0.000129988446192993	-0.000267369552060748	0.00017507724314233	0.000225091035451575	0.000416108681500789
-0.000499150584840707	-0.000772377965353722	-9.14027676844272e-05	-8.50840299781325e-05	-0.000995598167985678	-0.00144087806756441	-0.00121156146285547	-0.00149290886303998	-0.001275485454437	-0.000944770659067819	-0.000976604823226968	-0.00135437207746467	-0.00123070637170062	-0.00026882784895528	-0.000957612585604302	-0.000878224770603243	-0.001895986099023	-0.00210813068293973	-0.00125176174315834	-0.000194558551018042	0.000377738553864718	0.000533760083584186	0.00157220768133547	0.000833294634766295	0.000260064242581519	-0.000149764678079554	0.000614452360345038	0.000194809672184657	0.000634976022617742	0.000245890033943472	0.000938952630737145	0.00102401738519277	0.000995244395435564	0.00078484136491353	0.000407216789285752	0.000777780902829967	0.00115996474987582	0.00101678704869579	0.00087440151755357	0.000822120566106931	0.00107764961038244	0.00037543363854921	0.000515646628104154	0.000692992336236656	0.00046849256821197	0.000478125446713578	0.000682476190272007	0.000765034615815336	0.00102995648878634	0.00103506072663393
-0.000686900816913536	-0.000559367317164877	0.000302118663498938	0.000281444487499647	-0.00101768644060182	-0.00172029030748599	-0.00112358599094829	-0.000223741294666147	-0.000129079686212699	-9.54092091682138e-05	-0.000844058324996478	-0.000854583271273318	-4.4363963493855e-05	-0.000158956518999821	-0.000491752758531046	-0.000584893900142543	-0.000980192682119556	-0.00053903218028981	-0.000111639766884501	0.000176888915153527	0.000885665462949711	0.00154204901145338	0.00175039748134771	0.00136103090465503	0.000448092025145645	0.000461346885040662	0.00128613210051503	0.00136189447077401	0.00129184682453581	0.00106318936321005	0.000674408035666249	0.000551264160027074	0.00106451449150944	0.000895399686982045	0.00105950325309005	0.00119389250830545	0.00108214710928654	0.00065765323483625	0.000796798036819705	0.00081017218352708	0.00138773505456831	0.00114396762753745	0.00124625706271791	0.000749749240016579	0.00125950048220708	0.00100564335530754	0.000697516832227515	0.000790800907941871	0.00110432270371011	0.00147629960801839
0.000641901357327004	0.000612103102811324	0.000709550634611836	0.000375811484211391	-0.00100604950390925	-0.00129250003480529	-0.00179418573409558	-0.00206868666172331	-0.00193612330095913	-0.000624452268641262	-0.000608858796751471	-0.000818564870935999	-0.000858360847863904	-0.00092802278493516	-0.000756837465665703	-4.3177823350888e-05	0.000481817262842447	0.000253313920532464	0.000264962723452434	-6.22735356120701e-05	0.000650173281742164	0.000714879081703594	0.00111657305055056	0.000722257689266951	0.000572037296956369	0.000675999614708331	0.00110957129506575	0.0010375130613727	0.00132672436375579	0.00122559529232001	0.00142875529686264	0.000813639790411778	0.000669294514908703	0.000178243964514373	0.000676414336517407	0.000710346864148488	0.000883967513682517	0.0011123718950625	0.00140615788360404	0.00144526624388061	0.00128244340707758	0.000886379821194872	0.000929422517171457	0.000593772904158433	0.000989072310673733	0.000980025930397566	0.00106140077072728	0.001607786832542	0.00115863289359581	0.00134336498763213
1.40077975733062e-05	-0.000255231025961342	-0.000709815722725542	-0.000535724057772513	-0.000512745193562544	-0.000299727391571533	-0.000199113904877781	-7.16024059095995e-05	7.86150340381835e-05	0.000240064681482006	-0.000582708158086975	-0.000880830230774161	-0.00117155578300446	-0.00154262852620527	-0.000644203462220231	0.000858861784344356	0.0011425645455049	0.00064255661153996	0.00064439017077922	0.000977173550499402	0.0013062280960033	0.00109355415911417	0.000476043406401358	0.000624500244536759	0.00121359751443946	0.0012211575503745	0.00132746140409593	0.000921266983982064	0.000907842760659506	0.00135875551296753	0.0013685276918947	0.000736805712456431	0.000411313079118207	-2.15397576736367e-05	0.000630188085023199	0.000394210779509039	0.000355039795075391	8.97947803183192e-05	0.000108927624219331	0.000474952309630065	0.000563244394059441	0.000865844321082866	0.00108503806861783	0.000583574988837889	0.000322020455968807	0.000498076435767409	0.000858399682789964	0.00117024235060385	0.00051691625766053	0.00072234790666097
0.0012128831278062	0.000263684776181633	-0.000589173293244799	-6.89971444554067e-05	0.000370423677594494	0.000908509370113998	-5.44855148150557e-05	-0.000227637618695118	-9.14218444902105e-05	0.000527328957374767	0.000863670473642811	0.000978385779309803	-0.000172130018589217	-0.00108306946716858	-0.000654508400692272	-0.000169211835066339	0.000298028079675355	-0.000361156977244386	-0.000212483736593371	-6.52348690527932e-05	0.000199027548265884	5.78969700303477e-06	-0.000280236374964306	-0.000419005233288537	0.000593716355055575	0.000607561971391612	0.000945492824041537	0.000258402828803974	0.000430273011078697	0.000943285223146008	0.00137342861414255	0.000638333597211937	0.00035646822768468	0.000280199839474656	0.000462945759825436	0.000740054418672381	0.000299077871755552	0.000649918044300492	0.00114925672871728	0.000581680026130012	0.000938792181174212	0.000681114412930548	0.0011481494791149	0.00088026397326676	0.000629725784752078	0.000324540354394735	0.000283739580531227	0.000465692535977297	0.000505390062961066	0.000647994863817389
-2.40333403273009e-05	-0.000695414863466397	-0.00113084289871046	-0.0005531513443945	0.000134179864561437	0.00109909174136695	0.000695156134287949	0.000680821589639385	2.48967645057555e-05	-0.000621805674107871	-0.000710021110656863	-5.74167568657027e-05	0.000210340236036327	-4.5075397764322e-05	-0.000525730792292588	-0.00032745393904479	-0.000356576329584121	-0.00019679576070588	-0.000106274443645848	0.00047070956556987	0.000563286067795885	-6.68619332246803e-06	-7.603058106411e-05	0.000273016286572818	0.00098104540398286	0.000421495182264909	0.000588758940481075	0.000356897342262404	0.000542208780721992	0.000907705731282243	0.00123769441573127	0.00047966385483716	0.000129476637068767	-0.000109716387684672	0.000367688057967444	0.000672957942933726	0.00109858177746948	0.00112588389440215	0.00126078717301387	0.000969395039717176	0.000744067985570232	0.000731846906864845	0.000843119615566625	0.000553028707785888	2.51233583506481e-05	0.000120244797310181	-0.000431528900792812	-0.000125329191873181	0.000295387929241537	0.000356229114685988
0.000389561091980225	7.70657532708277e-05	-0.000474354967148952	-0.000200988626867618	0.000503444455875927	-2.06240426078999e-05	-0.000200094685477531	-0.000771325078970202	-0.00160843816919662	-0.00130298620293227	-0.000687192987278315	-0.00012740132473716	0.000340227279922384	0.000393333587100221	0.000503048441827285	-0.000356794066340615	-1.49209009334887e-05	-0.000360875537582864	-2.5526185544212e-05	0.000196788521739401	0.000603190260175646	-0.000343605066846517	-0.000306173024102015	-0.000560265743875372	-9.60709642569506e-05	9.47127922046815e-05	0.000485594186506645	0.000572314222909379	0.00088870060546043	0.00101575074096492	0.00122074969848655	0.000945425430683009	0.000903342791990367	2.2907042307239e-05	0.000178095437955056	0.000448933051110165	0.00100860928762109	0.00109397844771424	0.00154076694790751	0.00150768748279698	0.00109089141174969	0.00116528076297809	0.00081887819043814	0.00061613353224286	0.000182679151530536	0.000181533805092794	8.3420316764176e-05	0.000475422785675092	0.000917863619376365	0.000847234897040555
0.000360071330989031	0.000237373716342307	5.00953513316011e-06	0.000448589214396391	0.000944015876162781	-0.000241570414898065	0.000405037462941653	-0.000322592078827834	-0.00113398563213476	-0.00193066330339415	-0.000160850828781312	0.000194536862506704	0.000175498267110459	-0.000104254970714503	7.40897431804174e-05	7.79579629865807e-05	-0.000317908325574404	7.29210617213164e-05	0.000571967490609014	0.00155753880998792	0.0014459010302707	0.00124743738329959	0.00132955809266973	0.000806167019507966	0.000876842724155639	0.00113276355265232	0.00121268688084431	0.000971341441669223	0.000929351490135636	0.000918402141706308	0.00111672066869055	0.00105038644192825	0.000894503985529519	0.000504895712520705	0.000631236684803036	0.00130013862062366	0.00112357423827329	0.000777290753828973	0.00140948315253607	0.00136561898999851	0.00148461136094324	0.00153382509132182	0.00136993982973238	0.000875712253084314	0.00103803159847754	0.000996768268849979	0.000786755404427193	0.000960644804140328	0.00145913496813318	0.00135922675549136
0.000477782546807232	-6.19331906350645e-06	0.00023178716461039	0.000480942625362975	0.00112095620217237	0.000482665896818799	0.000742956193871236	-5.66961532376939e-05	1.93957177426194e-05	-0.000320595543484398	0.000422523087117043	0.000657122320518135	0.000711870084636514	0.000248960718360208	0.000518788367944814	-0.000438388460265463	7.27954159736963e-05	0.000478669078902215	0.000917418295191342	0.00152373209843309	0.0014962873596667	0.000645623747443714	0.00109577223522001	0.00143139326141247	0.00195377871438362	0.00115257305539658	0.000994437037762205	0.00121425032727549	0.00101281935697376	0.00122117713816615	0.00162794147785281	0.00149193708146914	0.000993274715238363	0.000513353209970702	0.00111093517312689	0.00114932474661409	0.00101778645189167	0.000567038520914568	0.000926210885819128	0.00115919580130696	0.00124986394164008	0.00109588345981088	0.00124744714880731	0.000727649555382697	0.000805598178683114	0.000902835155917406	0.00103563828260666	0.00158888237093642	0.00140048100092569	0.00139140072525353
0.00122197194829761	0.00077245245573821	0.000752837752162528	0.000494272571792663	0.000657755829443545	0.000269352915324002	0.000138414092190477	-6.58695702785665e-05	4.57864913775424e-05	-8.77890756173394e-05	0.000778130473940717	0.00100739808078242	0.00135107232943801	0.00121124098955116	0.000356677561562433	-8.51762913156298e-05	-9.99397518251918e-05	0.000404098128973517	0.000757970832323621	0.00117408280684446	0.00141380308385061	0.00127942793752282	0.00113467574693923	0.00108706458179893	0.00150851374694751	0.00169875554611863	0.00119297943333337	0.00124870814838013	0.000534546121791558	0.00038888829391909	0.000736439136871479	0.00119412883926996	0.0012619302484033	0.00123187848812028	0.00169958084507362	0.00111671771632775	0.000433134333229574	3.21746794647745e-05	0.000558558142652871	0.000493196180059162	0.00114286196766888	0.00130737594059418	0.00164007778968012	0.000983597948728211	0.000965170464043442	0.000988469971886344	0.000980853216519829	0.00151756745135446	0.00218227649262524	0.00206752649669535
0.00139797802180965	0.000594400905791698	0.000920939158158857	0.000700515382472379	0.000546414279589942	0.000521752909241271	0.000884135968690736	0.00045414956390846	0.000473492905599484	-0.000115155037395555	0.00141286868941255	0.00151779614591904	0.00179132736430751	0.000807496604739662	0.000477000766815436	0.000329073139711918	-0.00011507171831077	0.000656943816121155	0.00104823232422036	0.00122660190609425	0.000712752386904026	0.000517107792197175	0.000827955371806976	0.000895947009624182	0.000792176226408863	0.0011505687701008	0.000712521023857685	0.00100219261095652	0.000637990385036448	0.000674636474737889	0.00088305540390597	0.00139150754968831	0.00146635230287859	0.000965293242592576	0.000806088100579277	0.000807414761836277	0.000670319382233725	0.000716196885872196	0.000845772427094756	0.000414796867222098	0.000946548918280789	0.000853135023767548	0.00108909836233462	0.000979007592336432	0.000931069282687417	0.00108600383191065	0.00108181567817415	0.00163523080482958	0.00204787761384264	0.00177128851407228
0.00165759424333629	0.000980606978107072	0.00112732081505448	0.00122546405411593	0.000851835785418859	0.000250616482905086	0.00108226497669371	0.000938063486936606	0.00162857606552618	0.00103963578183773	0.00196080627465482	0.00201384510330982	0.00158230884999811	0.00116607656669318	0.000687362293929649	0.00102779061840346	0.000924881641244679	0.000785476293244133	0.000799304819941657	0.000840022416660899	0.000941674510521935	0.00112230273510206	0.00118749607235893	0.000756257496704144	0.000485355527717617	0.000865997162633969	0.000829804544503351	0.00115120063251619	0.000775162213802656	0.00112267342696207	0.00137689065695889	0.00180967152990749	0.00191276715884905	0.00189689054401152	0.00154663334956714	0.00131097921422716	0.00126238292510722	0.00133062043229183	0.00119916826707647	0.000867150741621826	0.00087620072718718	0.000814230717181422	0.000933646695411739	0.000902323801002841	0.000923746911957776	0.000220213845658542	0.000444384538783453	0.000645359539361226	0.00112294260296274	0.00134134176747107
0.00157690020651299	0.00115955354819162	0.00123338186532372	0.00108860262087716	0.000515501195848156	0.000964270958585	0.00119454387334818	0.000970530932916337	0.00160599812650681	0.000948669396085615	0.00119325939681349	0.00104815857192658	0.000938921999973096	0.000324407327740116	6.4592588203299e-06	0.00021377494110867	0.000859269011694016	0.000921157150408284	0.000616523471237278	0.00066721128229612	0.00103585658712523	0.000986655404288554	0.00118342345820508	0.00117184886178856	0.000857585767464617	0.000497010519244228	0.00097479942498672	0.000803433245107666	0.000638566493215883	0.000751922122261103	0.00126736509410827	0.000544189390339171	0.000509437922688363	0.000669731237498258	0.00132876839239696	0.00138723130766557	0.00103481480049031	0.000298501110649729	0.000937127445988517	0.000594319886143324	0.000402582544885425	0.000642512723531415	0.000646363342713193	0.00119868995591478	0.00103621711604406	0.000966219773525876	0.00109999104810867	0.00085162154039914	0.0007189011934207	0.000877728262666988
0.000657427804903615	0.000612058590264495	0.000333393837505271	0.000857890542147499	0.000722990783660652	0.00103841242489063	0.00100616677516624	0.000839675315315181	0.000823523222317924	0.00106017006126127	0.00150140377601084	0.00148347316830768	0.000179582690715509	-0.000212702466933499	-0.000290904965046604	0.000617578969326348	0.000705202570686377	0.000214852127709079	0.000420538957374985	0.0011315733530105	0.00105120904401337	0.00133408210606283	0.00130796712285676	0.00101423546914597	0.0012063606486786	0.000875170437734323	0.000921928029368201	0.000498191208871256	0.000279058921581114	0.000190140169759357	0.000347166155757179	3.03685715219299e-05	-0.000160652083666291	0.00030333909647135	0.00119334294300311	0.00197080862432798	0.00131941888394794	0.00078293782899829	0.000544481390375326	0.000686435166846165	0.00038253038062949	0.000997474621649855	0.00120765605463327	0.00172073310512977	0.000899698497547333	0.000164345205647937	0.000637392645121881	0.000744541896575825	0.000498383935708262	0.000335821105548352
0.00160029123760269	0.00168423031857654	0.00210563607831434	0.00262362100614412	0.00241932022564846	0.00237408503124758	0.0023473570637152	0.0019480312588791	0.00146531826619603	0.00168102853789625	0.00155171186779264	0.00173839686465678	0.000571247426354979	0.000444476118806456	0.000623209352290605	0.0012388750769702	0.00133579189316932	0.000924880448944317	0.000964993577768384	0.00167725416916139	0.00172414938632272	0.00185018149603521	0.00165114239381106	0.00118110312814918	0.0012791560362642	0.00104863083642214	0.00124508003515628	0.00052149849505461	0.00068779759711401	0.000266050101382125	0.000569068156787089	0.000125325132374332	-7.12725929191252e-05	9.6579253256301e-05	0.000769505827335279	0.00128886397291237	0.000925317796072159	0.000749860209114509	0.000254493957233104	0.0002691712882356	8.04066924361701e-05	0.000422589004294171	0.000548677038571238	0.000646729038266929	-6.27547139722482e-05	0.000254920403329067	0.000799224197726737	0.000931407101123178	0.000689509229447256	0.000672431116502566
0.00173173218951704	0.00134435647054703	0.0011554265708189	0.00214422116067272	0.00229115792939962	0.00192178725174106	0.00177942965449302	0.00257370728190093	0.00255624990388886	0.00215734378878002	0.00180452820164091	0.00108052223099865	0.000995960315026435	0.00134351530264199	0.00145968024683183	0.00138117447860535	0.00113065011509725	0.000632380157625922	0.00111581787021206	0.000752151498140174	0.000923056229391221	0.000909133965174802	0.00114115499098467	0.000929789490189864	0.00111485114172372	0.00133032153394645	0.00168820522087695	0.00118139160806046	0.00119940158890198	0.000600038442558124	0.000732258591146808	0.000989828796865002	0.00117834567807028	0.000979226464617077	0.000627104569183526	0.000884533799578023	0.00141557858941751	0.00135161349186161	0.000778654688666324	0.000249957424686215	0.000167800690812296	0.00104740620201036	0.00123242881990143	0.00100882855733519	0.000438411255912851	0.000824560523632429	0.000420486524547183	0.000773198097673808	0.00127561501774295	0.00190269738742927
0.00139450822904096	0.000647585450583732	0.00187021662742884	0.00169157667725393	0.00147773298015774	0.00153164130804542	0.00171936723990135	0.00155288054925175	0.00132999898831055	0.000876521370820114	0.000906865613737046	0.000663838775559303	0.000895790591171995	0.00220180790550425	0.00218483457305084	0.00200111474202144	0.0014475938980673	0.000827671632709041	0.00129315540257066	0.00112492079959109	0.0011682737775427	0.00146739806384804	0.00134155138522987	0.00168316758152099	0.00154544638616916	0.00169694035398256	0.00153398690351374	0.00120394936313799	0.00166993534694473	0.00128245995734212	0.000894348220003721	0.00112459144081028	0.000843680195453258	0.000144739586265487	9.69196550095093e-05	0.000386299185295986	0.000447054411561998	0.000757908605599994	0.000476277068884111	0.00015055517321923	0.000427149269295874	0.000789261790115692	0.000516185320762722	0.00067471496784502	0.000493202311889593	0.000992709678419429	0.000585622395663418	0.000964426610558387	0.00104609881627587	0.00244439106600699
-0.000836214436411093	-0.000659203736292069	-0.00146929186264367	-0.00128171408830169	-0.00116766641406093	-0.000826790295637062	-0.000553888015689287	-0.00114317338516806	-0.000682856392146806	-0.00128467417266585	-0.000470662214212656	-0.000129526912400676	-0.000474770029615277	0.000154859320748042	0.000492960530409142	0.000718992773443707	0.000129266139278754	-0.000757443835563838	-0.000765669572534042	-0.000850391143202279	-0.00144736974559934	-0.00103038827184582	-0.000356637278843076	-0.000233575302883499	0.000545312821160744	-2.63661895369929e-05	-0.000646444475913984	-0.000346734117204758	-0.000289929237529337	0.000447850243665194	-0.000503872207824667	-0.000744693403886049	-0.000838810102686184	-0.00172850551246967	-0.00102901999362859	-0.00111563073583152	-0.000999626581861848	-0.000854857159699217	-0.00130828472896258	-0.00154894391411532	-0.00115595575346268	-0.00075018999371688	-0.000950482941711666	4.92265618015101e-05	0.000447948892326057	0.00038607423796112	-4.30857607301141e-06	0.00013090047080523	-0.00014765004822412	0.000957199368364728
-0.000874308660065891	-0.000608392607310125	-0.00316754655744615	-0.00237338654195248	-0.00148995133360516	-0.000452916356289315	-0.00049475843418997	-0.00193606709251352	-0.00173374836942833	-0.00203728552970021	-0.0017999826700651	-0.000773687650524623	-0.00228174673360094	-0.00142007977877511	-0.000205244514619897	0.00140622936484953	0.00110953444730695	-0.000951761343192131	-0.00114876947530287	-0.000248032143483429	-0.00109063432908127	-0.00115462659405255	-0.00133060058900724	-0.000425324567145011	-0.0010986979132023	-0.00204070819821652	-0.00187050981976535	-0.00159648717491122	-0.00155176580518995	-0.000915582550068085	-0.00224348777377953	-0.00266362256972007	-0.00218638396737062	-0.00240507342862888	-0.00150222251731384	-0.00203410296776622	-0.000288049774726158	-0.00165901265494491	-0.00151185701393737	-0.00106995603680692	-0.00210126325996232	-0.00308447646471912	-0.00330205876153931	-0.00316301340308362	-0.00381234551692075	-0.00422673938662066	-0.00453430629500958	-0.00347111781183074	-0.00421686926873522	-0.00249638580859066
-0.000333168890170399	0.000468450922863628	-0.00191576729882774	-0.00086182924961551	1.08706849935746e-05	-0.00124660893326508	-0.00080534807948824	-0.00377702024052691	-0.00237415435499718	-0.00137825683445645	-0.00278946751666391	-0.00180120648122187	-0.00256295608243644	-0.000664465215846861	0.000209896615137533	0.00185468390608127	0.000496213125795317	-0.000361669268966378	-0.00149430987274094	-0.00159110640854407	0.000156056617415819	-9.0863223382742e-05	-0.00181770320579981	-0.00192611567109866	-0.00167975297522616	-0.00203208999571065	-0.00264949284524075	-0.00127956661341011	-0.00348351052501198	-0.00271137448307923	-0.00274820055335906	-0.00281034532053209	-0.00161997957991974	-0.00246040604446267	0.000269474075751215	0.000407521649132949	0.00180512216593766	-0.000903117929819811	-0.00050841583739752	-0.00113668545436285	-0.00205755653784869	-0.00321754425370052	-0.00518877997705084	-0.00456611215622919	-0.00663438608331068	-0.00810313229821036	-0.00844291555980048	-0.00757432616585199	-0.00946140078486831	-0.00553430166672848
0.00223591496319776	0.00418028182885632	0.00164673031471142	0.00275508236910512	0.00327485390225041	0.00575618098566342	0.0074649424867444	0.0108250514005224	0.0102020016461516	0.0080217704880203	0.00407683188799066	0.00683790406184283	0.00629442707096964	0.00395050499620784	-0.00103094555871241	0.00190354937120187	0.00400183202220097	0.00579609681716575	0.00670747426579934	0.00945230569060595	0.00920602770483531	0.0099413357460972	0.00889297434116865	0.00771682987667052	0.00558855099251954	0.0125146992764486	0.0167503970969997	0.0183062563532118	0.013994883455821	0.0142896522405177	0.0142423347786998	0.0102238305082748	0.00881227891332827	0.0114387891755174	0.0200649035027013	0.0222518711010988	0.0238890827710385	0.0198215430759152	0.0152853535140965	0.00608125370216956	0.00371335174188	0.00636801786483687	0.0124685900123304	0.00625259132361615	0.00337569880876671	0.00562412804300638	0.0100964503610631	0.0129665709505165	0.0129701234946079	0.0159918391986886
0.00165268293104244	0.00137988446639042	0.00105504572463616	0.00275912330213509	0.00343552105999984	0.00335409557529289	0.00315390723746077	0.00222267361604018	0.00377989030621377	0.00425482626429602	0.00340408861589821	0.00456195815338161	0.00269279886926861	0.00101187343696553	-0.000954178675398866	-0.000278688939423702	0.00119441507652103	0.00452810959776172	0.0044058202608245	0.00306403135232975	0.00237131310323572	0.00237774229905408	0.00310204779258002	0.00183544344287859	0.00140601035062836	0.00372168163480321	0.00491087182403531	0.00624362167638467	0.00524022626146823	0.0020826301886295	9.64980916674039e-05	0.00124349103943165	0.00204291687786	0.00429100690264682	0.00419442117690284	0.00514667062515249	0.00206684339375253	0.0020633437934748	0.00352214156771049	0.00510804060442571	0.00384600761947459	0.00226572133671115	0.00484729621126417	0.00554880128820091	0.00532102363098952	0.00480101037313998	0.00575579814369496	0.00574184141632046	0.0061508069128031	0.00776129061521038
0.00070380545015563	0.00170593816221304	0.000147141560508042	0.000298512040069705	0.000494485283854776	0.000457028486683719	0.00023990539583133	0.000692163942978346	8.79163678749858e-05	-0.000540420017910597	0.000937037427311222	0.000730709878141531	0.000197101898017749	-0.00180810217875072	-0.00218706934136175	-0.000993305487942933	-0.00105084740795849	0.00168859118553683	0.00208190174988484	-0.000712488207209642	0.000265810079964112	0.00073669110968121	2.19365949772875e-05	-0.000545459587657622	-0.000348769657802881	0.000924180455079702	0.00157475497428162	0.00128525170025048	0.000646071796886702	-0.000854689272453074	-0.00182159013336641	-0.00151884003327364	-0.000514632321153764	0.000875787509947606	0.000547152796111476	0.000356100119142121	-0.000928843485017328	-0.000677326417905849	0.00108526821097571	0.00192127376771871	0.000862655258273097	-0.000845437106812139	0.00134050675978457	0.00174169184348201	0.00052661502495116	0.000914264178137403	0.0023495164899985	0.00251273159362046	0.0030268566477466	0.0033393247054882
-0.00310815552151043	-0.00373381002634954	-0.00562258725028207	-0.00629020942199326	-0.00533960881159114	-0.00545484572027819	-0.00534105339703151	-0.00550814282390197	-0.00648921008672479	-0.00545214317279213	-0.00569067762192445	-0.00521793367966871	-0.00566437822959581	-0.00727657492696533	-0.00951374382109803	-0.00828200982842635	-0.00777936986302528	-0.00481943306023521	-0.00479956485089218	-0.00633584389507471	-0.00756274682862213	-0.00728708303909659	-0.00735088396824796	-0.00656478543615564	-0.00559979657081249	-0.00599614048922068	-0.00525376497401359	-0.00462500498094244	-0.00567926313441362	-0.00684218989904465	-0.00688463414540408	-0.00657242220513536	-0.00759704530729988	-0.00737523059968929	-0.00897770227077212	-0.00950289434201803	-0.0112715867356056	-0.0106300558430337	-0.00922605094161345	-0.00886752608096948	-0.00874887697897644	-0.00854000230718923	-0.00961035444320909	-0.0100018505251236	-0.010768486002891	-0.0118729745499038	-0.0123643169016175	-0.0108936554832919	-0.0107710107840708	-0.0123333891696142
-0.00738188556609753	-0.00864415607431354	-0.00944029428643556	-0.0113659212847146	-0.0100285651218591	-0.0104183342986405	-0.0101156586605441	-0.0106931734421375	-0.0117428555184331	-0.0122765437517265	-0.0122199100239291	-0.0125214369657915	-0.0141704378746009	-0.0151491110834621	-0.0171932040236882	-0.0165992942888693	-0.0137934491073349	-0.0139841623477466	-0.014962486780364	-0.0144886157452213	-0.0147624774295266	-0.0155238762105539	-0.0159856981989005	-0.0174163631067326	-0.0170022904484277	-0.0185959755471608	-0.0179157599583742	-0.0188054196275349	-0.020337345980531	-0.0211415296367758	-0.0210368887581776	-0.0207640416363155	-0.0223686050848302	-0.0242394594510119	-0.0232788660861158	-0.0240256722746305	-0.0236713881708795	-0.0247467667897305	-0.0229105009150954	-0.0242377808340435	-0.0243811650586791	-0.026870046983004	-0.027332228818955	-0.0278830158317326	-0.0280007060687421	-0.0296531547979278	-0.0292583139444539	-0.0318246781039212	-0.030314033773004	-0.0333505149531497
-0.0115394623907817	-0.0116600530687491	-0.011468236127248	-0.0116228802661689	-0.0120628228899556	-0.0140463175049656	-0.0142363244209656	-0.0153897751797568	-0.0164513893722488	-0.0164015694706889	-0.0157770473957002	-0.0162172926082858	-0.0159483472609687	-0.0178510653433257	-0.0203709612994897	-0.0213950803708705	-0.0197834610875332	-0.0196675160659838	-0.021039965915082	-0.0199293897946925	-0.020707671917884	-0.0218893467256684	-0.0232994534512935	-0.0230786987554805	-0.0215491075795186	-0.0237791339131714	-0.0248771070496945	-0.0250220841592249	-0.0270113380391906	-0.0271812862332826	-0.0263856034231225	-0.0261851780446233	-0.0276950780394577	-0.0283524331708155	-0.0284501440590554	-0.0293181795159335	-0.0297561935371093	-0.0293836732277171	-0.0294446497676408	-0.0302511700203249	-0.0314350284978333	-0.0328577127148075	-0.0326528224837237	-0.0324683062812171	-0.0332135914635159	-0.0354409618061729	-0.0363160910527686	-0.0378082198958793	-0.0394146002682043	-0.0411375410877819
-0.0125931551383886	-0.0118860844601405	-0.011584021408937	-0.0110695896781251	-0.0124885575800369	-0.0137184833640461	-0.0142896393807066	-0.0158949790167566	-0.0180196725117801	-0.0164960427524613	-0.0162324674408082	-0.0175318964156119	-0.0183621567027344	-0.0213809598725249	-0.0203941881337868	-0.020175828485519	-0.0205128393364995	-0.0222905911121148	-0.0235603387346145	-0.0238078155500104	-0.0236810832193285	-0.0240729462742615	-0.0243602077681201	-0.0258932985159716	-0.0248315561228026	-0.0245118006400872	-0.02679415638368	-0.0278592299221185	-0.0297223445556678	-0.028939957143615	-0.028935430433352	-0.0278616543513511	-0.0295366732696038	-0.0311004045470122	-0.0311079296371913	-0.0307711994593936	-0.0311526019806572	-0.0309170260545434	-0.0314904038377633	-0.031983249964114	-0.0339630722940107	-0.0354619239794858	-0.0348354104222362	-0.03475921578632	-0.0353540813202073	-0.0364661226358005	-0.0377216399831571	-0.0375068793786948	-0.0387963767469801	-0.0381804097393544
-0.0103420214262718	-0.009462700023217	-0.0103013143047629	-0.0115391077949765	-0.0099538177114769	-0.0104532665417366	-0.0119279032030199	-0.0137462156743044	-0.0137626370000785	-0.0123947956473705	-0.0132871642513407	-0.014364044033123	-0.0162713595688977	-0.0177022924888182	-0.0181085997232568	-0.0181737569508456	-0.0197955856750736	-0.0212259484483165	-0.0212604225358046	-0.0217108890555083	-0.0205134610359737	-0.0212284840169757	-0.0205639743453582	-0.0223412912436107	-0.0227779340342064	-0.0234940975640565	-0.0244176949558714	-0.0268238625471867	-0.0275540063097614	-0.02628922862099	-0.0258883822357595	-0.0259964555483818	-0.0266307262401713	-0.0286180925667243	-0.0271690698102263	-0.0284032024557323	-0.0284712298057841	-0.02845451159722	-0.029076240481507	-0.030178984749867	-0.0290326669279885	-0.0299865850005941	-0.0292663032652953	-0.0296873412003716	-0.0304747234425197	-0.0311526323559284	-0.0325638114421763	-0.0312200883670023	-0.0333333059710462	-0.0324160155358746
0.000564307812429482	0.000196350124251716	-0.000870728437573236	-0.00133001298364575	0.000712031925216528	-0.000701901318090206	-0.0012456900103436	-0.00177600604916929	-0.00151839167156151	-0.00181132973582929	-0.00396460914300559	-0.00555312598871691	-0.00706473869463257	-0.00743056869442712	-0.00968387605526727	-0.0103084255815523	-0.0111842178607014	-0.0123175222635081	-0.0113814460006169	-0.013753594906406	-0.0120322544377945	-0.0119540542675059	-0.0112895903858999	-0.0135826854627297	-0.0141362141418006	-0.0172523236409631	-0.0171214269457756	-0.0181484653078153	-0.0189822344497374	-0.0187202422006951	-0.0180329975754559	-0.0185339785116801	-0.0196009696665333	-0.0216431807593556	-0.0202755194723902	-0.0207128409657726	-0.0189670905318601	-0.0182962115065472	-0.0212332096142942	-0.0218838456221291	-0.0217133388637058	-0.0203882734155744	-0.0195695059955175	-0.0189720354272808	-0.0196663847716575	-0.020399872340596	-0.0213611303561675	-0.0210598266867418	-0.0210636067330974	-0.0213250531924551
0.0166889156462612	0.0150613717154146	0.013606719597924	0.0137806750283666	0.0141351146421505	0.0143929190497254	0.0137200948999251	0.0144529900091364	0.0145137889814704	0.0128076747278492	0.01288292804263	0.0108962912903459	0.0107420513128595	0.00809862000910413	0.00619369778920033	0.00512511233004703	0.00480128153630792	0.00389421465091461	0.00490087225639632	0.00351775361849913	0.00305216989412387	0.00334420550057043	0.00458948288982464	0.00203598558164893	0.000984547445637524	-0.00189057399218921	-0.00220924990370349	-0.00352058252143542	-0.00362074952003189	-0.00462857995163587	-0.00462952714910878	-0.00306902709084444	-0.00428375439504074	-0.00564096037174796	-0.00469966018676335	-0.00625293632424218	-0.00556999102055414	-0.00551140390733119	-0.00547115045610983	-0.00759815468601005	-0.00669127388463745	-0.0056108808478994	-0.00383499604432164	-0.00354016358510803	-0.00540525860116974	-0.00490210205744301	-0.00538052115070275	-0.00429720660903369	-0.00727399700325517	-0.00707450406041482
0.033581241964022	0.035555142961278	0.0328814266889666	0.0327756522166057	0.0332900306913349	0.0326525555787713	0.0319904422605518	0.0320226043073104	0.0310729481691232	0.02996568423075	0.0305349790381581	0.0304481616873353	0.0292886053571096	0.0270592240295642	0.023011369128245	0.0230748077116389	0.0252442033292492	0.0263244047178982	0.0259720936725287	0.0247134672884271	0.0248242455899123	0.0235442160516928	0.0232365437666624	0.020300616373028	0.0193580318818374	0.0173934494783853	0.0177220631282483	0.0168698097822101	0.0157931030259206	0.0139690207293057	0.0142450319324461	0.0158492662492848	0.0147147617109998	0.0132929022252185	0.0124029736071619	0.0107602222258617	0.0127443902918592	0.0133681764620318	0.0132468406247266	0.0130374674010596	0.0108669214690934	0.01096001806977	0.0120376624567413	0.0108816036828498	0.010542716065936	0.0110084651794042	0.013161639465432	0.0129108972232269	0.011943840398071	0.0124731805106627
0.047539666691627	0.0493281791199452	0.0473210029499908	0.0492831048860932	0.0498424205936852	0.0511043637870639	0.0490733095597101	0.0476931435401058	0.0468890177672049	0.0475004657009675	0.0484112454096864	0.0486678069860751	0.0471099767438131	0.0448632265523634	0.0420372677179402	0.0426428636712001	0.0444769916945108	0.0447136322596832	0.0459537256689061	0.0437612432271269	0.0440033783381867	0.0430473294545064	0.0411340005518586	0.0406153521372657	0.0399900234710825	0.0407439938518122	0.040918040322904	0.0390215010249013	0.0372966544551363	0.0364971709036928	0.0363695564978481	0.0363642409105675	0.0356616618548861	0.0356716313879112	0.0360732724697206	0.0348267182687198	0.0338233414763995	0.0340843172893836	0.0343245132374578	0.0357845946081969	0.0349607221270374	0.0341485101730847	0.0336709334684185	0.0311508976724549	0.0305241641925648	0.0298804230022276	0.0302650840803793	0.0315965962965654	0.0316779760764251	0.0310072819144444
0.0535788784920328	0.0567516964932583	0.060339305428592	0.0612171987680829	0.061192557808781	0.0613582980626279	0.0606942597470868	0.0602482806485103	0.0590960390526141	0.0589566082404845	0.0589471879888807	0.0598481791103485	0.0587730262336992	0.0574160030196046	0.0551815856992134	0.0566334821834635	0.0590860496479165	0.0596103705734196	0.0608200470094035	0.0595030661809781	0.0602488447485218	0.0599038582029898	0.0584630700405503	0.0584336195686948	0.0587777122863891	0.0576291231039337	0.0577198241176912	0.0563629837513733	0.0559328723253818	0.056637110665733	0.057855340323853	0.0562890129543479	0.054527067192356	0.0551100829923244	0.0565473017481389	0.0554166879414264	0.0539469648918735	0.0537507681769349	0.0523250706762898	0.0541163903758092	0.0525722955472641	0.0525556011563192	0.0513770463146998	0.0488847974760945	0.049953890400992	0.0495266318942726	0.0493329718835174	0.0511868481764324	0.0513341419539532	0.0503286354576944
0.0593635549737384	0.0620292361635849	0.0657114743165457	0.0659606005091632	0.0664281261785584	0.065754554939029	0.0645829306839181	0.0648078920425114	0.0638293116059735	0.0648477476628455	0.0644849235658147	0.0647312378031938	0.0655117036528855	0.0649462895844372	0.0648019913196342	0.0681188662300037	0.068198812864829	0.0689630052339914	0.0691090480329399	0.0693919284191204	0.071865823326618	0.0685950902699099	0.0677126848684177	0.0691403749300716	0.0706017188617291	0.0698826390219712	0.0704200493615001	0.0695111716273506	0.0690201999958849	0.0698123863000708	0.0689738004350169	0.0689728896594813	0.0715103043403497	0.0716664284362884	0.0722208078784433	0.071413436266525	0.0700268192490384	0.07015780675777	0.068573432900322	0.0695829734596897	0.0697098366879186	0.0681482057895376	0.0682015369304978	0.0681193097941265	0.0684386074335029	0.0673077705530705	0.0663424799505715	0.0678814511238061	0.0684218736682579	0.066977683872887
0.0587919942846574	0.061347356208658	0.0644271224340229	0.0644923011514061	0.0654681108522326	0.0659222106234071	0.0656651259110406	0.0650915289148828	0.0650442527293679	0.0652212174975348	0.0653531912089941	0.0651501656221233	0.0651207995764886	0.0663526781497732	0.0674735373781827	0.0701352655813453	0.0705897877107285	0.0730404090571101	0.0727080740958783	0.0735371065975094	0.0744107105512856	0.0734692007485422	0.07438358319152	0.0758806847787813	0.0756901049624578	0.0749480525890366	0.0759985164737122	0.0752919748645556	0.0766411027792088	0.0773073569281958	0.0780800656717355	0.0775453147865509	0.0788693666942107	0.0793455534037603	0.0793908891204368	0.0796546276920751	0.0796920646459617	0.0795602555571167	0.0780597986663096	0.0787804436841733	0.0793879231597352	0.0798037460865826	0.0796009187622291	0.0793686807945297	0.0803977121433997	0.07905136646164	0.0772894771919747	0.0781325005718692	0.0785640211549477	0.08015617468709
0.05586527914299	0.0580926171799849	0.0594867974980383	0.0608570227133787	0.0611643121848288	0.0631993240261278	0.0625273184756898	0.0623124356320525	0.0622612221868628	0.0622405995920482	0.0640582902219179	0.0642623962316333	0.0651063729692191	0.0660973483615986	0.0674448483320486	0.0689086222570075	0.069324893829448	0.0720127682995069	0.0716488491313703	0.0732263331676268	0.0728183222779123	0.0726267724116922	0.0737661755444004	0.075431614414413	0.0758535627559794	0.0757828430213827	0.0766575498813813	0.0753594527344694	0.0761449528453327	0.0763100570921012	0.0771231264235663	0.0771885868644923	0.0777446818565387	0.0791341215315785	0.0793614912233496	0.07779866663359	0.0787736276436637	0.0808179716766684	0.0808547504523674	0.081826095300609	0.0818343296391745	0.0831409561906036	0.0827077188937214	0.0827145211092243	0.0828515668380331	0.0836094707879841	0.0820240036194927	0.0801668331426193	0.0800050771591469	0.0834017674093617
0.0500721922313107	0.0521050730344301	0.0528108011540831	0.0554436044059683	0.0552822775370737	0.0576142982115674	0.0585363963992301	0.0573286139891467	0.0567896101969606	0.057526178584869	0.0578973329154803	0.0593491141724171	0.0600574476386884	0.0609442280444168	0.0612096161919935	0.0634373922290425	0.0649302462746539	0.0661620199822829	0.0674690625329857	0.0674652415509842	0.0670899356305142	0.0676046926889962	0.0681844579091337	0.0688544482732439	0.0684663199004766	0.0688529320930057	0.0700775044483918	0.0712849020293395	0.0719950674083401	0.0709408264580599	0.070878287550453	0.0717976455196158	0.0722784877078674	0.0730093257866858	0.0734573675364996	0.0735359853809602	0.0736921110382444	0.0746384859942248	0.0753038869103625	0.0775646561126867	0.0769527662613114	0.0772550033883676	0.0772439793792252	0.078250049038688	0.0783336501592856	0.0804924898875859	0.0783988431274972	0.0770008464263151	0.0755832314446565	0.0774829688328861
0.041886528816913	0.0430706652423461	0.0449468158635099	0.0461571141125204	0.0455789223882028	0.0469698167264599	0.0497009224746692	0.048725708753695	0.0485527262687354	0.0473929811576191	0.0485159423264017	0.0507431594016861	0.0523708194682655	0.0537670959355188	0.0545529594708874	0.0546252487553577	0.0555653117583887	0.0559083245926128	0.0567817122006493	0.0553756766697729	0.0574445376628418	0.0575218189953734	0.0577315006841766	0.0593251008173148	0.0594630033558741	0.0598247780298702	0.0591722936158176	0.0596031283423071	0.0610661577040782	0.0607163928445188	0.0615335927586457	0.0610886448863296	0.0594081543030011	0.0598214875647534	0.0612377169514514	0.0620820959200809	0.0623715795211562	0.0619286724696254	0.0629873083242025	0.0636327130574251	0.063735123511092	0.0663542870171704	0.0650322466621611	0.065024063848004	0.0664445103443045	0.0689782811565516	0.0678457015872002	0.0670243306089754	0.0657289033916182	0.065692883912533
0.0271573674957305	0.0278603418273699	0.0287631983311414	0.0300843135178465	0.0303747031252559	0.032185437959981	0.0343294961445496	0.0344363532540267	0.0351198255828628	0.0336016072206752	0.0337762916860128	0.0368774016775821	0.0385676778106347	0.0395872679574803	0.0392512055246612	0.0397133834430539	0.0393756275462878	0.0392591838593064	0.0392201569728878	0.0376556161803103	0.0388614070513566	0.0402883539976163	0.0417729606745224	0.04212042056199	0.0418254543380311	0.0432507277204048	0.0427017937411055	0.0431219269757004	0.0421252866520344	0.0429073337191102	0.0443145085497584	0.0444452228229904	0.0426626026862825	0.0416689685776495	0.0420158986579351	0.0442975548618728	0.0427555463034674	0.0428981521830717	0.0429471270559445	0.0458648092732969	0.04588942371811	0.0468722692685338	0.044614579323834	0.0456212803063383	0.0476072374758046	0.0474198307965645	0.0461221359090842	0.0436685305755549	0.0431393986045406	0.0423240301773214
0.0126905889019587	0.0129258548299786	0.0128732098862645	0.0144417048294386	0.0134924960593799	0.0149532207897165	0.016490716604806	0.0172458417852121	0.0169130836709043	0.0164154354412953	0.016643622142695	0.0177502825215925	0.0203403510600398	0.0216021345135581	0.0217664993353858	0.0200593369078063	0.0195576410171867	0.0197809902437507	0.0184077083393288	0.0177145853042621	0.0168324698304744	0.0188216453592736	0.0201920036296566	0.0226419726741881	0.022401036194037	0.0229751107064896	0.0217846144373758	0.0204664310037073	0.0191438434679962	0.0193031319007062	0.0205681339974385	0.0203445819378726	0.0195433639016722	0.0188409175036001	0.0177096998819189	0.0177742794683706	0.0173826956388271	0.0173506358176305	0.0181521402614105	0.0211585575027766	0.0213493539203326	0.0211574707777734	0.0204469478506048	0.0207077470611949	0.0197008511375814	0.0175255595095192	0.0172657993886941	0.014294743817271	0.0135240322903892	0.0128388052928546
0.00298449722504147	0.00241150432773346	0.00137836683835885	0.00189533970189845	0.00178901824755263	0.00256375265263034	0.0036455565781295	0.00261615257862019	0.00149102045798408	0.00225433747996436	0.00368999173898779	0.00455989791513315	0.006047479324665	0.00533191767939256	0.00458175198589256	0.00477094410653591	0.00472737813264114	0.00493625970273758	0.00166959914663089	0.00123262915475027	0.00135651367601876	0.00188916440928088	0.00306963258071136	0.00572615571148128	0.0044720349168934	0.00289446614214675	0.00186822449224149	0.00132113403640607	0.00157288598668875	0.00190862011108693	0.00305528517625175	0.00271958608277372	0.00183813906366732	0.00184417976828455	-0.00102467508078266	-0.00174917645222512	-0.0041579337483138	-0.00418958111874964	-0.00338766104474125	-0.000637662161779788	-0.00148412751410131	-0.00116781079595709	-0.00229855024841713	-0.00208917077936734	-0.00407760035396175	-0.00662031367441304	-0.00565485955643596	-0.00817062121109655	-0.0095057909221939	-0.0104716246175075
-0.00298918872824726	-0.0049719118965353	-0.00440959948392509	-0.00259728178530578	-0.00261473422378776	-0.00206758551556325	-0.00157434629913866	-0.00223822640777716	-0.00410556073424638	-0.00342504533869507	-0.00434720791057724	-0.00423780504111143	-0.00181405964944748	-0.00449574108432388	-0.00401622427986464	-0.00471761393077116	-0.00311617990166005	-0.00419933669063607	-0.00771823301547928	-0.00703347442165812	-0.00690029052533198	-0.00629118886835213	-0.00607505041888161	-0.00483760249705602	-0.00646977099195951	-0.00597283314626112	-0.00622177123930256	-0.0071891667629254	-0.00755045864043925	-0.00768537276330665	-0.0066615098945631	-0.00622072456991377	-0.0081292206817631	-0.00842400031071545	-0.0110307881932511	-0.0123537094027347	-0.0140936323266899	-0.0150304757780875	-0.0137912592206162	-0.0122038010240735	-0.0106484402913531	-0.0112725508523884	-0.0126914615522709	-0.0146667254907807	-0.0150918502340627	-0.0174684796058937	-0.0160573488929747	-0.0175103456149659	-0.0192120887819094	-0.020275734824546
-0.00122529733078204	-0.001276262096182	-0.00235054726204912	-0.00319559718351291	-0.000944737814031665	-0.00220354528584769	-0.00150717056381407	-0.00265999255449327	-0.00405642140908798	-0.00380402150033503	-0.0028960575224721	-0.00486879966055298	-0.00256761340636519	-0.0030477959118596	-0.00446060336813216	-0.00544906732174049	-0.00263719977430401	-0.00539717151169872	-0.00369901203059653	-0.00522935574680327	-0.00505454362016276	-0.00660155765420247	-0.00410640261185401	-0.00396102216414422	-0.00451319803651438	-0.00439054164139445	-0.00420499319065586	-0.00530273814360018	-0.00679523126285935	-0.00565404393782439	-0.00576521947404672	-0.00677582969716733	-0.00653171426037143	-0.00676160549707841	-0.00867821138049374	-0.01020881740278	-0.0121050463620314	-0.0101874962902822	-0.00976714472278069	-0.00817839929605722	-0.00838310054753383	-0.00735767394847809	-0.0096033622829034	-0.0108772170394912	-0.0114964866907302	-0.0142504796379621	-0.010947610935432	-0.0106415917464647	-0.010485567945697	-0.0133550081574654
0.00130071657402985	0.00102010096238628	0.000418206562374954	0.000930471287279923	0.000518302136502154	-0.000189136792228949	-0.000763025561318105	0.000265114202374556	-0.000274078484254396	-0.000143942164428477	-0.0016901037037097	-0.0014467596852477	-0.000171976694440347	-0.000979681639474131	-0.00132717669980247	-0.00309222559381386	-0.00262935951939592	-0.00129000029193308	-0.00147680290071146	-0.00113147203586788	-0.00188925116332623	-0.0041812443842934	-0.00280317755141598	-0.000530387037473396	0.000795412952844995	-0.00106591425213384	-0.00236230521722837	-0.00286476971575955	-0.00174211769342779	-0.00275476601207587	-0.00204113731279425	-0.00173136416613878	-0.00257534104566532	-0.00421799763908686	-0.00257006148288839	-0.00147481164555534	-0.00405652613280307	-0.00458066645318963	-0.00289876481077152	-0.00358341547302186	-0.00359129762877122	-0.00312154142089279	-0.00237211501039314	-0.00364749466236712	-0.00459395989251777	-0.00390228763149803	-0.002181858988782	-0.00269065661778813	-0.00307626401338151	-0.00392509009203069
0.000566653464674006	-0.000765587247032887	0.00139916819306337	-0.000742642845980994	-0.000734440188539209	-0.000327266804664243	-0.000814061467306299	-0.000764089604226435	-0.00178891636264793	-0.00103786535774143	0.000303067308765138	-0.000900879300726783	-0.00192700765370958	-0.00271282097052257	-0.00336397301730911	-0.00462859184625139	-0.00511424703879319	-0.00294108940127323	-0.000656476349215137	-0.00168514049796202	-0.00241782198669182	-0.00530319976255681	-0.00418544037314656	-0.00218779437353396	-0.00138140623908514	-0.000643968408720393	-0.000746789695026399	-0.00206690658567169	-0.00263736678151893	-0.00325492497075326	-0.0033237894292113	-0.0034545184358693	-0.00278369323440126	-0.00366969719710122	-0.00338762794421215	-0.00278854135477597	-0.00381438315823855	-0.00420371652084973	-0.00382154343289523	-0.00448238428274796	-0.00496377810863345	-0.00318383136482889	-0.00217015380708779	-0.00354185491994704	-0.00325844350589626	-0.00308699676057849	-0.00127445945158782	-0.00119965123388719	-0.0009038671770446	-0.000872704618646219
0.00197318513444138	0.00203241205874878	0.00210951148031077	0.00140032827292701	0.000693332652825551	0.00360683889493805	0.00220276526591833	0.00284408455356409	0.00213823885038509	0.0020506760279554	-2.25755828067422e-05	0.00100487136921157	0.00199225555290204	0.00128431162819164	0.000969885529375416	0.000244479656168231	-0.00234916447751082	-0.00236062739512681	-0.00170541854636025	0.000356598472305121	-0.000307296880745145	-0.00173825532157102	-0.00223770858037492	-0.00129643848678037	-0.00585215892210406	-0.00514051741847972	-0.0100400272729963	-0.010587639672509	-0.0155105096150822	-0.0171891853753198	-0.0127694055483104	-0.00608701424458994	0.00106370491956398	-0.000715657398346718	-0.00084913343664952	0.00236285055270324	0.00359702737009895	0.0012774964393253	0.000143241602801781	0.00467945137695039	0.00759130673727187	0.00837910971950716	0.00722325028688083	0.00650115171293593	0.00647558972999276	0.00426368491404147	0.00230628504151944	0.000268530540343707	0.000821686739103966	0.0026599831580309
0.00165072494674402	0.00222816359144281	0.00193327850068469	0.00065911942362365	0.000538115187759402	0.00177381814961782	0.00188935628447477	0.00247173664512664	0.00159778104790828	0.00200172891864814	0.000832706206149793	0.000607622579993321	0.00144776541899073	0.00015881446492818	0.000171359622227064	-0.000516513771124213	-0.00180904083140436	-0.00114960286486746	0.000382287690729717	0.00176415997731568	0.00159193684574586	0.000184196041471404	-0.00103384937785474	-0.000500723001912698	-0.00204246559217317	-0.00151100985614241	-0.00381817541147883	-0.00366286122814288	-0.00644322646835414	-0.00631531764948455	-0.00433538043293167	-0.00133207699751203	0.00107365946367026	0.000651338755345533	0.00040891752058712	0.0023370997604814	0.00209065258161187	0.00126323309204118	0.00164374814440248	0.00372955544445004	0.00517115678412423	0.00438431661281895	0.00360406574623771	0.00371649416303514	0.00439498974499786	0.00347436518380582	0.00105205319266932	0.00106536965474968	0.00105186693831999	0.00182976539628798
0.00136207615463862	0.00194767935994384	0.0023384359885294	0.00203896851843668	0.00187316098478346	0.00213866878821783	0.00208161562618618	0.00220845696718688	0.00142362599231936	0.00157594446422083	0.000778170245674203	0.000815774235163695	0.00134837707769463	0.000636784685489931	0.00139881830968347	0.000595263449938932	-3.622512250952e-05	-0.000158307084348154	0.000848809812265681	0.00172148127360661	0.00121215295738719	0.000822115058814787	0.000433597030934146	0.000503400823360316	-0.000845301099406615	-0.000426909787251836	-0.00233677727162172	-0.00192412722636482	-0.002709944971722	-0.00281890237506227	-0.00148018014826162	-2.03608564971503e-05	0.00132451886357995	0.00164616243908211	0.00154076331423022	0.00187111215855274	0.00158345555906484	0.00124629538665811	0.0017267907290569	0.00266974429398568	0.00320895920849994	0.0025120313442629	0.00240793824251653	0.00252774648756578	0.00299142074291209	0.00252948423695456	0.00119980328057138	0.000986070495796926	0.000985048069848834	0.00159843783507884
0.000327945535839079	0.000909277608980259	0.000706875311317354	0.000468204627674669	0.000899552469141155	0.000793095489987582	0.000717123360029288	0.000199939686430536	-0.000591429693290838	-0.000451359893331689	-9.6614454505068e-05	-0.000183341900202907	-1.10258259810864e-05	-0.000494199869858715	6.29594205890857e-06	-0.00045779266605113	-0.000403318478089509	7.64128268823813e-06	0.000856694324227668	0.000777536538032068	0.000981287355791933	0.000761264874341412	0.000189622257192803	-1.36642731286734e-05	-0.000256160452481236	0.000527181793444433	0.000516003012359828	0.000282376752829926	0.000578850640595961	0.000727900562996899	0.000486907476966735	0.0003126629420745	0.00021604584747577	0.000886584896857052	0.00103203759229113	0.000456689816604846	-1.98385721626042e-05	0.000189084586505975	0.000336436162206263	0.00041702022351526	7.12492862858674e-05	-0.000176965591422014	-0.000413585887488267	-7.67291555235346e-05	-0.000103600454592246	0.000183571559963015	0.000190423483035732	0.000164460432961446	-7.61276399911579e-05	0.000548530442402982
-0.000492231864559642	-0.00068735536723231	-0.000280523123201246	-6.54257506630467e-05	0.000759115724551701	0.000548432787325755	0.000412810608372252	0.000100902335650378	-2.27513619457516e-05	-9.47012950226228e-05	-0.000109856795246289	-0.000185230447199317	-0.000327752411568621	0.000507240342793493	0.000586683031999284	0.00061083267838804	-0.000367102184280286	2.74357965136736e-05	0.000807402640115935	0.00049603987319755	0.000310548482547686	-0.000210946378829631	-0.00118765839553672	-0.000986019624314836	-0.00141108259508291	-0.000744369126575824	-0.000537966519259563	-0.000382452654001161	-0.000153003136190014	-0.000251655146848577	-0.000663417155440993	-0.00049363233488664	-0.000169391020777812	-0.000142111245282869	4.02952385102328e-05	-0.000424263277882758	-0.000846403012045472	-0.000269629642560287	-0.000194299594734764	-6.75240005825642e-05	-0.000568763410492311	-0.00080559823545932	-0.000977870875882257	-0.000544194954407526	-0.000773243575416169	-0.000886648315881041	-0.000876121978587114	-0.00148239266029911	-0.00110587164382021	-0.000616016459702605
-0.000922661152150006	-0.000926733510810922	-0.00109403147669222	-0.000921768828881838	-0.000112063175453353	-0.00112693527621616	-0.00106441836938982	-0.00078643436336081	-0.00108769133435563	-0.000663535477057821	-0.00072892764459402	-0.000358759317993614	-0.00027969490027156	-0.000248900705908678	-0.000619723690571858	-0.000412965834524078	-0.000141810388158317	1.81503884031343e-05	0.000849341918884159	0.000830780073303892	0.000907228271763668	0.000294809663566209	-0.000168946519847801	0.000696680916121689	0.00013398123299883	0.000444515464718387	0.000548536744562037	0.000689391191711469	0.000351358283828218	0.000233306921749745	0.000229100628014888	0.000679110723784941	0.000455820459312688	0.000449661716959665	0.000533017081742245	0.000859071600819877	0.000662218893577685	0.000858324936912539	0.000579524517405041	0.000444468113361173	-2.78663304965926e-05	0.000392823821919471	0.00022637985536615	0.000223442708589904	-0.000388065266012409	-0.000443846811320415	-7.99962572307761e-05	-3.38120485183624e-05	7.2723508906663e-06	0.000582583108489536
-0.000725285280542049	-0.000655620078838854	-0.000522240843970164	-0.000472510904311267	-0.000507692792392579	-0.000873841590593325	-0.00148806420601395	-0.000680357302200998	-0.000617659222495921	-1.78661383193317e-05	5.64597371088697e-05	-0.000166564133396899	-0.000403552452841403	-0.000668259740135439	-0.000475424488961325	-0.000129897717813103	0.000421115150718731	0.000363032068279574	0.000473839808228473	0.000264809456079775	0.000170266169243153	-0.000448047342270193	-0.00110705917498027	-0.000343699031470246	-0.000274544418202809	0.00038445614443004	0.000749965983189437	0.000629698191515141	0.000172636433973714	-0.000213498753246359	-0.000396571874882059	-8.90033199831135e-05	-0.000590834167648372	-0.000771457623027056	-0.000699946967469085	-0.00033634111883459	-0.000271531304860674	-0.000233370198833216	6.31277052686696e-05	-0.000488185850059096	-0.000213600581374851	-0.000764209913010527	-0.000465243947160334	-0.000127004061611948	-0.000420523485858389	-0.000439814451497817	-0.00102028026165016	-0.00105535640404465	-0.000817970849863036	-0.000208875920863781
-0.000711477533936539	-0.000310266531900296	-0.000421168861011207	4.04985257218683e-05	0.000192985679736391	6.67986845293171e-05	-0.000277561165222238	1.94863893462998e-05	-0.000276368467427285	-3.26973612327735e-05	-7.09895635237863e-05	-0.000324454508768707	-0.000286309583960443	-0.000446645367373691	-0.000294690092872813	-4.65903289260231e-05	7.93963030441087e-05	-0.000227618939322788	0.000200757718030941	0.000799300873995221	0.000334082050306792	0.000489930100323659	0.00038432155642971	0.0010691068918447	0.00118749476650615	0.000872421333757946	0.000805451185081404	0.000752976314497396	0.000727671187117829	0.000266474304817884	-1.3776122257824e-05	1.05606017352705e-05	-0.000181397371865712	0.000343172488920125	0.000295913222715089	0.000473818460374382	0.00020173767537568	-4.34712995684414e-05	-3.81220723846692e-05	-0.000642879015235329	0.000121732135234947	-0.000252168971528176	-0.000119813582012773	-0.000169619204356519	-0.000566040054526122	-0.0001996013002327	-0.000313311496694947	-0.000359117746192766	-0.000414593154188905	-0.000544259111522215
-0.00121346434584433	-0.000240811118284515	0.000592919671309261	0.001487910314103	0.000805045235196415	0.000161508439206888	-0.000183366257196006	-7.09729280949328e-05	0.00025184903759784	0.000517260690524485	0.00082388006078326	0.000493055772497543	-2.53283772366184e-05	0.000304702406770417	0.000215776472758385	0.000210110718216738	0.000211864336555573	-0.00018605835785986	-7.78153695409664e-05	0.000883281486764992	0.000547164861055611	0.00104991860597688	0.000420236113083163	0.0011107300406885	0.000810031719189253	0.00109767139936726	0.000851716186337362	0.00098927627919986	0.000740039316201135	0.00014558004446793	4.48147665829182e-05	-5.51360566027735e-05	1.59365137366576e-05	8.52365876481964e-05	0.000338197076287786	1.4874230890764e-06	0.000328261069613319	-0.000117760156909229	-0.000382673002463208	-0.00157246025029539	-0.00113068841064933	-0.00138219750070362	-0.00131834618266794	-0.0013194392666065	-0.00157559881066841	-0.00112019372609119	-0.00113292045370227	-0.00127608699835748	-0.000727563936861501	-0.000706407730858919
-0.000170140608659844	0.000319289577155099	0.00143285104732113	0.00169392059782412	0.00142100957434036	0.000929678322375208	0.000436519444284498	0.000548852874486456	0.000302579317260036	0.00025657264774907	0.000533188943322922	0.000579733397073132	0.000242913087045633	0.000484939443279558	0.000184066478165455	-5.51729611377719e-05	5.85840756958196e-05	0.0001018674176287	-0.000345663374703922	-0.000226413183000063	0.000366520114599043	0.0016727242794308	0.00120504247546465	0.00167828579285513	0.0015862001777208	0.00149949132623099	0.00081784897973323	0.000422782639550499	0.000514038725902358	0.000451235808929783	0.000541696574164312	-0.000474494778560391	-0.000585676787270386	-0.000788248050927377	-0.000669462629259674	-0.000838757357589242	-0.000911130557294448	-0.000799329631144419	-0.00104583193971162	-0.00164084128773304	-0.00182287265112193	-0.000684153700104433	-0.000932032547827095	-0.000431652786477992	-0.00122487832236929	-0.00130305263109527	-0.00109648846708003	-0.00121678152416675	-0.00133760328129948	-0.00188672076130188
0.00143921526276978	0.00151025189376974	0.00150980943678321	0.0013204743536489	0.00084307337134546	0.000179968967644531	0.000412402557767582	0.000552161621542039	0.000246963161045031	0.000966945259907747	0.00126587522964226	0.00105365575790759	0.00027728653870564	0.000503449565734621	3.36552894089279e-05	0.000203866612835453	0.000655264603002501	0.000331112938525615	-0.000500124807788469	-0.000552233159563729	0.00078769760559382	0.00127989736320801	0.00124646316035183	0.000759251022254628	0.00112404400461573	0.000420895370018763	0.00112118994981943	0.000842538255587978	0.000948118950752057	9.72083052494084e-05	0.000182878833452983	-0.000172804747041413	-0.000212657301460282	-0.00127104010447967	-0.00140472928066614	-0.00162430814121787	-0.00154755755267593	-0.00122749434291484	-0.000690074834028271	-0.000930000470577642	-0.00100060582950399	-0.00104214852646149	-0.000918992301997149	-0.001270539111223	-0.00130953363520315	-0.000628559686610427	-0.00062758986381876	0.000110025534135547	2.21563472891553e-05	-0.000191696916598023
0.00156400309350263	0.00124944044790691	0.000946205535776678	-0.000168872710777805	-0.000157943858559452	0.000202030072845286	0.0008815244902418	0.00108786098166421	0.000524133166584386	0.000642039806109456	0.000561089736977583	-0.000408153511548331	-0.000525776440363574	0.000192119672240487	-0.00131828631215693	-0.00697698249243947	-0.0075574392467867	-0.00575271144838766	-0.00441032792266977	-0.00522139254301743	-0.00204077414378176	0.00139551285564793	0.00103912786188373	0.000835671797806093	0.000932540978766962	0.000265635777006502	0.000496096365524202	0.000439460224738037	0.00179833124890011	0.00137221050899465	0.00142299682677383	0.000327012958239658	-0.000379392813840095	-0.000647399224622507	-0.00128157339685904	-0.00177422861321133	-0.00233743596079525	-0.00170071438206016	-0.00123387033942659	-0.000403703136896614	-0.000248234891321091	0.00016801814368775	-0.000561465112874731	4.72911176575482e-05	-0.000254242836066488	-0.0007406673178344	-0.000819151340773339	-0.000380619066373795	-0.000270491107959575	-4.42256566519211e-05
-0.00349231486831477	-0.00358044613413586	-0.002860491060748	-0.00151178689532087	-0.000972427173088891	-0.000209630022454327	-0.000472417564225824	-0.00122609214091351	-0.00130439538840716	-0.000602766085127995	-0.00199717924240917	-0.0032392926071612	-0.00375203973111481	-0.00186778172298582	-0.00335799053669286	-0.00316634977176424	-0.00366672201026583	0.00386634658874368	0.00524865778380321	0.00612884144712419	0.00615942786895502	0.00174838595708544	-0.000104402248197256	-0.000150032605003646	-0.00152255944263944	-0.00213890633987081	-0.00176358205229761	0.000660020632368323	0.000541247360809062	0.000965246004787776	0.000964631402339526	0.00153610278244574	0.000198070897554402	6.30300501914422e-05	0.000451139771974472	0.000896532883311341	0.000335831665922984	-0.000575512142807549	-0.000627185532055692	-0.000587944372229337	-0.000567893116392725	-0.000547368460536388	3.51445293366507e-05	0.000811122560467612	0.000822073044421093	-4.52739725507194e-05	0.000155619667721433	0.00066461053455044	0.000768676043059882	0.00032037252654059
-0.00421339161246175	-0.00405737496549615	-0.0038889160964962	0.000252203434686242	0.000624693170090492	0.00217777544520817	-0.00184058194516751	-0.00282564301676791	-0.00382769751959923	-0.0019244666913106	-0.00390262133365872	-0.00405697937726906	-0.00644482446310769	-0.00365711859861601	-0.0055254611569814	-0.0046639391518138	-0.00543974475360201	0.0036201346337026	0.00559154730010419	0.00745957307561878	0.00697683751439314	0.0031353344056843	0.000350167828693469	-7.40278287259287e-05	-0.00331308180548621	-0.00337014098579589	-0.00391639731397602	-0.000646715042931733	0.000232430410655419	0.00236514652576604	0.00243551336784388	0.00209737709887452	-0.000935229956739396	-0.000549369623140754	0.000738404445300685	0.00325225103847588	0.00144829417581295	9.08250129949693e-05	-0.000631315660507933	-0.000416472475051565	-0.000857231285211897	-0.000185821714626208	0.000665887488237609	0.00208638877357862	0.00225326855430217	0.000134459345443793	-0.000983867635714742	-0.000437188268011092	-0.000754060172302209	-0.00050062653913583
[truncated: 188 more columns]
