# Supplementary material for: Performance Comparison of Centered and Tilted Blunt and Lighthouse Tip Cannulae for Drainage in Extracorporeal Life Support
Source: Cardiovasc Eng Technol. 2025 Feb 10;16(2):238–50. doi: 10.1007/s13239-024-00770-x (PMC11933157; doi:10.1007/s13239-024-00770-x)
Supplement: Supplementary file 2 — Supplementary file2 (ZIP 41,511 KB) [file 13239_2024_770_MOESM2_ESM.zip › avg_velocity/rc_1.32_mm/Blunt_Qc_1.3_Lmin_Qo_1.3_Lmin_rc_1.32_mm/y_adim.csv]

-0.565325384997516	-0.565325384997516	-0.565325384997516	-0.565325384997516	-0.565325384997516	-0.565325384997516	-0.565325384997516	-0.565325384997516	-0.565325384997516	-0.565325384997516	-0.565325384997516	-0.565325384997516	-0.565325384997516	-0.565325384997516	-0.565325384997516	-0.565325384997516	-0.565325384997516	-0.565325384997516	-0.565325384997516	-0.565325384997516	-0.565325384997516	-0.565325384997516	-0.565325384997516	-0.565325384997516	-0.565325384997516	-0.565325384997516	-0.565325384997516	-0.565325384997516	-0.565325384997516	-0.565325384997516	-0.565325384997516	-0.565325384997516	-0.565325384997516	-0.565325384997516	-0.565325384997516	-0.565325384997516	-0.565325384997516	-0.565325384997516	-0.565325384997516	-0.565325384997516	-0.565325384997516	-0.565325384997516	-0.565325384997516	-0.565325384997516	-0.565325384997516	-0.565325384997516	-0.565325384997516	-0.565325384997516	-0.565325384997516	-0.565325384997516
-0.54942871336314	-0.54942871336314	-0.54942871336314	-0.54942871336314	-0.54942871336314	-0.54942871336314	-0.54942871336314	-0.54942871336314	-0.54942871336314	-0.54942871336314	-0.54942871336314	-0.54942871336314	-0.54942871336314	-0.54942871336314	-0.54942871336314	-0.54942871336314	-0.54942871336314	-0.54942871336314	-0.54942871336314	-0.54942871336314	-0.54942871336314	-0.54942871336314	-0.54942871336314	-0.54942871336314	-0.54942871336314	-0.54942871336314	-0.54942871336314	-0.54942871336314	-0.54942871336314	-0.54942871336314	-0.54942871336314	-0.54942871336314	-0.54942871336314	-0.54942871336314	-0.54942871336314	-0.54942871336314	-0.54942871336314	-0.54942871336314	-0.54942871336314	-0.54942871336314	-0.54942871336314	-0.54942871336314	-0.54942871336314	-0.54942871336314	-0.54942871336314	-0.54942871336314	-0.54942871336314	-0.54942871336314	-0.54942871336314	-0.54942871336314
-0.533532041728763	-0.533532041728763	-0.533532041728763	-0.533532041728763	-0.533532041728763	-0.533532041728763	-0.533532041728763	-0.533532041728763	-0.533532041728763	-0.533532041728763	-0.533532041728763	-0.533532041728763	-0.533532041728763	-0.533532041728763	-0.533532041728763	-0.533532041728763	-0.533532041728763	-0.533532041728763	-0.533532041728763	-0.533532041728763	-0.533532041728763	-0.533532041728763	-0.533532041728763	-0.533532041728763	-0.533532041728763	-0.533532041728763	-0.533532041728763	-0.533532041728763	-0.533532041728763	-0.533532041728763	-0.533532041728763	-0.533532041728763	-0.533532041728763	-0.533532041728763	-0.533532041728763	-0.533532041728763	-0.533532041728763	-0.533532041728763	-0.533532041728763	-0.533532041728763	-0.533532041728763	-0.533532041728763	-0.533532041728763	-0.533532041728763	-0.533532041728763	-0.533532041728763	-0.533532041728763	-0.533532041728763	-0.533532041728763	-0.533532041728763
-0.517635370094387	-0.517635370094387	-0.517635370094387	-0.517635370094387	-0.517635370094387	-0.517635370094387	-0.517635370094387	-0.517635370094387	-0.517635370094387	-0.517635370094387	-0.517635370094387	-0.517635370094387	-0.517635370094387	-0.517635370094387	-0.517635370094387	-0.517635370094387	-0.517635370094387	-0.517635370094387	-0.517635370094387	-0.517635370094387	-0.517635370094387	-0.517635370094387	-0.517635370094387	-0.517635370094387	-0.517635370094387	-0.517635370094387	-0.517635370094387	-0.517635370094387	-0.517635370094387	-0.517635370094387	-0.517635370094387	-0.517635370094387	-0.517635370094387	-0.517635370094387	-0.517635370094387	-0.517635370094387	-0.517635370094387	-0.517635370094387	-0.517635370094387	-0.517635370094387	-0.517635370094387	-0.517635370094387	-0.517635370094387	-0.517635370094387	-0.517635370094387	-0.517635370094387	-0.517635370094387	-0.517635370094387	-0.517635370094387	-0.517635370094387
-0.50173869846001	-0.50173869846001	-0.50173869846001	-0.50173869846001	-0.50173869846001	-0.50173869846001	-0.50173869846001	-0.50173869846001	-0.50173869846001	-0.50173869846001	-0.50173869846001	-0.50173869846001	-0.50173869846001	-0.50173869846001	-0.50173869846001	-0.50173869846001	-0.50173869846001	-0.50173869846001	-0.50173869846001	-0.50173869846001	-0.50173869846001	-0.50173869846001	-0.50173869846001	-0.50173869846001	-0.50173869846001	-0.50173869846001	-0.50173869846001	-0.50173869846001	-0.50173869846001	-0.50173869846001	-0.50173869846001	-0.50173869846001	-0.50173869846001	-0.50173869846001	-0.50173869846001	-0.50173869846001	-0.50173869846001	-0.50173869846001	-0.50173869846001	-0.50173869846001	-0.50173869846001	-0.50173869846001	-0.50173869846001	-0.50173869846001	-0.50173869846001	-0.50173869846001	-0.50173869846001	-0.50173869846001	-0.50173869846001	-0.50173869846001
-0.485842026825633	-0.485842026825633	-0.485842026825633	-0.485842026825633	-0.485842026825633	-0.485842026825633	-0.485842026825633	-0.485842026825633	-0.485842026825633	-0.485842026825633	-0.485842026825633	-0.485842026825633	-0.485842026825633	-0.485842026825633	-0.485842026825633	-0.485842026825633	-0.485842026825633	-0.485842026825633	-0.485842026825633	-0.485842026825633	-0.485842026825633	-0.485842026825633	-0.485842026825633	-0.485842026825633	-0.485842026825633	-0.485842026825633	-0.485842026825633	-0.485842026825633	-0.485842026825633	-0.485842026825633	-0.485842026825633	-0.485842026825633	-0.485842026825633	-0.485842026825633	-0.485842026825633	-0.485842026825633	-0.485842026825633	-0.485842026825633	-0.485842026825633	-0.485842026825633	-0.485842026825633	-0.485842026825633	-0.485842026825633	-0.485842026825633	-0.485842026825633	-0.485842026825633	-0.485842026825633	-0.485842026825633	-0.485842026825633	-0.485842026825633
-0.469945355191257	-0.469945355191257	-0.469945355191257	-0.469945355191257	-0.469945355191257	-0.469945355191257	-0.469945355191257	-0.469945355191257	-0.469945355191257	-0.469945355191257	-0.469945355191257	-0.469945355191257	-0.469945355191257	-0.469945355191257	-0.469945355191257	-0.469945355191257	-0.469945355191257	-0.469945355191257	-0.469945355191257	-0.469945355191257	-0.469945355191257	-0.469945355191257	-0.469945355191257	-0.469945355191257	-0.469945355191257	-0.469945355191257	-0.469945355191257	-0.469945355191257	-0.469945355191257	-0.469945355191257	-0.469945355191257	-0.469945355191257	-0.469945355191257	-0.469945355191257	-0.469945355191257	-0.469945355191257	-0.469945355191257	-0.469945355191257	-0.469945355191257	-0.469945355191257	-0.469945355191257	-0.469945355191257	-0.469945355191257	-0.469945355191257	-0.469945355191257	-0.469945355191257	-0.469945355191257	-0.469945355191257	-0.469945355191257	-0.469945355191257
-0.45404868355688	-0.45404868355688	-0.45404868355688	-0.45404868355688	-0.45404868355688	-0.45404868355688	-0.45404868355688	-0.45404868355688	-0.45404868355688	-0.45404868355688	-0.45404868355688	-0.45404868355688	-0.45404868355688	-0.45404868355688	-0.45404868355688	-0.45404868355688	-0.45404868355688	-0.45404868355688	-0.45404868355688	-0.45404868355688	-0.45404868355688	-0.45404868355688	-0.45404868355688	-0.45404868355688	-0.45404868355688	-0.45404868355688	-0.45404868355688	-0.45404868355688	-0.45404868355688	-0.45404868355688	-0.45404868355688	-0.45404868355688	-0.45404868355688	-0.45404868355688	-0.45404868355688	-0.45404868355688	-0.45404868355688	-0.45404868355688	-0.45404868355688	-0.45404868355688	-0.45404868355688	-0.45404868355688	-0.45404868355688	-0.45404868355688	-0.45404868355688	-0.45404868355688	-0.45404868355688	-0.45404868355688	-0.45404868355688	-0.45404868355688
-0.438152011922504	-0.438152011922504	-0.438152011922504	-0.438152011922504	-0.438152011922504	-0.438152011922504	-0.438152011922504	-0.438152011922504	-0.438152011922504	-0.438152011922504	-0.438152011922504	-0.438152011922504	-0.438152011922504	-0.438152011922504	-0.438152011922504	-0.438152011922504	-0.438152011922504	-0.438152011922504	-0.438152011922504	-0.438152011922504	-0.438152011922504	-0.438152011922504	-0.438152011922504	-0.438152011922504	-0.438152011922504	-0.438152011922504	-0.438152011922504	-0.438152011922504	-0.438152011922504	-0.438152011922504	-0.438152011922504	-0.438152011922504	-0.438152011922504	-0.438152011922504	-0.438152011922504	-0.438152011922504	-0.438152011922504	-0.438152011922504	-0.438152011922504	-0.438152011922504	-0.438152011922504	-0.438152011922504	-0.438152011922504	-0.438152011922504	-0.438152011922504	-0.438152011922504	-0.438152011922504	-0.438152011922504	-0.438152011922504	-0.438152011922504
-0.422255340288127	-0.422255340288127	-0.422255340288127	-0.422255340288127	-0.422255340288127	-0.422255340288127	-0.422255340288127	-0.422255340288127	-0.422255340288127	-0.422255340288127	-0.422255340288127	-0.422255340288127	-0.422255340288127	-0.422255340288127	-0.422255340288127	-0.422255340288127	-0.422255340288127	-0.422255340288127	-0.422255340288127	-0.422255340288127	-0.422255340288127	-0.422255340288127	-0.422255340288127	-0.422255340288127	-0.422255340288127	-0.422255340288127	-0.422255340288127	-0.422255340288127	-0.422255340288127	-0.422255340288127	-0.422255340288127	-0.422255340288127	-0.422255340288127	-0.422255340288127	-0.422255340288127	-0.422255340288127	-0.422255340288127	-0.422255340288127	-0.422255340288127	-0.422255340288127	-0.422255340288127	-0.422255340288127	-0.422255340288127	-0.422255340288127	-0.422255340288127	-0.422255340288127	-0.422255340288127	-0.422255340288127	-0.422255340288127	-0.422255340288127
-0.406358668653751	-0.406358668653751	-0.406358668653751	-0.406358668653751	-0.406358668653751	-0.406358668653751	-0.406358668653751	-0.406358668653751	-0.406358668653751	-0.406358668653751	-0.406358668653751	-0.406358668653751	-0.406358668653751	-0.406358668653751	-0.406358668653751	-0.406358668653751	-0.406358668653751	-0.406358668653751	-0.406358668653751	-0.406358668653751	-0.406358668653751	-0.406358668653751	-0.406358668653751	-0.406358668653751	-0.406358668653751	-0.406358668653751	-0.406358668653751	-0.406358668653751	-0.406358668653751	-0.406358668653751	-0.406358668653751	-0.406358668653751	-0.406358668653751	-0.406358668653751	-0.406358668653751	-0.406358668653751	-0.406358668653751	-0.406358668653751	-0.406358668653751	-0.406358668653751	-0.406358668653751	-0.406358668653751	-0.406358668653751	-0.406358668653751	-0.406358668653751	-0.406358668653751	-0.406358668653751	-0.406358668653751	-0.406358668653751	-0.406358668653751
-0.390461997019374	-0.390461997019374	-0.390461997019374	-0.390461997019374	-0.390461997019374	-0.390461997019374	-0.390461997019374	-0.390461997019374	-0.390461997019374	-0.390461997019374	-0.390461997019374	-0.390461997019374	-0.390461997019374	-0.390461997019374	-0.390461997019374	-0.390461997019374	-0.390461997019374	-0.390461997019374	-0.390461997019374	-0.390461997019374	-0.390461997019374	-0.390461997019374	-0.390461997019374	-0.390461997019374	-0.390461997019374	-0.390461997019374	-0.390461997019374	-0.390461997019374	-0.390461997019374	-0.390461997019374	-0.390461997019374	-0.390461997019374	-0.390461997019374	-0.390461997019374	-0.390461997019374	-0.390461997019374	-0.390461997019374	-0.390461997019374	-0.390461997019374	-0.390461997019374	-0.390461997019374	-0.390461997019374	-0.390461997019374	-0.390461997019374	-0.390461997019374	-0.390461997019374	-0.390461997019374	-0.390461997019374	-0.390461997019374	-0.390461997019374
-0.374565325384998	-0.374565325384998	-0.374565325384998	-0.374565325384998	-0.374565325384998	-0.374565325384998	-0.374565325384998	-0.374565325384998	-0.374565325384998	-0.374565325384998	-0.374565325384998	-0.374565325384998	-0.374565325384998	-0.374565325384998	-0.374565325384998	-0.374565325384998	-0.374565325384998	-0.374565325384998	-0.374565325384998	-0.374565325384998	-0.374565325384998	-0.374565325384998	-0.374565325384998	-0.374565325384998	-0.374565325384998	-0.374565325384998	-0.374565325384998	-0.374565325384998	-0.374565325384998	-0.374565325384998	-0.374565325384998	-0.374565325384998	-0.374565325384998	-0.374565325384998	-0.374565325384998	-0.374565325384998	-0.374565325384998	-0.374565325384998	-0.374565325384998	-0.374565325384998	-0.374565325384998	-0.374565325384998	-0.374565325384998	-0.374565325384998	-0.374565325384998	-0.374565325384998	-0.374565325384998	-0.374565325384998	-0.374565325384998	-0.374565325384998
-0.358668653750621	-0.358668653750621	-0.358668653750621	-0.358668653750621	-0.358668653750621	-0.358668653750621	-0.358668653750621	-0.358668653750621	-0.358668653750621	-0.358668653750621	-0.358668653750621	-0.358668653750621	-0.358668653750621	-0.358668653750621	-0.358668653750621	-0.358668653750621	-0.358668653750621	-0.358668653750621	-0.358668653750621	-0.358668653750621	-0.358668653750621	-0.358668653750621	-0.358668653750621	-0.358668653750621	-0.358668653750621	-0.358668653750621	-0.358668653750621	-0.358668653750621	-0.358668653750621	-0.358668653750621	-0.358668653750621	-0.358668653750621	-0.358668653750621	-0.358668653750621	-0.358668653750621	-0.358668653750621	-0.358668653750621	-0.358668653750621	-0.358668653750621	-0.358668653750621	-0.358668653750621	-0.358668653750621	-0.358668653750621	-0.358668653750621	-0.358668653750621	-0.358668653750621	-0.358668653750621	-0.358668653750621	-0.358668653750621	-0.358668653750621
-0.342771982116244	-0.342771982116244	-0.342771982116244	-0.342771982116244	-0.342771982116244	-0.342771982116244	-0.342771982116244	-0.342771982116244	-0.342771982116244	-0.342771982116244	-0.342771982116244	-0.342771982116244	-0.342771982116244	-0.342771982116244	-0.342771982116244	-0.342771982116244	-0.342771982116244	-0.342771982116244	-0.342771982116244	-0.342771982116244	-0.342771982116244	-0.342771982116244	-0.342771982116244	-0.342771982116244	-0.342771982116244	-0.342771982116244	-0.342771982116244	-0.342771982116244	-0.342771982116244	-0.342771982116244	-0.342771982116244	-0.342771982116244	-0.342771982116244	-0.342771982116244	-0.342771982116244	-0.342771982116244	-0.342771982116244	-0.342771982116244	-0.342771982116244	-0.342771982116244	-0.342771982116244	-0.342771982116244	-0.342771982116244	-0.342771982116244	-0.342771982116244	-0.342771982116244	-0.342771982116244	-0.342771982116244	-0.342771982116244	-0.342771982116244
-0.326875310481868	-0.326875310481868	-0.326875310481868	-0.326875310481868	-0.326875310481868	-0.326875310481868	-0.326875310481868	-0.326875310481868	-0.326875310481868	-0.326875310481868	-0.326875310481868	-0.326875310481868	-0.326875310481868	-0.326875310481868	-0.326875310481868	-0.326875310481868	-0.326875310481868	-0.326875310481868	-0.326875310481868	-0.326875310481868	-0.326875310481868	-0.326875310481868	-0.326875310481868	-0.326875310481868	-0.326875310481868	-0.326875310481868	-0.326875310481868	-0.326875310481868	-0.326875310481868	-0.326875310481868	-0.326875310481868	-0.326875310481868	-0.326875310481868	-0.326875310481868	-0.326875310481868	-0.326875310481868	-0.326875310481868	-0.326875310481868	-0.326875310481868	-0.326875310481868	-0.326875310481868	-0.326875310481868	-0.326875310481868	-0.326875310481868	-0.326875310481868	-0.326875310481868	-0.326875310481868	-0.326875310481868	-0.326875310481868	-0.326875310481868
-0.310978638847491	-0.310978638847491	-0.310978638847491	-0.310978638847491	-0.310978638847491	-0.310978638847491	-0.310978638847491	-0.310978638847491	-0.310978638847491	-0.310978638847491	-0.310978638847491	-0.310978638847491	-0.310978638847491	-0.310978638847491	-0.310978638847491	-0.310978638847491	-0.310978638847491	-0.310978638847491	-0.310978638847491	-0.310978638847491	-0.310978638847491	-0.310978638847491	-0.310978638847491	-0.310978638847491	-0.310978638847491	-0.310978638847491	-0.310978638847491	-0.310978638847491	-0.310978638847491	-0.310978638847491	-0.310978638847491	-0.310978638847491	-0.310978638847491	-0.310978638847491	-0.310978638847491	-0.310978638847491	-0.310978638847491	-0.310978638847491	-0.310978638847491	-0.310978638847491	-0.310978638847491	-0.310978638847491	-0.310978638847491	-0.310978638847491	-0.310978638847491	-0.310978638847491	-0.310978638847491	-0.310978638847491	-0.310978638847491	-0.310978638847491
-0.295081967213115	-0.295081967213115	-0.295081967213115	-0.295081967213115	-0.295081967213115	-0.295081967213115	-0.295081967213115	-0.295081967213115	-0.295081967213115	-0.295081967213115	-0.295081967213115	-0.295081967213115	-0.295081967213115	-0.295081967213115	-0.295081967213115	-0.295081967213115	-0.295081967213115	-0.295081967213115	-0.295081967213115	-0.295081967213115	-0.295081967213115	-0.295081967213115	-0.295081967213115	-0.295081967213115	-0.295081967213115	-0.295081967213115	-0.295081967213115	-0.295081967213115	-0.295081967213115	-0.295081967213115	-0.295081967213115	-0.295081967213115	-0.295081967213115	-0.295081967213115	-0.295081967213115	-0.295081967213115	-0.295081967213115	-0.295081967213115	-0.295081967213115	-0.295081967213115	-0.295081967213115	-0.295081967213115	-0.295081967213115	-0.295081967213115	-0.295081967213115	-0.295081967213115	-0.295081967213115	-0.295081967213115	-0.295081967213115	-0.295081967213115
-0.279185295578738	-0.279185295578738	-0.279185295578738	-0.279185295578738	-0.279185295578738	-0.279185295578738	-0.279185295578738	-0.279185295578738	-0.279185295578738	-0.279185295578738	-0.279185295578738	-0.279185295578738	-0.279185295578738	-0.279185295578738	-0.279185295578738	-0.279185295578738	-0.279185295578738	-0.279185295578738	-0.279185295578738	-0.279185295578738	-0.279185295578738	-0.279185295578738	-0.279185295578738	-0.279185295578738	-0.279185295578738	-0.279185295578738	-0.279185295578738	-0.279185295578738	-0.279185295578738	-0.279185295578738	-0.279185295578738	-0.279185295578738	-0.279185295578738	-0.279185295578738	-0.279185295578738	-0.279185295578738	-0.279185295578738	-0.279185295578738	-0.279185295578738	-0.279185295578738	-0.279185295578738	-0.279185295578738	-0.279185295578738	-0.279185295578738	-0.279185295578738	-0.279185295578738	-0.279185295578738	-0.279185295578738	-0.279185295578738	-0.279185295578738
-0.263288623944362	-0.263288623944362	-0.263288623944362	-0.263288623944362	-0.263288623944362	-0.263288623944362	-0.263288623944362	-0.263288623944362	-0.263288623944362	-0.263288623944362	-0.263288623944362	-0.263288623944362	-0.263288623944362	-0.263288623944362	-0.263288623944362	-0.263288623944362	-0.263288623944362	-0.263288623944362	-0.263288623944362	-0.263288623944362	-0.263288623944362	-0.263288623944362	-0.263288623944362	-0.263288623944362	-0.263288623944362	-0.263288623944362	-0.263288623944362	-0.263288623944362	-0.263288623944362	-0.263288623944362	-0.263288623944362	-0.263288623944362	-0.263288623944362	-0.263288623944362	-0.263288623944362	-0.263288623944362	-0.263288623944362	-0.263288623944362	-0.263288623944362	-0.263288623944362	-0.263288623944362	-0.263288623944362	-0.263288623944362	-0.263288623944362	-0.263288623944362	-0.263288623944362	-0.263288623944362	-0.263288623944362	-0.263288623944362	-0.263288623944362
-0.247391952309985	-0.247391952309985	-0.247391952309985	-0.247391952309985	-0.247391952309985	-0.247391952309985	-0.247391952309985	-0.247391952309985	-0.247391952309985	-0.247391952309985	-0.247391952309985	-0.247391952309985	-0.247391952309985	-0.247391952309985	-0.247391952309985	-0.247391952309985	-0.247391952309985	-0.247391952309985	-0.247391952309985	-0.247391952309985	-0.247391952309985	-0.247391952309985	-0.247391952309985	-0.247391952309985	-0.247391952309985	-0.247391952309985	-0.247391952309985	-0.247391952309985	-0.247391952309985	-0.247391952309985	-0.247391952309985	-0.247391952309985	-0.247391952309985	-0.247391952309985	-0.247391952309985	-0.247391952309985	-0.247391952309985	-0.247391952309985	-0.247391952309985	-0.247391952309985	-0.247391952309985	-0.247391952309985	-0.247391952309985	-0.247391952309985	-0.247391952309985	-0.247391952309985	-0.247391952309985	-0.247391952309985	-0.247391952309985	-0.247391952309985
-0.231495280675609	-0.231495280675609	-0.231495280675609	-0.231495280675609	-0.231495280675609	-0.231495280675609	-0.231495280675609	-0.231495280675609	-0.231495280675609	-0.231495280675609	-0.231495280675609	-0.231495280675609	-0.231495280675609	-0.231495280675609	-0.231495280675609	-0.231495280675609	-0.231495280675609	-0.231495280675609	-0.231495280675609	-0.231495280675609	-0.231495280675609	-0.231495280675609	-0.231495280675609	-0.231495280675609	-0.231495280675609	-0.231495280675609	-0.231495280675609	-0.231495280675609	-0.231495280675609	-0.231495280675609	-0.231495280675609	-0.231495280675609	-0.231495280675609	-0.231495280675609	-0.231495280675609	-0.231495280675609	-0.231495280675609	-0.231495280675609	-0.231495280675609	-0.231495280675609	-0.231495280675609	-0.231495280675609	-0.231495280675609	-0.231495280675609	-0.231495280675609	-0.231495280675609	-0.231495280675609	-0.231495280675609	-0.231495280675609	-0.231495280675609
-0.215598609041232	-0.215598609041232	-0.215598609041232	-0.215598609041232	-0.215598609041232	-0.215598609041232	-0.215598609041232	-0.215598609041232	-0.215598609041232	-0.215598609041232	-0.215598609041232	-0.215598609041232	-0.215598609041232	-0.215598609041232	-0.215598609041232	-0.215598609041232	-0.215598609041232	-0.215598609041232	-0.215598609041232	-0.215598609041232	-0.215598609041232	-0.215598609041232	-0.215598609041232	-0.215598609041232	-0.215598609041232	-0.215598609041232	-0.215598609041232	-0.215598609041232	-0.215598609041232	-0.215598609041232	-0.215598609041232	-0.215598609041232	-0.215598609041232	-0.215598609041232	-0.215598609041232	-0.215598609041232	-0.215598609041232	-0.215598609041232	-0.215598609041232	-0.215598609041232	-0.215598609041232	-0.215598609041232	-0.215598609041232	-0.215598609041232	-0.215598609041232	-0.215598609041232	-0.215598609041232	-0.215598609041232	-0.215598609041232	-0.215598609041232
-0.199701937406855	-0.199701937406855	-0.199701937406855	-0.199701937406855	-0.199701937406855	-0.199701937406855	-0.199701937406855	-0.199701937406855	-0.199701937406855	-0.199701937406855	-0.199701937406855	-0.199701937406855	-0.199701937406855	-0.199701937406855	-0.199701937406855	-0.199701937406855	-0.199701937406855	-0.199701937406855	-0.199701937406855	-0.199701937406855	-0.199701937406855	-0.199701937406855	-0.199701937406855	-0.199701937406855	-0.199701937406855	-0.199701937406855	-0.199701937406855	-0.199701937406855	-0.199701937406855	-0.199701937406855	-0.199701937406855	-0.199701937406855	-0.199701937406855	-0.199701937406855	-0.199701937406855	-0.199701937406855	-0.199701937406855	-0.199701937406855	-0.199701937406855	-0.199701937406855	-0.199701937406855	-0.199701937406855	-0.199701937406855	-0.199701937406855	-0.199701937406855	-0.199701937406855	-0.199701937406855	-0.199701937406855	-0.199701937406855	-0.199701937406855
-0.183805265772479	-0.183805265772479	-0.183805265772479	-0.183805265772479	-0.183805265772479	-0.183805265772479	-0.183805265772479	-0.183805265772479	-0.183805265772479	-0.183805265772479	-0.183805265772479	-0.183805265772479	-0.183805265772479	-0.183805265772479	-0.183805265772479	-0.183805265772479	-0.183805265772479	-0.183805265772479	-0.183805265772479	-0.183805265772479	-0.183805265772479	-0.183805265772479	-0.183805265772479	-0.183805265772479	-0.183805265772479	-0.183805265772479	-0.183805265772479	-0.183805265772479	-0.183805265772479	-0.183805265772479	-0.183805265772479	-0.183805265772479	-0.183805265772479	-0.183805265772479	-0.183805265772479	-0.183805265772479	-0.183805265772479	-0.183805265772479	-0.183805265772479	-0.183805265772479	-0.183805265772479	-0.183805265772479	-0.183805265772479	-0.183805265772479	-0.183805265772479	-0.183805265772479	-0.183805265772479	-0.183805265772479	-0.183805265772479	-0.183805265772479
-0.167908594138102	-0.167908594138102	-0.167908594138102	-0.167908594138102	-0.167908594138102	-0.167908594138102	-0.167908594138102	-0.167908594138102	-0.167908594138102	-0.167908594138102	-0.167908594138102	-0.167908594138102	-0.167908594138102	-0.167908594138102	-0.167908594138102	-0.167908594138102	-0.167908594138102	-0.167908594138102	-0.167908594138102	-0.167908594138102	-0.167908594138102	-0.167908594138102	-0.167908594138102	-0.167908594138102	-0.167908594138102	-0.167908594138102	-0.167908594138102	-0.167908594138102	-0.167908594138102	-0.167908594138102	-0.167908594138102	-0.167908594138102	-0.167908594138102	-0.167908594138102	-0.167908594138102	-0.167908594138102	-0.167908594138102	-0.167908594138102	-0.167908594138102	-0.167908594138102	-0.167908594138102	-0.167908594138102	-0.167908594138102	-0.167908594138102	-0.167908594138102	-0.167908594138102	-0.167908594138102	-0.167908594138102	-0.167908594138102	-0.167908594138102
-0.152011922503726	-0.152011922503726	-0.152011922503726	-0.152011922503726	-0.152011922503726	-0.152011922503726	-0.152011922503726	-0.152011922503726	-0.152011922503726	-0.152011922503726	-0.152011922503726	-0.152011922503726	-0.152011922503726	-0.152011922503726	-0.152011922503726	-0.152011922503726	-0.152011922503726	-0.152011922503726	-0.152011922503726	-0.152011922503726	-0.152011922503726	-0.152011922503726	-0.152011922503726	-0.152011922503726	-0.152011922503726	-0.152011922503726	-0.152011922503726	-0.152011922503726	-0.152011922503726	-0.152011922503726	-0.152011922503726	-0.152011922503726	-0.152011922503726	-0.152011922503726	-0.152011922503726	-0.152011922503726	-0.152011922503726	-0.152011922503726	-0.152011922503726	-0.152011922503726	-0.152011922503726	-0.152011922503726	-0.152011922503726	-0.152011922503726	-0.152011922503726	-0.152011922503726	-0.152011922503726	-0.152011922503726	-0.152011922503726	-0.152011922503726
-0.136115250869349	-0.136115250869349	-0.136115250869349	-0.136115250869349	-0.136115250869349	-0.136115250869349	-0.136115250869349	-0.136115250869349	-0.136115250869349	-0.136115250869349	-0.136115250869349	-0.136115250869349	-0.136115250869349	-0.136115250869349	-0.136115250869349	-0.136115250869349	-0.136115250869349	-0.136115250869349	-0.136115250869349	-0.136115250869349	-0.136115250869349	-0.136115250869349	-0.136115250869349	-0.136115250869349	-0.136115250869349	-0.136115250869349	-0.136115250869349	-0.136115250869349	-0.136115250869349	-0.136115250869349	-0.136115250869349	-0.136115250869349	-0.136115250869349	-0.136115250869349	-0.136115250869349	-0.136115250869349	-0.136115250869349	-0.136115250869349	-0.136115250869349	-0.136115250869349	-0.136115250869349	-0.136115250869349	-0.136115250869349	-0.136115250869349	-0.136115250869349	-0.136115250869349	-0.136115250869349	-0.136115250869349	-0.136115250869349	-0.136115250869349
-0.120218579234973	-0.120218579234973	-0.120218579234973	-0.120218579234973	-0.120218579234973	-0.120218579234973	-0.120218579234973	-0.120218579234973	-0.120218579234973	-0.120218579234973	-0.120218579234973	-0.120218579234973	-0.120218579234973	-0.120218579234973	-0.120218579234973	-0.120218579234973	-0.120218579234973	-0.120218579234973	-0.120218579234973	-0.120218579234973	-0.120218579234973	-0.120218579234973	-0.120218579234973	-0.120218579234973	-0.120218579234973	-0.120218579234973	-0.120218579234973	-0.120218579234973	-0.120218579234973	-0.120218579234973	-0.120218579234973	-0.120218579234973	-0.120218579234973	-0.120218579234973	-0.120218579234973	-0.120218579234973	-0.120218579234973	-0.120218579234973	-0.120218579234973	-0.120218579234973	-0.120218579234973	-0.120218579234973	-0.120218579234973	-0.120218579234973	-0.120218579234973	-0.120218579234973	-0.120218579234973	-0.120218579234973	-0.120218579234973	-0.120218579234973
-0.104321907600596	-0.104321907600596	-0.104321907600596	-0.104321907600596	-0.104321907600596	-0.104321907600596	-0.104321907600596	-0.104321907600596	-0.104321907600596	-0.104321907600596	-0.104321907600596	-0.104321907600596	-0.104321907600596	-0.104321907600596	-0.104321907600596	-0.104321907600596	-0.104321907600596	-0.104321907600596	-0.104321907600596	-0.104321907600596	-0.104321907600596	-0.104321907600596	-0.104321907600596	-0.104321907600596	-0.104321907600596	-0.104321907600596	-0.104321907600596	-0.104321907600596	-0.104321907600596	-0.104321907600596	-0.104321907600596	-0.104321907600596	-0.104321907600596	-0.104321907600596	-0.104321907600596	-0.104321907600596	-0.104321907600596	-0.104321907600596	-0.104321907600596	-0.104321907600596	-0.104321907600596	-0.104321907600596	-0.104321907600596	-0.104321907600596	-0.104321907600596	-0.104321907600596	-0.104321907600596	-0.104321907600596	-0.104321907600596	-0.104321907600596
-0.0884252359662196	-0.0884252359662196	-0.0884252359662196	-0.0884252359662196	-0.0884252359662196	-0.0884252359662196	-0.0884252359662196	-0.0884252359662196	-0.0884252359662196	-0.0884252359662196	-0.0884252359662196	-0.0884252359662196	-0.0884252359662196	-0.0884252359662196	-0.0884252359662196	-0.0884252359662196	-0.0884252359662196	-0.0884252359662196	-0.0884252359662196	-0.0884252359662196	-0.0884252359662196	-0.0884252359662196	-0.0884252359662196	-0.0884252359662196	-0.0884252359662196	-0.0884252359662196	-0.0884252359662196	-0.0884252359662196	-0.0884252359662196	-0.0884252359662196	-0.0884252359662196	-0.0884252359662196	-0.0884252359662196	-0.0884252359662196	-0.0884252359662196	-0.0884252359662196	-0.0884252359662196	-0.0884252359662196	-0.0884252359662196	-0.0884252359662196	-0.0884252359662196	-0.0884252359662196	-0.0884252359662196	-0.0884252359662196	-0.0884252359662196	-0.0884252359662196	-0.0884252359662196	-0.0884252359662196	-0.0884252359662196	-0.0884252359662196
-0.072528564331843	-0.072528564331843	-0.072528564331843	-0.072528564331843	-0.072528564331843	-0.072528564331843	-0.072528564331843	-0.072528564331843	-0.072528564331843	-0.072528564331843	-0.072528564331843	-0.072528564331843	-0.072528564331843	-0.072528564331843	-0.072528564331843	-0.072528564331843	-0.072528564331843	-0.072528564331843	-0.072528564331843	-0.072528564331843	-0.072528564331843	-0.072528564331843	-0.072528564331843	-0.072528564331843	-0.072528564331843	-0.072528564331843	-0.072528564331843	-0.072528564331843	-0.072528564331843	-0.072528564331843	-0.072528564331843	-0.072528564331843	-0.072528564331843	-0.072528564331843	-0.072528564331843	-0.072528564331843	-0.072528564331843	-0.072528564331843	-0.072528564331843	-0.072528564331843	-0.072528564331843	-0.072528564331843	-0.072528564331843	-0.072528564331843	-0.072528564331843	-0.072528564331843	-0.072528564331843	-0.072528564331843	-0.072528564331843	-0.072528564331843
-0.0566318926974665	-0.0566318926974665	-0.0566318926974665	-0.0566318926974665	-0.0566318926974665	-0.0566318926974665	-0.0566318926974665	-0.0566318926974665	-0.0566318926974665	-0.0566318926974665	-0.0566318926974665	-0.0566318926974665	-0.0566318926974665	-0.0566318926974665	-0.0566318926974665	-0.0566318926974665	-0.0566318926974665	-0.0566318926974665	-0.0566318926974665	-0.0566318926974665	-0.0566318926974665	-0.0566318926974665	-0.0566318926974665	-0.0566318926974665	-0.0566318926974665	-0.0566318926974665	-0.0566318926974665	-0.0566318926974665	-0.0566318926974665	-0.0566318926974665	-0.0566318926974665	-0.0566318926974665	-0.0566318926974665	-0.0566318926974665	-0.0566318926974665	-0.0566318926974665	-0.0566318926974665	-0.0566318926974665	-0.0566318926974665	-0.0566318926974665	-0.0566318926974665	-0.0566318926974665	-0.0566318926974665	-0.0566318926974665	-0.0566318926974665	-0.0566318926974665	-0.0566318926974665	-0.0566318926974665	-0.0566318926974665	-0.0566318926974665
-0.0407352210630899	-0.0407352210630899	-0.0407352210630899	-0.0407352210630899	-0.0407352210630899	-0.0407352210630899	-0.0407352210630899	-0.0407352210630899	-0.0407352210630899	-0.0407352210630899	-0.0407352210630899	-0.0407352210630899	-0.0407352210630899	-0.0407352210630899	-0.0407352210630899	-0.0407352210630899	-0.0407352210630899	-0.0407352210630899	-0.0407352210630899	-0.0407352210630899	-0.0407352210630899	-0.0407352210630899	-0.0407352210630899	-0.0407352210630899	-0.0407352210630899	-0.0407352210630899	-0.0407352210630899	-0.0407352210630899	-0.0407352210630899	-0.0407352210630899	-0.0407352210630899	-0.0407352210630899	-0.0407352210630899	-0.0407352210630899	-0.0407352210630899	-0.0407352210630899	-0.0407352210630899	-0.0407352210630899	-0.0407352210630899	-0.0407352210630899	-0.0407352210630899	-0.0407352210630899	-0.0407352210630899	-0.0407352210630899	-0.0407352210630899	-0.0407352210630899	-0.0407352210630899	-0.0407352210630899	-0.0407352210630899	-0.0407352210630899
-0.0248385494287134	-0.0248385494287134	-0.0248385494287134	-0.0248385494287134	-0.0248385494287134	-0.0248385494287134	-0.0248385494287134	-0.0248385494287134	-0.0248385494287134	-0.0248385494287134	-0.0248385494287134	-0.0248385494287134	-0.0248385494287134	-0.0248385494287134	-0.0248385494287134	-0.0248385494287134	-0.0248385494287134	-0.0248385494287134	-0.0248385494287134	-0.0248385494287134	-0.0248385494287134	-0.0248385494287134	-0.0248385494287134	-0.0248385494287134	-0.0248385494287134	-0.0248385494287134	-0.0248385494287134	-0.0248385494287134	-0.0248385494287134	-0.0248385494287134	-0.0248385494287134	-0.0248385494287134	-0.0248385494287134	-0.0248385494287134	-0.0248385494287134	-0.0248385494287134	-0.0248385494287134	-0.0248385494287134	-0.0248385494287134	-0.0248385494287134	-0.0248385494287134	-0.0248385494287134	-0.0248385494287134	-0.0248385494287134	-0.0248385494287134	-0.0248385494287134	-0.0248385494287134	-0.0248385494287134	-0.0248385494287134	-0.0248385494287134
-0.00894187779433681	-0.00894187779433681	-0.00894187779433681	-0.00894187779433681	-0.00894187779433681	-0.00894187779433681	-0.00894187779433681	-0.00894187779433681	-0.00894187779433681	-0.00894187779433681	-0.00894187779433681	-0.00894187779433681	-0.00894187779433681	-0.00894187779433681	-0.00894187779433681	-0.00894187779433681	-0.00894187779433681	-0.00894187779433681	-0.00894187779433681	-0.00894187779433681	-0.00894187779433681	-0.00894187779433681	-0.00894187779433681	-0.00894187779433681	-0.00894187779433681	-0.00894187779433681	-0.00894187779433681	-0.00894187779433681	-0.00894187779433681	-0.00894187779433681	-0.00894187779433681	-0.00894187779433681	-0.00894187779433681	-0.00894187779433681	-0.00894187779433681	-0.00894187779433681	-0.00894187779433681	-0.00894187779433681	-0.00894187779433681	-0.00894187779433681	-0.00894187779433681	-0.00894187779433681	-0.00894187779433681	-0.00894187779433681	-0.00894187779433681	-0.00894187779433681	-0.00894187779433681	-0.00894187779433681	-0.00894187779433681	-0.00894187779433681
0.00695479384003974	0.00695479384003974	0.00695479384003974	0.00695479384003974	0.00695479384003974	0.00695479384003974	0.00695479384003974	0.00695479384003974	0.00695479384003974	0.00695479384003974	0.00695479384003974	0.00695479384003974	0.00695479384003974	0.00695479384003974	0.00695479384003974	0.00695479384003974	0.00695479384003974	0.00695479384003974	0.00695479384003974	0.00695479384003974	0.00695479384003974	0.00695479384003974	0.00695479384003974	0.00695479384003974	0.00695479384003974	0.00695479384003974	0.00695479384003974	0.00695479384003974	0.00695479384003974	0.00695479384003974	0.00695479384003974	0.00695479384003974	0.00695479384003974	0.00695479384003974	0.00695479384003974	0.00695479384003974	0.00695479384003974	0.00695479384003974	0.00695479384003974	0.00695479384003974	0.00695479384003974	0.00695479384003974	0.00695479384003974	0.00695479384003974	0.00695479384003974	0.00695479384003974	0.00695479384003974	0.00695479384003974	0.00695479384003974	0.00695479384003974
0.0228514654744163	0.0228514654744163	0.0228514654744163	0.0228514654744163	0.0228514654744163	0.0228514654744163	0.0228514654744163	0.0228514654744163	0.0228514654744163	0.0228514654744163	0.0228514654744163	0.0228514654744163	0.0228514654744163	0.0228514654744163	0.0228514654744163	0.0228514654744163	0.0228514654744163	0.0228514654744163	0.0228514654744163	0.0228514654744163	0.0228514654744163	0.0228514654744163	0.0228514654744163	0.0228514654744163	0.0228514654744163	0.0228514654744163	0.0228514654744163	0.0228514654744163	0.0228514654744163	0.0228514654744163	0.0228514654744163	0.0228514654744163	0.0228514654744163	0.0228514654744163	0.0228514654744163	0.0228514654744163	0.0228514654744163	0.0228514654744163	0.0228514654744163	0.0228514654744163	0.0228514654744163	0.0228514654744163	0.0228514654744163	0.0228514654744163	0.0228514654744163	0.0228514654744163	0.0228514654744163	0.0228514654744163	0.0228514654744163	0.0228514654744163
0.0387481371087928	0.0387481371087928	0.0387481371087928	0.0387481371087928	0.0387481371087928	0.0387481371087928	0.0387481371087928	0.0387481371087928	0.0387481371087928	0.0387481371087928	0.0387481371087928	0.0387481371087928	0.0387481371087928	0.0387481371087928	0.0387481371087928	0.0387481371087928	0.0387481371087928	0.0387481371087928	0.0387481371087928	0.0387481371087928	0.0387481371087928	0.0387481371087928	0.0387481371087928	0.0387481371087928	0.0387481371087928	0.0387481371087928	0.0387481371087928	0.0387481371087928	0.0387481371087928	0.0387481371087928	0.0387481371087928	0.0387481371087928	0.0387481371087928	0.0387481371087928	0.0387481371087928	0.0387481371087928	0.0387481371087928	0.0387481371087928	0.0387481371087928	0.0387481371087928	0.0387481371087928	0.0387481371087928	0.0387481371087928	0.0387481371087928	0.0387481371087928	0.0387481371087928	0.0387481371087928	0.0387481371087928	0.0387481371087928	0.0387481371087928
0.0546448087431694	0.0546448087431694	0.0546448087431694	0.0546448087431694	0.0546448087431694	0.0546448087431694	0.0546448087431694	0.0546448087431694	0.0546448087431694	0.0546448087431694	0.0546448087431694	0.0546448087431694	0.0546448087431694	0.0546448087431694	0.0546448087431694	0.0546448087431694	0.0546448087431694	0.0546448087431694	0.0546448087431694	0.0546448087431694	0.0546448087431694	0.0546448087431694	0.0546448087431694	0.0546448087431694	0.0546448087431694	0.0546448087431694	0.0546448087431694	0.0546448087431694	0.0546448087431694	0.0546448087431694	0.0546448087431694	0.0546448087431694	0.0546448087431694	0.0546448087431694	0.0546448087431694	0.0546448087431694	0.0546448087431694	0.0546448087431694	0.0546448087431694	0.0546448087431694	0.0546448087431694	0.0546448087431694	0.0546448087431694	0.0546448087431694	0.0546448087431694	0.0546448087431694	0.0546448087431694	0.0546448087431694	0.0546448087431694	0.0546448087431694
0.070541480377546	0.070541480377546	0.070541480377546	0.070541480377546	0.070541480377546	0.070541480377546	0.070541480377546	0.070541480377546	0.070541480377546	0.070541480377546	0.070541480377546	0.070541480377546	0.070541480377546	0.070541480377546	0.070541480377546	0.070541480377546	0.070541480377546	0.070541480377546	0.070541480377546	0.070541480377546	0.070541480377546	0.070541480377546	0.070541480377546	0.070541480377546	0.070541480377546	0.070541480377546	0.070541480377546	0.070541480377546	0.070541480377546	0.070541480377546	0.070541480377546	0.070541480377546	0.070541480377546	0.070541480377546	0.070541480377546	0.070541480377546	0.070541480377546	0.070541480377546	0.070541480377546	0.070541480377546	0.070541480377546	0.070541480377546	0.070541480377546	0.070541480377546	0.070541480377546	0.070541480377546	0.070541480377546	0.070541480377546	0.070541480377546	0.070541480377546
0.0864381520119225	0.0864381520119225	0.0864381520119225	0.0864381520119225	0.0864381520119225	0.0864381520119225	0.0864381520119225	0.0864381520119225	0.0864381520119225	0.0864381520119225	0.0864381520119225	0.0864381520119225	0.0864381520119225	0.0864381520119225	0.0864381520119225	0.0864381520119225	0.0864381520119225	0.0864381520119225	0.0864381520119225	0.0864381520119225	0.0864381520119225	0.0864381520119225	0.0864381520119225	0.0864381520119225	0.0864381520119225	0.0864381520119225	0.0864381520119225	0.0864381520119225	0.0864381520119225	0.0864381520119225	0.0864381520119225	0.0864381520119225	0.0864381520119225	0.0864381520119225	0.0864381520119225	0.0864381520119225	0.0864381520119225	0.0864381520119225	0.0864381520119225	0.0864381520119225	0.0864381520119225	0.0864381520119225	0.0864381520119225	0.0864381520119225	0.0864381520119225	0.0864381520119225	0.0864381520119225	0.0864381520119225	0.0864381520119225	0.0864381520119225
0.102334823646299	0.102334823646299	0.102334823646299	0.102334823646299	0.102334823646299	0.102334823646299	0.102334823646299	0.102334823646299	0.102334823646299	0.102334823646299	0.102334823646299	0.102334823646299	0.102334823646299	0.102334823646299	0.102334823646299	0.102334823646299	0.102334823646299	0.102334823646299	0.102334823646299	0.102334823646299	0.102334823646299	0.102334823646299	0.102334823646299	0.102334823646299	0.102334823646299	0.102334823646299	0.102334823646299	0.102334823646299	0.102334823646299	0.102334823646299	0.102334823646299	0.102334823646299	0.102334823646299	0.102334823646299	0.102334823646299	0.102334823646299	0.102334823646299	0.102334823646299	0.102334823646299	0.102334823646299	0.102334823646299	0.102334823646299	0.102334823646299	0.102334823646299	0.102334823646299	0.102334823646299	0.102334823646299	0.102334823646299	0.102334823646299	0.102334823646299
0.118231495280676	0.118231495280676	0.118231495280676	0.118231495280676	0.118231495280676	0.118231495280676	0.118231495280676	0.118231495280676	0.118231495280676	0.118231495280676	0.118231495280676	0.118231495280676	0.118231495280676	0.118231495280676	0.118231495280676	0.118231495280676	0.118231495280676	0.118231495280676	0.118231495280676	0.118231495280676	0.118231495280676	0.118231495280676	0.118231495280676	0.118231495280676	0.118231495280676	0.118231495280676	0.118231495280676	0.118231495280676	0.118231495280676	0.118231495280676	0.118231495280676	0.118231495280676	0.118231495280676	0.118231495280676	0.118231495280676	0.118231495280676	0.118231495280676	0.118231495280676	0.118231495280676	0.118231495280676	0.118231495280676	0.118231495280676	0.118231495280676	0.118231495280676	0.118231495280676	0.118231495280676	0.118231495280676	0.118231495280676	0.118231495280676	0.118231495280676
0.134128166915052	0.134128166915052	0.134128166915052	0.134128166915052	0.134128166915052	0.134128166915052	0.134128166915052	0.134128166915052	0.134128166915052	0.134128166915052	0.134128166915052	0.134128166915052	0.134128166915052	0.134128166915052	0.134128166915052	0.134128166915052	0.134128166915052	0.134128166915052	0.134128166915052	0.134128166915052	0.134128166915052	0.134128166915052	0.134128166915052	0.134128166915052	0.134128166915052	0.134128166915052	0.134128166915052	0.134128166915052	0.134128166915052	0.134128166915052	0.134128166915052	0.134128166915052	0.134128166915052	0.134128166915052	0.134128166915052	0.134128166915052	0.134128166915052	0.134128166915052	0.134128166915052	0.134128166915052	0.134128166915052	0.134128166915052	0.134128166915052	0.134128166915052	0.134128166915052	0.134128166915052	0.134128166915052	0.134128166915052	0.134128166915052	0.134128166915052
0.150024838549429	0.150024838549429	0.150024838549429	0.150024838549429	0.150024838549429	0.150024838549429	0.150024838549429	0.150024838549429	0.150024838549429	0.150024838549429	0.150024838549429	0.150024838549429	0.150024838549429	0.150024838549429	0.150024838549429	0.150024838549429	0.150024838549429	0.150024838549429	0.150024838549429	0.150024838549429	0.150024838549429	0.150024838549429	0.150024838549429	0.150024838549429	0.150024838549429	0.150024838549429	0.150024838549429	0.150024838549429	0.150024838549429	0.150024838549429	0.150024838549429	0.150024838549429	0.150024838549429	0.150024838549429	0.150024838549429	0.150024838549429	0.150024838549429	0.150024838549429	0.150024838549429	0.150024838549429	0.150024838549429	0.150024838549429	0.150024838549429	0.150024838549429	0.150024838549429	0.150024838549429	0.150024838549429	0.150024838549429	0.150024838549429	0.150024838549429
0.165921510183805	0.165921510183805	0.165921510183805	0.165921510183805	0.165921510183805	0.165921510183805	0.165921510183805	0.165921510183805	0.165921510183805	0.165921510183805	0.165921510183805	0.165921510183805	0.165921510183805	0.165921510183805	0.165921510183805	0.165921510183805	0.165921510183805	0.165921510183805	0.165921510183805	0.165921510183805	0.165921510183805	0.165921510183805	0.165921510183805	0.165921510183805	0.165921510183805	0.165921510183805	0.165921510183805	0.165921510183805	0.165921510183805	0.165921510183805	0.165921510183805	0.165921510183805	0.165921510183805	0.165921510183805	0.165921510183805	0.165921510183805	0.165921510183805	0.165921510183805	0.165921510183805	0.165921510183805	0.165921510183805	0.165921510183805	0.165921510183805	0.165921510183805	0.165921510183805	0.165921510183805	0.165921510183805	0.165921510183805	0.165921510183805	0.165921510183805
0.181818181818182	0.181818181818182	0.181818181818182	0.181818181818182	0.181818181818182	0.181818181818182	0.181818181818182	0.181818181818182	0.181818181818182	0.181818181818182	0.181818181818182	0.181818181818182	0.181818181818182	0.181818181818182	0.181818181818182	0.181818181818182	0.181818181818182	0.181818181818182	0.181818181818182	0.181818181818182	0.181818181818182	0.181818181818182	0.181818181818182	0.181818181818182	0.181818181818182	0.181818181818182	0.181818181818182	0.181818181818182	0.181818181818182	0.181818181818182	0.181818181818182	0.181818181818182	0.181818181818182	0.181818181818182	0.181818181818182	0.181818181818182	0.181818181818182	0.181818181818182	0.181818181818182	0.181818181818182	0.181818181818182	0.181818181818182	0.181818181818182	0.181818181818182	0.181818181818182	0.181818181818182	0.181818181818182	0.181818181818182	0.181818181818182	0.181818181818182
0.197714853452558	0.197714853452558	0.197714853452558	0.197714853452558	0.197714853452558	0.197714853452558	0.197714853452558	0.197714853452558	0.197714853452558	0.197714853452558	0.197714853452558	0.197714853452558	0.197714853452558	0.197714853452558	0.197714853452558	0.197714853452558	0.197714853452558	0.197714853452558	0.197714853452558	0.197714853452558	0.197714853452558	0.197714853452558	0.197714853452558	0.197714853452558	0.197714853452558	0.197714853452558	0.197714853452558	0.197714853452558	0.197714853452558	0.197714853452558	0.197714853452558	0.197714853452558	0.197714853452558	0.197714853452558	0.197714853452558	0.197714853452558	0.197714853452558	0.197714853452558	0.197714853452558	0.197714853452558	0.197714853452558	0.197714853452558	0.197714853452558	0.197714853452558	0.197714853452558	0.197714853452558	0.197714853452558	0.197714853452558	0.197714853452558	0.197714853452558
0.213611525086935	0.213611525086935	0.213611525086935	0.213611525086935	0.213611525086935	0.213611525086935	0.213611525086935	0.213611525086935	0.213611525086935	0.213611525086935	0.213611525086935	0.213611525086935	0.213611525086935	0.213611525086935	0.213611525086935	0.213611525086935	0.213611525086935	0.213611525086935	0.213611525086935	0.213611525086935	0.213611525086935	0.213611525086935	0.213611525086935	0.213611525086935	0.213611525086935	0.213611525086935	0.213611525086935	0.213611525086935	0.213611525086935	0.213611525086935	0.213611525086935	0.213611525086935	0.213611525086935	0.213611525086935	0.213611525086935	0.213611525086935	0.213611525086935	0.213611525086935	0.213611525086935	0.213611525086935	0.213611525086935	0.213611525086935	0.213611525086935	0.213611525086935	0.213611525086935	0.213611525086935	0.213611525086935	0.213611525086935	0.213611525086935	0.213611525086935
0.229508196721311	0.229508196721311	0.229508196721311	0.229508196721311	0.229508196721311	0.229508196721311	0.229508196721311	0.229508196721311	0.229508196721311	0.229508196721311	0.229508196721311	0.229508196721311	0.229508196721311	0.229508196721311	0.229508196721311	0.229508196721311	0.229508196721311	0.229508196721311	0.229508196721311	0.229508196721311	0.229508196721311	0.229508196721311	0.229508196721311	0.229508196721311	0.229508196721311	0.229508196721311	0.229508196721311	0.229508196721311	0.229508196721311	0.229508196721311	0.229508196721311	0.229508196721311	0.229508196721311	0.229508196721311	0.229508196721311	0.229508196721311	0.229508196721311	0.229508196721311	0.229508196721311	0.229508196721311	0.229508196721311	0.229508196721311	0.229508196721311	0.229508196721311	0.229508196721311	0.229508196721311	0.229508196721311	0.229508196721311	0.229508196721311	0.229508196721311
0.245404868355688	0.245404868355688	0.245404868355688	0.245404868355688	0.245404868355688	0.245404868355688	0.245404868355688	0.245404868355688	0.245404868355688	0.245404868355688	0.245404868355688	0.245404868355688	0.245404868355688	0.245404868355688	0.245404868355688	0.245404868355688	0.245404868355688	0.245404868355688	0.245404868355688	0.245404868355688	0.245404868355688	0.245404868355688	0.245404868355688	0.245404868355688	0.245404868355688	0.245404868355688	0.245404868355688	0.245404868355688	0.245404868355688	0.245404868355688	0.245404868355688	0.245404868355688	0.245404868355688	0.245404868355688	0.245404868355688	0.245404868355688	0.245404868355688	0.245404868355688	0.245404868355688	0.245404868355688	0.245404868355688	0.245404868355688	0.245404868355688	0.245404868355688	0.245404868355688	0.245404868355688	0.245404868355688	0.245404868355688	0.245404868355688	0.245404868355688
0.261301539990065	0.261301539990065	0.261301539990065	0.261301539990065	0.261301539990065	0.261301539990065	0.261301539990065	0.261301539990065	0.261301539990065	0.261301539990065	0.261301539990065	0.261301539990065	0.261301539990065	0.261301539990065	0.261301539990065	0.261301539990065	0.261301539990065	0.261301539990065	0.261301539990065	0.261301539990065	0.261301539990065	0.261301539990065	0.261301539990065	0.261301539990065	0.261301539990065	0.261301539990065	0.261301539990065	0.261301539990065	0.261301539990065	0.261301539990065	0.261301539990065	0.261301539990065	0.261301539990065	0.261301539990065	0.261301539990065	0.261301539990065	0.261301539990065	0.261301539990065	0.261301539990065	0.261301539990065	0.261301539990065	0.261301539990065	0.261301539990065	0.261301539990065	0.261301539990065	0.261301539990065	0.261301539990065	0.261301539990065	0.261301539990065	0.261301539990065
0.277198211624441	0.277198211624441	0.277198211624441	0.277198211624441	0.277198211624441	0.277198211624441	0.277198211624441	0.277198211624441	0.277198211624441	0.277198211624441	0.277198211624441	0.277198211624441	0.277198211624441	0.277198211624441	0.277198211624441	0.277198211624441	0.277198211624441	0.277198211624441	0.277198211624441	0.277198211624441	0.277198211624441	0.277198211624441	0.277198211624441	0.277198211624441	0.277198211624441	0.277198211624441	0.277198211624441	0.277198211624441	0.277198211624441	0.277198211624441	0.277198211624441	0.277198211624441	0.277198211624441	0.277198211624441	0.277198211624441	0.277198211624441	0.277198211624441	0.277198211624441	0.277198211624441	0.277198211624441	0.277198211624441	0.277198211624441	0.277198211624441	0.277198211624441	0.277198211624441	0.277198211624441	0.277198211624441	0.277198211624441	0.277198211624441	0.277198211624441
0.293094883258818	0.293094883258818	0.293094883258818	0.293094883258818	0.293094883258818	0.293094883258818	0.293094883258818	0.293094883258818	0.293094883258818	0.293094883258818	0.293094883258818	0.293094883258818	0.293094883258818	0.293094883258818	0.293094883258818	0.293094883258818	0.293094883258818	0.293094883258818	0.293094883258818	0.293094883258818	0.293094883258818	0.293094883258818	0.293094883258818	0.293094883258818	0.293094883258818	0.293094883258818	0.293094883258818	0.293094883258818	0.293094883258818	0.293094883258818	0.293094883258818	0.293094883258818	0.293094883258818	0.293094883258818	0.293094883258818	0.293094883258818	0.293094883258818	0.293094883258818	0.293094883258818	0.293094883258818	0.293094883258818	0.293094883258818	0.293094883258818	0.293094883258818	0.293094883258818	0.293094883258818	0.293094883258818	0.293094883258818	0.293094883258818	0.293094883258818
0.308991554893194	0.308991554893194	0.308991554893194	0.308991554893194	0.308991554893194	0.308991554893194	0.308991554893194	0.308991554893194	0.308991554893194	0.308991554893194	0.308991554893194	0.308991554893194	0.308991554893194	0.308991554893194	0.308991554893194	0.308991554893194	0.308991554893194	0.308991554893194	0.308991554893194	0.308991554893194	0.308991554893194	0.308991554893194	0.308991554893194	0.308991554893194	0.308991554893194	0.308991554893194	0.308991554893194	0.308991554893194	0.308991554893194	0.308991554893194	0.308991554893194	0.308991554893194	0.308991554893194	0.308991554893194	0.308991554893194	0.308991554893194	0.308991554893194	0.308991554893194	0.308991554893194	0.308991554893194	0.308991554893194	0.308991554893194	0.308991554893194	0.308991554893194	0.308991554893194	0.308991554893194	0.308991554893194	0.308991554893194	0.308991554893194	0.308991554893194
0.324888226527571	0.324888226527571	0.324888226527571	0.324888226527571	0.324888226527571	0.324888226527571	0.324888226527571	0.324888226527571	0.324888226527571	0.324888226527571	0.324888226527571	0.324888226527571	0.324888226527571	0.324888226527571	0.324888226527571	0.324888226527571	0.324888226527571	0.324888226527571	0.324888226527571	0.324888226527571	0.324888226527571	0.324888226527571	0.324888226527571	0.324888226527571	0.324888226527571	0.324888226527571	0.324888226527571	0.324888226527571	0.324888226527571	0.324888226527571	0.324888226527571	0.324888226527571	0.324888226527571	0.324888226527571	0.324888226527571	0.324888226527571	0.324888226527571	0.324888226527571	0.324888226527571	0.324888226527571	0.324888226527571	0.324888226527571	0.324888226527571	0.324888226527571	0.324888226527571	0.324888226527571	0.324888226527571	0.324888226527571	0.324888226527571	0.324888226527571
0.340784898161947	0.340784898161947	0.340784898161947	0.340784898161947	0.340784898161947	0.340784898161947	0.340784898161947	0.340784898161947	0.340784898161947	0.340784898161947	0.340784898161947	0.340784898161947	0.340784898161947	0.340784898161947	0.340784898161947	0.340784898161947	0.340784898161947	0.340784898161947	0.340784898161947	0.340784898161947	0.340784898161947	0.340784898161947	0.340784898161947	0.340784898161947	0.340784898161947	0.340784898161947	0.340784898161947	0.340784898161947	0.340784898161947	0.340784898161947	0.340784898161947	0.340784898161947	0.340784898161947	0.340784898161947	0.340784898161947	0.340784898161947	0.340784898161947	0.340784898161947	0.340784898161947	0.340784898161947	0.340784898161947	0.340784898161947	0.340784898161947	0.340784898161947	0.340784898161947	0.340784898161947	0.340784898161947	0.340784898161947	0.340784898161947	0.340784898161947
0.356681569796324	0.356681569796324	0.356681569796324	0.356681569796324	0.356681569796324	0.356681569796324	0.356681569796324	0.356681569796324	0.356681569796324	0.356681569796324	0.356681569796324	0.356681569796324	0.356681569796324	0.356681569796324	0.356681569796324	0.356681569796324	0.356681569796324	0.356681569796324	0.356681569796324	0.356681569796324	0.356681569796324	0.356681569796324	0.356681569796324	0.356681569796324	0.356681569796324	0.356681569796324	0.356681569796324	0.356681569796324	0.356681569796324	0.356681569796324	0.356681569796324	0.356681569796324	0.356681569796324	0.356681569796324	0.356681569796324	0.356681569796324	0.356681569796324	0.356681569796324	0.356681569796324	0.356681569796324	0.356681569796324	0.356681569796324	0.356681569796324	0.356681569796324	0.356681569796324	0.356681569796324	0.356681569796324	0.356681569796324	0.356681569796324	0.356681569796324
0.3725782414307	0.3725782414307	0.3725782414307	0.3725782414307	0.3725782414307	0.3725782414307	0.3725782414307	0.3725782414307	0.3725782414307	0.3725782414307	0.3725782414307	0.3725782414307	0.3725782414307	0.3725782414307	0.3725782414307	0.3725782414307	0.3725782414307	0.3725782414307	0.3725782414307	0.3725782414307	0.3725782414307	0.3725782414307	0.3725782414307	0.3725782414307	0.3725782414307	0.3725782414307	0.3725782414307	0.3725782414307	0.3725782414307	0.3725782414307	0.3725782414307	0.3725782414307	0.3725782414307	0.3725782414307	0.3725782414307	0.3725782414307	0.3725782414307	0.3725782414307	0.3725782414307	0.3725782414307	0.3725782414307	0.3725782414307	0.3725782414307	0.3725782414307	0.3725782414307	0.3725782414307	0.3725782414307	0.3725782414307	0.3725782414307	0.3725782414307
0.388474913065077	0.388474913065077	0.388474913065077	0.388474913065077	0.388474913065077	0.388474913065077	0.388474913065077	0.388474913065077	0.388474913065077	0.388474913065077	0.388474913065077	0.388474913065077	0.388474913065077	0.388474913065077	0.388474913065077	0.388474913065077	0.388474913065077	0.388474913065077	0.388474913065077	0.388474913065077	0.388474913065077	0.388474913065077	0.388474913065077	0.388474913065077	0.388474913065077	0.388474913065077	0.388474913065077	0.388474913065077	0.388474913065077	0.388474913065077	0.388474913065077	0.388474913065077	0.388474913065077	0.388474913065077	0.388474913065077	0.388474913065077	0.388474913065077	0.388474913065077	0.388474913065077	0.388474913065077	0.388474913065077	0.388474913065077	0.388474913065077	0.388474913065077	0.388474913065077	0.388474913065077	0.388474913065077	0.388474913065077	0.388474913065077	0.388474913065077
0.404371584699454	0.404371584699454	0.404371584699454	0.404371584699454	0.404371584699454	0.404371584699454	0.404371584699454	0.404371584699454	0.404371584699454	0.404371584699454	0.404371584699454	0.404371584699454	0.404371584699454	0.404371584699454	0.404371584699454	0.404371584699454	0.404371584699454	0.404371584699454	0.404371584699454	0.404371584699454	0.404371584699454	0.404371584699454	0.404371584699454	0.404371584699454	0.404371584699454	0.404371584699454	0.404371584699454	0.404371584699454	0.404371584699454	0.404371584699454	0.404371584699454	0.404371584699454	0.404371584699454	0.404371584699454	0.404371584699454	0.404371584699454	0.404371584699454	0.404371584699454	0.404371584699454	0.404371584699454	0.404371584699454	0.404371584699454	0.404371584699454	0.404371584699454	0.404371584699454	0.404371584699454	0.404371584699454	0.404371584699454	0.404371584699454	0.404371584699454
[truncated: 188 more columns]
