# Supplementary material for: Performance Comparison of Centered and Tilted Blunt and Lighthouse Tip Cannulae for Drainage in Extracorporeal Life Support
Source: Cardiovasc Eng Technol. 2025 Feb 10;16(2):238–50. doi: 10.1007/s13239-024-00770-x (PMC11933157; doi:10.1007/s13239-024-00770-x)
Supplement: Supplementary file 2 — Supplementary file2 (ZIP 41,511 KB) [file 13239_2024_770_MOESM2_ESM.zip › avg_velocity/rc_1.32_mm/Blunt_Qc_1.3_Lmin_Qo_2.6_Lmin_rc_1.32_mm/U_ms.csv]

0.0143693593649108	0.0117800776879259	0.0183536966787431	0.0157916449277428	0.0223902388071276	0.0305549999471117	0.0362808921034368	0.0375128970889479	0.0381071992893025	0.038088891318535	0.0433911803055561	0.0358567397946521	0.0329188065543762	0.0285430696781825	0.0278710515518146	0.0289296626803532	0.03593860677115	0.031358369943524	0.0327775619127395	0.0377587076078125	0.0549089762993329	0.05745003623984	0.056705076300047	0.056493327247581	0.0576300462566828	0.0609133640153183	0.0617779433057177	0.0598622419524551	0.0597067485266316	0.0606698290868581	0.0621219299086799	0.0610033981357403	0.0604511257438169	0.0609787947055115	0.0608025029341224	0.0611911655993922	0.0610445875995215	0.0624230168065445	0.0609080615717297	0.0610498481138807	0.0616680848355733	0.0624031667939762	0.0610531909550492	0.0603908245852719	0.0595395910250882	0.0593540549515628	0.0610079218368642	0.0605372702681903	0.0614216755832103	0.0610938143316517
0.0475267569742984	0.0403680037496514	0.0418498293859644	0.0403559656606635	0.0524922541529482	0.0667658694142298	0.0707677193493245	0.0716239163139727	0.0748048763072619	0.0755925330907625	0.0829405767156683	0.0740046681778559	0.0691785429060202	0.0598791610352422	0.0592519163991542	0.0618212540137826	0.0682301188399281	0.0680225361107467	0.0714770166768857	0.0795758928886269	0.0908519902100524	0.0925846526209564	0.0911071961409301	0.0913681351629315	0.0925692998801873	0.0944296950753288	0.0951338510334024	0.0936009785332932	0.0932089332551216	0.0933545143215615	0.0941939977332946	0.0931650904404384	0.0928841798196197	0.0942276358195125	0.0939807078597163	0.0937799232865393	0.0928353379734013	0.0920200913027596	0.0929636801366761	0.0924445945736721	0.0941295739975329	0.0948845330791434	0.0949598095302289	0.0940902483547096	0.0923585079326423	0.0925399732656286	0.0935506963882382	0.0931050890034937	0.0936859105165872	0.0928572492745781
0.107767407411481	0.0995746624142505	0.0939870308556383	0.0941111540924718	0.112172817634534	0.128852253329009	0.132054477374707	0.130875167579853	0.130956155319999	0.132798581583497	0.134188851667351	0.132833486460462	0.131908967164974	0.131598964131454	0.132712488242875	0.13199899404643	0.130851871705688	0.131365782713512	0.131073338800967	0.132263860080001	0.133717500161589	0.134745600749698	0.135393954098491	0.135805883029134	0.135170935224292	0.135377291048013	0.137062781259026	0.137217612418775	0.137152647321873	0.135795010328585	0.135490588964043	0.134712550637887	0.135651954440759	0.135840285692153	0.135475711440132	0.135938079104611	0.134890780238021	0.134124568452704	0.134771365054658	0.134107144004892	0.135211298679415	0.135140563132645	0.135109986022112	0.133213924410733	0.133544814672972	0.134215508664624	0.134556488286075	0.133810803257333	0.134029829174398	0.133173758621976
0.178762452564568	0.187131689923529	0.186662634986981	0.183687739186421	0.183193704251446	0.183610580490498	0.182908016736005	0.180096877513761	0.180005048441921	0.179860887348436	0.179148339384267	0.177706772394199	0.1792860584789	0.182752761997359	0.184475246336226	0.185589458830778	0.186055465055303	0.186697847165169	0.18530487107048	0.182819228683013	0.184597590632533	0.185704348041969	0.185112803206529	0.18395296560697	0.185121296870423	0.186170607204499	0.186916604303666	0.185710577754581	0.186513220163892	0.185527717231456	0.185052303388033	0.184827175107389	0.184794829190883	0.18558020152689	0.183783410219071	0.184916151912884	0.185090831495467	0.184744305633392	0.184639631143279	0.183947172758888	0.184184353095467	0.18406442638686	0.184325150681244	0.182107952505897	0.1828175279801	0.183568142148865	0.18388862538901	0.183607485676194	0.183952776797691	0.182603282108737
0.21528787286783	0.222986967730833	0.223887212812932	0.222433569239606	0.222089773177598	0.2218213305836	0.22242602674752	0.220542466575759	0.221704262727379	0.222018261329739	0.220801954908879	0.218126073163618	0.218243819012923	0.222086852836579	0.223255448052621	0.223932203585759	0.224639628973365	0.224250163833175	0.224113979768483	0.223817278520393	0.224541198361528	0.226042874720112	0.225291880576577	0.224406512649344	0.22408997674665	0.22552298231042	0.225208347757758	0.224728684243578	0.224114265296031	0.225813032594824	0.225457342967664	0.225856087071864	0.224082616364249	0.223750096823566	0.222599931136152	0.223371074247377	0.223156639907392	0.222926902534208	0.223431357663357	0.223084104952271	0.223378149159005	0.222470983511398	0.222057328243384	0.221155347285511	0.221976804989394	0.221994957137859	0.221342255810306	0.222600708601152	0.221994432298596	0.221932642467885
0.246338936136713	0.25417286387583	0.25521327170054	0.253304672397934	0.253560538664495	0.251635603597859	0.25332485091764	0.252486829152597	0.253002237632899	0.253161178481665	0.252347629448021	0.249864285077561	0.250758651664668	0.252765558772174	0.255078251462941	0.253769080627705	0.254168038693044	0.25460907678537	0.255156490893977	0.255799509067697	0.256612175969402	0.256765412115149	0.256111814262887	0.2559295526152	0.254898741388995	0.25639203539344	0.255541538390998	0.256130764883549	0.255549397893041	0.255874410852589	0.255319082396122	0.255292218648289	0.254024953338366	0.25417884076399	0.253317221416015	0.254116380406267	0.252758700944376	0.252881639318531	0.253359394215325	0.253730351816377	0.253960647583563	0.253388649149921	0.252971196462032	0.253242059227047	0.252913065914683	0.25338291827307	0.253261969564336	0.253005882466716	0.252698770988677	0.252693687928355
0.272813737366718	0.277709522815563	0.278258049283631	0.27719637774717	0.278329905223697	0.278389692699502	0.278709786170982	0.27834056362245	0.277842079618675	0.278403224201469	0.278224809539287	0.278542001434284	0.278737500199302	0.278491215400386	0.279104279582453	0.277480180377679	0.277269148323553	0.277414493428073	0.277853515397264	0.278883551685011	0.278810891396411	0.279450098864624	0.279483587459086	0.278515516667637	0.278180189713813	0.279227414345511	0.278179713105937	0.279380358746714	0.279190439408014	0.279771628461889	0.278986334902869	0.279224995906168	0.278005990372783	0.27765617344944	0.277287329087227	0.277471397495783	0.276897806659844	0.277677055823793	0.277449193172599	0.277610158802872	0.278006500989606	0.278460756469529	0.277856314123646	0.277975479321367	0.2777132267818	0.277311469422318	0.27687944069218	0.275668799344546	0.275723155239279	0.27706071434869
0.29093539104726	0.294630911908845	0.294772947187562	0.294593084590143	0.295854524661157	0.295963710503569	0.294569208605075	0.294364024017742	0.293612670963411	0.294077372839728	0.293684646417393	0.294324642081309	0.294628506244149	0.295362662523261	0.296356829874037	0.295014978540102	0.293618262738554	0.292741978039356	0.293853377130875	0.295904220364762	0.294986978501637	0.295799799011371	0.295563887168824	0.295037444942262	0.295052620768367	0.295278063191769	0.294485982065507	0.29493286504131	0.294633863817435	0.294887998551603	0.294757648043533	0.294442225664212	0.294231589056372	0.294322747799915	0.294098901923474	0.294486455550692	0.295018142451052	0.295670570968928	0.29475971174513	0.294125637726123	0.293871233929509	0.29487320488615	0.294238560720466	0.29439878391666	0.293774583961485	0.293363472381128	0.292347031156314	0.292066917503122	0.293175401079601	0.293525424015413
0.302036744884479	0.306733651737439	0.307738573864581	0.308213718475226	0.309004588252708	0.308416658926173	0.306715458539775	0.306617261448481	0.306472295864521	0.306714164893883	0.30622862245889	0.307022054972446	0.306997459178617	0.307263048541074	0.30787608175172	0.30741303663353	0.306161675616847	0.305760772057975	0.306196042823123	0.307519904274994	0.306998533128974	0.307172135808838	0.307187359554064	0.307095463599851	0.307378547244855	0.307399264286891	0.306573862708906	0.306968077689854	0.307562645120263	0.30768725952807	0.307235325911159	0.30743886038318	0.306847331757347	0.306977881266024	0.306614858083221	0.307348320017702	0.306776877337969	0.307537751052627	0.307073219618485	0.306260176773121	0.30604156100738	0.307343201443862	0.307204439370294	0.307131889823688	0.3072667143537	0.306432710243442	0.305956036110149	0.305948016300485	0.306422088834389	0.306431655511831
0.310700606277196	0.315988547405548	0.316198021577313	0.317513736551799	0.317777797470357	0.31727247366523	0.315637783313122	0.315408554881863	0.315386553817502	0.315970746162434	0.315822131458053	0.315385289865566	0.315009342629443	0.315632309547326	0.316326388154357	0.316449524421984	0.315463164083647	0.315430172082283	0.315757131642501	0.3155302547966	0.315802346141974	0.316110542272684	0.316271924782263	0.315909931775359	0.316062528904889	0.316151610150216	0.315317593719522	0.315183779806007	0.315390664017505	0.315044722865205	0.315307235752072	0.315409679959195	0.315470825323172	0.31587507129739	0.31584926628389	0.315772894988804	0.315730887890855	0.316124735700069	0.315904461160644	0.315803669765704	0.315629261374676	0.316823257755053	0.316049920839551	0.316321319912624	0.316519456954461	0.315562344198201	0.314723107053269	0.314854528332228	0.315004810752544	0.3153697039733
0.317560675259536	0.321875952543177	0.321380910937651	0.323092609017747	0.322874983940053	0.322766705154336	0.32225525337956	0.322439724814027	0.322937808148104	0.322630289045282	0.321858853508199	0.321681556116619	0.321234636775656	0.321952167476587	0.321516177356887	0.321794015192569	0.321116618883152	0.321613490754896	0.321299589296628	0.32085978143117	0.32154065062766	0.32168599857099	0.321734723344668	0.321101272955528	0.321133793799531	0.321432065250421	0.320924020757809	0.321017686625132	0.321442705083353	0.320813653544456	0.320939978789729	0.320139561383221	0.32043054552269	0.320905443383936	0.321203546124324	0.320926719841947	0.320866436936952	0.321194430675792	0.321369745328646	0.321369232469163	0.321272303559631	0.322075046462829	0.321001877971415	0.321507934218009	0.321576018713314	0.321036711707791	0.320909904517679	0.320507860239631	0.320284742631606	0.320458827511802
0.321273068079656	0.325383293320021	0.325013881621552	0.325691895258677	0.32507950359079	0.325236110426433	0.32559611487505	0.325744418701306	0.325553521591145	0.325664582297488	0.325287871364594	0.325178273610796	0.32461537785104	0.325476685753128	0.325369290944576	0.325644693024172	0.324870273613494	0.325163157882305	0.324725608233732	0.324339668839264	0.324462012198763	0.324619524955578	0.324453497215403	0.324673519129091	0.323807925588518	0.324608312335873	0.323822628014604	0.324352291268982	0.324914423218416	0.324615811876759	0.324754973598052	0.323337222864481	0.323565116458709	0.323722181364796	0.324781045715222	0.32423584533934	0.324096739769716	0.323676938250116	0.323787496430243	0.324513180279763	0.324628317886863	0.325099595725495	0.32407783442808	0.323680434273492	0.323680159817304	0.323461010979749	0.324417996273423	0.323777020141175	0.323500164136453	0.323323067817813
0.321231230146418	0.325778123300851	0.325482178624116	0.325621167007648	0.325366502267583	0.3254511191997	0.325065076075101	0.325319986258713	0.325699374530456	0.325347832916253	0.325610538274464	0.325139356217294	0.325547320834399	0.326104491934298	0.325422982784784	0.325846815613847	0.324291187976175	0.325391028737662	0.325262717176763	0.325145405239625	0.325241046237662	0.325522332887304	0.324846964482084	0.32453801084321	0.324063138786751	0.325349428810287	0.324425836499943	0.325148954320368	0.325002308132271	0.32490234737325	0.324093456770671	0.324114410058508	0.324507781884384	0.324928263242295	0.325325080844605	0.323938771327059	0.324296917774279	0.323904024259564	0.324443516752958	0.324370877471555	0.324184726284596	0.324806028495683	0.324177882111476	0.324217521584786	0.323943898701211	0.324503544789556	0.324565873341314	0.324093418219627	0.324086634200898	0.324302314182491
0.31864630984738	0.323537014762443	0.323134893609409	0.323071465330897	0.322682745350046	0.322601059972248	0.322886298614991	0.322988122598821	0.322302663556925	0.322582887895334	0.322260164095704	0.323146706268465	0.323549632281019	0.323033661489157	0.323410127404326	0.323184372484678	0.322574005995731	0.32305761284464	0.323039197141019	0.322605888448055	0.323190033895839	0.323327844882764	0.322571463670703	0.322347980310349	0.322010421824457	0.322785489080052	0.322152648978367	0.322561624325522	0.322233204736737	0.322420437453677	0.321598046490881	0.322149424032995	0.322131005774444	0.323037505096477	0.322932634160685	0.32232872392142	0.322478374479322	0.321621813295301	0.321598615047825	0.321765517794524	0.321840185945321	0.322751128119158	0.322738249117758	0.322231583179857	0.322030450738856	0.321975637568546	0.322166494992137	0.322118589555913	0.321998991638324	0.322564761750372
0.313542375383458	0.318231439568521	0.317354906870847	0.317263512619594	0.316921790847945	0.317545158719407	0.317395758005207	0.317607001919753	0.317733130776123	0.317603007230944	0.317755953647702	0.317446122929972	0.317350818075474	0.317041837070469	0.31654253523381	0.316941683754938	0.317539763844153	0.318009584407862	0.317197670699329	0.317297712619939	0.317523132929007	0.317783786962835	0.317337134044225	0.317083415763542	0.317154622268955	0.317293407507215	0.317203268265644	0.317023030576209	0.316950719035466	0.317232608790375	0.316091297011892	0.316580061695388	0.316660625657919	0.316852481434347	0.317012165029462	0.316454155742409	0.317121192551419	0.31670144519632	0.316631956852504	0.316188801092796	0.316614763313529	0.317543379807268	0.317500755637106	0.317924803392505	0.317273512726607	0.317540462816045	0.316974738891443	0.316182258543278	0.316656471569908	0.317099309297689
0.304166758821149	0.308859874953826	0.308116452684066	0.307799838373429	0.307926368296931	0.308431646766256	0.308734947425234	0.309048842552956	0.308671024001415	0.308779234002757	0.307677284913574	0.3072201957899	0.307221487164744	0.307431258559956	0.307270193230662	0.30754710155466	0.308195936081813	0.307337123550829	0.307457763510545	0.307341007497644	0.308136776125043	0.308577969528684	0.308237799564344	0.30751834417836	0.307008457155869	0.307391184833819	0.307234831731048	0.307600925314386	0.307344252882453	0.307652526626239	0.307507370927147	0.307988831408301	0.307861369162692	0.306942486665881	0.307691363255585	0.307365813249889	0.307731815338369	0.30778826082465	0.30773205817021	0.30728826898674	0.307352745354046	0.308199175164462	0.307749113146849	0.308526686731357	0.308233265217681	0.307891327242233	0.307519088173786	0.307615294237028	0.308124575258667	0.308238520281524
0.28961281336222	0.293508535535002	0.292257313052264	0.292652985563628	0.293094387563057	0.293498669930825	0.293513155443409	0.293835814716879	0.294055359171049	0.294561630088484	0.293704220554369	0.292507300341235	0.292904629695892	0.292259796727469	0.292720128226812	0.292799856017744	0.29317978516803	0.292929538582118	0.292179346033472	0.292794485073662	0.292727153941856	0.293908266154199	0.292450242977764	0.293110933597771	0.292642306214454	0.293172034704694	0.292930687959667	0.293179212296095	0.293134920324833	0.2930406123186	0.292773914485852	0.293355325165653	0.292932265202716	0.292673674331113	0.292315248658504	0.292407445356288	0.292449960402579	0.292963301746322	0.292510431776195	0.292787165257861	0.292773027527936	0.294001386913151	0.293547692552488	0.293929154064232	0.293849033495494	0.294164311350978	0.293128791276437	0.293608020395851	0.294095317868588	0.293767967148689
0.264862971573081	0.269663919151735	0.268804840794547	0.269378003310775	0.270215141552862	0.270257508952625	0.269192927124533	0.269199650648211	0.270057473740224	0.271378790908288	0.270562788886979	0.270090427275706	0.269978699335371	0.270016640859415	0.26990192702993	0.2704789729536	0.269003194664721	0.269140417109476	0.269160524431817	0.269966748113981	0.270788903483903	0.270529476525864	0.269183974481775	0.269213699438207	0.269150871454538	0.269853444832599	0.269547211256671	0.27061307739097	0.270790987028785	0.271261963527695	0.270095320334449	0.27082219574624	0.270433021073129	0.270977847861564	0.270695777501539	0.270290188031918	0.271368446567128	0.271136422759284	0.270677884139029	0.270330530820502	0.270534542099115	0.272348738210178	0.271500349365104	0.272030470093776	0.272304159746171	0.272764165236529	0.271718530367034	0.272073609053812	0.272365163112853	0.272271238402799
0.227771605946395	0.234189539636195	0.234973262850474	0.223745336252104	0.222774824906979	0.229148608509259	0.233194917564771	0.23297842596729	0.232545411829292	0.234377330292927	0.233096424186837	0.23450869357499	0.21225575652898	0.205506185373659	0.206416922613775	0.229291527821918	0.237166796361798	0.236390271575787	0.238416052258642	0.237815324978744	0.238084403040446	0.238295494368934	0.23879190930576	0.238276502330029	0.238074214266096	0.238913583898308	0.239502730847393	0.240172504269613	0.239994121714376	0.232445712751811	0.231438167507098	0.229195328344715	0.236198209985607	0.240305257603569	0.240890583457099	0.239915113675428	0.239977968145198	0.23638339126461	0.230158329389863	0.224705811437323	0.226419849435266	0.218519062005585	0.22240090293496	0.22270377538778	0.231899891925531	0.226512340120254	0.231005301867272	0.23517382122724	0.241470851004734	0.242892886298043
0.185138446578166	0.191982903466019	0.193038336092123	0.18316165655197	0.183599139289782	0.188206274214846	0.192760060000893	0.19179301631943	0.192198212954469	0.192860100842756	0.192337485417756	0.192406042064004	0.172620260192205	0.16593701139742	0.166313481428865	0.185980843574549	0.196524705355968	0.196199678997236	0.196843669151243	0.195567366119416	0.197430555073021	0.198719518603014	0.198184985823631	0.197867635664954	0.199444369261686	0.199797751986364	0.200984587978532	0.200435189825347	0.199543268703057	0.192544163247739	0.190264758958526	0.188654940446169	0.193821074977289	0.197986316504848	0.199604185542798	0.199078303129644	0.197202113645165	0.192654413047895	0.184593163961948	0.181597450086091	0.183111828133978	0.1772604208437	0.181352789143491	0.180979337505577	0.190078237902962	0.181305039103747	0.186866783720791	0.1926491996294	0.202724332994241	0.205021182284251
0.138406603607399	0.144492020765655	0.142900929715075	0.135065167082478	0.13600649216383	0.141724509602088	0.144974600135533	0.143361785542695	0.142250900105526	0.14575984358955	0.146824528069025	0.146064326925322	0.126837629029024	0.120173980970868	0.119189385946768	0.138015818250053	0.147958165549454	0.147899096945602	0.146706915785749	0.144922272230163	0.146727524498781	0.148236377881002	0.149697309021242	0.148682096887771	0.150289183385792	0.152566299395117	0.151850502043418	0.150733582090239	0.148278409818542	0.142708964133462	0.140467292971224	0.137934898442639	0.143498915243515	0.147908167455766	0.150852471156873	0.151700630427352	0.149039768146521	0.142767160314107	0.133978685904601	0.131237838381124	0.133739591471733	0.130810369859212	0.136726400169741	0.13836937735002	0.146294757536003	0.137421376607332	0.143856816105249	0.1484626340494	0.158147232979344	0.159848732178923
0.115532457406508	0.118287461623163	0.11418639060948	0.113648212371742	0.118581272139026	0.121420784135539	0.121283037532835	0.118853661616266	0.117765503098885	0.118774612130686	0.119160042441288	0.118507944502881	0.114932702930152	0.116676477097827	0.115347785722356	0.116673600673205	0.11913946092406	0.120032787143937	0.115735787086747	0.109446902821441	0.106436594507845	0.110274252958874	0.116348525600487	0.121998201687877	0.122173636110142	0.123861697772378	0.120079293358911	0.118345257503155	0.113147020511906	0.118426332877377	0.119519796308112	0.121457082783238	0.120699799454013	0.121840688959451	0.124127098524272	0.12361778627572	0.118160479959765	0.113486553787854	0.115844422682542	0.120784084018211	0.121359040378721	0.123310618447295	0.125766101653893	0.1262812765001	0.126549183041533	0.118085707425911	0.122039869207327	0.126462833044064	0.131580689999306	0.130712058704516
0.093763545422952	0.0956717047951136	0.0909965502131731	0.0898956639178215	0.0942336170226643	0.0968319207513204	0.0989428213751047	0.0932889256231824	0.0912000477522704	0.0920663691638264	0.0922619415959733	0.0926480794232871	0.0889099304172053	0.0945068978012006	0.0930370461535372	0.088860715182257	0.088321707472513	0.092583355426551	0.0958061530408088	0.0857198510010487	0.0757321193277606	0.0745437092152342	0.0800821384270973	0.094982165729769	0.0954236492598325	0.0980563596542301	0.0928651748641265	0.0888620881445117	0.0867314570220761	0.0939563136214248	0.0960431690670424	0.0976600588289635	0.0987600123479988	0.0957047432678021	0.0972232791793192	0.0958378632341182	0.0897984942487815	0.0899115099018951	0.0939378721414049	0.0984248556944092	0.101257983802518	0.101734244037256	0.104038324543796	0.10383736268691	0.10466753258631	0.103790197498881	0.107912292288062	0.110329485506642	0.106868385345672	0.10559599740241
0.0880264775798456	0.0878995116150691	0.0861225147359112	0.0843525280151169	0.0727808585540439	0.073387355886377	0.0743850418290719	0.0853389742842442	0.0801591500158661	0.0783678803361856	0.080402045417123	0.0836708184172011	0.0829162728934875	0.0914955652732059	0.0920369756101194	0.0803712385616659	0.0730732031082247	0.075393825533203	0.0734411592350568	0.0605062609771648	0.0493349681633679	0.0542669144072788	0.0652748518802206	0.0836249880945913	0.0790809864104755	0.0803612602851047	0.0719027591169192	0.0741130668181482	0.0716354612732088	0.0785448110670161	0.0823752317722527	0.0852017664309744	0.0864609889652566	0.0822986742795933	0.0771023989914841	0.0700095283956436	0.0604723677670575	0.0625479600053698	0.0705956530336401	0.0562445315208804	0.0620798022748427	0.0648359586226924	0.0956987218103193	0.0958389163759947	0.0945524556547897	0.0957668889150062	0.0988943688433427	0.100532230231815	0.0981142719822244	0.0981333744508545
0.111553024591824	0.116397831563814	0.11630849979347	0.115792484460673	0.105148169301466	0.103087381913518	0.103163782590292	0.115969924729579	0.117032801199109	0.11763210555369	0.123150632660814	0.123664455324858	0.122566643006943	0.125932995855773	0.124438727628381	0.122532576487462	0.117537188849735	0.12157612205133	0.121766989212041	0.122095871668859	0.117864180403344	0.120289515188166	0.122801570236496	0.123618446072029	0.125923866979668	0.127259122280898	0.126774782905358	0.123190752631171	0.126682522192399	0.126004298625247	0.125588087292363	0.124368784478753	0.123452380263407	0.121802383641856	0.123104324168983	0.12300882579278	0.125260372097598	0.126839407799223	0.127993153340085	0.0956091997829026	0.0958279212943302	0.0962255580069876	0.12749233035527	0.127659523114839	0.123939997386194	0.127520732908661	0.128693436365927	0.129667188213106	0.128871633433294	0.129124629918049
-0.0327367427717728	-0.0252303677623019	-0.0134600598970906	-0.00994294205856516	-0.01780525202519	-0.0156306627755931	-0.0105117752754048	-0.0105847604658527	-0.0101018897772528	-0.0102557156574685	-0.00919787407364889	-0.00685178675304249	-0.00749320727266654	-0.0033469198007315	7.29338647562724e-06	0.00264164123509112	-0.00401422720514722	-0.000649695368013932	0.00192250967220771	-0.00200305413211185	-0.00387550200772672	-0.00304795343744784	0.0058073119917995	0.00604768408805803	0.00936396262114205	0.0115337341540235	0.0179724478222855	0.010715666415562	0.01871965360175	0.0133917496595839	0.016098477634602	0.0201970245768075	0.0226237213376878	0.0231772920879285	0.0230004217102067	0.0232757544092771	0.0275500296473986	0.0268645464756148	0.0295474555824302	0.0162336793857375	0.0192181324388894	0.0200034667348381	0.036747273221261	0.0404674087263764	0.0347448572253355	0.0390049705752561	0.0420882528659988	0.0384209456633603	0.0427490187996455	0.0369380276811995
-0.380586670409061	-0.383682168952531	-0.388694928860734	-0.395157032793608	-0.392666506204486	-0.390165234377403	-0.385188281207833	-0.384187073891186	-0.383385300867555	-0.379798362941832	-0.377786591475956	-0.380228639132378	-0.382660567934349	-0.378353151117946	-0.383804498032814	-0.390734508546659	-0.385741985410551	-0.373761820134173	-0.364841214374067	-0.380832536114399	-0.388867754927242	-0.391426823599515	-0.384183264292813	-0.384169929066198	-0.359727517042517	-0.355273524837949	-0.35312543591168	-0.358718739754097	-0.351966087268821	-0.356114458512744	-0.346310130341843	-0.337857037760367	-0.329810773647303	-0.331724989763361	-0.327767531356609	-0.345092931909984	-0.357910556611455	-0.339757993055028	-0.329227767868336	-0.31375515932425	-0.301696310172683	-0.287897190655157	-0.310023632098882	-0.31042892505476	-0.327384741679039	-0.318664311538895	-0.313604162063089	-0.313786849958156	-0.304797447871041	-0.304500121744009
-0.736158500281025	-0.745463177555143	-0.747633918882427	-0.750842244269733	-0.751527941970416	-0.752779100807026	-0.750075881317763	-0.746897932649366	-0.746004476979734	-0.747254897839195	-0.748492320552385	-0.746915856216818	-0.749067261640095	-0.754937279830597	-0.757039662632212	-0.761203501531947	-0.76270087842704	-0.766590676229653	-0.766660312219997	-0.763506075737308	-0.765336086378425	-0.761554770279695	-0.76717322853705	-0.766238455941051	-0.764886731991077	-0.763529326644717	-0.770292963197072	-0.769522260498892	-0.769363558365691	-0.767249366396757	-0.767009066917269	-0.770852189084705	-0.775649351535532	-0.777922837671572	-0.780685558598108	-0.778683453962904	-0.776440409781636	-0.777551967562656	-0.775112624980261	-0.776431639589222	-0.779186075305709	-0.778370719851854	-0.781301716146684	-0.774110377807369	-0.781378256606482	-0.780454035244146	-0.784926349982579	-0.78093678207545	-0.778844710486079	-0.775771195888942
-0.848923846512351	-0.853287493093832	-0.85361487512581	-0.855380028885478	-0.858614716658313	-0.857654616593498	-0.855435365447258	-0.85455488441855	-0.855419418004102	-0.859024690471857	-0.860487993381398	-0.85937914510295	-0.86240288431107	-0.861823600098964	-0.862919789241878	-0.866849625881647	-0.868902446943119	-0.869478390670267	-0.869794955699157	-0.86499757358118	-0.865793344848674	-0.866962198510014	-0.869927784772573	-0.872493396363408	-0.872691733711706	-0.871696322536159	-0.874557357995574	-0.877602198166449	-0.875117108523754	-0.873968834903459	-0.872786192260049	-0.875159830405768	-0.876853032443909	-0.878671192442684	-0.879708899678686	-0.878379063978754	-0.878398028396033	-0.879798859166788	-0.881818435374053	-0.883397367686204	-0.885339880524799	-0.886349838247354	-0.884245441849148	-0.884717055064837	-0.882663714245576	-0.883379828550452	-0.885239705861415	-0.885386341687851	-0.88321445546834	-0.883406681624358
-0.899263981905748	-0.907320661188291	-0.905157041045241	-0.907896668845451	-0.909555595228949	-0.909497036475441	-0.911053073952169	-0.909359773464086	-0.911571078269073	-0.915401414349372	-0.913243326877436	-0.914522074352108	-0.912977761446149	-0.913886358138072	-0.918241603799596	-0.919149271462431	-0.919995086897505	-0.919468687991185	-0.919652646537783	-0.917953797651577	-0.920741003970604	-0.921977630198766	-0.922778540422754	-0.922818727814858	-0.926032544313092	-0.928951440774809	-0.929618806090959	-0.930825285799342	-0.929065801342731	-0.930390752500356	-0.930641932032914	-0.931895742148093	-0.933179621283521	-0.93408638836215	-0.930766497442854	-0.932128427114874	-0.934473291930178	-0.934573784114504	-0.939116589410372	-0.940357274938664	-0.941230733375018	-0.940708739564327	-0.938845355215405	-0.939616350878818	-0.935988428905634	-0.93934773852396	-0.939840674441882	-0.941448855130979	-0.941458280889872	-0.941579290036877
-0.924903748764429	-0.932347422316013	-0.931227070524956	-0.931168347489495	-0.93246726246929	-0.934032689141037	-0.936087901928645	-0.935569304215203	-0.935777075640112	-0.937730218546132	-0.936284110481422	-0.938237637506876	-0.938856065025014	-0.939909391026707	-0.944397379461812	-0.942125996685552	-0.942565672773431	-0.943950653529001	-0.944848380415958	-0.944033609700266	-0.945490114056368	-0.947359946479199	-0.948094400748239	-0.948856912797146	-0.950000398962443	-0.953015668267514	-0.955227041885267	-0.95499839592112	-0.955103231882771	-0.95602871739576	-0.956504942202145	-0.957843695144874	-0.959178063317856	-0.956689494230438	-0.957377002098565	-0.958938304603359	-0.961848997186947	-0.960812857797532	-0.963688854951586	-0.964156752107709	-0.962949127507096	-0.961388039729916	-0.964741953195522	-0.966384502141253	-0.964769845330803	-0.967349947146651	-0.967544357540154	-0.969600734864557	-0.968154371023028	-0.968204772085852
-0.93750734076081	-0.944121532483852	-0.944195915220651	-0.943789066057311	-0.94303081492085	-0.942598666109034	-0.94494834940753	-0.945728125823733	-0.947219190425219	-0.947877632962894	-0.948324908659726	-0.951182415506219	-0.953696026648463	-0.956360704631107	-0.958318785165196	-0.955952751908617	-0.955721565890495	-0.956496555618178	-0.958462922753329	-0.959579116141383	-0.960755427414375	-0.960745675816824	-0.961626209562242	-0.961663054766102	-0.962019591352344	-0.965122603857856	-0.967419169834592	-0.969098133478589	-0.970549915984602	-0.970205897870845	-0.971315190167626	-0.971893540212399	-0.974363076211716	-0.974697293219068	-0.974831217448755	-0.975324373260931	-0.976395549531993	-0.976111334365556	-0.975538959221778	-0.975930700520131	-0.976366891173398	-0.977748950452425	-0.981422582411047	-0.983319684957419	-0.983919713492528	-0.98429503241475	-0.985120344371492	-0.985067586329571	-0.985832216755564	-0.985595860554027
-0.94546986010947	-0.949516904984632	-0.948854307734409	-0.947578135231084	-0.948380424719486	-0.948261766249418	-0.950411066496077	-0.952248533812045	-0.953054371870205	-0.953428948074467	-0.955261215882109	-0.956415297793611	-0.961435943633183	-0.961847634274082	-0.964689938155444	-0.962379567895455	-0.96254995630387	-0.961525631645843	-0.964725611782261	-0.966341123301741	-0.967942041689332	-0.967926346190599	-0.968087638993769	-0.968245868834087	-0.97040762555361	-0.969318125045396	-0.973548442553788	-0.975712989085827	-0.975280739666572	-0.977248409645364	-0.977524671969669	-0.980638706639098	-0.982852348012139	-0.982237513462749	-0.982387289325742	-0.983613489625331	-0.984612507651412	-0.985724200616582	-0.985532891140828	-0.985447877229464	-0.986830983007551	-0.990924157983703	-0.993540233999608	-0.996588200722686	-0.996862842001098	-0.997692092353039	-0.997470014147049	-0.995936646160974	-0.998794157322461	-0.999644010965304
-0.943395993924647	-0.947737808890361	-0.949811770005002	-0.950498072741345	-0.948251804409571	-0.94883932165439	-0.9500856725114	-0.950636619576309	-0.954735420904313	-0.95250554233074	-0.954089962801454	-0.954472610084296	-0.960443370898977	-0.961514870907974	-0.963801154770274	-0.961983353937786	-0.964263744997486	-0.964754863338673	-0.965242792389944	-0.965452983304555	-0.967457336050476	-0.968890061395274	-0.971480866775343	-0.971873166921912	-0.973231133955296	-0.97300789825276	-0.977227788129295	-0.976490398729037	-0.978827707823395	-0.979121698319839	-0.980395566844656	-0.98423642639505	-0.985165307607857	-0.986304663020163	-0.985357123300283	-0.986680734255524	-0.988012946976561	-0.990238271700842	-0.991469900827858	-0.992190385452938	-0.993319561118308	-0.996271409071566	-1.00044617736289	-1.00305946702963	-1.00424524936893	-1.00502878204226	-1.00451483932493	-1.00263482425957	-1.00363171573279	-1.00640185381794
-0.939686193761663	-0.945018054806788	-0.94467805979833	-0.943739168400736	-0.945756665406501	-0.947161469063999	-0.948866211207007	-0.948018535102057	-0.951168034774129	-0.949929904430672	-0.952074683474364	-0.9533183663606	-0.95583567533725	-0.954920568174367	-0.955804666443657	-0.958616986923289	-0.960599413719774	-0.961952457120428	-0.961728034397717	-0.961639742341674	-0.963997284148631	-0.965832452652722	-0.968515125286632	-0.968622474674219	-0.97070619340469	-0.970037886455138	-0.971561336262265	-0.971287916637516	-0.973639597209444	-0.976482053932359	-0.979422364449227	-0.981966147035998	-0.980038935896359	-0.981846729751913	-0.983059995579747	-0.985549068953443	-0.988133453682518	-0.990939077522007	-0.991047595704602	-0.993512365227733	-0.995158126315803	-0.997520443285703	-1.00077571294482	-1.00302268950301	-1.00438480772881	-1.00565997716688	-1.00401655435015	-1.00339533446456	-1.00441037615585	-1.00702933010095
-0.936037262803183	-0.940544999820161	-0.941664136316488	-0.940428651006222	-0.94186180228613	-0.941549084782119	-0.944820266768302	-0.945327125574978	-0.947859489898622	-0.944805278417232	-0.949338740109378	-0.949816448875504	-0.949402808198972	-0.947585354780101	-0.948477746633928	-0.952311509868062	-0.955794829000479	-0.95703315970717	-0.956260445967325	-0.954413869646926	-0.954061210818894	-0.95890139887606	-0.962603605164488	-0.963432976960738	-0.964885565802453	-0.965403234799076	-0.967620099698082	-0.966088431080682	-0.969282115984745	-0.970515603908021	-0.973338436502509	-0.975335496514883	-0.974532467516374	-0.974836145282924	-0.977348834436331	-0.979651095237024	-0.978987876400878	-0.981045119647613	-0.983381464227754	-0.985339392147396	-0.985949428369142	-0.989600056936236	-0.991843882585225	-0.99532004223785	-0.996731226064911	-0.997948158443463	-0.998179115028932	-0.998719915560986	-1.00032441096322	-1.00137607978096
-0.933412803553108	-0.937459742994854	-0.937442802961645	-0.938709809684332	-0.939807600256957	-0.93845898608182	-0.940926485632121	-0.941604203408425	-0.94364721229213	-0.940980954681835	-0.94469001255268	-0.94564046364294	-0.943951301913291	-0.942061750545766	-0.944296969602986	-0.947667844648373	-0.947753163050535	-0.947395018618872	-0.945339556384996	-0.947319482303084	-0.947555176465648	-0.951672800469134	-0.952404235237505	-0.955656406107976	-0.956649986506317	-0.955394567750846	-0.958274782695817	-0.959877162616549	-0.961238874097604	-0.962654882766793	-0.963642755169094	-0.964830606774065	-0.964017948246851	-0.963435008129569	-0.967150692238062	-0.968821491804052	-0.967879862033179	-0.969238525369974	-0.971056938704192	-0.973708706117864	-0.974140170889932	-0.977519009082328	-0.978117065808131	-0.983537599082784	-0.985663012443345	-0.984881823321543	-0.985601729226734	-0.986993646274822	-0.98837616589534	-0.98866072802118
-0.933525010996904	-0.938035585802296	-0.937322201780082	-0.937514719680642	-0.938848040332595	-0.939220250047742	-0.94017429416353	-0.939999044178776	-0.941367234960653	-0.940151177730566	-0.942717093329609	-0.942939807656229	-0.940752168139802	-0.941252348815378	-0.944939445478758	-0.946328548925096	-0.946456328265826	-0.945816965145641	-0.942602179477542	-0.942390791720474	-0.941099601683109	-0.944554632353925	-0.945841825516597	-0.948547327806842	-0.950400487725957	-0.94971315745381	-0.952843245737901	-0.951748381978782	-0.953677810286107	-0.952969433130541	-0.953480083509147	-0.954367854063547	-0.953497240313916	-0.954360764304943	-0.956636067364792	-0.958565724480233	-0.956606047399183	-0.957340132197051	-0.957217242763989	-0.961300272399586	-0.960299869034038	-0.962008086789381	-0.962948362561249	-0.966410309425801	-0.968049482997598	-0.967897487695872	-0.968542089386411	-0.971402044366209	-0.973097435411034	-0.972711898730206
-0.9418543200336	-0.943116303821965	-0.942372594491699	-0.942092950377745	-0.944005616872378	-0.944954571852788	-0.94579747506584	-0.944183527617332	-0.9437096653825	-0.943392554932972	-0.943464696201869	-0.944962053934991	-0.943112046628358	-0.945081487911279	-0.945133237778079	-0.946458977273347	-0.945336055961465	-0.946082757057218	-0.943293843931834	-0.944387122953446	-0.942285476681185	-0.941485661386361	-0.943699293902311	-0.944419384670836	-0.946617977680356	-0.945294637774729	-0.945029365365451	-0.946651319167666	-0.947062770440073	-0.946960094472471	-0.945322634690502	-0.946380490638705	-0.945799607693753	-0.945431595386865	-0.947283886800327	-0.95073224030524	-0.948481364016446	-0.948817536793825	-0.949104258743384	-0.951887630794775	-0.951215739222577	-0.95128003492799	-0.950417633572917	-0.953134534424948	-0.952377063166476	-0.953184847229157	-0.953604671799896	-0.955213165382673	-0.956703525277867	-0.955813324701778
-0.951469559586884	-0.954623847366875	-0.955593087748201	-0.953118052632516	-0.954599026171502	-0.955250224576062	-0.954934565439952	-0.953925988628324	-0.952163596605341	-0.951540192879703	-0.951704161488763	-0.95160100809003	-0.951644319820068	-0.95250881150478	-0.951841845211818	-0.952121489098668	-0.950452101840845	-0.950147051168817	-0.949715201510836	-0.949448911104156	-0.947632530925936	-0.945706723805139	-0.947782708537374	-0.946665660156414	-0.948933817362762	-0.947004412049802	-0.947495081234409	-0.947156906527947	-0.946652740730355	-0.94667038053032	-0.945709976003091	-0.946301178705103	-0.943776809096043	-0.944301204029333	-0.94515030362736	-0.947071685213099	-0.948482501698097	-0.946373774126885	-0.944961782317614	-0.944949482376755	-0.945169742722128	-0.944241283782364	-0.945184513904201	-0.945277870568297	-0.943897225471053	-0.944446186844873	-0.942289671875172	-0.944417935514911	-0.944245483064237	-0.943127346340152
-0.966666484185888	-0.970587808879825	-0.970578399642805	-0.966834575088286	-0.968110809818336	-0.970724560564656	-0.969559875355706	-0.968797421474025	-0.966888062136712	-0.966323270874873	-0.966014040054556	-0.967347831210942	-0.967913876772761	-0.966346209768636	-0.96603825726463	-0.964785834192206	-0.962114804541653	-0.961337631030695	-0.961441236140935	-0.960042349359146	-0.960390578053241	-0.958565374568465	-0.959035430072124	-0.958301226952639	-0.958011555195211	-0.958110443338117	-0.956449192110855	-0.955840089914499	-0.956523766183476	-0.955593035230209	-0.954915585153723	-0.953890990013842	-0.953089803971034	-0.948517639130408	-0.949442724314359	-0.95023674077121	-0.949254560183732	-0.948557846337406	-0.948982000150762	-0.948126706325251	-0.949372661565646	-0.946584360714886	-0.945040366891214	-0.947594338536219	-0.945592229245367	-0.943329810750986	-0.941391983993467	-0.943218018511596	-0.943894180165601	-0.940784922617899
-0.984029382500467	-0.989390140250708	-0.986673973458263	-0.984722139328996	-0.984909700836953	-0.987940110993988	-0.987824260959035	-0.986752304185442	-0.983966417459034	-0.982692521454532	-0.982202268950511	-0.982480622143832	-0.982642134784478	-0.981218302978405	-0.981549565238358	-0.980695006437629	-0.980254681624799	-0.977966800761333	-0.97762636448819	-0.975795554977444	-0.975659239163562	-0.973036614693415	-0.972853213916282	-0.972639358835557	-0.970170122160406	-0.969391239742372	-0.968076500978002	-0.965729504897413	-0.966882406261233	-0.967117823583009	-0.968387136668801	-0.96586413684253	-0.964031976341919	-0.962003979939172	-0.961593470186615	-0.961371385962347	-0.961388672103318	-0.958380847181048	-0.957574143739927	-0.958566083646524	-0.958069001816364	-0.954790405198111	-0.954766697384173	-0.954178728825278	-0.952675830642703	-0.950971733534189	-0.948720285679317	-0.949762562803888	-0.948294297369915	-0.945352334267969
-0.984125789409543	-0.991143747972392	-0.989674108667743	-0.989573840522331	-0.991312209623424	-0.991502864412732	-0.991830437070827	-0.990724760055844	-0.986773289239567	-0.986369763556708	-0.987496625733559	-0.988227215842288	-0.987463689174162	-0.986882497025983	-0.986029984780439	-0.985577292576618	-0.985785385837457	-0.986293996757905	-0.985408566802664	-0.98267626835666	-0.980943628429134	-0.977961039395658	-0.976170969255304	-0.975917152808557	-0.97630643944435	-0.974843632389822	-0.972444311554942	-0.972094809484065	-0.972746326743803	-0.973789289270757	-0.973210131811533	-0.971979766579677	-0.968564063538852	-0.966810101760738	-0.966819737875481	-0.965862390150887	-0.966409909948405	-0.965709446998762	-0.964419999252882	-0.962648700405538	-0.959876062066537	-0.957675297367072	-0.958498757170367	-0.957014713230843	-0.956509623684348	-0.955848286979487	-0.95327989730042	-0.953598253136065	-0.952394618426671	-0.951580675508085
-0.934470018980522	-0.942707169075608	-0.949667225842445	-0.947734908846838	-0.948812537109366	-0.948886751760201	-0.947811729553995	-0.950055017305196	-0.945088341821519	-0.946408970464513	-0.946345970562488	-0.95107701530262	-0.952513852550707	-0.950910727499027	-0.953768106854547	-0.950498245710063	-0.951499764614535	-0.951429985491373	-0.949445545978327	-0.947424415863033	-0.946308695505956	-0.946232950111784	-0.944758523976679	-0.942463335390742	-0.942535614682602	-0.939559764417217	-0.935206244127866	-0.937097614236041	-0.941493350872049	-0.94560513231988	-0.944515158070988	-0.942466713461548	-0.940574485351326	-0.938896574707261	-0.938320877190135	-0.937269910126318	-0.938035255137661	-0.935310744456963	-0.93360812588606	-0.93550497379114	-0.93429290483415	-0.932603765616271	-0.931587307812803	-0.926978001793944	-0.9269680995975	-0.927055337972292	-0.922986205278723	-0.924300344372788	-0.921119652845796	-0.922202687509149
-0.742412667257957	-0.762406202954038	-0.775940704833904	-0.781152533112465	-0.796333953520171	-0.802225547521237	-0.802898667276361	-0.804928588846762	-0.80390708244613	-0.80217803452216	-0.809588565757371	-0.820186883955797	-0.817098291982498	-0.823625962101985	-0.825016017287891	-0.82962214863671	-0.829619580592059	-0.830675866167131	-0.83148234531384	-0.834383642201537	-0.833729302766838	-0.838490418599551	-0.83414648545547	-0.836549880352295	-0.827846750263292	-0.828198879284137	-0.8256261280568	-0.832674326678219	-0.844020393493433	-0.847822752785125	-0.854549105338696	-0.8500839545086	-0.846784639854728	-0.850411819393833	-0.852822892988868	-0.857378106412657	-0.859908794106497	-0.860291260699057	-0.853884961987172	-0.854954104506085	-0.857950619551009	-0.861200066128706	-0.857188551690763	-0.848665242156397	-0.847910705688488	-0.849017263955375	-0.843317105899067	-0.852834258875944	-0.850764137706557	-0.851793139304696
-0.243582845024727	-0.229807156537129	-0.231463451627281	-0.229412415354287	-0.240719964423725	-0.239246187638107	-0.252596118299319	-0.257531676304906	-0.265539421593445	-0.258615068488039	-0.260709255133087	-0.272420163587872	-0.28072613033585	-0.29235022805424	-0.296861667589662	-0.295476664237162	-0.298753978593149	-0.303662854250886	-0.308029357498871	-0.316472257473603	-0.321685331166669	-0.325987424759392	-0.334279426660998	-0.344443003106591	-0.344836374932468	-0.337485622372752	-0.342698337495679	-0.341038242061678	-0.345595261195977	-0.348814930497966	-0.354833157783622	-0.365131749555673	-0.358503354242305	-0.356897017388943	-0.374731633217107	-0.389287546425843	-0.407811564403527	-0.409673975239206	-0.40889561638297	-0.398797253941172	-0.400966805948846	-0.409121192996937	-0.408792987426067	-0.418723905646471	-0.430449286640478	-0.438153146872533	-0.439088982148811	-0.428136128924181	-0.429360702954467	-0.43148877250474
0.0699373893126308	0.0787448268051767	0.0738688112576716	0.072587708705903	0.0734124253357185	0.0770154037891908	0.0759378689519123	0.0792385822308817	0.0731406166506951	0.0734218326139589	0.0702883269415362	0.0717950133462393	0.0747136960455354	0.0736776858787683	0.0727749377323892	0.0647341638218333	0.0645951236584006	0.0619341680090964	0.057647959916688	0.0495786222367002	0.0533063908487298	0.0615119246583547	0.0653546816128341	0.0609863298450793	0.0577904736768951	0.0554027362671345	0.0606744169167086	0.060091109116704	0.0549714069347117	0.0473027155322103	0.0506060696997043	0.048517208407445	0.0577713293925883	0.0497502650586512	0.0529821978795618	0.0496423003873023	0.059575466065501	0.0536163225429453	0.0509083910542647	0.0469915182679374	0.047017391469663	0.050132830526977	0.0495585072779585	0.0455073766449485	0.0425253328617819	0.042413693009733	0.0363840831164073	0.0387010493523271	0.0450360925325449	0.0443973943753034
0.0749649078553662	0.0816674822492776	0.0844909035846504	0.0864789084164353	0.0852416321290855	0.0851164046517883	0.0847973254304826	0.0897645123826259	0.091461448535169	0.0920187172901454	0.0906169882062339	0.087991782519357	0.0893751609651806	0.0901535012839851	0.0917331575211716	0.0896117656477899	0.0888133382473618	0.0935274957277731	0.0906243138132076	0.0869756858693468	0.0852880487795921	0.0905285102932769	0.0945932828579782	0.0938149607075599	0.0936855609738646	0.0910372491305201	0.0911644764929568	0.0946723865648355	0.0940957471020363	0.093432754178419	0.0901823356204346	0.0881683625151646	0.0938497841390542	0.0919250571572193	0.0913458475206621	0.0874626161135728	0.0916166655744136	0.0910739983258147	0.0927816261479684	0.0946246017496642	0.0933098314461089	0.0914676676022428	0.0903350150470765	0.0894519714810098	0.0906832087670285	0.0909092837057712	0.0929273529305451	0.092602983302207	0.0948538913856744	0.0948504024025476
0.0851088407834593	0.0876435040893031	0.0899096314042873	0.0866741518588465	0.0885304245051596	0.0866542565956407	0.0880795770738785	0.0881917276563036	0.0904914885721853	0.0920647087720207	0.0908096945470286	0.089221042573943	0.0898180420699845	0.0901708296664532	0.0923366759194395	0.0889150156066353	0.0875988801191661	0.0884233720855276	0.0896353468791752	0.0894436465560047	0.0888543510519727	0.0908274509653264	0.0919064234897364	0.0906722149912165	0.0924510893743985	0.0932175843026636	0.0927760812131968	0.0915591227175906	0.0919494308709116	0.0904942321688696	0.0873119024779579	0.0863729610321338	0.0878907337294789	0.0879716067249089	0.0873813010869779	0.086403819042954	0.086165451146827	0.0832677867441248	0.0793928763160942	0.0804402216823979	0.0810535469782441	0.0806833308176887	0.0784161278206736	0.0791517995703219	0.0778096855328737	0.0808702059296843	0.0786519106676762	0.0779410792753716	0.0792850963661369	0.0822001134799123
0.118361717777408	0.125330499599573	0.124096605130258	0.124150101575147	0.124861794518015	0.12488334983237	0.126497617101258	0.123982209105595	0.124234041053554	0.12538229965654	0.124366070888295	0.123236197045897	0.123122284555807	0.122910872839179	0.126347963505828	0.123345129723199	0.124370319650633	0.124574181494267	0.126001352820099	0.126462601368748	0.125791880294845	0.125843461735025	0.126100073274476	0.126045403861524	0.126715719241036	0.126301986388334	0.125451261912016	0.125193385739315	0.12550346280901	0.123161445888285	0.12367042258945	0.123515585581752	0.123590157837533	0.123863120953188	0.122386794631964	0.121216239813501	0.120806906833014	0.119067395877221	0.118552294300711	0.118326211867509	0.119389701037484	0.120071150600368	0.116827908100826	0.116455042506927	0.116770496283491	0.118445991014752	0.116300850675665	0.114929703244383	0.114087764602325	0.115904398598581
0.153717291062801	0.161464329600804	0.15850982957411	0.157918900732136	0.158517813557988	0.160832114605166	0.162635976140576	0.161060661665156	0.159255600136209	0.160063959001215	0.158778771316138	0.157765303262604	0.157332960701978	0.156933250124783	0.158504767237104	0.155914382682284	0.157433888757251	0.157532081420001	0.157483112253137	0.15682782794879	0.15771791806677	0.157559476280869	0.157982373381254	0.157079929243079	0.159126274637405	0.159911203153797	0.158071174492773	0.158128209486418	0.158754807044068	0.157102616107253	0.156802934420528	0.155571751157071	0.15535133479068	0.155421510211773	0.154298179912476	0.154294803885615	0.155012934171687	0.154403613273382	0.15315068500626	0.152384016740233	0.153184049885367	0.153863123874945	0.152547814339358	0.1522343283126	0.152651825030439	0.153037743616426	0.151712828369752	0.149418673394677	0.148310610955719	0.149397790963548
0.194503210567091	0.20113157698137	0.198522988725289	0.197582385865687	0.198454456322481	0.200301512515388	0.200397630916166	0.200508971444048	0.200954760342328	0.199102179341816	0.198969931656766	0.197101210912082	0.197899078896535	0.197386565889274	0.198134998176765	0.196994860984467	0.198015679115522	0.196897681379591	0.197031733298969	0.196571316237882	0.196917866570502	0.194896475852413	0.195651045619568	0.193014359783496	0.193583198791509	0.194432645831542	0.195885306126114	0.195660702968615	0.195751643322476	0.193186974330242	0.192341644388521	0.191757033602939	0.190855151066622	0.19204590597975	0.190352566032202	0.189915836856606	0.189446764092328	0.189838755262773	0.189389198042424	0.188506190642802	0.187955152735962	0.187434964181572	0.186599528970223	0.185173718740417	0.185295613283994	0.185806150110183	0.185948141131846	0.18453642199031	0.184569435424691	0.185634126035997
0.227439790884897	0.234061043609397	0.233849888379288	0.23336666252712	0.233518664414888	0.233801893066326	0.233578728986975	0.23397006112759	0.234808883124892	0.229563795570969	0.222821483509295	0.220415212216236	0.227426942911695	0.231856228495277	0.232380050386302	0.23160220004617	0.231970812193695	0.231828192347142	0.232431625836592	0.232104660627143	0.231688967263601	0.229596741101006	0.230478902705462	0.229963917804058	0.229500507841959	0.224143550236853	0.225083526343897	0.2259973904201	0.22994317189132	0.229551951571447	0.229780066252227	0.229626547219026	0.228268269846892	0.22901313389167	0.227838619244989	0.227451737933236	0.226804571093632	0.226396900094685	0.225355068720119	0.225829166405883	0.226572288329504	0.225392744105689	0.224884876158696	0.223521833956884	0.224048882553345	0.223081320760598	0.223678371412003	0.221618795628328	0.222037601122917	0.222814903686197
0.249104508392788	0.25550888122732	0.256785672534534	0.256451686663124	0.256335091553996	0.255379907315183	0.254563891014658	0.255521090212694	0.256189219764985	0.25103350046012	0.243732558263562	0.2414488276841	0.249243442384712	0.252651872478495	0.253831758211199	0.253470380431283	0.254010114933262	0.253707037064122	0.253827354194322	0.254725929317823	0.253419469631668	0.253212205558953	0.253096188601949	0.253372565500643	0.25196652017587	0.246639226492773	0.246452619506418	0.248194175910256	0.252649636006898	0.252411591763543	0.252934784517411	0.252455423506866	0.252293657417228	0.251886878031846	0.251436816212951	0.250732951971032	0.25067867332033	0.250982125543395	0.250079247862099	0.249495104600198	0.249823939223062	0.248962189289808	0.24908600369246	0.24817459549951	0.248391231251784	0.248579326796752	0.248572974050097	0.247651838503036	0.247181751261478	0.24812319730454
0.259936692559894	0.264835938717314	0.265773810811654	0.265809122802416	0.264963546253238	0.263372646708806	0.262733415763632	0.263475492096612	0.264590476548871	0.260494520816009	0.254751671991047	0.254175250548885	0.258731602505967	0.263264294227571	0.263928463156777	0.264536804693889	0.263592561173521	0.263012712691076	0.26229553343487	0.263374909411011	0.263218620465353	0.263179324743591	0.262905361656979	0.262681525886704	0.262214954455031	0.258925958223983	0.25835602584815	0.25964815348781	0.262315023145624	0.262335764203996	0.262295642757457	0.262236944050598	0.262122328500728	0.262027085901342	0.261952952667585	0.261758469941193	0.261391679884115	0.261810437828631	0.261222948716422	0.261276697531555	0.261845673086347	0.260134665632042	0.260483813192283	0.260297682331207	0.260253953409595	0.260331950803658	0.260313489622295	0.259840285991473	0.260285561008298	0.260958784380003
0.256713515708957	0.262004876184417	0.26309967777359	0.262221880811712	0.262503698375672	0.260302253213358	0.259663662022493	0.25946414157158	0.260983492874604	0.260179187263064	0.259445984597136	0.259237445586289	0.259422060692949	0.26053536729472	0.259690287281865	0.259726278117354	0.258503530378954	0.259265285998447	0.259359019117188	0.260105857952022	0.260131326282611	0.259878536520028	0.260461310566904	0.260642073975634	0.261503106853773	0.262001168783219	0.260794451778672	0.26131756280319	0.260642675349227	0.261209677363039	0.26037227116564	0.260159359705487	0.260760682936848	0.260489277277735	0.260528442329056	0.260106475450057	0.259049493230917	0.260190862608862	0.260609298603892	0.260186571463085	0.259908694111161	0.258519742938613	0.259248151506728	0.258866075023491	0.259014452488488	0.259247359279914	0.25908702769794	0.258844302369814	0.258906171403334	0.259622707299942
0.243864876322721	0.249943424638594	0.249708546066251	0.248483793985779	0.248079224756222	0.245732009122041	0.244853624810294	0.243902113906954	0.246152660978905	0.245782851534713	0.246353467297369	0.246861853611139	0.246096198431373	0.244374120155943	0.242705634390745	0.24430786334354	0.243551490818239	0.244614431728764	0.245684178743962	0.246849100823249	0.246591127790337	0.246279982078861	0.247338872517953	0.247229169132019	0.245537482990237	0.246835029521487	0.246447600943867	0.248219959831395	0.247616081415194	0.248641614725132	0.247816004693301	0.24839199335882	0.248809801068335	0.247116056192875	0.247664599835746	0.247724447976929	0.24652628867984	0.247431301373651	0.248023635795811	0.247757473589807	0.247823905727139	0.247047592489278	0.247746644095952	0.246487022141048	0.246680018721816	0.2469576732839	0.246906132012888	0.246941614076779	0.247252418903904	0.248588822390383
0.221305040595898	0.228051098013665	0.227855337141284	0.224072651202992	0.221119997907617	0.221239986530679	0.221109266608214	0.221360285719596	0.221797552565878	0.222006722984932	0.222843530846265	0.223352429650474	0.223428151454132	0.220886428083638	0.218622482025389	0.219360499682774	0.218569404674077	0.217944675706587	0.215036213093721	0.216853594633916	0.218774140615817	0.22256994628663	0.222653320983711	0.221694276360208	0.220018335311178	0.22067359931803	0.222693976041437	0.224009081523335	0.224177596373676	0.225247368342017	0.225309415539277	0.225873317174717	0.225831093276819	0.222337511333878	0.222367155497765	0.222465673346245	0.223284770919951	0.223056354615566	0.224344162437464	0.22529720167115	0.225341454864263	0.225347155820053	0.226596490323556	0.224660784498052	0.224911991680623	0.225173560634648	0.225091747538771	0.225345989636747	0.225700888456499	0.226401999733659
0.188189544594265	0.191943464838543	0.191074293062644	0.18729876004649	0.185485747946462	0.18645884255226	0.185772269589558	0.186519035183084	0.187681724225733	0.188224334073586	0.188528188811576	0.185472255875571	0.187020148237543	0.187849178638455	0.188811977418363	0.186509309929692	0.184386421577416	0.178393260050649	0.175347012340808	0.177045826196093	0.183028262583675	0.190100901034681	0.188650287863054	0.186270332001602	0.185764564575577	0.185782670366268	0.187141682365754	0.18754819010537	0.188832656902938	0.190136078267114	0.190113109878115	0.190805297184502	0.190673065680671	0.188458066476237	0.188172409279291	0.186053761882625	0.188412226019074	0.18883769789209	0.189628649512475	0.190658731760561	0.191163400652132	0.191653707462594	0.1923965101336	0.192400745354812	0.192368164328029	0.192696875462641	0.192627678607875	0.193623884678716	0.193547400370588	0.194690925257258
0.135094818428556	0.138340914869342	0.139907485468121	0.139672381863279	0.142588605017258	0.142451890662785	0.142449190897333	0.140761522552277	0.142562006925301	0.144215459259122	0.144174617634777	0.13865164060721	0.141143668387651	0.141086806816932	0.136879616784472	0.116862071877952	0.114091812291723	0.114826418749386	0.114516996309366	0.115287500234045	0.119929275402169	0.142837340021804	0.142753905227107	0.142323741084407	0.142896927219538	0.143072300465439	0.142677771625614	0.141411668098841	0.143358296815061	0.144711147063056	0.145119642963524	0.145872701007372	0.146071180636846	0.145101457544201	0.144977471081251	0.142778070061132	0.145067837058607	0.145876104968128	0.14634428912798	0.147059662985946	0.148312971085897	0.147697382605248	0.14849670627489	0.148754122389981	0.14858637856054	0.14944635278951	0.148542167239881	0.151262612942827	0.152059847304803	0.154570339502851
0.0758654988748985	0.0707468702742173	0.0629175187826043	0.0619905220572947	0.0615411061245381	0.0674264984036635	0.0591128312121888	0.0582846781172385	0.0642142348482641	0.0638434598678845	0.0601855456642702	0.0557765654100543	0.0686880530206767	0.0695828246492494	0.0525442253334058	0.0406909633408716	0.0383131984164989	0.0367157374160734	0.0380943936427628	0.0404466061509835	0.0504854972185114	0.0628949480825515	0.0787554479587377	0.0806289196797057	0.0762616953454954	0.0778539182865516	0.0847338924111572	0.0986416983675717	0.102696007786898	0.10288431601554	0.10259303712239	0.101590016118175	0.0911213353470361	0.0908350216751886	0.0837028752008705	0.0897963546090065	0.0916916440071849	0.0984804921197304	0.0983694923058707	0.0969144047432555	0.092083343631804	0.0896068686714885	0.0838864568669987	0.0887830254016878	0.0884477669483575	0.0922386539259696	0.0920360332102358	0.0960274592607031	0.0998911147707549	0.0984549061488395
0.040441941531312	0.0355307721431722	0.0263851655082325	0.0248546961746662	0.0231753875584296	0.0293752284481377	0.0238296768597364	0.0222719079925549	0.0252925921864943	0.0240591679377315	0.0213884122607702	0.0186315827174258	0.0286008544300383	0.0246276135434013	0.0133756394674279	0.0139082468804436	0.0165182249613131	0.0132495672737128	0.0106884609601229	0.0100316933773504	0.016933718870037	0.0214284521198982	0.0316047240661891	0.0339821972176307	0.0320998599486078	0.0335159356704999	0.0395115234717268	0.0539738371561377	0.0631002399201405	0.0658866787951695	0.0678425371084885	0.0652890104470134	0.0560944725717165	0.0549188051976915	0.0485076777261173	0.0541286538095656	0.0538708376209277	0.0620019649896856	0.0605475580886358	0.0598077802552593	0.0540432497321047	0.0510267975799104	0.0470161626338118	0.0518878005653753	0.0510842951577077	0.0550117150330329	0.053991873594692	0.0580218616196012	0.0605779185695482	0.0560257925507691
[truncated: 188 more columns]
