# Supplementary material for: Performance Comparison of Centered and Tilted Blunt and Lighthouse Tip Cannulae for Drainage in Extracorporeal Life Support
Source: Cardiovasc Eng Technol. 2025 Feb 10;16(2):238–50. doi: 10.1007/s13239-024-00770-x (PMC11933157; doi:10.1007/s13239-024-00770-x)
Supplement: Supplementary file 2 — Supplementary file2 (ZIP 41,511 KB) [file 13239_2024_770_MOESM2_ESM.zip › avg_velocity/rc_1.32_mm/Blunt_Qc_1.3_Lmin_Qo_2.6_Lmin_rc_1.32_mm/V_ms.csv]

0.0248711398418781	0.0171190735151907	0.00492052914469431	0.00169190651863251	-0.000216487963805058	0.000566545391162672	0.0011344672930927	0.000767372915540974	0.0014528458676073	0.00221187066506239	0.00202117922671445	0.00194755740464973	-0.000554845489655778	-0.00130759027077821	-0.000925830258122777	0.00179897492076671	0.00411364223126096	0.0041587482030131	0.00296052205193895	0.00144033937490585	0.000389315733598691	-0.00227293730882757	-0.00190033030216634	-0.00158731475145398	-0.00150813638388309	-0.000707446082533268	-0.000466798110681551	-0.00211612414844428	-0.00239419669696919	-0.0018336392369387	-0.0010827706539875	-0.000350754809516676	-0.000377097067882125	-0.00135300624062437	-0.00164147329208895	-0.000538378260317734	-0.000389454892083738	-0.0012579753881042	-0.00109152846918808	-0.000350798470420389	-0.000707704669771194	-0.000188054410605535	-0.000770564675220603	-0.000248667895069044	-0.00170357411447722	-0.00171497682092496	-0.00152984107644007	-0.000295872712890902	-0.000361180823251616	-0.000521529551640217
0.0228573442758095	0.0164954448422182	0.00520816652543593	0.00188364073719898	0.000215280617748519	0.000298837310963568	0.000716305158100257	0.000203679308126282	0.000264081074111313	0.000600868624266975	0.000238748665763952	0.000928158366519122	-0.000823460825265668	-0.00198834537547839	-0.00147042991333872	0.00157590205239369	0.00323616588462748	0.00267574105381816	0.00153546921674412	0.00118804839130734	0.000427966562805578	-0.00126181658243551	-0.00175326371464055	-0.00174474109488033	-0.00137458395319285	-0.000737150542753842	-0.000713503365803147	-0.00137346455348202	-0.00165399187812263	-0.00101592529941546	-0.000913889086121299	-0.00039956295905561	-0.000462845890476108	-0.00102799620505151	-0.00158697585427028	-0.000889745287681937	-0.001230799967279	-0.00104909861559731	-0.00133140666921593	-0.000968768627817728	-0.000207764413045822	0.000161744968888127	2.95063680319416e-05	0.000302628315127273	-0.000682836435309803	-0.000713275466105477	-0.00125536464774597	-0.000125157642561644	-0.000152062297652375	-0.000530070964325181
0.0101918024249783	0.0105439646031312	0.0101266049146701	0.00601368777235762	0.00377742352193014	-0.00162336361222673	-0.000829087574552636	-0.00105124134967555	-0.000581134917759974	-0.000530148974834547	-0.000784497755304586	-0.000947902463072129	-0.000646710245342184	-0.000582356315927917	-0.000548011167207446	-0.000375374449352694	-0.000342929827408454	-0.000420231031612575	-0.000142383714303578	0.000427820420846984	0.000751799911474048	0.00063452124519414	0.000366820517513932	-0.000321674348206724	-0.000187685223315026	0.00036392163790167	0.000747362822454929	0.000651791971423422	0.000433505479299248	5.61613213612476e-06	0.000470618723637566	0.000536252701042319	0.000194756756759089	-0.000150895262703295	-0.000474314428936662	0.000456065902858534	0.000462978065487612	-0.000230317200205178	-0.000304637568341233	-0.000350213505152554	0.00042275555729943	0.0010528673634876	0.000624886606630095	0.000553793880736935	-3.1986296007658e-05	0.000127272726626739	-9.6482307881669e-05	0.000502832805790478	0.000747031760387888	0.000375803791035249
0.000110403266245312	-0.000646633114864034	-0.00108362598755636	-0.000426274858921233	-0.000427309605306393	-0.000978318442727483	-0.000801458710544709	-0.00113991925682428	-0.00150706109928564	-0.00145300205895465	-0.00130275569152905	-0.00092760065383098	-0.00013861070819771	-8.28455712137244e-05	-0.000355483501138495	-0.000453638663203559	-0.00130755685797999	-0.00158996574614347	-0.00174022832317637	-0.000203703807059899	0.000591194469462376	0.00102249850808463	0.000707375055497446	2.09662044235466e-05	6.68827133166994e-05	0.000245671388767656	0.000722803904773038	0.000900047103462553	0.00089972651660583	0.000448916103412169	0.000902205309057389	0.000667535304113411	0.000507155008153335	0.000766078418005623	0.000121881229556342	0.000435646055881594	0.000752734589793155	0.00124063258447926	0.000664960105661191	0.000666736746752242	0.000712034196264843	0.00134184934676783	0.00118821758440626	0.00147540754024316	0.000613816097773555	0.0012496123662638	0.000937569335212973	0.00103948555199218	0.00109061011402869	0.00113117367689646
0.000704972371552294	0.000820661417569284	0.000411798856351207	-0.000124301287021048	-0.000604129054769811	-0.000814080771216911	-0.000759067975761034	-0.00015110215520412	-0.000327652201562047	-0.000300563194124945	-0.00072195285780786	-0.000644160028421349	-0.00022604305890213	0.000388193239584543	0.000463188875546766	-0.00014404549712647	-0.000318954398812999	-0.000479425962526938	-9.99992532908515e-05	0.000113628467111276	0.00110001960654113	0.00156546158911389	0.00182881124372963	0.00150014729014654	0.000832550440623993	0.000828773658900314	0.00116719818067611	0.00188561632212178	0.00144075991627621	0.000829732495495791	0.00136558554881218	0.00130756032132866	0.00173238886313518	0.00143578864830703	0.00113317106388302	0.0011435434808779	0.00175215470497574	0.00223625669919186	0.00151673823484114	0.000966363161838402	0.000926490224760968	0.00167806209459682	0.001663193314222	0.00195646593229361	0.00118781464366028	0.00120350469187935	0.000923249041392537	0.000883798490912222	0.00114502968327851	0.00167930614647164
0.000832304628032798	0.000390134872335145	0.000596620032257387	0.000482894392666647	0.00021220363117273	0.000346413303243203	-9.2221225106389e-05	-0.00060240493167087	-0.000478966245573266	0.000292895567276337	0.000435115255115895	-0.000255751152799996	-0.000378508155359966	-0.000238796670047551	-0.000101493489524851	-8.13225494424258e-05	0.00054721408602768	0.000688687620945767	0.00120039812489936	0.000777472664798413	0.00105555997513732	0.00130007071627926	0.00119926631958715	0.0010890237016215	0.00104920206184772	0.000678519030536496	0.000959329129079514	0.000665873237409478	0.00156328728746418	0.00122959659555699	0.00087006631343915	0.00139292698326867	0.00187336007055573	0.00203023775709907	0.00152144943939099	0.000940442693919878	0.00177105062176205	0.00237545214555257	0.00222754981224957	0.00224204029275257	0.00199009817056222	0.00207571998477959	0.00176865449546889	0.00210628091409318	0.0019119612773571	0.00158369277006057	0.00131748440499951	0.00142948319623334	0.00153999916325092	0.00214825843163728
0.00040334306218744	0.000237629890591407	0.00121574081627978	0.000790280099788726	0.000665849164297418	0.000125584031881401	0.000177361208037201	0.000568311784148236	0.00117514341479222	0.000738202236836996	0.000526957924857509	0.000277406677161112	0.000180454177115455	0.000752187380703434	0.000513285021745266	0.00132431639962332	0.00127469070108175	0.00222865027709514	0.00189401761112617	0.00168688744509645	0.0017694548412806	0.00145443826990439	0.00152789918819654	0.00168193962570105	0.00172907361520382	0.00136035061213449	0.00120026617699268	0.00102626626239128	0.00191892998908903	0.00184885710582652	0.00134308235567024	0.00121123301249398	0.00190491574741616	0.00184754373020211	0.00192217912112654	0.00175568317595508	0.00215642197027196	0.00235918667046855	0.00205700183429955	0.00169810656567662	0.00175419819424294	0.00172268069938217	0.00222274515406187	0.00236958869625574	0.00182584102481241	0.00163668120983124	0.00140771744086499	0.00152476338146958	0.00171015155297386	0.00233969119692902
0.0013184669456617	0.000660653403203032	0.00117303610906758	0.00190037404823437	0.00158098037190247	0.00120135469044653	0.000483065374216108	0.000260757281360694	0.00100771378488529	0.00123832051536158	0.00125995636676673	0.00183330340567021	0.00126749863174876	0.00150175913829477	0.000944679959076032	0.000829789101374858	0.000766273756548183	0.00122957561674825	0.000885184596858675	0.00140492549923992	0.00165942405534584	0.00147434991304629	0.00136301000970272	0.000989122557617538	0.00129593573346127	0.00109393989666922	0.000944405275783224	0.00113043263383369	0.00188269467525024	0.00196688203858031	0.00148293637765206	0.00140725627611803	0.00221604746355734	0.00246772262401913	0.00238134653788259	0.00178802832598345	0.0022692639449662	0.0024453486535259	0.0025218457930767	0.00242441640127455	0.00184391192652477	0.00135481725970918	0.00205653467966268	0.00197600438542236	0.00180243838298824	0.00157926008119755	0.00191502310468544	0.00185348450869381	0.00152237951883727	0.00171048460220817
0.00135079142915046	0.00081917711717163	0.00120289190626975	0.0014087282276905	0.00161102290605174	0.00120208872164766	0.000451256929679042	0.000358384453082338	0.000702442849559163	0.000770770290256752	0.000833921955085069	0.00187430684220707	0.00182200820497174	0.00213067299488877	0.0013501139754403	0.00149619092527794	0.000607526429485596	0.00112992085309756	0.0014545985207506	0.00191427257999597	0.00205048063263663	0.00222691746723642	0.00206146086732294	0.00146726001249904	0.00130968641997804	0.00143309214748708	0.00160499009332737	0.00204012493623491	0.00201310729649088	0.00231273737364243	0.00215410885079444	0.00229994024353381	0.00233063337624701	0.00232342262754169	0.00254260953354363	0.00238425333777582	0.00260826622143146	0.00217774092527389	0.00229672628435697	0.00176704676359572	0.0015501877672734	0.00128134089828854	0.0021238132934756	0.0019255401022932	0.00175306670119987	0.0017444322323105	0.00157411025205518	0.00215292921152725	0.00241521681040194	0.00252364852283519
0.00203155422702679	0.00176575436678005	0.00188116941081873	0.00200342252453544	0.00220404503002777	0.00101990579417234	0.000651723414152634	0.000386056239903279	0.000441939301070637	0.000870730793785857	0.00123413681855738	0.0021813089976581	0.00165844591483975	0.00178916734187402	0.00129500426299789	0.00144763148391679	0.00142604690142718	0.00136206247157257	0.00184580535627504	0.00177521754119687	0.00190363913438623	0.00176780790543601	0.00161847086575279	0.0011542947655067	0.000845252215091794	0.00200448713520585	0.00203868934982346	0.00222888657967155	0.00160427630284429	0.00190098308661426	0.00268743837200761	0.00294570232620757	0.00234096426144597	0.00180757762336786	0.00213789890284155	0.00226950941690015	0.00257017727796398	0.00227693954887199	0.00242167950418282	0.00250448203903113	0.00233662760953825	0.00223169132433146	0.00220067181358836	0.00173786328185691	0.00198585488712804	0.00187425046343283	0.00205979919805247	0.0023128220269681	0.00298361338981635	0.00332232545469601
0.00185453688409146	0.00100783227683074	0.000883354444191875	0.000870588995207151	0.00132778630594444	0.00148294381533527	0.00135233875113865	0.000463894263151114	-1.95800417008859e-05	-0.000366689591579	0.000689585082460729	0.00187873413733036	0.00182507213301976	0.00170373084519855	0.00153935867085196	0.0020658849262024	0.0020140036792579	0.00135555870020541	0.00139360954683753	0.00159742332941172	0.00173890098060487	0.00175695604175529	0.002189128699579	0.00200138723943026	0.00199840753888635	0.00174698937592868	0.001571557480205	0.00223165300039127	0.00202233609872235	0.00214796282631194	0.00247433801741061	0.00319393659299038	0.00274310341253743	0.0021228468772564	0.00204184536888035	0.00227891817132191	0.00247823249621283	0.00213730508048531	0.00192273561312622	0.00192674608572075	0.00188661007608498	0.00200653726728935	0.00244227927496194	0.0022846381471419	0.00276555596130211	0.00243899533910912	0.00213107681566597	0.00226112700598482	0.00280037919407944	0.00317937207631256
0.00253683854430103	0.00100741886087444	0.00127947049129049	0.00175596964031098	0.00232281810287031	0.00192940213349272	0.00239341372467702	0.00114019453626727	0.00123929845715094	0.00154458049222567	0.00197288569672202	0.0020692130055567	0.00175049087820936	0.00196595442889906	0.00204618196401186	0.00192020154903647	0.00173541338849506	0.00155636087400697	0.00188426783041292	0.0019829154976916	0.00240015689292391	0.0019202401000815	0.00206286491455103	0.00267068172595086	0.00274319896689497	0.00250342696676361	0.00158509974126335	0.00218042581535937	0.00198269134522363	0.00230886552015898	0.00249888038482796	0.00275487516433516	0.00249757146613586	0.00226261499683598	0.00303782172318547	0.00253520321919092	0.00259292196870532	0.00151447385773792	0.00126892964767549	0.00157917312843547	0.00187289365400955	0.00219496580471546	0.00223399601254214	0.00234662087501818	0.00243841519981894	0.00246408661890242	0.00285832249349526	0.00304512291638963	0.00310150992317646	0.00287002370085493
0.00295988488094815	0.00262538663265088	0.00207211690986334	0.00286216204131654	0.00226125321949453	0.0020892619619569	0.00255550863372126	0.00187269973487218	0.00173278538816969	0.00171962012113041	0.00218439810595423	0.00259415301882858	0.00259188787524655	0.00233463780217542	0.00214778642263464	0.00228932425660795	0.00186045390174024	0.0017533577928167	0.00135594279125043	0.0020646342882875	0.00200931683170115	0.00182793138283905	0.00226081581559047	0.00272930855413106	0.00279006863476284	0.00261227325906543	0.00196160653530222	0.00216598316881136	0.00187411948072169	0.00216528984615115	0.00185231310197674	0.00262492583694926	0.00245927307523821	0.00330162419644565	0.00312639132971804	0.00226264897739629	0.00201678054679984	0.00206832979486987	0.00142885590430267	0.0020354745106154	0.00228759011250835	0.00305478909413706	0.0032351494769574	0.0029624079872298	0.00266811498715359	0.00231499428467434	0.00284169685853776	0.0031274526757565	0.00357145130665627	0.00342681488276016
0.0027671948633133	0.00286082305962248	0.00272635221699662	0.00278861002559916	0.00199351235103548	0.00228779215064342	0.00286000108207563	0.00254684001394296	0.0022186605601282	0.00278846391202867	0.00283524963627346	0.00249722226407046	0.00212715318228109	0.00196408737169726	0.00220442829781779	0.00220977673013465	0.00198548436559666	0.0019560170028194	0.00169848032345185	0.00214917584998925	0.00195700309199457	0.0022528582894254	0.00198488134549478	0.00201222505099958	0.00217121069619395	0.00289305820574843	0.00185189352580191	0.00183092013918809	0.00170441542432278	0.00161553601841295	0.00183234320644575	0.00280410964641764	0.00234187043810881	0.00237920380380435	0.00209586838470757	0.00172237206391717	0.00202528936994158	0.00193065745544476	0.00130035087847611	0.00144433443275999	0.00187301722742559	0.0028260548713785	0.00296061056604674	0.00224467354487714	0.00215425334624301	0.00254540777732777	0.00312799767057412	0.00336678539836896	0.0034896529725934	0.00312425532362041
0.00269356338929326	0.0029196767087524	0.00260474533007584	0.00224593153531094	0.00186578518764239	0.00209589285525308	0.00240268397354012	0.00261794625257355	0.00201657666343802	0.00245793409354414	0.00324953750479361	0.00306413408887757	0.00260008999331436	0.00168947042188912	0.00213255274157299	0.00259817635123415	0.00262200782375501	0.00266841788822162	0.0022240653712193	0.00217929551461666	0.00206772265849293	0.00219964859277336	0.00208801072789181	0.00226464588178507	0.00210560181387299	0.00242903792780436	0.00221292221720502	0.00226696785835099	0.00239345236088636	0.00283355515035494	0.00210291505017266	0.00258456141662996	0.00243510213777157	0.00314228704974946	0.00253576953347453	0.00184465603550276	0.0018451354538005	0.00247931910766371	0.00173001658284925	0.00205651100398407	0.00230702909372123	0.00283824330376446	0.00316400275689073	0.00239330511179172	0.00259139556874967	0.00196260349712116	0.00216960515020477	0.00205488936194001	0.00243314029269103	0.00287436659814549
0.00302084512610013	0.00305995751748743	0.00294789104901404	0.0019767909346156	0.001717024369691	0.00232038058672173	0.00175089075304013	0.00234384068606809	0.00190558601893605	0.00199354959622773	0.00258025857495392	0.00224092904042754	0.001424894599904	0.0011387676650037	0.00139100749323907	0.00250514365217934	0.00267653575039721	0.00292428827105776	0.00262878466029305	0.0021625321121912	0.00174872695498883	0.00164077968554769	0.00186222526264398	0.00214027260253267	0.00220616423036793	0.00215583632368963	0.00204739640709436	0.0024341477864965	0.00206174077402686	0.00227596501365509	0.00171476047518555	0.00211366596575611	0.00199805143851171	0.00193140133731792	0.00203404471537713	0.00218507226664434	0.00201794985279723	0.0019081917345999	0.00127543781919875	0.00152386188884387	0.00201142609620496	0.00215992318867161	0.00259059099311049	0.00235602463313364	0.00244600245994556	0.00235314488710338	0.00268796644751534	0.00293424792502273	0.00266770892371618	0.0027686580429617
0.00291971196677739	0.00314165813969688	0.00273701365327675	0.00205378250977109	0.00173806796008563	0.00233274758028089	0.00239476809272339	0.00208266689444777	0.00199463231850838	0.0024023641815503	0.00253919052709271	0.00216776750307856	0.00162271769769993	0.000818158977827219	0.00131305784796691	0.00190228445407074	0.00251642434655675	0.00263294371622312	0.00244351909700928	0.00187176724243707	0.00178369996340205	0.00189928939556265	0.00211516883197368	0.00216230781778272	0.0017989764537243	0.00162371221814195	0.00166140276296006	0.00218715652122867	0.00162900506655148	0.00143998969024268	0.00124952248952703	0.00174559097793326	0.00161095681854598	0.00149421380739753	0.00156563103770574	0.00225292244654009	0.00181284398567651	0.00115101821056088	0.000824750326494741	0.000913531452789057	0.00176210564379282	0.00186644782276234	0.00212269440475064	0.00225522988839684	0.00260567756701801	0.0023080897300571	0.00231086404266968	0.00255823945575875	0.00250165089343463	0.00240968859622342
0.00384951633233367	0.00397881770124929	0.00417074822355385	0.00294454783880039	0.00231475951505554	0.00257485455872973	0.00327492206208774	0.00368494524254342	0.0034359998537593	0.00339830300678213	0.00299418829915596	0.00256265661632897	0.00248832659623762	0.00253239435825595	0.00207973238776519	0.00266899904948353	0.00264931036650923	0.00359509757518764	0.0029552305661584	0.00238800914069076	0.00275933743360239	0.00253755940342197	0.00243356707944424	0.00166743937969034	0.00240350260129071	0.00246358273005917	0.00198640922163184	0.00203860645656023	0.00186993958792341	0.00139081547610466	0.00154255889018654	0.00212433393130012	0.00176599367849548	0.00148846019167448	0.00144981708403184	0.00212678938873033	0.0016039973613359	0.0014313698696149	0.000756972138830345	0.000906384435376868	0.00190501629807998	0.00180248147612987	0.00211527432216757	0.00181585607704691	0.00248237202112744	0.00309437599268014	0.00308901421795447	0.00321257094178787	0.00271568385401916	0.00211773182354124
0.00423288084061844	0.00323141587353967	0.00280201088551226	0.00236771354844435	0.00222491533943653	0.003201477381791	0.00358061416332252	0.00382342803394521	0.00364152870362731	0.00300143453299109	0.00325659484418576	0.00259649747877274	0.00375878957056611	0.00376465319019155	0.00261778026733037	0.00160120292155769	0.00175472229541612	0.00254464967301457	0.00268403316217516	0.00222183860835367	0.00254323733646017	0.00208767466951849	0.00217319445689065	0.00201703399579097	0.0026366637501272	0.00248480590359872	0.00221705646193232	0.00233804803670226	0.00168186820123178	0.00231325165253169	0.00289721981660784	0.00422897548917244	0.00389760279949664	0.00378730678350767	0.00259819576869718	0.00282993904529902	0.00191728847537228	0.00124513891208366	-0.000155424896940951	0.000939447690880103	0.00161531654998212	0.0024575993694117	0.00233488486384318	-0.00033235849496993	-0.000961506070822888	-0.000104910508808496	0.00302599461458524	0.00328408636654728	0.00319254427004918	0.00302258094509785
0.00338662476539847	0.00225721081028316	0.00219917825866885	0.00181615000747412	0.00268549231071281	0.003317196774691	0.00258134243275874	0.00304356449465284	0.00333543139059825	0.00238726531559381	0.00200535002001033	0.00239379239359422	0.00315397795222744	0.0027960563671783	0.00274196340306321	0.00250948385260003	0.00180748436844673	0.00189383570015673	0.00231852332341576	0.00219980563576384	0.00215147488896726	0.00226608084365824	0.00192220972350248	0.00120644990087709	0.0020071046319328	0.00209013935308245	0.00225224641223511	0.00169822849258264	0.00251915022906418	0.00197744119252228	0.00201016901419048	0.00284158685463536	0.00273279472683568	0.00310210317777061	0.00219261385031188	0.00224560944388471	0.00128061898880776	0.00126787931622132	0.000914199311320123	0.00110290610894012	0.00129032527894591	0.00214715481571219	0.00223461518547511	0.000782428148981852	-0.00102882698291054	-0.000303632146867346	0.00177432183974435	0.00253165388295525	0.00287817954631348	0.00306871655337648
0.00109595556559465	0.00145643684919131	0.00130979111530503	0.000651718077189111	0.000461704575149114	0.00122764076875447	0.000191267063929598	1.6924249421848e-05	0.000395918863329307	3.77902438388229e-05	0.000286426031962417	0.000718502141844949	0.00185498362768168	0.00122489586621746	0.000462508583026217	-2.98742494696721e-05	-3.02508176671797e-05	0.000209216691662339	0.00073786524165625	0.00129238284871261	0.00128347940253931	0.00104905004355163	0.000320207875538287	0.000669025338908041	0.00124715628429532	0.00107670031218986	0.00136760167194727	0.00198851260979815	0.00287947969308148	0.00127686812542289	0.00153502494291894	0.00147516527616494	0.0019122263086946	0.00268453676713738	0.00108741375547623	0.000767718398764767	-0.000533630491890133	-0.000467829535658559	-0.00130182972835783	0.000402603324977439	0.000801786507979809	0.00187308215101908	0.000440956504915513	-0.00120957909317585	-0.00230100039727192	-0.00106359880483181	0.000773317838695827	0.000706273057694277	0.0014388300362006	0.00214501517593727
0.000950701700439901	0.00153792183536393	0.00223801883396184	0.00170422925513776	0.000913134445156784	0.000968794091946877	0.000365013643092283	0.000563096264933575	1.1374318343892e-05	0.00154242819135644	0.00103915096980027	0.00144407584552207	0.000238411642195099	-0.000556251637603548	-0.000653437856908162	0.00143843683257424	0.000823361296573592	0.000920957468485839	0.000500472505284366	0.00132358960738868	0.00120825714434409	0.00102794473741924	-0.000348701299248821	-0.000703396831788882	-0.000590694271072624	0.000475843951583742	0.00124086582114045	0.00116619971428767	0.00280265873043011	-6.84122075756658e-06	0.000441033834110385	-0.00150511597479827	-0.00124656887765055	0.000282545321390561	0.000190207960551339	-0.000586887681839906	-0.00251453120068752	-0.00223740082494113	-0.00248355469792175	-0.0009560016742635	-0.000844611921409564	0.000363336246812276	-0.000656046354606192	-0.000526541414597892	-0.00209928787375625	-0.00151843950551648	-0.00105128847392793	-0.0007262003710695	0.000308986994895677	-7.12895406171197e-05
0.00106089560441935	0.00316346244611025	0.00440778173685967	0.00389830160106091	0.00164369239016654	0.00168718580406787	0.00142112522747542	0.00289212454940106	0.000171007723291798	0.00102962131044424	0.000334131871429043	0.00018331989942242	-0.00153619529927617	-0.0013535638681482	-0.00152357247212517	0.0015575201590037	-0.00129243085299622	0.000691612589225466	-0.00142021115891971	0.00227313494680655	0.00239052600158958	0.0023655788765876	-0.000858310544143895	-0.00121398915672011	0.000836010212392036	-0.000292416290919116	0.00109981930008041	0.00132766974439005	0.00332799407643614	-1.21330471953634e-05	-0.000980846715644045	-0.00283561456534839	-0.00328451945545955	-0.00165079432726982	-0.00217107309905461	-0.00150056175646268	-0.00492075741343733	-0.00323730782449276	-0.00407138764582331	-0.00301118280913483	-0.00143540611860772	-0.000560337736106721	-0.000654353884243044	-0.000544606894182426	-0.00289468268660288	-0.000882142981860276	-0.00116165015160111	-0.000681955183402133	-0.00157679829322019	-0.000821256034792424
0.00633047104898853	0.00462402587524081	0.00299947606609491	0.00725903777838148	0.00851576749648894	0.00843604600771527	0.00715516161852468	0.0087930785057401	0.00528351982311849	0.00630413415597471	0.00544851383887984	0.00879798550304218	0.00369002955194213	0.00277729322155366	0.00035603386130774	0.00523148530880134	0.00597661313584051	0.00967475203352708	0.00931235452453276	0.0138830198487377	0.0128379770415367	0.0200683703431072	0.0155630877331998	0.0108920241325164	0.00593857350250942	0.0157227567936061	0.0224191201542772	0.0220119871950621	0.0156279108895825	0.0113465980418011	0.00939714150139226	0.0106791553112943	0.00485741727998761	0.00733809038665233	0.00605130095959275	0.0136111578792434	0.0106459454028466	0.0126424930951096	0.00718875016750146	-0.000453798232735272	-0.00052851299679805	0.00071455420824319	0.00905175320741461	0.00664620632198979	0.00995117338799183	0.0113801201058387	0.0123484225442151	0.0131810240550379	0.0136201894125413	0.013818970069468
0.00239232035685743	0.00128329683864348	0.00309494758715106	0.00330330184821858	0.00395119528134093	0.00221573349112881	0.00161897728113729	0.000768521611774964	0.00197251230799215	0.00191670336816393	0.00319518711735286	0.00246891801868395	0.00121294819334021	0.000720443831371757	-0.0008529124610334	0.000133820244061925	0.000807220615594079	0.002235670087414	0.00149515674665485	0.000815443286649067	0.00115483777315705	0.00155459008086531	-0.000524721680365203	-0.00116798560990057	-0.0001407862873121	0.00244580598587885	0.00224367297776902	0.00273133597573149	0.000378427164099694	0.000116218171884565	-0.00210915458506923	0.0011718159032	-0.000266125897619393	0.00186011330127031	-0.00036892069782451	0.00479003303404027	0.00126210827020251	0.00297488481436274	0.00071097869817577	0.00114233133723181	-0.00131940082911389	-0.000673077031029357	0.0017993322702179	0.00333049776525477	0.00306662026223613	0.00216574876823791	0.00182420121438189	0.00190640115494986	0.000918733516042494	0.000940472245935982
-0.000201584067345771	0.000140812745024883	0.000553150776632426	-0.00128621107621993	0.00074982432655125	0.000638821475164622	-7.54279867837888e-05	-0.000776916825725123	0.000529296281359346	-0.000521309118013858	-0.000347401266033226	-0.000117345605428778	-0.00136962037839981	-0.000855012840060705	-0.00200101949993305	-0.000522105886924485	-0.000780454437673906	0.000661199959366367	0.000339492084809	-0.000550389494159498	-0.000767861701912975	-0.000693907966138083	-0.00112294441980138	-0.000853093435195411	-0.000244673774022327	0.00165177922414462	0.00130831053374897	0.0018026692350487	-0.00193740144694666	-0.00172982624061297	-0.00224847397389133	0.00118633766739342	-0.000977380840433678	0.000724363717526919	-0.000520781979313559	0.00147268449654611	3.84735738864829e-05	0.00168409320403497	-0.000877093022067244	0.0004156318465205	-0.00146258304400243	-0.00105665995738512	-0.000266352037254622	-0.000210618155572971	-0.000283715166761919	0.00059442475179893	0.00081325950337267	0.00108489008143249	0.00111407572066718	-0.00115969276345287
-0.00451248294017852	-0.00488838569214378	-0.00620175385047382	-0.00771969188013589	-0.00836277142893677	-0.00863348143756512	-0.00725795678777513	-0.00441252950528729	-0.00400669533021121	-0.00316410912711585	-0.00445076019055727	-0.00357829255580195	-0.00325959035690352	-0.00355841864045005	-0.00464481703861605	-0.00391078382193356	-0.00348047007392584	-0.0049092948364786	-0.00514375922638642	-0.00423243815652708	-0.00730117583065281	-0.00669587128127898	-0.00727594005541095	-0.00567555079368568	-0.00602989772031051	-0.00646084293330016	-0.00679427801872032	-0.0047161496723748	-0.0059099148032583	-0.0060688651620396	-0.00803833423691142	-0.00564478075759917	-0.0040586082582796	-0.00431050010513804	-0.00530105268509869	-0.00685016266962148	-0.00811740966921776	-0.00842291597031287	-0.00816418051809616	-0.00505243980617489	-0.0054150875846927	-0.00473804183996958	-0.00777978887143804	-0.00839575482870389	-0.00930359486410543	-0.00869676309152093	-0.00812371881174496	-0.0081340347931894	-0.00895512174843533	-0.00883078276201235
-0.0102709688695456	-0.0108467539923597	-0.0118825903387669	-0.0111586109677779	-0.0122251357912492	-0.0127603712329784	-0.0120121480806483	-0.00996350952368212	-0.0106976988181595	-0.00968707584878028	-0.0106329146954196	-0.0104361206096118	-0.0115536488914687	-0.0101955085203234	-0.0105064543511606	-0.0112660917638967	-0.0121452512412071	-0.0126883157245433	-0.0130658747520393	-0.012154792057088	-0.0136044743827908	-0.013339116525321	-0.0138164520730451	-0.0139398692977361	-0.0149061774718174	-0.0140813669909306	-0.0138547223597199	-0.0123952641078601	-0.0128239048313558	-0.0134319140289354	-0.0140621873918226	-0.0133069826395614	-0.0136046746892516	-0.0135796257361211	-0.0132512155721864	-0.0152442263905912	-0.0158913644446583	-0.0169956447081532	-0.0173873870000924	-0.0164957161189385	-0.0181782016478765	-0.0183472567522216	-0.019772212698818	-0.0209878187851569	-0.0206277190376759	-0.0198696283223898	-0.0210731470663805	-0.0221197536322817	-0.0232160476976266	-0.0238385576522028
-0.0108104966209642	-0.0132110922520331	-0.0143950225230561	-0.014107042753394	-0.0140227265932368	-0.0147697866281761	-0.0146482580356457	-0.0114626316058464	-0.0126570813442422	-0.0128677668080094	-0.0142997227500282	-0.0132067652804687	-0.0131267817127204	-0.0129746031657827	-0.0135543733822266	-0.013979872195553	-0.0136633042143016	-0.013816552368216	-0.0154521418567376	-0.0153946442505521	-0.0151947159477513	-0.0145091207281217	-0.0157828695970822	-0.0158507568518415	-0.0154746795130376	-0.0171841718942402	-0.0165187807436102	-0.0159043971108646	-0.0157993862784971	-0.0169346953640331	-0.0173513416594445	-0.0169753294997271	-0.0173379276558393	-0.0175713424239956	-0.0181513187380733	-0.0187780339360245	-0.019727136051977	-0.0207823007511564	-0.0213835862263403	-0.0211456677990614	-0.0220144735955255	-0.0223820801796349	-0.0241653774577839	-0.0243456215061547	-0.0247134940016328	-0.0246164667557097	-0.0256134266158726	-0.026233500927915	-0.0262729296479435	-0.0276641480931822
-0.00988916618957004	-0.011335342300567	-0.0129704403910111	-0.0120699069141654	-0.0115181554439477	-0.0116814267276271	-0.0111783604296825	-0.00894376116993369	-0.0111956265854271	-0.0123633056321942	-0.0133606906893765	-0.0128500780953391	-0.013538004971878	-0.0129773100282606	-0.0131120209774688	-0.0112609915003836	-0.0116790233055913	-0.012514337981051	-0.0143811845147319	-0.0158234072699992	-0.0155640168190625	-0.0148679958979671	-0.0151399542166858	-0.0138209776193958	-0.0147351886266147	-0.0161166229131464	-0.0187325619280614	-0.0193083989727174	-0.0179894025037547	-0.0166626022018211	-0.0152050084238457	-0.0153662412713405	-0.0168899693670509	-0.0189623851752596	-0.0201657297014571	-0.0191979229193739	-0.0187879635837637	-0.0206169178467605	-0.0217248450731801	-0.0218059875284918	-0.0223456793347626	-0.0230480366509649	-0.0238330707427153	-0.0233218476625048	-0.023923083486895	-0.0244258699633	-0.0248248435285436	-0.0259294585161709	-0.0252790790232424	-0.0259091706171006
-0.00818222487693141	-0.00872172083367374	-0.00946876323960058	-0.00894995613550721	-0.0101136391876128	-0.00889197133268357	-0.00914594893869584	-0.00763033055777518	-0.00874058089628492	-0.0102635473959454	-0.0117702514012728	-0.0111739442910841	-0.0109521771335474	-0.0120380038236901	-0.0131018793841463	-0.0107122330447306	-0.0107328887400742	-0.0103441404846714	-0.0116081989040557	-0.0133706812295984	-0.0126427807233777	-0.0122840586221883	-0.0114719375953322	-0.0099297178578223	-0.0110275443414009	-0.012507328248509	-0.0156765711087123	-0.0165164375895188	-0.0140436501871165	-0.0123731881556811	-0.0109418143685079	-0.0121820938333634	-0.0138610259665669	-0.0156626911711587	-0.0159761739616723	-0.0143983853778376	-0.0141023001232132	-0.0159067519040786	-0.0175189988200038	-0.0169659683521554	-0.0170616774816408	-0.0172797560309043	-0.0187511213890409	-0.0177144099225565	-0.019098447994361	-0.0201445415872258	-0.0201005646671398	-0.0212307852986139	-0.0210186442348221	-0.021137845513823
-0.00418805134060962	-0.00289509905492198	-0.00329120539328908	-0.00249760022328506	-0.00499022716304557	-0.00458543375263267	-0.00463515727658011	-0.00367577650953969	-0.00367339281723601	-0.00544756269546049	-0.00665310094077068	-0.00834064182324144	-0.0066980042498495	-0.00635063239389185	-0.00759702679825618	-0.00557000825213315	-0.00497290258458329	-0.00441931505697321	-0.00556407868694248	-0.0072624840941883	-0.00738208646870845	-0.00861303354314157	-0.00831684912887044	-0.00705939213593057	-0.00806628490846456	-0.0077418944716462	-0.00975135037666809	-0.0102988800248581	-0.00994372883486324	-0.00924398765275891	-0.00762619705113858	-0.00738643632108444	-0.00864642544772301	-0.00969096819847472	-0.00950663010293167	-0.00789162641824202	-0.00811764052127825	-0.0104120906190808	-0.0114286191089268	-0.0100887698176273	-0.0103783329053932	-0.0103471973156935	-0.0130858868039045	-0.0134582288643925	-0.0129519765695534	-0.0124252770332171	-0.0122368913618278	-0.0127232573924899	-0.0126827353046418	-0.0134104804995464
0.000463471933330207	0.00209453556323203	0.00209182994983074	0.00234569570671386	0.00017154547914294	0.000997928916475692	0.000788156499292475	0.000664635686410449	0.00134557721578858	-0.000400781035815402	0.000643026179165666	-0.000480843976702108	-0.000795651214200565	-0.000655797532875987	-0.00144678591585566	-0.00259209814593174	-0.00178969766004196	0.000101857339851837	0.00012419136828296	-0.000329602123638972	-0.000437256654953258	-0.00225641134450267	-0.00382883857943328	-0.0040046989935845	-0.00323180453506942	-0.00112324635567388	-0.00103764245435003	-0.00130475407209924	-0.00265731206456388	-0.00330964576617298	-0.00169157968639293	-0.00169265928598217	-0.00204002986447514	-0.00203563629441922	-0.00171821522225922	-0.000454401877375436	-0.00155434154301615	-0.00288850296544111	-0.0039877227087683	-0.00394633890002802	-0.00142972844106246	-0.00096432648571612	-0.00121312374537439	-0.00321646226951056	-0.0031240479201337	-0.00472131457560031	-0.00311182087992652	-0.00377311596782886	-0.00465709790266814	-0.00507792928590083
0.0074071243504784	0.00983701463110072	0.00976920836760163	0.00869918170119232	0.0059717632837915	0.00666838682755531	0.0072084841862776	0.00743876683816039	0.00819062701757891	0.00779402033888155	0.00779427046646451	0.00762168379683684	0.00782656043001901	0.00830801818591435	0.00710476901535773	0.00634479792884906	0.0063799704488561	0.00674984237526426	0.00759157256347628	0.0068613703497958	0.00576234001189748	0.00272693621706893	0.00412774674710406	0.00281202197872139	0.00413617991594906	0.00586098932568618	0.00664485607021848	0.00575414876647345	0.00526915226310517	0.00549964879096232	0.00627188481579682	0.00688441127040079	0.00609092456395412	0.006159322066492	0.00643157113617029	0.0073016991653472	0.00665874026598764	0.0052354362515421	0.00560116473547731	0.00576434426880515	0.00884250863863428	0.00805421519512886	0.00731728837902142	0.00563684227985177	0.00602630057850797	0.00643523070341319	0.00846446687143238	0.00828128533562812	0.00690134170842926	0.00734738113172637
0.0154686566929258	0.0165943998391091	0.0163225882868873	0.0155201728120787	0.0137129395931866	0.0150178586285573	0.0156689073426458	0.0154203308572712	0.0154473255026511	0.0163142735248234	0.0170049038572677	0.0181996707475597	0.0170248919495732	0.0146446620009792	0.0139993362434616	0.0151190853266822	0.0152291372049781	0.0159195020518753	0.0156239175634028	0.0141781367567518	0.0130332267577191	0.0134284299001743	0.0131007895932277	0.0130817178973024	0.0127964990978441	0.0144350458603077	0.0153227994954	0.0167669303570673	0.0148692639945659	0.014753861469681	0.0162223888974643	0.0162917225261146	0.0154520535697346	0.0148658217382579	0.0148398099741974	0.0160931908896348	0.0146722801342839	0.0149872104342125	0.0142145436766784	0.0141495351175894	0.0157998686207695	0.0170953751544887	0.0181553426098529	0.0164820285391766	0.0164351158349433	0.0160658589935812	0.017551355410438	0.0188108455593753	0.017032562358456	0.0168316401029752
0.0219690137092827	0.0228651668449289	0.0226207237242503	0.0241144796315328	0.0231940722677233	0.0241672912701927	0.024221548856922	0.0235001901053514	0.0233213377553835	0.0251787443928928	0.0256459764157415	0.0262387252758299	0.0257333317779084	0.0229126054671741	0.0225172810223511	0.0239055487229119	0.0256232473952335	0.026484823479739	0.0249289274609324	0.0241611094766994	0.0224957519102165	0.0232269295391451	0.025240362447187	0.0235512756905214	0.0237400897951739	0.0224152073935361	0.0239945350100327	0.0238034853422023	0.0228670408572161	0.0248229428030507	0.0251555387928973	0.0267670743881045	0.0256648030087783	0.0234446321447493	0.0244686640646512	0.0257380966927507	0.0252457637949294	0.0264137735347183	0.0253171101401424	0.0256568621748183	0.0250642711525872	0.0266110226818306	0.0266993886888824	0.0254182502829386	0.0265327201440396	0.0270261334647051	0.0281992981718831	0.0282638431532362	0.0271029881808119	0.0268950287698808
0.0294665094592448	0.0282462979992071	0.0298213935171824	0.0303602702442155	0.0318096829680962	0.0318628639643753	0.0325668382101964	0.0336140871137234	0.0340406499699581	0.0345814875201	0.0340337270766257	0.0339013179484298	0.0334554042560445	0.0316671212603816	0.0317257039450603	0.0340143931881734	0.0344547871828111	0.0344303491416755	0.0335451497830027	0.034013025988704	0.0334013005612262	0.0346530690323652	0.0358431919411372	0.0351424702907023	0.0360668790996894	0.0349956917288781	0.0348984378891101	0.0341207961447653	0.033545687283361	0.034899551270543	0.0342164169588595	0.0380645995329102	0.0372046982045911	0.0345736845387723	0.0339844312194628	0.0364598524701399	0.0365330482435421	0.0369188114614375	0.0360324269562055	0.0350857607098915	0.0352820728792484	0.0367821336708424	0.0364921266215205	0.0374806563219773	0.0364682063510109	0.0364442601337742	0.0374092532857211	0.0371735577605257	0.0368164668965594	0.0374034705721917
0.0346435293803966	0.0351578568700913	0.0358072920895216	0.0362379579919575	0.0381089075434514	0.0371193751467787	0.037896954408907	0.0398466831060674	0.0403782236941407	0.0403757879096664	0.0389064762321262	0.0385923734454246	0.03912325525916	0.0392287919811512	0.0380296652742588	0.0387790928202827	0.040632153239093	0.039894453414918	0.0404750185550456	0.0404238181399956	0.0410090073615824	0.0412146587912829	0.0431097156057265	0.0433452300715956	0.0446949391475107	0.0438808802351337	0.0438139217539679	0.0433382009499787	0.041753876942041	0.0421637880462626	0.0417037733865474	0.0452571279299288	0.0445068780940889	0.0434652108311519	0.0422155102914375	0.0447792054297695	0.0461558759937593	0.0443331715137646	0.043718521657381	0.0443867709506943	0.0448919705294785	0.0456036514357911	0.0450264725990186	0.0460957027803983	0.0438129630309248	0.0443683182857614	0.0430539451885553	0.0440656220379016	0.0456320778635764	0.0479296069635102
0.0387477101973032	0.0385175703091946	0.0391686764240293	0.0414721051113159	0.039767961105654	0.0401612687176392	0.0396108417511827	0.0405530687509816	0.0401858254778252	0.0405175848986396	0.0397725851587251	0.0397835529310337	0.0420023362980991	0.0421947203487508	0.0428186290703677	0.0431346509496654	0.0444001214501111	0.0440604971619025	0.0444200767825449	0.0444912172288406	0.044393692027188	0.0426692355099698	0.0440821586761535	0.0465996615435515	0.0476429168937938	0.0474382128318951	0.0480997395667247	0.0485506006526838	0.048568983709986	0.0474854696567232	0.0471471669483009	0.0494337878625559	0.0502697139326082	0.0497324299769175	0.0488278783059129	0.0513195596095462	0.0514964295046702	0.0508307843940632	0.0502698152213627	0.0513040386692618	0.0506987189322524	0.0506486200324077	0.0509803710219554	0.0514000135397872	0.0499195416469825	0.050515867351379	0.0505924392368072	0.0512610433814186	0.0549994370929554	0.0563831976994331
0.0368318220787055	0.0369217153089679	0.0354066218808637	0.0385498653826078	0.0373920429693768	0.0380806750631914	0.0387336758284647	0.0373248112810995	0.0360465671558951	0.0368182527921722	0.0382942423453204	0.0397958379113609	0.0415792057907242	0.0413778845688319	0.0417693907001351	0.041618817216589	0.0421028104843673	0.0427060544548355	0.0446672197538396	0.0444612591209122	0.0425294991566784	0.0425238320962839	0.0428545217965693	0.0434977939018786	0.0435999807140636	0.0444587047593281	0.0489184523112936	0.0488892827113377	0.0472996057289866	0.0472368123788049	0.0465020411565867	0.0487150464657717	0.0496360146081846	0.0515276443255677	0.0505244329791167	0.0512897251885862	0.0509881562891064	0.050668493181281	0.0507060286986639	0.0489157712536023	0.0494097779991904	0.0504064247953441	0.0514379780298075	0.0526708478021258	0.0515825640364311	0.0532050657858251	0.0539409660597093	0.055641618243434	0.0604737431990768	0.060815385909857
0.032332549429099	0.0312355907130788	0.0299124516816743	0.0316685751855081	0.0323300713747381	0.0323894016601316	0.0330117460552861	0.0324521870616441	0.0317118552628091	0.0326933875227728	0.0324137503071283	0.0341435945457991	0.0349607757237775	0.035946808378232	0.0381673505586593	0.0372593035455926	0.0374428587540077	0.0376610391597879	0.0393684495006782	0.0372562998571009	0.0359973522332162	0.0353370678185869	0.0348903302182639	0.0365287827038345	0.0370550955090321	0.0379401653895632	0.041901896291108	0.0423913733172943	0.0416776993673751	0.0415178263668308	0.0416122480106424	0.0425341018335072	0.0452004155954718	0.0435300831273424	0.0436842018592373	0.046119688911309	0.0425495727539527	0.0434945371618293	0.0434420781885834	0.0440621990287281	0.0441306194972419	0.0449454314892376	0.0473390799551454	0.0478682181999306	0.0487619126419028	0.0492326205041865	0.0494384028314337	0.0510628467529522	0.0570973495630804	0.0564637615484122
0.0201360960979437	0.0188861936620348	0.0179192019591892	0.0196134058702897	0.0209486067799131	0.0207861246571325	0.0204129233455172	0.0197159079607561	0.0218522879581014	0.0226063652484302	0.0226829671116961	0.02289576044895	0.0232273020762318	0.0246026054691404	0.0260168643239982	0.0267226063254339	0.0274731813753913	0.0268973690851618	0.0274962677453505	0.0255032346138961	0.0245363911537287	0.0241045235544689	0.024148454003229	0.0251472171893005	0.0267898646701406	0.0293596049984103	0.0296370270335356	0.0291354824798976	0.0298219304213905	0.0297346353839443	0.0313295639100139	0.0314717485101571	0.0321864970065831	0.0320562509951238	0.0325143641060912	0.0337470439052186	0.029957065204989	0.030384674049298	0.0295615226827524	0.0314749289997595	0.0325393994329318	0.0337041942483483	0.0344485562211219	0.0343726008685331	0.0351461037125016	0.0360169324168576	0.0371289810849698	0.0386203394181659	0.0422789970494436	0.0429682168905603
0.00832577349707629	0.00739986650590879	0.00702765713141814	0.00839621497147914	0.0103166186722031	0.0102633047912099	0.0102282572640241	0.00941474624205138	0.0113659333496587	0.0125641983072709	0.0118824858989328	0.011990890245234	0.0109852817221299	0.0102066792391865	0.0113251031373316	0.0111530787508768	0.0137233772460442	0.0129452288024337	0.0125774535645993	0.0114215732667167	0.0102679522360786	0.0103950988911361	0.0103109495678652	0.0112210142938008	0.0109914186056429	0.0126521904997712	0.012920834507366	0.0127006231030844	0.0120447984879573	0.0120766987396222	0.014006397500412	0.0143779373982497	0.0143730127435471	0.0153846658888267	0.0163717855521656	0.0149755171187457	0.0139236711308464	0.0140140803148962	0.0144581007762478	0.0142593153501196	0.0150497598170296	0.0153850033098291	0.0167366433445678	0.0154205139037648	0.0160386008498213	0.0180821124016807	0.0184942298577214	0.0181161141395089	0.0189416909288709	0.0213239769142741
-0.00197205619632766	-0.00083492544616789	-0.00211263879899468	0.000715760560716092	0.00234453270287552	0.000802078309299235	0.000518065408104186	-0.000380425658222296	0.000741167573000359	0.00242784752944581	0.000722363349789463	-0.000174840883789714	0.00020098882558434	-0.000192031697506674	-0.000143196550880979	-9.28459904958176e-05	0.000478792453601528	0.00140686216407234	0.0013294685565902	0.00020413981994686	-0.00194624127537924	-0.00120912403187122	-0.000319148005681222	-0.000121375467098234	0.000222332307907998	-9.12896694787067e-05	-0.00117979852444887	-0.000832723835162285	0.00020942437903007	4.03494030123637e-05	0.000745860353670815	0.000476257112047106	0.000243768278673973	0.00185926324788876	0.000283636843983407	0.000478337562625511	-0.0001364741059499	-0.00137111515400778	-0.000237373829894724	0.00101775610500865	0.00266832275968563	0.00245192969731172	0.00338627371810631	0.000259050162735963	0.000524900440255127	-0.000752194080295944	0.000496393901240604	0.0015622294899387	0.00172463615713935	0.00284333161588579
-0.00486819925215667	-0.00314683964996313	-0.0037902445832103	-0.00177950278224853	-0.00264863095401991	-0.00358901380581688	-0.00326154720567777	-0.00296734047704913	-0.00256501285733624	-0.00267635060318393	-0.00317316689102164	-0.0057514154178947	-0.00633553807003199	-0.00607248174969327	-0.00557861941438928	-0.00700830169639488	-0.00740391774382047	-0.00719963723243095	-0.00538561355071103	-0.0052922748562849	-0.00557647878103071	-0.00547765882634979	-0.00501476365412543	-0.00592598113579385	-0.00651970257232002	-0.0061897340434247	-0.0039533094569867	-0.0050949843760933	-0.00475627111891329	-0.00704950262897019	-0.00608492828671939	-0.00549965591637639	-0.00509121270422833	-0.00430448531885962	-0.00470141093790368	-0.00476335361016545	-0.00605348187567066	-0.0078844841416432	-0.00759098169348283	-0.00710646176960191	-0.0049584061425785	-0.00646740038657168	-0.00660728296698599	-0.00835907473005405	-0.00575208551908596	-0.00922609008880863	-0.00778593032543582	-0.00775726257037956	-0.00716098245727763	-0.0054776432696689
-0.00361962132000887	-0.00166509094541164	-0.00214024432798124	-0.00219654179868853	-0.0020315380458076	-0.00170907280502774	-0.00180708162641748	-0.00256356520598065	-0.00373573283778728	-0.00299081005802217	-0.000848852138928515	-0.00118230249714854	-0.00237711807303862	-0.000305388291747418	-0.0035486407271259	-0.00417793918575079	-0.00478600274654925	-0.00460376278737331	-0.00338458388783682	-0.00466550373376914	-0.00447196190269031	-0.00219736789251043	-6.85811735697615e-05	-0.00269391199520849	-0.00343659447098244	-0.00425170734849087	-0.00405712353206039	-0.00463037759992377	-0.00407965062798576	-0.00439699062372119	-0.00360891619443692	-0.0041400266175725	-0.00210716821266696	-0.00260370445186024	-0.00392444221872474	-0.00388172561689703	-0.00377923757854206	-0.00337438605768059	-0.00603055274741863	-0.00743512067010251	-0.00510702641102774	-0.00441502669323014	-0.00535182798829357	-0.00786110682200765	-0.00508538581880926	-0.00642097601450073	-0.00615579629238251	-0.00506904670498385	-0.00571499225997276	-0.00286889706217764
0.00212372477936781	0.00261051668836379	0.00248511374419683	0.000629083106469125	0.00153022335064645	0.00213408453526838	0.00322375500305978	0.00316968449393484	0.00239586716655185	0.0023061082687968	0.00365693830576849	0.0023598433156986	0.0024137547946658	0.000441012855301643	0.000724866868279478	-0.000169223360636502	0.0011316581766648	0.00156300559230971	0.000306564354113527	-0.00202075749304373	-0.00244812833149012	0.00130259274381298	0.00232816846557823	0.00555085797793639	0.00580396733379254	0.00582068372551804	0.00155719111249202	-0.000521329812941559	0.000133449608978123	-5.9421638311671e-05	0.00518733621486548	0.00478115857212098	0.00523126413708429	0.00315661872719955	0.00432994865314191	0.00324085625230912	0.0039636427551745	0.000944603737017207	-0.00108666825548114	-0.00457650143575776	-0.00205632852525256	-0.000324544442281691	0.00253159279175576	-0.000183927802278169	-0.00115035818714647	-0.00202683209305696	-0.00209153670071802	-0.00225553210815038	-0.00257273808364755	-0.00235467900862328
-0.00103377355322938	0.00115510814145807	8.89830792651252e-06	-0.00132120108910735	-0.000226867307497277	-0.00171095116069487	-0.00098999094971417	-0.00011365884238239	0.000461496178078785	-0.000501779039375738	0.000177404499895572	-0.000645618949854159	-0.00108200065505881	-0.00367684560553051	-0.00269880834697161	-0.00197860805714274	0.000761026329104799	0.00115763295102597	-0.000234557417724127	-0.00159831508491781	-0.00195377723820222	-0.000493971203682243	0.000299623973709223	0.00320008673374793	0.00466308918359657	0.00694092979927272	0.000980513439304906	-0.00131017446825935	-0.00220401019782435	-0.000432210754659071	0.00310948399960608	0.00387213262368131	0.00494840924342126	0.00263247122462273	0.0038720424062873	0.00287921290168154	0.00395187225245333	0.00176087802863015	-0.000663837640035146	-0.00562002159023275	-0.00235482625771792	0.000704738822621959	0.00197942157503464	-0.000612155308534294	-0.00268733589095272	-0.00279748289778463	-0.000699069661507851	-0.000633991523176388	-0.00152138062662727	-0.00214248114023562
0.00244942308451839	0.00260903988242555	0.00190205641243255	0.000449804140076659	0.00086040342871178	-0.000530157633206219	-0.000266504282655543	0.000453587962050093	-0.000832589105221427	4.77685487880179e-05	0.00189632244127736	0.00390415962822989	0.00350026254380781	0.00138274803120149	0.0017670717735152	0.000691031200858716	0.00245942486642947	0.00208337912358514	0.00215282891635637	0.00255458729781096	0.0015684678325349	0.00235797546362989	0.00197109653647718	-0.000636987660432428	-0.0012636230878118	-0.00212828160940895	-0.00040456769659922	0.000570831058035879	0.00199695523188173	0.00566221201855569	0.00861467412005088	0.00968033957884263	0.0122542322918379	0.0150133500582927	0.020573218817823	0.0172673108565071	0.0159360820387618	0.00923112667780476	0.0060162450579163	0.000730577078591743	0.00139749235812907	0.00134855637695852	0.000984308900400911	-0.00051418384588922	-8.6464117646571e-05	0.00155722761959357	0.00314422800118557	0.00320274655713772	0.0036303152322798	0.00252306108780232
0.00253476978962141	0.00290373204762995	0.00236419177705751	0.00170766026975661	0.00170660817824	9.70615387525288e-05	0.00103273568415279	0.00112998566313864	0.000868560097425328	0.00101247753581536	0.00186865996575448	0.00230162749048586	0.00250881304170618	0.00124338571956638	0.00077098152613747	0.000948181092311371	0.00197284995609928	0.00153227297174407	0.0029459661652447	0.00217504558836619	0.00225372636925288	0.00271113823727904	0.00235934005139363	0.000598825617597542	-0.000180995765360615	-0.00179412563647974	3.65331618243464e-05	0.00114517440583191	0.0030288698185189	0.00421695965645785	0.00397508381395052	0.00537533427508489	0.00700691530656739	0.00814498780368412	0.00998789916310076	0.00872086535816437	0.00716163016025497	0.0050646152084212	0.00405084445253516	0.00236813786543253	0.00169834672903515	0.00158337087735107	0.00155550962832506	0.000467269551922106	0.000584240888589788	0.0015848232127438	0.00286741940459627	0.00330632225730341	0.00213407635949447	0.00188490119739781
0.00275420245143833	0.00226265019808475	0.00278209118014886	0.0021249701087073	0.00227924894950791	0.00142657404012748	0.00183275971670537	0.00228543670450306	0.00259747476763571	0.00194681423247915	0.00187766146443847	0.00255001354845993	0.00166334785905934	0.00152942612752616	0.00105136361723881	0.0011587022173454	0.00163877040394563	0.00124427245037809	0.00255384605603146	0.00191969845506013	0.00266269453421726	0.00259054429467966	0.00339691335232269	0.00123580490353933	0.00103247340646136	-4.15461886942778e-05	0.00116416667184268	0.00154711265431246	0.00266495874099187	0.0030343890904447	0.0031884145390304	0.00364628558463624	0.00467911003838975	0.00540746171674486	0.00644792816288921	0.00592779675375147	0.00480912340933793	0.00397234214765736	0.00316707457683162	0.00239060157072201	0.00141334177716313	0.00129155544903794	0.00216898711279596	0.00137172561179287	0.000915493468198219	0.00192488740300959	0.00216607804185441	0.00279177220487459	0.00193334030158676	0.00141620891887529
0.000977787045811605	0.00126100411490345	0.00144485870426181	0.00112794367844095	0.00124702660743695	0.00185774740830774	0.00136572192526305	0.0014017213339589	0.00188994704091579	0.00215256788774151	0.00166911677597035	0.00125754241274435	0.000672337123490733	0.000837687779000662	0.000459355232451087	0.00106872396471193	0.00136481061035341	0.000782998352435688	0.00157862597612196	0.000983325650036128	0.00211382811860527	0.00171885347199796	0.00243184409186946	0.00166325593837908	0.00188251875417071	0.00184918933180582	0.0017050453563471	0.00158586633361959	0.00221638244318272	0.00169952117327934	0.00155184086333652	0.00137590726465359	0.00183662702809221	0.00177743152941577	0.00168759745996173	0.0017550647127247	0.00143662887940465	0.0012788940140657	0.000802700604923629	0.00113571480831618	0.000960358197843905	0.0011932520442946	0.00227099306437142	0.00197096487245155	0.00149145141778855	0.00178861309253456	0.00099678555720522	0.00146163067989463	0.0012150883157129	0.00148532781990809
0.000375611887453255	0.000373898523445674	0.000295124941847513	0.000232447869339283	0.000914266761454856	0.00148603136228569	0.000857914899140597	0.00132010536507513	0.00140643131782028	0.00153580113045428	0.00159446208113531	0.00208222457940176	0.00222652150996399	0.000986691173299396	0.00049610204314497	0.000705895013315372	0.00106755536841714	0.000966837782546587	0.00176592622836073	0.00165317168902634	0.00208753511359999	0.00206272430827268	0.00187737735629518	0.0014228127299204	0.00100982918121952	0.0013305678007473	0.00103231891840024	0.00116348422182624	0.00115586014232893	0.00117502341827727	0.000874045899776699	0.000594006992462744	0.000629089067970933	0.000421713628723998	0.000593970939570859	0.00080345232191345	0.000336886227204627	0.00041911918313737	0.000399808459377666	0.000527557935820383	0.000515830753345694	0.000857680810836289	0.00109332821819566	0.00126261355006286	0.00101013997418042	0.0011957399777156	0.000827911568962741	0.000443108323186985	0.000769044974857455	0.000551605328259086
-0.000164291750848397	0.000875824783527958	0.000428918813360965	0.000658839431755426	0.00092367821274647	0.000985649727321731	0.000370021730432149	0.000930572945079788	0.00086740095436912	0.000458617766289393	0.00147142945847511	0.00145914558528402	0.00208590756683034	0.000853173631588779	0.00103335394866644	0.00178478807942244	0.00171201352870507	0.00202182420443382	0.00157359046587378	0.00200590171442046	0.00188340460495119	0.00211350687882216	0.00234363867632112	0.00242999963159832	0.00223292064278038	0.00195333160174805	0.00202225533456692	0.00230727629732951	0.00211725314333421	0.00234469031362807	0.00169002892944418	0.0019550771862535	0.00168643862917466	0.00172724073727905	0.00220986955923423	0.00196910715493591	0.00182132845182516	0.00132443256374426	0.00118693682671318	0.00109409427117793	0.00104558311798142	0.00136429437268498	0.000907002926995344	0.00147131173300847	0.00163768594999064	0.00212125211874668	0.0016232364335215	0.00113591562576278	0.0015128280574175	0.00154268240682638
0.000235068772638695	0.000726988339667934	0.000189058583002852	-0.000332218456453662	-0.000292922649527406	0.000500491865971188	0.000663665948783093	0.00110801131198324	0.00129894691641234	0.000286930176298604	0.000636576884569784	0.00044273981721097	0.000746618316043483	-8.31238030195121e-05	0.000300888237913974	0.00110179289783594	0.00143363626227349	0.00156722778338273	0.00134578635094961	0.00188976589642516	0.00187859628469809	0.0017914262400732	0.00121125742626329	0.0011456232217537	0.00148000672533523	0.0014580587467283	0.00194818725150973	0.00194990447629944	0.00154419665667358	0.00130759160501909	0.00167529357315743	0.00190232970470827	0.00118232455470523	0.000768629543345781	0.00108078737588856	0.00104905066808991	0.000472430849858424	0.000381928496051761	0.000327042936077319	0.000594916831190983	0.000593980534749958	0.00091737605369282	-0.000287065587553947	2.39567208349872e-07	0.00066318102319321	0.00141067761039345	0.000789741549070679	0.000509928185241771	0.000413512220358788	0.000163261745276579
6.39369649449863e-05	0.000138152353873023	0.000108680818044501	0.000162944536604212	0.000165244171732405	0.00101161939182421	0.000983379360328602	0.000934069734935239	0.00126275583123933	0.00118258033152088	0.000746917924091469	8.19510052853517e-05	-0.000259909612579874	-0.000632820854550016	-0.000122398829853753	0.00109800348340604	0.00157383698816757	0.00144984734575053	0.00176587166642514	0.00208711763814485	0.00283454206278512	0.00259441413260775	0.00225495645418061	0.00206632976778965	0.00222298798590216	0.00255045458604127	0.00209823975657417	0.00168710850326109	0.00160737071971583	0.0019885506782454	0.00235501276756019	0.00197128253533357	0.00168575220482368	0.00144039836538564	0.00179832931850905	0.001736368250756	0.00120222149280934	0.000842356571723368	0.000629191832906852	0.000870866119876888	0.000907297084527391	0.00102421411475241	7.89975353493934e-05	0.000253522516319519	0.000593867805589589	0.0010911956186705	0.00131367781576679	0.00129265236537052	0.000678531436137878	0.000755861255550672
-0.000267339943268438	0.000113017924161876	0.000869655367247886	0.00207178823239702	0.00138449600030767	0.00154280447567291	0.000988507728064458	0.00104922834923188	0.000838958458916881	0.00122675823938213	0.000845937674247241	0.000701403050091517	0.000118984706156698	-0.000166376601582897	0.00020262565526396	0.00122590932152474	0.00149847968776236	0.00138943516133139	0.00141414663668335	0.00157741951009663	0.00234731323248286	0.00221487387095627	0.00190212511164385	0.00146440976170867	0.001310518815959	0.00201139367699037	0.00218659824077845	0.00172066287296085	0.000954986771162929	0.000900812617070844	0.000888276203307945	0.000718337462454542	0.00102096855961599	0.00139347186453388	0.00172910433113218	0.00136587348934948	0.00105730930687248	0.000318467997041713	0.000297083153250762	0.000103067666659279	-0.000191047226453421	-0.000764159609290514	-0.000549788773494029	-0.000855542164645004	-0.000667795566249465	-0.000594600076728278	-0.000382059876196358	-0.000139527416847081	-8.39901227845578e-05	-3.99774336876839e-05
0.000907762876535284	0.00170063131846831	0.00249090508770988	0.00264147334784498	0.00234638721253542	0.00156209322704023	0.00075838955685534	0.000509021951802718	0.000187795653038984	0.000349930106711868	0.000461947946363378	0.000798664838528568	0.00106814169631396	0.000422704884534067	-0.000111489338322224	0.000525845735725059	0.000986274379158741	0.0018229203715245	5.77289124555764e-06	0.000202815202633335	0.000600483823519351	0.00250788909409032	0.00246245464358856	0.00248463631306635	0.00209643381895995	0.00212333390356596	0.00227678344268895	0.00155077665009957	0.00151047735209048	0.00137293846514156	0.00146897956511326	0.000557221119737966	0.000682167214149755	0.000702143979601879	0.00106752510669844	0.000576079223569963	-0.000149960726324709	-0.000277795310302755	-0.000398978447997438	-0.000502524340654094	-0.000668499875105866	-0.00040561416727127	-3.83093203176324e-05	-0.000311958689994306	-0.000191040810741951	-0.000136606309349506	0.000426303474129909	-0.000184657688816136	-0.000694336285848899	-0.000674497202700424
0.00188200754119666	0.00247401796992786	0.0025638852534634	0.00255415185268607	0.00121075524070627	0.000862118439229383	0.00024998041905033	-8.36518501391374e-05	-0.000124673256345732	8.88360288871537e-05	0.00079251677010259	0.000736481321593793	0.000529010952527598	0.000756164554052154	0.000217615766394623	7.39658291071318e-05	-0.000530241690381706	0.000604945723741232	-0.0014795207493855	-0.000593645072526818	-0.000356798040675153	0.00147559035963192	0.00131523953052363	0.000912160648030577	0.00100942022219553	0.000721337176611664	0.00187132944109957	0.00190942247245401	0.00147968267512984	0.000596878108509444	0.000724070894235757	0.000466351139986507	0.00100113674382211	0.00039381573065593	0.000389870692640763	-0.000119539807139288	-0.000177225399348405	-0.000344619260244494	-0.000204022435137459	-0.000614061683259921	-0.000798440146686634	-0.000648234402637636	-0.000811290050280299	-0.000507020278212486	-0.000262294724288745	0.000447873720627075	0.000419912687416053	0.000782021943603932	0.000733229748179353	0.000710522785228017
0.00246235690334703	0.00207789678458245	0.000941523996795345	3.77091674142392e-05	0.000172652302923763	0.000393210666610571	0.000710455448645695	-0.000383218706983427	-0.000343723587180071	-0.00109527493241685	-0.00107904221720467	-0.00173263101366098	-0.00194643516612851	-0.00217247379648644	-0.00554651888465174	-0.0094323583352294	-0.00946642695543032	-0.00448109123300591	-0.00269014296343716	-0.00216741668289123	-0.00227790281401167	0.000754083109890117	0.000956999118680204	0.000679654583078411	0.00125771081097636	0.00104094220237669	0.00177719130928103	0.0015146191196653	0.00159010382588057	0.00116445288070565	0.000376638827109857	-9.29184085487259e-05	-8.78326229686382e-05	-0.000378698384043831	-0.000225503486212342	-0.000388964374037396	-0.00147053988885301	-0.0018313189068828	-0.00142068765324275	-0.000833824527112672	-0.000317964250138979	0.000390289984934555	-0.000238709149523396	0.000952566032383729	0.000902192278917727	0.00141447236178687	0.00140540094320311	0.00160443502073288	0.00103877732557745	0.000772283092310669
-0.00104415357823608	-0.00751481487790838	-0.00218604262880999	0.00191246783468211	0.00201263020601766	-0.00190302237444209	-0.00153328174301422	-0.000767877428922508	-0.0023856809471301	-0.00501998059274528	-0.0037352508929483	-0.00335905792939744	0.000213377195385696	-0.000447604998836076	-0.00219734393295079	-0.00146065611628963	-0.000608109294033749	-0.000447986762056589	-0.00401149042160792	-0.00428510490230498	-0.00307834403813835	-2.90094058860265e-05	-0.000545830336293844	-0.00117287364394927	-0.000403249920818724	0.000603506787533523	0.00203146605357623	0.00205470855810662	0.0012252969901248	0.000735309233562229	0.000427207039087199	0.000825967977432974	0.00106424815431917	0.00106221948364217	-0.000128483308927117	-0.000565458041621086	-0.00064951975920354	-0.00037267312255509	0.00010178384305098	-0.000730795297946	-0.00131023504847296	-0.001035880035699	-0.000660844398365704	0.000867604837730934	-7.36768949861958e-05	-1.34035000067527e-05	-6.04973203425754e-05	0.000645768328056598	0.000722239747985322	0.000642849576771643
-0.00247107929019401	-0.00987675939588929	-0.0028066748238692	0.00481475515493116	0.00428903154482885	0.000776463382542403	-0.000811066181693374	0.000242857645078823	-0.00160260855851958	-0.00473613594784171	-0.00297649564053924	-0.0041321176066769	-0.000241044354945704	-0.00171404813249576	-0.00363021564681152	-0.00163793147870079	0.0011059180867581	0.000717388959128862	-0.00332815117620281	-0.00470167409562634	-0.00323397591274444	0.000349993185078611	-0.000541546571423592	-0.000261347100994286	-0.00102516011992495	9.86102801459081e-05	0.000467214507388754	0.00065260412668633	0.000250879470299109	0.00258203101460561	0.00203541798990064	0.00261518207451403	0.00120134285260723	0.00133445972462018	-0.000278490960787483	-0.000259825583792491	-0.00106577273743618	-0.000745623142675083	-0.00104675029487102	-0.00153597248104909	-0.00140670202677856	-0.000530501100874645	-0.000238443011049847	0.00102758980095686	-0.000363121036597024	-0.000523002241303399	-0.000603505112635396	-0.000485653915077133	-0.00137007004596472	-0.000594666731996108
[truncated: 188 more columns]
