# Supplementary material for: Performance Comparison of Centered and Tilted Blunt and Lighthouse Tip Cannulae for Drainage in Extracorporeal Life Support
Source: Cardiovasc Eng Technol. 2025 Feb 10;16(2):238–50. doi: 10.1007/s13239-024-00770-x (PMC11933157; doi:10.1007/s13239-024-00770-x)
Supplement: Supplementary file 2 — Supplementary file2 (ZIP 41,511 KB) [file 13239_2024_770_MOESM2_ESM.zip › avg_velocity/rc_1.32_mm/Blunt_Qc_2.6_Lmin_Qo_1.3_Lmin_rc_1.32_mm/U_ms.csv]

0.0193992086277482	0.018272888692071	0.02126090678008	0.0106433028110359	0.0191411905145275	0.019072226385437	0.0210598066447404	0.0239836148445741	0.0230803430512315	0.0242819833827788	0.021653221177476	0.0222374679424032	0.0214541120701877	0.0189682010177063	0.0165956103646333	0.017414882638729	0.0232514999823971	0.0192658838980389	0.0209418915739486	0.0214763082743747	0.0307724538445381	0.0321525381631797	0.0308272204015813	0.0310926754315306	0.030465386850658	0.0325550132874801	0.0322923532650711	0.0318981159426851	0.0327897758660308	0.0343574430120967	0.034197541481508	0.033614532892118	0.0318390553158899	0.0333568742006801	0.0328274943731311	0.0319214885215071	0.0315448980677263	0.0301695127751381	0.0306909563108236	0.0310331760949787	0.0298722479380227	0.030689434282636	0.0308198912177068	0.0309388305596735	0.0298300590426574	0.0296163381524985	0.02945617207317	0.0283939166501884	0.0292617005600783	0.029020443635011
0.0355542823759099	0.0342822598727086	0.035641410917127	0.0275819187141506	0.0364631780513411	0.0383152828981881	0.0404359383557681	0.0419535332868071	0.0428754024392478	0.0430003455812969	0.0413810001348408	0.0411614320049924	0.0412862365563183	0.037917766834972	0.0352098642737693	0.036591580397396	0.0405274573443495	0.0391521117951068	0.0424339739537178	0.0429505190653087	0.0491610427391512	0.0485912339935108	0.0483044299455575	0.0478467715836258	0.0474624700124211	0.048584716368749	0.0483813324388431	0.0482754913396026	0.0497417254344168	0.0501236345130054	0.0494596321651918	0.0496289050346814	0.0488099152789952	0.0503319121261926	0.0494640024002264	0.0492575207888171	0.0483905989120884	0.047679347233906	0.0480923738757487	0.04757595838424	0.0474773736533875	0.0474213137911094	0.0477921244269474	0.0476115218084369	0.047415694593058	0.0461360265489529	0.0463486151228138	0.0455375596718236	0.0457623970311793	0.0458105194092935
0.0628779605276582	0.0638533464792585	0.0640072487802495	0.0620187066752116	0.0684639968167747	0.0707592726393537	0.0709960635479242	0.0709658637152914	0.0698305945718177	0.0703430102362705	0.0713143153411671	0.0706264615072194	0.0712519710340119	0.0699782675292415	0.0693127438629427	0.0690786058226768	0.0697048258753206	0.0706767519416004	0.070780439405731	0.0708228774918719	0.0721039745363485	0.0721615820328839	0.0732478197259939	0.0730287349036134	0.0727798793064019	0.0725480875713067	0.0723399984551291	0.0720564917989898	0.0725426496596865	0.0726534639856754	0.0723073008100153	0.073133652793329	0.0726491816118224	0.0741475644677625	0.0727667065165151	0.0717636778475122	0.0713650937386652	0.0724685151484663	0.0724594214736092	0.0711475773874102	0.0707446960861201	0.0710743027234674	0.0707042949883704	0.0702496283635386	0.0702737865547465	0.069678749272831	0.0700759707526934	0.0697428184127875	0.0697743972259526	0.0700220672507833
0.0941930980291193	0.101155034911685	0.101522653447186	0.100490421367996	0.0986041590745711	0.0989695559286771	0.0990666977205991	0.0989486220583038	0.097648217923745	0.0975059918769699	0.0976527293044316	0.0964334665464366	0.097255736803015	0.0980061376919553	0.0984594576703053	0.0991848704134336	0.0994972453298063	0.100235665275012	0.0987137131958539	0.0982367194692884	0.0998339967135175	0.100357440276284	0.101405865554446	0.100598531613541	0.100798209845535	0.100526783690211	0.100266513946146	0.100064127205164	0.0993537148780479	0.0998765122991822	0.0994993522380976	0.100453591607262	0.100287727013521	0.101111218384386	0.0996892530677535	0.0993363160079177	0.0987241478395728	0.0999614736925517	0.098993937392322	0.0983103635760144	0.0978604765710629	0.0982499043525073	0.0976874478702704	0.0969717474071699	0.0967838139014988	0.0967514862101543	0.0966315547039581	0.0967930594527114	0.0965440300919162	0.0968251693505232
0.113602081674605	0.121102293711896	0.121785238447821	0.12254340084307	0.12122110388799	0.121063143677883	0.121182966656358	0.120689768631072	0.119918563662169	0.12077159367834	0.120389893962018	0.119314819720416	0.119046986448679	0.120024941438513	0.120599786347328	0.121254888797481	0.12148908503336	0.121321394062569	0.120570037147456	0.120955532892636	0.122270248009717	0.122455043267285	0.122876918906918	0.121869714858825	0.122849196844765	0.121960103546664	0.12208156423485	0.121837849354199	0.122012570355026	0.121712075207186	0.121317175420009	0.12177690194047	0.121979571114697	0.122451097803448	0.12109755025846	0.120638123857032	0.121006065136886	0.122287757025691	0.120839057297426	0.12075333904882	0.11954727979664	0.120326419382508	0.119409624007479	0.119691215233088	0.118595061092707	0.118779925248202	0.117984038725009	0.118749232058713	0.119062920549427	0.118208010162033
0.133191629898542	0.139756727433511	0.140610130355815	0.140143778562902	0.140421739915224	0.139727686261337	0.139893066554028	0.140131617950858	0.13900104150289	0.139879220767363	0.139964897455785	0.138167686571791	0.138746606479361	0.138964378720984	0.138720233079245	0.138955905099091	0.139423257998486	0.140112117310684	0.140392601996392	0.140159332490163	0.141324004810912	0.141874162601368	0.141614382835975	0.140237634318252	0.140083505622132	0.139328878454232	0.139915113578729	0.139231776462432	0.139292388896536	0.140190448889505	0.140106553696539	0.139685609726087	0.139678664320989	0.139758298601507	0.138393179469241	0.139167382704508	0.138749280326474	0.139208849463287	0.138511658583268	0.137586226610242	0.137865353038734	0.138334333995885	0.13920010672217	0.138426738778471	0.138337122218668	0.138469156141296	0.137972960530961	0.137799154592273	0.137500612744694	0.136924073009303
0.150224585034803	0.155378104659054	0.155165336842705	0.15450668499954	0.155801206693161	0.15611931481421	0.157243691924836	0.156489192560179	0.155633418266009	0.155812224002711	0.155539955061359	0.155664791691243	0.155881213198497	0.15692000031797	0.15662739016469	0.155572651911607	0.154505360297062	0.154761909467849	0.155162189510408	0.156973679156426	0.157516868405479	0.157837095783644	0.157634800168476	0.156898151357069	0.155578668088902	0.154615658300219	0.155051389378471	0.154995686127553	0.156849663624059	0.15742265632265	0.156650269585372	0.155567239151846	0.155824152371677	0.156396769013057	0.155304468529385	0.155020190000702	0.155081723884268	0.155269205110669	0.15466755740328	0.154065489211297	0.154118830117765	0.154753287376173	0.154595564433838	0.155121609510828	0.155168280859402	0.155001761607598	0.154151422215909	0.153859091969332	0.153827383138652	0.154667827374148
0.162874471215409	0.169157625881327	0.168624679173695	0.167580954397768	0.168331217320523	0.169276840815007	0.169995604610004	0.168619142102428	0.168058997348651	0.16789184251559	0.167414126765991	0.168027789397674	0.168040160706226	0.169108871073036	0.169766120288378	0.167616618571345	0.167099461099966	0.167315910995324	0.167708755256678	0.168801755166453	0.16888899703298	0.169428434254736	0.169231130176642	0.169191219511775	0.168463769922196	0.167993739513622	0.167639752519766	0.168165696364778	0.168720350745719	0.169894584009513	0.168749459992566	0.168402426210537	0.168299904418726	0.168652779564107	0.167672524229443	0.167215523988922	0.167874490372278	0.167437584537512	0.167684123693839	0.166468474287253	0.165787892548703	0.166642726515321	0.167130441435126	0.167740185940717	0.167117349125513	0.166543044555867	0.165624617404241	0.166199191944755	0.166045000993524	0.166716516764006
0.172560668282047	0.178635492845174	0.178579197361634	0.178502754102704	0.178768467549563	0.179053643908806	0.179357057325333	0.179119610907057	0.17810098794291	0.177690036471458	0.177871500385039	0.178410344636081	0.178466499343015	0.178937320842878	0.179564467142574	0.178804603845696	0.176550011298618	0.177101031633221	0.177264225445766	0.178060728161141	0.177854458949525	0.178867697769121	0.178749102093539	0.179617668152466	0.178447194665921	0.177352276344865	0.176621047816066	0.178417491170896	0.179923642743722	0.179721921590223	0.178639081527322	0.17829575395419	0.177312137269314	0.178107178366386	0.176983498808247	0.178096362839478	0.177646101111556	0.177789354268316	0.176904533919218	0.177299804966018	0.176280567229093	0.176897918298721	0.176616009864441	0.17653979013344	0.176853125078709	0.176344514839576	0.176097878113338	0.176343168987962	0.175728378979509	0.177281419467338
0.179019366465713	0.185658849235635	0.185076377266573	0.185589393027153	0.186414817344009	0.185366683696838	0.186009864903439	0.185764171882936	0.185309280566262	0.185668530459078	0.185265603027119	0.184791259784257	0.185096406379689	0.184711113353957	0.18614476295864	0.185270997050731	0.183821721157511	0.183811006692253	0.183728217726918	0.184128476705504	0.184284069972288	0.185335150758849	0.184872058289303	0.185426541234484	0.18536877337355	0.184178199235867	0.183734382601102	0.184754089877264	0.184986086716409	0.185502331936071	0.184291545127793	0.18471882523786	0.184409118973577	0.184955929863365	0.183780047932052	0.185274280134941	0.185175395966369	0.185208781341686	0.183866129122566	0.185008310627385	0.183682501694815	0.184524447774556	0.183984819983459	0.184542681112998	0.184890466924286	0.18359447467011	0.183527784087481	0.18358225665732	0.183655659720657	0.184004138343619
0.184296031243068	0.189926839177237	0.188918043862372	0.190486510758099	0.191263744735721	0.189832408023411	0.189534524439184	0.191354543688436	0.189677665690039	0.190589786168903	0.189942772965716	0.18957635805743	0.18965232402717	0.189595593666267	0.189916527170128	0.189721701458664	0.187609938688166	0.188210284517113	0.18796722750238	0.189243288695951	0.189040181436506	0.189325377922914	0.189421292922929	0.189698138935039	0.188790937064212	0.188544837355734	0.189068142129059	0.189681040467824	0.1896123668342	0.189966638816231	0.189351512749405	0.189584129811843	0.189077376608912	0.189091360702418	0.188865860935048	0.189785559135635	0.189877298586231	0.189791795150407	0.188583959512629	0.189155180935481	0.1883984737996	0.188677049186608	0.187210346432587	0.187995370446561	0.187438567313264	0.187508816628592	0.187939692063622	0.187262248459624	0.188188807667477	0.188117697851945
0.185611592495972	0.191157402671611	0.19058001032791	0.191925612695558	0.192283298432241	0.191749825380774	0.192196566132177	0.19289578588159	0.191998942290482	0.192208262116126	0.192013973592752	0.19153571861112	0.191615614459627	0.191556619579681	0.190924997412816	0.190288894950238	0.190035032713479	0.189737376262471	0.190853597783132	0.19041470622889	0.190752983700288	0.190489817262495	0.190098957925749	0.190941852991414	0.189909291979264	0.190356502951219	0.190757407418511	0.191327199386781	0.191066770697723	0.191606918530493	0.190253238044015	0.191076035723174	0.19112715355723	0.190348276873592	0.190991188052549	0.190162592529001	0.190666587345045	0.190962802560409	0.189470024254259	0.190496976231299	0.190061338436355	0.1903971934373	0.189093388464676	0.190614750553871	0.18978385471388	0.189735084405684	0.189607332828521	0.188945914138815	0.189684289344369	0.190193446366769
0.183339429557841	0.191729171615822	0.190802126176526	0.191574878183536	0.191251310377191	0.191611222394141	0.192306678051313	0.192540012906957	0.191033370929636	0.190208794622218	0.190757089386583	0.190258480077718	0.190632873490978	0.190149339173675	0.189468570045251	0.189150212250829	0.188843736325659	0.191103869861561	0.189646518007007	0.18989284521775	0.189915007356212	0.189466082225383	0.189039891423637	0.189187460508989	0.188150540503494	0.189404066396977	0.189786303102673	0.190750216229209	0.190880963631358	0.190775837089079	0.18949535271666	0.188919373078558	0.188920523023868	0.190162953455353	0.190552292069763	0.188914095389396	0.189131229296116	0.189533102138406	0.189305660085358	0.189610272757331	0.188889847576944	0.188440493984463	0.188255284601237	0.188533054248694	0.18801417739503	0.188738929149548	0.189135659146168	0.188258252918152	0.189290265585687	0.189498945798963
0.181357991178357	0.187951689784726	0.18686756121418	0.187606187058302	0.187375016682024	0.187797805368241	0.188321475496463	0.188420180990309	0.187174975877168	0.185890188123698	0.186387947010136	0.186544568863088	0.186703852356268	0.186565296068065	0.18447553223282	0.185226788313389	0.185564354833114	0.188044454244588	0.187211763651895	0.186839145857755	0.186209854751649	0.187104972062162	0.186318970929654	0.185827627697909	0.185483180810231	0.186293325201805	0.187044113077376	0.186794601913683	0.186828740027962	0.186418211255376	0.185744010594809	0.185297357505871	0.185097471416181	0.18597425134585	0.186505890525809	0.185716944638512	0.184733581516179	0.185812536241247	0.185706561803083	0.185913263649402	0.185658479139926	0.185236925194286	0.1850413091864	0.185785987800084	0.186610891024906	0.186442704965584	0.186492261624257	0.185637683633171	0.186256517839285	0.186997964722839
0.173588098570248	0.18211714116735	0.180596271469816	0.181398521896188	0.180772572836384	0.180622407658935	0.18162981769111	0.181721976973373	0.180327687048851	0.179841167835981	0.179855347608687	0.179694024912844	0.179812095266563	0.179299815524351	0.179122199107261	0.179670441807843	0.180259922657805	0.181592000762453	0.181391090742245	0.17962397315033	0.17990591948273	0.180270025927188	0.179943512883456	0.178614497628108	0.179623087327938	0.179988792363299	0.181295950141315	0.18066283847903	0.180794117107766	0.179880639819479	0.179800419409781	0.179144720809446	0.178140937726584	0.178854192980359	0.179821697400749	0.179251600146809	0.178994214690871	0.179734274049073	0.17991664439481	0.180178815517294	0.179492482916668	0.178535446126974	0.178685468313543	0.179960361847627	0.180399190096397	0.180219806746947	0.180240209220404	0.179850333872114	0.180211483071018	0.180276972382646
0.166402352886105	0.172382686964269	0.171544301178571	0.171836377323229	0.171617774105031	0.171787967316847	0.171846468272175	0.172250929314668	0.170714437785529	0.17213346513213	0.171289790898178	0.170929023348942	0.170710354270343	0.171013488007271	0.171067840381879	0.170738586864155	0.171501920464788	0.171262487730886	0.171574089440474	0.170417032427299	0.170913365861878	0.171467514906182	0.171263349480166	0.17006802765922	0.170191938269156	0.170778438481767	0.171914809055281	0.172076710726503	0.172266589072781	0.17184397965744	0.171098974126352	0.170438858337059	0.169995263271444	0.169766096442371	0.170132045558649	0.170222562390389	0.170296067906392	0.170511138139903	0.170379961821893	0.170720970172104	0.170556383610798	0.170396443557552	0.170310872444488	0.171149732680566	0.171363191463362	0.171036773917212	0.1706717364565	0.170440186559662	0.170962966692441	0.171893174935551
0.155107988870215	0.16045192300686	0.160098146312077	0.160010999318593	0.158845206632938	0.159456525429216	0.159264860023414	0.160153023298845	0.15929714127182	0.160967483902891	0.159978285662588	0.158788207067646	0.158393474117355	0.15939266934198	0.159678752672752	0.160026612236334	0.159541271669147	0.158623922044779	0.159309532111387	0.159171614924566	0.159515791216838	0.159715706006902	0.159685693166709	0.158757730110344	0.158352398575035	0.158954384555069	0.159106621297619	0.160108628789751	0.159833893660267	0.160412130833938	0.159713481174427	0.158964085735348	0.158646473270592	0.158416751113432	0.158494938083252	0.158349344582823	0.157546603581628	0.1585518709365	0.158333169722567	0.159172270746541	0.159458773994146	0.159538907422694	0.158994401221116	0.159802626605258	0.159137821385092	0.159486955489371	0.159455145483489	0.159805799543625	0.159809965952074	0.160483784877809
0.140055888936621	0.144608093987881	0.144362626936685	0.143625477132022	0.143539757265294	0.143345555552741	0.143156580601092	0.144059065391032	0.142534929556986	0.144782935865255	0.144449043078436	0.144027866581025	0.143128450999321	0.143960772575051	0.144055087082159	0.143614094524352	0.142941981099119	0.142460255274359	0.142582397674471	0.143569107158097	0.144188528941185	0.144603054247806	0.144916199163107	0.14413821085679	0.143430157268835	0.142940681094292	0.143498743268383	0.145040172113319	0.144837040326552	0.144927012759624	0.144462274461369	0.14455883029444	0.145116813010228	0.145236453595136	0.144088313767977	0.143556266707742	0.143148988827257	0.144128195817635	0.144102753518938	0.144095050321795	0.144822366941496	0.146120483051661	0.14545625939019	0.146582510456327	0.146109801942425	0.146580505063895	0.145085500363925	0.145403370422335	0.145527636110674	0.145684662749598
0.118671292207336	0.12380403866627	0.124655944825798	0.122916050800932	0.123185826528675	0.122892519021624	0.124520202423224	0.123856611277095	0.122434363129784	0.123132997488107	0.122963397360557	0.122259609482637	0.121604491135146	0.121140943632683	0.121295256851477	0.121303966605618	0.122454222709143	0.121902016518278	0.123082456102888	0.124167503369252	0.124551322342691	0.124590269203045	0.124659642489876	0.124250410485874	0.123733637928795	0.123658603628236	0.123606433958157	0.124003176161661	0.124245928912697	0.124439895458197	0.125223265070255	0.125027897628606	0.126021367199789	0.125700455299275	0.125049493708278	0.124816123509444	0.124847599728002	0.125441639622277	0.125901665466905	0.124191306453669	0.124479257267465	0.122795119919928	0.123503742291933	0.12498066487689	0.125498573809766	0.125387490364552	0.124261857193883	0.126000786960025	0.126628257962853	0.126955448176413
0.0950202974257211	0.100250463766441	0.10025938285446	0.0993939522048262	0.0993578241980201	0.0993081651718447	0.100450908704344	0.101247950481424	0.100448682310524	0.0998869485326345	0.098650613509644	0.0992688955103619	0.0991093064192442	0.098398539808592	0.0981034301395444	0.0978741075733339	0.100425925100629	0.0998506319720426	0.101197367933454	0.101865668751175	0.101107826687291	0.101255901024115	0.100809641110415	0.101330275017379	0.100570562291004	0.100409129591258	0.100488463383697	0.101219044323071	0.101751293364664	0.102703338674059	0.102549227550176	0.102010012891155	0.102574831235244	0.10219399522698	0.102166886234318	0.101772935234347	0.10228193981263	0.10238464411156	0.102656228218294	0.100972793107282	0.101066985829425	0.0998783199400825	0.100456742715177	0.101973025746773	0.103091713540732	0.103095037021213	0.103087858833663	0.104311611283834	0.10559037204414	0.106385588437754
0.0714743282666752	0.0757669007164729	0.0754432825496317	0.0754057979037307	0.0761427547828401	0.0772812429385733	0.0764975573669198	0.0748277854219007	0.0737713125705081	0.0740696442325659	0.0741853192832476	0.0741013576621194	0.0724495789205726	0.0718578397969498	0.071092805294687	0.0722439614430444	0.075219270546007	0.0757746571980867	0.0768522578389898	0.0765223590880537	0.0769773484004622	0.076305527344311	0.0767750697046034	0.076352074977529	0.0767408864532391	0.0768749319001288	0.0770250386832479	0.0771277874663366	0.0770582139298208	0.0767192051240915	0.0766570004580196	0.0755841524115214	0.0765172507907074	0.0769730582482685	0.0776298817556056	0.0775350598395297	0.0780795659275554	0.0773604345350006	0.075378567126103	0.0739143039889507	0.0742451325070639	0.0751517965368755	0.0757295547464593	0.0778307095638649	0.0791576754819962	0.0792805186992276	0.0804780214078633	0.0812451602350999	0.0827674425246816	0.0832567854738533
0.0611168984305627	0.0627125978923683	0.0615064685215716	0.0635767481533542	0.0651175902729608	0.06609896435441	0.0635269503661271	0.0619656107013036	0.0608668409094223	0.0597330323622793	0.0585786619708639	0.058337887104188	0.0585105849984066	0.0606993056473808	0.0599100799953214	0.0594156509483003	0.0585868142961976	0.0606722747503924	0.0604909828119445	0.059491193992069	0.0598621189468013	0.0609100530823787	0.0626424746486095	0.0633655180638148	0.0638917582238547	0.0633167625458205	0.063042239844517	0.062411748091947	0.0614478522821543	0.0622193894770364	0.0623382587003866	0.0625054319573279	0.0627688343002641	0.0632269490577418	0.063924945308267	0.0637241113965653	0.0646740168674684	0.0634862507106895	0.0637049763951683	0.0647291734486703	0.0643433428090283	0.0661460606445109	0.0643471297253051	0.0651463375714839	0.0644323175705789	0.0661546659020413	0.0663951508977888	0.0680154889342958	0.0678237523311285	0.0668973516708353
0.0498156740319448	0.0506408453540195	0.0489809463940845	0.050628121493607	0.0527571077809177	0.0539119596345742	0.0517586411653671	0.0506626821080355	0.0474178717902944	0.0466196323475019	0.0463340078820397	0.0454557525942248	0.0455808141998312	0.0484712218934879	0.0473540725644292	0.0445812384326751	0.0432363147962014	0.0462628457756207	0.0493983969244779	0.0486678841449413	0.0470960509026956	0.0461736722689549	0.0483646113346926	0.0510154733665697	0.0524810913827542	0.0519632847606048	0.0503164129595838	0.0502129473768729	0.0491149598759693	0.0503534707903434	0.0497411471971295	0.047841323934886	0.048780509461627	0.0480358711590506	0.0499374310919349	0.0515818494794692	0.0501429664142907	0.0501350828391361	0.0516794415634945	0.0527278358134591	0.0521494316893486	0.0536006552052092	0.0516997260559923	0.0515972706071806	0.0506442134322122	0.0532703023581641	0.055666751821502	0.057182326541519	0.0561504354318436	0.0554449589443433
0.0443818930228106	0.0456279148049238	0.044831165396926	0.0483674258732482	0.0444548612087842	0.0501723010910704	0.0511743139769416	0.0529777229208123	0.0489363478596886	0.0458894166778602	0.0459588913102223	0.0464360079572777	0.045343000950477	0.0481653198622251	0.0472674402188793	0.0419640936046613	0.0396587230291309	0.0405194773631944	0.0436260959811508	0.0415544542597577	0.0373210833836907	0.038151150347826	0.0405486586590492	0.0454470238200544	0.0459925928154642	0.0441191186531192	0.0424632568789844	0.0439929008000433	0.0433113957384157	0.0468573196956155	0.0453762048690348	0.0429944572924092	0.0439345017580084	0.0378990722750062	0.0412183051864456	0.0426491744034611	0.0425097784235348	0.0417291949051527	0.0457893990574661	0.0339183897876035	0.0326459192917354	0.0329846911419617	0.0463535635667474	0.0466053148641038	0.0484859001329096	0.0475861797481342	0.0469096345424581	0.0467914989528756	0.0452380885112774	0.04662100195996
0.0484198281554507	0.0562465584314949	0.0569821194391502	0.059347412958518	0.0555256040116874	0.0567082472796345	0.053658396182609	0.058159074923387	0.0597668854883839	0.0581444891440195	0.0589834390297291	0.0597163243450445	0.060862984442291	0.0617585517326382	0.0606354682962923	0.0612656883179324	0.0601083544923566	0.0589431203426451	0.0625509743394004	0.0621473439044377	0.0614924989059981	0.0589528023893425	0.0603013307756306	0.0578632099036723	0.060933218200938	0.0598084262265623	0.063651958261441	0.0637243380471864	0.0642247481838065	0.0649888731028341	0.0624024285329475	0.0622522567978469	0.0632759471520834	0.0627006623128233	0.0631916999182423	0.0636000620823539	0.0640009087798535	0.0639509641409652	0.0660400810680996	0.0555010389905632	0.0533290775993513	0.0533515430930913	0.0639630993172683	0.0633538533351685	0.0640124190772149	0.0649530239807602	0.0637211155148022	0.0652420854791192	0.0670742403872721	0.0672277376467976
-0.126782346205924	-0.0956335568043901	-0.0712156464111985	-0.0741586418465401	-0.0668137288901144	-0.0766831018433238	-0.07215690143071	-0.060953826658477	-0.0469627623962067	-0.0529316042318435	-0.0544647922373389	-0.0490351617677034	-0.0453976008977386	-0.0451221013617819	-0.0413278680512646	-0.0405088244433454	-0.0480425311785413	-0.0465048556099781	-0.041450477520849	-0.041712267419487	-0.049860991608623	-0.0602286164360813	-0.0529204857754795	-0.0459439524963953	-0.0378391448174603	-0.0346986030115591	-0.0301262517178668	-0.0267586187074932	-0.019353873024624	-0.0172655981170378	-0.0232026455602489	-0.0248329042454661	-0.0221942328034707	-0.0218683238302015	-0.0180661054570584	-0.0235159197549754	-0.0253849659692707	-0.00990648934862711	-0.00511040865488417	-0.00462151821208762	-0.00388620244926154	-0.00591256276042068	0.00154897292675744	0.00258710147060962	-0.00366205665250368	-0.00352975054473656	-0.00195814946040404	0.00472244266207089	0.00927371857069229	0.00660920208797022
-0.726824900298293	-0.742032552875295	-0.752136199620681	-0.773814509977231	-0.764748081425983	-0.771515757264857	-0.770188307925707	-0.76732784076774	-0.752192267971003	-0.728052644570074	-0.720632860033698	-0.72333792012245	-0.713413474616829	-0.729240411606883	-0.735513841388455	-0.728015296925162	-0.735273906327057	-0.723810019910243	-0.704995323731686	-0.712065357119956	-0.728159561322956	-0.727368366955896	-0.723007023160619	-0.714016897489125	-0.710544197523104	-0.677725834183575	-0.665130691963082	-0.641454951867494	-0.639502666395762	-0.620862962863797	-0.602359162950448	-0.588059548642975	-0.60154828307988	-0.59082374444506	-0.58590923207381	-0.583692923468086	-0.564345711144266	-0.577133492028316	-0.565225684224633	-0.550146822513275	-0.540526424614419	-0.541777816403808	-0.546090061894734	-0.531312268628973	-0.540017144018602	-0.530284755873331	-0.512343164159863	-0.509500750501703	-0.500122204798063	-0.488000804560391
-1.40425881580602	-1.42938761598585	-1.45571655306324	-1.46288544103968	-1.46947650784171	-1.47509500606952	-1.4675573371215	-1.46565226751057	-1.45778380308819	-1.45031708793469	-1.45165564673118	-1.44869877360094	-1.44343447541971	-1.45381166258124	-1.45686215760562	-1.45812026110924	-1.45791960876785	-1.45476916172798	-1.44565360367385	-1.43412240335682	-1.43629771281261	-1.44450487453805	-1.44402164965107	-1.44810640633375	-1.44566931558091	-1.44678517929791	-1.43628939788022	-1.43972097041046	-1.42640374860767	-1.42635824457792	-1.42644365938609	-1.42515264052898	-1.4225778125983	-1.40788750312249	-1.40314669815482	-1.40498435592657	-1.39583294917619	-1.39730712072678	-1.39308575943805	-1.39010181524166	-1.38345466768369	-1.3725958132053	-1.37553840808449	-1.36558425718184	-1.36220762701616	-1.36403822957764	-1.3539401891421	-1.351057248854	-1.33774461263839	-1.33082165137333
-1.60705974018832	-1.62195024299827	-1.62240268286023	-1.63186739423738	-1.63107436861052	-1.63445169471056	-1.6316686113378	-1.62937389589639	-1.62927665446222	-1.63104244931043	-1.62555498863959	-1.61966145760465	-1.61888359732868	-1.61693694794592	-1.61467204327818	-1.61769632864503	-1.61414998377742	-1.61319857237438	-1.60919737417337	-1.60631076242341	-1.60593405501064	-1.60826611236256	-1.6035064859401	-1.60151054038791	-1.60042615677864	-1.6023259542361	-1.60098646181166	-1.59818646858223	-1.5967307985525	-1.59721097958182	-1.59895752008504	-1.5943672805387	-1.59376991903756	-1.58841198090735	-1.58304593649731	-1.58033967113483	-1.57601767850328	-1.57388184954742	-1.57092103492768	-1.56748526132711	-1.56665996969625	-1.56037753532169	-1.55696105694498	-1.55381941254512	-1.54348722966916	-1.53986122477302	-1.53378531640886	-1.53074521029496	-1.52825270176198	-1.52746692946598
-1.70033455930849	-1.70936437418925	-1.71302904987144	-1.71371898832902	-1.71098923845342	-1.71378036522637	-1.71256992594526	-1.71605194615159	-1.71140160126784	-1.71244189440462	-1.70737263791154	-1.70491137460312	-1.70448257626887	-1.70233370275219	-1.70149232352611	-1.69770106137131	-1.69859141762777	-1.69641706760472	-1.6948998542098	-1.69600156705318	-1.69785244598815	-1.6994173636612	-1.69725164118034	-1.69277354798659	-1.69119150513313	-1.69239200488744	-1.69402293773335	-1.69273430750808	-1.69059804676916	-1.69049082677455	-1.69106916421501	-1.6863498754145	-1.68380332016163	-1.68107269939578	-1.67975413999006	-1.67702160194847	-1.67774953578232	-1.67205833278175	-1.66504573695883	-1.66482038753486	-1.66105996099267	-1.66278436382799	-1.66082073432802	-1.65803878684845	-1.6508576647064	-1.6491753561489	-1.64582190367771	-1.6486486173802	-1.64430759449936	-1.64277255326167
-1.75671646540597	-1.76590262842159	-1.76407539393831	-1.76614845270868	-1.76353673273376	-1.76520529338678	-1.76679929370702	-1.76490831986839	-1.76669445013736	-1.76310229669242	-1.76472766836556	-1.76302706322092	-1.76742824560367	-1.76368115244288	-1.7601815465443	-1.75799059095668	-1.75344859784447	-1.75567883609531	-1.75425739683864	-1.75394265685255	-1.75935612841605	-1.76293186263593	-1.76080446437915	-1.75578328115277	-1.75532050833327	-1.75191228135637	-1.75431482682436	-1.75311590584605	-1.75472855152967	-1.74900553250495	-1.75490623125223	-1.7504344548658	-1.75301316100891	-1.75331789271221	-1.75114826646964	-1.75114722860056	-1.74914974679774	-1.75061834982305	-1.74844073766621	-1.74381662719442	-1.74134510743441	-1.74238052928611	-1.73998536529289	-1.73806852869935	-1.7330910278381	-1.73198818321779	-1.73230970915299	-1.73486764644577	-1.72915561111908	-1.73077224879464
-1.80156454792691	-1.80653665379936	-1.80739898151568	-1.80878466010762	-1.80907690450858	-1.80991726704311	-1.81097276967427	-1.80813390342196	-1.80878595216378	-1.80652375833285	-1.81158407280032	-1.81438658865342	-1.81412857150539	-1.81098025930771	-1.8081341722573	-1.80839481621336	-1.80743933338847	-1.80765774691736	-1.80515972811148	-1.80594156522014	-1.81075571003083	-1.81148051288394	-1.80963293332795	-1.80812249594631	-1.81049946634443	-1.80516109863235	-1.80790699072188	-1.80854021394942	-1.80876737453442	-1.80600980715586	-1.80672175224187	-1.8098056857841	-1.80885847746695	-1.81001097083693	-1.81098872503771	-1.80889976285413	-1.81178018003595	-1.81454933634692	-1.8145228114111	-1.81166418573266	-1.80988290886425	-1.80743892965285	-1.81095037946579	-1.81093259681688	-1.81203712195616	-1.81210206848724	-1.81052513611701	-1.81495379738941	-1.81203070238391	-1.81016218677166
-1.84027426530286	-1.84486115465552	-1.84365713165364	-1.84821527447425	-1.84748651136711	-1.84832722949103	-1.84920224106894	-1.85039395124175	-1.85204962301431	-1.85018288302119	-1.85333522638639	-1.8514225523973	-1.85017842608888	-1.85487799628535	-1.85273467383528	-1.85429054438995	-1.85334163204847	-1.85078224770049	-1.85034291891267	-1.84938949575827	-1.85264763522757	-1.85451707112536	-1.85244614157633	-1.85154857582026	-1.85635250471758	-1.8547842080653	-1.8578173454107	-1.85952648123732	-1.86054316296615	-1.86025419653955	-1.85955710013514	-1.85949615337433	-1.85968690627293	-1.8633167165944	-1.86487509171792	-1.86142380668708	-1.86411889985451	-1.86777231743925	-1.86812949253073	-1.87240348706728	-1.87279339750326	-1.87233309598176	-1.87134096922466	-1.87167439715628	-1.87401344734982	-1.87267011262391	-1.87419466599019	-1.87726239367235	-1.87824280278538	-1.8760325350546
-1.8843397863075	-1.88597433647915	-1.88479510429738	-1.88797905651036	-1.88808860029838	-1.88679006109191	-1.88536759021154	-1.88641003828927	-1.88956981649888	-1.88976918337015	-1.89063776203339	-1.8876903928145	-1.88956595026623	-1.89436061970217	-1.8950267639892	-1.89359367834258	-1.89557660868726	-1.89265497220575	-1.89120254642531	-1.88910865266033	-1.89407511838431	-1.89661205217069	-1.89828170633347	-1.89766692350721	-1.89803724751417	-1.90024527286863	-1.89943628628587	-1.90191149780524	-1.90317357584211	-1.90591847565385	-1.90635686235406	-1.90617981551588	-1.90533155819289	-1.90832079907009	-1.90885960363456	-1.91074877732675	-1.91144453540239	-1.91267200147076	-1.91342640090929	-1.91676741025003	-1.91681292841705	-1.91591866635494	-1.91637261654919	-1.91597670072339	-1.91637312293619	-1.91729956563926	-1.9199661942253	-1.92020017471159	-1.92679256363279	-1.92621967176874
-1.92028120565843	-1.92577271509742	-1.92345304040929	-1.92446401323365	-1.92257582137243	-1.92550149691334	-1.9243187557916	-1.9237408179421	-1.92577227377596	-1.92629790495439	-1.92854806898566	-1.9276370259205	-1.93035290991065	-1.9300452839834	-1.93091845885098	-1.9295535471222	-1.93121369087276	-1.93033716212103	-1.93016871880871	-1.93143667800906	-1.93499258512557	-1.93689755219868	-1.93686600370401	-1.93635154795686	-1.93568902457248	-1.9353304575555	-1.93104936156444	-1.936366079884	-1.93793332986688	-1.9410749223165	-1.94210369976217	-1.94335860304645	-1.94317918733456	-1.94510924472227	-1.94467027385166	-1.94565003247968	-1.94579310466228	-1.94732369742731	-1.94716601990595	-1.94741391465101	-1.94705906624853	-1.94833068047402	-1.94840414201685	-1.94913189286099	-1.9493713902346	-1.94997866349898	-1.94889686139032	-1.95042955930359	-1.95346266837443	-1.95555721807494
-1.95319666241655	-1.95841853170938	-1.95708794460473	-1.95671638985991	-1.95694861635881	-1.95650519281412	-1.95639513463367	-1.95679768788203	-1.95948062458209	-1.96033532770793	-1.9610729361508	-1.9617069054177	-1.9634413091549	-1.96006948089376	-1.96086846515523	-1.95971446102713	-1.96064828282037	-1.96113537362771	-1.9613554346886	-1.96149578229453	-1.96069773756575	-1.96250399556811	-1.96305242205328	-1.96250962186319	-1.9622379813209	-1.96199109406965	-1.96193065965734	-1.96414519150843	-1.96486109071664	-1.96730977122514	-1.96698490366946	-1.96786906660685	-1.96743349021538	-1.96750759599783	-1.96732918653067	-1.96779016130445	-1.96834646310383	-1.96915756516808	-1.96748911602354	-1.96601243976216	-1.96743823182358	-1.96665678817404	-1.96718225311174	-1.96931511221773	-1.96737464542333	-1.97052470683921	-1.96873679249145	-1.96951354313322	-1.96868422612601	-1.96883835774611
-1.97494578735235	-1.98272314909769	-1.98135937823002	-1.98177112848594	-1.98050575680449	-1.97943922823378	-1.97984248828916	-1.97984161609305	-1.98421771406593	-1.98473998488774	-1.98222170095005	-1.98294089948047	-1.98438878992067	-1.98258721226499	-1.98155762479317	-1.98180147605027	-1.97979837942116	-1.98054003646185	-1.98031407612588	-1.98116539084766	-1.981001158286	-1.98216997419117	-1.98224941852688	-1.98153859641748	-1.98152847571781	-1.9792315312141	-1.97896982730303	-1.98053314099143	-1.98072341021351	-1.98336207390555	-1.9813343593399	-1.98176085176525	-1.9803288362366	-1.98008365931182	-1.97976441986806	-1.97845215024418	-1.9785541298516	-1.97963276322333	-1.97905516410068	-1.97907586402469	-1.9789701526307	-1.97840253578733	-1.97633908298354	-1.97690226310693	-1.9758127726481	-1.9777990690838	-1.97651463899205	-1.97668802490035	-1.97580307776998	-1.97484441536391
-1.98789417972508	-1.99481572053459	-1.9939806133194	-1.99585100379557	-1.99419431629665	-1.99248692037693	-1.99450653377261	-1.99415324643196	-1.99524053147577	-1.99474460810735	-1.99366123653398	-1.99379403494825	-1.99362947297103	-1.99508854542856	-1.9921174832711	-1.9933752808929	-1.99007447081049	-1.99051619935828	-1.98966496128439	-1.9911815595091	-1.99040769332579	-1.99117816883398	-1.98812958569161	-1.98947340857936	-1.98939666860797	-1.98836623085566	-1.98670068206691	-1.98712648432068	-1.98717218496642	-1.98687561876055	-1.98806770995851	-1.98828981337312	-1.98663130040559	-1.98634210749869	-1.98429685362696	-1.98395811087454	-1.9829533987626	-1.98319430611655	-1.98238274950198	-1.98238486577834	-1.9827826695266	-1.9809337519825	-1.97963080921337	-1.97888077904467	-1.97872521132718	-1.97857432832814	-1.97795352637222	-1.9784818864423	-1.97761294316225	-1.97624072569817
-1.9870380272162	-1.99364002261496	-1.99407612992076	-1.99436226735926	-1.99271724544064	-1.99177029449002	-1.99346108995505	-1.99199814206714	-1.99310583634078	-1.99332304848511	-1.99292517774093	-1.99338667712686	-1.99358947015838	-1.99467610375199	-1.99148865656599	-1.99164124955085	-1.99012958813095	-1.98981573970166	-1.9890980742424	-1.98958098109744	-1.98684267323051	-1.98705343752805	-1.98597829759637	-1.98811747021665	-1.98759716385163	-1.98832058641835	-1.9859350973748	-1.98481023885871	-1.9846981985073	-1.98464653420224	-1.98597938077286	-1.98644123591851	-1.98451301427593	-1.98330579040179	-1.98076649393029	-1.98106080578007	-1.97984781253481	-1.98005207856826	-1.97973378422126	-1.9799069442738	-1.97900563628432	-1.97780721011067	-1.97545736142307	-1.97544567869637	-1.9765881871186	-1.97610155529012	-1.97630695060235	-1.97484637857162	-1.97459178690253	-1.97345114936991
-1.96871994068847	-1.97480331790597	-1.97419123336898	-1.97289236486052	-1.97251146974822	-1.97198815924049	-1.97379312972879	-1.97342862954134	-1.97239156986637	-1.97466572723912	-1.97340604669118	-1.97424277253928	-1.97370759705322	-1.97477546111388	-1.97323269314531	-1.97273283348241	-1.97301914828978	-1.97226892803435	-1.97142906813958	-1.97253600308822	-1.97144166428191	-1.96966892576027	-1.96802455324791	-1.96938090846154	-1.96832436705288	-1.97082479952889	-1.96956161225525	-1.97116302970571	-1.97059734529735	-1.97108671124088	-1.97183370286049	-1.97052146832431	-1.97054368428662	-1.96909207222278	-1.96685129256056	-1.9691885658859	-1.9680856191252	-1.96734835315642	-1.96642438816704	-1.96664394653139	-1.96516359912041	-1.96593693001764	-1.9637221568109	-1.96506504186925	-1.96499298525368	-1.96396435184925	-1.96273355596985	-1.96373874772721	-1.96439844774433	-1.9632397927364
-1.9173651656645	-1.92707954646902	-1.93094268486137	-1.92989235323687	-1.93004696983933	-1.92867779342248	-1.930657518807	-1.93259359078228	-1.93314339863258	-1.93463443950161	-1.93103577700511	-1.93395399084649	-1.93445589751878	-1.9312392122891	-1.93157185432445	-1.93189961406015	-1.93379258017591	-1.933194523223	-1.93519137674031	-1.93263500777671	-1.93437250746374	-1.93322204685231	-1.93117676992943	-1.93104203646846	-1.93137891185141	-1.93352668561295	-1.93285436521005	-1.93463735019067	-1.93468951753293	-1.93629274126166	-1.93788036118523	-1.93795468214951	-1.93829297500726	-1.93743276004718	-1.93743941228832	-1.93743059267222	-1.93893302125878	-1.93798215422603	-1.93741792811456	-1.9384252267802	-1.93817877954455	-1.94123886009608	-1.93960604597053	-1.94035421376606	-1.94067422252744	-1.9390223268269	-1.93790820253419	-1.93862114773309	-1.94026796298501	-1.93781452292703
-1.83948697958027	-1.8495629099979	-1.85683107108832	-1.85784036509701	-1.86045278977821	-1.86004855720318	-1.86192591752662	-1.862016194195	-1.86145537255527	-1.86342086522327	-1.86162871775503	-1.86462219124174	-1.86517813421548	-1.86575663494431	-1.86677439962253	-1.86846501482309	-1.86944941893719	-1.86805746288385	-1.87008157908702	-1.8699051155676	-1.87329326216247	-1.87222932508499	-1.87246597007871	-1.87054658678837	-1.86948816165869	-1.87309129789325	-1.87604790329528	-1.87559556980353	-1.87788389675767	-1.87964333914311	-1.8839843196689	-1.88417331659293	-1.8837108660352	-1.88212959726855	-1.88215491014588	-1.88267759577466	-1.88435766235327	-1.8829237502154	-1.8829517446898	-1.88678070908531	-1.88633078097438	-1.88793514601844	-1.88780306491478	-1.88989999751273	-1.89139603377961	-1.89250947051245	-1.89144384962298	-1.89176765194346	-1.8938073482761	-1.89086592960121
-1.74116513801255	-1.74640314262101	-1.75097928599762	-1.75746236607075	-1.75762208946599	-1.7578586662147	-1.76148114315085	-1.76051833585451	-1.75728299277069	-1.75935656320825	-1.76157403975734	-1.76452348170524	-1.77131238744564	-1.77311625397735	-1.7761295474704	-1.77260027140443	-1.77673080194577	-1.77378084049557	-1.77830537537813	-1.77618101141222	-1.77511445666769	-1.77862369277628	-1.78064454395007	-1.78169068628531	-1.78199412491047	-1.78645483413784	-1.78785536141138	-1.79179772100895	-1.78839096067504	-1.78767506214815	-1.79053346679681	-1.79246703800723	-1.79101771186707	-1.79386484848246	-1.79357462048852	-1.79294318803935	-1.79631451093547	-1.79895275488101	-1.79642950404711	-1.80000047127983	-1.8002310369611	-1.80046192229243	-1.80703784531853	-1.80637217624837	-1.81156913861376	-1.81295136197602	-1.81326160409415	-1.81464217964054	-1.81623034228788	-1.81147869439879
-1.56636114141271	-1.58062428626126	-1.59939800086212	-1.60066666377517	-1.60636662410834	-1.60459405353072	-1.61206086446568	-1.61593286996743	-1.62887617470935	-1.62529893251339	-1.62693396352275	-1.63441248639577	-1.6376359684756	-1.63611428023548	-1.64322412132496	-1.64294614171909	-1.6405621494951	-1.63675697751008	-1.64105134948178	-1.65120279060912	-1.65075515585955	-1.65125318684597	-1.65146871168658	-1.64810930705327	-1.65135086537177	-1.64703609030208	-1.64424796951706	-1.6426481404094	-1.64820236640875	-1.65343242507339	-1.65604711086708	-1.65609962170539	-1.65559744602743	-1.66112585165531	-1.66490881244722	-1.6681356445788	-1.67259068348115	-1.67316355359991	-1.67930522436925	-1.67910336814515	-1.67783608662562	-1.67978145525069	-1.6845377426076	-1.68592799151393	-1.69397635350786	-1.69443398470238	-1.69353735512919	-1.69479144327745	-1.69020304614744	-1.69425231525893
-1.13303964061689	-1.15873928113766	-1.19593819398863	-1.21326005071306	-1.22678437948881	-1.21530328962557	-1.23651496476238	-1.25687177714703	-1.25936322921673	-1.27087971788155	-1.2755231562519	-1.27044407940529	-1.28402250614145	-1.28609178151567	-1.29677841720589	-1.31084730986784	-1.30391182470816	-1.32186861163681	-1.31914286877047	-1.33103875839651	-1.32870407559919	-1.33616510200378	-1.33940223365171	-1.32721055045881	-1.31862304520193	-1.32188249415768	-1.31470438964268	-1.32855193063538	-1.35202787630646	-1.35892075387463	-1.35400730381461	-1.34227148601939	-1.31261662001495	-1.32809482473434	-1.33222459152213	-1.36237152354783	-1.38697208989947	-1.40909331429102	-1.41591109047754	-1.42078134102569	-1.43042491903203	-1.43551341752126	-1.43401031136744	-1.43461212040442	-1.44143828570144	-1.43813583217493	-1.43983388883432	-1.44640268831997	-1.44716553994738	-1.4621270458052
-0.312404799167174	-0.298470114530783	-0.27928345697621	-0.294562859577261	-0.326772978353443	-0.333167821840889	-0.343814878013463	-0.343021533786909	-0.346198044313966	-0.347324940471376	-0.34584264566487	-0.347342646472401	-0.359047505649362	-0.363980815487453	-0.34947979848423	-0.356884239449192	-0.362524367680453	-0.368865878408817	-0.386128951006585	-0.384712584959554	-0.395487138181552	-0.412022508989825	-0.410715224260208	-0.411808336984308	-0.407584642477317	-0.42348307081902	-0.41224719154885	-0.429667222057942	-0.410833941692368	-0.428628674505677	-0.414369065253519	-0.411954958276037	-0.41035307685041	-0.41567862466512	-0.424922947865267	-0.447569125470561	-0.463075553529237	-0.498748968797205	-0.504516509112293	-0.518171733703196	-0.523054494093845	-0.544580894909131	-0.550067593217446	-0.550699687961076	-0.537778425758539	-0.556490988040335	-0.551710779447722	-0.551486173281083	-0.537663493965191	-0.562886355742508
0.0295577017575273	0.037114853432822	0.0377531169398055	0.0340829086148945	0.0287407778041578	0.0305069249203546	0.0317278510225184	0.0315610453347459	0.0324414492613646	0.0334661235188922	0.030449799879644	0.0344898263071182	0.035399998538803	0.0348699242530697	0.0312028269520711	0.027213941693674	0.026335983231873	0.0254943917479364	0.0201129667767834	0.0224811533845902	0.0234212961014168	0.02664022816435	0.0260588918329932	0.0237031506834645	0.0161712584023141	0.01698460079895	0.0223891277251312	0.0244368697573899	0.0268838827770561	0.0226803661936218	0.021837927495114	0.0188570249704981	0.0220513459668027	0.0218015356492706	0.0185021707768457	0.0193145432939137	0.0215626797048622	0.0188484305572233	0.0154232904022613	0.0175539484650075	0.0113021388929951	0.00830301086505329	0.0125635775446041	0.0183571109443807	0.0190889658566908	0.0177933149978517	0.0101354111031997	0.00348364908734686	0.00267511714007185	0.0179753480077506
0.0408557833659446	0.0444749526053997	0.0458982108014457	0.0458564194814747	0.043476127050664	0.045092143367406	0.0451689409098717	0.0466887765707234	0.0457267760926839	0.0467046197727627	0.046954604251312	0.0490169523604324	0.0476816348040902	0.0469659161726034	0.0462207044871055	0.0440049395703458	0.0433066001928093	0.0443674386235876	0.0428010895371831	0.0430655864118515	0.0439478682115396	0.0449532593953206	0.0450754055994382	0.043785586224891	0.0438919555131918	0.04375218023981	0.0447013574139091	0.0461376101793259	0.0479195807678297	0.0467483448619794	0.0440718142498291	0.0418983059340623	0.0440836843380185	0.0456776643607624	0.0458423553619034	0.0453036038264081	0.0455945429707318	0.0449192301778078	0.0447972240689827	0.0438643175933787	0.0426856398880459	0.0425690675461777	0.0434543536588958	0.0431845069325054	0.0438789252883625	0.0444081375125464	0.0444942666221795	0.0443787554844092	0.0458815986224494	0.047746735198695
0.0421003015721376	0.0443299465967797	0.044391494418905	0.0445501372777454	0.0443924402253607	0.0418801826562983	0.0440916141857824	0.0441988515255225	0.0456434263203577	0.0462664349687542	0.0455626997223793	0.0465411684517286	0.045259626877934	0.0454622830220214	0.0441138823254245	0.0441936091227735	0.0428273920805913	0.0426675469287768	0.04365519427019	0.042738410051686	0.0422388051152432	0.0423472924683601	0.0435780717123233	0.0431512518585844	0.0437653096526741	0.0442282569454572	0.0440149602019577	0.0449670708607676	0.0460770092424043	0.0444072851881165	0.0449582305213492	0.0437896262778898	0.0422797388589853	0.0435341321509819	0.0431647840418659	0.0422185540923199	0.0410636779100584	0.0412270151393032	0.0401976303585401	0.0398348057789115	0.0401045507339496	0.0392040252909373	0.0388930422432959	0.0376272861017493	0.0366593490750457	0.040048867411481	0.0386889069654458	0.0390525398111669	0.0383202273677871	0.041064655908624
0.0566079005275646	0.0600899722015331	0.0608425486411997	0.0605237887860623	0.0604705139387121	0.0610157688197529	0.0611982235633223	0.0611409732459097	0.0619398398386923	0.0615211163573343	0.0611221681142794	0.0607847573884682	0.0606242772799349	0.0615615836277538	0.0603830159830997	0.0602268386026901	0.0605037013353935	0.0595438528175659	0.0599332382723477	0.0600277539091711	0.0597834851766145	0.0589401082228865	0.0598943753840051	0.0595025655567668	0.0597151990973842	0.0597710809662512	0.0591686704421238	0.0593051005465128	0.0593723809771644	0.059153166619866	0.0600397591247349	0.0587457421999888	0.0590259433453162	0.0582263052774234	0.0575937191073279	0.0580269308265286	0.0574316808893272	0.0578842045813641	0.0568170629411723	0.0564189762202928	0.0568422617834911	0.05799215432057	0.05691579071968	0.0554390230769936	0.0548763248416641	0.0563854223615791	0.0564234665370066	0.0546546871906571	0.0546074824863878	0.0556548184278411
0.0716087193955056	0.0765501130584354	0.0758503014454454	0.0755037102339554	0.0759037976348415	0.0763363463782651	0.0759060622106614	0.0755787826313505	0.0752562373361178	0.0752718721978629	0.0747448398961734	0.0749321801472505	0.074927957558744	0.0741058671124153	0.0733589640636901	0.0737397939401234	0.0748046360871272	0.0739289248560146	0.0739329271244472	0.0737110257763436	0.0731404967677326	0.072272833507284	0.0736562944773255	0.0724125649778216	0.073759765169895	0.073576522997101	0.0740451847016355	0.0736182347736048	0.0737117666206897	0.0735816767438017	0.0741027038543918	0.0732153180439611	0.0733930159349098	0.0728790502799867	0.072260200573968	0.0726723344667209	0.0725906114746854	0.0726392268406114	0.0713866683569303	0.0717255868317131	0.0716908848161391	0.0721219731051722	0.0717119489027449	0.0707804133738398	0.0707912149054124	0.0715520987262358	0.0704404346033784	0.0691248339761738	0.0686158216479385	0.0688510474067914
0.093135039418246	0.0970893561987095	0.0966921692671695	0.0958942265084505	0.0961250114594427	0.0956147906496264	0.0945837679320479	0.0950504084603648	0.0952592509400424	0.0950799622933063	0.0944033900053792	0.0947104834853602	0.0952371326895885	0.0939063385221011	0.0936240417669479	0.0939340054829444	0.0938116038994446	0.0931151350992348	0.0926210572414466	0.0925007318786976	0.0921394174610292	0.0910888233601213	0.0921868803267152	0.0906383490053009	0.0908221370245558	0.0909796664451873	0.0925446874509296	0.0927636907142876	0.0923925648001682	0.0910910022606439	0.0907388635594526	0.0903585056352463	0.090685438226764	0.0906498908134574	0.090070288739753	0.0896607391296456	0.0897857153154474	0.089616071810874	0.0895195837118191	0.0896978740624951	0.0891729837000169	0.0889170027739046	0.0884001100215938	0.0887437609636163	0.0888355347638178	0.089509419549954	0.0873068795436398	0.0865733454182109	0.0867343079541809	0.0871129514356319
0.107899723483472	0.114681954527728	0.114242676497841	0.113969867245709	0.113680867803745	0.112583650046277	0.111424934202642	0.110872619029847	0.111742356552267	0.110099906822958	0.108104889334657	0.10825416454505	0.11120814751082	0.111598251099465	0.111507198357101	0.112484311696432	0.111678146635703	0.111890008133448	0.110437289359382	0.110652256572464	0.109450448438835	0.109478798389069	0.109887608858116	0.110800814245145	0.110161979172078	0.109772843333894	0.109832398509846	0.110708501752285	0.110268149317831	0.110295582247145	0.110002735706125	0.110295504265024	0.109711542232779	0.110112369881861	0.109428901697688	0.109418529252305	0.108858860339925	0.108582132138445	0.107912914157865	0.108215328937675	0.107807875192886	0.107652676038147	0.107210540632055	0.107260486321303	0.107320028722609	0.108762533144642	0.107066429132587	0.106144356238725	0.106461684027576	0.106045066517702
0.118091859724164	0.125211549697231	0.125877270944733	0.125797234660276	0.125935839832793	0.124668332258792	0.124606706113888	0.122991854731375	0.123468383687905	0.122164236752182	0.121187096245436	0.120074026116571	0.121837769526851	0.123325319510752	0.124260945367988	0.124346944914315	0.123264475628438	0.123607599005938	0.122937523136859	0.123174536409447	0.121947247965449	0.122186692650744	0.121922576375384	0.123131959391926	0.12253915270527	0.121692218154368	0.12102385425828	0.121498699629922	0.122401465689195	0.12315245997467	0.122355436593082	0.122319137178905	0.121773759576091	0.121804330270912	0.121711927759375	0.122071702661784	0.122149146033612	0.121732641110957	0.121533011223904	0.121043840505359	0.120596705954179	0.120508045988312	0.120360481161176	0.120045313593475	0.120535757546867	0.120977284709446	0.120038834803639	0.119195540572846	0.119599881817541	0.119422113126661
0.125399662871212	0.130372295882361	0.131308465542114	0.131205614192806	0.130436018630675	0.129342364971257	0.129979461642008	0.12869093415329	0.129159010324795	0.128175134087485	0.127600814472143	0.12606467228701	0.127971378415359	0.130076361993106	0.130671639693873	0.130920685519769	0.129847504282096	0.130518578759504	0.12930411177422	0.128906411415434	0.128771087595452	0.129006142117262	0.12900507903955	0.129487728755149	0.129223750190481	0.129036236459701	0.128194182618717	0.129065162688443	0.128748459778534	0.129594292416797	0.129325360780934	0.129524470001775	0.128226739799493	0.12829258333788	0.128403443113224	0.128697139736015	0.128941693059312	0.128016799381511	0.128477888218688	0.127811681421058	0.127511029996707	0.127243748618097	0.127010312218205	0.127524530754357	0.127172725301118	0.126934960141211	0.126090105018916	0.126036064516017	0.126486835753627	0.126778830850249
0.124858196411017	0.128955639794074	0.130518051450475	0.130220369790831	0.130338985054204	0.129983155274975	0.129589897370559	0.128674941828541	0.129412675264231	0.128940445856358	0.129418950568139	0.127805864783745	0.128493107904414	0.130167042113219	0.130690984653686	0.129744733867272	0.128652056446357	0.129318995486738	0.129693712041784	0.129237413129369	0.129178721434371	0.128953136871734	0.129632608067662	0.129397660654167	0.12931327636256	0.129501787963578	0.128923359936685	0.12993088252769	0.128606017357632	0.12944770238037	0.129801930048571	0.129488464574801	0.128849563783274	0.128845327596866	0.128931302445543	0.12930013207433	0.129224716493148	0.12895116744703	0.129244882720805	0.128678367619749	0.128668947652026	0.128862458682012	0.128296620580457	0.128385745202808	0.128089980336323	0.127222562746526	0.127669384063367	0.127631204788953	0.12849480423556	0.128595486904063
0.120505475842942	0.124314145355908	0.124500913018931	0.124328210752944	0.123426312801887	0.123157793077411	0.122361360679369	0.121946908046294	0.122421979898229	0.122227439231717	0.122197017233783	0.122162392433852	0.12268536376051	0.122837673318547	0.122402555054292	0.121979678648835	0.121986376367727	0.122123992129661	0.123101284966973	0.122562055716467	0.122839710931477	0.123220555598112	0.122905933053617	0.122349559120062	0.122963962681257	0.122837270434577	0.123173962487151	0.12386517724549	0.122540856956696	0.122784054606095	0.12316367401378	0.123267130512297	0.123277923470662	0.123943483700839	0.124068531084005	0.123762368336397	0.12336308431885	0.123261358557859	0.122202456224151	0.122818041979542	0.122257112635352	0.123924296295003	0.123493420916748	0.12363710747469	0.123546370408041	0.122910324608117	0.122651735610129	0.122248731984499	0.123165886128384	0.123441103685305
0.109146800763675	0.114571060204063	0.112291972101551	0.111835122687027	0.108978824038231	0.109802651751351	0.109173262450793	0.109959212967312	0.110169721090595	0.109994401356269	0.110273852431117	0.110195059545608	0.110845880019342	0.110038655912011	0.109013163424166	0.109799433221689	0.108909900106695	0.108689189270502	0.108797970412106	0.109380060816665	0.11019993480501	0.111198308137251	0.111529695645517	0.110347767360354	0.1110762631935	0.109252227311435	0.11035369085049	0.110367014097327	0.110318590833701	0.110793348769983	0.111201232452605	0.111818551159795	0.11174369584623	0.112256583548074	0.111861032026808	0.111281254145576	0.110020639458682	0.111055398221055	0.111060949713478	0.111481224491159	0.111638822128404	0.113170369585378	0.112465450384744	0.112042033498178	0.112587332948542	0.112817367545173	0.112734428577098	0.111906053998161	0.111974131453217	0.112611067276971
0.0943923780327927	0.0963186749903225	0.0935345701851917	0.0920092276864036	0.0913028550716291	0.0918318930496316	0.0918667687152368	0.0934904802804525	0.0930016811621861	0.0928965797149909	0.0943497711793746	0.094979858742122	0.0950035093824215	0.0935810119875585	0.0933711026829387	0.091595399478061	0.0906384059802254	0.089604670750936	0.0904927447741687	0.0919756976453092	0.0931510436092222	0.0942768854324546	0.0941017195900401	0.0929984676004427	0.093437795309512	0.0918203693530855	0.0920425400475182	0.0919172225799319	0.0925688081982285	0.0936625391016772	0.0948171759722234	0.0954783805304626	0.0951276385239807	0.095444736880176	0.0947792367476157	0.0937679628674034	0.0936133718142364	0.0945985394547785	0.0954849620852343	0.095195400587202	0.0953400337180783	0.0964272061178956	0.0962000740345537	0.0955753768901288	0.09672521699438	0.0966400424631269	0.0961342576351937	0.0959077841842491	0.0975416435313936	0.0970635215480289
0.0702640480157226	0.070920644758886	0.0692525816641662	0.0702688768889627	0.0705581738382552	0.0712095206274341	0.071212888734015	0.0724933600195184	0.0720954391987177	0.0726364995103106	0.0733646127285932	0.0724763914846544	0.0738848272013229	0.0726898150094258	0.0715460459850626	0.0629787679902655	0.0610921823279497	0.0592030677965672	0.0587764697958599	0.0609652368593841	0.0632983156152845	0.0709152643331761	0.0720386979083948	0.0709778219201554	0.0713181491262031	0.0701189382485829	0.0697816853322409	0.0698707168132231	0.0712470357905468	0.0711928739568916	0.0722061374173622	0.0723891062411042	0.0719189188463164	0.072574816078213	0.0717148161580094	0.0714857649820715	0.0711732736744727	0.0730914020402854	0.0736585662637238	0.0736105743005586	0.0734776009871866	0.0737026066596101	0.074069537095862	0.073156675431995	0.0746295844216662	0.0750040094308859	0.073632763578048	0.0739016805656495	0.0754218447336388	0.0764807644408663
0.0386661722673169	0.0373283212998113	0.0310535532462474	0.0373170794971363	0.0369336580139271	0.0430289706122568	0.0378834922306897	0.0398589294785734	0.0398044295993777	0.0362795388709147	0.0337378944193494	0.0324584054190151	0.0405109354679117	0.0373383380422532	0.0296286937340398	0.0229806533986011	0.0218126687538961	0.023490625074418	0.0232751644193149	0.0228982063963654	0.0275885224684194	0.0301372686015951	0.0384379295561883	0.0389666023496229	0.0403099013633017	0.0421244663493857	0.0463138171554489	0.0495765147322588	0.0510749470118877	0.0520566438093014	0.0522649511164451	0.0522178059136413	0.049028284749547	0.0496142409893115	0.0492715277063591	0.051443458438419	0.0504814416372199	0.0510508059954825	0.05077664873424	0.0502902993106186	0.0455737050521494	0.0451733449551379	0.0444607628400808	0.0505451021871976	0.0516820863979655	0.052336504410935	0.0506616626628385	0.0507730709247361	0.0526450632848368	0.0531016226297162
0.019365211006195	0.0176551645743697	0.00889818750417067	0.0178125839910987	0.017041651604769	0.0228634696905286	0.0146686718927327	0.0145215372873101	0.0162733161621791	0.0108891623277678	0.00960558226101219	0.00888736976299078	0.0179450869419779	0.0126972859111487	0.00884084637321361	0.00790774399130502	0.00857398729603621	0.00766004245567897	0.00543132356453683	0.00502300909243969	0.0102406447537942	0.00960955154246804	0.0136555148592638	0.0136877582663279	0.016687227547666	0.0186327060063068	0.0240386590088847	0.0263427473505406	0.0292803621330675	0.0314129959794531	0.0340688093224626	0.0334017063975589	0.0305847089494289	0.0309228319895419	0.0310899021125018	0.0346775702654201	0.0321794081563956	0.0327414389874037	0.0319685902905121	0.0315696909885481	0.0253047248362563	0.0246749700104738	0.0238117390414549	0.0310157654721737	0.0317485681781069	0.0330312330123945	0.031528787790406	0.0327768241343087	0.0337026953280771	0.0323677142559299
[truncated: 188 more columns]
