# Supplementary material for: Performance Comparison of Centered and Tilted Blunt and Lighthouse Tip Cannulae for Drainage in Extracorporeal Life Support
Source: Cardiovasc Eng Technol. 2025 Feb 10;16(2):238–50. doi: 10.1007/s13239-024-00770-x (PMC11933157; doi:10.1007/s13239-024-00770-x)
Supplement: Supplementary file 2 — Supplementary file2 (ZIP 41,511 KB) [file 13239_2024_770_MOESM2_ESM.zip › avg_velocity/rc_1.32_mm/Blunt_Qc_2.6_Lmin_Qo_1.3_Lmin_rc_1.32_mm/V_ms.csv]

0.0236898922182803	0.0207429879113679	0.0145863120419758	0.00535544216295843	0.00399103500433686	0.00311046861259983	0.00249596750988051	0.00204417438569603	0.000987885971814041	0.00322576448337858	0.00327907430487288	0.00348977172003179	0.000450250287516687	-0.00385887381783987	-0.00400249658771198	-0.00177771438848248	0.00242736257546782	0.00575683379849946	0.0047093480530221	0.00252342456908395	-0.00198300571508562	-0.00335943287947302	-0.00292204552568967	-0.00247221799381544	-0.00142368844614782	-0.00204450326187908	-0.0020561398579144	-0.00281531627623212	-0.00202392004136451	-0.0022742213027645	-0.00134423570755327	-0.00206610399719977	-0.00134736924323191	-0.00186224763246981	-0.00201056284235513	-0.00215231551749833	-0.00321012735058507	-0.00314833746309822	-0.00283030147622082	-0.00174777351213308	-0.00129332056455883	-0.00152205765451588	-0.0010054082734196	-0.00067677395701692	-0.00142649895359281	-0.00204851938370628	-0.00215938531926806	-0.00137041745957958	-0.00180336213188736	-0.00187174421968485
0.0197567757021566	0.0179583351022804	0.0122175585237352	0.00519110147101901	0.00367487575500468	0.00272985525223492	0.00153578818547893	0.00122009214483718	0.000268109686704204	0.000657249385670948	0.000811483941029566	0.00185237124081341	-0.000334475793307124	-0.00259992329836858	-0.0024371288780575	-0.000188502914258184	0.0023655553144614	0.00367015242873449	0.00269373292304942	0.00162388504491816	-0.00104581655335934	-0.00177475589385215	-0.00176848604046067	-0.00189934463881273	-0.00112171572589075	-0.0015502187670828	-0.0016351327523189	-0.00159315145915698	-0.00137519906662696	-0.00174859722135426	-0.00156479651261701	-0.00119716318691378	-0.000398177051825887	-0.000790323561975714	-0.0010318520476444	-0.0019238583342452	-0.00249156028514663	-0.00252563265257725	-0.00187181090334079	-0.0012332081869044	-0.00151805453444024	-0.000960439728478149	-0.001143013446591	-0.000630356823912455	-0.000596240171039833	-0.000635775204517194	-0.00125115588424608	-0.00112493442588094	-0.00134205300302481	-0.00157009844521977
0.00853419966521081	0.0101641507369349	0.00940973988638584	0.00489526245480736	0.000989355652338214	-0.00135745729659058	-0.00153962307765118	-0.00123377941232997	-0.00069114361774994	-0.00132815750879032	-0.00208128260533997	-0.00136809284292	-0.000932587109435713	-0.000625654050629448	-0.00017694696882589	-0.00107770570527564	-0.00130940418544961	-0.00117436924281226	-0.000468559904794294	0.000249075406299741	0.000563356129636174	0.000588268763091977	0.00113009742710348	0.000785320385777815	0.000767089119666826	9.9383061108786e-05	-0.000241983660525739	0.000547220416574835	0.000387069127448479	0.000404140029814793	0.000231264823499634	0.000559750840447825	0.000696357887888032	0.00116219449349234	0.00097178753233305	0.000466596271263211	0.000554818151911775	0.000506445702990658	0.000671136391862391	0.000639578983327629	0.000649812213449354	0.000565045505696006	0.000202346316322122	-8.71801791779615e-05	-0.000145049130149817	6.88722935746947e-05	0.000343542783346682	0.000247481130387791	0.000621249182108192	0.000522976833950457
-0.00124548882385165	-0.00184185077985698	-0.00256124436493888	-0.00201544000376005	-0.00155924848354201	-0.0017024444098847	-0.00191423164435023	-0.00170897733583451	-0.00144996067106109	-0.00195084679101848	-0.00200678748003664	-0.001310775785075	-0.000909194658940822	-0.000627697908941995	-0.000430633738714258	-0.00136079057096788	-0.00244027359864906	-0.00289185418110004	-0.00153057706642036	-0.000854184106145149	0.0003118730146969	0.000932801950605615	0.000850105729206218	0.000582881183579911	0.00019843787057281	7.15584611248362e-06	-0.000124987257162365	0.000480819534544701	0.000133961985864423	0.000558507924097168	0.000249596640274445	0.00098964614780486	0.000839278733504465	0.00110566622750079	0.00142506157873081	0.00094661086112338	0.000357075222121098	0.000343773578630944	0.000762760359651979	0.000944916091323818	0.00108186104236409	0.00113276999675189	0.000818581847022098	0.000637782413787677	0.000562424886277635	0.000566678843638848	0.000605365470244687	0.00097713897378892	0.00125637563328821	0.00114733774967354
-0.000193752669526083	-0.000412569820475436	-0.000446858845914606	-0.00143721875581445	-0.00155558252897574	-0.00200337497446151	-0.00141594437013556	-0.00109083582784236	-0.000714193139950378	-0.0010295560461935	-0.00166068051282203	-0.00125934403536679	-0.0010234122359831	-0.000244760641620092	8.03182918807965e-05	-0.000206824255822675	-0.000579212390203261	-0.000774622527560453	-0.000391863878187944	-3.466000118022e-05	0.00106175525297999	0.0018532577445203	0.00169072699291773	0.00163059576556235	0.000875390587479646	0.00100477059144292	0.000957079655730814	0.00127064806476556	0.00101613701789394	0.000603874612195046	0.00098767212422777	0.000737427213213917	0.000690575940837347	0.000785123372337129	0.0010039531559927	0.00117130747226013	0.00114174773459296	0.000849165969416525	0.0010261807290344	0.0011461414749775	0.00119524625181352	0.000957341734705515	0.00102423449741097	0.00110326953344555	0.000745531136830522	0.000923423230797733	0.000869847384382296	0.000367346634242498	0.00146996344001633	0.00149545391332591
0.00075885429850339	0.000761013185412721	0.000772134963184803	-0.000356791568187478	-0.000333717376724795	-0.00154009812418092	-0.00143597453361102	-0.00214765419084693	-0.00176597261452242	-0.00163330918569219	-0.00101267821132143	-0.000723291754337619	-0.000989049770519279	-7.04419570006179e-06	3.94657381158716e-05	0.000378014798503237	0.000413836554445219	-0.000499908831094415	-0.000762262744579676	-0.000447207792487072	-4.51326565697784e-05	-0.000121421796483711	5.80431687651513e-05	-0.000242154670463303	0.000150437930350348	0.000497615810394417	0.000546580406773644	0.000221002665900091	0.000896901531227875	0.000282221697006725	0.000296421710431166	0.000348725315584674	0.00058297293393154	0.00080544096536402	0.000598073872219615	0.000655684888879929	0.000772105609885427	0.00116402379451603	0.000905502445378501	0.000998994123296275	0.000812281760300029	0.00134348083948392	0.0015901579619946	0.00142242242188063	0.000885688939911592	0.000452144086312312	0.00071833973350285	0.000956363934856669	0.00156430908887398	0.00162497344481958
0.000203070298134487	0.000729235314863495	0.000973475432211479	-0.000322509952043411	-0.000574919115318221	-0.000750036697956117	-0.000389855135959851	-0.00102500160075308	-0.000532295825187846	-0.00108302785020834	-0.00122989518163324	-0.00132699538498321	-0.00137160578560654	0.000328989054148327	0.00106117539757085	0.00122807734940351	0.000990272928749658	0.00124873347056875	0.000643164911829154	0.000149180905112081	0.000429914128669884	0.000333011478134579	0.000662270559926684	9.78895061892799e-05	0.000707812998775467	0.00103680770215646	0.00107116318414673	0.000992979280241645	0.00148539708688147	0.000942894574448996	0.000614637677886942	0.000756437250177694	0.000533695756140873	0.000837438105627345	0.000509420151735355	0.000952765458813242	0.00137173231138538	0.00117651844937817	0.00105233395101635	0.00111882303488512	0.00075095979392885	0.0011593378553786	0.00109809057810864	0.00144182668444251	0.00117095205319999	0.000725695517030718	0.00113270186530266	0.00195748106249901	0.00214183536764936	0.00163048221314697
0.000690324024803824	0.000628545379006089	0.000323898243873859	0.000170591383360804	-4.89138952257596e-05	-0.000297944959307296	-0.000742963290897199	-0.00173620944770309	-0.000646428181142377	-0.00017280554190832	-5.15579064416993e-05	-0.00022264602484359	-0.000391322460271407	-0.000428924774862773	0.000185156127143451	8.75799404563119e-05	3.92276754770259e-05	-5.42982384939888e-05	-0.000391854510113676	-0.000710195754271719	-0.000158735489223282	-0.0004862678929871	-0.000352381646583737	-0.00050225891188314	0.000185853338973889	0.000419948286098276	0.000869607050695141	0.000934151833331558	0.0008973557408894	0.000695630527891308	0.000851463078003477	0.00108792641624357	0.00110521531085931	0.00103998895823767	0.000484749697193457	0.00103366014275451	0.0012992802495277	0.00123666225266356	0.000639600160853098	0.00102447471754571	0.00110974122625536	0.0011329760092215	0.000786908870516582	0.00117289113102124	0.0014911017899016	0.00111120838023829	0.00170417511902373	0.00194568163230004	0.00133985769417825	0.000842016028029641
0.000149727007065751	-0.000270615419466314	-0.000254273268113812	-0.0003174276865882	-9.34164494425864e-05	0.000443818309664156	-0.000220881278368049	-0.000645345998235691	-0.000504354294604167	-0.000768987233454233	-0.00116136380079762	-0.000935691660860335	-8.43417094506818e-05	-0.000361177587007778	-0.000153520310665868	-5.40188711640469e-05	-0.000105365910770384	0.000268462068237234	0.00028222033437774	0.000202687200673096	0.000596344185052322	0.000418845890861653	0.000364610049419917	0.000210745504606822	0.000160340666167109	-1.70468292542533e-05	0.000982252721651294	0.00125764540478511	0.000962857372954027	0.000689105834491616	0.000511737926861908	0.00114451918000706	0.00103852978131192	0.00150734324864976	0.00152958373827871	0.000988177347311906	0.000930114306874064	0.000606599075297286	0.000984139991183032	0.00135245588045512	0.00146857355845207	0.00124097077196037	0.000865784081526508	0.00131791953785525	0.00174145531380076	0.0017281107758857	0.0021007833022906	0.00161487397944317	0.00159602501658062	0.00183957320228547
0.00165145551459647	0.000996462869628811	0.00167696750608876	0.00118630763277955	0.000794543453612314	0.000962452672145608	-7.1262657082786e-06	-0.000405890383521683	-0.00106325161832178	-0.000621412356929096	-6.77859092286396e-05	0.00047604357672998	0.000537825969757423	0.000418220813203083	0.000333853866728084	-0.000395970047080539	-0.000584744351611485	-0.000421624660406548	0.000677333003945943	0.000947672093609427	0.00118204663516859	0.00067587070432877	0.000287053863267058	0.000211479564196052	0.000206520247618596	0.000467153529741693	0.000976465721518126	0.000741639837495932	0.000732204824078125	0.000973427796973227	0.000865035572392418	0.00128796574491861	0.000798518583017559	0.000923334376032697	0.00129851851153721	0.00113385022087941	0.000898330190941993	0.000866883325683602	0.00122690279160691	0.00129728008050696	0.00153261521872404	0.00149800725293816	0.00114860618692956	0.00111822251293638	0.00194913674841905	0.00201421806621814	0.00211427171111596	0.00165776698494819	0.00180005230608383	0.00151891781667818
0.000713250285857367	0.000161454104376128	0.000115980052469507	0.00026049923349674	0.000340570775978912	0.000234825997574611	0.000396514871569538	-0.00017944781883414	-0.00126961209769194	-0.00159298113053391	-0.000270815981419979	0.000123567113879401	0.000678769583941034	0.00110504083757308	0.000325841437970172	-0.000196550601041073	-0.000558232020115896	-5.18224267933305e-05	0.000370105532114699	0.0010807094221554	0.00105143978252143	0.000963758013936622	0.000997889769280488	0.000474725857725692	0.000636262003721931	0.00107875385084582	0.000856673175090301	0.000432968461538805	0.000460768619365335	0.000355705808379706	0.000646425058450954	0.0011431448267356	0.000692428917539639	0.00112792829208866	0.00153948982389173	0.0012006914875645	0.00106235529233097	0.00116997272039353	0.00166618737914645	0.00165078325590931	0.00124739190555723	0.00136141613122422	0.0010515613971583	0.00074652105839971	0.00135427726119783	0.00152153854964896	0.00163366707451737	0.00124310112882533	0.00117592320761675	0.00138782609521734
0.000602819397987014	-7.05597676315702e-06	0.000863721912886979	0.00076057473114883	0.000655625245473751	0.000602505936544354	0.000509238411094539	0.000441879175066692	0.000194873261537269	8.06358412104117e-06	0.000439271585787985	0.000180047545915975	0.000220668225648688	0.000615965701772928	0.000626917832236431	4.0466787821769e-05	-4.83446569674448e-06	8.2162212777961e-05	0.000623671539009309	0.00119615103745927	0.00131180746554495	0.00107989255446726	0.0013054484735074	0.000986739433075936	0.00126907709548687	0.00142186530534267	0.00106829658180854	0.000950713112457645	0.000834278992267131	0.000748462520821688	0.00125837756237138	0.00144848602261874	0.00136950378845732	0.00115143761640709	0.0013581499947125	0.00134080270576715	0.00136531097907179	0.000861927046633259	0.000912390336178787	0.00106081228533457	0.000958792196483385	0.00106863394603464	0.00104290719853676	0.000721696570006345	0.00104109564007797	0.001098441682177	0.0017820872352226	0.00145499586904012	0.00160957516953183	0.00142563331514226
0.00064360191829975	0.000657158146305185	0.00100570189157767	0.000913220035289875	0.000678638516065581	0.000293671187049598	0.000234442587844075	0.000159721975831906	0.000806688083154044	0.000579859582194726	0.000933989935975331	0.000643826524977372	0.00134652165961541	0.00156711550843202	0.00158619174645396	0.000903461624593063	0.000548825621906765	0.000485284926503353	0.000603782549574275	0.0010848658096037	0.00091134815211042	0.000790712308669771	0.000860227706348977	0.00086562175834872	0.00101967826352002	0.00145864657919463	0.00145735599921761	0.00162078160062959	0.000848378029206196	0.00095214006888553	0.00113839135229912	0.00158706045081973	0.00175021250446305	0.00156279182988776	0.00124405454329298	0.00109544236545333	0.00102342907012868	0.00158149252168394	0.00130407519898389	0.00116084040932703	0.000827138049909165	0.00143950828477767	0.00122026536904685	0.00125132927878436	0.000924964023522039	0.00145566071843218	0.00209369016549951	0.00185583129646249	0.00187635112634118	0.0016860329063945
0.00107448024891674	0.000911713592171222	0.00127016308239947	0.00148494083327647	0.000865763755644154	0.00054743063048381	-0.000469949985075282	0.000238880131072856	0.00103426202733224	0.00123804063704577	0.00114773066941887	0.000857548692600994	0.00102545087088454	0.00119093631311153	0.00172096026673674	0.000826148383832913	0.000744412957808162	0.0011111951513819	0.00148507774910132	0.00124617976191114	0.000616834207421968	0.000819027568640571	0.000471465200118024	0.000836549813469924	0.00108194234589351	0.00117252117725193	0.00044434405734737	0.000754630915130018	0.000793973023053646	0.00111156953369541	0.00172356365457607	0.00154448181517671	0.00168731670161469	0.0016584433599104	0.00124897579142317	0.000979921746056457	0.000961194397830771	0.00117438985257565	0.00138002490234014	0.0013611332721575	0.0011639977342367	0.00148996030424598	0.00144964442758425	0.000969415479151945	0.00113692519189983	0.00216810350467567	0.00237148666810264	0.00223005844059828	0.0021300914361934	0.00183205149029064
0.00113058689478998	0.00150522044302042	0.00121335811755973	0.00176716150831146	0.000682713912253609	0.000460349185131021	0.000336569983727791	0.000406181986124383	0.00108752674012953	0.00150367059449098	0.00158690445818911	0.00121598731018547	0.000985828515599749	0.000813255018052259	0.000651764804008042	0.000771714790859791	0.000635358296824122	0.00120205122096248	0.000731260096370259	0.000873012260527589	0.000719290195607693	0.00132464036466441	0.000608273263721559	0.000324891855896548	0.000310160786213473	0.000972631397107953	0.00126820731237316	0.000939067063183746	0.000859975250941481	0.00136848556394859	0.00115590692592407	0.00172012048984879	0.00230548875520658	0.00225224942137413	0.0011559728431012	0.000636068680734745	0.00112655118517113	0.00150617391426427	0.00181107665588352	0.00164706092256881	0.00159544782965323	0.00158375255540727	0.00144429556944583	0.00121427672821207	0.00132033320799659	0.00156838579091478	0.00148586980558671	0.00176402984624766	0.00156396144815429	0.00218889512226057
0.000905412597029829	0.00114133457412959	0.00161585847888453	0.00147492400567036	0.000962350616912286	0.000785211034801806	-5.25120306119393e-05	0.000199786532610291	0.000711410821892506	0.000514988648633227	0.00151649230869753	0.000985521242763724	0.000669559603022409	-0.000220208735799849	0.000366930379475814	0.000787129218978627	0.000921765393921277	0.000973276459991628	0.00132250660122698	0.00122548710525625	0.00130403221939466	0.000854305294960465	0.000945786584140128	0.00110804367442162	0.000890754541549847	0.000888913118805817	0.000688229607278327	0.000146387572469913	0.000594915553726311	0.00135248617056192	0.00114795473672252	0.000763315034813012	0.000775945384811539	0.00129247999280397	0.000594076486540956	0.000476188867045463	0.000574385362189724	0.000715516394634917	0.00131794003406623	0.00124460214981615	0.00102597866251123	0.000754222637420515	0.0009972660258628	0.00159241796732983	0.00177074209984946	0.00198808732761444	0.00173197161478486	0.00144986801229013	0.00147442954167758	0.00199075552549485
0.000488890215691705	0.000632560933071209	0.00110014905629467	0.000758861764574702	0.00112344166582834	0.000662674778137336	0.00023041164742667	0.000359670065141179	0.000489744186631577	0.00112660733684054	0.00118742873577661	0.00102816829373702	0.000518011811364128	0.000510709766516839	0.000838993319508405	0.00107791171774524	0.000809855457452478	0.000633153279246044	0.00100876229950081	0.00114101418598959	0.00147723539347354	0.00114700245777903	0.00107875231788821	0.000924681959322232	0.000519141090135091	0.000833806954876394	0.000838807973578401	0.00079614885766097	0.000455757040288698	0.000231436968961354	0.000244865280170866	0.000221866998497868	0.000956725769628279	0.00104509873176551	0.000921431180774702	0.000907923269322007	0.000620591798787449	0.000616380962955975	0.00107525927526246	0.00141583249261831	0.00152564508758691	0.00150387882123269	0.00142358903100815	0.00196803328974365	0.00199030591470615	0.00184157592623555	0.00136383763648222	0.00129140692247862	0.0010578587870105	0.00131279420764651
0.00131667997130085	0.00186068356150035	0.00234552546325509	0.00195724816649507	0.00226784675404604	0.0019327041809558	0.00118807308895769	0.0016320446092183	0.00164420235406401	0.00150387274617847	0.000829084565413629	0.00131832855365545	0.00130750425482356	0.00188815109591413	0.00150219029681597	0.00131311059306386	0.00113505186092708	0.00101323416394714	0.00157995621428004	0.00205441664323478	0.00204552421164577	0.00173578124154469	0.00168358210461334	0.00167418561385244	0.00160008048431975	0.00184334794006568	0.00157276630244294	0.00124310127076585	0.000837504846059486	0.000545128241709542	0.000723808701708641	9.30099317955243e-05	0.000508566067243067	0.000589071323175788	0.000658068524407402	0.000926478727578911	0.00102509244268539	0.000561600893175422	0.000567237237641484	0.000738753107992114	0.000617328387533708	0.000688446322063082	0.000465987545152456	0.000800173268814491	0.0013505606338662	0.00181370056832194	0.00134939286082642	0.00129220647342342	0.00142026608990065	0.00134667935553227
0.00204352736403319	0.00195698895471886	0.000740936891268513	0.00139399877612935	0.0013569599086231	0.00149137482668438	0.00126113583570529	0.00248071384359373	0.00323668936126238	0.00283363035044202	0.00230965391457897	0.00230585172550235	0.00185515685189134	0.00280331037935387	0.00282514543008371	0.00256484372101353	0.00175986678759496	0.0013716933629069	0.00147355447837655	0.00199304610481792	0.00242364816240829	0.00179059849974128	0.00135458169522347	0.00103283279985605	0.0016793405244654	0.00224111123527802	0.00259735707055718	0.00210799169478331	0.0015108960766222	0.000428517064915348	0.00103249799055929	0.00119461149381154	0.00185215659836024	0.0012978436695326	0.00151395710908363	0.00205863040304095	0.00197371576487846	0.00203020249907409	0.00216612139048898	0.00315343051603289	0.00314937652447516	0.00284802428300383	0.00159153779417011	0.00145624477528069	0.00215912150861902	0.00200719780168962	0.001635487887498	0.0019487960911729	0.0017061490006603	0.00181548260315272
0.00217640299393966	0.00141924684342019	0.00130785896418111	0.00249073413454852	0.00201128631318162	0.00201768113100622	0.00134011330066527	0.0015810743365262	0.00198904352411626	0.00135623723266352	0.00163388611712664	0.00147311593894835	0.00214238967376504	0.00307065131620595	0.0023852719881061	0.00258886868685019	0.00149951187921817	0.0011654779467474	0.00172845234155117	0.0019945948462113	0.0022798948924228	0.000954564583282537	0.000406586175946931	0.000372009522239602	0.00108069866306405	0.00160426545858862	0.00193642824597063	0.00186119440542905	0.00079928676510761	0.000796212730894623	0.00116767992679836	0.00109566637598078	0.00178772278482176	0.00113216317264409	0.00160253315971577	0.00134617734030387	0.000751664840875954	0.00109925176510833	0.00176135682238959	0.00312510452535884	0.0026491454316259	0.00201606451365655	0.000929125038231265	0.00100889816496581	0.00172008826935092	0.00112640061466834	0.000633907324060383	0.00116296261880619	0.0017630128140393	0.00243469959445905
-0.000495645079837373	-2.11301173351507e-05	-0.000838896629626709	0.000364559319878345	-0.000463819488885586	-0.000389565463748215	-0.00172529984261915	-0.000294795526290493	-0.000256584513976478	-9.82961373887595e-05	-6.8227798453095e-05	0.000201140616775606	0.000525706009477933	0.00153346518694127	0.000132527478200917	0.000701257078461544	-0.000282816087125037	0.000193444942480401	0.000282011908919309	0.000481481318021542	0.00100827953140682	-0.000409904830450754	-0.000994715808941964	-0.00230901416027071	-0.00137787010331776	-0.000521122239126247	0.000655419005899317	0.000173939220835381	-0.000437284986280895	0.000126183077648744	0.000611718557556637	0.000838905231222172	0.00078359578008111	-0.000542715338047007	-0.000267950684934565	0.000701882979375125	0.000300430848784817	0.000445655133535358	0.000492530024814329	0.00152023956679321	0.00129589252676721	0.000877991761046882	0.000296915493109449	0.000478667432392191	0.000529798552080683	0.000499248296694143	3.21746794647731e-05	0.000779121502645953	0.00142604604978407	0.0017710997331817
-0.000330623754720155	0.000740632911452538	-0.000540085549271093	-0.000488471264055153	-0.00129021709188215	-0.000357786542839151	-0.00226539896140388	-0.0020303871920777	-0.00108329989340749	0.000278041264834469	0.000269239022251375	-0.000604013316470433	-0.00100625418213798	-0.000347978311020089	-0.00277521725629567	-0.000470414244125569	0.000275529542182446	0.0010067844435297	7.91262186241233e-05	-0.000300455007061189	0.000349063105632328	-0.00178556608379643	-0.00092259162968369	-0.00316822829776001	-0.00104643671987594	-0.000364826026113971	0.000513187054398896	-0.00133255323634213	-0.00281011233936383	-0.00118060906158986	-0.00112675645955003	-0.000246543755198822	-0.00115959067983145	-0.00152528824912157	-0.00225996916878139	-0.00155290967544629	-0.00244576700901227	-0.00284775780387304	-0.00365248239543652	-0.00241498090525898	-0.00092932642343994	-0.000801975004989343	-0.000918230308513733	-0.00126145026234349	-0.000990366836597181	-0.00163683717407377	-0.000933413969736414	-0.000132708878184486	-2.40113111587179e-05	0.000718873827288598
0.000239219596018632	0.00118464218789126	-0.000744302159038856	4.48989940870302e-05	-0.00231902460055346	-0.00269216598488148	-0.00249060136338683	-0.000543942073178474	0.00110310755092501	0.00184349169742355	0.00116184401396227	0.000310520548653503	-0.000480892122926237	-0.000731404336325898	-0.000838428623346712	-0.00167947590733263	-0.000524315616927798	-0.000797087992912379	-0.000722985333144711	-0.00112572849792169	0.00179712475448668	0.000629150670156278	0.000643317384334917	-0.00158404356185978	0.000155364174786825	-3.15079280697632e-05	0.00169647575427502	-0.0016037759057378	-0.00337916173161428	-0.00188728400967027	-0.00076775865309602	0.00075028662682237	-0.00211795611794973	-0.00396334246581201	-0.00530033812813679	-0.00299520618300744	-0.00540307561276025	-0.00395605702800548	-0.0052611121275579	-0.00295061400754676	-0.00203164694257394	-0.00277542341070578	-0.00335996473059858	-0.00384280481682257	-0.00274221500682759	-0.00270642447779983	-0.00126667639870899	-0.00102829967388162	0.0004409349867328	0.000235641956843434
0.00396543333482454	0.00797399427444425	0.00455943064694386	0.00738618031716397	0.00693721447779386	0.00619348118796796	0.0053587477589345	0.00703691548566571	0.0120696996526192	0.0115732874978278	0.0110017487527511	0.00790606818475882	0.00609103414203496	0.00644143756360222	0.0048398289476525	0.00673033665361925	0.00729669039669287	0.0103413504166612	0.0111531765762826	0.013871395175706	0.0140777450379253	0.0186581565659424	0.0142448049411677	0.00949757367326675	0.00909023013109734	0.0131431711302658	0.0228417693413515	0.0199266284270553	0.014563462542355	0.0125388545720701	0.0134183670838399	0.0179718019077588	0.0165562276901092	0.0162704724122645	0.0114583509068913	0.0137665213443277	0.00520837991881253	0.00655334185083834	0.000272841018419675	0.00244865149585588	0.00395820004596475	0.00661836877703049	0.00706259232687704	0.0004667570898715	0.00193071181866363	0.00609529837588976	0.0141923699558696	0.0158693032826814	0.0179550180091223	0.0175229120065665
0.00255918571642423	0.00143295560070759	0.00258356610132104	0.00496035827892752	0.00700607760201103	0.00701858980072134	0.00474353709555954	0.00196989177373809	0.00355952625909778	0.00383833161813536	0.00328375240889364	0.00316028624311151	0.00283877430324689	0.00379898735271583	0.00125327247288067	0.000352378069682658	0.000820251777230804	0.00396993384286765	0.00233633382105155	0.00315517439725209	0.00303978385214704	0.00200824779248654	-0.0003835839483275	-1.20914018470238e-05	0.0011172134293971	0.00337971325569578	0.00457865796645447	0.00531910539003648	0.00221144126660362	0.00304629148429633	0.00122316660487173	0.00460383529059053	0.00363852910302261	0.00357876067563435	0.0041488163410018	0.00580797567727928	0.00575172149843036	0.00687755781437047	0.00506723514652508	0.00514373296739038	0.0035910877271314	0.00308647975643127	0.00456546485068532	0.00397683513285293	0.00490950286450358	0.00344683916989813	0.00515517320291139	0.00520875946776094	0.00455083416133744	0.00584064839763792
-0.00361927149340519	-0.0030828713445515	-0.00129072523894099	0.000581763742648255	0.000935264930883335	0.00274344597178654	0.0010457320703623	0.000188302125199688	-0.000193800560257266	-0.000977168099983462	0.00023447381475831	5.64832708469633e-05	0.000274230190281344	-0.000912079202560641	-0.00220593845977804	-0.00188705940299265	-0.00335490069030603	0.000606893970920028	0.00161390466763738	0.00122773708959082	-0.000360639320170764	-0.00306336230149832	-0.00188187692753087	0.00221310191390237	0.000797336332044822	0.000682728418574672	0.00243122293176922	0.00170217245184986	-0.000361552622247679	-0.000344647563184028	-0.00276787211830674	2.78932708071436e-05	0.00109775727338139	0.00124886169963382	0.0015211305842086	0.00275172774687373	0.00103964696675065	0.00261400447919032	0.00151834145300581	0.00220372120692721	0.00146072657556337	0.00161811717836698	0.000204980107820675	0.00022053113949522	-9.92512267545321e-05	-0.000244718769166919	0.000406282082578541	0.0017456777319786	0.00228875513190205	0.00280084441832526
-0.0159761034172342	-0.0167935871556234	-0.015477998053989	-0.0145431017426341	-0.0118914090748383	-0.0123129560370046	-0.014023130130133	-0.0170104445622119	-0.0187099726621886	-0.0164498088361791	-0.0146707811856247	-0.0127012617502566	-0.0135135798473295	-0.0146954667710259	-0.015614948114888	-0.0154053295328395	-0.0162592807997569	-0.0158818101444282	-0.0171780609858421	-0.0153349043815964	-0.0169446118964683	-0.017231149266574	-0.0156838384916848	-0.0115121922388539	-0.0124527748009615	-0.0133912565014439	-0.0111683008779802	-0.014596014783601	-0.0134308011584885	-0.0150187066947716	-0.0154613667697989	-0.0160528975247394	-0.0147623605557031	-0.014694570700528	-0.0135833842926821	-0.0139076680470062	-0.014591521968734	-0.0136161417799189	-0.014936487989667	-0.0143974629915674	-0.0136682313387693	-0.0174056150867358	-0.0164867470394691	-0.0175327208913118	-0.0170284735346949	-0.0155858572067558	-0.0162468080037347	-0.0150964484539593	-0.0144991545448928	-0.0128990390012648
-0.0272510803453653	-0.0306080877452458	-0.0331031338340518	-0.02975603902066	-0.0322191599046577	-0.0300419301071936	-0.0331989749682199	-0.034090976144962	-0.0363541224819377	-0.0341945362032825	-0.0359205346487492	-0.034824984607218	-0.0313592618125825	-0.0336671657992761	-0.0330752801078732	-0.0353084961572622	-0.03777367935184	-0.0370040710434498	-0.0339977957709911	-0.0323931333615463	-0.0333283513385059	-0.035488760701844	-0.0374014241589497	-0.0335097606901515	-0.033721279202826	-0.0351178747807546	-0.0366749218803958	-0.0402504322600804	-0.0420908284902726	-0.0447860935760626	-0.040504519302233	-0.0391419920038481	-0.0412748567022942	-0.042292587428338	-0.0380256789031644	-0.0389258186653979	-0.0402248062903512	-0.043353873284021	-0.0418994194006594	-0.0435803054018862	-0.0426877136674198	-0.0452774835062385	-0.0439019936602639	-0.0461716749103566	-0.0456253321971765	-0.04521683476375	-0.0461501084678654	-0.0485765299776906	-0.0473166626360176	-0.0452126782627493
-0.0379124194246269	-0.0390243061102185	-0.0384193446310797	-0.0368215627883045	-0.0355994635193611	-0.037888115290177	-0.0409296999984678	-0.043510366254981	-0.0423143173011432	-0.0420649341961857	-0.0437302178116582	-0.0450670592981911	-0.0435234631634662	-0.0414578642190219	-0.0411468195691952	-0.0422769775765123	-0.0417157086822113	-0.0413534102760875	-0.0397120609548481	-0.0391593240767698	-0.0404102406776885	-0.0434470766523561	-0.0446797998568943	-0.0408456158258952	-0.0391369542225515	-0.0397441988717184	-0.0423054947610657	-0.0445339931901934	-0.0470556690804687	-0.0519769808284097	-0.0500736826351506	-0.0503875589131716	-0.0523673406196916	-0.0516057565211225	-0.0480072736645513	-0.0495436721374867	-0.0524372661686951	-0.0533127837645514	-0.0529916476547937	-0.052247889837646	-0.0501065913458165	-0.0528055330033238	-0.0523248899008446	-0.0535727362999442	-0.051518671612421	-0.053965544338078	-0.0526423591760049	-0.0573548658881777	-0.0557666417805931	-0.0566778711001008
-0.0398212179265584	-0.0411232972999014	-0.0432906788099321	-0.0360481926587214	-0.0384747953982017	-0.0365726305432124	-0.0404399007389147	-0.0443709569600138	-0.0472215262081392	-0.0465900998908026	-0.042159826741864	-0.0433311701534636	-0.0445236217667821	-0.0434206060797612	-0.0444452422120654	-0.0458166163507446	-0.0455548939022412	-0.0442448061596391	-0.0415981786960481	-0.0426701442983381	-0.0427393866024583	-0.0461394354208507	-0.0480490842032686	-0.0454978992764798	-0.0460903584927446	-0.0432621047640065	-0.0457464100150058	-0.0450126102620894	-0.0497572215351103	-0.0528345766452631	-0.0550312827259085	-0.0570285199084378	-0.0597862836475035	-0.0574511105024658	-0.0515063481094371	-0.0518175294195956	-0.0536081656187388	-0.055977969581986	-0.0567586788880562	-0.0558053491589029	-0.054528049363973	-0.0545137826668925	-0.0575211382202551	-0.0568580967813683	-0.0561525357257067	-0.0596957324661582	-0.0577942113398118	-0.0597156625047914	-0.0602941217585996	-0.0657887851727052
-0.0408525358520289	-0.0422226888480331	-0.0397557159254484	-0.0380196381985472	-0.0359878849141362	-0.0365787202173087	-0.0403212987327859	-0.0417222409836229	-0.0472582501664095	-0.0444424134794577	-0.0395302661495286	-0.0417724021385792	-0.0436305566890723	-0.0437460995079664	-0.0429377817205468	-0.0449172620305682	-0.0437646140873537	-0.0437489209164432	-0.0421250484758432	-0.0420469832626003	-0.0442316147187681	-0.0471765448033868	-0.0490577476270037	-0.0471232478700916	-0.0452490469722881	-0.0422749137329747	-0.0441695409502427	-0.0434363503492586	-0.0488896363135592	-0.0530287777048894	-0.0546479175363093	-0.0572674492644826	-0.0568573756099783	-0.0548870990354926	-0.0511739020655548	-0.0504399185280541	-0.0524087723475512	-0.0535967402585841	-0.0550723354441938	-0.0537866163622015	-0.054735805090259	-0.0554372967963987	-0.0574477673490283	-0.0562455966425366	-0.0545255274499916	-0.058479216541091	-0.058884752726241	-0.0598548972970639	-0.0632460531444934	-0.0656880459550995
-0.0386407154055223	-0.0351458483615075	-0.0360698804319684	-0.037732775954981	-0.0389378398918522	-0.0390198347567581	-0.038989451423422	-0.0398242819965469	-0.041277358517498	-0.0390673418794977	-0.0368780941485993	-0.0364061753917461	-0.0395056983179821	-0.0424033841537026	-0.0402472284070686	-0.0389649617727136	-0.0373738601901472	-0.0406873348869906	-0.0386538807577259	-0.0375692266098244	-0.0388646214079669	-0.0439928749100926	-0.0443365218493922	-0.0465688384784871	-0.0452731205953347	-0.0408187936950223	-0.0424900090331813	-0.042804748281171	-0.0445086327627876	-0.0479615163561446	-0.0508277159239185	-0.0522160165546798	-0.0520561201623378	-0.0477426842446644	-0.0462838265999177	-0.0440848441340011	-0.0458616617706712	-0.0477759036631269	-0.0509288674219563	-0.0496542661717898	-0.05182144257777	-0.0512517472709929	-0.0540537451547536	-0.0544203411791424	-0.0536113292458074	-0.0563688880511517	-0.0582027587079128	-0.0594224500978881	-0.0606461711224279	-0.0608386886823319
-0.0329937508646466	-0.0324835678677848	-0.0315742437307024	-0.0333711939267385	-0.0340595230627089	-0.033403737566389	-0.0333550686604994	-0.0362293839329531	-0.0364311005727438	-0.0352708106087504	-0.0335956788193967	-0.0331555960719295	-0.0324625252709738	-0.0362269199874799	-0.0367176996585873	-0.0360084475532755	-0.0330031088895268	-0.0343853720519147	-0.034887591901767	-0.033288898971187	-0.0334677162334584	-0.0376482958819123	-0.040471481539247	-0.0408131919840429	-0.0412517928724893	-0.0386489767695628	-0.0400094674486016	-0.0415641225098366	-0.0428588482287596	-0.0430331407963236	-0.0442404571872943	-0.0461229615203083	-0.0436314598565962	-0.0431955845099997	-0.0425870731836394	-0.0408084075381852	-0.0404311508723831	-0.0413802362961307	-0.0445074897725625	-0.0452239455863299	-0.0474286858410208	-0.0482931482292084	-0.0487708394798737	-0.0471486995368633	-0.0464279645287103	-0.0487632807497914	-0.0513253277032023	-0.0509778336080695	-0.0524783279711736	-0.0523609251637157
-0.0277428891704014	-0.02769921640046	-0.0263088299253807	-0.0272431161479958	-0.0289346250060697	-0.0280326949764553	-0.0289194617842818	-0.0308060623787401	-0.0308781484895511	-0.0297847329211599	-0.0273244818757442	-0.0283497337744089	-0.0284143831388199	-0.0318201886956268	-0.0333506051137675	-0.0348736453089455	-0.0326145868305355	-0.0305617120303848	-0.0288676941181408	-0.0272747752711067	-0.0284830432029303	-0.0321322093000756	-0.0339066866498528	-0.0348235933630247	-0.0362903895139069	-0.0345797128945643	-0.0334929407670112	-0.0341649489575427	-0.0364231723714901	-0.0360583282053777	-0.0375195866604547	-0.0392079552832574	-0.0378813407246873	-0.0382192852320152	-0.0372455773012333	-0.0369670352134707	-0.0354751538294613	-0.0339208052461954	-0.0355901004697865	-0.0378947212871062	-0.0400897325979521	-0.040890702578901	-0.0412749108951844	-0.0395471737351335	-0.0386041973177811	-0.0391316689537657	-0.0389869368051834	-0.0406121174547731	-0.0409746056637591	-0.0412566244425995
-0.0240038367129149	-0.0274827338303947	-0.0245729496945179	-0.0236502424968635	-0.0242648515879298	-0.0240997895542717	-0.0259347524433284	-0.0257957177871878	-0.0274576853314739	-0.0257459530437136	-0.0234587470506384	-0.0250087581587415	-0.0251056367645529	-0.0258322640927043	-0.0281003981911374	-0.0292870141471128	-0.0262341690135509	-0.0259412890313435	-0.0257072073698518	-0.0255877431602331	-0.0249648801711974	-0.0280780384146961	-0.0276138286461589	-0.0284187478949504	-0.0296014602311542	-0.0289624676608877	-0.0289485004299148	-0.0294248068520983	-0.0292689565878093	-0.0288897928659673	-0.0309597420886091	-0.0340650820779801	-0.032712248976401	-0.0309467522884396	-0.0291352652541269	-0.0292603337864306	-0.0296767649851792	-0.0278390342843857	-0.0293671499602621	-0.0319060689267534	-0.0334964825236232	-0.0317973132208911	-0.031861102028322	-0.0304850931058686	-0.0322651310038746	-0.0333490678127799	-0.0323006080998478	-0.03242034443783	-0.0307275325090134	-0.0307696075113061
-0.021602034700985	-0.0224505934204722	-0.0206676253875515	-0.0210337116183714	-0.0210910786392792	-0.0199234476251838	-0.0197803481048417	-0.0206543385342635	-0.0217052231022499	-0.0209546880795189	-0.0207771476006059	-0.0210516163361239	-0.0225392129616794	-0.0227517831116609	-0.0233983721965758	-0.0220465676527753	-0.0220323874826355	-0.020928230338347	-0.0210534601150805	-0.0212452398681656	-0.0206313554970023	-0.0230099937813899	-0.0234572062579141	-0.023621418578848	-0.0221797761899756	-0.0238034240522861	-0.0240036813448225	-0.0221081327348678	-0.0216692898662242	-0.0224735478709128	-0.0238041862444863	-0.0240473231717307	-0.0242011287828402	-0.0241991943322799	-0.0243543598755041	-0.022420770439918	-0.0229174519126506	-0.0219121563967795	-0.0230182495245859	-0.0236286504483025	-0.0251524082095815	-0.0227935185922316	-0.0223876885334306	-0.0235477072490918	-0.0240530818405363	-0.0244647490896381	-0.0241326234906721	-0.0238676420878473	-0.0237921389293645	-0.024384218596681
-0.0190201179201093	-0.0208106838019192	-0.0183083165914603	-0.0176450330020479	-0.0164666727892684	-0.0150673897947131	-0.0148110434001517	-0.016493382219369	-0.0174187764362167	-0.0171918667736685	-0.0183237379746645	-0.0199145693876467	-0.0200295102651868	-0.0180578926082873	-0.0177948901685697	-0.0181689406251472	-0.0167383919949884	-0.0165610584085763	-0.0179662852759266	-0.0192846342974049	-0.0174857124907805	-0.0178890489385398	-0.0177379378410829	-0.0172081755406108	-0.0162517904850049	-0.0181839505795624	-0.0190971597705967	-0.0183990702651502	-0.0181422029204952	-0.0181641658596328	-0.018166004046133	-0.0181974370579967	-0.0190795504878409	-0.0192104105339862	-0.0179560054609265	-0.0175605461726103	-0.01699929493571	-0.0175561241008981	-0.0171816783115865	-0.0180147746838356	-0.0179466238739201	-0.0175080119708893	-0.0161241900461074	-0.0165576533690724	-0.0170407632842235	-0.0178018081791482	-0.0185781424242062	-0.0179498707632974	-0.0170364014236795	-0.0167645426904291
-0.0169064709459946	-0.0178012892162218	-0.0162430880266068	-0.0146138525338165	-0.0136098453836503	-0.013060332911571	-0.0133126013834031	-0.0143939480049374	-0.0162516672806342	-0.0159281615022961	-0.0164154237170084	-0.0167799100510718	-0.0157053761770269	-0.0158790191112224	-0.0155287139692707	-0.016729294970335	-0.015060358430436	-0.0147993763436809	-0.015005225610077	-0.0146708455414561	-0.0146113441893488	-0.0146979056781916	-0.0147383323536226	-0.0139821604754396	-0.0130281111362419	-0.013640514329699	-0.0139894801492994	-0.0135154608430903	-0.0146176076270288	-0.0138885229678324	-0.0144044829154387	-0.0143074012495206	-0.0145986004856516	-0.0146266762635784	-0.0133623341050962	-0.0137389492849155	-0.0127675277036291	-0.0135772676782752	-0.0137825286863834	-0.0146022694209688	-0.0137912090020605	-0.0137120958987403	-0.01312747324693	-0.0118786684086682	-0.0128121339028131	-0.0136140525290282	-0.0141252277468957	-0.0125833928669096	-0.0120244013514635	-0.0115037460398693
-0.0132257261208486	-0.0140461960606574	-0.0126529831807949	-0.0112756151210936	-0.0101467979123093	-0.00991069760114116	-0.012060321387021	-0.012913648456311	-0.0144228507851054	-0.0134612362717258	-0.0139347492761028	-0.0124429270812899	-0.0117805915126055	-0.0125343919053694	-0.0123863080585304	-0.0130391912970538	-0.0124285397631563	-0.0122999755481333	-0.0108469950925256	-0.0107000778548142	-0.0100112650139423	-0.00977217872845937	-0.0118273491042394	-0.0124862755739212	-0.012699313275973	-0.0111148601873271	-0.0105035711417816	-0.0106021564403962	-0.0118673374957351	-0.0115431643698517	-0.0116150698755461	-0.0112172225231582	-0.0104111947756878	-0.0117541853526182	-0.0101270774914349	-0.0100596371222062	-0.00938772894296458	-0.0103790818119607	-0.0106377585575787	-0.0109683404114576	-0.0108432483738039	-0.0108368648544447	-0.0112329201510011	-0.009806069582354	-0.0108065443723706	-0.0112975409285915	-0.0110369070219301	-0.00974269603610604	-0.00989987778762967	-0.00903843541109334
-0.0116510722649928	-0.0119701376045157	-0.00988769375539979	-0.00819834914958691	-0.00823892375542707	-0.00851927955914425	-0.00942445903306532	-0.0113960118231475	-0.0120543972723462	-0.0113519029551548	-0.0108393465140947	-0.00948862054791171	-0.00844565044133685	-0.0106294708493778	-0.0103306184643311	-0.0105807588503466	-0.0109439143501017	-0.0116666598889332	-0.0109014998544751	-0.00950560753504307	-0.00876945682130665	-0.00849514197769964	-0.0102424652261176	-0.0111790280327207	-0.0115449678093128	-0.0107630486022567	-0.00919536201033961	-0.00907797439051716	-0.00982594046017878	-0.00880756007237847	-0.0098482095082402	-0.00815767064328666	-0.00780869744277921	-0.00793693547848909	-0.00871723085761717	-0.00682202125839864	-0.00755926250114426	-0.00780949917960801	-0.00829748744846434	-0.00844157859366179	-0.00799640162934759	-0.00726590934602205	-0.00790726599241245	-0.00803866606545726	-0.00843810769375704	-0.00802928022023532	-0.0080457085578711	-0.00674050453432591	-0.006585378166685	-0.00727536596278688
-0.0077298231401886	-0.00845689261305732	-0.00820397405364712	-0.00671462894799958	-0.00650483822048939	-0.00559988366551509	-0.00491379608261241	-0.00715705831290688	-0.0086530031701007	-0.00775549597867729	-0.00787287922673176	-0.00693570792112281	-0.00697501031408914	-0.00788023310825666	-0.00674884197848473	-0.00599674623458053	-0.00669050686645965	-0.00770119169351717	-0.00686033957774519	-0.00717726953570867	-0.00716614415264739	-0.00720508590314249	-0.00832954147848776	-0.00930937837250183	-0.00871779561055507	-0.00760103463075706	-0.00823107685770268	-0.00802056084252735	-0.00772310833165746	-0.00612732251323984	-0.00604840940411129	-0.00558532982276432	-0.00502558908848146	-0.00596026621528658	-0.0066609089184047	-0.0052259967244158	-0.00523543835226179	-0.00474595550651421	-0.00440306948195	-0.0053972489828341	-0.00492233459971078	-0.00438897365286666	-0.0053068762491096	-0.00496139489892754	-0.00657116554894244	-0.00661540778424701	-0.00576329964335986	-0.00311075856869252	-0.00253913301279432	-0.00401042873491221
-0.00469920390477023	-0.00625390756643904	-0.00564138710172497	-0.0067751864227342	-0.00645135738905751	-0.00630093047329145	-0.00466971334891214	-0.00491844977286387	-0.00708511539169167	-0.00714583604124721	-0.00635511794140423	-0.00713373933082475	-0.00537361855486468	-0.00522431450215812	-0.00416451530308549	-0.00364521387693988	-0.00338247879638428	-0.00440254424525265	-0.00514193015246758	-0.00643914008596994	-0.00458926617503989	-0.00511714288087835	-0.00467739752602529	-0.00688266332968272	-0.00433496534207724	-0.00606056405465367	-0.00866021769442384	-0.00795389084127277	-0.00783091587485147	-0.00473642269607866	-0.00330545261613021	-0.00339562311300293	-0.00393773398315476	-0.00459781618932032	-0.00637414736744293	-0.00383556471481787	-0.00374583485809304	-0.00342297411425041	-0.00497918893146311	-0.00515326393259918	-0.00332972674435432	-0.00352051876175419	-0.00360946258027164	-0.00415475887955595	-0.00380983254519216	-0.002788095775098	-0.0037155842959188	0.000110846376158234	-0.00023140625303299	-0.000978969041291412
-0.00467019861515927	-0.00552023533288505	-0.00546007463867787	-0.00617462282864304	-0.00739067917869706	-0.00589354687550751	-0.00466416179971226	-0.00479606113433939	-0.00752531328130811	-0.0080703554218987	-0.00573799922840553	-0.00451139718037076	-0.00295775384276869	-0.00277307696359435	-0.00200279548809771	-0.00261660218940889	-0.0012511183835609	-0.00030593181038365	-0.00116389093819003	-0.00323333465386668	-0.00211207745262924	-0.00312569556568089	-0.00391164517378043	-0.00587083602338594	-0.00501260769119078	-0.00602438270660028	-0.00512485751842693	-0.00391131377105614	-0.00567596193859366	-0.00431396160858041	-0.00287127942024042	-0.00384588600483772	-0.0028758047394863	-0.00319481080464829	-0.00351698282470353	-0.000539844732986176	-4.92207990164337e-05	-0.00148805032423116	-0.00384133862803517	-0.00507934003272142	-0.004031020216365	-0.00542388426320744	-0.00462486357979718	-0.00345985307156769	-0.00493887390644449	-0.00472126009882903	-0.00408963046589257	-0.000932744862128783	2.96668459829779e-05	-0.00109440211177602
-0.00330619686704873	-0.00544399385659747	-0.00596027095609991	-0.00694311230508446	-0.00831127606148785	-0.00635899371244602	-0.00560631677889178	-0.00651610225104983	-0.00693112105646779	-0.0080674236404741	-0.00600170251363087	-0.00464989984344522	-0.00437356535657825	-0.00491916864481754	-0.0048638246453541	-0.00394689933797413	-0.00368378842731174	-0.00317287191023459	-0.00281267288955446	-0.00236517812172562	-0.00204219891432564	-0.00240345842940112	-0.00372622861417231	-0.00471740695310601	-0.00427298028637645	-0.00601914935965642	-0.00488121582230799	-0.00305689733666912	-0.00580855226805649	-0.00358985352592863	-0.00429536010481907	-0.00444457064711156	-0.00526063949401697	-0.00492856101930337	-0.00160454130579368	0.00128458690763462	0.00115459962535389	-0.000551787182452324	-0.00382112774589062	-0.00559267376845289	-0.00450135318534926	-0.00612609157666901	-0.00681398188933017	-0.00361958997954222	-0.004359006460745	-0.00534069204485767	-0.00277764900965915	-0.00156160827306225	-0.00178760210699231	-0.000789018560841939
0.000596390287332967	-0.00522599116034744	-0.00266114826258892	-0.00312873976399673	-0.00175894752401624	-0.00334805311061319	-0.00217331763287322	-0.00282868559696184	-0.00630484451149724	-0.00966881380996474	-0.00474245587784837	-0.0019601040097419	-0.00606769335788908	-0.00397195910697217	-0.00602282397259434	-0.00432345328465349	-0.00380151996901229	-0.00167681821305064	-0.00356253610780799	-0.0012292053223217	-0.0012339634524072	-0.00573787045996649	-0.00387024231662247	-0.00455193664173837	-0.00594811233122298	-0.00578444491994246	-0.00601175022749399	-0.00279691984813296	-0.0049171093149884	-0.0055082559504958	-0.0087627751984689	-0.00824013340092002	-0.00576274099386429	-0.00468867444478489	-0.00232929993023319	0.00180739733052033	0.00526144389932752	0.0016087946102285	-0.00139714054435812	-0.00382937738564426	-0.00613977702732315	-0.0060544020192806	-0.00485863470382101	-0.0040575510285162	-0.0051238673413648	-0.00632114964476231	-0.0024889947386497	-0.00255173202232619	-0.00218047682878197	-0.00401623168915975
-1.45295141457773e-05	0.000926588362435961	0.00152161377812415	0.00185438350316639	-0.000295059223387116	-0.000205627782409912	0.000742378524346087	0.000471583720451581	0.000281473131096431	-0.000245414731920792	-0.00217439016382461	-0.00223604850083826	8.03278586717918e-05	-0.00129714410148954	-0.00345030209274569	-0.00247250499754532	-0.000508792774640376	-0.00193535202456575	-0.00167465978035098	-0.00609869257113792	-0.00727798397049969	-0.00525445327197943	-0.00378404672205018	-0.00180727483585225	-0.000858355397347966	0.00166648565295356	-1.86037180334412e-05	-0.00429765951284243	-0.00547995593493675	-0.00390779912508338	-0.0061869242456823	-0.00318538467670699	-0.00195972054323516	0.000544516307743048	-0.00116661452126105	-0.00170806445957916	0.00107573664961672	-0.00126889563872709	-0.00355986915900414	-0.00533338125647439	-0.0030668902898799	-0.000230006577572906	-0.0039207772577421	-0.00426716847504052	-0.00292348619357171	-0.0029165250330754	-0.00214983465271519	-0.00391961876761229	-0.00127729022813897	-0.00256259234566187
0.00119789985820856	0.00278188190304732	0.00274236438503003	0.00162350580823889	0.00106911509600671	0.00116026086618702	0.00143242585030173	0.00176605732462429	0.00327842149203686	0.00393956913212783	0.00329030529168046	0.00152050141866308	0.000189645336721229	0.000446512567823897	-3.9614406615712e-05	-0.000660969930560909	-0.0017609463587961	-0.0025508483290416	-0.000894868545559103	-0.00409918485128704	-0.00546824777249165	-0.00599101246214206	-0.00385178919747994	0.00157028132138474	0.00268479384980579	0.00293894581555188	-0.00244942646270275	-0.00476254369756275	-0.00468805382405863	-0.00371747465975385	-0.00246676035246309	-0.00119793386715697	0.00102585929053455	0.000693521291775618	0.000138735559078419	-0.00148652179516772	-0.00165015298322774	-0.00159405482539755	-0.00383481436045703	-0.00848458052432125	-0.0072433352961729	-0.00700157788883481	-0.00526073984596407	-0.00381474539044362	-0.0046973240161455	-0.00649218226442118	-0.00528111552105142	-0.0037727116644539	-0.00327653092948507	-0.00365585407891833
-0.00147188239067196	-0.00219817485275033	-0.00229764234007996	-0.00415880211202231	-0.00281909830975501	-0.00252817648217473	-0.0019450694144525	-0.00255611559976956	-0.00122906218950211	-0.00177600749696258	-0.00187637653369412	-0.00173589990381876	-0.00107181281751513	-0.00197174869638682	-0.00161344605781976	-0.000922512142992923	-0.0037659352253493	-0.0034377812924399	-0.00311435136711518	-0.00584377773187721	-0.0062811971074417	-0.00694326156973448	-0.00354068183833184	-0.000549795444698433	-0.000920325378965615	-0.00053426692479024	-0.0043561988488866	-0.00720870322888688	-0.00541426052567528	-0.00488570906299652	-0.00330193362677755	-0.00319818563920962	-0.000892460013664553	-4.67789394879776e-05	-0.00271601517157913	-0.00375313741392619	-0.00249126834188668	-0.000328851087963647	-0.00420586467705581	-0.00783759323947366	-0.0079124606747589	-0.00584844834143855	-0.0045906807826426	-0.00502855981838456	-0.0056615772037775	-0.00575411734084249	-0.00400560250176559	-0.00526052866685956	-0.00340523626177235	-0.00294470536438864
-0.00177747337348084	-0.00275958282037203	-0.00106329099262182	-0.00219516278976804	-9.99886645281169e-05	-0.000777677201086617	-0.000576090834304434	0.000152612714597831	0.00169605884658195	0.000424747550546252	0.000106576152413516	0.000411922713648284	-0.000201615862022075	0.000665907615403238	-0.000448071472158459	-0.000604184894170073	-0.00255289945470873	-0.00377223426171155	-0.00239044432901481	-0.00210439225354435	-0.000816726883152536	-0.000252932157311954	-0.00204245020582088	-0.00319700489280639	-0.00364131709870125	-0.00438518605527542	-0.00110601077391716	-0.0031383324449433	-0.00598404920092608	-0.00476525984295056	-0.00109342678169221	0.0018128940622917	0.00600962092098882	0.0108397312012899	0.0122447126818706	0.0110968982675454	0.0124903479893583	0.0105318390503952	0.00450106056077482	-0.000156588326600845	0.000332548212667926	-0.00286456674081707	-0.00606811313278062	-0.00628465798634579	-0.00443751117861165	-0.000164261801398837	-0.00032198261462638	-0.000241689872039044	0.0016373977539604	0.000266012969742297
-0.000217590813251343	0.000181584023648496	0.000681204034174389	0.000358041581564095	0.000570028157294822	0.00010631594705367	-0.000149278446636892	0.000906509541750515	0.000784629078672976	0.000370486557244509	2.2381039131091e-05	0.00044968590362414	0.000497723401307991	0.00117644123373571	0.000481464455487859	0.000782876964903647	-0.000390621160554013	-0.00125556705492639	0.000141501440424168	0.000500163813043153	0.00148416862007567	0.00117036901832321	0.000355498092623872	-0.00187166135480973	-0.00180347327131392	-0.00150228678798094	0.000274598043330973	-0.000198975087049976	-0.00119033760800143	-0.000500874480834817	0.00179183789596706	0.00282363708496211	0.00408217072512842	0.00558838994680644	0.0073113659108567	0.00665920038037477	0.00710264555680202	0.00582918604778401	0.00412057068866163	0.00180111578123009	0.00234070675295599	0.000989555731694114	-0.00160266346111242	-0.000613325664891524	-0.00109067767771584	0.00127412992247839	0.00133387995437534	0.00125146434938246	0.000459869227459309	0.000806016789662415
0.000558937322555931	0.0013296951504351	0.00135470785195696	0.00190373954310953	0.000871541841912716	0.00101820350152526	0.000404917863860152	0.00111736269404712	0.000986494443739751	0.0010763463125349	0.000323058608926428	0.000857238126744929	0.00181488753171992	0.0026988909847419	0.00189246302178339	0.000248170393549155	0.000371862698966514	-2.79503592839737e-05	0.000955077840200064	0.00117851294077813	0.00187000104816824	0.00172690337305295	0.00114866980467028	-0.00148661828633269	-0.000946582359467121	-0.000298555133211345	0.00102367048256378	0.000507804073759653	-0.000494065650903733	-0.000205900961133211	0.00145013872124841	0.0024373363383204	0.00315098573252973	0.00431772612664323	0.00504286412970253	0.00464195920820194	0.00484622501455367	0.00426150995946536	0.00331665904722797	0.00175026984843283	0.00183874409932458	0.0012292894930496	-0.000136288561303168	0.000147602015552414	-0.000141041638306185	0.000913349201162368	0.00104503258748355	0.00146407506596433	0.00100210279099596	0.00114368738017629
-0.000344125534342418	0.000381099336314651	0.000658852972880958	0.000538611042769264	7.91568210000631e-06	0.000595108167010899	-0.000252429801426307	0.000210351818382695	-0.000673137469302445	-0.00053430760494305	-0.00100918292603549	0.000492272402771935	0.00110845706198982	0.00178944605627758	0.00117021152112308	0.000491364977032518	0.00074444884037142	0.000746055607049062	0.00121700099259758	0.000546518123273807	0.00102570414954705	0.000458287896522711	0.000762577653815634	0.000105735978092111	0.000390098847831364	0.000814009318359533	0.00125882458984263	0.00117333699458023	0.000895936108592307	5.96068423011575e-05	0.000559627579300929	0.00101900126401951	0.00109699939617304	0.00145761762398264	0.00133711162772898	0.00118088823020307	0.00117603772522766	0.00108797544249891	0.0010419492419725	0.000630270864734012	0.000434800431044252	0.000537753693645035	0.000252609384571233	0.000719951382934355	0.000525114060736552	0.000388346421792893	0.000414780231793245	0.000756449968048215	0.00115265495507618	0.000894950246521967
-0.000597902805505843	-0.000634187457869126	-0.000834828160136016	-0.000777338786500681	-0.000361921184999901	-5.38415590674284e-05	9.08104215095911e-05	-0.000104546289436163	-0.000241747698606579	-0.000150206113094348	-0.000692257879213973	-0.000235103746782631	0.000436633678014374	0.00104203139714503	0.000790507687217256	0.000795850271584724	0.000655909892991006	0.000889707077294161	0.00135557942352121	0.000805452207053141	0.000705456530663375	-0.000385713879370906	-0.000582827246182606	-0.000799407499713264	0.000183825349611391	3.45759156166292e-05	0.000761653393930639	5.036251177688e-05	-0.000559035006021263	-0.000976450533882568	-0.00027006148239598	9.19643979309015e-05	-0.000249967246970144	5.229202280714e-05	4.57372380173703e-05	-0.000313583227624953	-0.000649986573183173	-0.000440162659979584	-0.000494845642444987	-7.69896731525227e-06	-6.71131395556118e-05	0.000417799363413398	0.000619371536143658	0.000349066313488063	0.000256529554607432	0.000471370951613257	0.000470028023972754	7.36526799336152e-05	-7.58107151998283e-05	-0.000524976548761525
-0.0014717608895875	-0.00147563878973708	-0.00121307835279634	-0.00101074793381237	-6.69622851717772e-05	-0.00044331549956885	-0.000457479403325198	-0.000563889485331219	-0.000639992711553069	-0.000422506991062162	-0.000608325952042295	-0.000321475517927393	3.50061089423005e-05	0.000274632648429561	0.000149155639699656	0.000778562824762281	0.000961237320643786	0.00165100630124123	0.00106862730321833	0.000982138431145213	0.000338088889224032	-0.000174587803843934	0.000154137184162424	0.000514520869458066	0.00123694712728565	0.00128058339012554	0.00148506965849172	0.00111290689726757	0.000781144438925969	5.20032590148251e-05	0.000540968816734132	0.000506953452616033	0.000832559326100497	0.000486460477883587	0.000946141492214401	0.000703422182365614	0.000373811712624115	0.000622148119804558	0.000455744322418176	0.000383828568618333	-7.45708931524903e-05	0.000122368057149186	0.000202284998017817	0.000551664120022151	0.000939289058155815	0.000818181035383906	0.000916245554233391	0.000575949433159182	0.000191603292631543	-0.000111183371338981
-0.000529888655922287	-0.000729939339838858	-0.000900927560503315	-0.000554020417805619	-0.000182555691666912	-0.000469798875198514	-0.000345213707139014	-0.000104214318949796	0.000189422206225005	-1.27523052926439e-05	-0.000312951138104734	-0.000158696597521014	-0.000471628488491341	-0.000525148126461166	-0.00022642504922747	0.000152877263337564	0.00106309216234248	0.00149618291983266	0.000915150539903767	0.0004313959309144	2.79228228232452e-06	-0.000372507392804839	-0.000552072880329419	-0.000153590713163404	0.000374117140233385	0.000507387166066582	0.000602369560093481	0.000386391957619352	0.000225717049917571	0.000153879476955717	0.000110656317802989	-0.000204146235658327	-0.000660227155823797	-0.00124905113345078	-0.000630331870769174	-0.000592461373760783	-0.000662234507034801	-0.000495405171971778	-0.000345662125627353	-0.000101513815407205	-5.08928867210196e-05	-0.000214283627541473	-0.000386944106239143	6.0631596073763e-05	0.000341662866333838	1.6285630637747e-05	-0.00056061900543962	-0.000312431749356782	-0.000527878409124692	-0.000697225598670166
-0.000593070270200159	-0.000301368791735865	-0.000347597172337863	6.31361365355133e-05	0.0010023002018701	0.000265116728915795	0.000480190738044529	-0.000162427617621293	-5.76132025443114e-05	-0.000607155056311095	-0.00018128387622654	-0.00040553805876486	-0.000699455512615315	-0.000540913005721974	-0.000139942223820468	0.000465693387620412	0.00078453062872884	0.000700842725697819	0.000424496400991535	0.000157691828973514	-0.000108305811192704	0.000451393675175265	0.000973385129653148	0.0015784033566116	0.00138025067293002	0.00199060654472588	0.00136413114108788	0.000838012567296758	0.000910295606384147	0.000937355885060162	0.000170368650298035	-6.48334896525248e-05	-0.000307960339120113	-0.000735511640742645	-5.47215335104254e-05	-4.8493495795914e-05	5.71539965765108e-05	-0.000210011672122422	-5.21089195373368e-05	-0.000239824972333138	-2.29135147949161e-05	-0.000133408872049101	0.000472606856102266	0.000314130748983816	0.000252767988907415	-0.000193166966167546	-1.22166501611885e-05	0.000469805858672061	0.000322713863793331	-0.000351621980924837
0.00028221360639713	0.000633450729798135	0.00156414341589994	0.00179641110594412	0.00168282402868825	0.000142368441503708	6.25998568657726e-05	-2.4403066991781e-05	0.000152132132387834	-8.88155894523924e-06	0.00047461554155415	0.000123882846370368	-0.000252729920460159	-0.000253229267206798	-0.000280037005311001	0.000305138334493062	0.000499417035583398	0.000796392257263341	0.000696787882496976	0.000632316284392268	0.000291934970618421	0.000213977660558229	0.000566410462505094	0.00115374602345937	0.00112852608877944	0.0013606113284802	0.00091501944364021	0.00145736139295734	0.000795939353454592	0.000791375341223182	1.9517502708114e-05	0.000278213552236707	0.000298860305327682	0.000398115506416749	0.000701319702618628	0.001069120915568	0.00086526946198	0.0005177244385889	0.000291038587851404	-0.000412800161550037	-0.000660431805664417	-0.0011551187018327	-0.00095345926407122	-0.000691073612685857	-0.00101130314834738	-0.00133777150920287	-0.00112212201643299	-0.000821169962061567	-0.000554213400135559	-0.00040668332003829
0.000867098791391789	0.001378003300301	0.00132256332065846	0.00217674007428471	0.00202038083968191	0.000751056682527275	-1.7924277156007e-05	-0.000545206734816675	-0.000169427073669694	4.90029770956254e-05	0.00057743325095907	0.000726756011426064	0.000433729603379103	0.000492844962438388	8.50388928930185e-05	-0.000175962923594199	-0.000118025358575352	0.000142606958352216	0.000572817061392791	0.000508005714461265	0.000315712051532311	0.000693676375986912	0.0012180154982647	0.00109517148616644	0.00177775475636615	0.00232956567127329	0.00175074566144137	0.00113441999851169	0.000734275225267768	0.000748966296112528	0.000676663612457272	0.00014707709112421	0.000178291486200211	0.000376573080261353	0.00102205988349212	0.000961663198977673	0.000512934655767608	0.000408950024966023	-9.12292595937248e-05	-0.000812852701844565	-0.00160856358783941	-0.000998539942022857	-0.000655969990606849	-0.000313112013489227	-0.000415467848444584	-0.00088031180722174	-0.000866532619048698	-0.00131917951545632	-0.000834708589442622	-0.000921509702269938
0.000885699585450535	0.00171593948991445	0.00208414392749085	0.0021972015949981	0.001215548969474	0.000270781177604667	-0.000550806515404985	-0.000445639122644791	0.000172833589354918	0.000945466224388232	0.00128142731167665	0.00111180612015286	0.000803531751828008	0.000549552754798658	0.000196404913292138	-0.000334640671414258	0.000343836940878726	0.000281016678774701	0.00110758793180249	0.00122389075701272	0.00100754382530757	0.00137622682953858	0.000899982094704748	0.000694586441819983	0.000912252114501166	0.00135916793534019	0.00161156145676978	0.00210631214100741	0.00154646299255597	0.00116427477374212	0.000426759074808523	0.000893069591418425	0.000662297557013441	0.000770946637157841	0.000776624002433961	0.000458207501412622	0.000282880357792142	0.000141414544438299	5.99873564450991e-05	-0.000429188159690249	-0.00113111423220701	-0.000369795306915878	-0.00067331676856633	-0.000277218861466073	-0.000843108657758541	-0.00130284846385242	-0.0011473019806627	-0.00103677934244072	-0.00056789572809828	6.25418315815193e-06
0.000285590570066251	0.000367271632872137	0.000377275543891003	0.000716327187268844	0.000414570330153413	0.000330824941212106	0.00041413162039659	0.000134641994503933	3.74561158565594e-06	0.000662577009507693	-0.000499192059860425	-0.000701944155738911	4.87952897278935e-05	0.000159830248059971	0.000306742716569983	0.000243045716266799	0.000649380771047116	-0.000520664225458805	-0.00161150243790189	-0.00046573085991749	-0.000115369367579587	0.00153884495972477	0.000527493324496032	0.000845309161628107	0.00132592628899239	0.00196431541333545	0.00193689179531832	0.00216336501915802	0.00171281725270114	0.0016116981454898	0.000622929133317549	0.000313652778479375	-0.000203023031941587	-8.26515953001503e-05	-0.000316909859185958	-0.000899244401438225	-0.00103301544891618	-0.00134324717700117	-0.000985269780939867	-0.000843687065374389	-0.00085121556212605	1.26870410419043e-05	-0.000152012107484776	0.000741862684111117	0.000506876464078404	0.000105362248704987	3.94404443153468e-05	2.62889738945345e-05	0.000876719746889783	0.000440876223357839
-0.00165490148974605	-0.00119892517974324	0.00028441223665184	-0.00325880738461135	-0.00316001263856666	-0.00413735816419916	0.000211810910144131	0.0019640529937035	0.000614943900363121	-0.000251743490627744	-0.000325672982961958	0.000626855775841424	0.000643648190909018	-0.00206884126333685	-0.00239368173676544	0.0023072363836555	0.00300171341772327	0.00376165801813104	0.00162541414174367	0.00236419938506935	0.00159251414622566	-0.000998696218534525	-0.00237885593597983	-0.00263614833571378	-0.000307064013129304	0.000100141023481454	0.000986810516887965	0.0013894751033935	0.000923363899660697	0.000583290596813569	-0.000126408138536029	0.000768748886934348	0.00127497571764436	0.00110870602566054	0.00112864157158588	0.000116277786902637	1.49797778608647e-05	-0.000409246822591725	-0.000357454146531226	-0.000848239892692886	-0.00184083516705382	-0.00167686775029185	-0.00127220322187041	0.000649477971914681	0.000828825098144481	0.000849620292630465	0.000615817459094646	0.000510127299402142	0.000148249661753539	0.000206413593512449
-0.00173867665780829	-0.00173838795079218	-0.000125324876881391	-0.00395322270294136	-0.00362683399910526	-0.00465818107915846	0.00136850316457298	0.00393659948097268	-0.000462425292329532	-0.00205402786815262	-0.00167014028066639	0.000499073539526875	0.00110345663943799	-0.00250476827628219	-0.00193635494788651	0.00312742956783996	0.00384195805646106	0.00446867603644642	0.00110391402856715	0.00183215936508524	0.000566008373402234	-0.002945306879921	-0.00498079402324262	-0.0052750409494263	-0.00264039019974276	-0.0025108530676247	-0.000315671967529681	-0.000318152576819887	0.000196237508643762	0.00288228886628559	0.00186144396524995	0.00105229704648134	0.00169936765041374	0.00209858069770136	0.00256105592470556	0.00218783641631576	0.00133127883758431	0.000286680162268039	0.000224033010821261	-0.000756798517187227	-0.00146547834671361	-0.000946254817524952	-0.000332346969399768	0.00324157325064793	0.0025578455708179	0.00362158001400988	0.00117055266096699	-0.000303226793132538	-0.00178223950901163	0.000613520577612526
[truncated: 188 more columns]
