# Supplementary material for: Performance Comparison of Centered and Tilted Blunt and Lighthouse Tip Cannulae for Drainage in Extracorporeal Life Support
Source: Cardiovasc Eng Technol. 2025 Feb 10;16(2):238–50. doi: 10.1007/s13239-024-00770-x (PMC11933157; doi:10.1007/s13239-024-00770-x)
Supplement: Supplementary file 2 — Supplementary file2 (ZIP 41,511 KB) [file 13239_2024_770_MOESM2_ESM.zip › avg_velocity/rc_1.32_mm/Blunt_Qc_2.6_Lmin_Qo_2.6_Lmin_rc_1.32_mm/U_ms.csv]

0.0178343320039021	0.0136471403402413	0.0162445233007491	0.0150041457549948	0.0199930204236089	0.0254313724568363	0.0322336911220897	0.0334937548242771	0.0401513872445122	0.0394431594671514	0.0459061097629524	0.0388889488490501	0.0359692849433325	0.0330605053205103	0.031522202062583	0.0325725475972537	0.0364138028778159	0.0341214541526243	0.036735984407886	0.0406592086350151	0.058696791684109	0.0613412055285264	0.0614855942662166	0.0618032141402678	0.063486720760913	0.0662236149854368	0.0658929227018341	0.0613403478955212	0.062008303457124	0.0630065603129752	0.0657685188769819	0.0674035477572289	0.0644602458155301	0.065717727165463	0.0646072423979917	0.0658816753350906	0.0641213705758295	0.0660357384546901	0.0639863407998269	0.0657857498030897	0.0658100398570401	0.0661763299144454	0.0660856840871619	0.065767234343671	0.0637541022927535	0.0632118264877184	0.0647825234961078	0.065430082034769	0.0651330196332222	0.065274132752774
0.0504411370022473	0.042422329834835	0.0414606598794887	0.0403049549633114	0.0483757118497747	0.0586738610228993	0.0666870498439035	0.0677422644493694	0.0756510537474341	0.0778491268004442	0.0853673444468082	0.0762026146199227	0.0725114473295545	0.0661179430225189	0.0657662893036941	0.0677547372737797	0.069634789527548	0.0707443414619268	0.0764367752571194	0.0853933175746593	0.0975149253293692	0.0964614195742022	0.0968889250006489	0.0968879069464689	0.0982819532158959	0.100252691891936	0.0989361951942334	0.0952896497165067	0.0955679574036955	0.0973947603594069	0.0994519895824183	0.0998866933235809	0.0989477119356947	0.0984914816657147	0.0975084712371837	0.0989158754153228	0.099190662722142	0.100417171486868	0.0984499648587079	0.0984481131594702	0.0997923293927843	0.0999082909929861	0.100015978085456	0.098760660561962	0.0977281038080279	0.0977543653590141	0.0987889569154555	0.0983439349501887	0.0982753349836941	0.0985514509105495
0.10954387817391	0.10609705206254	0.0985049007791787	0.100595715456863	0.117142091992341	0.135255489021266	0.136822548491581	0.133885910288215	0.135447195192386	0.138212023225929	0.140362169892294	0.137745845366929	0.137751029659229	0.136754428482758	0.138082850880946	0.137049612244757	0.136632617059549	0.137511207696035	0.139666371647485	0.141701097677354	0.141415727370586	0.142016674005363	0.143778305113611	0.143551377708498	0.14419060149987	0.143099786508896	0.142605423776486	0.142868146508216	0.14223352678469	0.142398637645887	0.143242957113051	0.14369080204814	0.143148142492717	0.14350118379367	0.142615241262827	0.143048690079471	0.143510840518179	0.144437609116686	0.143451446813761	0.141972710115416	0.142545864541035	0.141944809236597	0.142663518526436	0.141939403630639	0.141319429528603	0.142153023714641	0.14238026588705	0.142725689041619	0.142148970120517	0.141831065031186
0.185375024206912	0.196603376967497	0.196046107133773	0.19501605642487	0.19397075355425	0.191354245528182	0.191126420746718	0.187438999834414	0.187369347918343	0.18788573590178	0.188959864308537	0.184465279869117	0.185662269604716	0.18952662079364	0.19251675118368	0.192568920853759	0.193025082112259	0.19435827135568	0.193774376773569	0.19252624995678	0.193676118704628	0.195448586148264	0.195692786124834	0.195442972202012	0.195407140680562	0.194096620189705	0.194749467346948	0.194368435318828	0.194037862350425	0.19386789669765	0.193476577615563	0.194338311679866	0.195285237734106	0.196081382021283	0.194555043014885	0.194835926496677	0.19492827592246	0.194469210646102	0.194635131107632	0.193012115647111	0.193611486628572	0.193486854109155	0.194243282899677	0.194073871950451	0.193149569312972	0.193790942452851	0.193972259997368	0.193151005325205	0.193161401531431	0.193976185703085
0.225561392096237	0.235394205742178	0.235791125144228	0.234319809749154	0.234217624044105	0.233612437646019	0.233836990982396	0.233935196079136	0.234361304186335	0.234441766774948	0.231929977013449	0.227375320564257	0.227420598000157	0.230295808860511	0.234837310943694	0.235417144124952	0.235335097905967	0.235753824197747	0.235926993902252	0.23605756061412	0.2370328797969	0.237057558200111	0.23760818499043	0.237096009716441	0.236974827345225	0.236359983456152	0.236460153577439	0.235785779266841	0.236579260210502	0.236806539173894	0.236135230948838	0.236246971834149	0.235793147058536	0.236668943141691	0.235919057553612	0.234735642214405	0.235128561704234	0.235252975039101	0.235526104622597	0.234662360396659	0.234360077763473	0.233909258890624	0.23471654161939	0.234389595543523	0.233954367559246	0.233826307573724	0.23332827448659	0.233761705532282	0.233342979978592	0.233384371338568
0.257604366599731	0.265002164180632	0.265613581767511	0.264959607347053	0.264577988025839	0.265345469923312	0.264767541441881	0.264595588054074	0.265103262678079	0.265580494268568	0.263927895934074	0.259903853825904	0.259868483213708	0.262601929674632	0.26640224181499	0.26529145968213	0.265505121922467	0.26546696919093	0.265918951748932	0.267014489384861	0.268075766667338	0.26736631567497	0.267563190553322	0.266855157177696	0.266199842810347	0.267331751228147	0.267615116454753	0.267389074786868	0.266454857377016	0.267295963850199	0.26600360609657	0.267124866704379	0.266693506684417	0.266853987531041	0.266043456862538	0.26622790442261	0.265735004500802	0.26502946172708	0.264763067590267	0.264287480210366	0.264052669315262	0.264700006426713	0.264965452741515	0.265206466437308	0.264734173752352	0.265039467454937	0.264622318519759	0.264682485885171	0.263929938940744	0.264594801249387
0.282359543819435	0.286755554656141	0.287467096318803	0.287808670018104	0.288982895787438	0.289603216281118	0.289177390749104	0.288708716582192	0.288096909453751	0.288851687220542	0.288047922288829	0.287137752384969	0.288052122337182	0.289117595778839	0.289191071629273	0.287599733715743	0.287706202192078	0.288081799090612	0.288929419469715	0.289657428929478	0.289176756899522	0.288572174657062	0.288794057183853	0.289465782515318	0.288509429084059	0.28919541339104	0.28873826686662	0.289174656548882	0.288097039158998	0.289813781180608	0.28829176667601	0.287985302759008	0.288553222531829	0.28875402816898	0.288155295834692	0.288107103962499	0.288384154425733	0.28845791710957	0.288272964298026	0.287115068473158	0.287597384571762	0.28802256626158	0.287911726556626	0.288307102156813	0.288407675474339	0.288061046790552	0.28760103641744	0.286451704517024	0.286724565123235	0.286227716785228
0.298508034792137	0.303253787266933	0.303581725507029	0.303698871458924	0.304482704364836	0.304945277218529	0.304947760780182	0.303745288563639	0.302429841118644	0.303032741025293	0.302359878182508	0.303129287944499	0.303724975739814	0.304439541360075	0.305345041108584	0.303894416099116	0.303427706928364	0.302808454111271	0.303886005697531	0.305517249648668	0.305156267854412	0.304049749444422	0.303900391993693	0.303766367014626	0.303556397981436	0.304548099200854	0.304323929813582	0.304662147272528	0.304128033558334	0.305218357946097	0.304095646649405	0.303608245702029	0.30450150120714	0.304983656373582	0.304697363794096	0.304240942756059	0.304480566683841	0.304851692484408	0.30434022112184	0.302818100332181	0.302874708709401	0.303582577377249	0.303685210649143	0.303917590557362	0.304375215251003	0.303931444037203	0.302983469212854	0.30247661318821	0.303205234184507	0.302642380864966
0.311019965149713	0.314993735758368	0.315466203200492	0.315139927083875	0.314924115069211	0.315360523232129	0.31548158140539	0.31438585095746	0.313608783107022	0.312938262850565	0.313523688034071	0.313356984259591	0.314723532165124	0.314816354621881	0.315044369461701	0.314491342712694	0.313196279743097	0.31282939220127	0.313629087698297	0.315018649896393	0.314632435818633	0.314349625806562	0.3143332920297	0.31439673245832	0.313997111530757	0.315091058808333	0.314324704486346	0.314523600881572	0.314508538834986	0.314977856872481	0.31453717698125	0.314734726020292	0.314654127850095	0.315001859298164	0.314875141729296	0.314936916798193	0.315067657529138	0.314677022401636	0.314612638437609	0.313750148029054	0.313798324571671	0.313903105971383	0.314253487959932	0.314724208085876	0.315193667098696	0.314613237965974	0.314335398143124	0.313880042226742	0.314102709826545	0.314564203932292
0.317466949039104	0.321283837021686	0.321291358506575	0.3217561147745	0.321639965273438	0.322039633552359	0.321243517113913	0.32045917293825	0.319222401987537	0.320103823939947	0.319764513822884	0.319234770599218	0.320256197882204	0.320934453499524	0.321293804056557	0.3199702964624	0.319202449806182	0.319048938182276	0.319617295671272	0.320676168197471	0.320242782572746	0.320457188836896	0.320086324831423	0.320593801874226	0.320659808587434	0.321283262787121	0.32027024726835	0.32108410400065	0.320854196696277	0.320887320475217	0.319985083456648	0.320887321128144	0.320695039927592	0.320317754987239	0.320550110254583	0.321026158486962	0.320858779614985	0.320585594078538	0.320851982197072	0.320440175959813	0.319905084786428	0.319880668263475	0.320029834378385	0.32033259089419	0.321242956732743	0.320453745132795	0.320369203996915	0.319875375670559	0.320178967307602	0.321187672433462
0.322149072645045	0.324537093964233	0.324534253649278	0.325194653631879	0.324677473364852	0.32539792744433	0.324171023573975	0.324637563920674	0.323568163950044	0.32408111211855	0.323529551615106	0.323202135716121	0.32353417802439	0.323844910064417	0.323869552783782	0.323355701731634	0.321995481193792	0.322090201168186	0.322309260441273	0.323366868504551	0.323108231048069	0.323373044251378	0.32335798612235	0.324127134770563	0.323789340464693	0.323591657916399	0.322817378828119	0.323673896152519	0.323589189797874	0.323907758714625	0.323182148730952	0.323512057673217	0.322511902022264	0.322965833593922	0.322586113805903	0.3232040369526	0.323068383802224	0.322953665828076	0.323093150095006	0.322757761908041	0.322470274047442	0.322905084442711	0.322787298537792	0.323004328373722	0.323078311633125	0.323161633585109	0.322958672524399	0.322272194065694	0.322460166235963	0.323418652124806
0.32154944571644	0.324785614127609	0.324609392900658	0.325309750445273	0.324643095058827	0.325084339788161	0.32486888043891	0.325400013458976	0.324890891609436	0.325005281076447	0.324070466835101	0.323773428222785	0.324099005083627	0.324327986254501	0.324425929669699	0.323567414759596	0.32295735083106	0.322969621305067	0.322349636358775	0.323299067861896	0.324067843490424	0.324131868259775	0.323526214423171	0.324270822066596	0.323120022217329	0.323166080354472	0.322926117728224	0.324030890894366	0.323702884721536	0.323738762458819	0.323148061147497	0.322452788025833	0.321946693966285	0.322896738652449	0.323015762420638	0.322740762572084	0.322675496532893	0.322743804556129	0.322942521226268	0.322556428990249	0.322123377379954	0.323000537028902	0.323005636781429	0.32305314492614	0.322702829053486	0.322582338017763	0.322617414444038	0.322526458363167	0.32268496793986	0.32287071294983
0.318503524015585	0.32242133329707	0.322545522678186	0.322391423051485	0.321885687533688	0.322152977968104	0.322643140907655	0.322176269158232	0.322236801140449	0.322688047197485	0.322214847370669	0.321573258623142	0.321421211655065	0.320800919890147	0.321579470195756	0.321569113392218	0.32167653846249	0.321254394356559	0.319163593929702	0.320245948499251	0.321081306665286	0.321361283317488	0.32051855761525	0.320758885454455	0.320052726885983	0.320599985143901	0.320388762208163	0.321446735001799	0.321612148508571	0.321477818726433	0.320427205605496	0.319810459883793	0.31949797283441	0.320542105774495	0.320660979653494	0.319987837528542	0.319808731019881	0.320216703386938	0.32007370203266	0.320364498441597	0.319578014257114	0.320561630317453	0.320799994097305	0.320876126563274	0.319987895610603	0.32009472577977	0.320141361927095	0.320398556898857	0.320348390747594	0.320500148838326
0.311740622459626	0.317103913848133	0.316448127528558	0.316659943832442	0.31592714365305	0.315718906606463	0.316070437149306	0.316662796978819	0.316541465456505	0.316562445400771	0.317185894121553	0.315731201522626	0.316286231364629	0.31583179255433	0.315989216200887	0.315629659205563	0.316511167826855	0.31672845136727	0.315175770641881	0.315677593909923	0.31512926454046	0.315654686981168	0.315320189187081	0.314448448883933	0.314238391506964	0.315109138879402	0.315724299068729	0.316271502878263	0.316201460654153	0.315848645067014	0.314881273673279	0.314779197148878	0.314633028959674	0.314546316360955	0.314590759555646	0.314089617800813	0.314527764053777	0.314679830325764	0.314742730301663	0.315178958484002	0.314738947302945	0.315533244461369	0.3153938194688	0.314933409220858	0.314633256916148	0.314708621029698	0.314489076802633	0.314687056915031	0.315197170361038	0.315128880279086
0.302994155800994	0.308517466672662	0.307501946698593	0.30771627605937	0.307877642785162	0.307654976406049	0.307743068269181	0.307976932165528	0.30841221635825	0.308461708916585	0.308275766268636	0.307224468142753	0.307372015255712	0.307814927473878	0.307392051352301	0.307891934123117	0.307616573490152	0.308867374466324	0.30763951016964	0.307405858474369	0.306769183594064	0.307299583576513	0.307156004495933	0.306758800020545	0.306760012873894	0.307302875461035	0.307183540332125	0.307807203581807	0.308087300202137	0.308377185892315	0.307329717832626	0.307116345122561	0.306531852545042	0.305624880986901	0.305798975178396	0.305922576414776	0.306594693388522	0.307038932949259	0.306663710205933	0.307346560664966	0.306942589544369	0.307296818234542	0.307235813051021	0.307335932442768	0.306964848344325	0.30710774511683	0.30656431104877	0.306455197085036	0.306819055758124	0.307323359521903
0.291528376153148	0.296071971376393	0.294695127474642	0.295178288261275	0.296575788851954	0.296393553463262	0.29563160500338	0.295404174674619	0.295593469758916	0.296575502132104	0.296367762274769	0.295959633404094	0.296253900684548	0.297934399301711	0.29661716732373	0.29715977842066	0.296675192409273	0.29704090499587	0.296136999778767	0.295632838778762	0.296034396144053	0.296407783397748	0.296273517659172	0.295728111100493	0.295815137330983	0.295956596700238	0.295797305939704	0.296521049944924	0.296649567944113	0.296781879843054	0.296066651247016	0.295401442433176	0.295463397482652	0.294377117718372	0.294026642787171	0.294756627831856	0.294587528186577	0.295167016594315	0.295095991488884	0.295797882814362	0.295327494204694	0.295573026037542	0.296179546449405	0.296702834700854	0.295974554588909	0.295826922794235	0.294986902137637	0.296377748954209	0.296228158522311	0.296793459066732
0.275123627385157	0.280658671173697	0.278555368342025	0.279393432149849	0.279770051701437	0.280481729343118	0.279372756128623	0.279563259183514	0.279520709106304	0.280126215665425	0.27957005611883	0.279103225929591	0.279609026172264	0.281404940543168	0.281409024796444	0.281556000825919	0.279664122627462	0.280034293281887	0.279483466639317	0.279395421730107	0.280251925229502	0.280094591147413	0.28072801479496	0.280750937791381	0.280795621433312	0.280873127514462	0.280611500052553	0.280227981056208	0.279877681620265	0.280675305467025	0.279393751828287	0.27951293496729	0.278978381123933	0.279043720659925	0.278913478793129	0.279720815658009	0.279098810330367	0.278915719182284	0.27859377801429	0.279464090963575	0.280446232034814	0.281284871524996	0.281049632083078	0.28143703261325	0.280736693776395	0.280376465998566	0.280308841333767	0.281025609615394	0.280851672239785	0.281111788347432
0.251383615997925	0.257702395548286	0.25645202147242	0.257040901459776	0.256699709069487	0.25594013530288	0.253891089518564	0.255903707744802	0.255821890106829	0.256720194464596	0.256672639053691	0.257194378166315	0.25779597920366	0.25808312884839	0.258469825240035	0.257894874273265	0.25592701256122	0.256447904288944	0.256212930162243	0.256888525473576	0.257494308816709	0.257142234499738	0.25686659589046	0.257365179366151	0.257220222014741	0.258150913707259	0.257816601798475	0.258254345650067	0.257788329887139	0.258706381038329	0.257340792508766	0.257965690385474	0.256886354237841	0.257734495339934	0.257714178087563	0.258689069518395	0.256886903945085	0.257382610371615	0.257112375239187	0.258535623243904	0.258625185043054	0.260078929167044	0.259857379263665	0.260760017633247	0.259799185524397	0.2596904487534	0.258557749045593	0.258983108558494	0.259450562689868	0.259755832404506
0.213207803513273	0.222839639717259	0.222590508698664	0.216133377878987	0.213366888460054	0.216773136161578	0.219189579650336	0.218529978764471	0.218119786220587	0.221319334744275	0.219418480880309	0.218251870049501	0.199792082484592	0.192764069877338	0.191932457010619	0.211783617877874	0.221764274270488	0.222857511476423	0.222235350809076	0.223536945398771	0.225338148558584	0.225870328248039	0.225020414933401	0.224351927321956	0.225565119993646	0.226937447234524	0.22706175743541	0.226402221359585	0.226282809639571	0.222183291653885	0.221272423062013	0.217201583533699	0.220274335427649	0.223041366434827	0.226610261108851	0.224591155235689	0.225016647860408	0.223501070301581	0.210508182727157	0.200117755808211	0.203998927743531	0.198334818122174	0.206526212243095	0.205525021107665	0.219001849886086	0.211419941399637	0.216398930819507	0.221944793882183	0.229373652306906	0.230540278069856
0.176361224162664	0.183686021706139	0.18138512560676	0.177081237346501	0.17693197212872	0.180658029136805	0.18151883434235	0.179900702317005	0.180139138770402	0.183833708375016	0.181769341417503	0.180027962865135	0.163503567408794	0.15594975329448	0.153550729739826	0.172580241737708	0.183654456661204	0.18429018502535	0.182930480100637	0.183903406279815	0.18693929624931	0.187713810533031	0.187817737081772	0.187438037960291	0.189006874014922	0.190350410580253	0.19056704045619	0.189491994687856	0.190043292572951	0.184299036918726	0.181614342029851	0.176339395953467	0.179891207575017	0.182261325198423	0.187586666574844	0.18580624163343	0.186585262528636	0.181971669792543	0.16958806113042	0.15972752925472	0.162931081153976	0.158630540276981	0.169244632467251	0.168157552555876	0.181361470254036	0.169418494046622	0.175379645544927	0.182144696080347	0.192985435769026	0.195032066066362
0.13375047541397	0.14064782978611	0.135665312775293	0.132567237784293	0.133625624306154	0.138582864748024	0.138615951508877	0.132396338531946	0.13398733564629	0.139034966081853	0.140423966876807	0.138003283284083	0.121748404514037	0.113572024918016	0.11087235757541	0.128496119626739	0.140576394103534	0.141044304857558	0.138724378366945	0.136024799652	0.141247842849703	0.144190203583819	0.145191662759724	0.146100944882413	0.147060285338346	0.148334643529567	0.147897178250439	0.142334579946336	0.141628296015998	0.137990387647254	0.136977881638171	0.131463572407127	0.133623425079749	0.136471324029275	0.142192606894343	0.141889566894934	0.141239420042516	0.136801881242279	0.123642520262838	0.114576923426255	0.117115880489581	0.115404020228249	0.127155160587685	0.128644620352883	0.140759811941914	0.129884521489479	0.135917815392205	0.141969739839722	0.152610997969191	0.153745610013225
0.1115459704319	0.115411386685704	0.110906884124114	0.113542763056722	0.118210113266318	0.119745385781891	0.118357174232999	0.111997636689648	0.108734559677442	0.110025130683815	0.113052135261971	0.112531834489405	0.107993622360352	0.107801447671966	0.105904937755651	0.10832104317048	0.112869559187645	0.112387062597478	0.107019699900669	0.1019962945103	0.102908976534246	0.107501098637696	0.112325729446194	0.117835933047718	0.116707807600248	0.11709371324126	0.114343223471207	0.109455829517471	0.107336995469022	0.112233809220152	0.115137312204172	0.115144585321542	0.114116283632104	0.115095282509293	0.117152073334817	0.119044375537992	0.1135831249505	0.111321674234967	0.111964357542615	0.115000703936044	0.115466157046753	0.117597373276397	0.120713375411751	0.123606245745028	0.121549193493456	0.113102928109014	0.114789297613155	0.120871239357798	0.12884249330019	0.128024600773105
0.0901887699544997	0.093559335001791	0.089660088133648	0.0864545961062114	0.0901151750727456	0.0897910955992168	0.095726801108371	0.0858764999078633	0.0820143391450315	0.0826079146099275	0.0844705187685937	0.0876426696209905	0.0815633188869741	0.0832997309973506	0.0825409750920152	0.0833549362073744	0.0883377784606977	0.0876678378609334	0.0850489987173296	0.077746360956105	0.0701647285155783	0.0742456657775947	0.0793443400962019	0.0905526109985746	0.0899822151301708	0.0891773099334907	0.0855871402208611	0.0807575147242096	0.0804807931939348	0.0881649259080892	0.091967169603421	0.0927894501081049	0.0922435268859352	0.0922232628612604	0.0924266589980507	0.0948679134624639	0.0865791204385643	0.0898575716813341	0.0919264065573474	0.0976511101321529	0.0983238440077829	0.100168868322157	0.0999125697615504	0.0981712311512445	0.095687845248988	0.0973407358390102	0.0975501558178842	0.105941012733479	0.106619123259202	0.104629876362709
0.079935332754634	0.0815456670504506	0.0816856104665715	0.0783651136315849	0.0663869351534312	0.0660257900140261	0.0735437547791609	0.0796427879223807	0.0718060678725931	0.072664887159946	0.0718282860775607	0.077549818843107	0.0742061240445247	0.0790683724404129	0.0777924158002281	0.0727259905946939	0.0691791584168877	0.0649083373013017	0.0616264981938311	0.0521387840496869	0.0465253469665887	0.0513624540628446	0.0600434776256814	0.0692382530242431	0.0636705524126833	0.0658195856692271	0.0603090816647878	0.0627966501283242	0.0626555120556292	0.0697588031295245	0.0701257570143503	0.0745156400517355	0.0738084059999499	0.0703501099307138	0.0661135024985392	0.0675205530460687	0.0542486751641105	0.0605615486546301	0.067908785035415	0.0513878324883082	0.0533950763638903	0.0539517417581075	0.0904476678150586	0.0897486912381433	0.0879485007387699	0.0878415213901174	0.0847333620362131	0.0897789218150924	0.0875722840711522	0.0919920331538452
0.099195135324679	0.108018509927112	0.113758988856388	0.111035437324553	0.0978958714550874	0.098002101868784	0.102777288208394	0.118645760202231	0.113974257863402	0.113908912394297	0.115458203097489	0.117329396957005	0.117935004691327	0.120952334064319	0.123169823246118	0.120652806865656	0.115283430543866	0.114308461414794	0.116727946944371	0.119366961712094	0.116955353313572	0.117185506856359	0.117808497393145	0.116812058170806	0.117966444856993	0.11878272028413	0.11854402620869	0.119711025530699	0.118410724217852	0.120048259994773	0.120670099649442	0.122618967392189	0.12188658906002	0.122281718932779	0.118110939425535	0.119933082871433	0.121713639675589	0.12342531836661	0.123384248615462	0.0841959465868254	0.0856823379386559	0.0856842080901611	0.12423776421015	0.127123777510495	0.12678450560382	0.125858669071926	0.126458341251169	0.126828626082547	0.123694846237817	0.123173382631743
-0.0780876223294861	-0.0473084254586415	-0.0218727780656353	-0.0337526820665235	-0.0264831209883751	-0.0326321146962094	-0.0216028256219462	-0.0237635064323332	-0.0208025118604057	-0.0270920430054339	-0.022818833229626	-0.0131393610209082	-0.0175299181338192	-0.020941900431037	-0.00474478784702684	-0.00292706916971045	-0.00927382917074485	-0.00813356871730049	-0.0070510042461112	0.00118432912388204	-0.0110280371021075	-0.00299803576725822	-0.000101236122975368	0.0116860811275812	0.0135651150716763	0.0216361627942635	0.00947783014447584	0.00302538818791088	0.000300119913883355	-0.00168830069007018	-0.00139700544537192	0.00176168745863505	0.0133365629302158	0.0165446075875622	0.0180970224583585	0.0149362889038947	0.0243375683688559	0.0355858094091736	0.0426074368221707	0.0256031851248126	0.0205981691222926	0.0224629326504657	0.0456396011653053	0.0487811003032324	0.0399794241763617	0.0435787576256884	0.0542028139836316	0.061882954932952	0.0482271112258935	0.0456377418580557
-0.701306892259662	-0.726027603397323	-0.74943776767158	-0.742584666378999	-0.743037657878599	-0.731930677064988	-0.721484296341721	-0.707622832857698	-0.700866288533713	-0.718268372679705	-0.712437865733447	-0.689801450825455	-0.698986428836453	-0.707661425377741	-0.727592753966373	-0.714782517723136	-0.700842716471685	-0.69645521956798	-0.702517586409169	-0.712869146692543	-0.693097401460629	-0.693030769953645	-0.692154126372038	-0.69237194786702	-0.680467913154608	-0.666159002594771	-0.665187057394909	-0.646117502926194	-0.674342808660698	-0.683329469280236	-0.676102996404195	-0.658065192013057	-0.639493151838876	-0.638973941197886	-0.635576669445753	-0.630800227017713	-0.641626111892964	-0.623625079634707	-0.582254547272502	-0.545190673338505	-0.527557855482049	-0.499620446652332	-0.526744214868382	-0.534681882163801	-0.547392637917955	-0.548034435885807	-0.540662251755482	-0.539774720370856	-0.522293202875344	-0.507023941952778
-1.31827556166717	-1.35503671817578	-1.37636340110089	-1.3754364078957	-1.36784894936462	-1.37786279712825	-1.37562044896652	-1.36318005152077	-1.36534507670463	-1.36309939830604	-1.36940514726253	-1.38135360790966	-1.37890837238273	-1.38418247499177	-1.38513862570358	-1.37781645704046	-1.37736937370142	-1.38555852768868	-1.37462154049013	-1.38583117050136	-1.39088391442929	-1.38270342559846	-1.38082561538036	-1.38262544733798	-1.38464520099929	-1.39762852774422	-1.39822529752372	-1.39913056437622	-1.38836513443788	-1.39127174986521	-1.39388748806269	-1.39957531401442	-1.40048665413269	-1.39357005063898	-1.41012619679845	-1.40873590173307	-1.39950178280717	-1.39205389231632	-1.38995262207288	-1.38340903633331	-1.38746429238234	-1.38141753550653	-1.37452442030155	-1.36051417663889	-1.36191896346224	-1.37601197011513	-1.38297100272434	-1.37038288650277	-1.36325757063206	-1.35755805479983
-1.49039738716574	-1.50660171822001	-1.50768370871213	-1.51717382883324	-1.52031994072578	-1.51792417496153	-1.5165621675061	-1.51577473129817	-1.52030490860025	-1.52317012176658	-1.52582902365012	-1.52006245494628	-1.51972522987867	-1.51614468875793	-1.51741709535218	-1.52435992820477	-1.52667226030984	-1.52866967835298	-1.52854853115463	-1.52769053330545	-1.52733742429887	-1.52726678294382	-1.52610639177624	-1.52743818406946	-1.53038923871715	-1.53298631488742	-1.53360800641296	-1.5377171390236	-1.53936004932151	-1.53884244680982	-1.5385979338828	-1.54022692537984	-1.54268239314331	-1.54495771669937	-1.54702155688723	-1.54441221907165	-1.54409530535168	-1.54357741498463	-1.54680441210786	-1.5492108662487	-1.55114650434019	-1.54623940171825	-1.55061131948605	-1.54422848649436	-1.54845800215238	-1.54507503215663	-1.54442534249462	-1.546314909504	-1.54004119280386	-1.54560641365777
-1.56648492739887	-1.57728965121375	-1.58173503444195	-1.58688372908212	-1.59144508237018	-1.590795031356	-1.59031949172489	-1.59076702967102	-1.59498966927607	-1.59482716867264	-1.59413759488865	-1.59192691643878	-1.5921864145374	-1.5875260064115	-1.59093190238442	-1.59659335368695	-1.60124563299288	-1.60390840636086	-1.60080582041499	-1.59817874815351	-1.59623644294551	-1.5988531709226	-1.59852248482761	-1.59770797238688	-1.59896969721897	-1.60200161137774	-1.60755402124815	-1.60697890790143	-1.60873766352186	-1.6095837477355	-1.61169642766886	-1.61379866827446	-1.6165735907203	-1.61465725353028	-1.61955889394038	-1.61546195827856	-1.61543396073825	-1.61336563744426	-1.62167971728521	-1.62057693517551	-1.62571611321486	-1.6243267196421	-1.6274172261659	-1.6273158421409	-1.62879932002163	-1.6272842008739	-1.62351229951949	-1.62532431003044	-1.62731251698552	-1.63100987242832
-1.62259420729071	-1.63163116975665	-1.62702513024335	-1.62866980247731	-1.63209039139468	-1.63193646064881	-1.63588630550806	-1.63743187714254	-1.64242467181086	-1.63783971966241	-1.63720471184511	-1.63856378005304	-1.63794905769345	-1.6346116514844	-1.63669659919267	-1.64468280892497	-1.64568919286913	-1.64015520335799	-1.64088945717863	-1.64259992276081	-1.642698599753	-1.64417514707561	-1.64594967200385	-1.64681787827195	-1.64564338378082	-1.64742888315258	-1.6545335348399	-1.65404128375659	-1.65166340925414	-1.6520998053805	-1.6560457286503	-1.65864110587772	-1.66159486508846	-1.66224990650419	-1.6655302714742	-1.66366865082139	-1.66522147005234	-1.66721260200409	-1.6698555279996	-1.66909906480269	-1.67744483797442	-1.67378608433458	-1.67797284046795	-1.67960507388645	-1.68431138864219	-1.68423883018171	-1.67941477508396	-1.68096068856799	-1.68125043174989	-1.68478749132295
-1.65794997097512	-1.66856249035088	-1.66571247983742	-1.6651099201338	-1.66424057987451	-1.66387315951636	-1.67298197653134	-1.67001426178554	-1.66931352699141	-1.66854742268345	-1.66893963772248	-1.66883841312508	-1.66784465058866	-1.66699420391833	-1.66981728695267	-1.67504550666433	-1.67538690376124	-1.67352842612573	-1.67239599337966	-1.67606529348397	-1.67667555226845	-1.67810294513504	-1.68341625364588	-1.67992732638677	-1.68077105081089	-1.67978452065492	-1.68397851791227	-1.68791064615334	-1.68973520142414	-1.68653480784338	-1.69186321575956	-1.69523717108454	-1.69669133881581	-1.69701414953982	-1.69711412682071	-1.70072211310603	-1.70339272613277	-1.7031811102489	-1.70661382622358	-1.70744657381959	-1.71085439291621	-1.71202240969625	-1.7199010633188	-1.71968383505002	-1.72547136388324	-1.72803752237089	-1.72533366301377	-1.72812444742618	-1.7311950135213	-1.73375830674086
-1.6879592695247	-1.69484717099892	-1.69485000617562	-1.69615593469197	-1.69518644159974	-1.69670529219339	-1.70199212300623	-1.69921335204193	-1.69672518328355	-1.6946850741311	-1.69395622216919	-1.69435743652102	-1.69351400523246	-1.69599222742379	-1.6955759347306	-1.69573771200515	-1.6962372121611	-1.6990065029749	-1.70105497639827	-1.70501273205685	-1.70307495776055	-1.70589080699504	-1.70606965903275	-1.70582851617108	-1.70606908105095	-1.70667151579013	-1.71135041581333	-1.71490916650943	-1.71606903153189	-1.71794356928293	-1.7207962369797	-1.72559690226705	-1.72633241265872	-1.72488427791049	-1.72435751461447	-1.73022281157943	-1.72959313158469	-1.73033357804308	-1.73412981248781	-1.73636184611589	-1.74035562173617	-1.74411667088625	-1.75046892250919	-1.75078770757296	-1.75468065966296	-1.75733218634551	-1.75758370477525	-1.76374290037274	-1.77231816802904	-1.77704703985854
-1.71508872467282	-1.71690978610614	-1.71690984907096	-1.72126874856532	-1.71888994412537	-1.72062131601307	-1.71868741005012	-1.71602583119678	-1.71493882588934	-1.71646934115486	-1.71398540165618	-1.71524219700759	-1.71564182582704	-1.71839891628546	-1.71894959706995	-1.72184750177795	-1.72026718821422	-1.72305333877966	-1.72310039461671	-1.72822950333886	-1.72775775709651	-1.72978715263535	-1.73233378141341	-1.73037486808591	-1.72828665926583	-1.72646986643813	-1.73038877053523	-1.73662081693388	-1.7372124725397	-1.74296186519165	-1.74454292746323	-1.74767958850178	-1.74630337041578	-1.74789731571987	-1.7474260043265	-1.75210790400707	-1.75420123551728	-1.75959586618012	-1.76042687296083	-1.76296622234775	-1.76539227679939	-1.7690967565775	-1.77257316848682	-1.77534189818136	-1.7822082422405	-1.78502716448723	-1.78785931780464	-1.7908256683885	-1.79773873126113	-1.80566235266213
-1.72529217482197	-1.73289204653406	-1.73158457359131	-1.73438839779534	-1.73318433862702	-1.73319123000956	-1.73256398719031	-1.73584089414861	-1.73411660554703	-1.73739617729665	-1.73494553477274	-1.73820641727096	-1.73736721223298	-1.73824453358056	-1.74063197317073	-1.74266024720913	-1.73999449223861	-1.74287840541542	-1.74367815831319	-1.7470819722458	-1.74706524523692	-1.7438781629516	-1.74498611584087	-1.74620562330432	-1.745856582824	-1.74714052316418	-1.7531059098837	-1.7572437851656	-1.76031445147073	-1.76374098054206	-1.76697672946222	-1.76797584372397	-1.76639198647323	-1.76654045126004	-1.76918844941483	-1.77454058297268	-1.77569137265901	-1.78209308084417	-1.78100701699981	-1.78536510629769	-1.78671401082636	-1.79011361173725	-1.79506554065133	-1.79823067683166	-1.80350842032857	-1.80251602320317	-1.80687613486958	-1.8105488039605	-1.81597211943965	-1.82532706710615
-1.73650940742291	-1.74271167146438	-1.74446888118223	-1.74680306650642	-1.74696392633423	-1.75008601229573	-1.75097813116955	-1.75039897075797	-1.75060359323246	-1.75228273339369	-1.75173450176446	-1.75415423594544	-1.756036332824	-1.75528006692442	-1.75776544484831	-1.75914229967948	-1.75652378654486	-1.75843993563529	-1.75845272271602	-1.76201894675078	-1.76134773473301	-1.7645652935782	-1.76534423163692	-1.76546382095291	-1.76779660100918	-1.77040427630384	-1.77429439094609	-1.77434012219421	-1.77410647265644	-1.77990647931037	-1.78645465444114	-1.78512007511745	-1.78472110722982	-1.78374483795398	-1.79097413169912	-1.79279644448006	-1.79630630274234	-1.80067173178448	-1.80829442798626	-1.80849646685942	-1.8085376040607	-1.81183120504091	-1.81454796707512	-1.81851877751424	-1.82112940534203	-1.82441591599587	-1.82357276665796	-1.8259187123787	-1.83251599529545	-1.83526050919932
-1.74630033419452	-1.75319360153135	-1.75532420758709	-1.75720732110042	-1.76089817078469	-1.76264321279347	-1.76481773041988	-1.76666032740943	-1.76462333419204	-1.76754801592221	-1.77104451650289	-1.77152757750534	-1.77235210260061	-1.77254147504249	-1.77282859164347	-1.7726406815296	-1.77436133492093	-1.77616100586122	-1.7775618816839	-1.77825964736625	-1.77978096880368	-1.78451307795576	-1.78654072535517	-1.78702856242898	-1.78957790249807	-1.79076706313528	-1.79487167834695	-1.7954826750518	-1.79615536688466	-1.80072695891012	-1.80680692319623	-1.80774082476003	-1.81042714549239	-1.80834775066757	-1.81123123342395	-1.81203060739731	-1.8192456611018	-1.82485063472595	-1.82645836148927	-1.82810452915176	-1.83322128586926	-1.83158701509333	-1.83425791166045	-1.83709860565244	-1.83979124762066	-1.8397189800247	-1.84262014357347	-1.84318728304248	-1.84920406585625	-1.85405017147044
-1.76033036652306	-1.7664290175624	-1.77029671497067	-1.77589259900785	-1.78010233224537	-1.77777190896948	-1.78243806886588	-1.78332741416518	-1.7833534339063	-1.78624595117673	-1.79091281004502	-1.79003430389153	-1.78931254424316	-1.79146780542387	-1.78921194639831	-1.78965197830269	-1.79053428522584	-1.79539053918972	-1.79764475891584	-1.80040599290188	-1.80279338360773	-1.80699468603261	-1.8093968556421	-1.8112793748221	-1.81223450415831	-1.81461595368824	-1.82059369706804	-1.82270463294986	-1.82203999697956	-1.82563554433587	-1.82905325117939	-1.8309613412278	-1.83327437815271	-1.8351828054518	-1.8359963214133	-1.83535684513814	-1.84042561256095	-1.84295326099601	-1.84469700981311	-1.84882454257069	-1.85403217630819	-1.85407935949427	-1.8553997930826	-1.85535387748213	-1.85507569859177	-1.85842702411267	-1.86158388005086	-1.86226384815215	-1.86504700110417	-1.86696640080282
-1.78316209467981	-1.78933668866614	-1.79434027024616	-1.79825740025709	-1.80147920136374	-1.80505756994289	-1.81014572734905	-1.81037862562405	-1.81010596140674	-1.81216636805343	-1.81360141957624	-1.81382094427229	-1.81198925524131	-1.81332415790551	-1.81341371555999	-1.81655893595252	-1.81771555144551	-1.82055862714265	-1.82440408593491	-1.82929976586517	-1.83051673179846	-1.83234989547788	-1.83400074223798	-1.83686483870147	-1.83967412029136	-1.84239602040203	-1.84723620283836	-1.84796475757682	-1.84841416363052	-1.8522512683148	-1.85447534288377	-1.85402380465637	-1.85731650828861	-1.85725914978413	-1.86139630043129	-1.85850547753323	-1.86159435486375	-1.86539362672204	-1.86857231884649	-1.87161459789941	-1.87338787795252	-1.87890548156624	-1.87379029465411	-1.87665205017777	-1.87717477583378	-1.8816033628429	-1.87959543024353	-1.88096399228503	-1.88775963236498	-1.88987319511159
-1.81858861639437	-1.82223786972815	-1.82801134582543	-1.83152486921902	-1.83471258427517	-1.83733457217048	-1.84225626741331	-1.84415158985524	-1.84595016115395	-1.84815466473701	-1.84603938348815	-1.8485688753899	-1.84991919319192	-1.85135977324118	-1.852295695016	-1.85083050509242	-1.85169267962655	-1.85310529341917	-1.85867662367691	-1.85904432837031	-1.86177472873092	-1.86306527157629	-1.86209190447308	-1.86648386713779	-1.8679639825044	-1.87317945692263	-1.87475913476317	-1.8744329936036	-1.87645747550231	-1.87861058844165	-1.88008723563361	-1.87944818966532	-1.88167023397387	-1.88189311806135	-1.88455623378987	-1.88462705989469	-1.88394910944949	-1.88347621241018	-1.88752991741839	-1.8932328875151	-1.89271069203532	-1.89479179298519	-1.89248586949456	-1.89633122200176	-1.89730043030453	-1.89899791502879	-1.89903039686754	-1.90358745089082	-1.90500810902043	-1.90729130068013
-1.86350927202403	-1.87032673738919	-1.87339948948186	-1.87521926555862	-1.87707080985396	-1.87959919581196	-1.88347639982845	-1.88238086928955	-1.88722779270823	-1.88773952563879	-1.88609298893095	-1.88687646585003	-1.89226169732525	-1.89511860330914	-1.89621835504554	-1.89576580313573	-1.89369878592161	-1.89320980384202	-1.89337460047529	-1.89392578208271	-1.89445115714368	-1.89878460147954	-1.89973297898914	-1.90246239081919	-1.90204545178565	-1.90417870332879	-1.90239925022572	-1.9028307271479	-1.90462949517616	-1.90675347516459	-1.90629102193836	-1.90405427157005	-1.90735696775807	-1.90734266140281	-1.9119688510761	-1.90748113902757	-1.90784548722513	-1.907677197606	-1.91375979125506	-1.91385571738321	-1.91295058665166	-1.91316553115426	-1.91276527921592	-1.91582998895877	-1.91557811635905	-1.91741149771845	-1.91778029603516	-1.92279284740435	-1.92243195670752	-1.92181625007559
-1.91631120093047	-1.92627245564383	-1.92585688900479	-1.92452673373997	-1.92532534015578	-1.92437343888762	-1.92691975988186	-1.92675058875533	-1.92918489716173	-1.93107633713302	-1.93003301004604	-1.93050687568744	-1.93255955242379	-1.93667624705753	-1.93871429898087	-1.93534060811947	-1.93436385556455	-1.93225121480677	-1.93297980105603	-1.93244729859384	-1.93468313009601	-1.93563170961536	-1.93542734354222	-1.93578700889494	-1.93686501329984	-1.93558120763283	-1.93037175075452	-1.93053155340934	-1.93378401979997	-1.9366881711399	-1.93692601944856	-1.93570319029308	-1.93565667354611	-1.93704120293083	-1.93845640123321	-1.93777694105187	-1.93688112207259	-1.93568664616037	-1.93435926191513	-1.9350291936862	-1.93436438761439	-1.93484742885872	-1.93463408169794	-1.93678682809009	-1.93446410468992	-1.93316565666605	-1.93410558638693	-1.9374256248676	-1.93668020821999	-1.93474228409128
-1.94090737913418	-1.95597630960806	-1.95876808964806	-1.95894259949817	-1.95914951050803	-1.95617727478636	-1.95822458605753	-1.95799162351187	-1.95779315728158	-1.96159307150588	-1.96218885729693	-1.96348172058591	-1.96591006147222	-1.96728407544907	-1.96588206569197	-1.96448028008734	-1.96424784192674	-1.96100484001637	-1.96163347288752	-1.95868663929537	-1.96057925828139	-1.96034560874362	-1.95852650858762	-1.95985746610026	-1.96009280467344	-1.95912535155034	-1.95631779362934	-1.95635804773349	-1.95503806562956	-1.95870554423957	-1.96004102091123	-1.95801838662387	-1.95618662117211	-1.9562051646222	-1.95663097789056	-1.9570465232953	-1.95545838455075	-1.95326056085884	-1.95055080534932	-1.95137562619187	-1.95014266912613	-1.95011118654864	-1.94921105643836	-1.94889731781425	-1.9473394741728	-1.94730150156379	-1.94575040446877	-1.94869080412428	-1.94830182101409	-1.94702129735254
-1.8964233584316	-1.91785829130012	-1.93282391942289	-1.92883147724863	-1.94231011897653	-1.9412950260447	-1.9426411337206	-1.9397873622092	-1.94493635594644	-1.94791279310749	-1.95267338926757	-1.95323638861552	-1.95679370656402	-1.95669140781754	-1.95767197437099	-1.95563693436869	-1.95435152937268	-1.95524699946216	-1.94713685799917	-1.94930117464434	-1.95189509067928	-1.95348209094732	-1.95041333658099	-1.94785566023165	-1.94431634471277	-1.94429618597956	-1.94545670909506	-1.94528458816066	-1.94860174104734	-1.95230999530775	-1.94920300352817	-1.95202994564134	-1.94879603962011	-1.94868985698358	-1.94968306084212	-1.94855439678715	-1.94893859315205	-1.94883706599423	-1.9456082218558	-1.9436148227733	-1.941115726355	-1.94257693496056	-1.93871946289051	-1.94088015130892	-1.93667253610782	-1.93822384054955	-1.93761937549318	-1.94036588604594	-1.93718596880448	-1.93524906710171
-1.60438649393784	-1.64490364952319	-1.67897481860678	-1.70382303284053	-1.7207005066443	-1.71922270627079	-1.73400910956328	-1.75114188417097	-1.76718204029145	-1.76211382473337	-1.76858026361487	-1.79739813632687	-1.80501657479568	-1.80352949227868	-1.78641067133245	-1.78647412626739	-1.78379428426809	-1.78922215328427	-1.79551392320034	-1.80802208035309	-1.81265838590008	-1.82692612391545	-1.81885349855237	-1.81436769015332	-1.81739397696666	-1.80779221131588	-1.81743515822628	-1.81881271696887	-1.820253265337	-1.83484093268383	-1.84301490777907	-1.83682038659291	-1.83997721473915	-1.85869203327906	-1.86367224301835	-1.86665630684221	-1.86229322595047	-1.86487611221348	-1.85645672488447	-1.8594670670083	-1.86653201767691	-1.86474776468485	-1.86360122430024	-1.85946925553239	-1.85895289338213	-1.86434366181506	-1.86517981217953	-1.87395529610755	-1.87086395097077	-1.87586682960456
-0.523001111371701	-0.479715467504254	-0.44996870557399	-0.500804940994977	-0.514135958110393	-0.519935289808766	-0.529138984692781	-0.573486719360594	-0.577719335056321	-0.583076726374878	-0.578352796743928	-0.551090379467352	-0.553604338449029	-0.56905790927775	-0.59641236112765	-0.606663921277703	-0.619796248464568	-0.613975518551605	-0.625678414634409	-0.641932575923517	-0.680331885735473	-0.718317242573368	-0.725578766099287	-0.752665669012698	-0.766366168740065	-0.76122874852049	-0.797518591279516	-0.795172819663013	-0.79171684951629	-0.817715316730874	-0.854848191073957	-0.870999536498888	-0.868963344847993	-0.876286081131247	-0.896064048552925	-0.937360814370513	-0.947744836081589	-0.965059913130671	-0.973258966759441	-0.993446767416772	-0.996642765411923	-1.01197151488356	-1.0050778777349	-1.00023158876195	-1.01694274864507	-1.03354472319676	-1.0646828531208	-1.05581666539699	-1.07554153812222	-1.07297203628241
0.0678570706537449	0.0831039222910156	0.0888912266027177	0.0833745568156757	0.0759530507395201	0.0811741058331471	0.0855283833751654	0.0858480655314087	0.0871693031560057	0.0920622766780002	0.0873449955693583	0.0908276832935685	0.0819827733052299	0.0847293300170478	0.0802842950541097	0.0771948939630759	0.0743135846567017	0.0761878373911829	0.0691129427956234	0.0705901093479451	0.0714236262047883	0.076039942523951	0.0742090393892371	0.0674334882645329	0.0683699601440394	0.0665747560718826	0.0691873165901708	0.0733723055640782	0.0679928368739374	0.072459856350972	0.0699511579404291	0.0794733516509655	0.0757360157085658	0.0616479236326105	0.0614140714037739	0.0685933374748259	0.0571797988931408	0.0537387897597412	0.0543453679981703	0.0463734270636652	0.0490198844541261	0.0598200397430691	0.059715988513776	0.0487275413193507	0.0478533367016853	0.0643833517251233	0.0570907799880886	0.0459639286373091	0.0584441061342552	0.0642569401800148
0.0689701530178823	0.0779226511661484	0.0812299123599866	0.083808961970762	0.080072885580142	0.0801514680814131	0.0852842480666968	0.0900519530054199	0.0902585397663656	0.0857465467196952	0.081433864846836	0.0826233495342574	0.0810833258436848	0.0816310579842195	0.0801854477332964	0.0853347720783964	0.0837084199085374	0.0848415000453239	0.0843972915411724	0.0827051541137033	0.0829215313071271	0.085632831384986	0.086249282040737	0.0825070025939341	0.0800664352067981	0.0800452711372908	0.0809977323607951	0.0821152373360187	0.0823035160694208	0.0831752055862496	0.0856279742371944	0.0865378776903121	0.088206256034925	0.0845479818985421	0.0847438794312544	0.086670868292039	0.0896697396347461	0.0897746172133541	0.0893249823515404	0.0887960946885478	0.0850859231523892	0.0854520022577951	0.0875845925852176	0.0872600146733614	0.0862000374241015	0.0872401433413271	0.0919100859525658	0.0943341093489306	0.0972911329077279	0.0993931143015532
0.0753165935391961	0.0795293425301511	0.0814024884976277	0.0816443594573812	0.0774333624382548	0.0768327043401661	0.0789130926350707	0.0822420371452234	0.0864027222401736	0.0875176487239251	0.0851059715978034	0.0828751738458169	0.0824604397446924	0.0836465172351141	0.0831056473793101	0.0838657682414545	0.0855561423702415	0.0859794817288965	0.0869374529698047	0.0835283217182441	0.0842145095963178	0.0841470538975132	0.0867355713383544	0.0816980383810016	0.0834635007193573	0.0846138258627511	0.0860996199856528	0.0841323468157779	0.0832429064163311	0.0827344147259201	0.085069054543651	0.0823986333637172	0.0828355334073101	0.079804667450881	0.0809189688853618	0.0855417650447204	0.0831178942628017	0.0802207105274738	0.0780673364743594	0.0817315226036969	0.0801825894770609	0.0777167886141196	0.077619294014843	0.0786895278576343	0.0803718036268728	0.0808863048233751	0.0818048877973027	0.0806394241013834	0.082529212793456	0.0853578448504539
0.113677629828233	0.11947507942371	0.119571220733689	0.118518195220075	0.116934508979278	0.117740505556611	0.117785038145441	0.119853080737865	0.121488749287256	0.12157133150203	0.118722450295723	0.116545770631323	0.11797112168355	0.120450185355055	0.12106157665455	0.121923973694631	0.123972792629609	0.122258080669693	0.123195162524386	0.121470121552886	0.121614112033868	0.122658636389128	0.122414160338249	0.122085105764357	0.123694239896307	0.123119066366803	0.12200735097503	0.119255256113197	0.119122003574436	0.120239167523368	0.123901505757474	0.122760524104251	0.120197280961308	0.11845852541296	0.118890272504718	0.119454008921394	0.118431020888847	0.118962312626801	0.116375554652248	0.118057819350126	0.116951492531449	0.118028918471961	0.117075831347543	0.116659385784414	0.117046274959672	0.117155046477709	0.117128069660058	0.116653053732687	0.116404673437498	0.117613608858808
0.148972910613452	0.157918859768101	0.157080315661949	0.155115500277328	0.155068802329101	0.155797153950679	0.156540560606982	0.156095135757745	0.156999982551477	0.156616929205199	0.15521106349196	0.153154012120419	0.154711211664178	0.15577546021593	0.156182993191917	0.155762359446663	0.156917467020359	0.155469196577001	0.155792778038024	0.153795283403781	0.154537634391666	0.155567685923824	0.155351519909505	0.154889720461313	0.155470824947025	0.156253597074662	0.155314135274894	0.155370447876461	0.155881035914788	0.156751646655283	0.157900820036527	0.154994646782295	0.154012456258979	0.153848239992099	0.154928410977089	0.155715372422374	0.156351416263518	0.15480132407899	0.152425932627204	0.152981804687471	0.153087598662459	0.152453963097716	0.152182752748758	0.151980284477142	0.151393731746539	0.150851149293206	0.150040955676661	0.149968098090739	0.148739712929126	0.149174870709621
0.193379725779733	0.201459357951371	0.199902393716605	0.197887984371342	0.198466107197732	0.197933697422696	0.198490573768913	0.199201739204035	0.199599067082511	0.19749521059765	0.196710569028212	0.194154192002394	0.197717652994625	0.196661335369384	0.198375768245852	0.199043855982466	0.199600746806616	0.198170045334905	0.196244732394219	0.194929419452059	0.195414912804021	0.194920477880662	0.193672367784466	0.192128208685254	0.191171443285833	0.192185847635808	0.193668005640041	0.194836104490088	0.195699282515293	0.195845746678867	0.194654121329699	0.193187397937528	0.19264245785217	0.192763305442478	0.191736630363002	0.19142208608451	0.191517157673959	0.191123601580901	0.190662316496763	0.190199414993991	0.188576868448169	0.18818050477164	0.187143643302415	0.186900141502872	0.185903772086882	0.185495777775819	0.185291563834534	0.183513215369363	0.18367995840459	0.185563156628027
0.228713362640478	0.23519097127564	0.234242311872167	0.23327558338382	0.233790374053817	0.23359920949933	0.234125179489786	0.234564642666887	0.233919741396686	0.228499471762353	0.219760993005158	0.217133599078072	0.224659887064926	0.230469353401538	0.232929827463897	0.233521434753166	0.233401329852432	0.233027286322551	0.232451045002908	0.23216471952161	0.231227125573911	0.230632587865847	0.230384862966811	0.231253664930881	0.229481590293437	0.223926775723528	0.224822498410355	0.227184377550533	0.232123723011771	0.231557701352736	0.230855529212135	0.230045417892703	0.230984785954951	0.231572821197501	0.230634468095129	0.230233872887841	0.228863910404402	0.228328711185893	0.228111278522768	0.228076986147533	0.227715273898977	0.227568014102016	0.226936741364322	0.224802392422254	0.224131281380968	0.224394274083566	0.224074425260766	0.220756292416739	0.220051929850045	0.222924755541914
0.249952970110124	0.255620898130165	0.256830779414706	0.257181160977433	0.257477794974105	0.25638419022739	0.256505592407694	0.257523206146362	0.257514072614607	0.251312638811615	0.24263267804261	0.240374490624779	0.249424356108451	0.255109275686109	0.256188276740563	0.255343226478442	0.25555207060463	0.256604071932233	0.255960112919975	0.255826535820023	0.253979412176982	0.254784883262123	0.254501508752608	0.25518453348621	0.253739575849406	0.24783386484173	0.248228122631939	0.250554539665062	0.254561289897866	0.255075664227933	0.254146105078818	0.254095746825256	0.254706545182427	0.254487630433176	0.253811530835566	0.253504322724421	0.25318110218975	0.253600542783	0.252853564619352	0.252464560274865	0.252392288874899	0.252283453966227	0.252299978709864	0.250661810701482	0.250421691969051	0.250683187114006	0.24978448015615	0.247247418452965	0.246537791255636	0.248916591834814
0.263100486579057	0.26766771015794	0.269881684239556	0.269242618626699	0.269320406942377	0.267306433269345	0.266712242747791	0.266776910280588	0.268303430175983	0.263100636666962	0.255904300658739	0.254615213782435	0.262402072484031	0.268305311285296	0.267874705083043	0.267207542685062	0.267359902603595	0.268393688221769	0.267872460151791	0.267312755129743	0.26746009955164	0.267773134491428	0.267914814010427	0.267938396348949	0.266870562720338	0.262986074429951	0.262480860174517	0.263981837731537	0.267507207594416	0.267665324194587	0.267234353432305	0.266868573934947	0.266476505917904	0.266269822637405	0.266885496623023	0.266294309591243	0.265232977462951	0.265915773360049	0.266113360864971	0.26565981363985	0.265042772625092	0.264933470135961	0.264479766407223	0.264356501796978	0.264315882337934	0.265169839935399	0.264328231106332	0.263803361126511	0.263724812094814	0.263989682812422
0.262655142806244	0.26813417621297	0.270173044152356	0.269343879163444	0.269006017804872	0.266994820800665	0.265990842350872	0.264907646017267	0.267196949947993	0.266570440535406	0.265726387490597	0.266043867070639	0.267981352716701	0.267910346006763	0.266253151155659	0.265629084000035	0.265890143274044	0.26667781391094	0.266205112579228	0.266826528626611	0.267567556984349	0.267546486765914	0.268266022319903	0.26766223031709	0.268093771140886	0.267447812158324	0.267023089362205	0.267452500907884	0.267939830970164	0.26784121722667	0.267274281357139	0.266689592759764	0.267114924622652	0.266532947543403	0.267170044554811	0.266639701178241	0.265944279899064	0.266437923362087	0.266532195145098	0.266421780012626	0.266213196943442	0.266190022258091	0.265647605676449	0.26540693834391	0.265784642917215	0.265636833384623	0.265600687266207	0.265801856384638	0.26622943794798	0.266492054025604
0.252946647792456	0.258249405126414	0.258996417071906	0.258429515722308	0.257839454789833	0.253568118515327	0.251787189060531	0.251316289919204	0.253913835004172	0.254769474170969	0.253740688521137	0.254420874444355	0.254725302849147	0.253937601865369	0.251825266137771	0.251960326289045	0.251349157154851	0.252015817537603	0.252712664183474	0.254239399459414	0.255085278597391	0.255005385161872	0.256341577951843	0.254877443554742	0.253803741650857	0.253695116161227	0.254491684595063	0.255400581292466	0.254708800730829	0.255257679835924	0.255683924631843	0.256978584689082	0.256181992806672	0.255839065363865	0.255995604919703	0.254892056757018	0.254065695945004	0.254485988805907	0.254530950906749	0.255219566819344	0.253938010966333	0.255020407578665	0.254916679661487	0.255066769780788	0.254088929847939	0.2543429161691	0.25508200510836	0.2553438556156	0.255605492587523	0.255774309203407
0.229245553202576	0.236136109021279	0.23545793765985	0.23208282367441	0.229626086820758	0.228419088632043	0.229613136565217	0.229084105513912	0.229795301721739	0.230512158545862	0.230304148093119	0.231045642810628	0.231588394229956	0.22972983699421	0.226893734550909	0.226581906048758	0.225398300906689	0.225168956424862	0.222513666331382	0.224744858933505	0.226245808017257	0.230149735487574	0.23149699628825	0.230646879203801	0.229017551989047	0.228934734351728	0.230303543256179	0.230633404165773	0.230895382476257	0.231675083578818	0.231967950843155	0.232705524936418	0.233258808739705	0.231325670022044	0.23066147199503	0.229105376265914	0.229538842569629	0.231012928870743	0.232084979381852	0.232490630623987	0.231522309591403	0.232453757145574	0.232736519976616	0.232974358917204	0.232851098678727	0.233517552168979	0.233831948545451	0.23272909529516	0.233123004195573	0.232606771864109
0.19558658844262	0.198494440455762	0.195277969329162	0.192169251893524	0.193590849555824	0.194120914445095	0.194593928216278	0.194544801098004	0.194967714890594	0.19255744257818	0.193069554177652	0.186529580966229	0.190282405003877	0.192018508052967	0.196785807439238	0.190468621653804	0.190352806025232	0.186937786002186	0.182671539033385	0.184801438395667	0.189093417874752	0.195913577668405	0.19423350563928	0.193275199418746	0.191654881225524	0.191555563769322	0.19271905486107	0.193326322532989	0.195293415466793	0.195698818824005	0.196293122528929	0.197515027594854	0.1982396971942	0.196424661192697	0.195285070443011	0.193616805764365	0.194914202065769	0.196651838129243	0.196679398776637	0.197439665298143	0.197168153013312	0.19837153824805	0.198219137535812	0.198940931335074	0.198544293599791	0.199564534401977	0.197493790965353	0.198201766883456	0.198518277151693	0.199623846802864
0.141496569479759	0.143530711736661	0.143974182263665	0.14582734681004	0.149837677918264	0.149957521648442	0.149337643327869	0.14732491702812	0.145390850871106	0.145563559439251	0.146491462937374	0.140473039092488	0.142847418707089	0.143533318843342	0.137285166794629	0.116115456571047	0.116637196592089	0.120953557222549	0.11661600095501	0.116981945302087	0.123484098604103	0.147329930168542	0.147305265959383	0.147295313686325	0.145284139818423	0.145731371059484	0.146598868135972	0.147753142178163	0.150172999052527	0.148671207693734	0.150056651828322	0.149754279573891	0.14979990765965	0.148770778258269	0.148854633225291	0.147528584782288	0.149895162579474	0.15142155010114	0.151612271999924	0.15256061022039	0.152823150501777	0.153231897778905	0.152142572964666	0.153347006344975	0.152821809277422	0.152657692425682	0.150733081409251	0.152139286190003	0.153109341537015	0.155714400470474
0.0766890900015608	0.067492144871834	0.0583130272726053	0.0613598457536614	0.0580940699979755	0.0677109089370292	0.0626810765367255	0.0625667189211669	0.0647849315737927	0.0656256058664821	0.0643667964358871	0.0596994650192161	0.0648592794500013	0.065666164802089	0.0474838683973376	0.0350538670442667	0.0329925895640946	0.0372748700203956	0.0402746175051514	0.0423426707715017	0.0480031363255208	0.0585099012141493	0.0717383245171323	0.0767224483230155	0.0723058072550958	0.0735520569369067	0.0839748056424713	0.098595957439101	0.104113413150798	0.104092938458004	0.10409893158416	0.102137545482484	0.0951257709274049	0.094896734513281	0.0872520167509247	0.0905115038602945	0.0907156284074413	0.0969911099676072	0.0982164740672096	0.0963542961559229	0.0882146683669019	0.082733232105902	0.080737405499865	0.0874570666934808	0.0923607731897767	0.0908037412777713	0.0893590256495528	0.0902078673132709	0.0964975763097695	0.0948294156451369
0.0405177714936463	0.0312934824029218	0.0218132298731567	0.0240423147437336	0.0199348755402677	0.0279491033374844	0.025327265444919	0.0230965837151127	0.0249501368094655	0.0269030274304083	0.0260036132113329	0.0224243393639453	0.0247339826613735	0.0232556334606456	0.0122797237019549	0.0123491347165762	0.0140539250058103	0.0138797924335996	0.0102906539188426	0.0108655720121891	0.016327609745024	0.0197934320683516	0.0262027689886639	0.0297405899306664	0.0286589072791469	0.0294691787642612	0.0372988260031399	0.0527097384824222	0.06196229099644	0.0647059229670827	0.0672929411753839	0.0653577614949964	0.0581216446407049	0.0572350996575221	0.0510971225779231	0.0541971218281534	0.0510690515124217	0.0582890026474258	0.0569571379645427	0.0577010726395772	0.0484265197425129	0.0446159612283411	0.043232631042294	0.0501670874170826	0.0541529288745973	0.0540155866320435	0.0530664553898965	0.0525840298835411	0.0545791549343678	0.048698304609917
[truncated: 188 more columns]
