# Supplementary material for: Performance Comparison of Centered and Tilted Blunt and Lighthouse Tip Cannulae for Drainage in Extracorporeal Life Support
Source: Cardiovasc Eng Technol. 2025 Feb 10;16(2):238–50. doi: 10.1007/s13239-024-00770-x (PMC11933157; doi:10.1007/s13239-024-00770-x)
Supplement: Supplementary file 2 — Supplementary file2 (ZIP 41,511 KB) [file 13239_2024_770_MOESM2_ESM.zip › avg_velocity/rc_1.32_mm/Blunt_Qc_2.6_Lmin_Qo_2.6_Lmin_rc_1.32_mm/V_ms.csv]

0.0289052252069796	0.022404580136533	0.0153860793041291	0.00619764705704294	0.00211283368332757	0.00012808871428367	0.000159472387622895	-0.000115961855694952	0.00017137696735851	0.00144262177845501	0.000465703351844864	0.000456865993177308	-0.00137338586165815	-0.00168909388207972	-0.00055935738132853	0.00177651794345782	0.00312774953015841	-6.84061609095575e-05	0.000846194898856184	-0.000934396396846188	-0.00124308829740239	-0.00427308776373761	-0.00423279261039168	-0.00260790853132301	-0.00158512270723936	-0.00118640897831028	-0.00187625497583345	-0.00196601554848664	-0.00197989832485061	-0.0027705258382542	-0.00292897350049259	-0.00183660806483884	-0.000500522326406612	-0.000699056659756289	-0.00218533968258257	-0.00219515376235102	-0.00171205965937382	-0.000823426191778982	-0.00119116250952296	-9.37663895986885e-05	0.000858303361953618	-0.000788934446890251	-0.00157806000249559	-0.00089657716875334	-0.00193628863327592	-0.000961194255890253	-0.00107423244915827	-0.000396260627711498	-0.000680223537455676	-0.000904404138028831
0.0255463928210672	0.020955945871236	0.0142041148809092	0.00598309504836773	0.00255460543780932	0.00014909091482289	0.000593443602153828	-0.000272630889675018	-0.000582613824417896	7.8880888630688e-06	-0.000437038776256243	-0.000343923694924077	-0.000764697166424929	-0.00115444999165852	8.43969243126605e-05	0.00219327143234935	0.00361974668187545	-0.000427839043443106	0.000449751139486778	-0.000998491256424762	-0.00102961699545245	-0.00278030908854187	-0.00335782111648911	-0.0023021630320649	-0.000979179851350565	-0.00108066800391189	-0.00153567613763305	-0.00200134990907371	-0.00211142654179617	-0.00221111732995064	-0.0017199795713013	-0.0013304872920848	-0.00043963225664734	-0.00112933682463715	-0.00187504300251599	-0.00232162387211775	-0.001624796416604	-0.00117199077391968	-0.000542741937700309	-0.00049013548825498	-0.00036634683361317	-0.000719576376082558	-0.000775008463832231	-0.00072248729225085	-0.000953167093706444	-0.00013240024271948	-0.000646752259735873	0.000122391846380208	-0.000265519442556946	-0.000784649404555329
0.0143558243428189	0.0146231010941682	0.0142582561048008	0.00675098684167077	0.00372881442977537	0.000251330670821626	-6.38507218855055e-05	-0.000822894369041544	-0.00134493527559632	-0.00103700528335922	-0.000932395773615796	-0.000834406142584255	-0.000307157580319576	-0.000630409512233191	-0.0010036999624945	-0.000229259431067799	-1.42430497898721e-05	-0.000578743702608775	-0.000380452683697157	-0.000740392322272452	-0.000546085942780868	2.62760856953875e-05	0.000151998821852177	0.000374487860481502	0.000561226851519156	0.000404553247054363	-5.83979916751138e-05	-0.0004108087928415	-0.000202623384215652	4.19683481865606e-05	0.000368072205788679	0.000720974263092107	0.0010144925802025	0.00078248430065126	0.000387426618840201	-0.00040164284187194	-8.42642383152879e-05	0.000536172987246722	0.000962212111353625	0.000616255941746641	-0.000112849582706074	0.000184438475878242	0.000213402176917078	0.000110426317385634	0.000127867457402298	0.00062428784474379	0.000251964066194621	0.00163035230918377	0.00161498602728905	0.00108319528324482
-0.000437077327301266	-0.000946251921938359	-0.000994117302548593	-0.000439223581504382	0.000194878229455442	0.000571516943012886	0.000232722382303468	4.13994505855009e-05	-0.000688475760526769	-0.00129603015229466	-0.000915380937754577	-0.000731002360775448	-0.00107591623276165	-0.000493487839438068	-0.00102145973058872	-0.000968018897995174	-0.00161874049596311	-0.00138406103778055	-0.001251221744647	-0.000257463409671527	0.000439865464920429	0.00112906069355105	0.000937873939567233	0.000906887387412694	0.000871527960129936	0.000686241985799498	0.000367499191912564	0.000417536092138337	0.000700615819583783	0.00109002358741514	0.000753275042514158	0.000851457627487536	0.00135611172885641	0.00152285978877813	0.00100347694555069	0.000185638980401755	0.000281969156434916	0.000496650274206431	0.000667480117639536	0.00083158498960032	0.000689428323351297	0.00131304978574542	0.00106161595255442	0.00126867108882567	0.00153244474816045	0.0021541255429995	0.000928410736762309	0.00139529049163052	0.000989168148912314	0.0013364989840599
0.000516721884313501	0.000104539731784175	-0.000398796480251788	-0.000470106602244197	-0.00082422645242638	-0.000386420147006473	-0.000268699534725899	-0.000251249310516005	-0.000498643573306031	-0.000372849015246514	-0.000482982395788569	-0.000302048743599169	-0.000356443246153295	-0.000585162565157334	-0.000549535721936351	-0.000262769089504	-0.000738996621146898	7.65196797052607e-05	-0.000441611815904678	0.000323456269485093	0.00122075909494892	0.00223804943633779	0.00273022412725628	0.00232595010559134	0.00198195762629165	0.0012298542743756	0.00162426805721524	0.00168853492031501	0.00121289956451832	0.00114524628451085	0.000956930958842871	0.00120408965714719	0.00139304081956509	0.00139889424786126	0.00172415231029741	0.00115831060345286	0.00149421392094995	0.00102304032343462	0.00124277140099917	0.00158514805781609	0.00171325397529069	0.00202438262551667	0.0018701232873434	0.00175195933804507	0.00163152769023538	0.00178877765837254	0.00121120144492251	0.0011311141186546	0.00118596155340557	0.00158731628441159
0.00143304593165403	0.00125631519501512	0.000807530187866512	0.000445671399918863	-9.60673305796621e-06	-8.03657000142173e-05	-0.000263206947617708	-0.0015675863251343	-0.00150367550563295	5.18528588406561e-06	0.000439410488780101	-0.000182106790580807	-0.00053972201121325	-0.000687885515071619	-0.000538050093837282	0.000302987878850576	0.000512002702706471	0.000554158270437893	-0.000126703488368434	-0.000168090732069283	0.000285007620353786	0.00106754838494359	0.00170948772555354	0.00184249848283432	0.00217888641365215	0.00146989090841101	0.00151220087903924	0.00135483372480941	0.00132627739306075	0.00104218804270204	0.000862651454267181	0.000985575918251732	0.00149754305066409	0.00141260351613453	0.00133434165849628	0.00111107989568029	0.00121168290716372	0.00187336980767534	0.00238247964904757	0.00264396534076483	0.00213111039879282	0.00160558970685679	0.00145001131543835	0.00200642167093049	0.00201251852721713	0.0021585011717738	0.00219628335339112	0.0017731313846096	0.00110715396285901	0.00145316994620079
0.000192720847115618	0.000175131833466024	-8.96572399551898e-05	-0.00057198259308026	-0.000764995355067719	-0.000539925411977301	-3.57501327559819e-05	-0.000186260026949578	0.000386802960586826	0.000469821897950734	0.000277273423401664	-0.000662139123005879	-0.000906867969949664	-0.000402033093135501	-7.93286825807492e-05	0.00128696895342828	0.001427735454232	0.00121032808490771	0.000500171988817058	0.000815015250819287	0.00110899487461717	0.00123221233222151	0.00202855979305698	0.00201480919170451	0.00205444863662781	0.00175908435467678	0.00150607651467997	0.00135208853839136	0.000906346537258236	0.00100636929589907	0.0012833722658354	0.00137956104072331	0.00102197202231072	0.000945104758661973	0.00152136549576792	0.00132513636161479	0.000533018415983125	0.00075575020128843	0.00104685768706786	0.00138881842977535	0.00150979444786439	0.00183807555947902	0.00145181413036114	0.00121450604731493	0.00170540125800501	0.00191853539444558	0.0023222215552561	0.00172168078520043	0.00101374356008254	0.00128546174383083
0.00139048021259825	0.000658342157340364	9.26803459098711e-06	6.7742134772511e-05	0.000685094396701552	0.000589162647705857	0.000242474859886575	-0.000431333221593006	-0.000158326757304117	0.000681917853045578	0.00150562454767865	0.000686487883555004	-6.11733546475467e-05	-0.000554863033503954	-0.000275332273248827	3.52401972466102e-05	3.98414546702662e-05	-0.00098244862795593	0.000209534297768159	0.000387671977221736	0.000269532101035473	-0.000453288552718834	8.12814434680576e-05	0.000806541742478724	0.00137347079886486	0.00115464303076467	0.00105196697799794	0.000412942754995652	0.000457161286233509	0.000532943726881908	0.000927830881353164	0.0007276650836755	0.000956084141705169	0.00115823557369439	0.00126503925676023	0.000864642283601746	0.000166420887024895	0.00102800795772651	0.00127092723337878	0.00157747373137498	0.00134910318861478	0.000945762965237728	0.000908403198605619	0.00111682888414241	0.00116575010349896	0.00165781691962285	0.00163703543659102	0.00106585015179536	0.00103949809953408	0.00105908589118732
0.000459857247679487	0.000470980955842631	-0.000774913164967622	-0.000288433127680484	-6.58786260836917e-05	0.000328664634897583	0.000691124796437092	0.00130258377317217	0.000713249746483396	-0.000283818811729058	0.00015309863377135	0.000450024715643534	0.000579067440545027	0.000245759448665785	-6.23860944438152e-05	-0.000456899036930186	-0.000399410401385548	-0.000428049967054678	0.000832695645775163	0.00111072478888929	0.00111935860485227	0.000117217660244746	0.000279231294147663	0.000691745473939565	0.00136407584106158	0.00134057318794756	0.0011443636983623	0.00100903451302858	0.00103875963978876	0.000796502005672806	0.00128179712350544	0.00108598069560601	0.000907353406525417	0.00115773086159613	0.00106264803045782	0.000977315150361384	0.000390658746403504	0.000668281400258674	0.000678424441374482	0.00113636699661392	0.00161402267698506	0.00099661937324531	0.00108376747386593	0.000930028574800448	0.00107626444124342	0.00135361104917679	0.00161698968804655	0.000902138852506287	0.000805794737914141	0.00116676384268728
0.000727390428770799	0.00115812301486264	0.00084679868543687	0.00108874010446409	0.000945720042424716	0.000561960314958205	0.000815547016780519	-5.11130648544457e-05	-9.75169407144141e-05	-0.000538335422669031	0.000612486257048922	0.000772889206715868	0.00101176811710026	0.000633544183435995	0.000587961830913204	-0.000209440162815808	-0.000108394126583768	-0.000145212986285211	0.000922399953206527	0.000655063302958133	0.000958322146259914	0.000728200738806959	-0.000165422960010423	0.000128981293044772	0.000669052364382902	0.000998004400443814	0.00176984055044754	0.00165806557102443	0.00198629666280009	0.00124873747329139	0.00131141616392154	0.000924668957570671	0.00109137253333366	0.0010892924234125	0.000770499183865031	0.000558418246077123	0.000689365301760761	0.0010268975854327	0.0010012179337991	0.00111252592891396	0.000981589149723911	0.000572856009871268	0.00108500837466121	0.00113585118476705	0.00122479418002949	0.00112063022157591	0.00158348031349139	0.00119653314133703	0.00112137115108628	0.00189849810555606
0.000474509370045767	0.000604593370596304	0.000184185253991942	0.000283267912185839	0.000742401263217268	0.000536584671528686	0.000941365108578124	-0.000299971046666835	-0.000734990662260876	-0.00155231227618898	0.000107635255791774	0.000283385155054719	0.00129147437261336	0.000852582364161888	0.000921971264450357	0.000952070063821448	0.000874687101878251	0.000604200166969944	0.000449413292662916	0.000661799033521815	0.000890322985595188	0.00155051783575681	0.00128182236052976	0.000821789333711266	0.000957009253233281	0.000900957396400458	0.0015676335913272	0.00134906225296904	0.00149984248707555	0.000923752135368885	0.00136227890247628	0.000992434228647817	0.000792882806313572	0.000323973103303698	0.000609682051762987	0.00089334382050157	0.00106131765035922	0.000397364300412795	0.000313821744473463	0.000533805021952572	0.000924224854074113	0.00068211699559405	0.00101264425914924	0.00103581099583045	0.00142811914784357	0.00102056360331464	0.00113010316150046	0.000959155848093643	0.000987693897903425	0.000959726846414387
0.00126984099097324	0.000589788577007543	0.000884883086807734	0.00077740862123614	0.00130197513222572	0.0010641900722587	0.00119384024580627	-7.19494788672101e-05	-4.91968678448892e-05	-2.5302714390742e-05	0.00148608038854103	0.000969686102945904	0.00182354482464478	0.00109667741829923	0.0010211384340294	0.000633798995056107	0.000785101712213898	0.00105966466784851	0.000924544049913752	0.00104419337835768	0.000850287185965999	0.00143429776186929	0.0016972744251886	0.00164292611007944	0.00165141503316039	0.00139058803061665	0.00165376153704803	0.001288433041496	0.000923385701724451	0.00107601008383296	0.00170598097147364	0.0016546080986928	0.00132488183387572	0.00141535858161271	0.00182151899277817	0.00152769692295663	0.00145384109775191	0.000617333099958944	0.000298157188771643	0.000586904970195147	0.000768944395805529	0.00103871237359585	0.000889755507399321	0.00104604317559234	0.00116615855153709	0.00134146400664623	0.00156965681148825	0.00178707201592921	0.00131039072883444	0.00129671510046423
0.00215033564597185	0.00098083300418989	0.00120453183025268	0.00106596478295869	0.0017045838509429	0.000963043229869903	0.00132290059972025	0.00108740072533656	0.0018018490175643	0.00155050835413012	0.00196632228194869	0.000916652497702014	0.00218390662271235	0.00155120871704009	0.00161972090751751	0.000482466896210842	0.000279370395856506	0.000321126514578717	0.000435796228950936	0.000937233163287234	0.00117406208352865	0.00115572064318664	0.00206702266462831	0.00242241214436687	0.00162983751930864	0.00145842850178089	0.00116399645677203	0.00171946699569827	0.0012774307208649	0.00111398027986205	0.00156940628647182	0.00188462001322923	0.00194208982746102	0.0020122193166026	0.00206620497368515	0.00163106658226462	0.00140827251345948	0.000745428059625457	0.000418006965616819	0.000823404957477305	0.0009262128729864	0.00134481763529399	0.00131733627587364	0.0008979234745782	0.00159748456255172	0.00189242952382085	0.00166429840632849	0.00163542265163536	0.0011333001729793	0.000783736386359456
0.00161332163276061	0.000935468189706865	0.00149828630799896	0.00112087132174188	0.0010477763544964	0.00169096562331866	0.00168712897108397	0.00130053060356156	0.00106324452129582	0.00140924625380948	0.00159102507662656	0.00175781489544903	0.00217642008357818	0.00190223849373061	0.00109106174037276	0.000376236567678369	0.000751967344510529	0.000871073807244619	0.00141433729118877	0.00121095551877889	0.00117109893324928	0.00116595906833137	0.00155350605273187	0.00171462730659041	0.00163317703906879	0.00164166286784642	0.00115700588620013	0.00118477802496816	0.00103765869234543	0.00117272463479219	0.00147109220780143	0.00134674964447739	0.00157837499689586	0.00179019578610013	0.00176144862951743	0.00171953507037128	0.00107685173433576	0.000800721954085613	0.000572764912446026	0.000538963594630918	0.000853478803705114	0.00124654298769984	0.00138959461731069	0.00146364316935243	0.00133969332705699	0.00187202233793823	0.00163361432942043	0.00199859609267208	0.00184181847419481	0.00168829276978921
0.00173167708820747	0.0019448706977256	0.00206743429213406	0.00152229134538673	0.00143434792364879	0.00113785759917063	0.00212365372394388	0.00177275617904108	0.00183703468126342	0.00177758397353342	0.00178412076026535	0.0018193405748534	0.0023001010905302	0.00196328782075246	0.00170668266862449	0.00148722170386802	0.001323513697599	0.000863640041595491	0.000269942479464661	0.000517428634546832	0.000961766702004294	0.00129069591402971	0.00109865453617963	0.000967074482556447	0.00113594026663692	0.00131440648161629	0.00105021898050367	0.000792322198038837	0.000770737530384919	0.00109608819481581	0.00148957047880398	0.00125647939180776	0.00168162954244275	0.00145566781545814	0.0014324041617904	0.00145493835474174	0.00106993162303761	0.00128113846272002	0.00107550551367522	0.000860204087446576	0.00146883893044681	0.0017774575896951	0.0018339574675828	0.00206411146457898	0.00162210880126056	0.00114549257969981	0.00129682027838898	0.00166192399693477	0.00186155473563116	0.00195341949131756
0.0014152765399926	0.00119345172621704	0.00198650003517603	0.00151207611332284	0.00178788970687236	0.00153692498709741	0.00196124972522499	0.000860267222589531	0.000844661487038876	0.000464210904061403	0.00092313151464262	0.00163315279562811	0.00188653728898673	0.00157499031166249	0.000896423276842393	0.000694226367110809	0.00107187399387891	0.00089799174796795	0.000262964456434664	0.000488765847408757	0.000666854784488031	0.000720666252165385	0.000717179284593864	0.00152954212131847	0.0014040438782869	0.00136815541030087	0.00125981337588767	0.00115726620511239	0.00116990356697256	0.00157299539444097	0.00153572090567281	0.00101491729462413	0.00124109956878751	0.00119857731191873	0.00165055123993659	0.00141888063688059	0.00128439483372401	0.000840660212189988	0.000986040858616512	0.000453748809046477	0.000705177844647925	0.00123113270424417	0.00124664649072646	0.00166601412654869	0.00126509387547203	0.00126221759279042	0.00143912061683156	0.00140899237899679	0.00149809474507422	0.00167702087572399
0.00114772927840178	0.00138372094829648	0.00169911136261223	0.00188078549010233	0.00208741809783594	0.00141415782159627	0.00166278392937645	0.000814992511948112	0.00112602356387306	0.00154679862510773	0.0017722830912905	0.00113640100556232	0.00177742477304706	0.0011547111622139	0.00112781076533875	0.00127292396743894	0.00131902797975799	0.00128310544604736	0.000677298654340292	0.000642786611957314	0.000619179263516315	0.000733479847374231	0.00094237569668691	0.00169449284522143	0.00164466451239461	0.00125847615425603	0.000813779516658907	0.000967332757525232	0.000548765098469368	0.000896519540902532	0.000790640486767042	0.00156027468510791	0.00140838842208748	0.00180771839997483	0.0018076524544096	0.00127273118382573	0.000780712542314067	0.000657662460969999	0.00107227909212079	0.000998710157093512	0.000999507777647253	0.00136091127718543	0.00133306856559124	0.00197591002336518	0.00170305043912559	0.00112464702471761	0.000924764455152006	0.00128723279246542	0.00129876443768082	0.00140605227985774
0.00238196414946984	0.00315654531556299	0.00304015550920258	0.00259737308144774	0.00238225538302719	0.00256763512326463	0.00269567960888251	0.00225339062314871	0.00167255923099505	0.00170179193770592	0.00167477185658495	0.0020699926280526	0.00225836353762791	0.00223685296292502	0.00214788527001224	0.00194749960647029	0.00173592999520884	0.00176801553602754	0.00202221158849889	0.00227655707594889	0.00199554442828493	0.00219707787964155	0.00208448748032358	0.00223127015842281	0.00190939345981187	0.00120000191213399	0.00111436139015618	0.00127753626783499	0.00108640629005886	0.00133297051308056	0.00120148595703871	0.00170527867817261	0.00128392268278085	0.00133953929320552	0.00160657783997544	0.00143154587585874	0.00136116063828961	0.00123108441607953	0.00136469666050458	0.0011217610900807	0.000333973891631142	0.000541880358748605	0.00111445245919332	0.00163014110169116	0.00139925031984779	0.00121917219994397	0.00144680550364731	0.00130024533150602	0.00134604204260094	0.00114240049065277
0.00180070457954589	0.00197618147041415	0.00277848765102295	0.00346637804884843	0.00303050230481862	0.00308711062526301	0.0013424183011451	0.00157362419094115	0.00150043818304664	0.00237403552239448	0.00167970054239836	0.00112182788728904	0.00238185996512873	0.00270390619749583	0.00300911811395406	0.00204503494267599	0.00224741055552128	0.00201647582889316	0.00224497931314367	0.00202592111880456	0.000941093235707598	0.000972234531416196	0.00140156145215805	0.0019659635698685	0.00205062257315586	0.00195351044680228	0.00164788832224348	0.00197952059274085	0.00154039265075831	0.00152493212035884	0.00164479770937785	0.00297188776868738	0.00288487984852355	0.00183694105729695	0.00133678462516079	0.00137204821420497	0.00129903054776627	0.00127365246295982	2.39246422776763e-05	0.000604095727135896	0.000564449412291462	0.00218011119000445	0.00154720957129899	0.0018356221459923	0.000555584630715596	-0.000259504684666624	0.000314981625620371	0.00102244122089107	0.00203014396280396	0.00184691175423431
0.00151851899220725	0.00140567460452419	0.000670807402126929	0.00246657415488997	0.00251758053725016	0.00301483008432877	0.00161834516322896	0.00147553202207852	0.00128137536144661	0.00250106379905901	0.000823169279439183	0.001284307625469	0.00181020360813786	0.00212856716534553	0.00201665578108344	0.00122409535007713	0.00166168888665872	0.00112478337278037	0.00191937409258559	0.00175167009165499	0.00121813103784734	0.000836885360857372	0.000805128355564476	0.00132713644547121	0.00129303123300444	0.0014710816474268	0.00178384102389006	0.00142926983124484	0.00176984759069729	0.0017753188583395	0.00236560587367436	0.00298542483472271	0.0024690985386363	0.00145951349510985	0.00121137461235596	0.00101108637678642	0.00129407795916942	0.000712511144797547	0.000129513399663246	0.000150196745020078	0.000368175992696336	0.00166199834537874	0.00160928370886966	0.00120945137509665	4.48852826328712e-06	-0.000230187494958708	2.23385989158413e-05	0.000481186337234487	0.00149778196494605	0.00216708380398554
0.00131383369484501	0.000598558797809498	-0.000828994092526673	-0.000445643153755536	-0.000449944292145342	-0.000932318188927985	-0.00138485669955512	-0.00101735302232216	-0.00110201682319906	0.000399738028492026	-0.0007674285278364	-0.000326345156484804	0.000239304192568097	0.000194679484340424	7.86821719037789e-05	2.62369668882892e-05	-3.17526619130096e-05	-0.00104771429810139	-0.00101189901464709	-0.000873553139070154	-0.00069910162651278	-0.00077642105587957	-0.0001031940788857	-0.000288539157248347	-8.23920996429011e-05	-0.000584160748972635	0.000290359090197763	-0.000856382168637785	-9.43313980295194e-05	-0.000319553302639822	0.000791199902741416	0.00139609660022731	0.00124378803577408	0.000609901946015371	-6.100416154863e-05	-0.000466188589703889	-0.000244165343082457	-0.000874488725808582	-0.000866779765880775	-0.00053976357139728	0.000130582836311305	0.00177240027738317	0.00119803788116945	0.000738646822931318	0.000143494853076184	-0.000167708173981864	0.000310263693089911	0.000324487382192961	0.00127266958164038	0.00120556754183337
0.00107984843935388	-0.000908656988253993	-0.00305712509442628	-0.00313570325231756	-0.00175871999336393	-0.00220468362042377	-0.00174949397316663	9.93449642734227e-05	-0.000597028792564657	-2.2472363661162e-05	-0.00117118880998605	0.000623982303582103	-0.000139583369799759	-0.000709915535298663	-0.00298330279557219	-0.00215665844317699	-0.0025926936999623	-0.00296916236877771	-0.00362150211705294	-0.00124667470850169	-0.000584073938151075	-0.000863517830808435	-0.000989373622007945	-0.00112968966037985	-0.000280001832450335	-0.00112576364239426	-0.00158397230771913	-0.00383604756807618	-0.00412033117822948	-0.00371453146631148	-0.0023312475528737	-0.00239891968258213	-0.00176457393264596	-0.00174292942286913	-0.00241090352190368	-0.00379499930672335	-0.00305898573591661	-0.00357561249169412	-0.0023862228192563	-0.00519784256693431	-0.00289344527754437	-0.00260163487392562	-0.000267286261364068	-0.00125109297620796	-0.000408412411055401	-0.000544512929558696	-0.000921645681287358	-0.000529922068720513	0.000133251829058628	-0.000516617330927038
0.002573820749152	-0.000575553873320203	-0.00159413945033511	-0.00129198030540009	-0.00112773689949254	-0.00242284236608064	-0.00180712259045133	0.00122035780071297	0.000561514763668353	0.00200807806001365	-0.000474217171292889	0.00143799514206651	0.00108897220560112	0.000783228863838913	-0.00193839568350763	0.000206387845502262	-0.00212199330374998	-0.00182336104006048	-0.00410961429998254	-0.000589738472004258	-0.000162536003401777	-0.00195626346833699	-0.00142620155981693	-0.000538383966326608	0.000797933390644893	-0.00028625871247835	-0.00135966685626527	-0.00502495765188764	-0.00629240018874321	-0.00561545014031812	-0.00354310572819056	-0.00281172467010982	-0.00209829028739902	-0.0031623724848631	-0.00336699311412479	-0.00453158691337792	-0.00240060233066135	-0.00451247717739344	-0.00401684549674109	-0.00795392118815578	-0.00542557747166131	-0.00690365150649864	-0.00230732356352241	-0.00202761921001227	-0.00115382292683268	-0.00119214428370635	-0.000588231404347317	0.000323826024537679	0.00202639522852688	0.000989595758920536
0.00794522852365352	0.00532194681212656	0.00222034698382523	0.00173608732208035	0.00521795031509758	0.00455838962678776	0.00707425733940429	0.0111776205789201	0.00956671202015067	0.00929488085174909	0.00585290124263151	0.00687982102756141	0.00732706248833966	0.00522456426069575	0.00386572574091259	0.000971919593792133	-0.00164422426968018	0.00323550830259001	0.00403318225435385	0.0102251886235509	0.00895493816256776	0.0125805067051679	0.0101626206181376	0.00878036619928576	0.00618533221243054	0.0120773336395647	0.0129454206492395	0.0119531782957856	0.00551320141367857	0.0060814947171712	0.0108871773747707	0.0179553161977651	0.0158848950228969	0.0143311183179829	0.00983541956032188	0.014745413539022	0.014693475572646	0.0138840498259214	0.00875853449835218	-0.00565691420222799	-0.00651907809081163	-0.00503853752718358	0.00454587217627821	0.00200447898782005	0.00244258864851765	0.00535954898477741	0.00955628259984328	0.0102616133144304	0.0133024883769012	0.0144837609252541
0.00475297636719291	0.00484599240243076	0.0023580699960157	0.00137972623109958	0.00251514886905099	0.00125450312557047	0.000881375282367996	0.00356139589961704	0.00321638914175505	0.00167245902098847	-0.000677941871997214	-0.0002540051992492	0.000879731242110002	0.000871491509804598	0.000146570136365739	0.000543874424327012	0.000846769928287677	0.000622654961010615	-0.000654933001561484	0.00213113245634951	0.00109425015025614	0.00211957378565925	0.00167468609612324	0.00061285677858031	-0.00092768031085037	0.000131658035744442	0.00329976755767795	0.00222024898809075	0.000854654071204309	0.000576288812940651	3.72522892709045e-06	0.0020613874840745	0.00129539678530976	0.00261161261111274	0.00298488347358239	0.00458902303093045	0.00315057157848273	0.00321130943122919	0.00147432691868218	0.000187503482674207	-0.000259690995792161	0.00088090662316161	0.00118562983841215	-0.000343125762101198	-0.00139439995681289	5.9905939363273e-05	0.00359427145297764	0.00482017521043404	0.00553470920634728	0.00514231625906798
-0.00275677228453893	-0.00186935090381397	-0.000984059085087074	-0.00104665349143691	0.000870562849763508	-0.000233409771849981	0.00158176777273882	0.00301112748072043	0.00227888115323449	-0.000438696982178054	-0.00289617326077148	-0.00312350352146627	0.000163962931441556	0.000994512663670845	-0.000299324479213656	-0.000762153961365744	-0.000888938043560995	-0.00189621385678015	-0.0024676057785837	0.000245528880486353	-0.000273548166086465	-0.000255935505146365	-0.000569298242368751	-0.00135171032368383	-0.000649468518676103	-0.000501839136991582	0.000401226161283699	-0.000135794154086597	-0.00117186280034755	-0.000857315910149462	-0.00111804406531561	-0.000948724838052429	-0.000239802318626268	0.000948413136672203	0.00101081183543413	0.000547417827448972	-0.00162164315119318	-0.00159577769941991	-0.00293006632893821	-0.00331709219291644	-0.00180779470719797	-0.0011735759372503	-0.00203752032770711	-0.00256917574566031	-0.00427628023311985	-0.00350186133342827	-0.000587488686386416	0.00016978672255731	1.94838911931283e-06	0.0022016215659906
-0.011438195835759	-0.0149783272287572	-0.0115228146698794	-0.00967513368319519	-0.00775778346369703	-0.00516124950621086	-0.00451813926986969	-0.00777078212095485	-0.00780090635606698	-0.00558548013777417	-0.00934979678699465	-0.00874359687682552	-0.00853285634013687	-0.0100162896515468	-0.00799540759150336	-0.0109201231319121	-0.0070682531135005	-0.00550718764937189	-0.00794582365186253	-0.00749679359860154	-0.00623121451365858	-0.00602932601228718	-0.00776147615985712	-0.00843178969414145	-0.00891211300463094	-0.00946629432620916	-0.0130228663205041	-0.00824125047280635	-0.0113902530407895	-0.0143153309269558	-0.0143989633596319	-0.0115311924819219	-0.0141357621747992	-0.0145229230525994	-0.0138501324859259	-0.0149997656692883	-0.0142380986206797	-0.0157090332177285	-0.0176737590378813	-0.0163204267882724	-0.0144496496945093	-0.0113632383534083	-0.0174990085985905	-0.0171246693498326	-0.0174859196671624	-0.0200696587372002	-0.0180500246182018	-0.0161072586144953	-0.0168709885130579	-0.0145475225652697
-0.0109131631921042	-0.0166591413796933	-0.0170273474921678	-0.0184651325906539	-0.0175872072293819	-0.0160057416763967	-0.0158535013001689	-0.014621683619367	-0.0169069057949693	-0.0148666165483893	-0.0168437129957785	-0.017783855144843	-0.0203818302811971	-0.016726612691955	-0.0196701952216723	-0.0174582374619073	-0.0168759426346123	-0.018167556250875	-0.0185300102521961	-0.02252278856999	-0.018554213807594	-0.0198432528783309	-0.0194126360021503	-0.0210505293556276	-0.0219363105852648	-0.0259232299390824	-0.0269722111698703	-0.0289819889392136	-0.0247724143060306	-0.0288081526820308	-0.0282357649055444	-0.0266364068416913	-0.0238681651670487	-0.0277698721482707	-0.031685962274575	-0.032149750962368	-0.0338780618176095	-0.0335989287463012	-0.0338678947317698	-0.0335500971198003	-0.0390062650160152	-0.0348919337486976	-0.0379406221257659	-0.0352415442621365	-0.0346855694937097	-0.0397566640313407	-0.0419458338936703	-0.0454757742696572	-0.0451342188806845	-0.0408593091968303
-0.00796016151791925	-0.0111571900864042	-0.0116902008943755	-0.0145830700069643	-0.0148329642965076	-0.0150418676118915	-0.0154820792129621	-0.014536640610199	-0.0139125804948242	-0.0137614584395593	-0.0144927152712976	-0.0167539742819653	-0.0176068949755488	-0.0198951574602967	-0.0171199669172068	-0.0157100113014584	-0.0169205027882919	-0.0178761662466862	-0.0207776599774922	-0.0216049173426018	-0.020807089215046	-0.0219758406792121	-0.02182305675596	-0.0214870558969381	-0.0255719465714603	-0.0266145097345665	-0.0271809557389776	-0.0249650476042339	-0.0260554587176547	-0.0278854579183659	-0.0301357665586326	-0.0307473704566378	-0.0340096108998115	-0.0342099325481792	-0.0332670680651203	-0.0310957738795129	-0.0336288079920772	-0.0354859966089488	-0.0374093240856521	-0.0391322538338693	-0.0409009925284542	-0.0421461123069558	-0.0426382235788503	-0.0460231142285373	-0.047432235858571	-0.0462871742670637	-0.0475265217220819	-0.0480668027802242	-0.0481015678173886	-0.0528751526137323
0.0070763894279436	0.000519600438043428	-0.00241404341651758	-0.00358921317547019	-0.00566393458030892	-0.00516842846023988	-0.00277592088383757	-0.000538463396241164	-0.00189909011107365	-0.00559756415871421	-0.00546236817036372	-0.00630218289965688	-0.00723872870178573	-0.0102494801536826	-0.00963868531663702	-0.00779545918992493	-0.00760025588829237	-0.00998810767372349	-0.0117816060466607	-0.0142416085826153	-0.0132624253246922	-0.0146558797021542	-0.0171917068350914	-0.0178341558557178	-0.0208558848454311	-0.020738907632426	-0.0202394004362247	-0.0171116992226191	-0.0193056267608246	-0.0199638850880942	-0.0246750968485219	-0.0238116815839326	-0.0275355300259261	-0.0304122600756573	-0.0324089659180468	-0.0302721855064967	-0.0280071598486584	-0.0293375168961228	-0.030897306712417	-0.0324614466933563	-0.0342842918364057	-0.0375017576821633	-0.0391176429594179	-0.0400492582305066	-0.0402279600667479	-0.0418127617896971	-0.0431822154163749	-0.0461271272758309	-0.0452906676229787	-0.0502635365960471
0.019860091906665	0.015872426144433	0.0124736366791034	0.0112219139695878	0.0112789491051735	0.00941488012034911	0.0126791695033059	0.0127298676192465	0.0148997809223185	0.0125681696042821	0.0144424031767932	0.0129933329269973	0.00908650876295237	0.00418164698438214	0.00682811720626596	0.00910722342038773	0.00853111785265739	0.0068932534834341	0.00419622932878915	0.00263528528058069	0.000799449088285398	0.00100785873454352	0.000408413063981783	-0.00387228694141381	-0.00476752646271398	-0.00412888286740804	-0.00171569336505411	-0.00485384494938782	-0.0046200030822092	-0.00359011515069365	-0.00655605711619496	-0.00963966930509249	-0.0130090287663895	-0.0177865258976528	-0.0178753328571216	-0.0153064384091823	-0.0109343033020519	-0.0142742225679871	-0.0182495084768489	-0.0207857384369797	-0.0236387234275781	-0.0214097153752102	-0.0223289070468606	-0.0227265989176036	-0.0230708837943729	-0.0266102012436578	-0.0276417386943354	-0.0299705730312774	-0.0314357520822122	-0.0363550874219755
0.0439331268369747	0.0379023870119518	0.0347683221506596	0.0331325629864412	0.0325621496309653	0.0333519378216906	0.0398176250713596	0.0415769335501161	0.0384651839527183	0.03663425498483	0.0382831091271426	0.0367498613363005	0.0312653702598339	0.0271749137285076	0.0298657955207354	0.0315351734956493	0.0308429113014435	0.0330788764264208	0.0289184605926354	0.0262880194013187	0.0220051295659805	0.0197949379720963	0.0195408218605253	0.0170779950205073	0.0180984037099392	0.0155587971551846	0.0174984018596469	0.0159809243985817	0.0153064191052716	0.0183179080801064	0.016302584155303	0.014758965821081	0.0112376358408713	0.00599900729027559	0.00558487328527828	0.0044699087614678	0.00387536841331	0.00568215894811068	0.00331544866364431	0.00200824762215791	0.000600942149455926	-0.000329007307699096	-0.000686960204826795	-0.00117407979770544	0.000530663253723809	-0.00162121537085634	-0.00536113082669988	-0.00755727184213832	-0.0110785286945925	-0.012045020085496
0.0700325136471769	0.0649335963264007	0.0643740853654302	0.0601714923889545	0.0610424318636918	0.0619434625014002	0.0650113441890307	0.0634495347294765	0.0636173271309625	0.0642898155062704	0.0633817187856339	0.0597604052223669	0.0576162042172476	0.0546562552359611	0.0581324581520575	0.0624950448636831	0.0611028868857595	0.0600855329834062	0.0567132018837868	0.0528503319577329	0.0464943912155269	0.04635365230796	0.0492716639976457	0.0513883691654114	0.0484497377197216	0.0455307966319042	0.0454019098144688	0.0446079522345438	0.0461731305103812	0.048449200389692	0.045772519008322	0.0433709020016649	0.0412368010580726	0.0360754546348751	0.0343934822209141	0.0303644420747923	0.0303856337375367	0.0294546487675176	0.0305091167374643	0.0318380962238016	0.0331257150377031	0.0309125193578937	0.0311843537057629	0.0275807087847766	0.029714612062002	0.0282305904071398	0.0282932144790582	0.0245487082977775	0.0179677980212043	0.0190728967988973
0.0907263191118566	0.0924142545038064	0.0897966189306416	0.0859462747444234	0.0875169177586392	0.089147674882184	0.0906764151247333	0.0889157172753981	0.088983205336641	0.0889261242407153	0.0896258558844167	0.0882721470098342	0.0890246958278757	0.0875027228550735	0.0884357859762349	0.0892990361356119	0.0888623748927484	0.0879871024565571	0.0837387178220687	0.0804768437273754	0.0780157516559952	0.0770457855895692	0.0784761548636878	0.0795339279470128	0.0771682220336604	0.0758169935128752	0.0736633521005986	0.0752578005270559	0.0768976144493108	0.0751280722010585	0.0753278542199604	0.0723086695140542	0.0706301029344639	0.0665561331351028	0.0687146043006508	0.064475286854919	0.0644855645975877	0.0623213887574075	0.0673771437831256	0.06563487469594	0.0678895187674259	0.0662546360291376	0.0642353403531132	0.0595277650803999	0.059795241031074	0.0634969924001393	0.0641530681080449	0.0593419353603286	0.0545476883393774	0.0567558941853977
0.11089882522403	0.111314997494884	0.110922391920706	0.108849367357999	0.110419038136434	0.107909505002086	0.110731448623101	0.107218916854364	0.10804208573637	0.107744047578918	0.111364638210732	0.113527076557016	0.114058423935655	0.111390761312936	0.114274633156668	0.114644617471579	0.116998054131614	0.112326367298499	0.110884498088677	0.107446630297684	0.104853518299012	0.107630380674314	0.109734334587146	0.110771761263519	0.107216115743381	0.103206353277266	0.103066084136042	0.102817890293919	0.105680915021323	0.104366328871398	0.105074316598952	0.101400640894262	0.0994571450891817	0.0962407531937804	0.0960320979052594	0.0957674371176797	0.0934373848175301	0.0921516369783887	0.0972211460971964	0.0979703365741649	0.0963473524824985	0.0971159800954535	0.0974127861240343	0.093373032790119	0.0989511114679061	0.0977412594514999	0.098036294062401	0.0946055865744537	0.093317779717752	0.0924638143135591
0.121497604388488	0.122240454382463	0.122531315005291	0.121852093113691	0.123434957320165	0.122892119373898	0.123264302120347	0.120871347630026	0.123580255726255	0.123046982839309	0.12574705837446	0.128480294451146	0.127609741849488	0.130829123352881	0.131808532239454	0.132598855489161	0.132601948145969	0.132005703347669	0.128974889227918	0.12979253625468	0.129445856387142	0.132042587045799	0.13309831644114	0.131226704935841	0.13182649319404	0.127219396025153	0.1279200682519	0.127390704179748	0.131179021295872	0.13233107226565	0.130076816543425	0.127035574280831	0.126181876718398	0.126977472093198	0.12571609016102	0.126217447495114	0.125379602360853	0.127829896562726	0.127750028477785	0.128840004685454	0.128677284471647	0.12762228740422	0.1269345611748	0.130270567509665	0.136043267107134	0.132350862095439	0.132403274938016	0.129346651716877	0.130261601694828	0.127323087832664
0.121238301855509	0.119840885066512	0.122638802046793	0.122820579194712	0.12368729253243	0.12338431376616	0.12336388588535	0.123554304996618	0.12811489580859	0.127355385574559	0.129041366842992	0.1325977137764	0.134735517721034	0.134689844696908	0.137059466124647	0.141368938126216	0.142340122212626	0.141908442060016	0.140698942368367	0.141735477232457	0.141650015952966	0.142417786387126	0.144123456423698	0.146879973527572	0.147606083794799	0.144954414802682	0.14602666039684	0.143861613496082	0.145524316519363	0.147208438225054	0.147994227497143	0.148989987079887	0.15093001127536	0.148082032157829	0.148217912696916	0.148683401377919	0.150636620761493	0.151857564492669	0.151816645056532	0.151482912719276	0.153715570630155	0.155889743454657	0.153236068871391	0.15797292528092	0.160810247362327	0.158221687225777	0.158770500385306	0.155964947203809	0.155980595777008	0.154449581193131
0.111141355327167	0.112123250898084	0.1138019515263	0.114687160792421	0.115241034670835	0.116059326703705	0.119371017634043	0.11822274730677	0.118553194629425	0.120026007724081	0.122860998687952	0.126334583709888	0.130025935750036	0.133860273701335	0.136713726357556	0.139935832693097	0.138960179808156	0.138012322255064	0.139007819531729	0.142492942018441	0.144218289978896	0.145292301795711	0.147928951323399	0.150918707245961	0.152975937831601	0.150403121794221	0.1504711280803	0.152381142444718	0.150543989640555	0.155903486788655	0.158433953112062	0.1641707168618	0.164921246916613	0.162978134152218	0.160360204052475	0.161486090814076	0.164717258320095	0.165453398984443	0.164613391897358	0.164746671489982	0.168959361036248	0.172711812167763	0.170577714091369	0.173899796827778	0.173423320559569	0.173592157700053	0.175610828468747	0.176701485990909	0.178139094912822	0.173688132116368
0.098414381477674	0.100013674163724	0.0998843309507432	0.0991468129807612	0.0991069416618058	0.100414284246378	0.1022616966816	0.101595727208518	0.104094816359462	0.10337586608301	0.106438710386777	0.109410807489342	0.113515806139133	0.119162788365797	0.12511207533998	0.129060830521856	0.127592545443315	0.127293926607198	0.129263991008996	0.129950222008599	0.13424441910958	0.135432382677233	0.136238062017505	0.138756734219288	0.139635907833875	0.137363144799617	0.142266036841214	0.144195640984453	0.143983000744243	0.149497542331916	0.155017982002373	0.156741166051224	0.158415121295614	0.156458795714106	0.156357009174185	0.160309180949522	0.164807952776201	0.169999144436225	0.165022590971159	0.165015216905692	0.168278980200309	0.172443203389805	0.176431637873502	0.177230133604096	0.17211930562853	0.177302992382317	0.179032255119068	0.180170907925804	0.183283710437974	0.181730676110363
0.0804347258590458	0.0795590823619491	0.0824800813601904	0.0798450182165225	0.0803277027643254	0.0772875238917134	0.0789850962784399	0.0809479619964763	0.0807882426039619	0.0802735634708248	0.0815199904363443	0.0867228556821037	0.0928948284812529	0.0998485441121689	0.102295986814175	0.104214732734799	0.103105689089419	0.102878300775052	0.106212478177939	0.110211164003367	0.112839714149534	0.113494895632169	0.113665398870467	0.110256856955943	0.116211751290338	0.117054590232722	0.124487584264801	0.127785966312683	0.12980705208576	0.133558101299155	0.136033015424745	0.139309689203169	0.137731775569737	0.138577798181191	0.139177161015266	0.143774539914234	0.149423729656629	0.152655207614952	0.148715454130478	0.148210424937093	0.148220310384555	0.154751927160177	0.159792748396763	0.161842567189147	0.16344734729567	0.165959345454239	0.170177789240766	0.169867981687729	0.175096179029567	0.17606932521655
0.0564858274228143	0.0549545192207793	0.0571617830359616	0.0584937027633785	0.0586632039016111	0.0585288682715236	0.0566522934753125	0.0582922317658502	0.0561486473787349	0.0544712485154083	0.0567669374416744	0.0632443253877171	0.0674891812105688	0.0721211775569501	0.0759615522101428	0.077178962559198	0.0762213053191063	0.0776175041732836	0.0810830144261857	0.0850532479054895	0.0840696721278704	0.0841792498680557	0.0838128232922588	0.0814039801505442	0.0837396730533751	0.0881858054436318	0.0926863506467694	0.0991520187628564	0.102518737420793	0.102713504652762	0.105128133233265	0.104120744407004	0.102344779123152	0.106572735337456	0.10930320757674	0.11581803230634	0.117718616227826	0.122932854997063	0.11953876884439	0.119780993491529	0.115682252261141	0.119738141222954	0.123467937029479	0.127975970333097	0.132781446268524	0.132505019974529	0.135361155618833	0.141159688873399	0.145304687156374	0.148169181933348
0.028669737653033	0.028745390416823	0.028595131899289	0.0296930300628297	0.0312709944258035	0.0311227066672146	0.0301285083450176	0.0295072992753001	0.0283106899970686	0.0299031024854943	0.032209122126631	0.0392002860382869	0.0421422434626114	0.0440592289233632	0.0442535471974704	0.0431220520536859	0.0444685469433194	0.0449685486886777	0.0473906977604863	0.0495449685654131	0.0503634383362013	0.0492859972080535	0.0495192434360372	0.047860894182691	0.0487032187610213	0.0507389225623514	0.0564827895834337	0.0605314204735716	0.0621920005776702	0.0631535695849195	0.0656151475754732	0.0657008271310937	0.0662381168495696	0.0668131736471913	0.0698720065131687	0.0730237008979347	0.0720209712976059	0.0741417737487879	0.0745960136152544	0.0728605075396003	0.0759119110400848	0.0783721296946739	0.080656685573091	0.0849411507494758	0.0872155086557961	0.0885472053946568	0.0904075840963101	0.0916129745247637	0.0968734277928193	0.0974021510035262
0.00549657521095899	0.00635319126918437	0.00732797990669161	0.00894197005090966	0.00926497381401947	0.00920124834044813	0.00642397368471442	0.00499027519571728	0.00660840353060905	0.00678776232434952	0.00950088789922638	0.0145974307822208	0.01368109026978	0.0163821044575847	0.0152699031182501	0.0153204394219988	0.0152592866487265	0.0154873020279195	0.0158568294362994	0.0164132605151073	0.0168913160703092	0.0168225298494654	0.0177895375632016	0.0179347666455417	0.0158855881752284	0.0158473199324971	0.0164064245177609	0.017502292193786	0.0206910067099097	0.0216674867958084	0.0256405687090639	0.0237321716149208	0.0227413524990531	0.0229486079985613	0.0271132623465794	0.0272814883479635	0.0249782634304862	0.0268020548058128	0.0279052390330064	0.0287941115852118	0.0295170238473771	0.0294647529169311	0.0314314619300186	0.0350008454471908	0.0344589802193016	0.0339777716825698	0.0364122138537032	0.0421911002125841	0.0445005459288094	0.0422500736311241
-0.00893170161953919	-0.00958750463131922	-0.00645644521858108	-0.00768319533896551	-0.00710066673563535	-0.0055670259682718	-0.0072403865954384	-0.00813688194967646	-0.00786388854391534	-0.00692919858568729	-0.0055565049679414	-0.00357472329111738	-0.00431980246094658	-0.00441707844343555	-0.00483311408234514	-0.0030345729034171	-0.00353880436269593	-0.00370658725416712	-0.00527157342770591	-0.00681312678286615	-0.00561181175060069	-0.00547295954480357	-0.00364594475706147	-0.00462137715159964	-0.00695501234272344	-0.00977587491635622	-0.011372862772255	-0.0103944449427759	-0.00612695829386751	-0.00478805429803794	-0.00368164109436067	-0.0048266192532307	-0.00507838593693929	-0.00494687409992964	-0.00415287791218326	-0.00485281116819819	-0.00529030943430328	-0.00378515652658189	-0.00569374470105201	-0.00594336425052625	-0.00281454729927516	-0.00278427607056132	-0.00307139323929995	-0.00305569654826458	-0.004042149630537	-0.00429012777984694	-0.00228584955269728	-0.000486021711350549	-0.00110698547946267	-0.000100237656586936
-0.0114859226540343	-0.0133914065609608	-0.0109889740492446	-0.0121060163551517	-0.011827674034476	-0.0144676811651454	-0.0152501591636376	-0.0123348174318948	-0.0129785257771959	-0.0129009301599668	-0.0119780639605427	-0.0126019047210391	-0.0140635429521693	-0.0128490733267916	-0.0129757490515945	-0.00960157709699308	-0.0104053380543715	-0.0127828681523493	-0.0151770708392085	-0.0137815403261599	-0.0136365403074298	-0.0155654168067917	-0.0139699049619643	-0.0144207851531172	-0.0161252868772757	-0.0143901945866232	-0.01522530344833	-0.0149470826571269	-0.017871555564412	-0.0176702443067442	-0.018870633517779	-0.0172148290876139	-0.018466434667813	-0.016796096294958	-0.0192390937889472	-0.0188091193355566	-0.0170733826065588	-0.016751133342473	-0.0199395340564968	-0.0214097008688891	-0.0204517317003124	-0.0186790371234567	-0.0191544755225889	-0.0206856189316809	-0.0230370350116482	-0.0249765146097369	-0.0241086032088725	-0.021186516151387	-0.0186870809210693	-0.0187274919546551
-0.0010629527767526	-0.00299629077890295	-0.00353850078031341	-0.0066929789593187	-0.00425078115821479	-0.00437801760484483	-0.00734277411151766	-0.00348278722451411	-0.00565630399993585	-0.00576908851710787	-0.00454953742114189	-0.00264425356518317	-0.00590601870633416	-0.00184443747549126	-0.00319050038334853	-0.0057340595841301	-0.00792501832282347	-0.0040135993738426	-0.00912346541850988	-0.00905395056020464	-0.0120351303514307	-0.00775195635117313	-0.00999475568504631	-0.00780700278653206	-0.00526174177570119	-0.0036163066966158	-0.00825913472273593	-0.00890105081348882	-0.00962223389947283	-0.0114241949364949	-0.00836007924310861	-0.0100826162702972	-0.0109887848141443	-0.0125397629062288	-0.00765414610456979	-0.00798613890398598	-0.0106798478106996	-0.0145458604417896	-0.0173781898222086	-0.0145857837677513	-0.0130176480192552	-0.016048931110482	-0.0236630167461603	-0.017763324555873	-0.0184090344328237	-0.0196876806187429	-0.0170595144784564	-0.0186150060519474	-0.0183792165621283	-0.01757644087067
0.00463678039480556	0.00368193914106295	0.00240996538023591	0.00118161510760204	0.00190500718549864	0.000202015169090767	0.00153573359515524	-0.00122631842248925	0.00281769363798864	0.000488553106958543	0.00304363004278462	0.000847903976260084	0.000320784494703591	0.000444661947334229	-0.00127860249662732	-0.00243822840609564	-0.002190874709906	-0.00235294259347537	-0.00194265710694016	-0.00210258830309741	-0.00326452917726999	-0.00316369653441455	-0.00303765272880327	0.00156016101914011	0.00198161537931169	0.00241403174900691	-0.00190382237959656	-0.0015702640046414	-0.00174096269503474	-0.000341742239472192	-0.0027431401183557	-0.00136070674089723	-0.00302736428381957	-0.00398851056381432	-0.00402749637264658	-0.00612625086231969	-0.00426913503254629	-0.00462494318004036	-0.00810468629140293	-0.00891515515900329	-0.00766192132233197	-0.00377949094236887	-0.00467120965747772	-0.00679430907530593	-0.007966744179827	-0.00590651493038937	-0.00539422017087055	-0.00445235932083497	-0.00219870934396953	-0.00152910781171774
0.00120740808454618	0.000190904150410039	0.000343717512125849	-4.79087292448056e-05	-0.00195004090952652	-0.00405610956576725	-0.00441118694669212	-0.00204099508839398	0.00177898662974441	0.000832125584261848	-0.000263434875703484	-0.00306574420535147	-0.00262464641284311	-0.00206029766476789	-0.00205773796622037	-0.00346769420650699	-0.00268103080792438	-0.00303726713318875	-0.00142156566890658	-0.00135128225946595	-0.00230578796582111	-0.00299473695603899	-0.00297583879659246	0.00220723556901894	0.00206498556268448	0.00170236427026755	-0.00178837449052173	-0.00114973444372878	-0.00204232952799144	0.000329175819483525	-0.000193748723579648	-0.000700180346070799	-0.00275525678561514	-0.0040307795704087	-0.00417149369516084	-0.00495515615889788	-0.0036140602324061	-0.00354524619122049	-0.00635743557459028	-0.0073317087409079	-0.00627164888226576	-0.00201171045984118	-0.00230762933178894	-0.00470094540138873	-0.00668395994517466	-0.00597210110222725	-0.00378904265928158	-0.00338244759785816	-0.00191130786837089	0.000412588499847769
0.00203457264894434	0.0054593389041905	0.00305742288563561	0.00192153627251497	-0.00185099237383344	-0.00192743716572077	-0.000543410250441034	0.00156513220194498	0.000864317268200823	0.000834072837857008	0.000382846624106322	0.000146153938375268	0.00156788652933246	0.00107155979434555	-0.00142826971834637	-0.00444697790154144	-0.00674760922507527	-0.00609180451000901	-0.00261566041406382	0.000419935000465675	0.00430960551082156	0.00435563968840515	0.00577016638502278	-0.00211807969136577	-0.00339607224119386	-0.00375466761788777	0.00103880148385383	-0.00170334408567177	-0.00636673540385756	-0.00790235814346728	-0.00362018383028656	-0.000596827123474938	0.00377538244565176	0.00720360458349574	0.00873567886690101	0.0110007140631422	0.0111737014876319	0.00758480489629576	0.00116087211883902	-0.00111776390311876	0.00153617761348748	0.000579591343001493	-0.00760764051413373	-0.00586665596025903	-0.00583585160295498	-9.65582176713512e-05	-5.15366721400197e-05	0.0012388544388187	0.00436360547550845	0.00344007195692728
0.00180262883877693	0.00381194186647217	0.0028292611373792	0.00188941907896048	-0.000905015390680827	0.000506271371644941	0.000489297159160325	0.000754661460729754	0.000750937026669566	0.000578111811805285	0.00061759639962211	0.00173489726437906	0.00171400523807086	0.0018489899053763	0.00046921879268454	-0.00112165372627196	-0.00257083625101853	-0.00270351603139658	-0.000787520407049617	0.00142245115064172	0.00390919474104462	0.00462324412363712	0.00507294592459941	-0.00180496923922225	-0.00256982330669713	-0.00248554632212322	0.00202175973504998	-0.00115774667376997	-0.00474978608369468	-0.00737624317496533	-0.00277100085639584	-0.000205846881795387	0.00390527116443596	0.0070709942120316	0.00892705553729955	0.0100428489937423	0.00951417568932186	0.00632421115982151	0.00255895838448863	0.0016454743114449	0.0024332219936539	8.65284450898824e-05	-0.00436077662934838	-0.00237776549213492	-0.00111205769552914	0.00219988827353413	0.001646352128392	0.00149375397689144	0.00278132243029674	0.00242880383950005
0.00137732085028457	0.00231901937714235	0.00290374760431086	0.00227401458059229	0.000423612423825897	0.00115796608542459	0.00082236138239185	0.000894726037277797	0.000614765821787699	0.000503605870634392	0.0011236362946683	0.00202371309208747	0.00197446302493598	0.00205827824861275	0.00085144618708169	-0.000179923120856823	-0.00117878546657505	-0.000742234454719077	0.000102014212513685	0.00139927564203642	0.00435462220198714	0.00444812199890261	0.00425583148705318	-0.00147932722768159	-0.00182467152009829	-0.00132047020898575	0.00173347754691765	-0.000653224066098105	-0.00310993886219399	-0.00424032170329353	-0.00127056815225324	0.000697494405625478	0.00365512677569781	0.00471559105126734	0.00624461216571593	0.00675752933441158	0.00709098653416464	0.00493813240917205	0.00311698365404423	0.0018561923363672	0.00190340924752129	0.000492615473006905	-0.00259728661128343	-0.00107928025145542	-0.000586841409230638	0.0015483694240578	0.00187219604474566	0.00200440123280362	0.00249645342905402	0.00152364154038182
0.000547892675261997	0.000246038163069337	-0.000126099616623436	7.18501772799597e-05	0.00109086086614995	0.0014541356243293	0.00104734848899525	0.000626293691385289	0.000152096789198547	-0.000494378658136732	-0.000332819006790509	0.000316439014095579	0.000444924310189966	0.00064266411728922	0.000710618907347637	0.000817706840497275	0.000911736671699651	0.000791005160349039	0.00100452642536175	0.000151407327320458	0.000862865330241554	0.00105943659782223	0.0019883137511307	0.00173581596019569	0.0014784030245728	0.00128045578559875	0.00155808846045457	0.00169275231379847	0.00121170771836649	0.000774468578873299	0.000758078480013404	0.000611935215565184	0.00128605758174244	0.000621355580721405	0.00105988623699903	0.0012188209823232	0.00182997790963336	0.0010495201221632	0.000761868206712436	0.000755922289973938	0.000808603627237212	0.000733166840141235	0.000677712552894355	0.000559967441680165	0.000935064567646393	0.000389230313794218	0.00121315292834514	0.000790945999540625	0.000633222489443219	8.68456253741471e-05
-0.000538122880935543	-0.000537735184601327	-0.000192758007143551	8.69742234845635e-05	0.000517852156668101	0.000211941722526654	-2.02410019227146e-05	-0.000221758953374632	-6.80980648185236e-05	-0.00362625641474442	-0.00292775133584584	-0.00251928660551505	0.000430425228091515	4.916586803549e-05	0.00092536128664725	0.00122739225929341	0.000831104719659466	0.000602454809569329	0.00112638307082016	0.000970065453177586	0.000457744463050802	0.000896393185452317	0.00100561544980146	0.000586841551171157	0.000122055617678264	0.000449334345346122	0.00104669136116744	0.0014513465215146	0.00124896829696376	0.000389313093505031	3.49576788371407e-06	0.000183919654892366	0.000263855161580912	-5.06695858961746e-05	-0.00014209943583167	-8.89381692847889e-05	-0.000114240003644312	7.98257582790804e-05	0.000654188693866765	0.000981103258938496	0.000500175963151598	0.00026159163612081	0.000628329430700138	0.000578003426024804	0.000687145891414035	-0.000688003581195509	-0.000224197718599772	-0.000763539329221497	-0.000655895897655813	-0.00113014233708377
-0.000866615029714164	-0.000449556908080267	-6.9562152886238e-05	-0.000260368194009391	-0.000254092010070759	-0.00029163788911168	-0.000352612016046442	-0.00028880983781851	-0.000864314826823892	-0.00545166934695083	-0.00444506698471919	-0.00392286497567509	-0.000152507678613603	-0.000567285099984567	0.000301404731075334	0.000904959153847109	0.00144622797606268	0.00170083517344202	0.00152675622635951	0.00120896656305918	0.000439791002924042	0.00117763628774329	0.00168328698188576	0.00182419491222283	0.00175384263324227	0.00153960559057921	0.00156462868214707	0.00186109252052435	0.00172882740517917	0.00135859097551764	0.000931887626556965	0.00130395679220275	0.00185612613530903	0.00123873370421305	0.00102262386995121	0.000903056810232232	0.000909055244962839	0.00126704953194593	0.00122393379337815	0.00149220455418357	0.00125410932579393	0.00118253144720605	0.00084891411015921	0.000365732146000609	0.000824176035153949	0.000154557271323127	0.00128869421205138	0.000716558890972429	0.000601254929584101	0.000225900664173242
-0.000864994125760806	-0.00042065844290407	0.000532410371186861	-0.000120017011164928	-0.000436346787836911	-0.00067258086375035	-8.55549602328214e-05	-0.000103370794832138	-2.16520610124482e-05	-0.00488618308755453	-0.00374308283014197	-0.00384396887102074	-0.000485496077219756	-0.000693462840669786	-0.000173195821559985	0.000379231739738876	0.00126893285553123	0.00136260059646906	0.00133730304871321	0.00113805994957483	0.000454339792592328	0.000430072903334692	0.000705217786710035	0.00104367938334945	0.000797372725593949	0.00117827680853035	0.0017300834084457	0.00192961433456897	0.00120555181482385	0.000509592836571048	0.000650378442568654	0.000622223887653719	0.000541046997572125	8.61423384894839e-05	-0.000214658293736022	-0.000191209436078792	-0.000310498689813543	0.000337286783349884	0.000346429058640837	0.000522545590264944	0.000728662102270652	0.000430986006694874	0.000202911637022097	-0.000373420751657958	0.000403390583873278	0.000388596350659146	0.000147140481760097	-0.000321266978916545	-0.000416218004088697	-0.000642884437363166
-0.000733871461266777	-0.000521616873447644	0.000257748284293614	0.000435136943627234	0.00057596351365869	-1.25368111963545e-05	0.000310700869889128	-9.05455321126115e-05	-0.000589995753389406	-0.000739905012081843	-0.000545832124744386	-0.00084830518533173	-0.000868597796827236	-0.00113085709276238	-0.000337642543067273	0.000622284723360259	0.00135393535487512	0.00093891603847129	0.0011780254602589	0.000806824374440608	0.000899698327218711	0.000937913540972096	0.00144833272685798	0.00153790281533436	0.00162051583120139	0.00188141828932514	0.00201764419808312	0.00167267834747878	0.00149795024962564	0.000870221085381316	0.00110245314835517	0.00105737207297008	0.0014528164007555	0.000849755249676145	0.000544883933687851	0.000552674566190418	0.000690105038970762	0.000550522549202221	6.03032876527937e-05	0.000293607540920777	0.000665171483482424	0.000534855779228301	-0.000113654499002502	-0.000636963644096573	-0.00028711390410669	7.0743098006202e-05	0.000731782692973946	0.000957068697922731	0.000678403632894365	-0.00038309036436594
-0.000659371112552343	-0.000245783521777846	0.000898087955251881	0.00188072420018613	0.00135875116958764	0.000522399448306347	-0.000242282473706816	-0.000886147152295755	-0.000162823262624585	-6.75635168231161e-05	0.000758713323179693	0.000603149721963357	-4.56605617488731e-06	-0.000495562101409834	-6.18750517983938e-05	0.000806981417431081	0.000918223325040189	0.000365074081365372	0.000320935803297087	0.000268092086079819	0.000402569827014903	0.000585441336337094	0.00109981799422763	0.00164928830997271	0.00162830774116863	0.00188168099283813	0.00197652888402901	0.00184551681958756	0.00100073195784937	0.00047843257760908	0.000229190987349427	0.000523892350299467	0.00165993418957194	0.0017551451362229	0.00147296394904036	0.00122678412933284	0.000713101219924074	0.000128604242249499	-8.68748651211079e-05	0.000123588064300039	0.000162868002276245	-0.00042444609727152	-0.000882775440425849	-0.00123638986880717	-0.000817674818716137	-0.000589652654766332	-0.000370441987921473	-0.000128566542847592	-0.000117710875160953	-0.000451345188293897
-9.98970277289047e-05	0.000357079139679429	0.00127714150286292	0.00180134356737534	0.0010810785526697	0.00132779979029377	0.000734220265898725	0.000399839260470338	0.000416382711867206	9.21424197301161e-05	0.000415192767718325	0.000375154697040826	-0.000528182928314641	-0.000104928222985299	-0.000356891153655766	0.000675712752918975	0.000899668065500015	0.000447647353887013	-0.000411017700897698	-7.01608012201271e-05	-7.14462145622409e-05	0.00106555616459194	0.00212282629588111	0.0023489089845762	0.00235881853353789	0.00194723471707331	0.00180296134863728	0.00202412755840362	0.00194613288959876	0.00176466843664366	0.00178943507008139	0.00103118208839365	0.00150161211630496	0.00118405225470525	0.000954808749363713	0.000907854172677248	0.000398494771484121	2.78253948508483e-05	-0.000672308706998785	-7.91389932708558e-05	-0.000568993808343117	-0.000159307736620594	-0.000464372091715037	-0.000364962516117259	-0.000570589304943534	-7.06369832740287e-05	-9.19270675743458e-05	-0.000167971899466586	-0.000518130643966822	-0.00122048145929332
0.000621279273498268	0.00171232301581319	0.00175665964156305	0.00147257929023326	0.000904209140143516	0.000814343588282312	0.000181849764688592	0.000418665030252055	6.6927566520775e-05	3.82861840130035e-06	0.000468577363478155	-8.78099692617701e-05	-0.000555144529941685	-0.000727420349832255	-0.000349422640967529	-4.23259247425955e-05	0.000162035464354776	0.000654680205496742	-0.00079620268150586	-6.09095723866162e-05	-0.000470296178001673	0.00120368927133056	0.0020817383763472	0.00158015561232145	0.0012415402089354	0.000670380842478549	0.00126974140550495	0.00236864402532409	0.00231869728571613	0.00140421233329511	0.00158027444492415	0.00122440503590198	0.000966031730726004	-0.000252651909950792	-0.000420442466210016	3.72350293038153e-05	0.000373815346301406	-4.58906473305508e-05	-7.25839813762565e-05	4.71955349119011e-05	-0.000312827820181632	-0.000442420479430815	-0.00106819461173953	-0.000630965180977858	-0.000468653585536981	-0.000323068913808125	-0.000304624680142088	2.55528135856185e-05	0.000359440632485901	0.000437429254624634
0.00236826657709536	0.00220376350520194	0.00147741307461551	-0.00034775847354391	-0.000371751133718401	0.000653210212703425	0.000407146699057356	0.000844387002462795	0.00067699359577637	0.000467872401695368	-0.00134199651069816	-0.00216198004873572	-0.00273446684292837	-0.00300299695745052	-0.00656488090534886	-0.0117238461911719	-0.0103642608087647	-0.00658788971900839	-0.00425257488894436	-0.0032878140652394	-0.00328024642129254	0.00111205735487189	0.00109300950495379	0.000650815250322522	-0.00034731121896783	-0.00014739188680775	0.00148973064448587	0.00271450750777202	0.00261961521758672	0.00166952005737358	0.00115063707187865	0.000552759985994889	-0.000271616980158079	-0.000199965093783477	-0.000854997254991693	-0.000686083154358483	-0.00130503082772363	-0.00122704728705548	-0.00097081223063734	-0.000106499788414172	-0.000224042151790699	-0.000247139905379571	-0.00066926186858928	4.91542289129134e-05	-0.000127341965212018	0.000118553774740327	-0.000466677830285559	0.000456295505842436	0.000725350062195024	0.0010606198707667
0.00114655097337547	0.000391777578352259	-0.00158817559231498	0.00150763275053277	0.00141341149834617	0.0045748073756608	-0.000502510089825965	-0.00304233594268273	-0.00239595874657486	-0.00386911028420545	-0.000535381981121171	-0.00236006897273606	8.42167166294467e-05	-0.00420586212212646	-0.00285008358444487	-0.00269401044515262	0.00031668093751655	-4.28156763101348e-05	-0.000459876949023553	-0.00243424300019678	-0.00236492646118503	-0.00167382238806375	0.000710617658271068	-0.00101923234318482	-0.0015278760235038	-0.00192184783195467	-0.000520190768662873	0.000992293565593261	0.00118902045675922	0.000737379805080495	0.00016302535753586	0.00101439790587618	-1.12553154125802e-06	0.000491626374692725	0.000248167554738771	0.000600073303149645	-0.000256047638156556	-0.000460371072359086	-0.000688449217649674	-0.000809236284519509	-0.00142287739802096	-0.00216781042589156	-0.00247276372672377	-0.000873784473728389	-0.000848172272229526	-0.000238835874018962	-0.000644325701395389	0.000608372849189849	0.000510043213838552	0.00132295490616291
0.00241234319620209	0.00127521877658948	-0.000225803037484119	0.00358852555881884	0.00302463749289281	0.00658374911534584	0.00122015826073104	-0.00206707413226059	-0.00178937270141724	-0.0030330314293783	0.000994771506401702	-0.00053710425899336	-0.000771624176032318	-0.00517016490377587	-0.00268336212417645	-0.00225592301234032	0.00104222648019465	0.000410081546397193	0.000634816878907582	-0.00248602046023364	-0.00236453828225305	-0.0023671749693382	0.000420150494561972	-0.000469381399743367	-0.00119649124049576	-0.00152030681821122	-0.00133564788031851	-8.73017086505238e-05	0.00162658177284294	0.00270092700793779	0.00163054778966685	0.00107134657129757	-0.000487349337803085	0.000324129351427263	0.000112414591790853	0.00115427966303545	0.000491199815044347	0.00159725882034994	0.00128726430326069	5.5593559284345e-06	-0.000862568277122914	-0.00101233210355935	-0.00131808350754306	0.000459360995236167	-0.000490634011746607	0.000555147993290353	-0.000308699735672869	0.000119171925701557	-0.00131721721616612	-0.000320627111055873
[truncated: 188 more columns]
