# Supplementary material for: Performance Comparison of Centered and Tilted Blunt and Lighthouse Tip Cannulae for Drainage in Extracorporeal Life Support
Source: Cardiovasc Eng Technol. 2025 Feb 10;16(2):238–50. doi: 10.1007/s13239-024-00770-x (PMC11933157; doi:10.1007/s13239-024-00770-x)
Supplement: Supplementary file 2 — Supplementary file2 (ZIP 41,511 KB) [file 13239_2024_770_MOESM2_ESM.zip › avg_velocity/rc_1.32_mm/Lighthouse_0_Qc_1.3_Lmin_Qo_1.3_Lmin_rc_1.32_mm/U_ms.csv]

0.00225984636184416	-0.000359402478874333	-0.000380216352732645	-0.000526201836099697	0.00118203987879987	0.00188325431832944	0.000395423292200477	-0.00487970347446374	-0.00301583752135802	-0.00519456166860859	-0.00262199856923315	-0.00584207546761822	-0.00440013699082278	-0.00303799403897581	-0.00160007778744988	-0.00296317492024329	-0.00102014893828177	0.000136502891487198	0.000129473202108203	-0.00375592345082568	-0.00233366127979125	-0.00487074208817049	-0.00265273184272518	-0.00212927431301231	-0.00373656571636601	-0.00317262930549912	-6.05128770234835e-05	0.00382515675591697	0.00107655314825952	0.000765626763273446	-0.00303227372249857	-0.00322404643533386	-0.00234989859387625	-0.00133592985935401	-0.00200144046712497	-0.00262555701805015	-0.00169969127479758	-0.00191548128868149	-0.0025029315375753	-0.00392999413696996	-0.00328768115213721	-0.00420910659851492	-0.0120768176857773	-0.0144453788178382	-0.0156677018985922	0.000431595925105988	-0.00283139660410286	-0.0034850639788306	-0.00358147662230544	-0.0045026824015356
0.0121038825633262	0.0063230320315402	0.00449992216942253	0.00280919443841409	0.00308953962498044	0.00299763790798283	0.00194050682162629	2.21111534278349e-05	4.26732815812455e-05	-0.0022081012642457	-0.00368519948640147	-0.00510689832390318	-0.00471441041841652	-0.00515728141705536	-0.00527706757615982	-0.00695130380600141	-0.00592595013598445	-0.0051103697347938	-0.00576972307639313	-0.00806435985436658	-0.00710756515842216	-0.00799644483604165	-0.00789815221877776	-0.00810216241864247	-0.00899758368058343	-0.00795732375789456	-0.00512928819173458	-0.00245503058667095	-0.00441892244949703	-0.00539492953280943	-0.0076745760860998	-0.00800041451493096	-0.00743031586997427	-0.00681430900545077	-0.00654911142721523	-0.00708487647740971	-0.00625676551040556	-0.00746948248263993	-0.00716133205677648	-0.00845243250128597	-0.0072665911715002	-0.00739402582387128	-0.00969012379432584	-0.00995369535874933	-0.0119470602051972	-0.00465313225488957	-0.00763167604034503	-0.00770175775230785	-0.00739044716272432	-0.00845514697177567
0.0257748995983377	0.0219788037727153	0.0184293438500767	0.0134878772864961	0.0108708142162213	0.00775307169138511	0.00614756873857367	0.00375763661611653	0.00295047584264536	0.000708073857061699	-0.00119320991634849	-0.00244214897356529	-0.00364411048811962	-0.00494586027557702	-0.00671161316617566	-0.00823942701973205	-0.008970785991868	-0.0100940099777161	-0.0116040408984855	-0.0123174176249573	-0.0130725070079645	-0.0129560877631404	-0.0137088185489276	-0.0140818459550187	-0.0144730069437554	-0.0138480675920284	-0.0131902222265053	-0.0129049676012599	-0.0139276443298605	-0.0148575016108424	-0.0150912331050732	-0.0153052294166157	-0.0149587672574458	-0.0144330291126343	-0.0143240567771514	-0.0145852551528697	-0.0140844825853276	-0.0140110804304105	-0.0141138713130573	-0.014783503192192	-0.014079758861624	-0.0128101928378246	-0.0130011415291696	-0.0121027888548493	-0.0135629930041376	-0.0104904894777082	-0.0135626193599148	-0.0150593623202601	-0.01551247075046	-0.0181003253574647
0.043003122789496	0.0406841057401782	0.0362898112766197	0.03230379622585	0.027679958336633	0.0221871025350398	0.0172689206891	0.0136796792106903	0.0106307991571448	0.00821952446078338	0.00511481338146491	0.00206208480945736	-0.000692660394138394	-0.00309335737073797	-0.00592671025585301	-0.00834430891333189	-0.010870794713594	-0.0133059558134573	-0.0153489761659558	-0.016531722000122	-0.0181001160803631	-0.0191274681025622	-0.0203529595511984	-0.0209795417224949	-0.0215742337199035	-0.0219768527151142	-0.0217131664627512	-0.0220107116607801	-0.0220296204657656	-0.0230932591558833	-0.0230480994738387	-0.0234353813701255	-0.0234565061504971	-0.0234387018130798	-0.0237336986110266	-0.0234319852160981	-0.0231437695980693	-0.0226872117577593	-0.0226517641570259	-0.0227736143583847	-0.021657408082136	-0.0196315600343106	-0.0151642821403667	-0.0141406412949833	-0.0164595075466935	-0.0202478767265995	-0.0220753424309831	-0.0241909353528401	-0.0254423270286767	-0.0276709024747301
0.0614941280992777	0.0603271684638382	0.0553209432132589	0.0503787275727821	0.0458310685356954	0.0412870085991905	0.0355806689481055	0.0297841871314754	0.0244477454386897	0.019612799358451	0.0155683105481572	0.0108301090818797	0.00665917693180101	0.00254702666572574	-0.0017757943306908	-0.00522956882791075	-0.00897580063685984	-0.0124873661597066	-0.0150425360949609	-0.0169994993016696	-0.0195262474931755	-0.0222660824697648	-0.0242623674301267	-0.0259283040571519	-0.0270199819897066	-0.0286540479738593	-0.0294715311160983	-0.0296842449382732	-0.0297184712827791	-0.0304837381984483	-0.0301800034853617	-0.0309657784782345	-0.0312639775678475	-0.031647731021543	-0.0319036888965152	-0.0314023473745959	-0.0310779298839146	-0.0305485567559582	-0.0300300871580314	-0.0295779563573517	-0.0291859896006755	-0.0292749029019812	-0.0287594317123588	-0.0291605295026369	-0.0295532494524844	-0.0303190385389357	-0.0302328870594767	-0.0321881055049349	-0.0331097917812109	-0.0343910895863578
0.0828317848149734	0.0812183292755269	0.0758145710991979	0.070155410148879	0.065184613365451	0.0601894901345232	0.0533474710466994	0.0467811611409793	0.0409485237810821	0.0343186330391796	0.0284660756900381	0.0224268724628396	0.0171660742793221	0.0117355291449808	0.0057731676321375	0.0012346559234243	-0.00382231255179272	-0.00784954065685796	-0.0114431732923348	-0.0145566480064151	-0.0182134911552595	-0.0221760605562276	-0.0255731622920074	-0.0281383419578419	-0.0302059202344386	-0.0320016811676404	-0.0335112322726786	-0.0345218279894782	-0.0351671377928814	-0.0364212367854055	-0.0362378228361951	-0.0374070971524579	-0.0376748610720572	-0.0382623812692389	-0.0383404858000056	-0.038078842554312	-0.037808561546709	-0.0374441184193396	-0.036682635865018	-0.0363258994833043	-0.0356334352225755	-0.035827253355069	-0.0354993183512165	-0.0357199095315513	-0.0359566367372166	-0.036020599506948	-0.0365711506429708	-0.0376475905510841	-0.039017075631781	-0.039544975729417
0.101703311677992	0.102278845111878	0.096527166763365	0.0908754735308677	0.0849422497381399	0.0789901835685896	0.0718688579013666	0.0651321748032517	0.0579568870126843	0.0503477048825713	0.0437694453735829	0.0365503772789367	0.030188338062322	0.0241189841706866	0.0168673982127884	0.0112393608440015	0.00586104357535262	0.00130659029982027	-0.00378402903626148	-0.00838909233944814	-0.0137842975207459	-0.0182812852686502	-0.0231650478729184	-0.0272131242582238	-0.0299952175958686	-0.0324614846482511	-0.0343416895732417	-0.0361675034590268	-0.0375148107878042	-0.0389566834325869	-0.0396955733712396	-0.0410917324820716	-0.0418169477291614	-0.041986387066492	-0.0420461486239591	-0.0422583860937517	-0.0424442431799552	-0.0418832968596783	-0.0410504728712855	-0.0400376486031699	-0.039708303732528	-0.04042562632027	-0.0405303601982964	-0.0406756472775326	-0.0404435583473784	-0.0406556807317979	-0.0410760261106927	-0.041652572886333	-0.0424921146640078	-0.0429583716122657
0.117340107675033	0.120582186744915	0.115303070683182	0.109958398427449	0.103312893036131	0.096982990572474	0.0887133988078057	0.0823945156124782	0.0745775813897564	0.0663273931779472	0.0580360467576592	0.0508678856586217	0.0440175485724902	0.0372556953324295	0.0296650338567581	0.0233508417104267	0.0166030725467743	0.0109051453696066	0.00491856306978632	-0.00142967231778116	-0.00751194120693233	-0.0125240643699667	-0.0179129039164106	-0.0230926936932428	-0.0270828287662997	-0.0296082046768658	-0.0325677817456039	-0.0349811045868816	-0.037150911661669	-0.0389371245684116	-0.0405433763710143	-0.0418492443071441	-0.0431085069822053	-0.0440386623382775	-0.0450032741528253	-0.0451474963375102	-0.0453107273100822	-0.0445260280560165	-0.0435698627811106	-0.0426588563933824	-0.0423032130104429	-0.0430132080608206	-0.0429150228641416	-0.0431820457974544	-0.0428331949496745	-0.0432260839790685	-0.0436987288184537	-0.0441357833784957	-0.043164332188417	-0.0385630035106198
0.132484482515638	0.13641037999373	0.131412019724097	0.126017499434192	0.119742219117295	0.113709700067863	0.105757366995401	0.099216231773723	0.0909735233730675	0.083133544738004	0.0742533199768701	0.0662326272716004	0.0586056731948965	0.0509834095142624	0.0435427698561152	0.0361947822125501	0.0291810391127982	0.0227289780394226	0.0161751663370776	0.00939887930755725	0.00279621840647504	-0.00334693774201312	-0.00909272737581639	-0.0147822588848243	-0.0189850242054785	-0.0230334670812046	-0.0266117477140029	-0.0294531421540704	-0.0325936473393177	-0.035253565545367	-0.0375382419596729	-0.038881634285049	-0.0411197634919586	-0.0426307678975851	-0.0445197061388426	-0.0450015856284086	-0.0454796012131603	-0.0453526617060966	-0.0447823740531445	-0.0440107433762365	-0.0437740861756351	-0.0439787783713066	-0.0440874552434048	-0.0442518049911492	-0.0441810636532054	-0.0451079071395307	-0.0455565334287907	-0.046278174755547	-0.0445074884667097	-0.0366293230911609
0.147788034195316	0.15130771380472	0.146958160128346	0.141460436590199	0.135541022360915	0.129311045738912	0.12192694717818	0.114518087718406	0.105790227077245	0.0976395352518552	0.089295073496972	0.0815208313203682	0.0732028242123538	0.0642821855788237	0.0569192322946735	0.0494799826316429	0.0420326335019279	0.035710635138025	0.0293757092006763	0.0226599160849261	0.016197434845765	0.00913466421320768	0.00377958402696139	-0.00174360153961578	-0.00691827765374991	-0.01186012135329	-0.0164750847238117	-0.0196596526747711	-0.0233644597677223	-0.0265493676662251	-0.0296483229155485	-0.0324139604642611	-0.0354083401560131	-0.037519720709081	-0.0393582050004793	-0.0405729640141876	-0.0416469270034642	-0.0423642119201924	-0.0429276493249699	-0.0430687304227404	-0.0436255461035792	-0.0440759712902038	-0.0441397939930307	-0.044278641060581	-0.0446641659319565	-0.045825721863441	-0.0461607726294034	-0.0469924822995559	-0.045036872495698	-0.0376661711328129
0.160942830367659	0.164974082202563	0.160365337870727	0.155282179240605	0.149957952182425	0.144191729245684	0.13652788471448	0.129128740118053	0.119136096053723	0.110900760384293	0.102097930508106	0.0941899835986348	0.085052222442014	0.0769121464332218	0.0694102253185275	0.0619151329622131	0.0553835271160103	0.0491282302925452	0.0430324677427694	0.0367748029540104	0.0297113642074291	0.0230620023489801	0.0172183867699521	0.0124162670748782	0.00722615737065509	0.00252278674516676	-0.00252373839957197	-0.00549084305664246	-0.00919283575297842	-0.0132466163303181	-0.0167001316441499	-0.0203147424638301	-0.0237885500768883	-0.0264381523014932	-0.0293540132800434	-0.0319014699403781	-0.0338290005881249	-0.0356905248349324	-0.0380904291872846	-0.0395501228333014	-0.0407942151327725	-0.0414890665491537	-0.0425429229541793	-0.0431699417912892	-0.0443249568765428	-0.0453349772232537	-0.0463175407094778	-0.0473508862552655	-0.0475684351392874	-0.0447232851234099
0.171586611177587	0.176924835302637	0.173057283468557	0.168579185221727	0.163417780489365	0.157705581448482	0.149646797982906	0.140734784024369	0.131544922833688	0.122067314371915	0.113243407520923	0.104812151863791	0.0951048961326758	0.0872572410704514	0.079747160930831	0.0727308321290286	0.0657964396842497	0.0603232683925796	0.054968464763241	0.0498841615531601	0.0437549965952043	0.037209054018469	0.0326023307776862	0.0276816010710382	0.0233829158960038	0.0195995551157068	0.015486260638718	0.0121472270816228	0.00809267210519839	0.00416645148532014	0.000869866120530831	-0.00256568224882491	-0.00571772810670463	-0.00871248700674787	-0.0125061123860213	-0.0163204074843618	-0.020130975423384	-0.0238002515113528	-0.0269932951849248	-0.0305865191452587	-0.0339460847675053	-0.0361561269264109	-0.0385707406883228	-0.0402653745656442	-0.0425815032389481	-0.0438984700152622	-0.0459006265439186	-0.0468721568232546	-0.0481102436761334	-0.0486478858613064
0.18174215833189	0.188326284157374	0.184694684022738	0.180118110623137	0.174790279439681	0.168516447256736	0.160131838789902	0.151366637544079	0.141050144773116	0.131383413117017	0.121360766886421	0.111554282298377	0.102363955656345	0.0949041650426861	0.0872591882104942	0.0806096099779177	0.0754137835341186	0.070312549091142	0.0652670323202402	0.0610951872655179	0.0569771059864588	0.0521736083612123	0.0480034632429246	0.0435079139770183	0.0404786534814143	0.0379182545425961	0.0344005443578959	0.0312038687954821	0.0273831854369692	0.0238969555303255	0.0216522913535226	0.0185249584187882	0.0150812628907336	0.0122274072086022	0.00739590358338822	0.00354566820877226	-0.000435179099961446	-0.00542664035065737	-0.0111443348458471	-0.0173141516820615	-0.0226709285684984	-0.0271189512658137	-0.0313478850812498	-0.0349889355021035	-0.0387242540155152	-0.0416512071346571	-0.0446455199440365	-0.0463476833684694	-0.0479316549664859	-0.0486826668809735
0.190318875286051	0.197969414398147	0.195601726115114	0.190877526626849	0.1857350461426	0.178721416538488	0.170001774310165	0.160011188014319	0.148304644400829	0.137386426309402	0.127082823781529	0.116839889186502	0.107459297637382	0.100035042059817	0.0927849924093224	0.085744439300418	0.0820141097123763	0.0781745697829888	0.0747535496503141	0.0708630969057568	0.0678255049558837	0.0647906630184066	0.0620394083025071	0.0591837138093374	0.0569677049252131	0.0556623834033062	0.0527984752664983	0.0510077820072663	0.0478903111281958	0.0444874381760686	0.0424066282610457	0.039590399591156	0.0366273269248628	0.033901541902181	0.0300326961383272	0.0258584060729972	0.020798133903807	0.0152151565748202	0.0088797739012687	0.000645742835539344	-0.00653502451199652	-0.0140586384530203	-0.0216750501531516	-0.0276111003222745	-0.0336723480476331	-0.0384391052211209	-0.0424270089892155	-0.0448395915255212	-0.0464947662223787	-0.0475655158202404
0.198803945476776	0.207390236318959	0.206128638722356	0.202573530787741	0.19756691945895	0.189436592095346	0.179050296922975	0.167319412440828	0.154221424668286	0.141700568381158	0.129571561040076	0.118556558137133	0.109369872326195	0.10134346421559	0.0942795478391616	0.0885309041789503	0.0858749164762069	0.0836033992822741	0.0814490349669332	0.0792781233678015	0.0770125369313598	0.0750335168208896	0.0742872840152963	0.073359903312494	0.0720026209717874	0.071896979497693	0.0703055775405998	0.069499078664158	0.0669835233342362	0.0656570735118326	0.0635472336379366	0.0623846500003165	0.0592799973437158	0.0563474678925594	0.0532481082546969	0.0491407070912902	0.0438605773471446	0.0386945621880008	0.0315161316923973	0.0231313736770323	0.0131610686090518	0.0024724989792673	-0.00866170012120662	-0.0175412608278154	-0.0260267264364384	-0.0333886085522662	-0.0383565634593946	-0.0418406687151822	-0.0441315536077989	-0.0453181136108216
0.207166944379589	0.217675735866563	0.217564271509772	0.215553659300504	0.210676259435503	0.202053455161228	0.189643860823711	0.175118459716751	0.159175658753182	0.14427529116231	0.130355558114393	0.11756489785336	0.107015109033291	0.0990154963687418	0.0923424513372263	0.0881678899383997	0.0871768807641768	0.086451141955288	0.0862938801493115	0.087021913511858	0.0862581459422815	0.0855059990997905	0.0852943063693226	0.0855560309753219	0.0857674009614371	0.0859715903186253	0.0857422544383937	0.0855798398793003	0.084945712802928	0.0845739052904353	0.0837784066906811	0.0832868532166391	0.0812633210135492	0.0792720460993066	0.0761596632484763	0.0732946279903933	0.0690075703272009	0.0637463426316722	0.0556194916468776	0.0462682150731939	0.0348737710682456	0.0222128347046655	0.00852057241016956	-0.00375776754205146	-0.0159190558476591	-0.0259016264785038	-0.0326601346915121	-0.0373607821881391	-0.0401467885987941	-0.0414826851305142
0.215492909354425	0.228237403802238	0.231547042414609	0.2310781921279	0.226293873789492	0.215884667799196	0.202199502871318	0.182915401787668	0.162600344812035	0.143832467798909	0.127474814951974	0.111828742971673	0.0996555786731505	0.0917689131896078	0.0867217778425771	0.0849532860109432	0.0861320896459047	0.0877572595931791	0.0893645565606011	0.0926512212482922	0.0940527103107853	0.0953493884215504	0.0963400905216538	0.0976192261752591	0.0989345576832397	0.0999195569255497	0.100117140172256	0.100422619731758	0.100539087151194	0.102091638511994	0.102343691603282	0.102512076436107	0.101738789540444	0.101894642785484	0.100257195494282	0.0977054131966243	0.0939792066400089	0.0878682068322704	0.0796295360432366	0.0694908318632147	0.0566242777950016	0.0409273366604344	0.0258571820347355	0.0117681797510065	-0.00417753669921447	-0.0166143533263161	-0.0255170075566862	-0.0310046379883928	-0.0339037974505839	-0.0349864450705293
0.223563371089773	0.240152012032972	0.248375596446815	0.25183162495948	0.247702553595063	0.235085225929473	0.216173414927692	0.190901841264897	0.164283751194286	0.140982474091201	0.120344138697554	0.102562906272849	0.0879613084008651	0.0787458362009851	0.0758607037551137	0.0770263531943963	0.0815042024207788	0.0870889615574916	0.0920204040261113	0.0981143710283188	0.101587041839759	0.105601161851426	0.107185670722696	0.109889893106892	0.112848674059646	0.114049961016077	0.11540002764016	0.117150255417423	0.11832545265606	0.119525479152292	0.12003847399084	0.120590861241031	0.121256838293736	0.122890165591039	0.122528740232661	0.122825537574482	0.120191185694756	0.115719163921554	0.107057011464301	0.0952213026880173	0.0798331541749991	0.0616093142784233	0.0438403727955472	0.0265526686633284	0.00755548103538346	-0.00651652693708337	-0.0162632200465989	-0.0226197197505697	-0.0247262826436984	-0.0241127952801674
0.229829919964019	0.254229730925453	0.270731696685454	0.279988753681848	0.276715336444758	0.25912161599077	0.232113510504964	0.198009256590907	0.164505750481348	0.135350740307413	0.109828753761193	0.0884816786958968	0.0691176713736927	0.0576505595005212	0.0560787634750796	0.062956112665275	0.0737742547703667	0.0850619347788185	0.0952873660071046	0.103784902095542	0.110953182424616	0.116599779197606	0.120914330114834	0.124424834490359	0.12813622137802	0.131005580201094	0.133959070690039	0.1356974971351	0.13775720026781	0.138832714666961	0.139884328894381	0.141551795640203	0.143525110593443	0.146208065916092	0.146981659687157	0.148592474536796	0.148154972551849	0.145883816596538	0.137873366659793	0.123862072353408	0.104985538794066	0.0834107948831607	0.0616334655713222	0.0406471623134771	0.018681361143966	0.00419304023759128	-0.00574827949761532	-0.0117516985263333	-0.0116464352101702	-0.00689294504668581
0.232930879129592	0.268898131541466	0.300709487761179	0.32223237393049	0.320791100728908	0.291931077303532	0.249611963037377	0.203794993283127	0.163657151621082	0.127286202374471	0.0918761498764217	0.0604104995851804	0.0319985363902726	0.0195713761186345	0.0257615761243957	0.0431462521457352	0.0657558976111766	0.0850739778073364	0.101468172729961	0.113241361987713	0.122579069842625	0.129050252177555	0.135102995394764	0.139173362800523	0.143478245581225	0.146437069854225	0.149048866988013	0.151830874309703	0.154123800420538	0.15576312064528	0.156840647789382	0.158624170270359	0.161460734304229	0.165373429298477	0.168634181381754	0.173280652879063	0.178693409544937	0.18058998835918	0.173156604019061	0.155140914386638	0.130433030413699	0.103869537536703	0.0787237047500631	0.0524134905923508	0.0285859596745484	0.0146327671299751	0.00525968264458875	0.0013877098743202	0.00611250176553673	0.0175617469326268
0.222075808246061	0.267983918178034	0.314635099531192	0.354755441431787	0.359756198934849	0.318296171797807	0.26056571627845	0.205757168744418	0.15410648611857	0.106189018220533	0.0628878591188118	0.0236333618799572	-0.009239396984098	-0.0201760505940435	-0.00444715984089898	0.0273362604122987	0.0580897956863438	0.0815071014139434	0.0994988262633096	0.112446994795837	0.121589410636292	0.128228785786914	0.13331029225778	0.136020804139936	0.137699760573356	0.139238465693281	0.141828624960109	0.145474278341672	0.147188394094631	0.147638664282209	0.149143211331018	0.151706943629378	0.154382591825708	0.159042943288958	0.165682688904334	0.173390697064182	0.185300996605291	0.199145931626836	0.203539428810498	0.183196999201883	0.150890209876304	0.118382023986805	0.0902936436155493	0.0620335476920208	0.0386086803955285	0.0256769889713992	0.0160480772530945	0.0128211400571461	0.0233466241466146	0.0423420765517119
0.207373006499988	0.260271606069374	0.314397317253259	0.364516101829051	0.377809980377937	0.3291600879319	0.258349400206653	0.195594060588986	0.132388926028987	0.0769554237001005	0.0366025183621957	0.00232988909694039	-0.0275198570105694	-0.0415791035651623	-0.0206902866740438	0.0201131444863134	0.0545130767966904	0.0800806982702013	0.0975147181245992	0.111255665846861	0.118945874864315	0.125510115220488	0.128319555585046	0.130660384378461	0.131251624694711	0.13151672700247	0.132850029344096	0.135779726315415	0.137252935651225	0.137215912226848	0.13808497899515	0.141177150367686	0.144014285655369	0.148983501533682	0.156912303451374	0.158672587827977	0.173020200911759	0.193084461849729	0.217456294234105	0.198860779312317	0.159571113811671	0.124621047613622	0.0948470468718969	0.065853291006863	0.043110822599836	0.0318116142391889	0.0222319907416473	0.0199216402113881	0.0332787966953883	0.0555667932767521
0.172473367623756	0.216635836387629	0.251122583437123	0.286245093711353	0.300405366203401	0.280623994338371	0.218495789069007	0.151559320862121	0.0833418530387314	0.0353753076732145	0.0119274686379262	-0.0148923006853434	-0.0468812541601771	-0.0500504040777284	-0.0129647788379088	0.0300735949930895	0.0529179136713307	0.073707129281986	0.0841233570129926	0.0952085105542151	0.0989732988717808	0.100107078661775	0.100043042650735	0.10241733042982	0.100966362662388	0.101428217864816	0.10021708997347	0.0998868115884214	0.100630918579246	0.0985154456822924	0.100296761357241	0.103437925969752	0.106279265251734	0.111767521158532	0.121652965809629	0.117045742938218	0.126283891498674	0.144075339212219	0.197251573301688	0.197712987523311	0.160041157136832	0.123676934990801	0.0938367166974206	0.0659026157063395	0.0337221437625286	0.02450292015989	0.0143683252430639	0.02475561070605	0.0406826582591512	0.0617857611340238
0.130332499337671	0.152940928202534	0.132248200179948	0.101259141185512	0.0801887766359059	0.0804251745679548	0.0431525092528681	-0.00471138929962909	-0.029597093942066	-0.0382922446460648	-0.039203204278586	-0.0465650315769852	-0.0484078372191032	-0.0118445956154161	0.0557519499716576	0.0670687752230723	0.0671922103322688	0.0694486500364872	0.0733496581877566	0.083797727889651	0.0870760331324028	0.0897685330749377	0.0924385832791305	0.0970446349709289	0.097265835643853	0.0924810516837662	0.0904363766738591	0.0901493472527493	0.0942434071996493	0.0918480554758989	0.0930773814476618	0.0915878196272296	0.0951561202517924	0.0989150278033184	0.107373777197084	0.0894878608290269	0.086498457316386	0.0676441616633559	0.0664632290909346	0.0955560583880285	0.108859863603903	0.0908189941208029	0.0635570782349166	0.0426964180278209	0.00846567364972685	-0.00054603725718277	-0.0130856129722548	0.0161899146099515	0.0363781201668066	0.0447097485967484
0.0546346026355748	0.0629993480029242	0.0705790583417158	0.0645187214770573	0.0444235592364079	-0.0190883910827523	-0.101972070515467	-0.152360066860931	-0.163043150290931	-0.152945636341169	-0.134857822217219	-0.109047702179755	-0.085552605723488	-0.0652169596793915	-0.0623296580417291	-0.0997310268154882	-0.146321750449708	-0.176880488002961	-0.186996886883312	-0.179270063201788	-0.156075205548783	-0.123351134374924	-0.074176829082702	-0.0473776439451426	-0.0187451440750596	-0.0412731829964676	-0.0453497030411376	-0.0470493165325306	-0.0345532012443832	-0.0287747925721257	-0.0196740895301459	-0.00884878905240038	0.00462568436504365	0.0117270871190474	0.0154618037762694	0.0163110805444553	0.0171635265605544	0.014859440802216	0.0115185577317672	0.00906720241096064	-0.000853093690688369	-0.0084790491306751	-0.0179419488642026	-0.015462380736092	-0.0300230722588545	-0.0347773730162561	-0.0438174268899259	-0.016588469620992	-0.00347028093052939	-0.0169418982776218
0.0233138960126773	0.0443957869556994	0.0578956805575079	0.0467825029047075	-0.0356887751909282	-0.218111408522098	-0.307903924207821	-0.303737505737866	-0.282081049054642	-0.258900090302444	-0.239435225384242	-0.217162372720755	-0.197615050807705	-0.214953744431362	-0.268021707939275	-0.311890291895617	-0.33931874735919	-0.353901930890181	-0.351440236451626	-0.335569115904477	-0.320833618159799	-0.311006725647782	-0.312315942784016	-0.303239073457217	-0.28584457271057	-0.256484495050231	-0.221220979048644	-0.191881039880784	-0.163599989193238	-0.135915446745596	-0.106462211137888	-0.100935309710458	-0.0980049438302482	-0.0930744241169437	-0.0719908635559821	-0.046828269155367	-0.0240641766212216	-0.0230039273287625	-0.0492184282123263	-0.0949864728864369	-0.111030679194467	-0.0925701944177273	-0.0775943809839537	-0.0575968616420356	-0.0435813855692376	-0.0441203105560472	-0.0454093698958903	-0.0617106361334723	-0.0780527655419701	-0.089610628477126
0.0170042553594235	0.0392025377542958	0.035859167034307	-0.026199562410394	-0.251584602296969	-0.403504674981317	-0.407990632701801	-0.3900636725861	-0.36554358724695	-0.338490079729857	-0.310260513735833	-0.286063006735669	-0.278386145889808	-0.310193756639876	-0.356111592847212	-0.383769651493403	-0.397407482324034	-0.40542649348836	-0.402031601510971	-0.395312214404499	-0.384489373216578	-0.37571890583555	-0.368686968601327	-0.353140277240758	-0.332638103314873	-0.304166415949631	-0.271235115592036	-0.241651584833061	-0.210175318923939	-0.181341633271607	-0.158437070863955	-0.146063787437797	-0.130432743069312	-0.112204424750638	-0.0864719414647656	-0.0610719030872512	-0.0495328061933064	-0.0632298112599236	-0.107524582157229	-0.149235068847738	-0.15147556303919	-0.134847053218413	-0.119139972534467	-0.0973856964352827	-0.0794091666875451	-0.070150714983608	-0.0691916497787299	-0.0913505523378885	-0.123307743044644	-0.1361741786493
0.0177201608130216	0.012838990468456	-0.048207693422206	-0.270059598958843	-0.463881651054667	-0.48733764806452	-0.464314417109025	-0.439779067316109	-0.412651981070093	-0.385851010519518	-0.356856719623892	-0.336905785870086	-0.334439246519012	-0.366257332507786	-0.403964410926629	-0.427268544696215	-0.444789480408157	-0.449154717120888	-0.449594890653511	-0.442905922110011	-0.429085044700622	-0.410919448648317	-0.390241890547112	-0.368336297423164	-0.346453933972325	-0.320711205675268	-0.28986895632763	-0.262234780536428	-0.236086886717692	-0.211789080401981	-0.18911784404966	-0.169164826609032	-0.145618806039131	-0.124054543328434	-0.10012197003908	-0.0870479270643691	-0.102969996621521	-0.136318623141226	-0.175516003685473	-0.190407950967311	-0.177727190197232	-0.16028505231033	-0.14539677663229	-0.123846875349777	-0.105761922746694	-0.0954106775996613	-0.0961107966558159	-0.117652407703588	-0.158889622461498	-0.177607972084085
-0.0296698154070292	-0.111966067017452	-0.271672893253859	-0.528069885408947	-0.588109003558684	-0.579539688887764	-0.543105943253446	-0.504988053770714	-0.470544288978923	-0.436715223751087	-0.408344273389178	-0.387638816225992	-0.390677661709366	-0.418094601652166	-0.448033466023092	-0.46048968296681	-0.47448904827969	-0.477781405066081	-0.476342878725817	-0.464901574761732	-0.448908005535218	-0.427734567357451	-0.407163954340457	-0.384267798104563	-0.363400948779843	-0.337009076014316	-0.308062741170902	-0.280288524138174	-0.251066923534839	-0.219665010242739	-0.190004091809396	-0.161159138180557	-0.132377337096578	-0.114099392909033	-0.112021631706035	-0.137582810101945	-0.181763915599216	-0.213109780128785	-0.230164279848698	-0.223603925852328	-0.206721005024358	-0.188537849396867	-0.173154025328872	-0.155412642875268	-0.139321941253295	-0.128997012985663	-0.132339877801254	-0.151410024105157	-0.181790354320358	-0.201283701477358
-0.337593230006919	-0.500138432147924	-0.640293014201176	-0.71207468496828	-0.698698576217108	-0.668182446170202	-0.615969857450673	-0.566424821633842	-0.524266741129408	-0.483933747179153	-0.45157569731252	-0.437235624875599	-0.446089859930229	-0.472790429961664	-0.491163215397584	-0.499260024671484	-0.509165175861671	-0.509823336079656	-0.501340800861439	-0.488127977218954	-0.470050097029346	-0.44837953702258	-0.423974710280629	-0.396360117455103	-0.369726578606766	-0.340369357073556	-0.312187575667597	-0.286394724993733	-0.263146852755515	-0.242317192726864	-0.221173469938737	-0.202672774349708	-0.185032396059883	-0.186324677563065	-0.201476253301703	-0.232516568749306	-0.259644197804255	-0.270576878669397	-0.265426811180514	-0.252828019129897	-0.236064437802605	-0.219371298063268	-0.205710376746403	-0.189314215635318	-0.17386852196604	-0.165071366020169	-0.164791087034661	-0.17685273281189	-0.194618318451846	-0.209407593683641
-0.791254968594239	-0.835076997820339	-0.861278255085695	-0.828584712847755	-0.771938635146498	-0.722702743708209	-0.663209897358167	-0.607760943923732	-0.562484080300129	-0.527002168682548	-0.500497687207375	-0.495384250989603	-0.509410266117566	-0.531779505364248	-0.542917496859902	-0.54734371712442	-0.550139778686622	-0.544829693247535	-0.530564828789593	-0.51498343512957	-0.494209688310252	-0.470493079451292	-0.442625754292317	-0.410585814732617	-0.391091782173238	-0.371149195203278	-0.349719482396076	-0.325098833959117	-0.298776035440135	-0.286419208711328	-0.284121635467893	-0.285639342049345	-0.286419839353054	-0.294090168777537	-0.308253104613099	-0.319963957597529	-0.319899242656598	-0.308250677657325	-0.290132151721289	-0.276199773391232	-0.26196932428579	-0.247768343508321	-0.233278988593652	-0.216061439074047	-0.200315724877637	-0.189233780725107	-0.183791070124356	-0.188977852657643	-0.197960134326999	-0.205389867673082
-0.970783340064057	-0.967147760485025	-0.948938960321982	-0.886250706477741	-0.803752965076864	-0.750900122361673	-0.693181892718612	-0.639029937697918	-0.599615549857894	-0.574905825455795	-0.562513995911067	-0.560098701601141	-0.569863551344443	-0.582010813797643	-0.591485225105996	-0.590360347456323	-0.589582644649167	-0.579292275491394	-0.559658380847811	-0.531910116134454	-0.507169660474416	-0.477675803959872	-0.451076591353779	-0.429099450584574	-0.413162080776258	-0.395846300922889	-0.379328194964507	-0.366488115812268	-0.348937953752553	-0.341035749699713	-0.341507316898287	-0.351294302890101	-0.357315561854918	-0.361669992976579	-0.361616680656931	-0.354716369976045	-0.341078746406961	-0.323875541850438	-0.306246409224071	-0.295019510417	-0.281442832274477	-0.267797939761075	-0.248422642859017	-0.225912420567075	-0.206584224610767	-0.194561420033369	-0.186617467242714	-0.182412611365316	-0.182707249025362	-0.182815766696973
-1.02239497241169	-1.0039123965803	-0.96824679116358	-0.895189545945334	-0.81822207657662	-0.770747900303759	-0.718903761039531	-0.672407368831728	-0.640198843792085	-0.624566307174534	-0.617158398631074	-0.613205254847061	-0.619911796535262	-0.623775781517646	-0.630620215609853	-0.624731583226106	-0.620077951652859	-0.605012494548644	-0.58040490634274	-0.4732786182531	-0.434796517971242	-0.406756595667428	-0.448211034379123	-0.438298036745421	-0.421409443860749	-0.403858004705405	-0.389816107966299	-0.381131675985774	-0.370840751017316	-0.362855570183446	-0.365672284545404	-0.373145898178468	-0.375982150085135	-0.373474199246919	-0.368007771208661	-0.357506301524654	-0.343239559562688	-0.330832781949611	-0.314628089968979	-0.304006940865138	-0.288922996916713	-0.271911084150159	-0.246400978848653	-0.220390985978743	-0.201768074492801	-0.186684257978574	-0.172992549479208	-0.157254768168089	-0.148668716438905	-0.142133605343192
-1.02958231001553	-1.00410225775177	-0.96402408280254	-0.896735742089713	-0.828811649166733	-0.789290230453649	-0.746191455310876	-0.707128098553396	-0.678019612620881	-0.662307674959471	-0.654565309642734	-0.650310005436322	-0.650591442599691	-0.654305282304689	-0.656559296046716	-0.650772288333923	-0.640197817249861	-0.620804788598768	-0.592120226110145	-0.469368368184296	-0.414573569065733	-0.388554887278552	-0.448252632830317	-0.442151930069158	-0.42357067795528	-0.403600114338651	-0.391482914120945	-0.38393270379125	-0.376615500434599	-0.367960528152063	-0.366238610297808	-0.369304873948683	-0.371561396035179	-0.367573451217886	-0.361646951317883	-0.353322064097408	-0.34147517324702	-0.328523870213619	-0.31114940797655	-0.297167866191445	-0.278382784567984	-0.258380590755722	-0.229160098878172	-0.200808085340307	-0.18005724956602	-0.162980045267756	-0.142100142127693	-0.116823555012206	-0.0996786179472454	-0.0878453694543699
-1.01983709297386	-0.995420877975011	-0.955115663090219	-0.892253460231243	-0.840222819130198	-0.807468614466705	-0.767750928380692	-0.733951879655113	-0.706969061241852	-0.69048865823389	-0.67981708691809	-0.672370881204423	-0.669000396381912	-0.668373703979607	-0.670768089343915	-0.665930701290596	-0.653043152232422	-0.629316880375182	-0.601582855049551	-0.485353901136043	-0.409067122175543	-0.379861651636037	-0.451604507206813	-0.437928832620768	-0.415842387886251	-0.398054301522918	-0.386990613561254	-0.379618020670622	-0.37238366850603	-0.362866206808524	-0.360927641420931	-0.358904887761589	-0.362483238257511	-0.356989425663266	-0.350762899132689	-0.34203118435222	-0.330942379135647	-0.317194794445036	-0.295137798507476	-0.276984651575516	-0.255021536232897	-0.231697587680379	-0.20024862059517	-0.169530756705281	-0.148104091957177	-0.127147167235732	-0.098601702311288	-0.0674189831073803	-0.0468593518296412	-0.0397307649964405
-1.01649987287723	-0.991250839028231	-0.951222601989904	-0.892190009299025	-0.848523095539537	-0.816951697148483	-0.777986117224809	-0.745198998173028	-0.717716562275783	-0.700539421178057	-0.686720039367532	-0.677635415006913	-0.672898536852096	-0.672068876490771	-0.674813373872761	-0.67272112394932	-0.658553943155427	-0.635598422114206	-0.606360796170758	-0.547029432568689	-0.474185242227297	-0.438200331279309	-0.449747713014256	-0.42940439815101	-0.407959815768567	-0.391717135650623	-0.380642230441994	-0.371906336904252	-0.364611920934051	-0.358371610616428	-0.356675320633904	-0.353690317589628	-0.354837358910721	-0.346915936168355	-0.33989199472746	-0.33122407942835	-0.319248208988204	-0.302705595948818	-0.278239634403265	-0.257922796812206	-0.232157295521469	-0.208582759243195	-0.176298859075417	-0.143950021574303	-0.118682549424752	-0.0958663306543258	-0.0653985438733687	-0.0388632152600192	-0.0208939989691467	-0.0190884235871312
-1.015068283965	-0.994517236653721	-0.95437521924354	-0.896684034237307	-0.861121951037566	-0.824933560662089	-0.785443930777361	-0.749720349329744	-0.723057784582033	-0.701805890513937	-0.692187194226414	-0.679007403407384	-0.672568033803594	-0.670003758866629	-0.677713317187276	-0.673387575253689	-0.658765444663628	-0.636263543634626	-0.605242672647139	-0.568310335843952	-0.507077742263931	-0.456341267664551	-0.444211965143965	-0.424858996422389	-0.404025699224709	-0.388020499761096	-0.37529987278192	-0.364731390736126	-0.357997445301582	-0.350252181956876	-0.350729069029336	-0.34693916467755	-0.350576402859938	-0.345772668932116	-0.339526573601526	-0.329763834882791	-0.316398359605616	-0.298381464358811	-0.273689754110605	-0.255051339597272	-0.229422900330114	-0.205295866911299	-0.172424111424774	-0.139923631287347	-0.114931625402894	-0.0937127933980024	-0.0642548185950737	-0.0430218049438604	-0.025368170232795	-0.0256557970247739
-1.02973554343602	-1.00836661214247	-0.966294658277903	-0.910811726809709	-0.877613992202909	-0.8369969573324	-0.795804239507861	-0.759288168741437	-0.73144415541074	-0.708811009080636	-0.695185160386041	-0.678428667028905	-0.671456615124282	-0.668727358122947	-0.676878884899246	-0.67136284024664	-0.656565201198138	-0.63299080183569	-0.600605676786626	-0.564129466097467	-0.519532617841353	-0.470004250326799	-0.43960252493454	-0.422306232634428	-0.403741845836269	-0.386737570207739	-0.375566420526763	-0.368063587728112	-0.361524065291391	-0.35376319269101	-0.353379427882071	-0.354473782699267	-0.360210566689723	-0.357406780043151	-0.352133294506323	-0.342162891612937	-0.328449300427602	-0.310863637596234	-0.288552737010089	-0.271726569253505	-0.247702541899164	-0.222908703062773	-0.190957461764492	-0.163234196012814	-0.141122644981198	-0.12128117291701	-0.0910070865146915	-0.0713963775426551	-0.0556238751675449	-0.0555540065934657
-1.0518567854282	-1.03314592580809	-0.986100825022536	-0.927421470106676	-0.895488472025897	-0.849686181362713	-0.803995680469155	-0.76467002052773	-0.732940856129588	-0.708471496386063	-0.693665995763187	-0.675005812542124	-0.669009201094261	-0.667470385572999	-0.672771195170765	-0.664943392448934	-0.651244679923033	-0.627800572873042	-0.596610166113838	-0.562386996391552	-0.527236036922274	-0.484332626666221	-0.437980843970392	-0.41506619592237	-0.403581328368992	-0.391626484259272	-0.382441001394235	-0.375439530386611	-0.36921506338458	-0.364052998288145	-0.366506575574227	-0.371380364869853	-0.374985880027509	-0.374265420667844	-0.369386892546044	-0.358887532410422	-0.346228981385656	-0.328609135842297	-0.308398100174896	-0.293267882510067	-0.270548547426923	-0.246800674947916	-0.217660345312839	-0.195385274459694	-0.174764773239362	-0.156369073692498	-0.127259654132024	-0.109661840482507	-0.0942733152877387	-0.0933171113482354
-1.0725328544598	-1.0576610615394	-1.00762082991286	-0.939936613174352	-0.904155294155903	-0.851028655815528	-0.798776631818319	-0.751901713201605	-0.717462863696443	-0.694077386568935	-0.678193570861746	-0.663189377159245	-0.656637476033064	-0.658470827130748	-0.659601981163076	-0.654367287374003	-0.640796401625353	-0.619201475135241	-0.591224614392415	-0.560140950423794	-0.52740989543573	-0.492154475465868	-0.447941176439432	-0.412746625106311	-0.403243288846679	-0.393790804680065	-0.386479752259038	-0.378308613646361	-0.3737511978167	-0.371702975031902	-0.373687768544604	-0.376387395831595	-0.380722591798628	-0.381365106395775	-0.379039567094434	-0.369674819911266	-0.356179872794612	-0.335573294065601	-0.316057941926681	-0.300973520234856	-0.280181085328061	-0.259596976464558	-0.236552944892446	-0.217488954406922	-0.200067117477617	-0.183690774470873	-0.155575179276104	-0.138410237880842	-0.125568646834969	-0.123394620635023
-1.04994906107534	-1.04403764315037	-1.00761142947615	-0.936614798677138	-0.896432467207133	-0.840119216773603	-0.778390383411355	-0.721654211719164	-0.678665927192832	-0.654829204235393	-0.640834948213443	-0.634301791439963	-0.631640786338581	-0.63681349365255	-0.63600238443449	-0.632459128476454	-0.621187213517593	-0.603490190627326	-0.581660106736916	-0.553323881839155	-0.521315353546031	-0.49290988935329	-0.458579345119947	-0.423734654314295	-0.407029464080368	-0.393514332312178	-0.380272499973507	-0.363351114599067	-0.348282525321802	-0.338101951839688	-0.335616938702931	-0.332221301651369	-0.332454314160095	-0.334345896838389	-0.34297583535543	-0.345925246275136	-0.338887113649518	-0.321993823101422	-0.305255127580827	-0.289052071322738	-0.267762233970537	-0.250907710898366	-0.234947961839369	-0.220438228126922	-0.205635992050824	-0.193045708936901	-0.169211809148001	-0.15030576453659	-0.142202609215628	-0.14166894426058
-0.898933704996881	-0.93440628958939	-0.933444428440167	-0.900156272158551	-0.859585587822654	-0.802118278131327	-0.740317183049458	-0.681008227341667	-0.629200947418578	-0.597602403811641	-0.577902184337758	-0.574725176507898	-0.580276513648639	-0.594625528508601	-0.597497020584128	-0.600614687199175	-0.59544362083116	-0.583342342223437	-0.563797226832532	-0.540692033942331	-0.513305049382201	-0.486521601729381	-0.458857716651982	-0.429065242720724	-0.399688197519105	-0.372502020583292	-0.341402264619288	-0.311047153032915	-0.289271555991562	-0.275057658626843	-0.267938236183266	-0.257253646508865	-0.254036894623919	-0.254614722554686	-0.266421600798526	-0.279181460761754	-0.288799531886455	-0.291655836894187	-0.283880337947837	-0.264416031508802	-0.244196761701552	-0.230953165326109	-0.217687254680355	-0.204865851266769	-0.194830542806335	-0.18713636249187	-0.175662738671557	-0.163364377356173	-0.163548409200852	-0.165685326499839
-0.55154879797754	-0.638504753206295	-0.735426511944627	-0.793644507569846	-0.777798847092347	-0.732375878215968	-0.676666141042458	-0.621035466924042	-0.560864929879947	-0.522693841629983	-0.494845797160153	-0.495283681731576	-0.51860232372423	-0.544727642726637	-0.554697922813087	-0.564370170959078	-0.56436962298351	-0.556817127383067	-0.541785160264331	-0.521709420057197	-0.496602641863765	-0.46963754892577	-0.439202098380976	-0.408732023944671	-0.376495364704384	-0.344013584577439	-0.308483632282705	-0.277714648940639	-0.245601531492042	-0.21891252455984	-0.203965094403935	-0.192121559254526	-0.187484415690708	-0.184545556061439	-0.185642302491219	-0.196318112065758	-0.21549201234712	-0.243172276196526	-0.248652437774888	-0.232994220426954	-0.211492992507262	-0.19578253406478	-0.180011455835676	-0.168967936798538	-0.163976004248542	-0.163280972823195	-0.168256138876462	-0.172119354370904	-0.182974949270444	-0.192665893821629
-0.225283499982501	-0.277600287861732	-0.383340194924191	-0.57722216596113	-0.659234139553856	-0.642926294912581	-0.596741926630636	-0.55251461855755	-0.498445709953904	-0.448698283620473	-0.414840593503616	-0.414074445875413	-0.449369244261584	-0.488487329365719	-0.508905956335508	-0.523195539649709	-0.523969417301814	-0.519457373270109	-0.506411476447434	-0.489955038250915	-0.466171673715405	-0.439373796332625	-0.409301171190715	-0.376032708985816	-0.341787375506945	-0.308681711015376	-0.274137622465881	-0.240599650586547	-0.210920235997695	-0.189145368246729	-0.17793762113326	-0.174058414307653	-0.173694653601913	-0.172223476400128	-0.161765028773947	-0.156036315351085	-0.159060915769114	-0.186598645504043	-0.198948743627699	-0.19686142244685	-0.180029103669476	-0.159514969892218	-0.13800378816651	-0.126093792803934	-0.122668106547018	-0.128711959745627	-0.150994378717512	-0.175623637408307	-0.195793547967758	-0.209408764920029
-0.0790185324684634	-0.0713947429840237	-0.100875897269892	-0.232282367091299	-0.410095244736044	-0.515226796124117	-0.502649196304006	-0.4695184272754	-0.426171394303717	-0.374791830844238	-0.329130512609162	-0.311252814086184	-0.361548777731939	-0.421167705757322	-0.448705073657479	-0.458505730849117	-0.460636025146702	-0.452768709392172	-0.440481973118866	-0.431304435516333	-0.423614699927287	-0.404100902917083	-0.375289841731873	-0.339620160777025	-0.304502747047465	-0.268404406803301	-0.237672098620354	-0.205756364083615	-0.18409614046934	-0.168119562374621	-0.160875563676849	-0.157323345622818	-0.15828011999288	-0.156993270610145	-0.144289350455904	-0.133592922147332	-0.111335696027876	-0.12291859792355	-0.139022530758127	-0.158230863538405	-0.146152168348603	-0.124029441459877	-0.10415450813897	-0.0920525976404414	-0.0875952278192779	-0.0935627810621047	-0.124415727444705	-0.158617919607326	-0.169897014286696	-0.183334656438837
-0.0134829186512332	-0.00460974765259027	0.00233901567360992	-0.0101456641198298	-0.094996693341912	-0.238829880154715	-0.317085337723337	-0.329204224080859	-0.321080191921224	-0.282195362327983	-0.241817739865493	-0.205792441559597	-0.235514300252867	-0.284357403524694	-0.331639379361161	-0.33918824548575	-0.35681089486535	-0.349069552655876	-0.333495229847982	-0.331334580264509	-0.348077784667638	-0.343381927691923	-0.32558366226297	-0.293595562162926	-0.264765180034238	-0.227405573908466	-0.20678296416172	-0.180117152950454	-0.164329185673176	-0.145065344611478	-0.132089200000044	-0.124777987299784	-0.123809361946726	-0.124862242595846	-0.116474096857721	-0.10720632505541	-0.0732845476302107	-0.0670077908196439	-0.0773113295878359	-0.104632234534108	-0.0945507467193263	-0.0693366731040932	-0.0578218878958342	-0.0495230027023008	-0.0463413551775245	-0.0523053187162322	-0.0792199314453722	-0.103385075808435	-0.111431216404859	-0.122971991688667
0.0432159334151052	0.0511043842548868	0.0559778882216804	0.0515678399218334	0.041723491962195	0.00804034008355291	-0.0733347528435043	-0.149295947079658	-0.190789631663604	-0.18093551390964	-0.152488282782308	-0.111541061248713	-0.0937072386693346	-0.05308053429967	-0.0475115967332615	-0.0573483435793786	-0.0872453208488706	-0.0869564009219854	-0.0807908241613493	-0.0759305066391205	-0.0896853662355527	-0.0984543205306452	-0.105733838310396	-0.109002693238541	-0.105695959552449	-0.0874598248816502	-0.0700723537676062	-0.0701012905567227	-0.0595047669690557	-0.0537008719397637	-0.0369337501049359	-0.0292910327670932	-0.0199986720124867	-0.0136855232709122	-0.00993668679665907	-0.00907104780673132	0.00297431779037654	0.00597325760518981	0.0102848090921419	-0.00101790542643487	-0.00447945636210547	-0.00229730761594753	-0.0028252339441915	-0.00579273702829947	-0.00832077676497796	-0.0196869488869782	-0.0361357212450978	-0.00804298046109157	-0.0125689004844037	-0.0236142570551147
0.0998849298261818	0.109276926608291	0.10594663000114	0.0908536875915575	0.105921681854166	0.119765918017371	0.0561527050891342	-0.021030622424911	-0.0873170073971198	-0.118298311272571	-0.123343097873054	-0.108468630310666	-0.0830183975925013	-0.0239881432297352	0.0257613685221923	0.0356148051887698	0.0393353451108125	0.0428886878447426	0.0430992411902745	0.0483412751210313	0.0516398651117737	0.0522999000801344	0.0569022626242855	0.0513792672296161	0.0545002376805761	0.0480834633609375	0.0446820753053581	0.0430649926746595	0.0510490122079767	0.0492033423481214	0.0518304687741044	0.0506633452825296	0.0531912886983718	0.0567125300225331	0.0641641653301071	0.0713145953330353	0.0775190304683053	0.0695645596864592	0.0773095721087148	0.0979130070823304	0.0916561110150352	0.0715543008766154	0.0513018059448943	0.0385210307906653	0.0269117277880868	0.0132108320182851	0.00270614701247286	0.0141330655320388	0.0188535255689371	0.016736724591321
0.13895288463323	0.178975516440451	0.221357496105795	0.247647235116504	0.257533151322393	0.222952553740961	0.145185437731149	0.0496599925633214	-0.0311144800502132	-0.0886466993113112	-0.10698403425091	-0.106893727235646	-0.0901371305458118	-0.075020572328134	-0.0271264614238504	0.00283364286959582	0.0257349095035557	0.0395538501913364	0.0417944744570809	0.0483201739027858	0.050366408413178	0.0543166547937598	0.0592476425701203	0.0626647255566727	0.0666050324388431	0.064666284203474	0.0621989127970756	0.0628102239001777	0.0640133932433862	0.0641555721091324	0.0661089739714377	0.0683617954131042	0.0729602243880343	0.0802022241374737	0.0889631369343896	0.0988280520468758	0.124691857764329	0.151268417799078	0.175791240148871	0.16554628687578	0.136346685065758	0.099248498657749	0.0721078777019105	0.0558554660568053	0.0403674761283535	0.0338512977971852	0.0311766585424535	0.0332348797877538	0.0351309545996013	0.0386732343475224
0.158415953379326	0.201843672467551	0.250838589328852	0.278195848137684	0.278304379009764	0.231325377425858	0.155478617254426	0.0659930565999013	-0.0179429652434846	-0.0831565822236485	-0.104930245978354	-0.108102324441086	-0.0922961940291466	-0.0906856893479306	-0.0570026735050821	-0.0260052929354375	0.00773649207354394	0.0303228244900169	0.0425853783286755	0.0546055019619348	0.0619062218228637	0.0692528484271778	0.0764547695677275	0.0822331498234931	0.0862018900885346	0.0864824098051633	0.0864042576959347	0.0882689264930051	0.0893190798969888	0.0907579332114349	0.0933526091959122	0.0961607515995859	0.0997659856298494	0.106581434020236	0.11496959369692	0.123738789745105	0.145675338307845	0.165355699337892	0.173667769272704	0.157721560629538	0.13289327779705	0.0990839883752772	0.0722344519676301	0.0577374259911517	0.0439673792417599	0.0404141781360799	0.0392220749299599	0.0458644926607748	0.0530782959544579	0.0660590266356796
0.169777783370514	0.210845997245357	0.252831001498923	0.270218284399839	0.26173820574619	0.217259109442824	0.152793776621026	0.0748487968485737	-0.00551525699627801	-0.0746175170077671	-0.0962977997413837	-0.105028262464532	-0.0921113089800066	-0.0962487818605335	-0.0732942270935907	-0.0465800372164088	-0.0127203786400432	0.0122426150564893	0.0263050357133613	0.039283548034596	0.0499541038795329	0.0601729915363305	0.0685300386460675	0.074434682715249	0.0783747919310526	0.081360940605647	0.0838209752769353	0.0879445253538718	0.0898543001226944	0.0932949902021947	0.0962044425946903	0.100186216434357	0.104161945453132	0.110672805556925	0.117528932964599	0.125232968067373	0.141211699626873	0.153370744449022	0.15463405708453	0.139467963868302	0.11869473064656	0.0882861418340439	0.0653188110577415	0.0517234444586956	0.0393787948921982	0.0383442018595752	0.0388877287851231	0.0457114360130091	0.0527611426956697	0.067467732181275
0.175476252646913	0.20536331786929	0.226997713617642	0.231894040001805	0.217461025395492	0.182706797200301	0.134564203888818	0.0716444051724301	-0.000352840426729982	-0.0656969489754512	-0.0879577938116684	-0.0975374112057677	-0.0864695434364695	-0.094423527163618	-0.0818774238595597	-0.0683492326835691	-0.0432613623299267	-0.0214217096613539	-0.00421058482385835	0.0114329831553547	0.02436306116999	0.0360108782562792	0.0447129985236529	0.0525713302949573	0.0589143274244389	0.0638841052452675	0.0684059309091384	0.0750632812367855	0.0798051809916795	0.0851944309733289	0.0893129736158519	0.0929337569461154	0.0967844651246008	0.101943189508975	0.107974804283746	0.11322877930134	0.121347315183414	0.124011663069187	0.119995672991179	0.108395415432069	0.0931416928800847	0.0708817190760578	0.0521040143568735	0.0412676351944976	0.0314381928629927	0.0308010403244531	0.0334773825247583	0.0405022237549917	0.0467840714893855	0.0568886041707181
0.168266681792409	0.188022248530386	0.196645050164568	0.194794239304271	0.178962317703837	0.151990622232262	0.113192469326788	0.060291235880739	0.000589982354204389	-0.058074378561355	-0.0784576146498426	-0.0894383081730766	-0.0799269713793035	-0.0882068225763136	-0.0820342151043267	-0.0778057253639994	-0.0634048237781893	-0.0492357539830888	-0.0357798842836783	-0.0238563788237656	-0.0127448848410163	-0.00259350701913747	0.00717540017907048	0.0153430365229882	0.0229937644443621	0.0297994699807329	0.0363728088377415	0.0441249294140953	0.0501293873622498	0.0560514885255624	0.0604688935173565	0.065729010727039	0.0701403812595987	0.0751634426429255	0.0810111530072167	0.0854234656273905	0.0904403148987293	0.0906263837317994	0.0865484893338579	0.0777161032117404	0.0670483872559357	0.051672221475103	0.0385884537863743	0.0298423267346293	0.0222005530741346	0.0222258645320613	0.0244007991797177	0.0284052008646906	0.0312384249245904	0.0367223451446767
0.156419561537753	0.16986470831225	0.170862780844144	0.16617804385775	0.150095695861155	0.127299716786799	0.0930374514788839	0.0488945012680794	-0.00256867341816277	-0.0509500023652691	-0.0695982902043433	-0.0796029843374409	-0.0736997241315455	-0.0802840682615481	-0.0772508163417671	-0.0775546560908378	-0.0700999159479583	-0.0618440763459879	-0.0521975046437742	-0.0433456356524351	-0.033998308602087	-0.0247214412796924	-0.0167773229012278	-0.00912430925489667	-0.0011456881169591	0.00517068082917516	0.0115027855851519	0.0180128648457613	0.0241414191756032	0.0303518278208487	0.0361575922635552	0.0417685776364529	0.0470613956139406	0.0519839120678446	0.0582407448580562	0.0618432413099134	0.0652042432566622	0.063131578541559	0.059250738406397	0.0522638976906877	0.0451886961629495	0.0354062603867491	0.0261034017681171	0.0186520427619577	0.0134716792047706	0.0131604961345496	0.0144288540174256	0.0153920892360418	0.0170953454889202	0.0202406635932934
0.145911242826261	0.15465996046281	0.15259350749065	0.144657965640955	0.126746314491567	0.106200217043619	0.0747313923378296	0.034832094691707	-0.00800764678181899	-0.0457525721923193	-0.061460238295743	-0.0696570100887279	-0.0667951135613466	-0.0732470143554879	-0.0726121708201508	-0.0738424724058787	-0.0700564294607542	-0.0655087620207888	-0.0598347665261486	-0.0534892320395571	-0.046369291768578	-0.0381278564608276	-0.0303836005815392	-0.0229711295871946	-0.0154719905066771	-0.00964236464200022	-0.00386065568234204	0.00194542057529707	0.00867022580688206	0.0151260443864589	0.0198816396697839	0.0244757375284864	0.0293018884063917	0.0343003607806468	0.0395092525937478	0.0420309854589474	0.043775015573767	0.0417865648500352	0.0387243987948448	0.0334671853475284	0.0282871698284945	0.0214494717507332	0.0152128327814156	0.00899064347050777	0.00536136511372093	0.00432309857529594	0.0049504078794844	0.004454999528045	0.00468952097804156	0.00644708086315375
0.132007335606864	0.137206502336902	0.132737709625349	0.123205114059354	0.105095001704372	0.0861687862096549	0.0560969272626679	0.0203950747226579	-0.015628829528623	-0.0431575646915651	-0.0558081202068834	-0.0627850069462487	-0.0631039161512005	-0.0673839167021053	-0.0675191250392809	-0.0688610806711098	-0.0662156837750441	-0.063845094710397	-0.0610327478582151	-0.0564421266622026	-0.0511126170321068	-0.0443589251164087	-0.0377695219991961	-0.0311388616557984	-0.0243345585769219	-0.0186661829900355	-0.0133290740064809	-0.00764602582940538	-0.0015221729102175	0.00401920557014237	0.00851349304160886	0.0121766839408017	0.0159926053936114	0.0195310237916474	0.0233101813725129	0.0255649951480836	0.0269727391886018	0.0244926077837347	0.021754883122009	0.0180048686549987	0.0146204273038313	0.010178513584523	0.00609219615228964	0.00214778920466882	-0.000379370302073745	-0.00265901989289122	-0.00350977343862718	-0.00440438047297366	-0.00430643549642947	-0.00336709346607188
0.118562498376251	0.120949460904329	0.115010224255714	0.103153270588991	0.0843686883690522	0.0656914210167656	0.0372097739975587	0.00436432213319002	-0.024522342789555	-0.0437411345705444	-0.0536597931611991	-0.0581136282660008	-0.0594350712217529	-0.0611117033507828	-0.0604555856000954	-0.0616060415274832	-0.0603962622697873	-0.0602925579147348	-0.0587166134789023	-0.0554164311994152	-0.0509861825777983	-0.0458552359530372	-0.0403868257438154	-0.0346680184917312	-0.0295575117559482	-0.0246823402719347	-0.0198136797130906	-0.015344809246521	-0.00999062013446623	-0.00520490405098959	-0.000876160728348851	0.0022142221368682	0.0052784185660218	0.00823650122819734	0.0107480903425785	0.0126793923783092	0.0134875324845868	0.012230784626481	0.00958226063883639	0.00752031271681578	0.00568937140010221	0.00304363884309681	0.000879098045453732	-0.00223087914068045	-0.00419484265508063	-0.00645662406363531	-0.00788619531976676	-0.00918554466593922	-0.00986594801364465	-0.00976702586178989
0.101394621509111	0.10182572152243	0.0957159047605313	0.0836435966669904	0.0642230343088132	0.0453508427099546	0.0179455091298583	-0.0105172000149448	-0.0336439869976508	-0.0469562265178942	-0.0540436099771425	-0.0558081364448789	-0.05629984219271	-0.0554757949827712	-0.0538763306622455	-0.0537116691279564	-0.0537073875489701	-0.0544410229631534	-0.0530499666707639	-0.0506463979251912	-0.0472136171688556	-0.0435028991049217	-0.0398782600740058	-0.0352388865678545	-0.0312291131155434	-0.0268547339855803	-0.0228265623734955	-0.0191118121200677	-0.0153127454509897	-0.0114228155017528	-0.00766768998375005	-0.00462462000986619	-0.00189578865976076	0.000257313520483223	0.00183087928870666	0.00336378471901631	0.00381737622957937	0.00394075158181731	0.00255505703576529	0.00150796472101914	0.000949951629960111	-0.000542681953636886	-0.00160329628872334	-0.00417974591823193	-0.00572051300807996	-0.00699359674376734	-0.00923905408419166	-0.0105813334539565	-0.0115302142846396	-0.0117105090625519
0.0809915272890566	0.0802409896262319	0.0735604157573078	0.0612950425257276	0.0430370028559113	0.0238969076395943	-0.000496942103913958	-0.0243891864580777	-0.0415262585988684	-0.0513846371517276	-0.0561592663464117	-0.0566173926294592	-0.0549393745648114	-0.0521468048813236	-0.0493469966287887	-0.0475320762804207	-0.0466605350914344	-0.046981564518698	-0.0460037806239659	-0.0434812370512967	-0.0409260530071549	-0.0382105616244796	-0.027321613371403	-0.0251590842115746	-0.0225116885658936	-0.0246314603585772	-0.0211296125094983	-0.0181146038356081	-0.0160239805221314	-0.0132782646943376	-0.00979259181906759	-0.00731373035602597	-0.00505347827140165	-0.00359375266037987	-0.00243576886077848	-0.00114525616357098	-0.000610806901989748	0.000388671976567786	-4.43347805231011e-05	-0.000386321498345607	-0.000326092899794024	-0.00134504011286383	-0.00203720856955068	-0.00380652127159533	-0.00483428364383547	-0.00624514830344517	-0.00791578969092064	-0.00932118722755128	-0.0107120799760746	-0.0104944111239258
0.0597649199244617	0.0553130103279679	0.0481077244590219	0.0353502146333587	0.0194756383171643	0.00435381504303051	-0.0143824815388084	-0.0316230848104418	-0.0449720726459485	-0.0462674561456256	-0.0483000389872072	-0.048447511836887	-0.0556952302562938	-0.0523383465717698	-0.0484555855271732	-0.0450293712231379	-0.0422109436107244	-0.0401158082068581	-0.0388695052405762	-0.0361613475554843	-0.0346325473856478	-0.032765332345991	-0.0228586532512778	-0.0214077845015509	-0.0191197041264891	-0.0209546557454686	-0.0177690657659946	-0.0149004660408167	-0.0136618340227916	-0.0120448931622836	-0.00922601122665617	-0.00674022939682344	-0.00476398791395777	-0.00407997956094502	-0.00373212343232388	-0.00264652929752792	-0.00181690092959704	-0.00046009985241494	-0.000134979472282445	-0.000489555348964799	-0.000581499193908517	-0.000862190204355906	-0.00121142815231981	-0.00200716384951742	-0.00265312430826084	-0.00422943690941234	-0.0058802204775908	-0.00718762931999735	-0.00746460262436515	-0.00772574479163777
0.0354236825919007	0.0279300720094427	0.021879094191636	0.0113748094013118	0.00409285186275262	-0.00325427281084363	-0.0133423649192678	-0.0240042082280299	-0.0338296924629917	-0.0234673115712399	-0.0198822234711395	-0.0202426117269199	-0.0427545895959798	-0.0457377807979157	-0.0427226387283257	-0.0362207170732372	-0.028126821667868	-0.0238956994702828	-0.0212075400972137	-0.0200756740912407	-0.0204144950812748	-0.0192942520734353	-0.01418101428851	-0.0120650295256556	-0.0116571636991516	-0.0127830342795331	-0.0114215413868761	-0.00916045645206113	-0.00858486323282902	-0.00792686599095036	-0.00696141388852867	-0.00636943570868343	-0.0044304722630989	-0.00435984090066943	-0.0033237820766924	-0.00298627673333101	-0.00212348200430372	-0.00139083035147108	0.00102285591431205	0.000559195285255569	0.000789929535094343	0.000946788457101043	0.000996396838899264	0.000317162910743634	-0.00051574649745348	-0.00228445356769069	-0.00270108163793944	-0.0037683160504545	-0.00411905175477729	-0.0046393453451523
0.0161694362267045	0.00951831200638073	0.00621358907807175	0.000952271619358747	-0.00154870641923855	-0.0040649543053418	-0.00850803997074122	-0.0134186641937348	-0.0195263910234285	-0.0147555134302199	-0.0123094743212323	-0.0126085852367407	-0.0262757962502816	-0.0290921784998132	-0.0281960242002547	-0.0237110573949238	-0.0168918343519211	-0.0129091498502709	-0.0104170596160017	-0.00968993399146351	-0.0109021883511577	-0.0110673821907819	-0.00806957457871433	-0.00528350327285395	-0.00643621108657948	-0.00766238089734513	-0.00957093401250697	-0.00601966977037611	-0.00566414158636216	-0.00385663115763609	-0.00395248086501167	-0.00398709794337888	-0.00231730059100694	-0.00254914583767779	-0.00146177807092979	-0.00180599796732939	-0.00154207444719442	-0.00121777726529722	0.000553590621913399	0.000157168976876893	0.000465839927012464	0.00102044627528145	0.00134061304484536	0.00117259492954572	0.000958933228583286	0.000602789874359011	0.00091366288970986	0.000546171674854479	-0.0010098880581469	-0.00176881596700356
0.00177183455924974	-0.00248959378441706	-0.00211008401158912	-0.00282127902711619	-0.00118958870143389	-0.000533841046456352	-0.00169449670600355	-0.00329005984813461	-0.00520614529244213	-0.0070624420402553	-0.00517733619301684	-0.00557198051564781	-0.00860589055684013	-0.0123823865542533	-0.0131997295728117	-0.0101295571071414	-0.00471609116449279	-0.00328159894411215	-0.00216693050822478	-0.00219722356739049	-0.0030730894001166	-0.00435412623342485	-0.000989182513292852	0.00195332328403363	0.00108983668013942	-0.00105932719007	-0.00581959927156305	-0.00219434245873123	-0.00292955170939171	-0.000315634835889852	-0.00172420190431483	-0.0026424066635351	-0.00189510450645809	-0.0022961498639084	-0.000880341444402151	-0.00108615497017552	-0.00120469704901706	-0.00131568647283058	7.81567364897083e-05	-6.1842774524321e-05	0.000576079677779624	0.00110089384658715	0.00153396515822619	0.000935958452260274	0.0016878918729867	0.00149631350511034	0.00218669938759244	0.00167979836780421	-7.29112110492804e-05	-0.000801145504594984
[truncated: 188 more columns]
