# Supplementary material for: Performance Comparison of Centered and Tilted Blunt and Lighthouse Tip Cannulae for Drainage in Extracorporeal Life Support
Source: Cardiovasc Eng Technol. 2025 Feb 10;16(2):238–50. doi: 10.1007/s13239-024-00770-x (PMC11933157; doi:10.1007/s13239-024-00770-x)
Supplement: Supplementary file 2 — Supplementary file2 (ZIP 41,511 KB) [file 13239_2024_770_MOESM2_ESM.zip › avg_velocity/rc_1.32_mm/Lighthouse_0_Qc_1.3_Lmin_Qo_1.3_Lmin_rc_1.32_mm/V_ms.csv]

0.000889143204387483	-0.000198748691921813	-0.00261120416307461	-0.00100224104106168	0.00116168117979861	0.000343156563193875	-0.000765131901847214	-0.00292338118597559	-0.00762104304894495	-0.00660218838109371	-0.00328374568091304	0.00436701710105237	0.00765587059671406	0.00712571512100374	0.0100602788920699	0.00908741300922414	0.00776515344127681	0.00341059596416645	0.00216015421106071	-0.000305551494956425	0.000170165050817257	0.00390394163598046	0.00679984484072005	0.00453014851654419	0.005048381669954	0.00573882231308843	0.00591897716603694	0.00328574576476945	0.00218463032064368	0.00225710759113759	0.00192962214129753	0.000293747948482396	0.000326193280129229	0.0028519973400775	0.00276003027366483	0.00109697969482897	0.000581435150346241	0.000489106703371625	0.000783939361301948	-0.000196848335474202	-0.000213183134307808	-0.000803505294115228	0.00533159326014181	0.0114643453105112	0.0132994522691949	0.0080558772334447	0.000949003978277535	-0.000518821780743041	-0.000809024509264822	0.00023584007742017
0.00204299122630396	0.00216559865194478	6.39914984924801e-05	0.000567911795765058	0.00186575015672224	0.00133355780617291	0.00102137008095678	4.16303026459735e-05	1.55787100757924e-05	0.00114100794060675	0.00167937663413349	0.00325291077800924	0.00543117234110766	0.00519339767118663	0.00683712378642051	0.00598714779084888	0.00614183763461697	0.00429661928755323	0.00300117909683269	0.00127083054349708	0.0019436223024709	0.00481511193662029	0.00775494405716232	0.00687525253000961	0.00633704462670304	0.00602737271202588	0.00562704696461995	0.00556416544098784	0.00440516256523461	0.00464144822233273	0.00279859971417801	0.00169238332522469	0.00157809435210124	0.00365125531964781	0.00369553951256986	0.00280575186983699	0.00235978895247974	0.00208076670832879	0.0024070026841662	0.00205155932380654	0.00197481674070989	0.00158409934448384	0.005192312223648	0.0076107290830559	0.00917839603040511	0.00623080958574532	0.0023855635907088	0.000984521413746298	0.00125837015307628	0.00159845833128981
0.00349059168202325	0.00335279233422155	0.00385683157764924	0.00413484059359774	0.00429639916619603	0.00305458410363919	0.00301715330997125	0.00268447079318404	0.00258194585029407	0.00362564748991695	0.00392714363068665	0.00474133227669817	0.00363837427430422	0.00345941123911945	0.00316592968460355	0.00349474261895561	0.00201653916275284	0.00328404866714538	0.00329876261880183	0.00296927171975373	0.00191788942314259	0.00281322787698464	0.00273760821372369	0.00326893024178533	0.00274307502443359	0.00429522844079344	0.00430043004983721	0.00427689960476954	0.00280117831920269	0.00276736945015195	0.00236722121355936	0.00210472518922625	0.00263360007757211	0.00284699728657102	0.00291425619903988	0.00251036675101773	0.00263014112905909	0.00317478137926353	0.0035138745544373	0.00342165460679559	0.00263340865658789	0.00275075798085827	0.0064612751421812	0.00832371220846798	0.0091901144125676	0.00581635099116866	0.00346522699640181	0.00290773318053832	0.00291642550438332	0.00187555989311081
0.00669751943781202	0.00666152292470277	0.00650804037021502	0.00627923946380053	0.00602232581814808	0.00513266401987954	0.00457120038318621	0.00456330525407339	0.00399224232200531	0.00362835378463272	0.00301998490977741	0.00287669232194112	0.00289293781180002	0.0031948559133453	0.00295173559314159	0.00276861131614276	0.00239921369817365	0.00229141001576177	0.00227427779509115	0.00192363446565827	0.00181866860004727	0.00198459025387794	0.00192035189243443	0.00247772471819935	0.00242521825165576	0.0025626102585554	0.00232670670533503	0.00223159259050628	0.00172288770543542	0.00180107393716502	0.00202115694205294	0.00203168702657657	0.00125019693409818	0.0012733835992283	0.00140125781299931	0.00165368846606873	0.0019254072743553	0.00149192771339487	0.00172630222656592	0.00164261392610145	0.00218313296171826	0.0031138886126344	0.00401368970478902	0.00355216198752687	0.00281571836533498	0.00239408660790247	0.00351004974004191	0.00342406140701579	0.00257140716417497	0.00249527004255712
0.0116067307564891	0.0119229166906389	0.0122061074439585	0.0115217163057535	0.0108059454685438	0.0099087867410951	0.0097040971571292	0.00945686107285378	0.00827028222013009	0.00762728729626676	0.00667314668931515	0.00591813755947759	0.00538187673943758	0.00532329056302208	0.00494511809699009	0.00455540643450707	0.00404566708693208	0.00392401140086079	0.00343821679434099	0.00265656784203348	0.00226464713086164	0.00217526400643718	0.00185873835184866	0.00204875548756595	0.00213391213431373	0.00197263210579037	0.0019565078899111	0.00167032349748861	0.001562975869965	0.00151638837984935	0.0011967639933975	0.000863629083787407	5.74827308190383e-05	-0.000112958309143801	-0.000218105915395615	0.000317694563152449	0.000585779495430099	0.000547364940411512	0.000697526143525576	0.0010397197538489	0.00136291354692585	0.00152691695980349	0.00164204712922007	0.00162088555786587	0.00181022904387891	0.0024117821621058	0.00341764720011626	0.00321540577783786	0.00296639350668106	0.00327434532937002
0.0170937943913142	0.0174039766957104	0.0172441012537891	0.0171397977394171	0.0167931647974143	0.0164099633787862	0.0159843890814917	0.0152339944663223	0.0148873098579706	0.0136286403807274	0.0119265352086837	0.0102583419545076	0.00930187059906597	0.0089841780514689	0.00814110749054571	0.00676809677767987	0.00615653989037464	0.00593736601451237	0.00544595374289884	0.00475136477453762	0.00401209744443245	0.00351175907293875	0.00295328467519222	0.00247244384956964	0.00276563976298466	0.00258190786701112	0.00255276594545635	0.00203399662592922	0.0018849978021152	0.00153851861008297	0.000927290315079742	0.000384512494816174	-0.000116910614513555	-0.000854430997484295	-0.00147015256156415	-0.00146283558457424	-0.00116640737326729	-0.000621303857596197	-0.00019815969554323	-6.63316150567515e-05	0.000117839927481034	0.00045548965273858	0.000875799347786908	0.00141331208320651	0.00196110545688125	0.00296367500508063	0.00370995587173371	0.00348390239439747	0.00369445173720671	0.0041979541615907
0.0230762600754197	0.0240229358601366	0.0244612547127714	0.0250298225292283	0.0248586231578474	0.0241653313555033	0.0236302312398651	0.0224715605049269	0.0216142302303969	0.0202495585514237	0.018799431213805	0.0165012816634736	0.0146176068037738	0.0134479208032291	0.0122689864126613	0.0108995894202506	0.00991592316974456	0.00924090697572962	0.00856759951846137	0.0082789751685134	0.00709677756540855	0.00628376909803818	0.005085336820942	0.00439154076070928	0.00453607731525607	0.00436933422325254	0.00385015861318316	0.00318752604815624	0.0025315974757929	0.00167138583711071	0.000887694360731531	9.71130347729039e-05	-0.000424376432864684	-0.00126373933709705	-0.00212450533867114	-0.00265198441233904	-0.00264296573885223	-0.00216053977828713	-0.00135734465259452	-0.00103317010730593	-0.000674217977311003	-5.14375408813946e-06	0.000618835284862021	0.00170029860989124	0.00242789155939487	0.00338922409373895	0.00374152125732564	0.00425845517238677	0.00456422957073459	0.00518111226503792
0.0280364629010906	0.0296863833573597	0.0309018960184488	0.0323660621250622	0.0329552753603691	0.0326997061469267	0.0322272718337196	0.0310795888279271	0.0297170195719246	0.0281329724615519	0.0263058447743209	0.0239630275361726	0.0219120564706539	0.0196208507924636	0.0176604433990559	0.0154275811789933	0.0141574072523381	0.013411059929134	0.012563280377933	0.0117775372365128	0.010484493342414	0.00955749956946702	0.00841771904530624	0.00734782111894789	0.00710176836439316	0.00662370877808051	0.00563502237529044	0.00474271489090786	0.00355918685092822	0.00249774656396038	0.00142004443558583	0.000780723556898357	-8.64491571158343e-06	-0.00124637481657266	-0.00272652475989179	-0.00353218056642571	-0.00349356627270847	-0.0032630845066653	-0.00263102218225004	-0.00224618708502177	-0.00142959146846141	-0.000238266862865487	0.000776176407200633	0.00196342527595128	0.00263101553943373	0.00349980223070395	0.0040848319963115	0.00522330033714826	0.00486821216874391	0.00593900043120317
0.032940166217919	0.0352207809758792	0.0375321000798535	0.0388568519529898	0.039931231452526	0.0404947192745759	0.0408416053816887	0.0398332930336338	0.038538815313186	0.0373423338949742	0.0352184992536445	0.0323995089890127	0.0294419656440341	0.0259650251482236	0.0235172826394529	0.0207258209436581	0.0184321975642158	0.0172697626802601	0.0160879001135568	0.0152907071130483	0.0143632373851523	0.0136046334697248	0.0125737638775783	0.0114055120440398	0.0104153172109638	0.00984844987031546	0.00874792495552588	0.00783371735487943	0.00632593568035389	0.00532474380683414	0.00411269815647946	0.00272615094534036	0.000988528167499226	-0.000990781615182464	-0.00253373598004368	-0.00365371628437016	-0.00447260946372712	-0.00479089427233473	-0.00451713092442111	-0.00348408759838696	-0.00229261514754621	-0.000820924745620552	0.000734763500653907	0.00187509205715943	0.00334607497076105	0.0045378094438003	0.00502206467700096	0.00615856231566879	0.00554824862859524	0.00426920461178882
0.0376805495938582	0.0409623848405467	0.0433457250749623	0.0459192459889615	0.0478699114935488	0.0495793742375709	0.0501103338347108	0.0498622376476652	0.0490670265058504	0.0474456606212676	0.0452713482408473	0.0422904417702851	0.0387935955360583	0.0351005092666466	0.0314415029726772	0.0278116519426715	0.0247528503887727	0.0223835610166839	0.02087266721111	0.0191625332587605	0.0182834463982197	0.0175487125347462	0.0170528616127679	0.0163716171823217	0.0149403778979845	0.0136911548461768	0.012804235423904	0.0115536304959774	0.0103817226720971	0.0089808174109595	0.00750170193014448	0.0056999431015861	0.0033016342458344	0.000967551686582087	-0.00123752567684202	-0.00304248603058775	-0.00471239077515656	-0.00528602044602191	-0.00488438751159822	-0.00389091104210582	-0.0025397456280753	-0.000766595876362513	0.00111661023896659	0.00245400736585595	0.0045564299392031	0.00605548505383041	0.00687869458760083	0.00787736894729541	0.00718165765524866	0.00580895276742554
0.0421879123988509	0.0464648597524111	0.0499894491695399	0.0535858306251122	0.0564062233756263	0.0591001588761846	0.0605708928261157	0.0611097101084593	0.0603611373850186	0.0581884763973753	0.0559143211253404	0.0530506747268501	0.0488412914862632	0.0445112393300946	0.0399334530771448	0.0356013850533342	0.0314939741811958	0.0283455245283112	0.0258033485378896	0.0237939393596866	0.0223585519488393	0.021265723276107	0.0204886700455429	0.0196763832037723	0.0188148893879918	0.0177264073030036	0.0166925207083447	0.0159076848223352	0.0149637436920499	0.0137231321147675	0.0121999722637317	0.0100887491510877	0.00745297366472977	0.00441954358120917	0.00156431913826274	-0.00100075989174356	-0.00292978312921425	-0.00395367498221181	-0.00391557076594447	-0.00367335080284232	-0.00182716368334676	0.000150042824721029	0.00235541434567718	0.00418190579872489	0.00613438831228692	0.0074877349546645	0.00833754311976622	0.00954099858667351	0.0101073691355046	0.0072422145906093
0.0480822985686485	0.0531367966826808	0.0577952645384644	0.0625445933465823	0.0669105523378401	0.0703373434881455	0.0726285599822033	0.0735764707062135	0.073860251875317	0.0719480645151008	0.0694244239125468	0.0655299005410028	0.0606199135741643	0.0548985062556488	0.0498070246025247	0.0445739806164937	0.0396261531588725	0.0353389667840174	0.0317464504823363	0.0289531484993217	0.0263229553348682	0.0245234511462934	0.0235004405168154	0.0224786776580538	0.0218095406119572	0.0207926997961927	0.0196926875137824	0.0190090825557253	0.0183947175455757	0.0174715047841799	0.0161275421134095	0.0142848590511239	0.0121551108838822	0.0094520337893473	0.00642372650949421	0.00337847414335104	0.000562527764765968	-0.00121416601460707	-0.0014792815512225	-0.00104697399312932	0.000807910276188895	0.00250163266827197	0.00469335121456478	0.00682187125565791	0.00936421956186996	0.0106910090763241	0.0116188178149562	0.0125810650707824	0.0135872071482983	0.0141181436375217
0.0533952364727961	0.0604650417626505	0.0667037258677452	0.072716447820034	0.078717267151366	0.0831066347743377	0.0863469270118	0.0878853515153184	0.0886539196268074	0.0873404735431324	0.0838145638804581	0.079862734635982	0.0735997124158769	0.066826412269091	0.0599328675804877	0.0537673603990942	0.0484049777137909	0.0428036645653067	0.0379549019381504	0.034004806866162	0.0309526171855297	0.0280240364060658	0.0259301098244374	0.0243870346398062	0.0236392789827703	0.0230272716614214	0.0219219710159219	0.0214608662246308	0.0209755247490246	0.0205459350112174	0.0192048359620342	0.0178260678294393	0.0160809650133399	0.0138497955759095	0.0112643252857468	0.00845948915936364	0.00641736354312212	0.00444223481715098	0.00371792835842951	0.00414245592955907	0.00542546292566228	0.00698063308904158	0.00960759838414726	0.0115366554318496	0.0139011245606817	0.01549572193952	0.0162346324027717	0.0169469601320303	0.0174860183725994	0.0178285012009248
0.0587252279341786	0.0669338825899995	0.0746415736263395	0.0821909640792074	0.0898250594673145	0.0964767804339689	0.101346521103388	0.104338953200888	0.104613277526122	0.103476416973934	0.100000624265938	0.0950293296687214	0.0871774241124844	0.0797857794543757	0.0713657098172949	0.0631887831257366	0.0556978391230372	0.0488435326418973	0.0426822399584008	0.0380068644886242	0.0344393011598943	0.0315492520647654	0.0292268436590099	0.0268945581802833	0.0253544754992309	0.0241502017168421	0.022969507263836	0.021981404520461	0.0214992954562991	0.0213115210659499	0.0206968202813081	0.0197571258410294	0.0186889762528225	0.0170872662345658	0.0152751174167763	0.0133535974674211	0.0117207719298541	0.0106949335045759	0.01069620361673	0.0115157095533085	0.0124234705562289	0.0139620073346983	0.0161423912776045	0.0182484777615744	0.0203657467454706	0.021559202105365	0.0219290522580975	0.0221758956213443	0.0222629996068515	0.0219966310477204
0.0629339250059073	0.0727777970105967	0.0835033735428823	0.0940397140949045	0.104463731209337	0.113484840509011	0.120236206615748	0.124942289781335	0.125545175380381	0.123994199786449	0.11875849850357	0.112442107130834	0.103200843657296	0.0929325910466905	0.0822740574217914	0.0723186775129599	0.0634851246113863	0.0554092116220096	0.0483655006488216	0.042527095053328	0.0381589777713111	0.0344725205215806	0.0317928383473056	0.0286961542314543	0.0262760330638439	0.024586952524173	0.0237063257793273	0.022944306462738	0.0223524195506467	0.0218155368608038	0.0210805984894302	0.0209771246457811	0.0200022991889032	0.0192392007269344	0.0186078996579118	0.0181564070785828	0.0179172641020564	0.0183409633083158	0.0194098280212466	0.0210483952515329	0.0228488702564831	0.0243943139741705	0.0262780411247575	0.0275466961459165	0.0287339267611163	0.0293209972907331	0.0294211660210039	0.0285779044933061	0.0279792202200777	0.0266248769281503
0.0656382690899049	0.07776450203321	0.0921735085078322	0.106506256302976	0.120618107632116	0.133030929015726	0.143258451198189	0.149406831808144	0.15099552255938	0.148084430498394	0.142421199403687	0.133279723323021	0.121183061614565	0.107900644251621	0.0943244157482751	0.0817292666578604	0.0710751636494928	0.0612315596852798	0.0526550310294112	0.0458389238079105	0.0406795631893533	0.0363834355269825	0.0330146684686365	0.0297216897556645	0.0271638205943323	0.0254530519691451	0.0237977761254737	0.0228412085343601	0.0219737540968033	0.0214619215240031	0.0209006751698567	0.0205504494578194	0.0203403023176655	0.0205367001907079	0.0208529434972155	0.02215053561976	0.0239610980535304	0.0259918464558415	0.0283552228130041	0.0312992482539175	0.0345941480750411	0.0370178080752887	0.038652002742716	0.0397082859047988	0.0400235469261371	0.0403518054124331	0.0386962947707547	0.0367539992430932	0.0346273492967289	0.031973615353938
0.0680417475613073	0.0828837878468834	0.101101689548285	0.120844510510234	0.141095210178268	0.158622477118681	0.17261145034161	0.180268592867317	0.181949551371761	0.178281837537923	0.171334859908619	0.158520567771823	0.143393291568762	0.125718578605428	0.107625831281956	0.0913128333198023	0.0778363825573732	0.0657670930276901	0.0564289780873682	0.0486356015339057	0.0424357525819762	0.0372956176364196	0.0332289689587117	0.0296499086182531	0.0270796902910909	0.0251738375659193	0.0234739960612762	0.0225587509322104	0.0215281641991306	0.020965356357332	0.0203567820661573	0.0204864805562576	0.0205000866905496	0.021433104248804	0.0228145121911753	0.0261101995834638	0.0300046163860659	0.0342970233899944	0.0391286549036161	0.0438561449989389	0.048686240517426	0.0523216113871194	0.0549119198618206	0.0560108940480496	0.0552230401375559	0.0535915002120477	0.0503121884122982	0.0469105585468502	0.0432834377711199	0.0386123624177614
0.066618194583191	0.0847695923821336	0.108575389651513	0.137189614821686	0.166718905452616	0.192638644421404	0.210933366404142	0.220912844633671	0.222257494693988	0.216724494735374	0.206051494163709	0.190460446532823	0.169645803016239	0.144190182207577	0.120990111476735	0.100156646476973	0.0815424739565301	0.0670868583600574	0.0563468495428814	0.0482187824684943	0.0414595011338659	0.0360495729734946	0.0316582666985231	0.0282479792562692	0.0260186440310045	0.024101609174952	0.0225544196456543	0.0211153697152013	0.020122128355985	0.0197126320871247	0.0191565418926677	0.0195858678482141	0.0201617308112089	0.0215682811887367	0.0244005043124831	0.0290903357428283	0.0354561462338744	0.0432425005924174	0.0517784556076414	0.0595433838177023	0.0665490989887916	0.0713465140653556	0.0740870257007881	0.0746380820031191	0.0727027290417459	0.0695160994899091	0.0646045259119466	0.058293411830939	0.0513765547179055	0.0440821995834111
0.0605860461120671	0.0817456465370029	0.114115946012386	0.155465302211751	0.198029431051115	0.235236664171439	0.260545475503632	0.27327662944464	0.272992445959329	0.265109774341339	0.24780020222819	0.225917865490557	0.195645182113495	0.163458028830727	0.134119078165032	0.104953604136019	0.0815561126803654	0.0638519354201686	0.0524526047154126	0.0437985900487837	0.0371607673300096	0.0318696169832942	0.0278270205240027	0.0251111851910614	0.0228663602808145	0.0209265077482057	0.0192114344928919	0.0178964086112378	0.016944179063049	0.0166004960992455	0.0161507006175406	0.0163691572395711	0.0174651825263488	0.0199778213192578	0.0240473328804622	0.030592680698034	0.0400447397811819	0.0527267363705854	0.0679281392497498	0.0814409651942056	0.0913295957570322	0.0966236971606946	0.0980786502204741	0.0976835290344747	0.0935814970834771	0.0886029247416295	0.0805926826058044	0.0703847724868235	0.0589642546330314	0.04754181459234
0.0488102782209029	0.0714786882252162	0.110808682888156	0.171233479886345	0.237614921572637	0.293755599445428	0.328376004728075	0.339758890772035	0.335026536715775	0.319071377700902	0.300386778183989	0.278323734132519	0.241949339734013	0.192501258205678	0.143146996550129	0.100481927618937	0.0707457912423901	0.0522918395335405	0.0412146466411744	0.0335103959023631	0.0278479824702106	0.0236482168637136	0.0201450220842715	0.0182074150506768	0.0165140979839404	0.0154800031057636	0.0134140991027554	0.0120344428767199	0.0110726447206965	0.0107948852361809	0.0108878128992515	0.0113859621788933	0.0126294453832083	0.0153964509262571	0.0201273437900353	0.0276399892490478	0.0409617949641369	0.0619375723388976	0.0869265396458792	0.11012569758563	0.123919321052699	0.129631822228171	0.129410428941962	0.126231997278366	0.1193617583146	0.112318051684792	0.0999197471258456	0.0824394934687176	0.0634875900046528	0.0454243254586985
0.0329240712417868	0.0515085717212231	0.0910394120769281	0.168511338164523	0.272731549973692	0.372136166198117	0.424068131470884	0.425252675350772	0.408725798688991	0.390267714467088	0.377782715250704	0.354195137931733	0.2970481092437	0.215428299080433	0.133658130530283	0.0766044850776112	0.0484750840382398	0.0333748298183028	0.0246756362792712	0.0205030027449647	0.0167746634184953	0.0125972052407761	0.0101572717883873	0.00920317572237061	0.00869907771556796	0.00786823195219177	0.00673971085971859	0.00597398431226016	0.00550309022401528	0.00496841235303377	0.00523793988358453	0.00585391952391643	0.00724720993169054	0.00960697952348346	0.0134855247075543	0.0201594110489151	0.0323057697384414	0.0605274587717395	0.105401662464486	0.147723045394347	0.169943450014008	0.173927327809604	0.168638734663283	0.160702049965303	0.149528433102609	0.140352637961889	0.120492050654424	0.0907065444129276	0.059143729392176	0.0325115401426849
0.0199195460209674	0.033350513675685	0.0671887285029441	0.149882368713997	0.28298733481297	0.424046623252394	0.485633467381427	0.490762637847698	0.480474927321013	0.461391867325446	0.427394919961327	0.385576672028621	0.316968709882725	0.223781800402448	0.117504517633946	0.053854759507329	0.0302570092829572	0.0191010068128773	0.0137548497741484	0.0109146436033317	0.00897429087233305	0.00505513715863796	0.00313760636241124	0.00299279291029955	0.0036004415221841	0.00334862473347223	0.00244732957541222	0.00152082949997922	0.000950723701220378	0.000913966812749625	0.00155489655883442	0.00257908648692236	0.00377306140589327	0.00552521083068169	0.00847005237280446	0.0134994865163994	0.0224303270111965	0.0524855461575622	0.110316143438492	0.173608967886073	0.203495633290396	0.207604721842695	0.199338232188074	0.186505557419797	0.168845534562112	0.153013251467565	0.129310179901746	0.0915069745373057	0.0512042044360185	0.0217434034270237
0.00410915946578273	0.00394806614581839	0.0164285493542547	0.059181394444477	0.183593633047996	0.408544131261093	0.538225713463537	0.562791895036665	0.555844193425549	0.51690807518703	0.472408136763643	0.421317014096631	0.333714073059211	0.195006040846341	0.0633265198777692	0.016827664434196	0.00876397686690469	0.00428422492786198	0.0029440208136525	0.0022144134443	0.00275777251098981	-0.00314834138065655	-0.00330370263146867	-0.00267784217093616	0.00165426341033591	0.00148658299991961	0.0011543273266618	0.000651044427484863	-0.000845183884925837	-0.000886548304591193	0.000161931819387638	-0.000234543848210491	0.00131892884849936	0.00152724583598654	0.00240042152682796	0.00496213210959629	0.00482152989074952	0.0273377438894414	0.0946294008437834	0.193562425881685	0.229673532681969	0.229500728701406	0.214178849945767	0.197467981892354	0.169508787577537	0.152853079000913	0.127255154333683	0.0816493236283243	0.0319234836942216	0.00330568962840922
-0.00955417046814099	-0.0107289686268142	-0.00723918146365396	-0.00400443180475111	0.0285902379605147	0.232011310520699	0.497737878474473	0.670161971702471	0.681133471823439	0.620804659858718	0.531599795239333	0.422494299990008	0.254642328225614	0.0924837438128184	0.001899736451422	0.000883763885813635	0.0038793143029683	0.00801602218087267	0.00761110624740357	0.00517864826278846	0.00503390481574086	0.00548839177226352	0.00726309636881201	0.00835455988601851	0.00782985748117582	0.00927103776849377	0.00985546570629979	0.0101539731474967	0.00777603698608143	0.00725445040274059	0.00649391331421745	0.00252142667111154	0.00190972713358448	0.00106212006850251	0.00364981706475459	0.00434354964918711	0.00242705260576194	0.00165752616866326	0.00709453922019655	0.130592854075719	0.202163006585641	0.217989431539467	0.212753272470025	0.199262355584086	0.149499829249174	0.117557267755585	0.0769513067721165	0.0232704683456244	0.00552241238818083	0.000855884212908236
-0.00627233984871336	-0.00751073300923266	-0.00711883878416171	0.00571691234615254	0.0470190784895102	0.29410151570136	0.648736092453202	0.816479007455893	0.807480223072069	0.728839826193492	0.623923765353196	0.453007118138782	0.242746627919833	0.0785956585895471	0.0228109413935332	0.0206007798626509	0.0159309732304295	0.0126830743437661	0.00899908126661369	0.00766327041019099	0.00730516217335908	0.0057552499694097	0.0149979259498305	0.0159177119264349	0.0355925753162916	0.0248347383156913	0.0186636368893898	0.00711481519626322	0.000143188971257254	-0.000445609229971438	-0.00120159028332034	-0.00205847333166237	-0.00264476977446349	-0.000835329096616469	0.00175509006330144	0.00529134599752707	0.00560583690638438	0.00542477309473885	0.0141933084381947	0.0729582771344389	0.185592073148037	0.233473960134805	0.245712022278812	0.246027510972743	0.159249552533282	0.103199642045636	0.0595260491614632	0.0169211261910523	0.0108594071663937	0.00774193949517891
-0.0216495384455403	-0.0227655107754254	-0.0135834475129894	0.0176467957045799	0.184675724005613	0.695869276784179	0.948453829628051	0.934657629741839	0.853143262279165	0.752833095832184	0.629071834376343	0.472442154853019	0.268851793128573	0.104200340533911	0.0444676555000824	0.0352429760161539	0.024886192633942	0.0139823596463762	0.00574529996740004	0.000127087323920534	-0.00113837772600928	-0.00352648054744272	-0.00301558750732746	-0.00119654886834656	0.000438380823865531	-0.000838241375413752	-0.00475701324072402	-0.00461734660861568	-0.00361892697537692	0.000610026002029173	0.00173730602337843	0.0020932389933651	0.000280224679065523	0.000591485333974372	0.00132517221578995	0.00664426721578042	0.0149004745004716	0.0396071601547711	0.109318447929006	0.255931349695726	0.33779433491146	0.341244404306918	0.325932655193209	0.311105641185208	0.246550493143657	0.16985096216783	0.110300904988229	0.0649651271636701	0.0233731537380773	0.0170548740454494
-0.0311531809560352	-0.0345015316875292	-0.00800040560106634	0.10645045227429	0.559851792632985	0.95331947412119	0.966583141311873	0.890622252105893	0.796634904041582	0.690874780788403	0.581283616635083	0.443352964002419	0.276739510277811	0.13170711508554	0.061359931173466	0.0434157579593865	0.0248919980863427	0.0116129880623387	-0.0022740559988358	-0.0117778326715095	-0.0182255598750116	-0.0201915079165872	-0.0196133339348346	-0.0173887859090737	-0.0124855427066323	-0.0106796012032414	-0.00889003466785112	-0.00684385437873742	-0.00219683825565699	0.00453719217287028	0.00766058455491	0.00789093176134093	0.00212068801873517	-0.000251468182796654	-0.000130702577333327	0.00736752592636516	0.0354810255113082	0.0882121706111969	0.19056944529763	0.31155460580389	0.350772094181464	0.345799313552175	0.328905593293351	0.311335786750937	0.27110287054708	0.200063130765866	0.137729935765115	0.074320430249227	0.0341806134280803	0.0266580220265569
-0.0346076961556607	-0.018777409426128	0.0642771934455983	0.419771334729294	0.843790585802915	0.943763170542539	0.903072123939357	0.817759185293569	0.729848101239577	0.631969719354613	0.528961943702554	0.411617964060485	0.268104465422204	0.1321006389581	0.0658068904524113	0.0435906021645843	0.0183556652234162	-0.000909706269348328	-0.0211527897213898	-0.0354046930227598	-0.0431986491761384	-0.0433190924062944	-0.0385600945532306	-0.0363310800851512	-0.031170856666954	-0.0274925939272795	-0.0223809141098814	-0.0156162414485111	-0.0059287729354784	0.00288960754656173	0.00813001293696522	0.00753299686227109	0.00118822800284037	-0.00176391759968506	0.00138348492960111	0.0260510337503559	0.0839901777439275	0.163003992365025	0.258452632808196	0.323469852312751	0.334857696708093	0.32762839756921	0.314085844425662	0.298169337687788	0.266567609673691	0.210256626995448	0.149038415566925	0.0828452214722855	0.0465878689548857	0.0367223991956265
0.0116635333651163	0.0952998029773398	0.264921079182842	0.635627228403209	0.806125697273023	0.846508477172667	0.789034175973961	0.713041096645387	0.638228262159035	0.552054488017593	0.452010588897766	0.349731232402585	0.228108058942747	0.123935705871371	0.063242536426189	0.0371151933803655	0.00336523194455034	-0.019649949138279	-0.0430194837905495	-0.0545513869686511	-0.0656873738667409	-0.067578801290496	-0.0662840300654426	-0.0643485768940629	-0.0574788216919748	-0.0504256056151406	-0.0416592617481373	-0.0333964472174405	-0.0206275814689246	-0.0108438277182272	-0.00342834840812988	-0.000307209672490133	0.000422899740478858	0.00663587833237743	0.0253967131653587	0.0745158364974141	0.149222193309687	0.216287222977949	0.275560200852003	0.301005139841727	0.305293379216518	0.29890958568494	0.288315279605618	0.274951907915326	0.251510379356805	0.207290621156713	0.149761500428762	0.0879846436493307	0.0572043571578961	0.0460497106172084
0.196838191836935	0.351899733539432	0.499022569765165	0.648167489407107	0.706933597403123	0.711293606503308	0.660350834957134	0.598179377175317	0.534769487199341	0.45785209790916	0.366626024283941	0.278053870657147	0.18767975059959	0.100040336327631	0.04692477644478	0.0175884208775975	-0.0151776952923287	-0.0422032510307325	-0.0642645051554798	-0.0798008713368586	-0.0914710293782764	-0.0951438968452626	-0.094659941532379	-0.089119695311541	-0.0754400324240103	-0.0647779540617486	-0.0566497932214544	-0.0496857760586388	-0.0378510927458305	-0.0282888165656224	-0.018531900871524	-0.00695954509965252	0.00968016916505525	0.0336120456116234	0.0706321687935568	0.124013369080676	0.188095058850114	0.234368274686518	0.257465161842072	0.262536564646123	0.264615569531951	0.262466011010322	0.255352709524531	0.242629060035552	0.216322672452297	0.176692365858339	0.132600970573226	0.0909131153900877	0.0646095311604761	0.0516329228577546
0.377948524430868	0.484341005017637	0.541717205360721	0.597064754926874	0.598802210583949	0.582747644037422	0.541604442674001	0.487113099809614	0.431432895490239	0.361209772900544	0.278546368915673	0.205691303318803	0.14059455613106	0.0776431014994161	0.031648228012077	0.00243734300952482	-0.0280173999770893	-0.0537004060625915	-0.0766590175747382	-0.0940225989922603	-0.106869696592189	-0.11275553868082	-0.110150159898595	-0.101282831682709	-0.0915392332171699	-0.0830781178168892	-0.0769131675817051	-0.0710692033399857	-0.056422987941964	-0.0381426923961663	-0.0197534424277792	-0.000987676212114724	0.0262499426647358	0.0600063729545504	0.10122626744899	0.144170917415769	0.184017704110028	0.20340683527318	0.215986358642819	0.218018040985358	0.223617875567841	0.223312215147731	0.217059333811245	0.200805761859172	0.17491386273478	0.14436160641274	0.112532091061088	0.0849048041258817	0.0646092077064209	0.0514263563943027
0.410129160798576	0.469064109653917	0.492598926915413	0.502476171293668	0.485078877271155	0.467209162590113	0.432090488826176	0.382543372899424	0.326024205948079	0.262532710591981	0.197493155809918	0.149827184454394	0.110799072606586	0.0606980040528196	0.0209851347183264	-0.00772071544160814	-0.0316819794519936	-0.0515186079662922	-0.0749238883795507	-0.0915649905102672	-0.102951138120255	-0.110956718106174	-0.10889013568426	-0.0994420218946201	-0.0942080964295764	-0.0886541027868535	-0.0843649736437237	-0.0777280676619871	-0.0664091042753672	-0.0453882276284467	-0.0180175844531899	0.0044796455972057	0.0322028161635714	0.0653281399848154	0.0972830223696831	0.121334319450131	0.143184067155536	0.155414637906042	0.170012739924979	0.174879990986079	0.181167732261159	0.181941314847311	0.176775968455118	0.159692971479101	0.138612576901421	0.115992945381078	0.0942925592426782	0.0728354982730391	0.0563238061241234	0.0426055240885098
0.374198796087555	0.395120526344989	0.400046788041433	0.392206629397403	0.376278868422864	0.358745958977767	0.325832292969623	0.284645669276114	0.238173007905004	0.192052396777754	0.149871377947324	0.115745510211031	0.0895329949901662	0.0530871614741245	0.0234470553532936	-0.0019273325839462	-0.0215854324010488	-0.0384852314329372	-0.0577949226037536	-0.0794899269254267	-0.0876842589028264	-0.0907032109682217	-0.091105809609162	-0.0915248003361294	-0.0951960045157233	-0.0919355454260658	-0.0854642267714611	-0.0800341548668109	-0.0714638317936664	-0.053316618997381	-0.0223828265596612	-2.50063425865924e-05	0.021055546328444	0.0444846518269	0.0669725167553893	0.0881985626884544	0.106309993330203	0.114767569812682	0.126718605913763	0.129587431551472	0.137640293400526	0.138825605859937	0.135643731769704	0.122096977470668	0.107422120463034	0.0908473614729444	0.074251825996129	0.0550945793687832	0.0406333697828952	0.0268590728233719
0.296970163317269	0.309285719108436	0.307308330433906	0.297386307966497	0.276108176959903	0.261909640313011	0.235245633988999	0.207478207106829	0.17855916927049	0.149845897154358	0.119954664615112	0.0953353285601945	0.0755563768377929	0.0509941890166665	0.0325841462667822	0.0140264577836657	-0.00186527914130323	-0.015039251875227	-0.0304175752938926	-0.0562406970545297	-0.0607477293652175	-0.0665835776751527	-0.0639238697114002	-0.0753682635218717	-0.0811484618085838	-0.0814915275014571	-0.0789388605737071	-0.0739065999401648	-0.0665298312730093	-0.0552025006063331	-0.0347370063816647	-0.0137057404552158	0.00282286961257464	0.0187244365714264	0.034534196828264	0.0493859116660781	0.0649206758499809	0.072452183188443	0.0841377272698759	0.0870909745011591	0.0955758892102388	0.0986882872487046	0.0945625581293051	0.0844460268468369	0.0737825821651369	0.0617647613748614	0.0498944622618046	0.0344199822319727	0.0196109965435282	0.0073671902370372
0.216770112686579	0.225360111724827	0.219337858778941	0.213863001631336	0.19311930075274	0.181913035498292	0.163640086907322	0.145245024900494	0.128862623616896	0.113080821157025	0.0959277433490769	0.0791503965450654	0.0677049859578786	0.0537148155518342	0.04457645963605	0.0342607062048641	0.0239508839853788	0.0144484914030962	0.00500872984781742	-0.0202628546592337	-0.0287235811424914	-0.0363760633919067	-0.0297297428929633	-0.0407328256027142	-0.050304492993496	-0.0575955059113602	-0.0634276411708646	-0.0642811645438927	-0.0592248398824829	-0.0534667226861966	-0.0416332655975339	-0.0267214438609695	-0.0154396055849152	-0.00561412342228492	0.00518991686383364	0.0155838398061561	0.027441815160736	0.0353927699055923	0.044012684185732	0.0463174123384722	0.0526625887942979	0.0543622625536355	0.0512808009623209	0.0458132669519243	0.0386202384416804	0.0314370026633509	0.0217637928419533	0.00748891442360307	-0.00312605615137593	-0.00877026389509897
0.153919347394642	0.15512641306188	0.145116028306261	0.136093301225326	0.122530637381253	0.117544331268274	0.107642731486653	0.0963122414511247	0.0902192676635061	0.083371338257626	0.0742975958804657	0.0665526909923474	0.064525577771898	0.0612093606138944	0.0598858936998905	0.0552415187492157	0.0508456864736839	0.0492700707153175	0.0461443529785273	0.0328136530150107	0.0188455239844349	0.00997657418328136	0.00676524754886124	-0.00391849911240852	-0.0185326360098612	-0.0302676938271539	-0.0396464470194446	-0.0440374792072735	-0.0445519443224957	-0.0411581345280139	-0.0337775475473388	-0.0261258155387318	-0.0226428611934504	-0.0202520828783939	-0.0156770376104228	-0.0101484637262429	-0.00284776620675177	0.00186055164198179	0.00654440890942517	0.00888482110741565	0.0120297692012434	0.0136186887605958	0.0117571664725674	0.00862449912923932	0.00420853957452874	-0.000130382075640914	-0.00506113621790685	-0.0115426395305878	-0.0147708539641044	-0.0146836446871201
0.0983301695870223	0.0984836112910284	0.0833252772248961	0.0701041217307071	0.0620220639659246	0.0611192584187996	0.0567190747579342	0.0544846586866194	0.0527445506722271	0.0533850706928091	0.0538372523933589	0.0542066408987467	0.0602572699119216	0.0654848565120932	0.06955326434382	0.0705313873344527	0.0726047378209803	0.0745105088168012	0.0759364760044327	0.0757410543698935	0.06304029156895	0.0459189313068304	0.0372116824162278	0.0271338711731637	0.0126715588229936	0.00176682329244224	-0.00489342810070119	-0.0101593213527087	-0.0147053371160162	-0.01661558676104	-0.0139474775366715	-0.0152485970798354	-0.0172249036566232	-0.020935769878071	-0.0237371971609445	-0.0250814138484681	-0.0252441346300379	-0.024586730529201	-0.0243588948183172	-0.0243426736570632	-0.0238421286485617	-0.0221756974156032	-0.0221710070479216	-0.0224848733617181	-0.0243624791003087	-0.0243333373774707	-0.0234749479143981	-0.0203926467165242	-0.018402114974452	-0.0133667388316769
0.0455710161025652	0.0433570388130926	0.0269112274193683	0.0112739195564272	0.00196865867967136	0.00549700963411213	0.0061101810948236	0.00921689134957914	0.0125497068615723	0.0195696843863621	0.0276343801003852	0.0332947972526872	0.0480235042222676	0.0630651204007234	0.0726080399252198	0.0789681204194452	0.0859813290279779	0.0916283341922302	0.0950836451671827	0.0975330992231222	0.08892380958828	0.0749312741693043	0.0608848108630374	0.0525658769685968	0.0457516316092748	0.0362697911909211	0.0321513403839141	0.0277569835800796	0.0215597230270705	0.0183396464693427	0.0124672932721348	0.00530344060722984	-0.0041176454932771	-0.0137802378231793	-0.0240656275372091	-0.0327371718011862	-0.0386622605569356	-0.0431871869966131	-0.0486546023447356	-0.0509797961344644	-0.052629741032891	-0.0514634626267795	-0.050320014927364	-0.0476663302663214	-0.0458171655186134	-0.0402829822870542	-0.0364831843971973	-0.0278284964782978	-0.0207830080407637	-0.0112296617928298
-0.0149742197824	-0.0225079553315212	-0.045716001813691	-0.0656009575546613	-0.0727002937966455	-0.0694586231180252	-0.0599618868086577	-0.0500991916458921	-0.0375318854657884	-0.0234931668032958	-0.00909662489214572	0.00399767838839873	0.028694906233633	0.0523284350924171	0.0670642377253298	0.080123531376807	0.0942421667814517	0.105816383052873	0.112315544731341	0.113799948461693	0.113174895784655	0.101793351362482	0.0861263843467343	0.0769212763880755	0.078312151365646	0.0759610802011403	0.0749104764482771	0.0706602184828162	0.0616508653498715	0.054438450717064	0.0397035399248217	0.0235577531177281	0.00447543180901142	-0.0123976087949091	-0.030269755087374	-0.0454072699994608	-0.055918368814739	-0.0652666441980844	-0.0742347108934849	-0.0772417232630601	-0.0778756888395096	-0.0771466519858801	-0.0764605909174664	-0.0709700237931934	-0.064550196560091	-0.0545742217632342	-0.0485908539903528	-0.036414834586674	-0.0258727925678757	-0.0128752589679881
-0.0957775875680907	-0.110391764748262	-0.137253385914941	-0.155982379373185	-0.162638841238345	-0.157685509724822	-0.141644644214017	-0.124145696365969	-0.100306753913018	-0.0738731304225074	-0.0496586275781241	-0.0289519898672513	0.00714606703524818	0.0384780946920186	0.0586498289600369	0.0786957663421709	0.0980725615115734	0.113869804857276	0.124848720092909	0.130195765395407	0.134261374813021	0.132173992001598	0.119992200075719	0.103934962322171	0.102927876907964	0.103966727105804	0.101882256062193	0.0959794662471778	0.0904711831576551	0.0789198075855422	0.0598518952834704	0.0339069438744617	0.00643014301583013	-0.020761712903381	-0.0502580839793891	-0.0742190282261728	-0.0881234993752527	-0.100651328007789	-0.109207885405498	-0.111444083653584	-0.110046245017364	-0.109252080885596	-0.103951514261611	-0.0950497209004897	-0.0840652413693982	-0.0708679238486061	-0.0593570646867207	-0.0439981175399464	-0.0319816673841008	-0.0177088527809001
-0.168567025262609	-0.196612370659452	-0.235677033354873	-0.260660185103289	-0.27284159614598	-0.262674961875779	-0.246108661944486	-0.215640662451467	-0.180296138213523	-0.137924709952169	-0.0973111006457631	-0.0632475394036703	-0.0108836294295521	0.0271595184623588	0.0510457336658636	0.0763817794377497	0.101848470556552	0.122132286679395	0.134584759118663	0.144480330288999	0.151204790803838	0.155198941941946	0.153801062994619	0.148108619064873	0.141689539744755	0.137289080492177	0.133792284959104	0.12801778796884	0.113322870308906	0.0907568835329069	0.0681682969022719	0.0397980728783885	0.00787998425813836	-0.0267577858573026	-0.067120216426019	-0.101695539043548	-0.123837413594765	-0.144430232184021	-0.155282620789173	-0.157791400247752	-0.153656256071771	-0.149965650127769	-0.141818730201349	-0.128705623747953	-0.110293346769132	-0.0896455126023862	-0.0678706162645995	-0.0455303036157045	-0.0343896735877379	-0.0196096584986416
-0.189738752886791	-0.240666057458466	-0.324270332826013	-0.412280730248316	-0.429606998739578	-0.401283919691394	-0.369818349028784	-0.330196683319427	-0.283107186520206	-0.22557192175494	-0.163323003284552	-0.10419617446612	-0.031761431310557	0.015741037767287	0.0450723329562423	0.0761433511601258	0.102448844574885	0.12263566408257	0.137289583387437	0.150528451156422	0.160340186351378	0.166761784377622	0.168480843578208	0.167957628312574	0.158799745156961	0.148165883491174	0.135467065814718	0.12342621259188	0.104372211283948	0.0848952614363861	0.0641126406945231	0.0389772813013631	0.0115766399909514	-0.0209741779322139	-0.0619644932603718	-0.10373071746624	-0.147459575743217	-0.193996459833925	-0.21552607514776	-0.217867248260485	-0.211002478066209	-0.201880580721391	-0.187446298983675	-0.167820010336367	-0.141215938027553	-0.110062542457453	-0.0759255061881805	-0.0479449476961114	-0.0360217956113155	-0.0225821696984775
-0.165155228424874	-0.217869087383793	-0.359113045917635	-0.533586983316983	-0.600279635184134	-0.568793825251278	-0.520603836921676	-0.463329727467375	-0.405523692453923	-0.330673592250726	-0.247323437111025	-0.146270138435541	-0.0522874962955927	0.00464128181126798	0.035686774368981	0.0673376889744298	0.0921015976083981	0.113695659538806	0.128579112049614	0.141355089500741	0.149693780805756	0.154660639932076	0.153992118169741	0.152822782563563	0.144350746827495	0.132993584408341	0.118036630554581	0.102534406944413	0.083937318640358	0.0656349907181205	0.0501740233121664	0.0319768358423788	0.0132341303054395	-0.00795998304191037	-0.0339001968454327	-0.0694521996282158	-0.128163441623661	-0.213724113968797	-0.263683495849761	-0.274688578075606	-0.266855216452057	-0.25583776053306	-0.237545848660333	-0.213713137083907	-0.181424354048716	-0.135837515013218	-0.081971223747121	-0.0475426880375191	-0.0346101816760929	-0.022142904528401
-0.100977570683219	-0.132653617589271	-0.253541307285485	-0.522504106757182	-0.696882858532066	-0.710751346680775	-0.650599894561461	-0.577282748899993	-0.507927203299299	-0.432787409025624	-0.33391962135493	-0.193543398386037	-0.0686645630570452	-0.00290109629735223	0.0229028561690585	0.0457859810162108	0.0651329206439042	0.0817454827092557	0.0966799686278988	0.109548002482801	0.117273211676084	0.122121896065626	0.119183870166579	0.115292460004831	0.104870829733782	0.0942167421117669	0.0802168622928927	0.0680637901290764	0.0546825398948639	0.0436311035575047	0.0330793893994573	0.0204819778907187	0.0101406735195619	0.00086378172662178	-0.0105510001404596	-0.0280986398603734	-0.078758343034344	-0.186538492020414	-0.26929224926477	-0.307032184330496	-0.307368026301301	-0.296720128024014	-0.27864774663851	-0.255039326631756	-0.220101766926408	-0.163028502994542	-0.0899172635460061	-0.0460046301379736	-0.03304099653295	-0.023394606315884
-0.0475361292783949	-0.0512869290455218	-0.0959001359464754	-0.265264823890771	-0.554578012938625	-0.734406144417945	-0.705784013728613	-0.645281193872234	-0.578453776579102	-0.495921043462052	-0.376926735199557	-0.195295601350789	-0.067700203499188	-0.00890165604786278	0.011158604977888	0.0242895751850021	0.0366040912050892	0.0485905681789233	0.0583471773382762	0.069497896384797	0.0774568599815103	0.0820436517642548	0.0786450947123312	0.072066510244718	0.0640951592150108	0.0556640657391161	0.0459269766090126	0.0352340905680384	0.0299276124620852	0.0262278030096517	0.0216080308646673	0.0132390941641136	0.00570442336891116	0.00116079484642035	-0.00320241549507068	-0.00945074227256286	-0.0354929332421234	-0.123732274930766	-0.221369718717458	-0.303573853315504	-0.317185286076757	-0.308052063780508	-0.293956214115802	-0.265187746129333	-0.227558185572704	-0.164946996601699	-0.0879756317889888	-0.0386084489189297	-0.0263429467485819	-0.0200885434974616
-0.0200614257044873	-0.015185936074994	-0.0261065309036396	-0.0640189344877046	-0.232521330882114	-0.503015193623286	-0.634374413546562	-0.641625541036584	-0.622316081030096	-0.548364104891819	-0.418760332693565	-0.210204220795687	-0.0568629075997746	-0.011072735335524	0.00148700439293309	0.00639102503198639	0.0128690603403492	0.0210610876863146	0.0241954432417902	0.0301998251666025	0.0331159554063177	0.0367287373224077	0.0355955669398392	0.0327754959117059	0.0299570399963528	0.0253956340483672	0.023378030274944	0.0180216543136976	0.018723404777404	0.018020141312927	0.0146717715046273	0.00908845613009994	0.00478505713881016	0.00437104574203336	0.00137403356463549	-0.00101372488071021	-0.0106059443502566	-0.0625094359574346	-0.145679178025994	-0.255060504554657	-0.277217337053284	-0.285168977456013	-0.288534637578333	-0.266258223116234	-0.22038422254139	-0.149547102851372	-0.0788138129066598	-0.0215074159017921	-0.0137876600348702	-0.0127407055443682
0.00309272706966829	0.00347822741372207	0.00561864774794715	-0.0018870752435546	-0.0332489958575551	-0.201609395126859	-0.37468368426192	-0.492597295820131	-0.549370118428001	-0.49638519588662	-0.389207177887019	-0.20104645868695	-0.05116092447227	-0.0171453216102157	-0.00128823548868133	-0.00146399001520521	0.00116058204919393	0.00447050082376159	0.00261516827789557	0.00225877255342811	-0.00603148373528424	-0.00736568101188437	-0.0081960723101061	-0.00277406163336434	-0.00115321187289741	0.000609316923971329	0.00152732844536873	-0.00211301982412448	0.00251327250055112	0.00460705929915613	0.00585041115171462	0.00611529751116772	0.00597760487424837	0.00563360407723425	0.00492694968214102	0.00301465881889827	0.000305989636951174	-0.00599402969175926	-0.0222254744511264	-0.126006637663064	-0.177094279920155	-0.227226330058157	-0.243487743684545	-0.207482167360868	-0.153787196257534	-0.0906990749066556	-0.0439114374456058	-0.0085671065022619	-0.0019695759276947	-0.00237071573236651
0.00575589767238704	0.00869681228810488	0.00820122398447519	0.00571019140579096	-0.0604003355084794	-0.28608439382212	-0.442108278079308	-0.478192898579988	-0.490530080797709	-0.457182789995067	-0.393440010893681	-0.282700194138881	-0.13859990377055	-0.0332136887211597	-0.0061808956060092	-0.00370787340559992	-0.0039746333515187	-0.00857132593968883	-0.0121337458549878	-0.0124359259787316	-0.0123612305753556	-0.00779184047316346	-0.00465156639546957	-0.00225155223793179	-0.00534048696919549	-0.0023949911664434	-0.00177664861389982	0.000427759244483194	0.00172573383995074	0.00431607339962546	0.00387285600934351	0.00440271851982214	0.00331280587311683	0.00389923457609378	0.00608945230011249	0.00835156108028069	0.0129051744653727	0.0132568751948976	-0.0250598514938639	-0.155741218399908	-0.202347980461158	-0.233937104639745	-0.239091912033551	-0.212492064697844	-0.172056906560722	-0.113446748783509	-0.0590315819040542	-0.00121503346989627	0.00251525430246866	0.001234763003352
-0.00502646605378546	-0.0129171935343311	-0.0298655470112744	-0.0699971143913844	-0.198484039679051	-0.39073488372384	-0.458302478952283	-0.452147428897988	-0.428912134633715	-0.397848429801532	-0.356756786514883	-0.300734850771902	-0.225077544175551	-0.12653100823936	-0.0422719955778399	-0.0122670054339987	-0.000772249537571923	0.00166695615738669	0.00313218182158797	0.00340220537747722	0.00568855609375979	0.00697219197152749	0.00726148210767498	0.00638015519863593	0.00456422775389594	0.00455214083736933	0.0046541674270963	0.00464037807598206	0.00507967609109474	0.00539671261800006	0.00421310912244039	0.00360542652999553	0.0021663917304019	0.00238742709939763	0.00133242929388074	-0.000674575269986	-0.00747768485620069	-0.0309449291760227	-0.106138979247976	-0.189328683518891	-0.217075748210322	-0.222008341532672	-0.21826877190071	-0.200621309075689	-0.174581902127473	-0.133887402168236	-0.0888484229345755	-0.0382830189949129	-0.0120250292963205	0.0013281832284124
-0.0168273890412006	-0.0329015731017273	-0.0633861052018878	-0.119256985062274	-0.246365827960381	-0.374571584692917	-0.417266083287485	-0.417190619929123	-0.397910752647281	-0.367750079416695	-0.329597670879717	-0.280583353304368	-0.222710657856452	-0.151875999613754	-0.0761633804151817	-0.0363321419421756	-0.0160795721226365	-0.00633267297226329	-0.00156156367535111	0.000926281373480979	0.00346797575972095	0.00454163996420454	0.00556201634797433	0.00485160643384721	0.00517528282468952	0.00488910984428477	0.00523076186636294	0.00467464964273738	0.00435805625413308	0.00437184719498112	0.00308583213861825	0.00201122067988554	0.00014024256995915	-0.00155666530803261	-0.00392520477997023	-0.00853313284026833	-0.022418562157708	-0.0502486553532947	-0.111196675139966	-0.17054494482307	-0.193189962291724	-0.198237315063242	-0.194925854644307	-0.187179443199518	-0.168665839965491	-0.134312760034627	-0.0903050648026527	-0.0503720610524156	-0.0274469962167925	-0.00812023400166932
-0.0270328001554002	-0.0487244233119647	-0.0860165906582429	-0.140794140284877	-0.238899487132418	-0.3212776573573	-0.347699465378332	-0.347146456712548	-0.330654475729985	-0.307258824703491	-0.282225143776741	-0.246452038827754	-0.203246357066649	-0.1537488955672	-0.0939157991699766	-0.0538727247485189	-0.0297420465242747	-0.0153948792756639	-0.00889616780413451	-0.00465262257487314	-0.00153424001184762	0.000176454321671757	0.0011827207958587	0.000911625021287233	0.00173948009792331	0.00133265461026097	0.00214067696268384	0.00204462195254125	0.00206431310528059	0.00185658051529918	0.000996116052164131	-6.60414602473467e-05	-0.00193229465416972	-0.00426985796399882	-0.00800886241720186	-0.0137168172094552	-0.0297365271387965	-0.0566102587841271	-0.102673212707272	-0.146063452259455	-0.163583839541618	-0.168187340988107	-0.163914918982181	-0.158641940371723	-0.146314318160241	-0.123386182640201	-0.0896001370288118	-0.0572594662174122	-0.0369827295199054	-0.0183623300688846
-0.0413763829233028	-0.066592234315151	-0.0995145445860801	-0.140753011458086	-0.19977081968126	-0.246148088166361	-0.265125995247101	-0.268247255568989	-0.259563497522049	-0.241840802332669	-0.222917343067342	-0.191329224991543	-0.164692506987845	-0.13866845065129	-0.102596844307773	-0.0747007044001393	-0.0499849118989023	-0.0344700441988941	-0.0245744971868347	-0.0181277660367322	-0.0139989472980508	-0.0106769840187836	-0.00827592327702138	-0.00635478656706805	-0.00476496665061404	-0.00403065647959044	-0.00307899134368224	-0.00214142879322608	-0.00180736962373099	-0.00201187054035876	-0.0026452393988654	-0.00370499556157261	-0.00618773784873851	-0.00947496535897627	-0.0138608038580423	-0.0204592233776933	-0.0365228683546675	-0.0579302321729074	-0.0858187101880892	-0.111680334847524	-0.124755764382391	-0.131335489114972	-0.131043569672646	-0.12833420444278	-0.12039078188513	-0.103556683258809	-0.080706109659319	-0.0586804828887785	-0.0432054205053844	-0.0287768823907784
-0.0490561551679304	-0.071582109777978	-0.0956646951193479	-0.1253728441753	-0.163377864232041	-0.191643634682035	-0.205014593859558	-0.205003762719194	-0.197621952409959	-0.183821179398937	-0.169451056450809	-0.146292422586073	-0.129137893748585	-0.112618479467661	-0.0919534889219683	-0.0743405477628981	-0.0565543418843401	-0.0432663971872484	-0.0341858120847612	-0.0279988110208699	-0.0234867181900144	-0.0202032401805325	-0.0171321908631107	-0.0147357022809656	-0.0118903212426989	-0.0104743101889074	-0.00909926271475503	-0.00804367872328185	-0.00761195471105131	-0.0071708793735331	-0.00749387819711283	-0.0085448074763628	-0.0103285376163193	-0.0138260119089555	-0.0182621125678514	-0.02463045513582	-0.0369644642164578	-0.0530324458453396	-0.0714608410785385	-0.0883456329948219	-0.0979136223944811	-0.10337272147597	-0.105018291001116	-0.104094498810132	-0.0988519159953875	-0.0870297115536558	-0.0714801221083413	-0.0566079749611728	-0.0464213423221739	-0.0359064308993849
-0.0502166746497435	-0.0687432131503916	-0.0859575554955769	-0.1071691473133	-0.132824990866176	-0.149461681996541	-0.15740050806597	-0.155312330274087	-0.149361077735981	-0.137444634526603	-0.12616944951367	-0.107378883507263	-0.0972062669551635	-0.0869069247151986	-0.0771863687032222	-0.0655855675119237	-0.0555830653662643	-0.0467261857610442	-0.0389897414930672	-0.0337587846004308	-0.0294469582030812	-0.0263341681532893	-0.0234416963322139	-0.0204532689161356	-0.0178057594909343	-0.016346260644086	-0.0148863704956144	-0.0136585571839647	-0.0126229045369775	-0.0123201240048374	-0.0125812910968653	-0.0133389351821136	-0.0153563209632874	-0.0183674064580023	-0.0217251225668953	-0.0277130065748292	-0.0374563283699083	-0.0497786380316372	-0.061385823082952	-0.0721808361223765	-0.07858811490516	-0.0829378444742256	-0.0840556806818447	-0.0830874687447433	-0.0796745111742182	-0.0718943569478836	-0.0611145792360309	-0.0519846956078988	-0.0452112442660717	-0.0380201923059461
-0.0482900507748098	-0.0632229893146887	-0.076012604779948	-0.0914875623260747	-0.107208088126988	-0.11578567775985	-0.118084529603482	-0.116177475777637	-0.111535526618824	-0.103106476348315	-0.0921905932635931	-0.0738913437473366	-0.0683678200216664	-0.0627661754988462	-0.0606239070990608	-0.0543347214088685	-0.0498042736817097	-0.0451264261758504	-0.0404032852799772	-0.036488656601647	-0.0333434418299718	-0.0300898613482047	-0.0275313524609524	-0.0252696877275045	-0.0225797028858058	-0.0210598588220753	-0.0192795900152326	-0.0182144933972658	-0.0169534406819285	-0.0167515068447553	-0.017212748211214	-0.0181865838032989	-0.0200250980157585	-0.0226414999270948	-0.0252532208104356	-0.0304447055208565	-0.0374856668790823	-0.0463248892540391	-0.0539253639294479	-0.061072041933467	-0.0644581118249877	-0.066604705152394	-0.0666555160542711	-0.0664965755461618	-0.0643057245970988	-0.0591680858175132	-0.0517170284349573	-0.0462899379909135	-0.0415610336286453	-0.0368541594285448
-0.0437748173112497	-0.0547168774639607	-0.0627130686239063	-0.0744386938975461	-0.0851022161355459	-0.087868724801613	-0.0872204739906513	-0.0847669362775854	-0.0815493179877102	-0.076164601898514	-0.0658044543272798	-0.0484279750870446	-0.0421880708612465	-0.0394871722698008	-0.0417773259984149	-0.041024374693837	-0.0421856785957355	-0.0403510155702198	-0.0387665542774119	-0.0362971401766132	-0.0346305778757793	-0.0326329110960748	-0.0305921121127021	-0.0278975089807174	-0.0251675522410112	-0.0236511495819456	-0.0224170923636314	-0.0213767998513993	-0.0209671511668096	-0.0205582806569225	-0.0208088788011124	-0.0218176820930352	-0.0238205701263514	-0.026030320852983	-0.0282508576396705	-0.0320035051033125	-0.0367597100779438	-0.0422319403607477	-0.0465128145271603	-0.050158754685349	-0.0511697782960378	-0.0521759026309888	-0.051789013029909	-0.0518077447499027	-0.0504658262781021	-0.0475046750322294	-0.042910941052242	-0.0396875449883673	-0.0367676316079932	-0.0333762596135411
-0.0389297802536776	-0.0463427324831588	-0.0512324768867288	-0.0585409546486764	-0.063588791891575	-0.062713942211026	-0.0594134008220252	-0.0572250937593358	-0.0572576800379183	-0.0559482407363842	-0.045063358426257	-0.02828155142531	-0.0223095866143694	-0.0207951665520882	-0.0244004575856641	-0.0270961619205851	-0.0312203992735156	-0.0334439880936356	-0.0339986260378642	-0.0334572339545017	-0.0328174781132871	-0.0316119941460315	-0.0304824031059243	-0.0282407274299776	-0.0257930824343436	-0.0241733681128661	-0.0232789491780958	-0.022921754300117	-0.0229677674137275	-0.0224984695885619	-0.0229335462926327	-0.0241283411735951	-0.0255467516466998	-0.0275623374517612	-0.0287805959238067	-0.0303795562419368	-0.0335388531028532	-0.0365796295450511	-0.0387625331025023	-0.0396929403746079	-0.0397621734525945	-0.0403132288465058	-0.039865838518511	-0.0399805714815786	-0.0394795040184138	-0.0381172629856681	-0.0353741776279647	-0.0332516664400364	-0.0313198247464515	-0.0284098696290253
-0.0318032172367883	-0.0368878983776957	-0.0401766890504836	-0.0439185241666855	-0.0443388418387908	-0.0413397976976961	-0.0375399760186081	-0.0373007621569864	-0.0393905953443689	-0.040224823181273	-0.030251834898105	-0.0158920595841572	-0.00835707231837313	-0.0063904472205207	-0.00860588646895316	-0.012981393713775	-0.0195242842286897	-0.0249161122759898	-0.0267406853461439	-0.0274957486120955	-0.0273020502490121	-0.0264030267354099	-0.025128338191824	-0.0237926306113231	-0.0225472952535608	-0.0216239461724904	-0.0205329341680756	-0.0209907193112792	-0.0211289269651785	-0.0218587193114156	-0.0215363275390486	-0.0228156879696604	-0.0239627793105926	-0.0253654518163589	-0.0257167764035078	-0.0261400725554688	-0.027068667786518	-0.0282049529970047	-0.0286939284337842	-0.0289712597121415	-0.0290769244928691	-0.029253095643205	-0.0293769495053214	-0.0291037832160079	-0.0287664771287474	-0.028611765880349	-0.0271527790413417	-0.0259358039103067	-0.0245377068855657	-0.0229080637679922
-0.0230907883972651	-0.0276586920983398	-0.0294206817483404	-0.0304738671721435	-0.0265960896875649	-0.0219894787217329	-0.0188799962266963	-0.0218535338268148	-0.0261635548543123	-0.0275225194740528	-0.0189344715217939	-0.00706149583636601	-7.80860217230363e-06	0.00263480520935656	0.00283617483296589	-0.00104749854851218	-0.00711606790650969	-0.0136687818408791	-0.0173898193779941	-0.018949257806339	-0.0193697359847836	-0.0186215114130484	-0.0154973739000589	-0.0141749268570738	-0.0143291978343697	-0.0160733051648317	-0.0146813744336793	-0.015085288096754	-0.0158294595001866	-0.0169652539939103	-0.0177912473503081	-0.019361353204823	-0.0188307210644609	-0.0190216558740231	-0.0189888133360273	-0.0195679697165017	-0.0199198210733056	-0.0195474442657785	-0.0195906237640275	-0.0198400212617534	-0.01955884526894	-0.0195280959561692	-0.0196492992494177	-0.0194613482566744	-0.0193631052902042	-0.0196552122643438	-0.0199114658865819	-0.0190332483833332	-0.0182943180767969	-0.0176513247994436
-0.0158852800223612	-0.0179965349864578	-0.0182213379394315	-0.0175666230720599	-0.012508557311465	-0.00826023212166629	-0.00820799224780589	-0.0134088720579706	-0.0189698658664444	-0.0168175891838722	-0.0102085637550722	-0.00291633435018187	0.0029336836546826	0.00722341292232775	0.00845739423085227	0.00567443721353612	0.000966758693289275	-0.00385142372903102	-0.00772869400335816	-0.00958984514531694	-0.0104855177555294	-0.0104991605104753	-0.00836539292838638	-0.00798926849371818	-0.00833551166705505	-0.00925299235929862	-0.00826257712098443	-0.00790518860774927	-0.0090254216797524	-0.0106048751407133	-0.0117575758006367	-0.012236725490137	-0.0117527625408535	-0.012320475165682	-0.0120270702590465	-0.0121613465579967	-0.011986137735993	-0.0117201718053388	-0.0116879205915461	-0.0116160250500762	-0.0116246180723339	-0.0116402462344866	-0.0115054248839426	-0.0114463289139582	-0.0116169400554393	-0.011766129590535	-0.0122685597962367	-0.0120326463639562	-0.0116483440546609	-0.0117577755393354
-0.0102364830293824	-0.011419012972019	-0.0105990975370425	-0.00923215713758624	-0.00493656527228738	-0.00301481540767908	-0.00307500627844065	-0.00735197810254634	-0.0117724937775955	-0.00693136502383223	-0.00421358045012853	-0.00214110653147123	0.00232697696008364	0.00651124941824989	0.00822205957523295	0.0064168887236972	0.00345128170943318	0.00127553865374361	-0.00079412705690511	-0.00255227965723748	-0.00411532087661752	-0.00628004000832896	-0.00737020354909608	-0.00808738612670996	-0.00698628777222271	-0.00598487651543643	-0.00551174192448368	-0.00457897770166808	-0.00432245853710666	-0.00496599221040476	-0.00597418339803242	-0.00644881963451426	-0.00597607069595226	-0.00606659002584501	-0.00561888027490574	-0.00543802707460265	-0.00524936058809011	-0.00581839964707075	-0.00674695272178575	-0.00690949187626703	-0.00671333558598839	-0.00600077833891017	-0.00559023128438615	-0.00644709729986588	-0.00916861712349732	-0.00813423915914898	-0.00812561519385804	-0.00715973252906534	-0.00639123002248425	-0.00560653905774489
-0.00439530207091636	-0.00511283739910865	-0.00432078903271952	-0.00340247435476115	-0.00109397708508526	-0.00057437661865374	-0.000641138341871849	-0.00353669353684642	-0.00597306712101299	-0.00403811023046467	-0.00268443451318732	-0.00175880081429557	0.00116848705736689	0.00444033616398959	0.00604829349548329	0.0049633222524619	0.00326623450744418	0.00299492366459797	0.00159734222459904	1.45728060041368e-05	-0.00193517036908925	-0.00342844118045325	-0.00626956843168735	-0.00699419692505884	-0.00586000070996976	-0.00380525255045828	-0.00335046973311734	-0.00125503704902759	0.000158068425559126	-0.000406336871618964	-0.00146097934324001	-0.00148068733012492	-0.00156046096784534	-0.00150024707433155	-0.00212742028595018	-0.00166296501709088	-0.00228589977125298	-0.00256512487679401	-0.00299569565069394	-0.00264696829116579	-0.00251625061136122	-0.00272887092312219	-0.00311936235004163	-0.00355430932047793	-0.00789989280697693	-0.00648787113341883	-0.00619290913928739	-0.00319653007338147	-0.00278988734833168	-0.0030516799438396
-0.000347334866258337	-0.00155965508635338	-0.00125767589360865	-0.000900050680363631	0.000199425492705589	-0.00013266598375958	0.00101053814572496	0.000600935790520674	-0.000329269528614325	-0.00138393823084331	-0.0012673793449364	-0.000972382660542061	0.00141552283518156	0.00414431160313123	0.00457733425756026	0.00389711117431425	0.00256411062661982	0.00297727313392735	0.00212874913309118	0.000457198758530584	-0.00187231430958628	-0.00412447604010763	-0.00853898135742253	-0.00853246285262948	-0.00528524425848655	-0.0031589883957799	-0.0024837316125849	0.00141432110996958	0.0028829533182442	0.00164363067442877	0.000705695104288092	0.00106422413798331	0.00118414431732602	0.00100808234763751	-0.000708596879486946	0.000105895405683306	-0.000114557638138236	0.000204198412993196	-0.00125837804496914	-0.000916876394677042	-0.00114745641194762	-0.00116130322058402	-0.00173423937007244	-0.00245069788070967	-0.00698153412745762	-0.0054694264465633	-0.00545279692243556	-0.00215428480026208	-0.00157457303492407	-0.0012486252551169
[truncated: 188 more columns]
