# Supplementary material for: Performance Comparison of Centered and Tilted Blunt and Lighthouse Tip Cannulae for Drainage in Extracorporeal Life Support
Source: Cardiovasc Eng Technol. 2025 Feb 10;16(2):238–50. doi: 10.1007/s13239-024-00770-x (PMC11933157; doi:10.1007/s13239-024-00770-x)
Supplement: Supplementary file 2 — Supplementary file2 (ZIP 41,511 KB) [file 13239_2024_770_MOESM2_ESM.zip › avg_velocity/rc_1.32_mm/Lighthouse_0_Qc_1.3_Lmin_Qo_1.3_Lmin_rc_1.32_mm/x_adim.csv]

-4.30227272727273	-4.26590909090909	-4.22954545454545	-4.19318181818182	-4.15681818181818	-4.12045454545455	-4.08409090909091	-4.04772727272727	-4.01136363636364	-3.975	-3.93863636363636	-3.90227272727273	-3.86590909090909	-3.82954545454545	-3.79318181818182	-3.75681818181818	-3.72045454545455	-3.68409090909091	-3.64772727272727	-3.61136363636364	-3.575	-3.53863636363636	-3.50227272727273	-3.46590909090909	-3.42954545454545	-3.39318181818182	-3.35681818181818	-3.32045454545455	-3.28409090909091	-3.24772727272727	-3.21136363636364	-3.175	-3.13863636363636	-3.10227272727273	-3.06590909090909	-3.02954545454545	-2.99318181818182	-2.95681818181818	-2.92045454545455	-2.88409090909091	-2.84772727272727	-2.81136363636364	-2.775	-2.73863636363636	-2.70227272727273	-2.66590909090909	-2.62954545454545	-2.59318181818182	-2.55681818181818	-2.52045454545455
-4.30227272727273	-4.26590909090909	-4.22954545454545	-4.19318181818182	-4.15681818181818	-4.12045454545455	-4.08409090909091	-4.04772727272727	-4.01136363636364	-3.975	-3.93863636363636	-3.90227272727273	-3.86590909090909	-3.82954545454545	-3.79318181818182	-3.75681818181818	-3.72045454545455	-3.68409090909091	-3.64772727272727	-3.61136363636364	-3.575	-3.53863636363636	-3.50227272727273	-3.46590909090909	-3.42954545454545	-3.39318181818182	-3.35681818181818	-3.32045454545455	-3.28409090909091	-3.24772727272727	-3.21136363636364	-3.175	-3.13863636363636	-3.10227272727273	-3.06590909090909	-3.02954545454545	-2.99318181818182	-2.95681818181818	-2.92045454545455	-2.88409090909091	-2.84772727272727	-2.81136363636364	-2.775	-2.73863636363636	-2.70227272727273	-2.66590909090909	-2.62954545454545	-2.59318181818182	-2.55681818181818	-2.52045454545455
-4.30227272727273	-4.26590909090909	-4.22954545454545	-4.19318181818182	-4.15681818181818	-4.12045454545455	-4.08409090909091	-4.04772727272727	-4.01136363636364	-3.975	-3.93863636363636	-3.90227272727273	-3.86590909090909	-3.82954545454545	-3.79318181818182	-3.75681818181818	-3.72045454545455	-3.68409090909091	-3.64772727272727	-3.61136363636364	-3.575	-3.53863636363636	-3.50227272727273	-3.46590909090909	-3.42954545454545	-3.39318181818182	-3.35681818181818	-3.32045454545455	-3.28409090909091	-3.24772727272727	-3.21136363636364	-3.175	-3.13863636363636	-3.10227272727273	-3.06590909090909	-3.02954545454545	-2.99318181818182	-2.95681818181818	-2.92045454545455	-2.88409090909091	-2.84772727272727	-2.81136363636364	-2.775	-2.73863636363636	-2.70227272727273	-2.66590909090909	-2.62954545454545	-2.59318181818182	-2.55681818181818	-2.52045454545455
-4.30227272727273	-4.26590909090909	-4.22954545454545	-4.19318181818182	-4.15681818181818	-4.12045454545455	-4.08409090909091	-4.04772727272727	-4.01136363636364	-3.975	-3.93863636363636	-3.90227272727273	-3.86590909090909	-3.82954545454545	-3.79318181818182	-3.75681818181818	-3.72045454545455	-3.68409090909091	-3.64772727272727	-3.61136363636364	-3.575	-3.53863636363636	-3.50227272727273	-3.46590909090909	-3.42954545454545	-3.39318181818182	-3.35681818181818	-3.32045454545455	-3.28409090909091	-3.24772727272727	-3.21136363636364	-3.175	-3.13863636363636	-3.10227272727273	-3.06590909090909	-3.02954545454545	-2.99318181818182	-2.95681818181818	-2.92045454545455	-2.88409090909091	-2.84772727272727	-2.81136363636364	-2.775	-2.73863636363636	-2.70227272727273	-2.66590909090909	-2.62954545454545	-2.59318181818182	-2.55681818181818	-2.52045454545455
-4.30227272727273	-4.26590909090909	-4.22954545454545	-4.19318181818182	-4.15681818181818	-4.12045454545455	-4.08409090909091	-4.04772727272727	-4.01136363636364	-3.975	-3.93863636363636	-3.90227272727273	-3.86590909090909	-3.82954545454545	-3.79318181818182	-3.75681818181818	-3.72045454545455	-3.68409090909091	-3.64772727272727	-3.61136363636364	-3.575	-3.53863636363636	-3.50227272727273	-3.46590909090909	-3.42954545454545	-3.39318181818182	-3.35681818181818	-3.32045454545455	-3.28409090909091	-3.24772727272727	-3.21136363636364	-3.175	-3.13863636363636	-3.10227272727273	-3.06590909090909	-3.02954545454545	-2.99318181818182	-2.95681818181818	-2.92045454545455	-2.88409090909091	-2.84772727272727	-2.81136363636364	-2.775	-2.73863636363636	-2.70227272727273	-2.66590909090909	-2.62954545454545	-2.59318181818182	-2.55681818181818	-2.52045454545455
-4.30227272727273	-4.26590909090909	-4.22954545454545	-4.19318181818182	-4.15681818181818	-4.12045454545455	-4.08409090909091	-4.04772727272727	-4.01136363636364	-3.975	-3.93863636363636	-3.90227272727273	-3.86590909090909	-3.82954545454545	-3.79318181818182	-3.75681818181818	-3.72045454545455	-3.68409090909091	-3.64772727272727	-3.61136363636364	-3.575	-3.53863636363636	-3.50227272727273	-3.46590909090909	-3.42954545454545	-3.39318181818182	-3.35681818181818	-3.32045454545455	-3.28409090909091	-3.24772727272727	-3.21136363636364	-3.175	-3.13863636363636	-3.10227272727273	-3.06590909090909	-3.02954545454545	-2.99318181818182	-2.95681818181818	-2.92045454545455	-2.88409090909091	-2.84772727272727	-2.81136363636364	-2.775	-2.73863636363636	-2.70227272727273	-2.66590909090909	-2.62954545454545	-2.59318181818182	-2.55681818181818	-2.52045454545455
-4.30227272727273	-4.26590909090909	-4.22954545454545	-4.19318181818182	-4.15681818181818	-4.12045454545455	-4.08409090909091	-4.04772727272727	-4.01136363636364	-3.975	-3.93863636363636	-3.90227272727273	-3.86590909090909	-3.82954545454545	-3.79318181818182	-3.75681818181818	-3.72045454545455	-3.68409090909091	-3.64772727272727	-3.61136363636364	-3.575	-3.53863636363636	-3.50227272727273	-3.46590909090909	-3.42954545454545	-3.39318181818182	-3.35681818181818	-3.32045454545455	-3.28409090909091	-3.24772727272727	-3.21136363636364	-3.175	-3.13863636363636	-3.10227272727273	-3.06590909090909	-3.02954545454545	-2.99318181818182	-2.95681818181818	-2.92045454545455	-2.88409090909091	-2.84772727272727	-2.81136363636364	-2.775	-2.73863636363636	-2.70227272727273	-2.66590909090909	-2.62954545454545	-2.59318181818182	-2.55681818181818	-2.52045454545455
-4.30227272727273	-4.26590909090909	-4.22954545454545	-4.19318181818182	-4.15681818181818	-4.12045454545455	-4.08409090909091	-4.04772727272727	-4.01136363636364	-3.975	-3.93863636363636	-3.90227272727273	-3.86590909090909	-3.82954545454545	-3.79318181818182	-3.75681818181818	-3.72045454545455	-3.68409090909091	-3.64772727272727	-3.61136363636364	-3.575	-3.53863636363636	-3.50227272727273	-3.46590909090909	-3.42954545454545	-3.39318181818182	-3.35681818181818	-3.32045454545455	-3.28409090909091	-3.24772727272727	-3.21136363636364	-3.175	-3.13863636363636	-3.10227272727273	-3.06590909090909	-3.02954545454545	-2.99318181818182	-2.95681818181818	-2.92045454545455	-2.88409090909091	-2.84772727272727	-2.81136363636364	-2.775	-2.73863636363636	-2.70227272727273	-2.66590909090909	-2.62954545454545	-2.59318181818182	-2.55681818181818	-2.52045454545455
-4.30227272727273	-4.26590909090909	-4.22954545454545	-4.19318181818182	-4.15681818181818	-4.12045454545455	-4.08409090909091	-4.04772727272727	-4.01136363636364	-3.975	-3.93863636363636	-3.90227272727273	-3.86590909090909	-3.82954545454545	-3.79318181818182	-3.75681818181818	-3.72045454545455	-3.68409090909091	-3.64772727272727	-3.61136363636364	-3.575	-3.53863636363636	-3.50227272727273	-3.46590909090909	-3.42954545454545	-3.39318181818182	-3.35681818181818	-3.32045454545455	-3.28409090909091	-3.24772727272727	-3.21136363636364	-3.175	-3.13863636363636	-3.10227272727273	-3.06590909090909	-3.02954545454545	-2.99318181818182	-2.95681818181818	-2.92045454545455	-2.88409090909091	-2.84772727272727	-2.81136363636364	-2.775	-2.73863636363636	-2.70227272727273	-2.66590909090909	-2.62954545454545	-2.59318181818182	-2.55681818181818	-2.52045454545455
-4.30227272727273	-4.26590909090909	-4.22954545454545	-4.19318181818182	-4.15681818181818	-4.12045454545455	-4.08409090909091	-4.04772727272727	-4.01136363636364	-3.975	-3.93863636363636	-3.90227272727273	-3.86590909090909	-3.82954545454545	-3.79318181818182	-3.75681818181818	-3.72045454545455	-3.68409090909091	-3.64772727272727	-3.61136363636364	-3.575	-3.53863636363636	-3.50227272727273	-3.46590909090909	-3.42954545454545	-3.39318181818182	-3.35681818181818	-3.32045454545455	-3.28409090909091	-3.24772727272727	-3.21136363636364	-3.175	-3.13863636363636	-3.10227272727273	-3.06590909090909	-3.02954545454545	-2.99318181818182	-2.95681818181818	-2.92045454545455	-2.88409090909091	-2.84772727272727	-2.81136363636364	-2.775	-2.73863636363636	-2.70227272727273	-2.66590909090909	-2.62954545454545	-2.59318181818182	-2.55681818181818	-2.52045454545455
-4.30227272727273	-4.26590909090909	-4.22954545454545	-4.19318181818182	-4.15681818181818	-4.12045454545455	-4.08409090909091	-4.04772727272727	-4.01136363636364	-3.975	-3.93863636363636	-3.90227272727273	-3.86590909090909	-3.82954545454545	-3.79318181818182	-3.75681818181818	-3.72045454545455	-3.68409090909091	-3.64772727272727	-3.61136363636364	-3.575	-3.53863636363636	-3.50227272727273	-3.46590909090909	-3.42954545454545	-3.39318181818182	-3.35681818181818	-3.32045454545455	-3.28409090909091	-3.24772727272727	-3.21136363636364	-3.175	-3.13863636363636	-3.10227272727273	-3.06590909090909	-3.02954545454545	-2.99318181818182	-2.95681818181818	-2.92045454545455	-2.88409090909091	-2.84772727272727	-2.81136363636364	-2.775	-2.73863636363636	-2.70227272727273	-2.66590909090909	-2.62954545454545	-2.59318181818182	-2.55681818181818	-2.52045454545455
-4.30227272727273	-4.26590909090909	-4.22954545454545	-4.19318181818182	-4.15681818181818	-4.12045454545455	-4.08409090909091	-4.04772727272727	-4.01136363636364	-3.975	-3.93863636363636	-3.90227272727273	-3.86590909090909	-3.82954545454545	-3.79318181818182	-3.75681818181818	-3.72045454545455	-3.68409090909091	-3.64772727272727	-3.61136363636364	-3.575	-3.53863636363636	-3.50227272727273	-3.46590909090909	-3.42954545454545	-3.39318181818182	-3.35681818181818	-3.32045454545455	-3.28409090909091	-3.24772727272727	-3.21136363636364	-3.175	-3.13863636363636	-3.10227272727273	-3.06590909090909	-3.02954545454545	-2.99318181818182	-2.95681818181818	-2.92045454545455	-2.88409090909091	-2.84772727272727	-2.81136363636364	-2.775	-2.73863636363636	-2.70227272727273	-2.66590909090909	-2.62954545454545	-2.59318181818182	-2.55681818181818	-2.52045454545455
-4.30227272727273	-4.26590909090909	-4.22954545454545	-4.19318181818182	-4.15681818181818	-4.12045454545455	-4.08409090909091	-4.04772727272727	-4.01136363636364	-3.975	-3.93863636363636	-3.90227272727273	-3.86590909090909	-3.82954545454545	-3.79318181818182	-3.75681818181818	-3.72045454545455	-3.68409090909091	-3.64772727272727	-3.61136363636364	-3.575	-3.53863636363636	-3.50227272727273	-3.46590909090909	-3.42954545454545	-3.39318181818182	-3.35681818181818	-3.32045454545455	-3.28409090909091	-3.24772727272727	-3.21136363636364	-3.175	-3.13863636363636	-3.10227272727273	-3.06590909090909	-3.02954545454545	-2.99318181818182	-2.95681818181818	-2.92045454545455	-2.88409090909091	-2.84772727272727	-2.81136363636364	-2.775	-2.73863636363636	-2.70227272727273	-2.66590909090909	-2.62954545454545	-2.59318181818182	-2.55681818181818	-2.52045454545455
-4.30227272727273	-4.26590909090909	-4.22954545454545	-4.19318181818182	-4.15681818181818	-4.12045454545455	-4.08409090909091	-4.04772727272727	-4.01136363636364	-3.975	-3.93863636363636	-3.90227272727273	-3.86590909090909	-3.82954545454545	-3.79318181818182	-3.75681818181818	-3.72045454545455	-3.68409090909091	-3.64772727272727	-3.61136363636364	-3.575	-3.53863636363636	-3.50227272727273	-3.46590909090909	-3.42954545454545	-3.39318181818182	-3.35681818181818	-3.32045454545455	-3.28409090909091	-3.24772727272727	-3.21136363636364	-3.175	-3.13863636363636	-3.10227272727273	-3.06590909090909	-3.02954545454545	-2.99318181818182	-2.95681818181818	-2.92045454545455	-2.88409090909091	-2.84772727272727	-2.81136363636364	-2.775	-2.73863636363636	-2.70227272727273	-2.66590909090909	-2.62954545454545	-2.59318181818182	-2.55681818181818	-2.52045454545455
-4.30227272727273	-4.26590909090909	-4.22954545454545	-4.19318181818182	-4.15681818181818	-4.12045454545455	-4.08409090909091	-4.04772727272727	-4.01136363636364	-3.975	-3.93863636363636	-3.90227272727273	-3.86590909090909	-3.82954545454545	-3.79318181818182	-3.75681818181818	-3.72045454545455	-3.68409090909091	-3.64772727272727	-3.61136363636364	-3.575	-3.53863636363636	-3.50227272727273	-3.46590909090909	-3.42954545454545	-3.39318181818182	-3.35681818181818	-3.32045454545455	-3.28409090909091	-3.24772727272727	-3.21136363636364	-3.175	-3.13863636363636	-3.10227272727273	-3.06590909090909	-3.02954545454545	-2.99318181818182	-2.95681818181818	-2.92045454545455	-2.88409090909091	-2.84772727272727	-2.81136363636364	-2.775	-2.73863636363636	-2.70227272727273	-2.66590909090909	-2.62954545454545	-2.59318181818182	-2.55681818181818	-2.52045454545455
-4.30227272727273	-4.26590909090909	-4.22954545454545	-4.19318181818182	-4.15681818181818	-4.12045454545455	-4.08409090909091	-4.04772727272727	-4.01136363636364	-3.975	-3.93863636363636	-3.90227272727273	-3.86590909090909	-3.82954545454545	-3.79318181818182	-3.75681818181818	-3.72045454545455	-3.68409090909091	-3.64772727272727	-3.61136363636364	-3.575	-3.53863636363636	-3.50227272727273	-3.46590909090909	-3.42954545454545	-3.39318181818182	-3.35681818181818	-3.32045454545455	-3.28409090909091	-3.24772727272727	-3.21136363636364	-3.175	-3.13863636363636	-3.10227272727273	-3.06590909090909	-3.02954545454545	-2.99318181818182	-2.95681818181818	-2.92045454545455	-2.88409090909091	-2.84772727272727	-2.81136363636364	-2.775	-2.73863636363636	-2.70227272727273	-2.66590909090909	-2.62954545454545	-2.59318181818182	-2.55681818181818	-2.52045454545455
-4.30227272727273	-4.26590909090909	-4.22954545454545	-4.19318181818182	-4.15681818181818	-4.12045454545455	-4.08409090909091	-4.04772727272727	-4.01136363636364	-3.975	-3.93863636363636	-3.90227272727273	-3.86590909090909	-3.82954545454545	-3.79318181818182	-3.75681818181818	-3.72045454545455	-3.68409090909091	-3.64772727272727	-3.61136363636364	-3.575	-3.53863636363636	-3.50227272727273	-3.46590909090909	-3.42954545454545	-3.39318181818182	-3.35681818181818	-3.32045454545455	-3.28409090909091	-3.24772727272727	-3.21136363636364	-3.175	-3.13863636363636	-3.10227272727273	-3.06590909090909	-3.02954545454545	-2.99318181818182	-2.95681818181818	-2.92045454545455	-2.88409090909091	-2.84772727272727	-2.81136363636364	-2.775	-2.73863636363636	-2.70227272727273	-2.66590909090909	-2.62954545454545	-2.59318181818182	-2.55681818181818	-2.52045454545455
-4.30227272727273	-4.26590909090909	-4.22954545454545	-4.19318181818182	-4.15681818181818	-4.12045454545455	-4.08409090909091	-4.04772727272727	-4.01136363636364	-3.975	-3.93863636363636	-3.90227272727273	-3.86590909090909	-3.82954545454545	-3.79318181818182	-3.75681818181818	-3.72045454545455	-3.68409090909091	-3.64772727272727	-3.61136363636364	-3.575	-3.53863636363636	-3.50227272727273	-3.46590909090909	-3.42954545454545	-3.39318181818182	-3.35681818181818	-3.32045454545455	-3.28409090909091	-3.24772727272727	-3.21136363636364	-3.175	-3.13863636363636	-3.10227272727273	-3.06590909090909	-3.02954545454545	-2.99318181818182	-2.95681818181818	-2.92045454545455	-2.88409090909091	-2.84772727272727	-2.81136363636364	-2.775	-2.73863636363636	-2.70227272727273	-2.66590909090909	-2.62954545454545	-2.59318181818182	-2.55681818181818	-2.52045454545455
-4.30227272727273	-4.26590909090909	-4.22954545454545	-4.19318181818182	-4.15681818181818	-4.12045454545455	-4.08409090909091	-4.04772727272727	-4.01136363636364	-3.975	-3.93863636363636	-3.90227272727273	-3.86590909090909	-3.82954545454545	-3.79318181818182	-3.75681818181818	-3.72045454545455	-3.68409090909091	-3.64772727272727	-3.61136363636364	-3.575	-3.53863636363636	-3.50227272727273	-3.46590909090909	-3.42954545454545	-3.39318181818182	-3.35681818181818	-3.32045454545455	-3.28409090909091	-3.24772727272727	-3.21136363636364	-3.175	-3.13863636363636	-3.10227272727273	-3.06590909090909	-3.02954545454545	-2.99318181818182	-2.95681818181818	-2.92045454545455	-2.88409090909091	-2.84772727272727	-2.81136363636364	-2.775	-2.73863636363636	-2.70227272727273	-2.66590909090909	-2.62954545454545	-2.59318181818182	-2.55681818181818	-2.52045454545455
-4.30227272727273	-4.26590909090909	-4.22954545454545	-4.19318181818182	-4.15681818181818	-4.12045454545455	-4.08409090909091	-4.04772727272727	-4.01136363636364	-3.975	-3.93863636363636	-3.90227272727273	-3.86590909090909	-3.82954545454545	-3.79318181818182	-3.75681818181818	-3.72045454545455	-3.68409090909091	-3.64772727272727	-3.61136363636364	-3.575	-3.53863636363636	-3.50227272727273	-3.46590909090909	-3.42954545454545	-3.39318181818182	-3.35681818181818	-3.32045454545455	-3.28409090909091	-3.24772727272727	-3.21136363636364	-3.175	-3.13863636363636	-3.10227272727273	-3.06590909090909	-3.02954545454545	-2.99318181818182	-2.95681818181818	-2.92045454545455	-2.88409090909091	-2.84772727272727	-2.81136363636364	-2.775	-2.73863636363636	-2.70227272727273	-2.66590909090909	-2.62954545454545	-2.59318181818182	-2.55681818181818	-2.52045454545455
-4.30227272727273	-4.26590909090909	-4.22954545454545	-4.19318181818182	-4.15681818181818	-4.12045454545455	-4.08409090909091	-4.04772727272727	-4.01136363636364	-3.975	-3.93863636363636	-3.90227272727273	-3.86590909090909	-3.82954545454545	-3.79318181818182	-3.75681818181818	-3.72045454545455	-3.68409090909091	-3.64772727272727	-3.61136363636364	-3.575	-3.53863636363636	-3.50227272727273	-3.46590909090909	-3.42954545454545	-3.39318181818182	-3.35681818181818	-3.32045454545455	-3.28409090909091	-3.24772727272727	-3.21136363636364	-3.175	-3.13863636363636	-3.10227272727273	-3.06590909090909	-3.02954545454545	-2.99318181818182	-2.95681818181818	-2.92045454545455	-2.88409090909091	-2.84772727272727	-2.81136363636364	-2.775	-2.73863636363636	-2.70227272727273	-2.66590909090909	-2.62954545454545	-2.59318181818182	-2.55681818181818	-2.52045454545455
-4.30227272727273	-4.26590909090909	-4.22954545454545	-4.19318181818182	-4.15681818181818	-4.12045454545455	-4.08409090909091	-4.04772727272727	-4.01136363636364	-3.975	-3.93863636363636	-3.90227272727273	-3.86590909090909	-3.82954545454545	-3.79318181818182	-3.75681818181818	-3.72045454545455	-3.68409090909091	-3.64772727272727	-3.61136363636364	-3.575	-3.53863636363636	-3.50227272727273	-3.46590909090909	-3.42954545454545	-3.39318181818182	-3.35681818181818	-3.32045454545455	-3.28409090909091	-3.24772727272727	-3.21136363636364	-3.175	-3.13863636363636	-3.10227272727273	-3.06590909090909	-3.02954545454545	-2.99318181818182	-2.95681818181818	-2.92045454545455	-2.88409090909091	-2.84772727272727	-2.81136363636364	-2.775	-2.73863636363636	-2.70227272727273	-2.66590909090909	-2.62954545454545	-2.59318181818182	-2.55681818181818	-2.52045454545455
-4.30227272727273	-4.26590909090909	-4.22954545454545	-4.19318181818182	-4.15681818181818	-4.12045454545455	-4.08409090909091	-4.04772727272727	-4.01136363636364	-3.975	-3.93863636363636	-3.90227272727273	-3.86590909090909	-3.82954545454545	-3.79318181818182	-3.75681818181818	-3.72045454545455	-3.68409090909091	-3.64772727272727	-3.61136363636364	-3.575	-3.53863636363636	-3.50227272727273	-3.46590909090909	-3.42954545454545	-3.39318181818182	-3.35681818181818	-3.32045454545455	-3.28409090909091	-3.24772727272727	-3.21136363636364	-3.175	-3.13863636363636	-3.10227272727273	-3.06590909090909	-3.02954545454545	-2.99318181818182	-2.95681818181818	-2.92045454545455	-2.88409090909091	-2.84772727272727	-2.81136363636364	-2.775	-2.73863636363636	-2.70227272727273	-2.66590909090909	-2.62954545454545	-2.59318181818182	-2.55681818181818	-2.52045454545455
-4.30227272727273	-4.26590909090909	-4.22954545454545	-4.19318181818182	-4.15681818181818	-4.12045454545455	-4.08409090909091	-4.04772727272727	-4.01136363636364	-3.975	-3.93863636363636	-3.90227272727273	-3.86590909090909	-3.82954545454545	-3.79318181818182	-3.75681818181818	-3.72045454545455	-3.68409090909091	-3.64772727272727	-3.61136363636364	-3.575	-3.53863636363636	-3.50227272727273	-3.46590909090909	-3.42954545454545	-3.39318181818182	-3.35681818181818	-3.32045454545455	-3.28409090909091	-3.24772727272727	-3.21136363636364	-3.175	-3.13863636363636	-3.10227272727273	-3.06590909090909	-3.02954545454545	-2.99318181818182	-2.95681818181818	-2.92045454545455	-2.88409090909091	-2.84772727272727	-2.81136363636364	-2.775	-2.73863636363636	-2.70227272727273	-2.66590909090909	-2.62954545454545	-2.59318181818182	-2.55681818181818	-2.52045454545455
-4.30227272727273	-4.26590909090909	-4.22954545454545	-4.19318181818182	-4.15681818181818	-4.12045454545455	-4.08409090909091	-4.04772727272727	-4.01136363636364	-3.975	-3.93863636363636	-3.90227272727273	-3.86590909090909	-3.82954545454545	-3.79318181818182	-3.75681818181818	-3.72045454545455	-3.68409090909091	-3.64772727272727	-3.61136363636364	-3.575	-3.53863636363636	-3.50227272727273	-3.46590909090909	-3.42954545454545	-3.39318181818182	-3.35681818181818	-3.32045454545455	-3.28409090909091	-3.24772727272727	-3.21136363636364	-3.175	-3.13863636363636	-3.10227272727273	-3.06590909090909	-3.02954545454545	-2.99318181818182	-2.95681818181818	-2.92045454545455	-2.88409090909091	-2.84772727272727	-2.81136363636364	-2.775	-2.73863636363636	-2.70227272727273	-2.66590909090909	-2.62954545454545	-2.59318181818182	-2.55681818181818	-2.52045454545455
-4.30227272727273	-4.26590909090909	-4.22954545454545	-4.19318181818182	-4.15681818181818	-4.12045454545455	-4.08409090909091	-4.04772727272727	-4.01136363636364	-3.975	-3.93863636363636	-3.90227272727273	-3.86590909090909	-3.82954545454545	-3.79318181818182	-3.75681818181818	-3.72045454545455	-3.68409090909091	-3.64772727272727	-3.61136363636364	-3.575	-3.53863636363636	-3.50227272727273	-3.46590909090909	-3.42954545454545	-3.39318181818182	-3.35681818181818	-3.32045454545455	-3.28409090909091	-3.24772727272727	-3.21136363636364	-3.175	-3.13863636363636	-3.10227272727273	-3.06590909090909	-3.02954545454545	-2.99318181818182	-2.95681818181818	-2.92045454545455	-2.88409090909091	-2.84772727272727	-2.81136363636364	-2.775	-2.73863636363636	-2.70227272727273	-2.66590909090909	-2.62954545454545	-2.59318181818182	-2.55681818181818	-2.52045454545455
-4.30227272727273	-4.26590909090909	-4.22954545454545	-4.19318181818182	-4.15681818181818	-4.12045454545455	-4.08409090909091	-4.04772727272727	-4.01136363636364	-3.975	-3.93863636363636	-3.90227272727273	-3.86590909090909	-3.82954545454545	-3.79318181818182	-3.75681818181818	-3.72045454545455	-3.68409090909091	-3.64772727272727	-3.61136363636364	-3.575	-3.53863636363636	-3.50227272727273	-3.46590909090909	-3.42954545454545	-3.39318181818182	-3.35681818181818	-3.32045454545455	-3.28409090909091	-3.24772727272727	-3.21136363636364	-3.175	-3.13863636363636	-3.10227272727273	-3.06590909090909	-3.02954545454545	-2.99318181818182	-2.95681818181818	-2.92045454545455	-2.88409090909091	-2.84772727272727	-2.81136363636364	-2.775	-2.73863636363636	-2.70227272727273	-2.66590909090909	-2.62954545454545	-2.59318181818182	-2.55681818181818	-2.52045454545455
-4.30227272727273	-4.26590909090909	-4.22954545454545	-4.19318181818182	-4.15681818181818	-4.12045454545455	-4.08409090909091	-4.04772727272727	-4.01136363636364	-3.975	-3.93863636363636	-3.90227272727273	-3.86590909090909	-3.82954545454545	-3.79318181818182	-3.75681818181818	-3.72045454545455	-3.68409090909091	-3.64772727272727	-3.61136363636364	-3.575	-3.53863636363636	-3.50227272727273	-3.46590909090909	-3.42954545454545	-3.39318181818182	-3.35681818181818	-3.32045454545455	-3.28409090909091	-3.24772727272727	-3.21136363636364	-3.175	-3.13863636363636	-3.10227272727273	-3.06590909090909	-3.02954545454545	-2.99318181818182	-2.95681818181818	-2.92045454545455	-2.88409090909091	-2.84772727272727	-2.81136363636364	-2.775	-2.73863636363636	-2.70227272727273	-2.66590909090909	-2.62954545454545	-2.59318181818182	-2.55681818181818	-2.52045454545455
-4.30227272727273	-4.26590909090909	-4.22954545454545	-4.19318181818182	-4.15681818181818	-4.12045454545455	-4.08409090909091	-4.04772727272727	-4.01136363636364	-3.975	-3.93863636363636	-3.90227272727273	-3.86590909090909	-3.82954545454545	-3.79318181818182	-3.75681818181818	-3.72045454545455	-3.68409090909091	-3.64772727272727	-3.61136363636364	-3.575	-3.53863636363636	-3.50227272727273	-3.46590909090909	-3.42954545454545	-3.39318181818182	-3.35681818181818	-3.32045454545455	-3.28409090909091	-3.24772727272727	-3.21136363636364	-3.175	-3.13863636363636	-3.10227272727273	-3.06590909090909	-3.02954545454545	-2.99318181818182	-2.95681818181818	-2.92045454545455	-2.88409090909091	-2.84772727272727	-2.81136363636364	-2.775	-2.73863636363636	-2.70227272727273	-2.66590909090909	-2.62954545454545	-2.59318181818182	-2.55681818181818	-2.52045454545455
-4.30227272727273	-4.26590909090909	-4.22954545454545	-4.19318181818182	-4.15681818181818	-4.12045454545455	-4.08409090909091	-4.04772727272727	-4.01136363636364	-3.975	-3.93863636363636	-3.90227272727273	-3.86590909090909	-3.82954545454545	-3.79318181818182	-3.75681818181818	-3.72045454545455	-3.68409090909091	-3.64772727272727	-3.61136363636364	-3.575	-3.53863636363636	-3.50227272727273	-3.46590909090909	-3.42954545454545	-3.39318181818182	-3.35681818181818	-3.32045454545455	-3.28409090909091	-3.24772727272727	-3.21136363636364	-3.175	-3.13863636363636	-3.10227272727273	-3.06590909090909	-3.02954545454545	-2.99318181818182	-2.95681818181818	-2.92045454545455	-2.88409090909091	-2.84772727272727	-2.81136363636364	-2.775	-2.73863636363636	-2.70227272727273	-2.66590909090909	-2.62954545454545	-2.59318181818182	-2.55681818181818	-2.52045454545455
-4.30227272727273	-4.26590909090909	-4.22954545454545	-4.19318181818182	-4.15681818181818	-4.12045454545455	-4.08409090909091	-4.04772727272727	-4.01136363636364	-3.975	-3.93863636363636	-3.90227272727273	-3.86590909090909	-3.82954545454545	-3.79318181818182	-3.75681818181818	-3.72045454545455	-3.68409090909091	-3.64772727272727	-3.61136363636364	-3.575	-3.53863636363636	-3.50227272727273	-3.46590909090909	-3.42954545454545	-3.39318181818182	-3.35681818181818	-3.32045454545455	-3.28409090909091	-3.24772727272727	-3.21136363636364	-3.175	-3.13863636363636	-3.10227272727273	-3.06590909090909	-3.02954545454545	-2.99318181818182	-2.95681818181818	-2.92045454545455	-2.88409090909091	-2.84772727272727	-2.81136363636364	-2.775	-2.73863636363636	-2.70227272727273	-2.66590909090909	-2.62954545454545	-2.59318181818182	-2.55681818181818	-2.52045454545455
-4.30227272727273	-4.26590909090909	-4.22954545454545	-4.19318181818182	-4.15681818181818	-4.12045454545455	-4.08409090909091	-4.04772727272727	-4.01136363636364	-3.975	-3.93863636363636	-3.90227272727273	-3.86590909090909	-3.82954545454545	-3.79318181818182	-3.75681818181818	-3.72045454545455	-3.68409090909091	-3.64772727272727	-3.61136363636364	-3.575	-3.53863636363636	-3.50227272727273	-3.46590909090909	-3.42954545454545	-3.39318181818182	-3.35681818181818	-3.32045454545455	-3.28409090909091	-3.24772727272727	-3.21136363636364	-3.175	-3.13863636363636	-3.10227272727273	-3.06590909090909	-3.02954545454545	-2.99318181818182	-2.95681818181818	-2.92045454545455	-2.88409090909091	-2.84772727272727	-2.81136363636364	-2.775	-2.73863636363636	-2.70227272727273	-2.66590909090909	-2.62954545454545	-2.59318181818182	-2.55681818181818	-2.52045454545455
-4.30227272727273	-4.26590909090909	-4.22954545454545	-4.19318181818182	-4.15681818181818	-4.12045454545455	-4.08409090909091	-4.04772727272727	-4.01136363636364	-3.975	-3.93863636363636	-3.90227272727273	-3.86590909090909	-3.82954545454545	-3.79318181818182	-3.75681818181818	-3.72045454545455	-3.68409090909091	-3.64772727272727	-3.61136363636364	-3.575	-3.53863636363636	-3.50227272727273	-3.46590909090909	-3.42954545454545	-3.39318181818182	-3.35681818181818	-3.32045454545455	-3.28409090909091	-3.24772727272727	-3.21136363636364	-3.175	-3.13863636363636	-3.10227272727273	-3.06590909090909	-3.02954545454545	-2.99318181818182	-2.95681818181818	-2.92045454545455	-2.88409090909091	-2.84772727272727	-2.81136363636364	-2.775	-2.73863636363636	-2.70227272727273	-2.66590909090909	-2.62954545454545	-2.59318181818182	-2.55681818181818	-2.52045454545455
-4.30227272727273	-4.26590909090909	-4.22954545454545	-4.19318181818182	-4.15681818181818	-4.12045454545455	-4.08409090909091	-4.04772727272727	-4.01136363636364	-3.975	-3.93863636363636	-3.90227272727273	-3.86590909090909	-3.82954545454545	-3.79318181818182	-3.75681818181818	-3.72045454545455	-3.68409090909091	-3.64772727272727	-3.61136363636364	-3.575	-3.53863636363636	-3.50227272727273	-3.46590909090909	-3.42954545454545	-3.39318181818182	-3.35681818181818	-3.32045454545455	-3.28409090909091	-3.24772727272727	-3.21136363636364	-3.175	-3.13863636363636	-3.10227272727273	-3.06590909090909	-3.02954545454545	-2.99318181818182	-2.95681818181818	-2.92045454545455	-2.88409090909091	-2.84772727272727	-2.81136363636364	-2.775	-2.73863636363636	-2.70227272727273	-2.66590909090909	-2.62954545454545	-2.59318181818182	-2.55681818181818	-2.52045454545455
-4.30227272727273	-4.26590909090909	-4.22954545454545	-4.19318181818182	-4.15681818181818	-4.12045454545455	-4.08409090909091	-4.04772727272727	-4.01136363636364	-3.975	-3.93863636363636	-3.90227272727273	-3.86590909090909	-3.82954545454545	-3.79318181818182	-3.75681818181818	-3.72045454545455	-3.68409090909091	-3.64772727272727	-3.61136363636364	-3.575	-3.53863636363636	-3.50227272727273	-3.46590909090909	-3.42954545454545	-3.39318181818182	-3.35681818181818	-3.32045454545455	-3.28409090909091	-3.24772727272727	-3.21136363636364	-3.175	-3.13863636363636	-3.10227272727273	-3.06590909090909	-3.02954545454545	-2.99318181818182	-2.95681818181818	-2.92045454545455	-2.88409090909091	-2.84772727272727	-2.81136363636364	-2.775	-2.73863636363636	-2.70227272727273	-2.66590909090909	-2.62954545454545	-2.59318181818182	-2.55681818181818	-2.52045454545455
-4.30227272727273	-4.26590909090909	-4.22954545454545	-4.19318181818182	-4.15681818181818	-4.12045454545455	-4.08409090909091	-4.04772727272727	-4.01136363636364	-3.975	-3.93863636363636	-3.90227272727273	-3.86590909090909	-3.82954545454545	-3.79318181818182	-3.75681818181818	-3.72045454545455	-3.68409090909091	-3.64772727272727	-3.61136363636364	-3.575	-3.53863636363636	-3.50227272727273	-3.46590909090909	-3.42954545454545	-3.39318181818182	-3.35681818181818	-3.32045454545455	-3.28409090909091	-3.24772727272727	-3.21136363636364	-3.175	-3.13863636363636	-3.10227272727273	-3.06590909090909	-3.02954545454545	-2.99318181818182	-2.95681818181818	-2.92045454545455	-2.88409090909091	-2.84772727272727	-2.81136363636364	-2.775	-2.73863636363636	-2.70227272727273	-2.66590909090909	-2.62954545454545	-2.59318181818182	-2.55681818181818	-2.52045454545455
-4.30227272727273	-4.26590909090909	-4.22954545454545	-4.19318181818182	-4.15681818181818	-4.12045454545455	-4.08409090909091	-4.04772727272727	-4.01136363636364	-3.975	-3.93863636363636	-3.90227272727273	-3.86590909090909	-3.82954545454545	-3.79318181818182	-3.75681818181818	-3.72045454545455	-3.68409090909091	-3.64772727272727	-3.61136363636364	-3.575	-3.53863636363636	-3.50227272727273	-3.46590909090909	-3.42954545454545	-3.39318181818182	-3.35681818181818	-3.32045454545455	-3.28409090909091	-3.24772727272727	-3.21136363636364	-3.175	-3.13863636363636	-3.10227272727273	-3.06590909090909	-3.02954545454545	-2.99318181818182	-2.95681818181818	-2.92045454545455	-2.88409090909091	-2.84772727272727	-2.81136363636364	-2.775	-2.73863636363636	-2.70227272727273	-2.66590909090909	-2.62954545454545	-2.59318181818182	-2.55681818181818	-2.52045454545455
-4.30227272727273	-4.26590909090909	-4.22954545454545	-4.19318181818182	-4.15681818181818	-4.12045454545455	-4.08409090909091	-4.04772727272727	-4.01136363636364	-3.975	-3.93863636363636	-3.90227272727273	-3.86590909090909	-3.82954545454545	-3.79318181818182	-3.75681818181818	-3.72045454545455	-3.68409090909091	-3.64772727272727	-3.61136363636364	-3.575	-3.53863636363636	-3.50227272727273	-3.46590909090909	-3.42954545454545	-3.39318181818182	-3.35681818181818	-3.32045454545455	-3.28409090909091	-3.24772727272727	-3.21136363636364	-3.175	-3.13863636363636	-3.10227272727273	-3.06590909090909	-3.02954545454545	-2.99318181818182	-2.95681818181818	-2.92045454545455	-2.88409090909091	-2.84772727272727	-2.81136363636364	-2.775	-2.73863636363636	-2.70227272727273	-2.66590909090909	-2.62954545454545	-2.59318181818182	-2.55681818181818	-2.52045454545455
-4.30227272727273	-4.26590909090909	-4.22954545454545	-4.19318181818182	-4.15681818181818	-4.12045454545455	-4.08409090909091	-4.04772727272727	-4.01136363636364	-3.975	-3.93863636363636	-3.90227272727273	-3.86590909090909	-3.82954545454545	-3.79318181818182	-3.75681818181818	-3.72045454545455	-3.68409090909091	-3.64772727272727	-3.61136363636364	-3.575	-3.53863636363636	-3.50227272727273	-3.46590909090909	-3.42954545454545	-3.39318181818182	-3.35681818181818	-3.32045454545455	-3.28409090909091	-3.24772727272727	-3.21136363636364	-3.175	-3.13863636363636	-3.10227272727273	-3.06590909090909	-3.02954545454545	-2.99318181818182	-2.95681818181818	-2.92045454545455	-2.88409090909091	-2.84772727272727	-2.81136363636364	-2.775	-2.73863636363636	-2.70227272727273	-2.66590909090909	-2.62954545454545	-2.59318181818182	-2.55681818181818	-2.52045454545455
-4.30227272727273	-4.26590909090909	-4.22954545454545	-4.19318181818182	-4.15681818181818	-4.12045454545455	-4.08409090909091	-4.04772727272727	-4.01136363636364	-3.975	-3.93863636363636	-3.90227272727273	-3.86590909090909	-3.82954545454545	-3.79318181818182	-3.75681818181818	-3.72045454545455	-3.68409090909091	-3.64772727272727	-3.61136363636364	-3.575	-3.53863636363636	-3.50227272727273	-3.46590909090909	-3.42954545454545	-3.39318181818182	-3.35681818181818	-3.32045454545455	-3.28409090909091	-3.24772727272727	-3.21136363636364	-3.175	-3.13863636363636	-3.10227272727273	-3.06590909090909	-3.02954545454545	-2.99318181818182	-2.95681818181818	-2.92045454545455	-2.88409090909091	-2.84772727272727	-2.81136363636364	-2.775	-2.73863636363636	-2.70227272727273	-2.66590909090909	-2.62954545454545	-2.59318181818182	-2.55681818181818	-2.52045454545455
-4.30227272727273	-4.26590909090909	-4.22954545454545	-4.19318181818182	-4.15681818181818	-4.12045454545455	-4.08409090909091	-4.04772727272727	-4.01136363636364	-3.975	-3.93863636363636	-3.90227272727273	-3.86590909090909	-3.82954545454545	-3.79318181818182	-3.75681818181818	-3.72045454545455	-3.68409090909091	-3.64772727272727	-3.61136363636364	-3.575	-3.53863636363636	-3.50227272727273	-3.46590909090909	-3.42954545454545	-3.39318181818182	-3.35681818181818	-3.32045454545455	-3.28409090909091	-3.24772727272727	-3.21136363636364	-3.175	-3.13863636363636	-3.10227272727273	-3.06590909090909	-3.02954545454545	-2.99318181818182	-2.95681818181818	-2.92045454545455	-2.88409090909091	-2.84772727272727	-2.81136363636364	-2.775	-2.73863636363636	-2.70227272727273	-2.66590909090909	-2.62954545454545	-2.59318181818182	-2.55681818181818	-2.52045454545455
-4.30227272727273	-4.26590909090909	-4.22954545454545	-4.19318181818182	-4.15681818181818	-4.12045454545455	-4.08409090909091	-4.04772727272727	-4.01136363636364	-3.975	-3.93863636363636	-3.90227272727273	-3.86590909090909	-3.82954545454545	-3.79318181818182	-3.75681818181818	-3.72045454545455	-3.68409090909091	-3.64772727272727	-3.61136363636364	-3.575	-3.53863636363636	-3.50227272727273	-3.46590909090909	-3.42954545454545	-3.39318181818182	-3.35681818181818	-3.32045454545455	-3.28409090909091	-3.24772727272727	-3.21136363636364	-3.175	-3.13863636363636	-3.10227272727273	-3.06590909090909	-3.02954545454545	-2.99318181818182	-2.95681818181818	-2.92045454545455	-2.88409090909091	-2.84772727272727	-2.81136363636364	-2.775	-2.73863636363636	-2.70227272727273	-2.66590909090909	-2.62954545454545	-2.59318181818182	-2.55681818181818	-2.52045454545455
-4.30227272727273	-4.26590909090909	-4.22954545454545	-4.19318181818182	-4.15681818181818	-4.12045454545455	-4.08409090909091	-4.04772727272727	-4.01136363636364	-3.975	-3.93863636363636	-3.90227272727273	-3.86590909090909	-3.82954545454545	-3.79318181818182	-3.75681818181818	-3.72045454545455	-3.68409090909091	-3.64772727272727	-3.61136363636364	-3.575	-3.53863636363636	-3.50227272727273	-3.46590909090909	-3.42954545454545	-3.39318181818182	-3.35681818181818	-3.32045454545455	-3.28409090909091	-3.24772727272727	-3.21136363636364	-3.175	-3.13863636363636	-3.10227272727273	-3.06590909090909	-3.02954545454545	-2.99318181818182	-2.95681818181818	-2.92045454545455	-2.88409090909091	-2.84772727272727	-2.81136363636364	-2.775	-2.73863636363636	-2.70227272727273	-2.66590909090909	-2.62954545454545	-2.59318181818182	-2.55681818181818	-2.52045454545455
-4.30227272727273	-4.26590909090909	-4.22954545454545	-4.19318181818182	-4.15681818181818	-4.12045454545455	-4.08409090909091	-4.04772727272727	-4.01136363636364	-3.975	-3.93863636363636	-3.90227272727273	-3.86590909090909	-3.82954545454545	-3.79318181818182	-3.75681818181818	-3.72045454545455	-3.68409090909091	-3.64772727272727	-3.61136363636364	-3.575	-3.53863636363636	-3.50227272727273	-3.46590909090909	-3.42954545454545	-3.39318181818182	-3.35681818181818	-3.32045454545455	-3.28409090909091	-3.24772727272727	-3.21136363636364	-3.175	-3.13863636363636	-3.10227272727273	-3.06590909090909	-3.02954545454545	-2.99318181818182	-2.95681818181818	-2.92045454545455	-2.88409090909091	-2.84772727272727	-2.81136363636364	-2.775	-2.73863636363636	-2.70227272727273	-2.66590909090909	-2.62954545454545	-2.59318181818182	-2.55681818181818	-2.52045454545455
-4.30227272727273	-4.26590909090909	-4.22954545454545	-4.19318181818182	-4.15681818181818	-4.12045454545455	-4.08409090909091	-4.04772727272727	-4.01136363636364	-3.975	-3.93863636363636	-3.90227272727273	-3.86590909090909	-3.82954545454545	-3.79318181818182	-3.75681818181818	-3.72045454545455	-3.68409090909091	-3.64772727272727	-3.61136363636364	-3.575	-3.53863636363636	-3.50227272727273	-3.46590909090909	-3.42954545454545	-3.39318181818182	-3.35681818181818	-3.32045454545455	-3.28409090909091	-3.24772727272727	-3.21136363636364	-3.175	-3.13863636363636	-3.10227272727273	-3.06590909090909	-3.02954545454545	-2.99318181818182	-2.95681818181818	-2.92045454545455	-2.88409090909091	-2.84772727272727	-2.81136363636364	-2.775	-2.73863636363636	-2.70227272727273	-2.66590909090909	-2.62954545454545	-2.59318181818182	-2.55681818181818	-2.52045454545455
-4.30227272727273	-4.26590909090909	-4.22954545454545	-4.19318181818182	-4.15681818181818	-4.12045454545455	-4.08409090909091	-4.04772727272727	-4.01136363636364	-3.975	-3.93863636363636	-3.90227272727273	-3.86590909090909	-3.82954545454545	-3.79318181818182	-3.75681818181818	-3.72045454545455	-3.68409090909091	-3.64772727272727	-3.61136363636364	-3.575	-3.53863636363636	-3.50227272727273	-3.46590909090909	-3.42954545454545	-3.39318181818182	-3.35681818181818	-3.32045454545455	-3.28409090909091	-3.24772727272727	-3.21136363636364	-3.175	-3.13863636363636	-3.10227272727273	-3.06590909090909	-3.02954545454545	-2.99318181818182	-2.95681818181818	-2.92045454545455	-2.88409090909091	-2.84772727272727	-2.81136363636364	-2.775	-2.73863636363636	-2.70227272727273	-2.66590909090909	-2.62954545454545	-2.59318181818182	-2.55681818181818	-2.52045454545455
-4.30227272727273	-4.26590909090909	-4.22954545454545	-4.19318181818182	-4.15681818181818	-4.12045454545455	-4.08409090909091	-4.04772727272727	-4.01136363636364	-3.975	-3.93863636363636	-3.90227272727273	-3.86590909090909	-3.82954545454545	-3.79318181818182	-3.75681818181818	-3.72045454545455	-3.68409090909091	-3.64772727272727	-3.61136363636364	-3.575	-3.53863636363636	-3.50227272727273	-3.46590909090909	-3.42954545454545	-3.39318181818182	-3.35681818181818	-3.32045454545455	-3.28409090909091	-3.24772727272727	-3.21136363636364	-3.175	-3.13863636363636	-3.10227272727273	-3.06590909090909	-3.02954545454545	-2.99318181818182	-2.95681818181818	-2.92045454545455	-2.88409090909091	-2.84772727272727	-2.81136363636364	-2.775	-2.73863636363636	-2.70227272727273	-2.66590909090909	-2.62954545454545	-2.59318181818182	-2.55681818181818	-2.52045454545455
-4.30227272727273	-4.26590909090909	-4.22954545454545	-4.19318181818182	-4.15681818181818	-4.12045454545455	-4.08409090909091	-4.04772727272727	-4.01136363636364	-3.975	-3.93863636363636	-3.90227272727273	-3.86590909090909	-3.82954545454545	-3.79318181818182	-3.75681818181818	-3.72045454545455	-3.68409090909091	-3.64772727272727	-3.61136363636364	-3.575	-3.53863636363636	-3.50227272727273	-3.46590909090909	-3.42954545454545	-3.39318181818182	-3.35681818181818	-3.32045454545455	-3.28409090909091	-3.24772727272727	-3.21136363636364	-3.175	-3.13863636363636	-3.10227272727273	-3.06590909090909	-3.02954545454545	-2.99318181818182	-2.95681818181818	-2.92045454545455	-2.88409090909091	-2.84772727272727	-2.81136363636364	-2.775	-2.73863636363636	-2.70227272727273	-2.66590909090909	-2.62954545454545	-2.59318181818182	-2.55681818181818	-2.52045454545455
-4.30227272727273	-4.26590909090909	-4.22954545454545	-4.19318181818182	-4.15681818181818	-4.12045454545455	-4.08409090909091	-4.04772727272727	-4.01136363636364	-3.975	-3.93863636363636	-3.90227272727273	-3.86590909090909	-3.82954545454545	-3.79318181818182	-3.75681818181818	-3.72045454545455	-3.68409090909091	-3.64772727272727	-3.61136363636364	-3.575	-3.53863636363636	-3.50227272727273	-3.46590909090909	-3.42954545454545	-3.39318181818182	-3.35681818181818	-3.32045454545455	-3.28409090909091	-3.24772727272727	-3.21136363636364	-3.175	-3.13863636363636	-3.10227272727273	-3.06590909090909	-3.02954545454545	-2.99318181818182	-2.95681818181818	-2.92045454545455	-2.88409090909091	-2.84772727272727	-2.81136363636364	-2.775	-2.73863636363636	-2.70227272727273	-2.66590909090909	-2.62954545454545	-2.59318181818182	-2.55681818181818	-2.52045454545455
-4.30227272727273	-4.26590909090909	-4.22954545454545	-4.19318181818182	-4.15681818181818	-4.12045454545455	-4.08409090909091	-4.04772727272727	-4.01136363636364	-3.975	-3.93863636363636	-3.90227272727273	-3.86590909090909	-3.82954545454545	-3.79318181818182	-3.75681818181818	-3.72045454545455	-3.68409090909091	-3.64772727272727	-3.61136363636364	-3.575	-3.53863636363636	-3.50227272727273	-3.46590909090909	-3.42954545454545	-3.39318181818182	-3.35681818181818	-3.32045454545455	-3.28409090909091	-3.24772727272727	-3.21136363636364	-3.175	-3.13863636363636	-3.10227272727273	-3.06590909090909	-3.02954545454545	-2.99318181818182	-2.95681818181818	-2.92045454545455	-2.88409090909091	-2.84772727272727	-2.81136363636364	-2.775	-2.73863636363636	-2.70227272727273	-2.66590909090909	-2.62954545454545	-2.59318181818182	-2.55681818181818	-2.52045454545455
-4.30227272727273	-4.26590909090909	-4.22954545454545	-4.19318181818182	-4.15681818181818	-4.12045454545455	-4.08409090909091	-4.04772727272727	-4.01136363636364	-3.975	-3.93863636363636	-3.90227272727273	-3.86590909090909	-3.82954545454545	-3.79318181818182	-3.75681818181818	-3.72045454545455	-3.68409090909091	-3.64772727272727	-3.61136363636364	-3.575	-3.53863636363636	-3.50227272727273	-3.46590909090909	-3.42954545454545	-3.39318181818182	-3.35681818181818	-3.32045454545455	-3.28409090909091	-3.24772727272727	-3.21136363636364	-3.175	-3.13863636363636	-3.10227272727273	-3.06590909090909	-3.02954545454545	-2.99318181818182	-2.95681818181818	-2.92045454545455	-2.88409090909091	-2.84772727272727	-2.81136363636364	-2.775	-2.73863636363636	-2.70227272727273	-2.66590909090909	-2.62954545454545	-2.59318181818182	-2.55681818181818	-2.52045454545455
-4.30227272727273	-4.26590909090909	-4.22954545454545	-4.19318181818182	-4.15681818181818	-4.12045454545455	-4.08409090909091	-4.04772727272727	-4.01136363636364	-3.975	-3.93863636363636	-3.90227272727273	-3.86590909090909	-3.82954545454545	-3.79318181818182	-3.75681818181818	-3.72045454545455	-3.68409090909091	-3.64772727272727	-3.61136363636364	-3.575	-3.53863636363636	-3.50227272727273	-3.46590909090909	-3.42954545454545	-3.39318181818182	-3.35681818181818	-3.32045454545455	-3.28409090909091	-3.24772727272727	-3.21136363636364	-3.175	-3.13863636363636	-3.10227272727273	-3.06590909090909	-3.02954545454545	-2.99318181818182	-2.95681818181818	-2.92045454545455	-2.88409090909091	-2.84772727272727	-2.81136363636364	-2.775	-2.73863636363636	-2.70227272727273	-2.66590909090909	-2.62954545454545	-2.59318181818182	-2.55681818181818	-2.52045454545455
-4.30227272727273	-4.26590909090909	-4.22954545454545	-4.19318181818182	-4.15681818181818	-4.12045454545455	-4.08409090909091	-4.04772727272727	-4.01136363636364	-3.975	-3.93863636363636	-3.90227272727273	-3.86590909090909	-3.82954545454545	-3.79318181818182	-3.75681818181818	-3.72045454545455	-3.68409090909091	-3.64772727272727	-3.61136363636364	-3.575	-3.53863636363636	-3.50227272727273	-3.46590909090909	-3.42954545454545	-3.39318181818182	-3.35681818181818	-3.32045454545455	-3.28409090909091	-3.24772727272727	-3.21136363636364	-3.175	-3.13863636363636	-3.10227272727273	-3.06590909090909	-3.02954545454545	-2.99318181818182	-2.95681818181818	-2.92045454545455	-2.88409090909091	-2.84772727272727	-2.81136363636364	-2.775	-2.73863636363636	-2.70227272727273	-2.66590909090909	-2.62954545454545	-2.59318181818182	-2.55681818181818	-2.52045454545455
-4.30227272727273	-4.26590909090909	-4.22954545454545	-4.19318181818182	-4.15681818181818	-4.12045454545455	-4.08409090909091	-4.04772727272727	-4.01136363636364	-3.975	-3.93863636363636	-3.90227272727273	-3.86590909090909	-3.82954545454545	-3.79318181818182	-3.75681818181818	-3.72045454545455	-3.68409090909091	-3.64772727272727	-3.61136363636364	-3.575	-3.53863636363636	-3.50227272727273	-3.46590909090909	-3.42954545454545	-3.39318181818182	-3.35681818181818	-3.32045454545455	-3.28409090909091	-3.24772727272727	-3.21136363636364	-3.175	-3.13863636363636	-3.10227272727273	-3.06590909090909	-3.02954545454545	-2.99318181818182	-2.95681818181818	-2.92045454545455	-2.88409090909091	-2.84772727272727	-2.81136363636364	-2.775	-2.73863636363636	-2.70227272727273	-2.66590909090909	-2.62954545454545	-2.59318181818182	-2.55681818181818	-2.52045454545455
-4.30227272727273	-4.26590909090909	-4.22954545454545	-4.19318181818182	-4.15681818181818	-4.12045454545455	-4.08409090909091	-4.04772727272727	-4.01136363636364	-3.975	-3.93863636363636	-3.90227272727273	-3.86590909090909	-3.82954545454545	-3.79318181818182	-3.75681818181818	-3.72045454545455	-3.68409090909091	-3.64772727272727	-3.61136363636364	-3.575	-3.53863636363636	-3.50227272727273	-3.46590909090909	-3.42954545454545	-3.39318181818182	-3.35681818181818	-3.32045454545455	-3.28409090909091	-3.24772727272727	-3.21136363636364	-3.175	-3.13863636363636	-3.10227272727273	-3.06590909090909	-3.02954545454545	-2.99318181818182	-2.95681818181818	-2.92045454545455	-2.88409090909091	-2.84772727272727	-2.81136363636364	-2.775	-2.73863636363636	-2.70227272727273	-2.66590909090909	-2.62954545454545	-2.59318181818182	-2.55681818181818	-2.52045454545455
-4.30227272727273	-4.26590909090909	-4.22954545454545	-4.19318181818182	-4.15681818181818	-4.12045454545455	-4.08409090909091	-4.04772727272727	-4.01136363636364	-3.975	-3.93863636363636	-3.90227272727273	-3.86590909090909	-3.82954545454545	-3.79318181818182	-3.75681818181818	-3.72045454545455	-3.68409090909091	-3.64772727272727	-3.61136363636364	-3.575	-3.53863636363636	-3.50227272727273	-3.46590909090909	-3.42954545454545	-3.39318181818182	-3.35681818181818	-3.32045454545455	-3.28409090909091	-3.24772727272727	-3.21136363636364	-3.175	-3.13863636363636	-3.10227272727273	-3.06590909090909	-3.02954545454545	-2.99318181818182	-2.95681818181818	-2.92045454545455	-2.88409090909091	-2.84772727272727	-2.81136363636364	-2.775	-2.73863636363636	-2.70227272727273	-2.66590909090909	-2.62954545454545	-2.59318181818182	-2.55681818181818	-2.52045454545455
-4.30227272727273	-4.26590909090909	-4.22954545454545	-4.19318181818182	-4.15681818181818	-4.12045454545455	-4.08409090909091	-4.04772727272727	-4.01136363636364	-3.975	-3.93863636363636	-3.90227272727273	-3.86590909090909	-3.82954545454545	-3.79318181818182	-3.75681818181818	-3.72045454545455	-3.68409090909091	-3.64772727272727	-3.61136363636364	-3.575	-3.53863636363636	-3.50227272727273	-3.46590909090909	-3.42954545454545	-3.39318181818182	-3.35681818181818	-3.32045454545455	-3.28409090909091	-3.24772727272727	-3.21136363636364	-3.175	-3.13863636363636	-3.10227272727273	-3.06590909090909	-3.02954545454545	-2.99318181818182	-2.95681818181818	-2.92045454545455	-2.88409090909091	-2.84772727272727	-2.81136363636364	-2.775	-2.73863636363636	-2.70227272727273	-2.66590909090909	-2.62954545454545	-2.59318181818182	-2.55681818181818	-2.52045454545455
-4.30227272727273	-4.26590909090909	-4.22954545454545	-4.19318181818182	-4.15681818181818	-4.12045454545455	-4.08409090909091	-4.04772727272727	-4.01136363636364	-3.975	-3.93863636363636	-3.90227272727273	-3.86590909090909	-3.82954545454545	-3.79318181818182	-3.75681818181818	-3.72045454545455	-3.68409090909091	-3.64772727272727	-3.61136363636364	-3.575	-3.53863636363636	-3.50227272727273	-3.46590909090909	-3.42954545454545	-3.39318181818182	-3.35681818181818	-3.32045454545455	-3.28409090909091	-3.24772727272727	-3.21136363636364	-3.175	-3.13863636363636	-3.10227272727273	-3.06590909090909	-3.02954545454545	-2.99318181818182	-2.95681818181818	-2.92045454545455	-2.88409090909091	-2.84772727272727	-2.81136363636364	-2.775	-2.73863636363636	-2.70227272727273	-2.66590909090909	-2.62954545454545	-2.59318181818182	-2.55681818181818	-2.52045454545455
-4.30227272727273	-4.26590909090909	-4.22954545454545	-4.19318181818182	-4.15681818181818	-4.12045454545455	-4.08409090909091	-4.04772727272727	-4.01136363636364	-3.975	-3.93863636363636	-3.90227272727273	-3.86590909090909	-3.82954545454545	-3.79318181818182	-3.75681818181818	-3.72045454545455	-3.68409090909091	-3.64772727272727	-3.61136363636364	-3.575	-3.53863636363636	-3.50227272727273	-3.46590909090909	-3.42954545454545	-3.39318181818182	-3.35681818181818	-3.32045454545455	-3.28409090909091	-3.24772727272727	-3.21136363636364	-3.175	-3.13863636363636	-3.10227272727273	-3.06590909090909	-3.02954545454545	-2.99318181818182	-2.95681818181818	-2.92045454545455	-2.88409090909091	-2.84772727272727	-2.81136363636364	-2.775	-2.73863636363636	-2.70227272727273	-2.66590909090909	-2.62954545454545	-2.59318181818182	-2.55681818181818	-2.52045454545455
-4.30227272727273	-4.26590909090909	-4.22954545454545	-4.19318181818182	-4.15681818181818	-4.12045454545455	-4.08409090909091	-4.04772727272727	-4.01136363636364	-3.975	-3.93863636363636	-3.90227272727273	-3.86590909090909	-3.82954545454545	-3.79318181818182	-3.75681818181818	-3.72045454545455	-3.68409090909091	-3.64772727272727	-3.61136363636364	-3.575	-3.53863636363636	-3.50227272727273	-3.46590909090909	-3.42954545454545	-3.39318181818182	-3.35681818181818	-3.32045454545455	-3.28409090909091	-3.24772727272727	-3.21136363636364	-3.175	-3.13863636363636	-3.10227272727273	-3.06590909090909	-3.02954545454545	-2.99318181818182	-2.95681818181818	-2.92045454545455	-2.88409090909091	-2.84772727272727	-2.81136363636364	-2.775	-2.73863636363636	-2.70227272727273	-2.66590909090909	-2.62954545454545	-2.59318181818182	-2.55681818181818	-2.52045454545455
-4.30227272727273	-4.26590909090909	-4.22954545454545	-4.19318181818182	-4.15681818181818	-4.12045454545455	-4.08409090909091	-4.04772727272727	-4.01136363636364	-3.975	-3.93863636363636	-3.90227272727273	-3.86590909090909	-3.82954545454545	-3.79318181818182	-3.75681818181818	-3.72045454545455	-3.68409090909091	-3.64772727272727	-3.61136363636364	-3.575	-3.53863636363636	-3.50227272727273	-3.46590909090909	-3.42954545454545	-3.39318181818182	-3.35681818181818	-3.32045454545455	-3.28409090909091	-3.24772727272727	-3.21136363636364	-3.175	-3.13863636363636	-3.10227272727273	-3.06590909090909	-3.02954545454545	-2.99318181818182	-2.95681818181818	-2.92045454545455	-2.88409090909091	-2.84772727272727	-2.81136363636364	-2.775	-2.73863636363636	-2.70227272727273	-2.66590909090909	-2.62954545454545	-2.59318181818182	-2.55681818181818	-2.52045454545455
-4.30227272727273	-4.26590909090909	-4.22954545454545	-4.19318181818182	-4.15681818181818	-4.12045454545455	-4.08409090909091	-4.04772727272727	-4.01136363636364	-3.975	-3.93863636363636	-3.90227272727273	-3.86590909090909	-3.82954545454545	-3.79318181818182	-3.75681818181818	-3.72045454545455	-3.68409090909091	-3.64772727272727	-3.61136363636364	-3.575	-3.53863636363636	-3.50227272727273	-3.46590909090909	-3.42954545454545	-3.39318181818182	-3.35681818181818	-3.32045454545455	-3.28409090909091	-3.24772727272727	-3.21136363636364	-3.175	-3.13863636363636	-3.10227272727273	-3.06590909090909	-3.02954545454545	-2.99318181818182	-2.95681818181818	-2.92045454545455	-2.88409090909091	-2.84772727272727	-2.81136363636364	-2.775	-2.73863636363636	-2.70227272727273	-2.66590909090909	-2.62954545454545	-2.59318181818182	-2.55681818181818	-2.52045454545455
-4.30227272727273	-4.26590909090909	-4.22954545454545	-4.19318181818182	-4.15681818181818	-4.12045454545455	-4.08409090909091	-4.04772727272727	-4.01136363636364	-3.975	-3.93863636363636	-3.90227272727273	-3.86590909090909	-3.82954545454545	-3.79318181818182	-3.75681818181818	-3.72045454545455	-3.68409090909091	-3.64772727272727	-3.61136363636364	-3.575	-3.53863636363636	-3.50227272727273	-3.46590909090909	-3.42954545454545	-3.39318181818182	-3.35681818181818	-3.32045454545455	-3.28409090909091	-3.24772727272727	-3.21136363636364	-3.175	-3.13863636363636	-3.10227272727273	-3.06590909090909	-3.02954545454545	-2.99318181818182	-2.95681818181818	-2.92045454545455	-2.88409090909091	-2.84772727272727	-2.81136363636364	-2.775	-2.73863636363636	-2.70227272727273	-2.66590909090909	-2.62954545454545	-2.59318181818182	-2.55681818181818	-2.52045454545455
[truncated: 188 more columns]
