# Supplementary material for: Performance Comparison of Centered and Tilted Blunt and Lighthouse Tip Cannulae for Drainage in Extracorporeal Life Support
Source: Cardiovasc Eng Technol. 2025 Feb 10;16(2):238–50. doi: 10.1007/s13239-024-00770-x (PMC11933157; doi:10.1007/s13239-024-00770-x)
Supplement: Supplementary file 2 — Supplementary file2 (ZIP 41,511 KB) [file 13239_2024_770_MOESM2_ESM.zip › avg_velocity/rc_1.32_mm/Lighthouse_0_Qc_1.3_Lmin_Qo_1.3_Lmin_rc_1.32_mm/y_adim.csv]

-0.557377049180328	-0.557377049180328	-0.557377049180328	-0.557377049180328	-0.557377049180328	-0.557377049180328	-0.557377049180328	-0.557377049180328	-0.557377049180328	-0.557377049180328	-0.557377049180328	-0.557377049180328	-0.557377049180328	-0.557377049180328	-0.557377049180328	-0.557377049180328	-0.557377049180328	-0.557377049180328	-0.557377049180328	-0.557377049180328	-0.557377049180328	-0.557377049180328	-0.557377049180328	-0.557377049180328	-0.557377049180328	-0.557377049180328	-0.557377049180328	-0.557377049180328	-0.557377049180328	-0.557377049180328	-0.557377049180328	-0.557377049180328	-0.557377049180328	-0.557377049180328	-0.557377049180328	-0.557377049180328	-0.557377049180328	-0.557377049180328	-0.557377049180328	-0.557377049180328	-0.557377049180328	-0.557377049180328	-0.557377049180328	-0.557377049180328	-0.557377049180328	-0.557377049180328	-0.557377049180328	-0.557377049180328	-0.557377049180328	-0.557377049180328
-0.541480377545951	-0.541480377545951	-0.541480377545951	-0.541480377545951	-0.541480377545951	-0.541480377545951	-0.541480377545951	-0.541480377545951	-0.541480377545951	-0.541480377545951	-0.541480377545951	-0.541480377545951	-0.541480377545951	-0.541480377545951	-0.541480377545951	-0.541480377545951	-0.541480377545951	-0.541480377545951	-0.541480377545951	-0.541480377545951	-0.541480377545951	-0.541480377545951	-0.541480377545951	-0.541480377545951	-0.541480377545951	-0.541480377545951	-0.541480377545951	-0.541480377545951	-0.541480377545951	-0.541480377545951	-0.541480377545951	-0.541480377545951	-0.541480377545951	-0.541480377545951	-0.541480377545951	-0.541480377545951	-0.541480377545951	-0.541480377545951	-0.541480377545951	-0.541480377545951	-0.541480377545951	-0.541480377545951	-0.541480377545951	-0.541480377545951	-0.541480377545951	-0.541480377545951	-0.541480377545951	-0.541480377545951	-0.541480377545951	-0.541480377545951
-0.525583705911575	-0.525583705911575	-0.525583705911575	-0.525583705911575	-0.525583705911575	-0.525583705911575	-0.525583705911575	-0.525583705911575	-0.525583705911575	-0.525583705911575	-0.525583705911575	-0.525583705911575	-0.525583705911575	-0.525583705911575	-0.525583705911575	-0.525583705911575	-0.525583705911575	-0.525583705911575	-0.525583705911575	-0.525583705911575	-0.525583705911575	-0.525583705911575	-0.525583705911575	-0.525583705911575	-0.525583705911575	-0.525583705911575	-0.525583705911575	-0.525583705911575	-0.525583705911575	-0.525583705911575	-0.525583705911575	-0.525583705911575	-0.525583705911575	-0.525583705911575	-0.525583705911575	-0.525583705911575	-0.525583705911575	-0.525583705911575	-0.525583705911575	-0.525583705911575	-0.525583705911575	-0.525583705911575	-0.525583705911575	-0.525583705911575	-0.525583705911575	-0.525583705911575	-0.525583705911575	-0.525583705911575	-0.525583705911575	-0.525583705911575
-0.509687034277198	-0.509687034277198	-0.509687034277198	-0.509687034277198	-0.509687034277198	-0.509687034277198	-0.509687034277198	-0.509687034277198	-0.509687034277198	-0.509687034277198	-0.509687034277198	-0.509687034277198	-0.509687034277198	-0.509687034277198	-0.509687034277198	-0.509687034277198	-0.509687034277198	-0.509687034277198	-0.509687034277198	-0.509687034277198	-0.509687034277198	-0.509687034277198	-0.509687034277198	-0.509687034277198	-0.509687034277198	-0.509687034277198	-0.509687034277198	-0.509687034277198	-0.509687034277198	-0.509687034277198	-0.509687034277198	-0.509687034277198	-0.509687034277198	-0.509687034277198	-0.509687034277198	-0.509687034277198	-0.509687034277198	-0.509687034277198	-0.509687034277198	-0.509687034277198	-0.509687034277198	-0.509687034277198	-0.509687034277198	-0.509687034277198	-0.509687034277198	-0.509687034277198	-0.509687034277198	-0.509687034277198	-0.509687034277198	-0.509687034277198
-0.493790362642822	-0.493790362642822	-0.493790362642822	-0.493790362642822	-0.493790362642822	-0.493790362642822	-0.493790362642822	-0.493790362642822	-0.493790362642822	-0.493790362642822	-0.493790362642822	-0.493790362642822	-0.493790362642822	-0.493790362642822	-0.493790362642822	-0.493790362642822	-0.493790362642822	-0.493790362642822	-0.493790362642822	-0.493790362642822	-0.493790362642822	-0.493790362642822	-0.493790362642822	-0.493790362642822	-0.493790362642822	-0.493790362642822	-0.493790362642822	-0.493790362642822	-0.493790362642822	-0.493790362642822	-0.493790362642822	-0.493790362642822	-0.493790362642822	-0.493790362642822	-0.493790362642822	-0.493790362642822	-0.493790362642822	-0.493790362642822	-0.493790362642822	-0.493790362642822	-0.493790362642822	-0.493790362642822	-0.493790362642822	-0.493790362642822	-0.493790362642822	-0.493790362642822	-0.493790362642822	-0.493790362642822	-0.493790362642822	-0.493790362642822
-0.477893691008445	-0.477893691008445	-0.477893691008445	-0.477893691008445	-0.477893691008445	-0.477893691008445	-0.477893691008445	-0.477893691008445	-0.477893691008445	-0.477893691008445	-0.477893691008445	-0.477893691008445	-0.477893691008445	-0.477893691008445	-0.477893691008445	-0.477893691008445	-0.477893691008445	-0.477893691008445	-0.477893691008445	-0.477893691008445	-0.477893691008445	-0.477893691008445	-0.477893691008445	-0.477893691008445	-0.477893691008445	-0.477893691008445	-0.477893691008445	-0.477893691008445	-0.477893691008445	-0.477893691008445	-0.477893691008445	-0.477893691008445	-0.477893691008445	-0.477893691008445	-0.477893691008445	-0.477893691008445	-0.477893691008445	-0.477893691008445	-0.477893691008445	-0.477893691008445	-0.477893691008445	-0.477893691008445	-0.477893691008445	-0.477893691008445	-0.477893691008445	-0.477893691008445	-0.477893691008445	-0.477893691008445	-0.477893691008445	-0.477893691008445
-0.461997019374069	-0.461997019374069	-0.461997019374069	-0.461997019374069	-0.461997019374069	-0.461997019374069	-0.461997019374069	-0.461997019374069	-0.461997019374069	-0.461997019374069	-0.461997019374069	-0.461997019374069	-0.461997019374069	-0.461997019374069	-0.461997019374069	-0.461997019374069	-0.461997019374069	-0.461997019374069	-0.461997019374069	-0.461997019374069	-0.461997019374069	-0.461997019374069	-0.461997019374069	-0.461997019374069	-0.461997019374069	-0.461997019374069	-0.461997019374069	-0.461997019374069	-0.461997019374069	-0.461997019374069	-0.461997019374069	-0.461997019374069	-0.461997019374069	-0.461997019374069	-0.461997019374069	-0.461997019374069	-0.461997019374069	-0.461997019374069	-0.461997019374069	-0.461997019374069	-0.461997019374069	-0.461997019374069	-0.461997019374069	-0.461997019374069	-0.461997019374069	-0.461997019374069	-0.461997019374069	-0.461997019374069	-0.461997019374069	-0.461997019374069
-0.446100347739692	-0.446100347739692	-0.446100347739692	-0.446100347739692	-0.446100347739692	-0.446100347739692	-0.446100347739692	-0.446100347739692	-0.446100347739692	-0.446100347739692	-0.446100347739692	-0.446100347739692	-0.446100347739692	-0.446100347739692	-0.446100347739692	-0.446100347739692	-0.446100347739692	-0.446100347739692	-0.446100347739692	-0.446100347739692	-0.446100347739692	-0.446100347739692	-0.446100347739692	-0.446100347739692	-0.446100347739692	-0.446100347739692	-0.446100347739692	-0.446100347739692	-0.446100347739692	-0.446100347739692	-0.446100347739692	-0.446100347739692	-0.446100347739692	-0.446100347739692	-0.446100347739692	-0.446100347739692	-0.446100347739692	-0.446100347739692	-0.446100347739692	-0.446100347739692	-0.446100347739692	-0.446100347739692	-0.446100347739692	-0.446100347739692	-0.446100347739692	-0.446100347739692	-0.446100347739692	-0.446100347739692	-0.446100347739692	-0.446100347739692
-0.430203676105315	-0.430203676105315	-0.430203676105315	-0.430203676105315	-0.430203676105315	-0.430203676105315	-0.430203676105315	-0.430203676105315	-0.430203676105315	-0.430203676105315	-0.430203676105315	-0.430203676105315	-0.430203676105315	-0.430203676105315	-0.430203676105315	-0.430203676105315	-0.430203676105315	-0.430203676105315	-0.430203676105315	-0.430203676105315	-0.430203676105315	-0.430203676105315	-0.430203676105315	-0.430203676105315	-0.430203676105315	-0.430203676105315	-0.430203676105315	-0.430203676105315	-0.430203676105315	-0.430203676105315	-0.430203676105315	-0.430203676105315	-0.430203676105315	-0.430203676105315	-0.430203676105315	-0.430203676105315	-0.430203676105315	-0.430203676105315	-0.430203676105315	-0.430203676105315	-0.430203676105315	-0.430203676105315	-0.430203676105315	-0.430203676105315	-0.430203676105315	-0.430203676105315	-0.430203676105315	-0.430203676105315	-0.430203676105315	-0.430203676105315
-0.414307004470939	-0.414307004470939	-0.414307004470939	-0.414307004470939	-0.414307004470939	-0.414307004470939	-0.414307004470939	-0.414307004470939	-0.414307004470939	-0.414307004470939	-0.414307004470939	-0.414307004470939	-0.414307004470939	-0.414307004470939	-0.414307004470939	-0.414307004470939	-0.414307004470939	-0.414307004470939	-0.414307004470939	-0.414307004470939	-0.414307004470939	-0.414307004470939	-0.414307004470939	-0.414307004470939	-0.414307004470939	-0.414307004470939	-0.414307004470939	-0.414307004470939	-0.414307004470939	-0.414307004470939	-0.414307004470939	-0.414307004470939	-0.414307004470939	-0.414307004470939	-0.414307004470939	-0.414307004470939	-0.414307004470939	-0.414307004470939	-0.414307004470939	-0.414307004470939	-0.414307004470939	-0.414307004470939	-0.414307004470939	-0.414307004470939	-0.414307004470939	-0.414307004470939	-0.414307004470939	-0.414307004470939	-0.414307004470939	-0.414307004470939
-0.398410332836562	-0.398410332836562	-0.398410332836562	-0.398410332836562	-0.398410332836562	-0.398410332836562	-0.398410332836562	-0.398410332836562	-0.398410332836562	-0.398410332836562	-0.398410332836562	-0.398410332836562	-0.398410332836562	-0.398410332836562	-0.398410332836562	-0.398410332836562	-0.398410332836562	-0.398410332836562	-0.398410332836562	-0.398410332836562	-0.398410332836562	-0.398410332836562	-0.398410332836562	-0.398410332836562	-0.398410332836562	-0.398410332836562	-0.398410332836562	-0.398410332836562	-0.398410332836562	-0.398410332836562	-0.398410332836562	-0.398410332836562	-0.398410332836562	-0.398410332836562	-0.398410332836562	-0.398410332836562	-0.398410332836562	-0.398410332836562	-0.398410332836562	-0.398410332836562	-0.398410332836562	-0.398410332836562	-0.398410332836562	-0.398410332836562	-0.398410332836562	-0.398410332836562	-0.398410332836562	-0.398410332836562	-0.398410332836562	-0.398410332836562
-0.382513661202186	-0.382513661202186	-0.382513661202186	-0.382513661202186	-0.382513661202186	-0.382513661202186	-0.382513661202186	-0.382513661202186	-0.382513661202186	-0.382513661202186	-0.382513661202186	-0.382513661202186	-0.382513661202186	-0.382513661202186	-0.382513661202186	-0.382513661202186	-0.382513661202186	-0.382513661202186	-0.382513661202186	-0.382513661202186	-0.382513661202186	-0.382513661202186	-0.382513661202186	-0.382513661202186	-0.382513661202186	-0.382513661202186	-0.382513661202186	-0.382513661202186	-0.382513661202186	-0.382513661202186	-0.382513661202186	-0.382513661202186	-0.382513661202186	-0.382513661202186	-0.382513661202186	-0.382513661202186	-0.382513661202186	-0.382513661202186	-0.382513661202186	-0.382513661202186	-0.382513661202186	-0.382513661202186	-0.382513661202186	-0.382513661202186	-0.382513661202186	-0.382513661202186	-0.382513661202186	-0.382513661202186	-0.382513661202186	-0.382513661202186
-0.366616989567809	-0.366616989567809	-0.366616989567809	-0.366616989567809	-0.366616989567809	-0.366616989567809	-0.366616989567809	-0.366616989567809	-0.366616989567809	-0.366616989567809	-0.366616989567809	-0.366616989567809	-0.366616989567809	-0.366616989567809	-0.366616989567809	-0.366616989567809	-0.366616989567809	-0.366616989567809	-0.366616989567809	-0.366616989567809	-0.366616989567809	-0.366616989567809	-0.366616989567809	-0.366616989567809	-0.366616989567809	-0.366616989567809	-0.366616989567809	-0.366616989567809	-0.366616989567809	-0.366616989567809	-0.366616989567809	-0.366616989567809	-0.366616989567809	-0.366616989567809	-0.366616989567809	-0.366616989567809	-0.366616989567809	-0.366616989567809	-0.366616989567809	-0.366616989567809	-0.366616989567809	-0.366616989567809	-0.366616989567809	-0.366616989567809	-0.366616989567809	-0.366616989567809	-0.366616989567809	-0.366616989567809	-0.366616989567809	-0.366616989567809
-0.350720317933433	-0.350720317933433	-0.350720317933433	-0.350720317933433	-0.350720317933433	-0.350720317933433	-0.350720317933433	-0.350720317933433	-0.350720317933433	-0.350720317933433	-0.350720317933433	-0.350720317933433	-0.350720317933433	-0.350720317933433	-0.350720317933433	-0.350720317933433	-0.350720317933433	-0.350720317933433	-0.350720317933433	-0.350720317933433	-0.350720317933433	-0.350720317933433	-0.350720317933433	-0.350720317933433	-0.350720317933433	-0.350720317933433	-0.350720317933433	-0.350720317933433	-0.350720317933433	-0.350720317933433	-0.350720317933433	-0.350720317933433	-0.350720317933433	-0.350720317933433	-0.350720317933433	-0.350720317933433	-0.350720317933433	-0.350720317933433	-0.350720317933433	-0.350720317933433	-0.350720317933433	-0.350720317933433	-0.350720317933433	-0.350720317933433	-0.350720317933433	-0.350720317933433	-0.350720317933433	-0.350720317933433	-0.350720317933433	-0.350720317933433
-0.334823646299056	-0.334823646299056	-0.334823646299056	-0.334823646299056	-0.334823646299056	-0.334823646299056	-0.334823646299056	-0.334823646299056	-0.334823646299056	-0.334823646299056	-0.334823646299056	-0.334823646299056	-0.334823646299056	-0.334823646299056	-0.334823646299056	-0.334823646299056	-0.334823646299056	-0.334823646299056	-0.334823646299056	-0.334823646299056	-0.334823646299056	-0.334823646299056	-0.334823646299056	-0.334823646299056	-0.334823646299056	-0.334823646299056	-0.334823646299056	-0.334823646299056	-0.334823646299056	-0.334823646299056	-0.334823646299056	-0.334823646299056	-0.334823646299056	-0.334823646299056	-0.334823646299056	-0.334823646299056	-0.334823646299056	-0.334823646299056	-0.334823646299056	-0.334823646299056	-0.334823646299056	-0.334823646299056	-0.334823646299056	-0.334823646299056	-0.334823646299056	-0.334823646299056	-0.334823646299056	-0.334823646299056	-0.334823646299056	-0.334823646299056
-0.31892697466468	-0.31892697466468	-0.31892697466468	-0.31892697466468	-0.31892697466468	-0.31892697466468	-0.31892697466468	-0.31892697466468	-0.31892697466468	-0.31892697466468	-0.31892697466468	-0.31892697466468	-0.31892697466468	-0.31892697466468	-0.31892697466468	-0.31892697466468	-0.31892697466468	-0.31892697466468	-0.31892697466468	-0.31892697466468	-0.31892697466468	-0.31892697466468	-0.31892697466468	-0.31892697466468	-0.31892697466468	-0.31892697466468	-0.31892697466468	-0.31892697466468	-0.31892697466468	-0.31892697466468	-0.31892697466468	-0.31892697466468	-0.31892697466468	-0.31892697466468	-0.31892697466468	-0.31892697466468	-0.31892697466468	-0.31892697466468	-0.31892697466468	-0.31892697466468	-0.31892697466468	-0.31892697466468	-0.31892697466468	-0.31892697466468	-0.31892697466468	-0.31892697466468	-0.31892697466468	-0.31892697466468	-0.31892697466468	-0.31892697466468
-0.303030303030303	-0.303030303030303	-0.303030303030303	-0.303030303030303	-0.303030303030303	-0.303030303030303	-0.303030303030303	-0.303030303030303	-0.303030303030303	-0.303030303030303	-0.303030303030303	-0.303030303030303	-0.303030303030303	-0.303030303030303	-0.303030303030303	-0.303030303030303	-0.303030303030303	-0.303030303030303	-0.303030303030303	-0.303030303030303	-0.303030303030303	-0.303030303030303	-0.303030303030303	-0.303030303030303	-0.303030303030303	-0.303030303030303	-0.303030303030303	-0.303030303030303	-0.303030303030303	-0.303030303030303	-0.303030303030303	-0.303030303030303	-0.303030303030303	-0.303030303030303	-0.303030303030303	-0.303030303030303	-0.303030303030303	-0.303030303030303	-0.303030303030303	-0.303030303030303	-0.303030303030303	-0.303030303030303	-0.303030303030303	-0.303030303030303	-0.303030303030303	-0.303030303030303	-0.303030303030303	-0.303030303030303	-0.303030303030303	-0.303030303030303
-0.287133631395926	-0.287133631395926	-0.287133631395926	-0.287133631395926	-0.287133631395926	-0.287133631395926	-0.287133631395926	-0.287133631395926	-0.287133631395926	-0.287133631395926	-0.287133631395926	-0.287133631395926	-0.287133631395926	-0.287133631395926	-0.287133631395926	-0.287133631395926	-0.287133631395926	-0.287133631395926	-0.287133631395926	-0.287133631395926	-0.287133631395926	-0.287133631395926	-0.287133631395926	-0.287133631395926	-0.287133631395926	-0.287133631395926	-0.287133631395926	-0.287133631395926	-0.287133631395926	-0.287133631395926	-0.287133631395926	-0.287133631395926	-0.287133631395926	-0.287133631395926	-0.287133631395926	-0.287133631395926	-0.287133631395926	-0.287133631395926	-0.287133631395926	-0.287133631395926	-0.287133631395926	-0.287133631395926	-0.287133631395926	-0.287133631395926	-0.287133631395926	-0.287133631395926	-0.287133631395926	-0.287133631395926	-0.287133631395926	-0.287133631395926
-0.27123695976155	-0.27123695976155	-0.27123695976155	-0.27123695976155	-0.27123695976155	-0.27123695976155	-0.27123695976155	-0.27123695976155	-0.27123695976155	-0.27123695976155	-0.27123695976155	-0.27123695976155	-0.27123695976155	-0.27123695976155	-0.27123695976155	-0.27123695976155	-0.27123695976155	-0.27123695976155	-0.27123695976155	-0.27123695976155	-0.27123695976155	-0.27123695976155	-0.27123695976155	-0.27123695976155	-0.27123695976155	-0.27123695976155	-0.27123695976155	-0.27123695976155	-0.27123695976155	-0.27123695976155	-0.27123695976155	-0.27123695976155	-0.27123695976155	-0.27123695976155	-0.27123695976155	-0.27123695976155	-0.27123695976155	-0.27123695976155	-0.27123695976155	-0.27123695976155	-0.27123695976155	-0.27123695976155	-0.27123695976155	-0.27123695976155	-0.27123695976155	-0.27123695976155	-0.27123695976155	-0.27123695976155	-0.27123695976155	-0.27123695976155
-0.255340288127173	-0.255340288127173	-0.255340288127173	-0.255340288127173	-0.255340288127173	-0.255340288127173	-0.255340288127173	-0.255340288127173	-0.255340288127173	-0.255340288127173	-0.255340288127173	-0.255340288127173	-0.255340288127173	-0.255340288127173	-0.255340288127173	-0.255340288127173	-0.255340288127173	-0.255340288127173	-0.255340288127173	-0.255340288127173	-0.255340288127173	-0.255340288127173	-0.255340288127173	-0.255340288127173	-0.255340288127173	-0.255340288127173	-0.255340288127173	-0.255340288127173	-0.255340288127173	-0.255340288127173	-0.255340288127173	-0.255340288127173	-0.255340288127173	-0.255340288127173	-0.255340288127173	-0.255340288127173	-0.255340288127173	-0.255340288127173	-0.255340288127173	-0.255340288127173	-0.255340288127173	-0.255340288127173	-0.255340288127173	-0.255340288127173	-0.255340288127173	-0.255340288127173	-0.255340288127173	-0.255340288127173	-0.255340288127173	-0.255340288127173
-0.239443616492797	-0.239443616492797	-0.239443616492797	-0.239443616492797	-0.239443616492797	-0.239443616492797	-0.239443616492797	-0.239443616492797	-0.239443616492797	-0.239443616492797	-0.239443616492797	-0.239443616492797	-0.239443616492797	-0.239443616492797	-0.239443616492797	-0.239443616492797	-0.239443616492797	-0.239443616492797	-0.239443616492797	-0.239443616492797	-0.239443616492797	-0.239443616492797	-0.239443616492797	-0.239443616492797	-0.239443616492797	-0.239443616492797	-0.239443616492797	-0.239443616492797	-0.239443616492797	-0.239443616492797	-0.239443616492797	-0.239443616492797	-0.239443616492797	-0.239443616492797	-0.239443616492797	-0.239443616492797	-0.239443616492797	-0.239443616492797	-0.239443616492797	-0.239443616492797	-0.239443616492797	-0.239443616492797	-0.239443616492797	-0.239443616492797	-0.239443616492797	-0.239443616492797	-0.239443616492797	-0.239443616492797	-0.239443616492797	-0.239443616492797
-0.22354694485842	-0.22354694485842	-0.22354694485842	-0.22354694485842	-0.22354694485842	-0.22354694485842	-0.22354694485842	-0.22354694485842	-0.22354694485842	-0.22354694485842	-0.22354694485842	-0.22354694485842	-0.22354694485842	-0.22354694485842	-0.22354694485842	-0.22354694485842	-0.22354694485842	-0.22354694485842	-0.22354694485842	-0.22354694485842	-0.22354694485842	-0.22354694485842	-0.22354694485842	-0.22354694485842	-0.22354694485842	-0.22354694485842	-0.22354694485842	-0.22354694485842	-0.22354694485842	-0.22354694485842	-0.22354694485842	-0.22354694485842	-0.22354694485842	-0.22354694485842	-0.22354694485842	-0.22354694485842	-0.22354694485842	-0.22354694485842	-0.22354694485842	-0.22354694485842	-0.22354694485842	-0.22354694485842	-0.22354694485842	-0.22354694485842	-0.22354694485842	-0.22354694485842	-0.22354694485842	-0.22354694485842	-0.22354694485842	-0.22354694485842
-0.207650273224044	-0.207650273224044	-0.207650273224044	-0.207650273224044	-0.207650273224044	-0.207650273224044	-0.207650273224044	-0.207650273224044	-0.207650273224044	-0.207650273224044	-0.207650273224044	-0.207650273224044	-0.207650273224044	-0.207650273224044	-0.207650273224044	-0.207650273224044	-0.207650273224044	-0.207650273224044	-0.207650273224044	-0.207650273224044	-0.207650273224044	-0.207650273224044	-0.207650273224044	-0.207650273224044	-0.207650273224044	-0.207650273224044	-0.207650273224044	-0.207650273224044	-0.207650273224044	-0.207650273224044	-0.207650273224044	-0.207650273224044	-0.207650273224044	-0.207650273224044	-0.207650273224044	-0.207650273224044	-0.207650273224044	-0.207650273224044	-0.207650273224044	-0.207650273224044	-0.207650273224044	-0.207650273224044	-0.207650273224044	-0.207650273224044	-0.207650273224044	-0.207650273224044	-0.207650273224044	-0.207650273224044	-0.207650273224044	-0.207650273224044
-0.191753601589667	-0.191753601589667	-0.191753601589667	-0.191753601589667	-0.191753601589667	-0.191753601589667	-0.191753601589667	-0.191753601589667	-0.191753601589667	-0.191753601589667	-0.191753601589667	-0.191753601589667	-0.191753601589667	-0.191753601589667	-0.191753601589667	-0.191753601589667	-0.191753601589667	-0.191753601589667	-0.191753601589667	-0.191753601589667	-0.191753601589667	-0.191753601589667	-0.191753601589667	-0.191753601589667	-0.191753601589667	-0.191753601589667	-0.191753601589667	-0.191753601589667	-0.191753601589667	-0.191753601589667	-0.191753601589667	-0.191753601589667	-0.191753601589667	-0.191753601589667	-0.191753601589667	-0.191753601589667	-0.191753601589667	-0.191753601589667	-0.191753601589667	-0.191753601589667	-0.191753601589667	-0.191753601589667	-0.191753601589667	-0.191753601589667	-0.191753601589667	-0.191753601589667	-0.191753601589667	-0.191753601589667	-0.191753601589667	-0.191753601589667
-0.175856929955291	-0.175856929955291	-0.175856929955291	-0.175856929955291	-0.175856929955291	-0.175856929955291	-0.175856929955291	-0.175856929955291	-0.175856929955291	-0.175856929955291	-0.175856929955291	-0.175856929955291	-0.175856929955291	-0.175856929955291	-0.175856929955291	-0.175856929955291	-0.175856929955291	-0.175856929955291	-0.175856929955291	-0.175856929955291	-0.175856929955291	-0.175856929955291	-0.175856929955291	-0.175856929955291	-0.175856929955291	-0.175856929955291	-0.175856929955291	-0.175856929955291	-0.175856929955291	-0.175856929955291	-0.175856929955291	-0.175856929955291	-0.175856929955291	-0.175856929955291	-0.175856929955291	-0.175856929955291	-0.175856929955291	-0.175856929955291	-0.175856929955291	-0.175856929955291	-0.175856929955291	-0.175856929955291	-0.175856929955291	-0.175856929955291	-0.175856929955291	-0.175856929955291	-0.175856929955291	-0.175856929955291	-0.175856929955291	-0.175856929955291
-0.159960258320914	-0.159960258320914	-0.159960258320914	-0.159960258320914	-0.159960258320914	-0.159960258320914	-0.159960258320914	-0.159960258320914	-0.159960258320914	-0.159960258320914	-0.159960258320914	-0.159960258320914	-0.159960258320914	-0.159960258320914	-0.159960258320914	-0.159960258320914	-0.159960258320914	-0.159960258320914	-0.159960258320914	-0.159960258320914	-0.159960258320914	-0.159960258320914	-0.159960258320914	-0.159960258320914	-0.159960258320914	-0.159960258320914	-0.159960258320914	-0.159960258320914	-0.159960258320914	-0.159960258320914	-0.159960258320914	-0.159960258320914	-0.159960258320914	-0.159960258320914	-0.159960258320914	-0.159960258320914	-0.159960258320914	-0.159960258320914	-0.159960258320914	-0.159960258320914	-0.159960258320914	-0.159960258320914	-0.159960258320914	-0.159960258320914	-0.159960258320914	-0.159960258320914	-0.159960258320914	-0.159960258320914	-0.159960258320914	-0.159960258320914
-0.144063586686538	-0.144063586686538	-0.144063586686538	-0.144063586686538	-0.144063586686538	-0.144063586686538	-0.144063586686538	-0.144063586686538	-0.144063586686538	-0.144063586686538	-0.144063586686538	-0.144063586686538	-0.144063586686538	-0.144063586686538	-0.144063586686538	-0.144063586686538	-0.144063586686538	-0.144063586686538	-0.144063586686538	-0.144063586686538	-0.144063586686538	-0.144063586686538	-0.144063586686538	-0.144063586686538	-0.144063586686538	-0.144063586686538	-0.144063586686538	-0.144063586686538	-0.144063586686538	-0.144063586686538	-0.144063586686538	-0.144063586686538	-0.144063586686538	-0.144063586686538	-0.144063586686538	-0.144063586686538	-0.144063586686538	-0.144063586686538	-0.144063586686538	-0.144063586686538	-0.144063586686538	-0.144063586686538	-0.144063586686538	-0.144063586686538	-0.144063586686538	-0.144063586686538	-0.144063586686538	-0.144063586686538	-0.144063586686538	-0.144063586686538
-0.128166915052161	-0.128166915052161	-0.128166915052161	-0.128166915052161	-0.128166915052161	-0.128166915052161	-0.128166915052161	-0.128166915052161	-0.128166915052161	-0.128166915052161	-0.128166915052161	-0.128166915052161	-0.128166915052161	-0.128166915052161	-0.128166915052161	-0.128166915052161	-0.128166915052161	-0.128166915052161	-0.128166915052161	-0.128166915052161	-0.128166915052161	-0.128166915052161	-0.128166915052161	-0.128166915052161	-0.128166915052161	-0.128166915052161	-0.128166915052161	-0.128166915052161	-0.128166915052161	-0.128166915052161	-0.128166915052161	-0.128166915052161	-0.128166915052161	-0.128166915052161	-0.128166915052161	-0.128166915052161	-0.128166915052161	-0.128166915052161	-0.128166915052161	-0.128166915052161	-0.128166915052161	-0.128166915052161	-0.128166915052161	-0.128166915052161	-0.128166915052161	-0.128166915052161	-0.128166915052161	-0.128166915052161	-0.128166915052161	-0.128166915052161
-0.112270243417784	-0.112270243417784	-0.112270243417784	-0.112270243417784	-0.112270243417784	-0.112270243417784	-0.112270243417784	-0.112270243417784	-0.112270243417784	-0.112270243417784	-0.112270243417784	-0.112270243417784	-0.112270243417784	-0.112270243417784	-0.112270243417784	-0.112270243417784	-0.112270243417784	-0.112270243417784	-0.112270243417784	-0.112270243417784	-0.112270243417784	-0.112270243417784	-0.112270243417784	-0.112270243417784	-0.112270243417784	-0.112270243417784	-0.112270243417784	-0.112270243417784	-0.112270243417784	-0.112270243417784	-0.112270243417784	-0.112270243417784	-0.112270243417784	-0.112270243417784	-0.112270243417784	-0.112270243417784	-0.112270243417784	-0.112270243417784	-0.112270243417784	-0.112270243417784	-0.112270243417784	-0.112270243417784	-0.112270243417784	-0.112270243417784	-0.112270243417784	-0.112270243417784	-0.112270243417784	-0.112270243417784	-0.112270243417784	-0.112270243417784
-0.0963735717834078	-0.0963735717834078	-0.0963735717834078	-0.0963735717834078	-0.0963735717834078	-0.0963735717834078	-0.0963735717834078	-0.0963735717834078	-0.0963735717834078	-0.0963735717834078	-0.0963735717834078	-0.0963735717834078	-0.0963735717834078	-0.0963735717834078	-0.0963735717834078	-0.0963735717834078	-0.0963735717834078	-0.0963735717834078	-0.0963735717834078	-0.0963735717834078	-0.0963735717834078	-0.0963735717834078	-0.0963735717834078	-0.0963735717834078	-0.0963735717834078	-0.0963735717834078	-0.0963735717834078	-0.0963735717834078	-0.0963735717834078	-0.0963735717834078	-0.0963735717834078	-0.0963735717834078	-0.0963735717834078	-0.0963735717834078	-0.0963735717834078	-0.0963735717834078	-0.0963735717834078	-0.0963735717834078	-0.0963735717834078	-0.0963735717834078	-0.0963735717834078	-0.0963735717834078	-0.0963735717834078	-0.0963735717834078	-0.0963735717834078	-0.0963735717834078	-0.0963735717834078	-0.0963735717834078	-0.0963735717834078	-0.0963735717834078
-0.0804769001490313	-0.0804769001490313	-0.0804769001490313	-0.0804769001490313	-0.0804769001490313	-0.0804769001490313	-0.0804769001490313	-0.0804769001490313	-0.0804769001490313	-0.0804769001490313	-0.0804769001490313	-0.0804769001490313	-0.0804769001490313	-0.0804769001490313	-0.0804769001490313	-0.0804769001490313	-0.0804769001490313	-0.0804769001490313	-0.0804769001490313	-0.0804769001490313	-0.0804769001490313	-0.0804769001490313	-0.0804769001490313	-0.0804769001490313	-0.0804769001490313	-0.0804769001490313	-0.0804769001490313	-0.0804769001490313	-0.0804769001490313	-0.0804769001490313	-0.0804769001490313	-0.0804769001490313	-0.0804769001490313	-0.0804769001490313	-0.0804769001490313	-0.0804769001490313	-0.0804769001490313	-0.0804769001490313	-0.0804769001490313	-0.0804769001490313	-0.0804769001490313	-0.0804769001490313	-0.0804769001490313	-0.0804769001490313	-0.0804769001490313	-0.0804769001490313	-0.0804769001490313	-0.0804769001490313	-0.0804769001490313	-0.0804769001490313
-0.0645802285146547	-0.0645802285146547	-0.0645802285146547	-0.0645802285146547	-0.0645802285146547	-0.0645802285146547	-0.0645802285146547	-0.0645802285146547	-0.0645802285146547	-0.0645802285146547	-0.0645802285146547	-0.0645802285146547	-0.0645802285146547	-0.0645802285146547	-0.0645802285146547	-0.0645802285146547	-0.0645802285146547	-0.0645802285146547	-0.0645802285146547	-0.0645802285146547	-0.0645802285146547	-0.0645802285146547	-0.0645802285146547	-0.0645802285146547	-0.0645802285146547	-0.0645802285146547	-0.0645802285146547	-0.0645802285146547	-0.0645802285146547	-0.0645802285146547	-0.0645802285146547	-0.0645802285146547	-0.0645802285146547	-0.0645802285146547	-0.0645802285146547	-0.0645802285146547	-0.0645802285146547	-0.0645802285146547	-0.0645802285146547	-0.0645802285146547	-0.0645802285146547	-0.0645802285146547	-0.0645802285146547	-0.0645802285146547	-0.0645802285146547	-0.0645802285146547	-0.0645802285146547	-0.0645802285146547	-0.0645802285146547	-0.0645802285146547
-0.0486835568802782	-0.0486835568802782	-0.0486835568802782	-0.0486835568802782	-0.0486835568802782	-0.0486835568802782	-0.0486835568802782	-0.0486835568802782	-0.0486835568802782	-0.0486835568802782	-0.0486835568802782	-0.0486835568802782	-0.0486835568802782	-0.0486835568802782	-0.0486835568802782	-0.0486835568802782	-0.0486835568802782	-0.0486835568802782	-0.0486835568802782	-0.0486835568802782	-0.0486835568802782	-0.0486835568802782	-0.0486835568802782	-0.0486835568802782	-0.0486835568802782	-0.0486835568802782	-0.0486835568802782	-0.0486835568802782	-0.0486835568802782	-0.0486835568802782	-0.0486835568802782	-0.0486835568802782	-0.0486835568802782	-0.0486835568802782	-0.0486835568802782	-0.0486835568802782	-0.0486835568802782	-0.0486835568802782	-0.0486835568802782	-0.0486835568802782	-0.0486835568802782	-0.0486835568802782	-0.0486835568802782	-0.0486835568802782	-0.0486835568802782	-0.0486835568802782	-0.0486835568802782	-0.0486835568802782	-0.0486835568802782	-0.0486835568802782
-0.0327868852459016	-0.0327868852459016	-0.0327868852459016	-0.0327868852459016	-0.0327868852459016	-0.0327868852459016	-0.0327868852459016	-0.0327868852459016	-0.0327868852459016	-0.0327868852459016	-0.0327868852459016	-0.0327868852459016	-0.0327868852459016	-0.0327868852459016	-0.0327868852459016	-0.0327868852459016	-0.0327868852459016	-0.0327868852459016	-0.0327868852459016	-0.0327868852459016	-0.0327868852459016	-0.0327868852459016	-0.0327868852459016	-0.0327868852459016	-0.0327868852459016	-0.0327868852459016	-0.0327868852459016	-0.0327868852459016	-0.0327868852459016	-0.0327868852459016	-0.0327868852459016	-0.0327868852459016	-0.0327868852459016	-0.0327868852459016	-0.0327868852459016	-0.0327868852459016	-0.0327868852459016	-0.0327868852459016	-0.0327868852459016	-0.0327868852459016	-0.0327868852459016	-0.0327868852459016	-0.0327868852459016	-0.0327868852459016	-0.0327868852459016	-0.0327868852459016	-0.0327868852459016	-0.0327868852459016	-0.0327868852459016	-0.0327868852459016
-0.0168902136115251	-0.0168902136115251	-0.0168902136115251	-0.0168902136115251	-0.0168902136115251	-0.0168902136115251	-0.0168902136115251	-0.0168902136115251	-0.0168902136115251	-0.0168902136115251	-0.0168902136115251	-0.0168902136115251	-0.0168902136115251	-0.0168902136115251	-0.0168902136115251	-0.0168902136115251	-0.0168902136115251	-0.0168902136115251	-0.0168902136115251	-0.0168902136115251	-0.0168902136115251	-0.0168902136115251	-0.0168902136115251	-0.0168902136115251	-0.0168902136115251	-0.0168902136115251	-0.0168902136115251	-0.0168902136115251	-0.0168902136115251	-0.0168902136115251	-0.0168902136115251	-0.0168902136115251	-0.0168902136115251	-0.0168902136115251	-0.0168902136115251	-0.0168902136115251	-0.0168902136115251	-0.0168902136115251	-0.0168902136115251	-0.0168902136115251	-0.0168902136115251	-0.0168902136115251	-0.0168902136115251	-0.0168902136115251	-0.0168902136115251	-0.0168902136115251	-0.0168902136115251	-0.0168902136115251	-0.0168902136115251	-0.0168902136115251
-0.000993541977148535	-0.000993541977148535	-0.000993541977148535	-0.000993541977148535	-0.000993541977148535	-0.000993541977148535	-0.000993541977148535	-0.000993541977148535	-0.000993541977148535	-0.000993541977148535	-0.000993541977148535	-0.000993541977148535	-0.000993541977148535	-0.000993541977148535	-0.000993541977148535	-0.000993541977148535	-0.000993541977148535	-0.000993541977148535	-0.000993541977148535	-0.000993541977148535	-0.000993541977148535	-0.000993541977148535	-0.000993541977148535	-0.000993541977148535	-0.000993541977148535	-0.000993541977148535	-0.000993541977148535	-0.000993541977148535	-0.000993541977148535	-0.000993541977148535	-0.000993541977148535	-0.000993541977148535	-0.000993541977148535	-0.000993541977148535	-0.000993541977148535	-0.000993541977148535	-0.000993541977148535	-0.000993541977148535	-0.000993541977148535	-0.000993541977148535	-0.000993541977148535	-0.000993541977148535	-0.000993541977148535	-0.000993541977148535	-0.000993541977148535	-0.000993541977148535	-0.000993541977148535	-0.000993541977148535	-0.000993541977148535	-0.000993541977148535
0.014903129657228	0.014903129657228	0.014903129657228	0.014903129657228	0.014903129657228	0.014903129657228	0.014903129657228	0.014903129657228	0.014903129657228	0.014903129657228	0.014903129657228	0.014903129657228	0.014903129657228	0.014903129657228	0.014903129657228	0.014903129657228	0.014903129657228	0.014903129657228	0.014903129657228	0.014903129657228	0.014903129657228	0.014903129657228	0.014903129657228	0.014903129657228	0.014903129657228	0.014903129657228	0.014903129657228	0.014903129657228	0.014903129657228	0.014903129657228	0.014903129657228	0.014903129657228	0.014903129657228	0.014903129657228	0.014903129657228	0.014903129657228	0.014903129657228	0.014903129657228	0.014903129657228	0.014903129657228	0.014903129657228	0.014903129657228	0.014903129657228	0.014903129657228	0.014903129657228	0.014903129657228	0.014903129657228	0.014903129657228	0.014903129657228	0.014903129657228
0.0307998012916046	0.0307998012916046	0.0307998012916046	0.0307998012916046	0.0307998012916046	0.0307998012916046	0.0307998012916046	0.0307998012916046	0.0307998012916046	0.0307998012916046	0.0307998012916046	0.0307998012916046	0.0307998012916046	0.0307998012916046	0.0307998012916046	0.0307998012916046	0.0307998012916046	0.0307998012916046	0.0307998012916046	0.0307998012916046	0.0307998012916046	0.0307998012916046	0.0307998012916046	0.0307998012916046	0.0307998012916046	0.0307998012916046	0.0307998012916046	0.0307998012916046	0.0307998012916046	0.0307998012916046	0.0307998012916046	0.0307998012916046	0.0307998012916046	0.0307998012916046	0.0307998012916046	0.0307998012916046	0.0307998012916046	0.0307998012916046	0.0307998012916046	0.0307998012916046	0.0307998012916046	0.0307998012916046	0.0307998012916046	0.0307998012916046	0.0307998012916046	0.0307998012916046	0.0307998012916046	0.0307998012916046	0.0307998012916046	0.0307998012916046
0.0466964729259811	0.0466964729259811	0.0466964729259811	0.0466964729259811	0.0466964729259811	0.0466964729259811	0.0466964729259811	0.0466964729259811	0.0466964729259811	0.0466964729259811	0.0466964729259811	0.0466964729259811	0.0466964729259811	0.0466964729259811	0.0466964729259811	0.0466964729259811	0.0466964729259811	0.0466964729259811	0.0466964729259811	0.0466964729259811	0.0466964729259811	0.0466964729259811	0.0466964729259811	0.0466964729259811	0.0466964729259811	0.0466964729259811	0.0466964729259811	0.0466964729259811	0.0466964729259811	0.0466964729259811	0.0466964729259811	0.0466964729259811	0.0466964729259811	0.0466964729259811	0.0466964729259811	0.0466964729259811	0.0466964729259811	0.0466964729259811	0.0466964729259811	0.0466964729259811	0.0466964729259811	0.0466964729259811	0.0466964729259811	0.0466964729259811	0.0466964729259811	0.0466964729259811	0.0466964729259811	0.0466964729259811	0.0466964729259811	0.0466964729259811
0.0625931445603577	0.0625931445603577	0.0625931445603577	0.0625931445603577	0.0625931445603577	0.0625931445603577	0.0625931445603577	0.0625931445603577	0.0625931445603577	0.0625931445603577	0.0625931445603577	0.0625931445603577	0.0625931445603577	0.0625931445603577	0.0625931445603577	0.0625931445603577	0.0625931445603577	0.0625931445603577	0.0625931445603577	0.0625931445603577	0.0625931445603577	0.0625931445603577	0.0625931445603577	0.0625931445603577	0.0625931445603577	0.0625931445603577	0.0625931445603577	0.0625931445603577	0.0625931445603577	0.0625931445603577	0.0625931445603577	0.0625931445603577	0.0625931445603577	0.0625931445603577	0.0625931445603577	0.0625931445603577	0.0625931445603577	0.0625931445603577	0.0625931445603577	0.0625931445603577	0.0625931445603577	0.0625931445603577	0.0625931445603577	0.0625931445603577	0.0625931445603577	0.0625931445603577	0.0625931445603577	0.0625931445603577	0.0625931445603577	0.0625931445603577
0.0784898161947342	0.0784898161947342	0.0784898161947342	0.0784898161947342	0.0784898161947342	0.0784898161947342	0.0784898161947342	0.0784898161947342	0.0784898161947342	0.0784898161947342	0.0784898161947342	0.0784898161947342	0.0784898161947342	0.0784898161947342	0.0784898161947342	0.0784898161947342	0.0784898161947342	0.0784898161947342	0.0784898161947342	0.0784898161947342	0.0784898161947342	0.0784898161947342	0.0784898161947342	0.0784898161947342	0.0784898161947342	0.0784898161947342	0.0784898161947342	0.0784898161947342	0.0784898161947342	0.0784898161947342	0.0784898161947342	0.0784898161947342	0.0784898161947342	0.0784898161947342	0.0784898161947342	0.0784898161947342	0.0784898161947342	0.0784898161947342	0.0784898161947342	0.0784898161947342	0.0784898161947342	0.0784898161947342	0.0784898161947342	0.0784898161947342	0.0784898161947342	0.0784898161947342	0.0784898161947342	0.0784898161947342	0.0784898161947342	0.0784898161947342
0.0943864878291108	0.0943864878291108	0.0943864878291108	0.0943864878291108	0.0943864878291108	0.0943864878291108	0.0943864878291108	0.0943864878291108	0.0943864878291108	0.0943864878291108	0.0943864878291108	0.0943864878291108	0.0943864878291108	0.0943864878291108	0.0943864878291108	0.0943864878291108	0.0943864878291108	0.0943864878291108	0.0943864878291108	0.0943864878291108	0.0943864878291108	0.0943864878291108	0.0943864878291108	0.0943864878291108	0.0943864878291108	0.0943864878291108	0.0943864878291108	0.0943864878291108	0.0943864878291108	0.0943864878291108	0.0943864878291108	0.0943864878291108	0.0943864878291108	0.0943864878291108	0.0943864878291108	0.0943864878291108	0.0943864878291108	0.0943864878291108	0.0943864878291108	0.0943864878291108	0.0943864878291108	0.0943864878291108	0.0943864878291108	0.0943864878291108	0.0943864878291108	0.0943864878291108	0.0943864878291108	0.0943864878291108	0.0943864878291108	0.0943864878291108
0.110283159463487	0.110283159463487	0.110283159463487	0.110283159463487	0.110283159463487	0.110283159463487	0.110283159463487	0.110283159463487	0.110283159463487	0.110283159463487	0.110283159463487	0.110283159463487	0.110283159463487	0.110283159463487	0.110283159463487	0.110283159463487	0.110283159463487	0.110283159463487	0.110283159463487	0.110283159463487	0.110283159463487	0.110283159463487	0.110283159463487	0.110283159463487	0.110283159463487	0.110283159463487	0.110283159463487	0.110283159463487	0.110283159463487	0.110283159463487	0.110283159463487	0.110283159463487	0.110283159463487	0.110283159463487	0.110283159463487	0.110283159463487	0.110283159463487	0.110283159463487	0.110283159463487	0.110283159463487	0.110283159463487	0.110283159463487	0.110283159463487	0.110283159463487	0.110283159463487	0.110283159463487	0.110283159463487	0.110283159463487	0.110283159463487	0.110283159463487
0.126179831097864	0.126179831097864	0.126179831097864	0.126179831097864	0.126179831097864	0.126179831097864	0.126179831097864	0.126179831097864	0.126179831097864	0.126179831097864	0.126179831097864	0.126179831097864	0.126179831097864	0.126179831097864	0.126179831097864	0.126179831097864	0.126179831097864	0.126179831097864	0.126179831097864	0.126179831097864	0.126179831097864	0.126179831097864	0.126179831097864	0.126179831097864	0.126179831097864	0.126179831097864	0.126179831097864	0.126179831097864	0.126179831097864	0.126179831097864	0.126179831097864	0.126179831097864	0.126179831097864	0.126179831097864	0.126179831097864	0.126179831097864	0.126179831097864	0.126179831097864	0.126179831097864	0.126179831097864	0.126179831097864	0.126179831097864	0.126179831097864	0.126179831097864	0.126179831097864	0.126179831097864	0.126179831097864	0.126179831097864	0.126179831097864	0.126179831097864
0.14207650273224	0.14207650273224	0.14207650273224	0.14207650273224	0.14207650273224	0.14207650273224	0.14207650273224	0.14207650273224	0.14207650273224	0.14207650273224	0.14207650273224	0.14207650273224	0.14207650273224	0.14207650273224	0.14207650273224	0.14207650273224	0.14207650273224	0.14207650273224	0.14207650273224	0.14207650273224	0.14207650273224	0.14207650273224	0.14207650273224	0.14207650273224	0.14207650273224	0.14207650273224	0.14207650273224	0.14207650273224	0.14207650273224	0.14207650273224	0.14207650273224	0.14207650273224	0.14207650273224	0.14207650273224	0.14207650273224	0.14207650273224	0.14207650273224	0.14207650273224	0.14207650273224	0.14207650273224	0.14207650273224	0.14207650273224	0.14207650273224	0.14207650273224	0.14207650273224	0.14207650273224	0.14207650273224	0.14207650273224	0.14207650273224	0.14207650273224
0.157973174366617	0.157973174366617	0.157973174366617	0.157973174366617	0.157973174366617	0.157973174366617	0.157973174366617	0.157973174366617	0.157973174366617	0.157973174366617	0.157973174366617	0.157973174366617	0.157973174366617	0.157973174366617	0.157973174366617	0.157973174366617	0.157973174366617	0.157973174366617	0.157973174366617	0.157973174366617	0.157973174366617	0.157973174366617	0.157973174366617	0.157973174366617	0.157973174366617	0.157973174366617	0.157973174366617	0.157973174366617	0.157973174366617	0.157973174366617	0.157973174366617	0.157973174366617	0.157973174366617	0.157973174366617	0.157973174366617	0.157973174366617	0.157973174366617	0.157973174366617	0.157973174366617	0.157973174366617	0.157973174366617	0.157973174366617	0.157973174366617	0.157973174366617	0.157973174366617	0.157973174366617	0.157973174366617	0.157973174366617	0.157973174366617	0.157973174366617
0.173869846000994	0.173869846000994	0.173869846000994	0.173869846000994	0.173869846000994	0.173869846000994	0.173869846000994	0.173869846000994	0.173869846000994	0.173869846000994	0.173869846000994	0.173869846000994	0.173869846000994	0.173869846000994	0.173869846000994	0.173869846000994	0.173869846000994	0.173869846000994	0.173869846000994	0.173869846000994	0.173869846000994	0.173869846000994	0.173869846000994	0.173869846000994	0.173869846000994	0.173869846000994	0.173869846000994	0.173869846000994	0.173869846000994	0.173869846000994	0.173869846000994	0.173869846000994	0.173869846000994	0.173869846000994	0.173869846000994	0.173869846000994	0.173869846000994	0.173869846000994	0.173869846000994	0.173869846000994	0.173869846000994	0.173869846000994	0.173869846000994	0.173869846000994	0.173869846000994	0.173869846000994	0.173869846000994	0.173869846000994	0.173869846000994	0.173869846000994
0.18976651763537	0.18976651763537	0.18976651763537	0.18976651763537	0.18976651763537	0.18976651763537	0.18976651763537	0.18976651763537	0.18976651763537	0.18976651763537	0.18976651763537	0.18976651763537	0.18976651763537	0.18976651763537	0.18976651763537	0.18976651763537	0.18976651763537	0.18976651763537	0.18976651763537	0.18976651763537	0.18976651763537	0.18976651763537	0.18976651763537	0.18976651763537	0.18976651763537	0.18976651763537	0.18976651763537	0.18976651763537	0.18976651763537	0.18976651763537	0.18976651763537	0.18976651763537	0.18976651763537	0.18976651763537	0.18976651763537	0.18976651763537	0.18976651763537	0.18976651763537	0.18976651763537	0.18976651763537	0.18976651763537	0.18976651763537	0.18976651763537	0.18976651763537	0.18976651763537	0.18976651763537	0.18976651763537	0.18976651763537	0.18976651763537	0.18976651763537
0.205663189269747	0.205663189269747	0.205663189269747	0.205663189269747	0.205663189269747	0.205663189269747	0.205663189269747	0.205663189269747	0.205663189269747	0.205663189269747	0.205663189269747	0.205663189269747	0.205663189269747	0.205663189269747	0.205663189269747	0.205663189269747	0.205663189269747	0.205663189269747	0.205663189269747	0.205663189269747	0.205663189269747	0.205663189269747	0.205663189269747	0.205663189269747	0.205663189269747	0.205663189269747	0.205663189269747	0.205663189269747	0.205663189269747	0.205663189269747	0.205663189269747	0.205663189269747	0.205663189269747	0.205663189269747	0.205663189269747	0.205663189269747	0.205663189269747	0.205663189269747	0.205663189269747	0.205663189269747	0.205663189269747	0.205663189269747	0.205663189269747	0.205663189269747	0.205663189269747	0.205663189269747	0.205663189269747	0.205663189269747	0.205663189269747	0.205663189269747
0.221559860904123	0.221559860904123	0.221559860904123	0.221559860904123	0.221559860904123	0.221559860904123	0.221559860904123	0.221559860904123	0.221559860904123	0.221559860904123	0.221559860904123	0.221559860904123	0.221559860904123	0.221559860904123	0.221559860904123	0.221559860904123	0.221559860904123	0.221559860904123	0.221559860904123	0.221559860904123	0.221559860904123	0.221559860904123	0.221559860904123	0.221559860904123	0.221559860904123	0.221559860904123	0.221559860904123	0.221559860904123	0.221559860904123	0.221559860904123	0.221559860904123	0.221559860904123	0.221559860904123	0.221559860904123	0.221559860904123	0.221559860904123	0.221559860904123	0.221559860904123	0.221559860904123	0.221559860904123	0.221559860904123	0.221559860904123	0.221559860904123	0.221559860904123	0.221559860904123	0.221559860904123	0.221559860904123	0.221559860904123	0.221559860904123	0.221559860904123
0.2374565325385	0.2374565325385	0.2374565325385	0.2374565325385	0.2374565325385	0.2374565325385	0.2374565325385	0.2374565325385	0.2374565325385	0.2374565325385	0.2374565325385	0.2374565325385	0.2374565325385	0.2374565325385	0.2374565325385	0.2374565325385	0.2374565325385	0.2374565325385	0.2374565325385	0.2374565325385	0.2374565325385	0.2374565325385	0.2374565325385	0.2374565325385	0.2374565325385	0.2374565325385	0.2374565325385	0.2374565325385	0.2374565325385	0.2374565325385	0.2374565325385	0.2374565325385	0.2374565325385	0.2374565325385	0.2374565325385	0.2374565325385	0.2374565325385	0.2374565325385	0.2374565325385	0.2374565325385	0.2374565325385	0.2374565325385	0.2374565325385	0.2374565325385	0.2374565325385	0.2374565325385	0.2374565325385	0.2374565325385	0.2374565325385	0.2374565325385
0.253353204172876	0.253353204172876	0.253353204172876	0.253353204172876	0.253353204172876	0.253353204172876	0.253353204172876	0.253353204172876	0.253353204172876	0.253353204172876	0.253353204172876	0.253353204172876	0.253353204172876	0.253353204172876	0.253353204172876	0.253353204172876	0.253353204172876	0.253353204172876	0.253353204172876	0.253353204172876	0.253353204172876	0.253353204172876	0.253353204172876	0.253353204172876	0.253353204172876	0.253353204172876	0.253353204172876	0.253353204172876	0.253353204172876	0.253353204172876	0.253353204172876	0.253353204172876	0.253353204172876	0.253353204172876	0.253353204172876	0.253353204172876	0.253353204172876	0.253353204172876	0.253353204172876	0.253353204172876	0.253353204172876	0.253353204172876	0.253353204172876	0.253353204172876	0.253353204172876	0.253353204172876	0.253353204172876	0.253353204172876	0.253353204172876	0.253353204172876
0.269249875807253	0.269249875807253	0.269249875807253	0.269249875807253	0.269249875807253	0.269249875807253	0.269249875807253	0.269249875807253	0.269249875807253	0.269249875807253	0.269249875807253	0.269249875807253	0.269249875807253	0.269249875807253	0.269249875807253	0.269249875807253	0.269249875807253	0.269249875807253	0.269249875807253	0.269249875807253	0.269249875807253	0.269249875807253	0.269249875807253	0.269249875807253	0.269249875807253	0.269249875807253	0.269249875807253	0.269249875807253	0.269249875807253	0.269249875807253	0.269249875807253	0.269249875807253	0.269249875807253	0.269249875807253	0.269249875807253	0.269249875807253	0.269249875807253	0.269249875807253	0.269249875807253	0.269249875807253	0.269249875807253	0.269249875807253	0.269249875807253	0.269249875807253	0.269249875807253	0.269249875807253	0.269249875807253	0.269249875807253	0.269249875807253	0.269249875807253
0.285146547441629	0.285146547441629	0.285146547441629	0.285146547441629	0.285146547441629	0.285146547441629	0.285146547441629	0.285146547441629	0.285146547441629	0.285146547441629	0.285146547441629	0.285146547441629	0.285146547441629	0.285146547441629	0.285146547441629	0.285146547441629	0.285146547441629	0.285146547441629	0.285146547441629	0.285146547441629	0.285146547441629	0.285146547441629	0.285146547441629	0.285146547441629	0.285146547441629	0.285146547441629	0.285146547441629	0.285146547441629	0.285146547441629	0.285146547441629	0.285146547441629	0.285146547441629	0.285146547441629	0.285146547441629	0.285146547441629	0.285146547441629	0.285146547441629	0.285146547441629	0.285146547441629	0.285146547441629	0.285146547441629	0.285146547441629	0.285146547441629	0.285146547441629	0.285146547441629	0.285146547441629	0.285146547441629	0.285146547441629	0.285146547441629	0.285146547441629
0.301043219076006	0.301043219076006	0.301043219076006	0.301043219076006	0.301043219076006	0.301043219076006	0.301043219076006	0.301043219076006	0.301043219076006	0.301043219076006	0.301043219076006	0.301043219076006	0.301043219076006	0.301043219076006	0.301043219076006	0.301043219076006	0.301043219076006	0.301043219076006	0.301043219076006	0.301043219076006	0.301043219076006	0.301043219076006	0.301043219076006	0.301043219076006	0.301043219076006	0.301043219076006	0.301043219076006	0.301043219076006	0.301043219076006	0.301043219076006	0.301043219076006	0.301043219076006	0.301043219076006	0.301043219076006	0.301043219076006	0.301043219076006	0.301043219076006	0.301043219076006	0.301043219076006	0.301043219076006	0.301043219076006	0.301043219076006	0.301043219076006	0.301043219076006	0.301043219076006	0.301043219076006	0.301043219076006	0.301043219076006	0.301043219076006	0.301043219076006
0.316939890710383	0.316939890710383	0.316939890710383	0.316939890710383	0.316939890710383	0.316939890710383	0.316939890710383	0.316939890710383	0.316939890710383	0.316939890710383	0.316939890710383	0.316939890710383	0.316939890710383	0.316939890710383	0.316939890710383	0.316939890710383	0.316939890710383	0.316939890710383	0.316939890710383	0.316939890710383	0.316939890710383	0.316939890710383	0.316939890710383	0.316939890710383	0.316939890710383	0.316939890710383	0.316939890710383	0.316939890710383	0.316939890710383	0.316939890710383	0.316939890710383	0.316939890710383	0.316939890710383	0.316939890710383	0.316939890710383	0.316939890710383	0.316939890710383	0.316939890710383	0.316939890710383	0.316939890710383	0.316939890710383	0.316939890710383	0.316939890710383	0.316939890710383	0.316939890710383	0.316939890710383	0.316939890710383	0.316939890710383	0.316939890710383	0.316939890710383
0.332836562344759	0.332836562344759	0.332836562344759	0.332836562344759	0.332836562344759	0.332836562344759	0.332836562344759	0.332836562344759	0.332836562344759	0.332836562344759	0.332836562344759	0.332836562344759	0.332836562344759	0.332836562344759	0.332836562344759	0.332836562344759	0.332836562344759	0.332836562344759	0.332836562344759	0.332836562344759	0.332836562344759	0.332836562344759	0.332836562344759	0.332836562344759	0.332836562344759	0.332836562344759	0.332836562344759	0.332836562344759	0.332836562344759	0.332836562344759	0.332836562344759	0.332836562344759	0.332836562344759	0.332836562344759	0.332836562344759	0.332836562344759	0.332836562344759	0.332836562344759	0.332836562344759	0.332836562344759	0.332836562344759	0.332836562344759	0.332836562344759	0.332836562344759	0.332836562344759	0.332836562344759	0.332836562344759	0.332836562344759	0.332836562344759	0.332836562344759
0.348733233979136	0.348733233979136	0.348733233979136	0.348733233979136	0.348733233979136	0.348733233979136	0.348733233979136	0.348733233979136	0.348733233979136	0.348733233979136	0.348733233979136	0.348733233979136	0.348733233979136	0.348733233979136	0.348733233979136	0.348733233979136	0.348733233979136	0.348733233979136	0.348733233979136	0.348733233979136	0.348733233979136	0.348733233979136	0.348733233979136	0.348733233979136	0.348733233979136	0.348733233979136	0.348733233979136	0.348733233979136	0.348733233979136	0.348733233979136	0.348733233979136	0.348733233979136	0.348733233979136	0.348733233979136	0.348733233979136	0.348733233979136	0.348733233979136	0.348733233979136	0.348733233979136	0.348733233979136	0.348733233979136	0.348733233979136	0.348733233979136	0.348733233979136	0.348733233979136	0.348733233979136	0.348733233979136	0.348733233979136	0.348733233979136	0.348733233979136
0.364629905613512	0.364629905613512	0.364629905613512	0.364629905613512	0.364629905613512	0.364629905613512	0.364629905613512	0.364629905613512	0.364629905613512	0.364629905613512	0.364629905613512	0.364629905613512	0.364629905613512	0.364629905613512	0.364629905613512	0.364629905613512	0.364629905613512	0.364629905613512	0.364629905613512	0.364629905613512	0.364629905613512	0.364629905613512	0.364629905613512	0.364629905613512	0.364629905613512	0.364629905613512	0.364629905613512	0.364629905613512	0.364629905613512	0.364629905613512	0.364629905613512	0.364629905613512	0.364629905613512	0.364629905613512	0.364629905613512	0.364629905613512	0.364629905613512	0.364629905613512	0.364629905613512	0.364629905613512	0.364629905613512	0.364629905613512	0.364629905613512	0.364629905613512	0.364629905613512	0.364629905613512	0.364629905613512	0.364629905613512	0.364629905613512	0.364629905613512
0.380526577247889	0.380526577247889	0.380526577247889	0.380526577247889	0.380526577247889	0.380526577247889	0.380526577247889	0.380526577247889	0.380526577247889	0.380526577247889	0.380526577247889	0.380526577247889	0.380526577247889	0.380526577247889	0.380526577247889	0.380526577247889	0.380526577247889	0.380526577247889	0.380526577247889	0.380526577247889	0.380526577247889	0.380526577247889	0.380526577247889	0.380526577247889	0.380526577247889	0.380526577247889	0.380526577247889	0.380526577247889	0.380526577247889	0.380526577247889	0.380526577247889	0.380526577247889	0.380526577247889	0.380526577247889	0.380526577247889	0.380526577247889	0.380526577247889	0.380526577247889	0.380526577247889	0.380526577247889	0.380526577247889	0.380526577247889	0.380526577247889	0.380526577247889	0.380526577247889	0.380526577247889	0.380526577247889	0.380526577247889	0.380526577247889	0.380526577247889
0.396423248882265	0.396423248882265	0.396423248882265	0.396423248882265	0.396423248882265	0.396423248882265	0.396423248882265	0.396423248882265	0.396423248882265	0.396423248882265	0.396423248882265	0.396423248882265	0.396423248882265	0.396423248882265	0.396423248882265	0.396423248882265	0.396423248882265	0.396423248882265	0.396423248882265	0.396423248882265	0.396423248882265	0.396423248882265	0.396423248882265	0.396423248882265	0.396423248882265	0.396423248882265	0.396423248882265	0.396423248882265	0.396423248882265	0.396423248882265	0.396423248882265	0.396423248882265	0.396423248882265	0.396423248882265	0.396423248882265	0.396423248882265	0.396423248882265	0.396423248882265	0.396423248882265	0.396423248882265	0.396423248882265	0.396423248882265	0.396423248882265	0.396423248882265	0.396423248882265	0.396423248882265	0.396423248882265	0.396423248882265	0.396423248882265	0.396423248882265
0.412319920516642	0.412319920516642	0.412319920516642	0.412319920516642	0.412319920516642	0.412319920516642	0.412319920516642	0.412319920516642	0.412319920516642	0.412319920516642	0.412319920516642	0.412319920516642	0.412319920516642	0.412319920516642	0.412319920516642	0.412319920516642	0.412319920516642	0.412319920516642	0.412319920516642	0.412319920516642	0.412319920516642	0.412319920516642	0.412319920516642	0.412319920516642	0.412319920516642	0.412319920516642	0.412319920516642	0.412319920516642	0.412319920516642	0.412319920516642	0.412319920516642	0.412319920516642	0.412319920516642	0.412319920516642	0.412319920516642	0.412319920516642	0.412319920516642	0.412319920516642	0.412319920516642	0.412319920516642	0.412319920516642	0.412319920516642	0.412319920516642	0.412319920516642	0.412319920516642	0.412319920516642	0.412319920516642	0.412319920516642	0.412319920516642	0.412319920516642
0.428216592151018	0.428216592151018	0.428216592151018	0.428216592151018	0.428216592151018	0.428216592151018	0.428216592151018	0.428216592151018	0.428216592151018	0.428216592151018	0.428216592151018	0.428216592151018	0.428216592151018	0.428216592151018	0.428216592151018	0.428216592151018	0.428216592151018	0.428216592151018	0.428216592151018	0.428216592151018	0.428216592151018	0.428216592151018	0.428216592151018	0.428216592151018	0.428216592151018	0.428216592151018	0.428216592151018	0.428216592151018	0.428216592151018	0.428216592151018	0.428216592151018	0.428216592151018	0.428216592151018	0.428216592151018	0.428216592151018	0.428216592151018	0.428216592151018	0.428216592151018	0.428216592151018	0.428216592151018	0.428216592151018	0.428216592151018	0.428216592151018	0.428216592151018	0.428216592151018	0.428216592151018	0.428216592151018	0.428216592151018	0.428216592151018	0.428216592151018
[truncated: 188 more columns]
