# Supplementary material for: Performance Comparison of Centered and Tilted Blunt and Lighthouse Tip Cannulae for Drainage in Extracorporeal Life Support
Source: Cardiovasc Eng Technol. 2025 Feb 10;16(2):238–50. doi: 10.1007/s13239-024-00770-x (PMC11933157; doi:10.1007/s13239-024-00770-x)
Supplement: Supplementary file 2 — Supplementary file2 (ZIP 41,511 KB) [file 13239_2024_770_MOESM2_ESM.zip › avg_velocity/rc_1.32_mm/Lighthouse_0_Qc_1.3_Lmin_Qo_2.6_Lmin_rc_1.32_mm/U_ms.csv]

0.0183105273434353	0.0114055475291696	0.00813174600231687	0.00672475966867832	0.011172961523317	0.00951824750860879	0.00836218995540571	0.00917213054878162	0.00804168468609154	0.00426210962977098	-0.00310630069958138	0.000939188337163372	0.00333973568006757	0.0101044759335131	0.00675452536203888	0.00157985799144074	0.00598643258096061	0.00495491352577432	0.00603964920430998	0.00256770291405662	0.00100892882411797	0.00115249132604562	0.000168899282043004	0.00251034565865656	-0.000782011298064987	0.00310297111565758	0.00470612376057546	0.0021619230738113	0.000515808042862618	0.00111128349516107	0.00119147744714702	0.000602780279179915	-0.00179255937962629	-0.00110046694628153	-0.000592097523433798	0.00032917386070436	-0.000572375995423348	-0.000701788106332073	-0.000279223856464457	-0.00120729421986166	-0.0022608330187814	-0.000758243925882614	0.0004453697195393	-0.000634043700511258	-0.00230530088273533	-0.00183931470021186	-0.000538173156267452	-0.000131902315378035	-0.000483417500256203	-0.00030410415586998
0.0451618385185587	0.0414051319535003	0.0377168933502536	0.0336502692566436	0.033535187460556	0.0293121029571411	0.0267462759857628	0.0275560252433188	0.0263445350913802	0.0235025220177537	0.0149908167453726	0.0132189757420233	0.0144995279620108	0.0193139494999456	0.0176923810378536	0.0128318026005623	0.0140756634802108	0.0119676444760716	0.0116761980647204	0.00909118720763037	0.00751625284892055	0.00787195618753522	0.00792477446901144	0.00864937196257351	0.00543382066731537	0.00702700982587427	0.00852275290042595	0.00591581422028271	0.00374636716342824	0.00332874840513151	0.00398041436176196	0.00379901261812826	0.0016445958131833	0.00190173219189853	0.00203513175264958	0.00331932491728387	0.00232174412412563	0.00225479725369424	0.00198182888624071	0.00129690643628415	0.000154204918178199	0.000342507014989782	0.00102214257803862	0.000436086752805689	0.00049730075921794	0.000223433170187011	0.000415283893531667	0.000176834949368117	-0.000833332163839578	-0.000568620135732203
0.0944429176295615	0.0942048573185394	0.0895918732233943	0.0844153642597234	0.0781450261129883	0.0727694134925453	0.0676792295732004	0.0653690130064032	0.0611862781047175	0.057210599219334	0.0458264908120099	0.0387533513677469	0.0360262156390842	0.0394766244994884	0.0351494794270942	0.0315616021390147	0.0294716673222204	0.0283945865526629	0.026351732015079	0.0240417120359009	0.0228502014314486	0.021012465507244	0.0201499608762498	0.0186351470425803	0.0175820579396136	0.0165468123780355	0.0158370214381246	0.0147980618609205	0.0137330511453558	0.0125371048429015	0.0115805065926357	0.0116252172316536	0.0102181763928557	0.00985022103250247	0.00873157335093479	0.00827254628496417	0.00762923386854742	0.00771911006594757	0.00718589872441071	0.00740924627607655	0.0066959851743516	0.00557345828678157	0.00417386645804453	0.00414966957385098	0.00414944638657855	0.00339346028014716	0.00339999107698917	0.00268276313518532	0.00210542569407674	0.00195903545312506
0.139894321081113	0.141629529592663	0.136532994743501	0.130309803928678	0.124940520719868	0.118316589123561	0.111243110810502	0.1060434268776	0.099814056682272	0.0945862351705409	0.0879932789130868	0.0825681456016984	0.0765861051146123	0.0710554264228609	0.0653277363059786	0.0606063567216206	0.0551636341127014	0.0485218053782651	0.0438989924699255	0.0428261998370059	0.044896094412548	0.0431260977275293	0.0406604544185643	0.038613934721281	0.0364897572652093	0.0354021970271172	0.0342008192855304	0.0329792178587641	0.0311543005828509	0.0295506579592606	0.0280438967235159	0.0272749889767525	0.0254657084929754	0.0239870160516839	0.0224121791777227	0.0204327015645711	0.0195877922777737	0.0192554001712889	0.019016081813057	0.0179873729530465	0.0177379725597339	0.0172695693572729	0.015916738753847	0.014574402778203	0.0137247759563087	0.0131840260118552	0.0129726886152832	0.0122323927273995	0.0116840849045069	0.0115345050897596
0.186012536593056	0.189124734211508	0.18331111983355	0.177527213663043	0.170675983089731	0.163626782936007	0.157563158814088	0.152106380630417	0.144583784346139	0.137853601499267	0.130106016660593	0.123823791449582	0.11779478290146	0.111206230064734	0.102921294700266	0.0957805106343672	0.0883244447102621	0.0821405757058679	0.0766063372878346	0.075205293975348	0.0752071598686376	0.0716000642884647	0.0648209413157582	0.0614567266305211	0.0623149175188072	0.0624804936894143	0.0601652043955648	0.0591558775702307	0.057447200041161	0.055657444157118	0.0525723359719241	0.050906365761772	0.0494425673946559	0.0481352179969388	0.0457816615391059	0.0439105622119761	0.0424309463624427	0.0407379818191799	0.040640992897197	0.0397497013094986	0.0380881785216355	0.036651358334799	0.0348828024312148	0.0331712884195849	0.0312864168309795	0.0298003255981828	0.0285650817571279	0.027213869786607	0.0264502951993605	0.0261907716082168
0.222408692488714	0.226770734461015	0.221604805289438	0.215927419176451	0.211496058365701	0.205877744206362	0.198989328510033	0.192971596170968	0.184593515435061	0.178349136534395	0.17149465870266	0.165383607342125	0.158092048237142	0.15141734508487	0.144311806837062	0.137192467059644	0.130123969127136	0.123480495983396	0.11471459755413	0.112307383179874	0.111142383402347	0.108634611352409	0.105116274358376	0.100282825807392	0.0997549509467798	0.0974282056336236	0.0938917534524362	0.0913738122727147	0.0886858052302108	0.0864280656631055	0.0836533401739327	0.0826684023634793	0.0813323866017231	0.0791244543034713	0.0767559126172617	0.0743499956645152	0.071747519253639	0.0684388304504467	0.0667209462050904	0.0655425388112822	0.0632416314418266	0.0613509024789784	0.0585802659555074	0.0552221046643699	0.0516566310123522	0.0495558906044865	0.0479851455350374	0.046651363462844	0.0454111995659594	0.0446626966204778
0.253460600502404	0.257343576672052	0.252975165317666	0.248392393744636	0.244272201412623	0.238643187776944	0.231047884562413	0.225058136648357	0.218135907824762	0.211446759584564	0.204807827316751	0.199147878908819	0.192819504122583	0.18778252047504	0.180356390941963	0.174055941306375	0.168183752504677	0.164173053202746	0.160141992079124	0.15518985933845	0.149821122770968	0.147017382425393	0.144822746206563	0.14030376409389	0.136722291758188	0.131669103017058	0.129181027598763	0.127343616945452	0.126366822461304	0.123611582311117	0.121145119664699	0.119295695620051	0.116509074067574	0.114195732396365	0.111775859028513	0.109630469896084	0.106056079852917	0.102150674583079	0.0987696773334459	0.0968312734741644	0.0940417648799143	0.0911731682206515	0.0874724655933068	0.08401811629376	0.0817662582307857	0.0800038185157867	0.0772477528111526	0.0742942949401389	0.071263207868769	0.0692238082485873
0.27623966262308	0.280208023708219	0.276166857782256	0.272757111303709	0.268504587314635	0.263111310196574	0.257272158448159	0.252261850420485	0.245725106554591	0.239145855307194	0.231964616660358	0.22608615618843	0.220578222045479	0.215824054598613	0.209745635193119	0.204023961792907	0.198470396413119	0.195480611052093	0.191433582698805	0.187386377828288	0.182278256516483	0.178877101498848	0.175953340110998	0.172735292933649	0.169397089189218	0.166710752786625	0.163443583913131	0.16106395831888	0.158937937282568	0.155696882512249	0.153404360364131	0.152184506963247	0.150985392548404	0.148547236617137	0.146816005733146	0.14421568460389	0.140955481887198	0.136852496947554	0.1321214224283	0.129202730360929	0.12718494567012	0.125814868555518	0.122197954949629	0.118731677763714	0.11518520202694	0.112161569472923	0.108640403944999	0.105274487109055	0.10193929537083	0.098506746971124
0.293241327057043	0.296379722551964	0.292910887314011	0.290117227640889	0.28625000198612	0.281379091698435	0.276711252305034	0.272776770377891	0.266935654712064	0.261152771989476	0.25433022398981	0.248762108315784	0.243504277342045	0.238102834698182	0.232861159082073	0.227947076052507	0.223311611361149	0.221438861322557	0.218501344592541	0.214717569544645	0.210235581105617	0.206410628885989	0.203591189805435	0.20120561298587	0.199325358722354	0.197694815332843	0.195156524964136	0.193324439379732	0.191184710948762	0.188700493360228	0.186837272526782	0.185859425213026	0.184354021411243	0.182826556078437	0.180362417338976	0.177960557727584	0.175032190937646	0.170364791900512	0.166813927817093	0.163486943846168	0.160500748132485	0.157187533953271	0.153494782209275	0.150313730295305	0.146766187620036	0.142865990261401	0.138844810071531	0.1350151770794	0.132357699455414	0.130345217775956
0.307301311702335	0.310485134323628	0.307744550695964	0.303852518834742	0.300593296188948	0.295769684854036	0.291393284263975	0.286548224808188	0.281010894074003	0.276195336444153	0.270351881002419	0.264716784818059	0.260274663354605	0.254858650913878	0.251513676833784	0.247690446437817	0.244156334685464	0.24214956963203	0.240061630896369	0.237173357647463	0.234864312146726	0.233077668336955	0.231537059794668	0.228828058613846	0.226904282548326	0.226485124530262	0.223847869285603	0.223067187402441	0.220458777480428	0.219277769565979	0.217402697834703	0.215535989693028	0.214026319017296	0.212317345968065	0.209914580435503	0.207387573855476	0.20530818476505	0.201155656565918	0.198042761650471	0.19519906391321	0.192627737428026	0.190738819342322	0.18622241424494	0.182876842112662	0.178898081840547	0.175715741163439	0.171759981642762	0.168699425022731	0.167049128111817	0.164686189470827
0.31677614397788	0.320825994477735	0.317854433881945	0.314870393875704	0.312044477765377	0.308214566229171	0.30350256476847	0.298322831200084	0.292384983808494	0.287346713157875	0.281186202595027	0.276035237956899	0.271762571614564	0.267105362941514	0.26397178916603	0.261072736670214	0.258503474908599	0.256733176003828	0.254830534143529	0.253276257098285	0.251252172036873	0.250465459441706	0.249294684984484	0.249050550925092	0.247269897743323	0.246190728290637	0.244502592194793	0.245086569585003	0.244189902766617	0.243051503465649	0.242640742194494	0.242114158084188	0.240678181790514	0.238415292848476	0.236829551252185	0.234298191810642	0.232866511318395	0.229369154353792	0.227077446490044	0.223679297715831	0.220863722540092	0.217714159818044	0.212766790799912	0.208892597001174	0.206171078824053	0.203750983489617	0.201011741370188	0.19860233835829	0.196111318696193	0.192497586488327
0.322969777609966	0.327840110994605	0.325923382843626	0.323195875968894	0.320128734784953	0.316281423754078	0.311551661702029	0.305625760507135	0.299486291689455	0.29397518174094	0.288234549771396	0.282624393842116	0.278225538545794	0.274416797920627	0.271527242239131	0.269403732868696	0.266994300333169	0.265051201308616	0.264194954125412	0.264318840719013	0.264145856615931	0.263664200370413	0.26310583986574	0.263241509963813	0.262790140588854	0.261819644119096	0.260438969469834	0.261742160294219	0.261331205870405	0.261356833912466	0.260891140581621	0.260846170021125	0.260166286800258	0.258954396887041	0.257692998858809	0.255911171828946	0.255442953376265	0.253187758859445	0.251636358806585	0.248997115713343	0.246275615931713	0.242524581309803	0.238318265829658	0.234791811825092	0.231410841629322	0.229577461291891	0.227094784382528	0.225501785935251	0.222531487304228	0.21883225149021
0.327574988588069	0.333716977701608	0.331623818563979	0.329703321097348	0.326801546182373	0.322791928637528	0.316955887458816	0.310432251374051	0.303651308950993	0.298123494647307	0.291564852027779	0.28561825488321	0.279776724495574	0.27691445866735	0.274468434604057	0.2729445109427	0.271211659467024	0.270543605228372	0.270884883407511	0.270378168414967	0.271535368901619	0.272611601661739	0.272424285370221	0.272350750955129	0.272362611306198	0.27256336720739	0.273070266495504	0.274041017862047	0.273850265843485	0.274280761246969	0.274312235648689	0.275106374912478	0.274709207455177	0.274776932557088	0.273617412677188	0.272322378237636	0.271216246643948	0.269875998726894	0.268383353021577	0.265986680654848	0.262851816696821	0.259512529889451	0.256258191700804	0.252878400462987	0.250154552871616	0.247408372586056	0.245481136067453	0.242945503307863	0.24056721751856	0.237971721174658
0.332307926303743	0.338991997416732	0.337389115480773	0.335603636094246	0.333095023926762	0.328399587520806	0.321885369870805	0.313568256022867	0.305120179732892	0.298346534869362	0.291229972498859	0.284661022045271	0.279063273931644	0.276076246191026	0.273084395226399	0.271538231841892	0.27143307390237	0.271988688539312	0.272246010320733	0.273424584352711	0.276089792426419	0.277723605926776	0.278559484049321	0.278958761707933	0.279868992646217	0.281430729489001	0.282655955054656	0.283688724832922	0.28427342461521	0.284435548394956	0.284746724424928	0.28582220348089	0.285594181941479	0.286164558335643	0.286561621097617	0.285957589130162	0.284841403520452	0.282761772563383	0.280730953588246	0.278785858113514	0.275783856698477	0.272889174295755	0.26929909988199	0.265628796428543	0.26277101467165	0.260036362397628	0.258187189956744	0.256033828735052	0.255093754603884	0.254348874832097
0.335923751907163	0.343051991922899	0.342849274233402	0.341636077275108	0.338586758199537	0.333217769659245	0.325322982623074	0.31545533504204	0.305371340415748	0.296561588157215	0.288123595889487	0.280631627644001	0.274184029691536	0.270146377446351	0.267405097316559	0.266877380464134	0.268328254323719	0.270190954292236	0.272585922464315	0.274810852508789	0.277512562886453	0.279670420585076	0.281614584731285	0.282963740295952	0.285185618761203	0.287104844838216	0.288714520019037	0.290167746769833	0.291434253350906	0.292074147101529	0.293104577075499	0.294072311978903	0.295243783449239	0.295685726809808	0.296518496548535	0.296150984865857	0.295752288680775	0.29472120064217	0.292888980100721	0.290785615553312	0.287682356809386	0.284002257983931	0.279535706995775	0.275819024420894	0.271724654703005	0.268285781121493	0.266571245877525	0.264841208003597	0.263836036288247	0.263857643552831
0.338037171151909	0.34749493383094	0.349241259663331	0.348811001158572	0.345599660472041	0.338987979109022	0.329072087308131	0.316319635277378	0.303139824529898	0.290852800316053	0.28159204222062	0.272333957887134	0.26477597140287	0.260231586252247	0.257759051163312	0.258830268284855	0.261088286821857	0.264781337265482	0.269644635822496	0.273360404215268	0.277611087690018	0.280853383758566	0.283772643360908	0.286198377083754	0.289277025726246	0.291584215780516	0.292941805763104	0.294495379521464	0.295962660143726	0.297342510544393	0.298667602137967	0.300091201984843	0.301826773608628	0.303292398778615	0.304567532163788	0.305707247310146	0.305606773407759	0.305540007312773	0.303547933216631	0.301402975384663	0.297324970954431	0.292843797963686	0.287171501951271	0.282509335267497	0.2776847132877	0.273957699742457	0.27184004899534	0.270161072463142	0.270002456090403	0.269637380674796
0.34001957222877	0.352100270114134	0.357491492983837	0.358962968629756	0.355464478156555	0.347266225867178	0.334161994954449	0.317284996026882	0.299895225561591	0.283536685756738	0.270641777536852	0.257886636215857	0.249202886145975	0.24464070511759	0.24304583407743	0.246313452107503	0.251236722379117	0.257345535905425	0.263706262399341	0.269693461487495	0.27570316450688	0.280149593609598	0.283959968168857	0.287487803595332	0.290725395925402	0.29361632011222	0.294871326161437	0.29756703960894	0.299028274331563	0.3008406757467	0.302965653009209	0.305078965088863	0.307483002351701	0.309976806148695	0.312241037223506	0.314413754249267	0.314955153827088	0.314851794444274	0.312967145929389	0.310131243849325	0.304915338045466	0.299151271866526	0.292667280421707	0.286109965229914	0.280936581626148	0.276228844001869	0.273545976568791	0.272306948707045	0.271930375910665	0.27153494909834
0.341413463413986	0.358701653465379	0.369507895532832	0.374924193359168	0.371143207953459	0.359858496858073	0.342238130875606	0.319206127825693	0.295207715937482	0.27421749057921	0.256395220339974	0.240668715550182	0.228481248955897	0.222048568952002	0.221791599410174	0.228454126762766	0.237804065461892	0.24759859383224	0.256599109720069	0.26553854224354	0.272675546149531	0.278339375296423	0.283269547454172	0.287230322868917	0.291284544256734	0.294372226959065	0.296059003293123	0.298954447263507	0.301283874798267	0.30363603291488	0.306312378464982	0.309111580404395	0.311635721602772	0.315559312746144	0.319378659422399	0.322877220979412	0.324736498251025	0.325521756438467	0.32404115895669	0.320496688612349	0.313711749598479	0.305331972304322	0.296332216309255	0.287661374083086	0.280704702370529	0.274359411340316	0.270584448272123	0.269556335221636	0.268603745144528	0.269174537026981
0.341451644391687	0.366309212221773	0.38646608094566	0.399406433409944	0.396432812235248	0.37974334140284	0.353104765823567	0.319933061575037	0.288129321486153	0.260929675047991	0.238320105350399	0.217560610665064	0.198326764360337	0.188649409024135	0.192000187818538	0.204960600253807	0.22082650230099	0.236411995174821	0.249748612979242	0.260950385702704	0.269270680040245	0.275871683672213	0.282111272846834	0.287425920254208	0.291875993594592	0.295276983989612	0.297671085756763	0.300898678604358	0.303417939717355	0.30596639243109	0.30879016143557	0.311915694507745	0.315516124561135	0.320535460800699	0.325073287845124	0.330607393662324	0.334419129232445	0.337526059239513	0.336591380863631	0.331814930912742	0.322501766191726	0.310731162011487	0.298058022936305	0.286379499034236	0.276283639770271	0.268478869850048	0.263723788902387	0.263040931885702	0.263310658558802	0.266380270955572
0.334598738267322	0.372808316471108	0.409631389251044	0.437014615850763	0.43718742741095	0.409255448771288	0.36545827225136	0.319050366728438	0.280114923559029	0.245395024842326	0.2089658690818	0.172754011595115	0.143287259616299	0.135255510283956	0.149076748392593	0.173710729643179	0.200555536706278	0.223583267800772	0.243131669881175	0.256967468532154	0.267039067748394	0.274270554361009	0.280826978279893	0.285995710719949	0.290246894676969	0.293967149554062	0.296213429524959	0.29969565940583	0.30241758378833	0.305244066269716	0.308099892228195	0.311634288060304	0.315490103173507	0.321315526605231	0.327621946968761	0.336061216502444	0.345010267710365	0.352483733157527	0.354842645144703	0.347665157020594	0.333640182486967	0.316198010449175	0.298530637343643	0.282134122431619	0.267053883499791	0.256438194138023	0.249735231593568	0.249253609726044	0.253586254596125	0.2628896934676
0.312771911741499	0.360913286209742	0.416728532653946	0.465981587880476	0.472930566729161	0.432337926409212	0.37170813573369	0.315771749557201	0.262501785642012	0.211746350940341	0.161503742565435	0.117795110982776	0.0853899174179093	0.0808016375307612	0.104075188710911	0.141029256266933	0.167073234012138	0.194636883164625	0.214304972954187	0.237205479808936	0.247105049216594	0.253554455803543	0.25538058181653	0.25735805298689	0.259602364214398	0.263011705623091	0.266385291505289	0.269605412831056	0.272173745194539	0.275475642427768	0.278157266830944	0.281308866456218	0.285288472097679	0.292120129045001	0.301327518498789	0.29958002520563	0.31582289773814	0.335076764951822	0.36484814924718	0.359415871359755	0.341929606833908	0.319454970733422	0.296122498397231	0.274694662412739	0.254733508515728	0.238109175351505	0.227074232303763	0.225428757594885	0.227237596842364	0.240409364530321
0.292708224669048	0.345594610540636	0.410441653184922	0.472682838764209	0.493480451859864	0.43592736013186	0.364473913614999	0.297727602610737	0.233634003265256	0.173239109898224	0.123571672611445	0.0876360352075695	0.0571664946095569	0.0444043221797776	0.0712132207612774	0.11906264907399	0.146710942098905	0.176095338882613	0.194705958149261	0.223815482830884	0.232810812865067	0.237514448521893	0.237072855839571	0.238047400197444	0.239931829698109	0.240751609182455	0.243249948177755	0.246036663410975	0.24917228496233	0.252299059162404	0.254897747209211	0.258951364015578	0.262156008544563	0.269076289206145	0.279928360403907	0.267264234892353	0.282927261128301	0.304528630412132	0.364846463362856	0.363866464259217	0.34475130961025	0.319387652546592	0.292299858331884	0.267067382298663	0.243212221835538	0.222822964147627	0.207703327523968	0.200230381635883	0.197446940317515	0.211895947759563
0.246344059337815	0.288636808663509	0.317771847806388	0.343304740465955	0.357144150424402	0.34237935098992	0.300259066179844	0.237525621085983	0.170799344844067	0.116254620165955	0.0840576008815769	0.0514968756521102	0.0153980496307132	0.00559239116487912	0.0466907677691032	0.0987464623937644	0.111756799198815	0.13707743491435	0.147393462489455	0.188293530871576	0.188741829249849	0.184875916204227	0.178926526209614	0.182294377013521	0.186727788722832	0.188184695338366	0.189771133635502	0.187878000597692	0.187324785692333	0.187205026076105	0.188173727197012	0.193207647654598	0.198882583107744	0.20867040402208	0.21700012766703	0.185007614437526	0.186083710480538	0.190780313949832	0.299359613636828	0.343574883053164	0.338822655450598	0.311839907723717	0.281865153806057	0.255509967498114	0.220355483276701	0.193841593359375	0.168392977826322	0.153604254601207	0.126906473956467	0.140969643434742
0.162225105490057	0.214168409425711	0.177724468771657	0.135369899012876	0.0729321766007778	0.0678799267677939	0.0598068811472343	0.0442318686219688	0.0196436196130933	0.00694197328919386	-0.00508276588070537	-0.0141679573220869	-0.0215838289273913	0.00877131698019923	0.0895937654892322	0.113928067153814	0.13862434998746	0.154474716332545	0.153389437135373	0.152591872279092	0.162502934355098	0.177147133800314	0.186871384779499	0.189631109824271	0.193087645887844	0.198541957060127	0.193286069223708	0.188447926245544	0.191402586295979	0.190080015395696	0.19487776059752	0.178458299808264	0.180605850950294	0.182641710204881	0.200745833237713	0.178277888695902	0.157687704040085	0.11541420360886	0.102380225361256	0.152238667632989	0.218664369666196	0.221164017864069	0.209288506979027	0.19384280536108	0.136163886343534	0.0837139475549538	0.0350984264314675	0.0556831350788289	0.0987759442628627	0.130104414265683
0.01891912678647	0.0242604945249754	0.0267050280708756	0.0265846730709464	0.0240019491027258	-0.00780223560064142	-0.0694150202679836	-0.121475954229479	-0.135841441031203	-0.1370952513451	-0.126910553610871	-0.107551098463059	-0.0860308245670634	-0.0652759185916107	-0.0747191326513028	-0.109559026832601	-0.173413245507962	-0.21840008311899	-0.247332628299019	-0.227512335350033	-0.198578624185414	-0.149413728101823	-0.100679642018684	-0.0461713136433471	-0.0291380418093997	-0.0450394036642013	-0.0519039920042846	-0.0491821377971779	-0.0349117829663992	-0.0124528907947538	0.00124407066773595	0.0227298106057323	0.0427498264979761	0.0592293520296485	0.0685052353919756	0.0711117660782905	0.0609352564100179	0.0446619783162861	0.0360699872564031	0.0357154325004701	0.0496987417005318	0.0588650480607643	0.0753728292941655	0.0837128341167449	0.0484164239675899	0.0107204942384425	-0.0263692871901087	-0.00467809763344232	0.00825273896810391	0.000885402816212935
-0.014662087584315	-0.00698662737910902	0.00271571462672373	0.000199526582743386	-0.0313694929987608	-0.155073726274101	-0.266994788296286	-0.286334726196882	-0.2770047891028	-0.263594957526919	-0.252379640612008	-0.22912219235666	-0.207833261237897	-0.220860036884182	-0.281316389701171	-0.338424681515656	-0.372180103545185	-0.399169251199751	-0.405745978489222	-0.388560936244106	-0.372439024939482	-0.351065400354275	-0.33911395946722	-0.311638505425399	-0.283117263956414	-0.251753093954229	-0.206599440095054	-0.168256963210221	-0.135524344860892	-0.101933364045577	-0.0729522553646871	-0.0377915753260565	-0.0141126751235255	0.00493184092404546	0.0115016824234365	0.0220645318436053	0.0282014190471214	0.0261339888144862	0.0273731740314908	0.0346810065034501	0.0382637660125564	0.0440385462309328	0.0576574948562311	0.0692397412421992	0.0605290950620451	0.0363231006433701	-0.0208976333277534	-0.024288951867406	-0.0253443894614276	-0.0554140239165973
-0.0163494291255205	-0.00770809644685114	0.00040319805575299	-0.0252774681686778	-0.149691812232695	-0.340399407357657	-0.384068131682021	-0.378709177144137	-0.365570072808464	-0.34717167332582	-0.325647525589174	-0.299748613041786	-0.292636548794726	-0.3286833758721	-0.384681296954125	-0.423576524570431	-0.443472756634011	-0.45882341820169	-0.460728634721069	-0.452757221493026	-0.435757095893009	-0.41458140724831	-0.391603140835032	-0.358786328479557	-0.325436772022345	-0.288401407636503	-0.246419283214132	-0.210088766945111	-0.1768846498977	-0.145422726595449	-0.11967630083303	-0.0916744398794473	-0.0620063184757389	-0.0330031457372857	-0.0146060030527746	0.00191483650967884	0.0157592145282386	0.0190093785868721	0.0226210418981182	0.0279182870571767	0.0299158095117614	0.0317710028139781	0.0373666178454822	0.0437377914738831	0.0414919831145547	0.0240838516211299	-0.0333917301933293	-0.0347574825222516	-0.0373675018794241	-0.0788858937656716
0.00930729369209592	0.00850582373986212	-0.00357649715017425	-0.109290178544211	-0.365129397459329	-0.46330646750416	-0.456286678675098	-0.436765685479287	-0.419836806979672	-0.397391710461299	-0.374652196716508	-0.354273380769342	-0.357173721091488	-0.397120768976071	-0.447645542158225	-0.480970365281246	-0.502943788174041	-0.513336548822227	-0.514836864822875	-0.504266511631993	-0.481854465197044	-0.450114157502947	-0.416173007553085	-0.378035612121603	-0.343070714643864	-0.307071665767233	-0.269465672673759	-0.239016610828039	-0.213902845385442	-0.192583204214657	-0.172665436055469	-0.150566962344546	-0.1202598091666	-0.085247128378259	-0.0522271529807134	-0.0229022306088022	0.00171941521579686	0.0121936720350691	0.0187362017939602	0.0246512541343119	0.0235648934639359	0.0230822048282459	0.0217272214697412	0.0243422844561596	0.0183760809541181	0.00227744224541488	-0.0446690667974282	-0.0458132949425946	-0.0503303372109675	-0.100005093178022
0.0272490704960012	-0.00797236377531179	-0.0855285017535586	-0.346026121131101	-0.561699228289677	-0.583304379294762	-0.557044194855084	-0.521921683927928	-0.493122311232206	-0.463926191847658	-0.438853598552102	-0.416463274098064	-0.421398072239275	-0.456538316050994	-0.499035957822043	-0.522532078549484	-0.542366469059228	-0.549317869186066	-0.547739176866946	-0.53214638146567	-0.507169734737697	-0.47011665997906	-0.432191512265476	-0.3924887124753	-0.358927892856407	-0.319033672876867	-0.282454776766867	-0.257692617152365	-0.234081724229496	-0.2102355303193	-0.187112713412916	-0.162379259110931	-0.131008047212483	-0.09404892487069	-0.0564675141718594	-0.0195483109829769	0.00239026312774797	0.0128441321218244	0.0171011516510235	0.0196053562815039	0.0142446064515457	0.00720891798489247	-0.00159194998943794	-0.00665778662441517	-0.0138449969076117	-0.026045271447873	-0.0531996764746387	-0.0572973883239935	-0.0655846248281591	-0.106283055858464
-0.101131763110632	-0.235194940557095	-0.412149847434912	-0.662599691545888	-0.717230735278437	-0.696930798715331	-0.651904537465746	-0.603496407877562	-0.561349214665163	-0.522304422137865	-0.489900619306204	-0.472150703445362	-0.481740374741931	-0.510857639411677	-0.540055416576324	-0.55608714054993	-0.570081142583515	-0.574681718721067	-0.568238786694127	-0.551078465576318	-0.524827773352088	-0.48293880801261	-0.444333033224674	-0.399359225696536	-0.358516934316318	-0.30584697824131	-0.273466069308266	-0.251543655665028	-0.229803330757538	-0.207382002775261	-0.186815330708394	-0.160070106814148	-0.126172833262096	-0.0861961590697422	-0.0478528579647019	-0.0141062675878304	0.00435416824781853	0.0167793210830813	0.0143751338175021	0.0132360293844224	0.0019591878404665	-0.0130822283154096	-0.0349677627174483	-0.0500658263125758	-0.0596921911353679	-0.064459175300134	-0.0745526928861889	-0.076519693246386	-0.0866847115521625	-0.107867629482999
-0.607969899416453	-0.742318472321543	-0.837326787043467	-0.860528104012067	-0.823085523149207	-0.779333362128144	-0.718314558109105	-0.657785713515301	-0.606029746509315	-0.564775869978391	-0.536487035386324	-0.521496055352579	-0.524235575760587	-0.54032853733112	-0.559847995979591	-0.571502010472828	-0.579935342549428	-0.583602359114661	-0.580003710443174	-0.559202210192849	-0.531543886316605	-0.491533186881071	-0.443638621937455	-0.364547493621388	-0.316240457704674	-0.274223499971749	-0.260284409501642	-0.241406162521516	-0.222548225185749	-0.196703923798923	-0.175849976555132	-0.149357586283089	-0.115412379190591	-0.0758396520457214	-0.0382775650156258	-0.00970577299206346	0.00359625467430037	0.0131428825935783	0.0100509032949534	0.00577296056930808	-0.0152110136433331	-0.0449066911523393	-0.078011210694904	-0.0973520495771405	-0.102143815477816	-0.098304774923563	-0.0934299813135999	-0.0910284885048971	-0.0985205490117207	-0.111876943871283
-1.00810245686185	-1.02395965156788	-1.00563906753995	-0.946517517688141	-0.870694026308624	-0.81702183614764	-0.750845957916314	-0.686935590836178	-0.632115376841828	-0.592897376087367	-0.563783756308211	-0.547649701026975	-0.536625751982148	-0.540169450255231	-0.550097788451208	-0.55855661753038	-0.566626741646007	-0.572116084362975	-0.567543079717071	-0.551791640009162	-0.52378807080143	-0.438894196351022	-0.372159899845232	-0.338541997881337	-0.313661054633617	-0.275819760212158	-0.256667255306574	-0.234649532153189	-0.212096782835177	-0.183427060596884	-0.159775696173769	-0.13613652256764	-0.104217841118617	-0.0641974413544486	-0.0327744302506756	-0.00824374953436405	0.00273120343167464	0.0104261647596528	0.00474083054535082	-0.00898626667782122	-0.0461823926402466	-0.090410867549565	-0.127323187049087	-0.142264083143519	-0.136320947956602	-0.124773285974294	-0.112827939984747	-0.102744782722355	-0.106582616725418	-0.116770545480075
-1.10815403223851	-1.09065895235478	-1.04853517413303	-0.964747834728043	-0.879879546220134	-0.824974144777944	-0.75449451750162	-0.690910247437554	-0.637041442830684	-0.596696149308616	-0.567107295382736	-0.543432812709821	-0.521897205746012	-0.514231229750807	-0.51630770724375	-0.531543872605151	-0.540836518631812	-0.551969984098519	-0.55338524028424	-0.542842963637764	-0.479160225716669	-0.383398236418058	-0.334573940605686	-0.356529551978874	-0.331843326851704	-0.294577367119016	-0.270382266748743	-0.249176342843058	-0.219024501719339	-0.177864153032778	-0.145063968640084	-0.119799011562981	-0.0946784811784621	-0.0602689853701092	-0.0318144470596836	-0.0091663342373504	-0.00243274294440151	-0.00309649278003147	-0.0197229415109172	-0.0513123302666329	-0.10221922279806	-0.152262413259884	-0.179386011374417	-0.180122014157744	-0.164445121894413	-0.144391247425548	-0.124899317374304	-0.108356438281609	-0.109133986856197	-0.116648486711317
-1.10876259327244	-1.0833542825163	-1.03147663365042	-0.94722323956241	-0.866976147686151	-0.81169274396461	-0.740614269410565	-0.676690629586031	-0.62469391363171	-0.584438803665042	-0.55315442654771	-0.524170488907108	-0.49184650087592	-0.485186292235261	-0.484589406518739	-0.498710144147639	-0.521343591817465	-0.538314492659441	-0.544304104935137	-0.535860650256856	-0.44277651945234	-0.356977614196511	-0.338776354368062	-0.380380707845742	-0.360632322588334	-0.320556353621874	-0.283745899978636	-0.254734284192278	-0.224171346533897	-0.191845603010754	-0.152624802025343	-0.117681269973932	-0.097758260292026	-0.0709319022034064	-0.0509031212569955	-0.0381676111898406	-0.0373549010814417	-0.0476404848565494	-0.0822110288193933	-0.128811321288553	-0.179564684510285	-0.21635116914064	-0.224470793252286	-0.208046225102491	-0.181133459785984	-0.153278704936168	-0.127727338718024	-0.110059089328501	-0.108878849652919	-0.112785027079182
-1.08266713574486	-1.059075532425	-1.00931577322051	-0.923485215995374	-0.849364783287533	-0.797676291369428	-0.728390273543625	-0.666226393568698	-0.614703406141239	-0.570057429035176	-0.536245599161992	-0.510376971725101	-0.479898288227259	-0.468911888638375	-0.475939183736306	-0.497005699142911	-0.520871939227474	-0.541552334804823	-0.547069380989735	-0.538926004381273	-0.420438103441051	-0.390119960035806	-0.395247556353327	-0.404496077728212	-0.368304737544864	-0.32994569631499	-0.294318773039556	-0.263618871750763	-0.233856166096183	-0.208794194578725	-0.176921104623194	-0.138597819970176	-0.125231206812634	-0.107147478020709	-0.100246541864731	-0.0999314454943949	-0.109999895050513	-0.136285659868625	-0.183641802834244	-0.223580896059861	-0.25487107070931	-0.264998980738666	-0.249931325543571	-0.219238988208271	-0.183146335321996	-0.150513224657551	-0.122258594238879	-0.10523526928425	-0.103310733695012	-0.104175465798574
-1.06594557130941	-1.04157571079112	-0.994733542138793	-0.907374660755543	-0.842552033952896	-0.790769671915061	-0.730577387794968	-0.67183352091312	-0.618799332066592	-0.580027632615687	-0.552791415656958	-0.529600868368477	-0.503495569054333	-0.493254726577396	-0.501280661713804	-0.522365277716077	-0.542485631361363	-0.565056601158005	-0.570387815465349	-0.565726766165731	-0.446463474317144	-0.409767211622905	-0.419362204326316	-0.410630584731161	-0.375967062233764	-0.341631020417006	-0.310540499131571	-0.278447632563958	-0.250673178575727	-0.232111166385677	-0.212149603586419	-0.192498546914656	-0.186824158188001	-0.178926054654821	-0.181361338873891	-0.190716092053488	-0.212370009903421	-0.24667418207089	-0.284001131004597	-0.300217122699636	-0.302654350453459	-0.2860655791237	-0.253055536468197	-0.213278601457095	-0.170946923127165	-0.138012068209923	-0.11163412835415	-0.0987231472440762	-0.095005735861406	-0.0935803458890899
-1.06801682686743	-1.04441166695052	-0.995203601616785	-0.911546777739913	-0.852607819632664	-0.802163597013859	-0.746719637387546	-0.695278497916556	-0.647910243705804	-0.612064964444168	-0.5890251653964	-0.564658116464298	-0.543245401346544	-0.538507091693202	-0.550852747617981	-0.565742135428377	-0.582191123592863	-0.595397306519769	-0.593626217290185	-0.584976279978524	-0.469398404444674	-0.42221592763472	-0.421972647148833	-0.422145279892355	-0.389235667251229	-0.359509996149166	-0.331109932338971	-0.300668707767407	-0.270839266166009	-0.242182475674213	-0.235037901455794	-0.235081114934603	-0.257772059557689	-0.2674747237685	-0.277119986949456	-0.296804361830282	-0.313494754481198	-0.333911801425904	-0.343302996471183	-0.337300809117127	-0.317782552392586	-0.283136146360463	-0.238544745696314	-0.196253315253536	-0.155319330383062	-0.127463984805192	-0.106970718640473	-0.0991358073954983	-0.0936671588113683	-0.0899768651365081
-1.09017804305705	-1.06573631987071	-1.01055424064431	-0.930328942741197	-0.874070013256644	-0.81728706194365	-0.760081604264132	-0.708670424945012	-0.665615278599007	-0.63422038818314	-0.614352670834348	-0.596725316382031	-0.588063258286835	-0.589555771845527	-0.604287864664256	-0.614214506784578	-0.621561787308863	-0.620713646008056	-0.610467900281046	-0.591633309293492	-0.509546104386766	-0.348088448999505	-0.325926233974449	-0.334518089793404	-0.39955874328025	-0.371168317117759	-0.348429019037392	-0.328289629834239	-0.300690325791083	-0.275724261069477	-0.273393939593327	-0.294893833101809	-0.320425476741583	-0.334167529243683	-0.351153890133459	-0.36326756588291	-0.36875705900005	-0.368068946805969	-0.357966955881901	-0.340393497834468	-0.311952781010489	-0.270496659310057	-0.221574868046766	-0.181069744418578	-0.145685735592819	-0.124935978680029	-0.112769389918	-0.107449482677583	-0.102295510745673	-0.0979324160573176
-1.11104510032463	-1.0899558740659	-1.02634386558814	-0.941688154327236	-0.891508371948832	-0.829795141511716	-0.767441529360859	-0.711498821465911	-0.662769339308678	-0.633417309931271	-0.619777431353158	-0.608866695712978	-0.608433645692417	-0.610948183535921	-0.626964512214989	-0.634853905539818	-0.638883859073182	-0.629893375342534	-0.614565088341496	-0.592156081222109	-0.539001704070597	-0.370650614935443	-0.299795133734693	-0.294165452041767	-0.365987849205901	-0.387631836159019	-0.370272578959414	-0.355461707931829	-0.334771178000124	-0.319124925301154	-0.326032349984086	-0.344180058947651	-0.366172667287504	-0.378548931322625	-0.387277049926486	-0.390453519234016	-0.385755957410724	-0.370736101821003	-0.348153284476324	-0.327322142219607	-0.297862406587761	-0.255447405454203	-0.211100834443155	-0.176209161212086	-0.146353557701945	-0.13140552148841	-0.12219951720376	-0.120603848684988	-0.117519437427743	-0.116186407924183
-1.09513296365146	-1.09003329827576	-1.03259362270024	-0.946347182933237	-0.894039177368143	-0.82575432192062	-0.755403153198795	-0.692675539390511	-0.642977694725672	-0.612191937278865	-0.598586193465234	-0.593876772596727	-0.597968312105826	-0.606682953145117	-0.617942246667845	-0.624994581407607	-0.627123572776389	-0.618322278072082	-0.603682426208195	-0.579034468159844	-0.548223460545026	-0.4022832610012	-0.318999303399541	-0.295461957496084	-0.349800793561888	-0.392480079738084	-0.378017014563788	-0.363675664832522	-0.355558696910589	-0.361528251202467	-0.371073428830296	-0.378089095337635	-0.383996043413713	-0.389822052520408	-0.392226436771039	-0.389794186757673	-0.378392807936389	-0.356827718507332	-0.328838549193664	-0.308073967303344	-0.276407697402196	-0.243751899447757	-0.210851890615716	-0.181545790039252	-0.153425056881568	-0.138025276655268	-0.130577341793806	-0.129569017664689	-0.130321220857566	-0.133190964282671
-0.971658938196965	-1.00079352193788	-0.975530039480832	-0.91863052752187	-0.869651036983302	-0.798319347100609	-0.725990333479038	-0.661061241975675	-0.611614455995233	-0.578588418715547	-0.56198867016024	-0.557149868152243	-0.561887940452648	-0.575469107066659	-0.584599689609906	-0.594643518788099	-0.598919085770109	-0.596515613118269	-0.585751813906158	-0.564065213570359	-0.538487764334015	-0.506233230211872	-0.411880857234391	-0.368313018950906	-0.358914562370603	-0.401566187348741	-0.38592741556806	-0.36906526711054	-0.359680924158661	-0.357964534064375	-0.359590766777093	-0.358883142360491	-0.35921565747263	-0.3602081873408	-0.361033894573499	-0.359030910190958	-0.350770472681361	-0.335571179464134	-0.31236427909488	-0.290403644531881	-0.259598665755453	-0.234870742478069	-0.208422491789947	-0.182020448276514	-0.153017125393379	-0.131392231739536	-0.122502615143289	-0.123063942233203	-0.129943079249403	-0.137657174102596
-0.553552195662485	-0.705113975587325	-0.79981926947181	-0.829984294286446	-0.803483381990793	-0.73569334743129	-0.663569401267737	-0.606188323195485	-0.565133283671875	-0.532273354385532	-0.506793855008485	-0.504197072314432	-0.510351745715367	-0.532645688554126	-0.544244922040778	-0.560639781472138	-0.567933713850988	-0.569197168796062	-0.560319663842382	-0.544584039061959	-0.524669943159496	-0.501836370343757	-0.475384305060955	-0.446637058005367	-0.419702602076802	-0.397863259122443	-0.375478817790658	-0.354873348213252	-0.339559894280354	-0.327535745441075	-0.316970104703819	-0.303990314974688	-0.292431636080264	-0.289546965338513	-0.287889218423954	-0.291740919391207	-0.29405879134958	-0.298923684210894	-0.289283848154079	-0.272458879113568	-0.247245403862787	-0.228135036072666	-0.203556434562166	-0.176391117148282	-0.146959615132221	-0.122126887063327	-0.111743366004851	-0.11200089158447	-0.123466939414734	-0.135306860247537
-0.149274589403282	-0.240011055786082	-0.419368945109962	-0.661537393796245	-0.69485674091081	-0.647122236698266	-0.583868458270685	-0.531376255670534	-0.489060055130969	-0.461288522136683	-0.437322936576863	-0.435869664263159	-0.45797423659043	-0.487138437498149	-0.509051930264917	-0.530268585782276	-0.539798955209943	-0.544468768882416	-0.538680304661176	-0.527303147024303	-0.51079637143948	-0.487187606772757	-0.465571248598483	-0.438078272737656	-0.413376250993324	-0.389398206008278	-0.362713402502613	-0.33890109555714	-0.315221413148796	-0.290700208126056	-0.271319714213827	-0.248007131264505	-0.225175969450424	-0.208266049293036	-0.194601479735781	-0.195727063340821	-0.208772476345042	-0.24041108311774	-0.250154266322096	-0.247442416962816	-0.230126278312202	-0.211265102404771	-0.188242450282713	-0.162840825890225	-0.135550312850496	-0.10913038139668	-0.0938498226900989	-0.0938507161488912	-0.107204259139541	-0.123675965707384
-0.0496801975407403	-0.0679693154562866	-0.141237215308819	-0.363103125889382	-0.550790826605842	-0.559409127050667	-0.509910328925737	-0.464511731435223	-0.422568130493026	-0.387416191463839	-0.36603953650532	-0.360111855745362	-0.392206014880119	-0.433528046763054	-0.467163296612044	-0.495925135181399	-0.509362420864121	-0.516517172927472	-0.51461847190375	-0.50805621848774	-0.492457039907762	-0.471966395100551	-0.449553333223128	-0.421908235222523	-0.393818948277172	-0.368106164603694	-0.337832332161352	-0.312013343282813	-0.285489905679686	-0.258930367634601	-0.235648925895823	-0.21064532466325	-0.189375369430562	-0.172805072681352	-0.158677976968835	-0.159299998193815	-0.161681561616811	-0.180591178502045	-0.194256120738327	-0.20641841279051	-0.200915483101222	-0.184731395405078	-0.165669472850977	-0.143466465369772	-0.122021428238293	-0.0993631160528461	-0.0810001548596368	-0.078937520484877	-0.0887956932523714	-0.104821815884043
-0.0487048401759605	-0.0391476157723841	-0.0393130127288914	-0.0927349581208022	-0.270797412562538	-0.418696262049039	-0.422426099557688	-0.393673816424088	-0.351737925094744	-0.311543503017759	-0.283951648325323	-0.25889539309323	-0.296385833829407	-0.35157663129799	-0.402623487003658	-0.424011876809438	-0.439144418693493	-0.444527074572828	-0.447620885244808	-0.451178884791682	-0.456988606195406	-0.447950797820753	-0.425191904312333	-0.393196875130349	-0.364638548294143	-0.326425460838124	-0.295157770191458	-0.264035877496345	-0.244157898302224	-0.218428337997463	-0.198805417825782	-0.17680555970358	-0.160129954330793	-0.149579861899953	-0.141909805654196	-0.13892918130461	-0.123482062098309	-0.120865087797635	-0.137767321450085	-0.157854642243526	-0.159892268969847	-0.145575795762369	-0.137002054960238	-0.120371915350031	-0.103712540620124	-0.0839529211112765	-0.0640928806438557	-0.0578804291906575	-0.0589874265363476	-0.0680525927821717
-0.016837256149947	-0.00162092831035026	0.0164822385543688	0.0164553384129866	-0.0401194932666182	-0.16356635590461	-0.236696847228366	-0.259918398045087	-0.237790468979555	-0.206997087254534	-0.185601833773006	-0.151782549325692	-0.169792925358001	-0.202451373313546	-0.258747760333361	-0.27986566729212	-0.315423236698186	-0.327407476405555	-0.329871774118399	-0.337707316799967	-0.367825946737773	-0.37361932576304	-0.360087021888893	-0.334987720866521	-0.310389926159011	-0.26335753915609	-0.241015551552291	-0.216731198869977	-0.204079437257679	-0.180726323363421	-0.159215213828661	-0.144428686111109	-0.135759476428016	-0.134615229688642	-0.135993815228953	-0.129341945934455	-0.10118993842602	-0.0776312380256549	-0.0820094316651317	-0.0892177641453822	-0.0871111061237175	-0.0762049979999571	-0.0822294268088382	-0.0793527213999812	-0.0729584649785221	-0.0588574259400461	-0.0418770813127294	-0.0242456696893854	-0.019223903712013	-0.0238924698408726
0.060379929997495	0.0771473864712908	0.0872061284598067	0.0793586553937161	0.0528790212309718	0.0318661761747796	-0.0130330254860629	-0.0633048947286791	-0.0878787516218318	-0.0907143957959724	-0.0784576520369754	-0.0596421270961147	-0.0482957777624914	-0.00779964104150239	0.0164685260214636	0.00448772553287455	-0.0180164595177988	-0.0210590516063425	-0.0185703801230313	-0.0177254293328261	-0.0191019062331715	-0.0284011285628059	-0.0394054297467501	-0.0598710946690869	-0.0630723151101499	-0.0575163489768078	-0.0492533244593067	-0.0481970987831342	-0.0439276823109264	-0.0409738192565064	-0.0244957692816956	-0.0104321239336358	-0.00187381192400463	-0.00303488119822487	-0.00589664816230019	0.00871733620587052	0.024712918603156	0.03528014333983	0.037224369542434	0.0281918508367204	0.0175326110009619	-0.00207311540463987	-0.0218494565286238	-0.0433655854775767	-0.0462474042368626	-0.0453230242701892	-0.0325828358151325	0.0121989104067073	0.0216574416084865	0.0239736092018809
0.16821559603691	0.179693581008064	0.175040133758774	0.164222872366216	0.187428067405295	0.21287265364444	0.183436241650325	0.123218421465629	0.0798477793286667	0.0401765293106232	0.016378949290171	-0.0084001732383507	-0.0150739475602538	0.0069130809842362	0.0531047135548509	0.0586262032444926	0.0585317337951141	0.0643361637414468	0.0647995631147836	0.0759231688536504	0.077026885357791	0.0903201049336225	0.0959528755645158	0.0935579263556899	0.102079350948349	0.0857147099154424	0.0869711636160161	0.0841479781573983	0.105440289759955	0.106112056055453	0.111680803421566	0.106768264506132	0.106941597129965	0.114362546174747	0.131848110508014	0.144514093907412	0.148733702543004	0.12745518795635	0.14132472975792	0.167616703849209	0.14531219268715	0.0969913741189135	0.0498643849238399	-0.00222153037032213	-0.0248650720833979	-0.030187453460618	-0.00606016548567568	0.0229439484887486	0.0454264392936872	0.046397347901937
0.226358876614184	0.272486530120296	0.317242081474805	0.35363607226656	0.380609688108197	0.353957874446399	0.287483108004239	0.207403402749911	0.148417967298391	0.101487853492654	0.0681235584996883	0.0319761119173426	0.0145988970277844	0.0180225119467029	0.0499940268932255	0.0795236085022197	0.103548337014338	0.124505950885391	0.135064476797345	0.148729965533014	0.158465061903392	0.175511411341913	0.182917963019173	0.179008437443166	0.17784073188191	0.170092062674445	0.166157045404441	0.163906867207511	0.167406777369786	0.169494703557905	0.167324819437803	0.166800107267453	0.165136143301376	0.172649941885166	0.182096477551725	0.19240826641388	0.215428788179074	0.238273364195477	0.258010424529842	0.237156493836314	0.186432344613533	0.123926790133149	0.0672667919277364	0.0101902916952559	-0.0193777977804541	-0.0194384349689844	0.0112960653149536	0.0317432829660973	0.0437478831893071	0.0578849071585461
0.257618864631469	0.30539662919158	0.359439485123909	0.393739985034651	0.405244291200198	0.365728727391591	0.298619846789647	0.225704864636264	0.166977523917457	0.119310556054323	0.0869155612280314	0.045857348766054	0.0273162068002495	0.0187204574392985	0.0422339632686396	0.0650937882389035	0.0966641158022924	0.122770298866496	0.139574795570427	0.158275485095553	0.171890087956362	0.187960652845918	0.197084521460667	0.199084186620941	0.201498667611692	0.201992319165324	0.203750319860913	0.204315706279349	0.205571715223499	0.209068333330924	0.210031457637218	0.211625760432703	0.212282046042248	0.216830721458617	0.223854295330342	0.230737024293321	0.248707359927128	0.260593260858177	0.259337273148328	0.223268114058078	0.172203844521749	0.113642930963738	0.0576022254890928	0.01027136374807	-0.0177102268786787	-0.0165093424087843	0.00239915033592588	0.0165995182426205	0.0302665077437871	0.0506725400190365
0.279744554471759	0.325291996894173	0.370995279190832	0.393008186529504	0.391939185042689	0.353690287526627	0.298470644678622	0.237030014472026	0.182507879797878	0.134334396084749	0.104362716059362	0.0593581748602976	0.0391022210084515	0.0222198253036255	0.0354736787268093	0.0519926730341247	0.0841665792921141	0.108102642558178	0.126658620572874	0.142819285641969	0.157540552203084	0.169347100548769	0.177744494847246	0.184053739458063	0.188453186305693	0.191993658639818	0.196452740944959	0.200743293410839	0.202571873149582	0.206988279249166	0.208585167775089	0.211776333206547	0.214714351895015	0.219670806213513	0.224713843028051	0.229028535516754	0.240614622217022	0.243848921924479	0.229563579565886	0.188243587907586	0.138918280357897	0.0845702190667629	0.0366007846439177	-0.00123805517175494	-0.0197629444938983	-0.0162736920774502	-0.00231120140689579	0.00705019870527648	0.0205835814409221	0.0398630166274363
0.295823933952723	0.326731750906378	0.347065572702534	0.355086164942304	0.3450575588848	0.318318200852839	0.27888588408001	0.231366766088964	0.184639090917663	0.139679238555553	0.111747108635686	0.0685782088013606	0.0522288435206855	0.0254658801274513	0.0249550546794113	0.0263742558179843	0.0452336452904279	0.0623566448236041	0.0792300059859933	0.0943117146835096	0.10881136556601	0.122755961028827	0.132716994967913	0.143426442117685	0.150656288494046	0.156843239282606	0.163194852968083	0.171141146698558	0.177954027725608	0.183581252910744	0.186540654597777	0.190602093093234	0.193318828272291	0.198278272766544	0.20170546123675	0.202073513741195	0.200860529892396	0.190406856605908	0.165373198474805	0.127180101836349	0.0907085464839513	0.0516081912268487	0.0177299269168945	-0.0055601467642313	-0.0150305117742032	-0.0131988618052534	-0.00640891808222815	-0.000618741093133466	0.00979295197894107	0.0237496082696169
0.298589475890301	0.316716364677848	0.323995210851838	0.322559537374068	0.309708696064557	0.288679393743252	0.258241636892125	0.217459293721157	0.177813131491171	0.138038623975217	0.113002155932819	0.0733483400429308	0.0559999613918253	0.0267852489063959	0.0171719386654263	0.00884695378987488	0.0157431043076945	0.023765376214793	0.0350486949020747	0.0456171548051471	0.0560336547780695	0.0662265741329937	0.0755436391807617	0.0863571033805494	0.094372144951151	0.10020507468013	0.106537776806975	0.113616468396589	0.120395903837154	0.125890717254	0.128655003188313	0.132269383808859	0.134569865952907	0.13558932977269	0.136798967430524	0.134069071611689	0.127697682773073	0.115728979903326	0.0967275552089413	0.0727369200146744	0.0502936870901552	0.0285988838698099	0.0110656511409857	-0.00136682224816809	-0.00541459976351623	-0.00465044779062565	-0.00131418002971192	0.00116944367969027	0.00705912460643993	0.0156895040191216
0.291138097353126	0.301215453733603	0.300541783192486	0.295390165656358	0.27968594513065	0.260919821537147	0.23399700561119	0.199370164575073	0.16402845930423	0.129580399221999	0.105292516933181	0.0681866546089974	0.0525703643329476	0.0237524135252628	0.0115643048772329	0.000516685746257313	0.00151967316734528	0.00426332603163264	0.00944565271136497	0.0153748781532186	0.020863291188172	0.0276805521589892	0.0336674606948988	0.0406622802278512	0.0464684149649843	0.0510366727508782	0.0546022226249548	0.0567481981704451	0.0609333967621111	0.0649888004292882	0.0694269638529739	0.0726417206787579	0.0744820475568125	0.0750807295873806	0.0759108806938557	0.0739608970147465	0.068446618272527	0.0623127580073598	0.0530375634539842	0.0435151562932952	0.0330998847304023	0.0238569403404597	0.0156536803895648	0.00851087506228413	0.0056476499148667	0.00498952350711555	0.0057583513981429	0.00690590092307112	0.00966660901949149	0.0144378546360783
0.276551963077457	0.28202620448709	0.278289830447201	0.269355464405399	0.251874414234853	0.233558183153593	0.208106542726136	0.178577765125019	0.145437938133789	0.116073416911943	0.0929997808341266	0.0606576695251738	0.0451414295726136	0.019482680497309	0.00637336093180211	-0.00505816645319926	-0.00725345304348819	-0.00723170889146686	-0.00530703366114542	-0.00188466214117533	0.00171925130288525	0.00506366136813199	0.00818933178195287	0.0117967192202215	0.0143239592356266	0.0171822593025198	0.0193148742708164	0.0208908937931838	0.0235220807683767	0.0277801143490333	0.0308531989231722	0.0351851723010447	0.0369004717527698	0.038610485339559	0.0382124803196424	0.0391029688646592	0.0393976752523037	0.0403370496450996	0.0385948358295523	0.0363460897272974	0.0312721885997798	0.0265311812249302	0.0219675216589326	0.0183856514071793	0.0161328090718683	0.0144769992763516	0.0122757500771192	0.0114149481929818	0.0117225757099724	0.0128582647418903
0.253757869995168	0.256556386872859	0.250274566873643	0.239376553191872	0.219648922051364	0.202118350593723	0.178409122130778	0.15261761699626	0.122638381505422	0.0968452960903281	0.0752410875135148	0.0493997451890819	0.0343520553758084	0.0127076581294269	0.000884951615690416	-0.0079739769009247	-0.00994660568530691	-0.0109487681197091	-0.0095834528824217	-0.00748316094982055	-0.00523808088729634	-0.00373119582264263	-0.00151579203095187	0.000238974266025208	0.00248577101396515	0.00494721308227766	0.0072489163973889	0.0105633093358393	0.0135415460755636	0.017499937939946	0.0205677629649212	0.0248322454427402	0.0280996765371496	0.0304289304786546	0.0303130498981009	0.0337851751469609	0.0353526042587761	0.038750709003041	0.0382099413444106	0.0378321114660159	0.035090237258375	0.0315912260905728	0.0287503127437011	0.0267236948388877	0.0245050785925896	0.0212236562508715	0.0153514803941483	0.0124377324273316	0.0101772232316508	0.00941715730048717
0.226196689614131	0.227699641194728	0.218710577834468	0.204802857638515	0.184764630380221	0.169171771787026	0.146930538900739	0.122039432995723	0.0956272736369777	0.0728613411278818	0.0541288093763747	0.0345549892407158	0.0217727145416774	0.00617739572185043	-0.00280208438231311	-0.00874129068404536	-0.00964945329347088	-0.00926915228741256	-0.007042877470071	-0.00478790960387264	-0.00213420961325392	-0.000454394979066202	0.00223914084537823	0.00381347851453331	0.00570534311508764	0.00763914761894848	0.00994104363250862	0.0135168270773641	0.0175172760027576	0.0218141656018357	0.0253995623941773	0.0289089689449504	0.0326348350146485	0.0349373974673345	0.03458860058534	0.0377161058074767	0.0374842354657221	0.0414267312978039	0.0409242562956743	0.0412232912162288	0.0393421177459112	0.0370082639096115	0.0352323933284738	0.0332458856568978	0.0301352494693211	0.0241373321402925	0.0153921732648291	0.0105106851722172	0.00717154030536682	0.00532604988671583
0.191847454454499	0.191511213488895	0.182718110569386	0.167527767184493	0.146858084823325	0.132164018380686	0.111014580385941	0.0886850210940064	0.0652480758800164	0.0470110618025368	0.0322125241286077	0.0175952325747271	0.00761622161338787	-0.00154437413909883	-0.00547803860240305	-0.00901142168890766	-0.00826410298156608	-0.00684845081018342	-0.00404495738433594	-0.000798365798242663	0.00189693147965726	0.00416373181980745	0.00245538833355561	0.00524325876388529	0.006598797592418	0.0128815521280129	0.0155056168402201	0.018880173311688	0.0233087871759569	0.0273668954345634	0.0311710334964528	0.0338449338656177	0.036765449811884	0.0382395465314321	0.0377259555143155	0.0397332066856404	0.040020069355028	0.0438596148484838	0.0444461660177407	0.0447587120576037	0.0440038544350763	0.0412914108843943	0.0386507883847977	0.035091270301474	0.0298761095150126	0.0217549949711382	0.0126052314093762	0.00710131858327584	0.00289086082457029	0.000564757707099219
0.151206328700976	0.148452584916132	0.13927050586991	0.123660327041632	0.106305470594274	0.0935325699026186	0.0742534193920098	0.0541620710363358	0.0371057600418458	0.0241237800569503	0.0116919253013555	0.00165785987082397	-0.00408567185836376	-0.00864901449956992	-0.0101605177977334	-0.0115399409006601	-0.0109070115467772	-0.00904437034163564	-0.00526997988988466	-0.00151994799257862	0.000771962136408592	0.00348926453816849	0.00167209000402659	0.00477457988454778	0.00626378674012961	0.0126384768313419	0.0151199730794657	0.0175491032118313	0.0228752706820732	0.0265910524456425	0.031298858825909	0.0339698376617548	0.0371595350591979	0.0389120599450477	0.0386749420622972	0.0400575719989868	0.0415472002759702	0.0454839201225031	0.0458508468683017	0.0461371800711645	0.0438357534832896	0.0399897901208688	0.0350883493926931	0.029635925206061	0.023260626388738	0.0150123136370094	0.00642171861890923	0.00189068410964403	-0.00152343152518957	-0.00329939533286033
0.107596922511898	0.103563492031964	0.0950884772198906	0.081289917600937	0.066632322292115	0.055770515394139	0.0413828454183669	0.0261276228105869	0.0150365906040439	0.00713098591185659	-0.00222612759663503	-0.00887968413808433	-0.0132629908157209	-0.0161467098746781	-0.0168533577972837	-0.016809376846087	-0.0151879756183147	-0.0135701893600743	-0.0103475510030793	-0.00658912752550036	-0.00368202532734621	-0.000544157822767696	-0.00184773239754027	0.00185459950824855	0.00358284385016284	0.0111461368659029	0.0139501220304852	0.0166498760703602	0.0223646188840645	0.026622602700375	0.0320401619237171	0.0350718959883616	0.0382587171031232	0.0398537589828914	0.0396079746094705	0.0398742409998158	0.0408381182154005	0.0430808418098126	0.0423174535620798	0.0406650942838093	0.036557287056965	0.0303490971691398	0.0240577745360424	0.0178775110479415	0.0126111378950385	0.00667778459578088	0.00091547615145487	-0.00249650367599783	-0.00518465328355917	-0.00574474608710592
0.0606218867177101	0.0537192497736549	0.0478992859136741	0.0386443737804648	0.0318588345569155	0.0256881391088871	0.0161038775629392	0.0084349719438063	0.00291105765460343	-0.00144871409264503	-0.00762434157628315	-0.0100057531229235	-0.0135792604663889	-0.0152745969492804	-0.0167002920653247	-0.0162986841408205	-0.0116253245386862	-0.0100592615759805	-0.00681907417578605	-0.00580247340982769	-0.00480261850244662	-0.00253799902159812	-0.00138384477720545	0.00150818081126561	0.00268147272553693	0.00727211668880886	0.00874578236338816	0.0112348838129202	0.0156333917524038	0.0203283223675141	0.0257763725151058	0.0283189935742195	0.031696577182753	0.0333622646757788	0.0327185376794935	0.0301866623693283	0.029048591632274	0.0280712432678311	0.0252097976854794	0.0232891606913181	0.0198481026736037	0.0154341748270972	0.0102575650288816	0.0065382114740866	0.00402117508001095	0.00105762078114787	-0.00128590814676379	-0.00314920540098518	-0.00428039094410905	-0.00516340132448232
0.0297717134838101	0.0211807599523464	0.0201688699083401	0.0141491460870143	0.0112433445466141	0.00801571252343593	0.00407098490379406	0.000575485174108897	-0.00107160090031992	-0.0024042481864501	-0.00630300831216431	-0.00697895347848946	-0.0088369312562599	-0.00960543941207365	-0.0114144160863633	-0.0112935356226318	-0.00720664236610012	-0.00554236689735953	-0.00351685053613961	-0.00392502934148847	-0.00425468114430916	-0.00265668525523098	-0.00132240031616619	0.000676301493804617	0.00111181985999512	0.00461812909831008	0.00481369502958116	0.00761633295153116	0.0104637603746516	0.0139385520045535	0.0152492955407425	0.0157819446558827	0.0171038335319699	0.0188610660170805	0.0180312999100698	0.0173712631532585	0.0152513642954221	0.0138369974806053	0.0120004101958585	0.0108272507972559	0.00819714004346792	0.00555831913810572	-0.00111745978136227	-0.000428529044695169	0.000251116624518633	0.000338010679997936	-0.000733386677617411	-0.00142223889278927	-0.000471507214511715	-0.00074591383685846
0.00651941431951355	-0.00115723424010746	0.00179533803561877	0.00110868294613212	0.00119970903206662	0.00223436088484086	0.000230419425767122	-0.000368080353174483	9.64049786867965e-05	0.000375174909370763	-0.0015440284287702	-0.0024185342726054	-0.00325915320849239	-0.00239175055083705	-0.00454036965333368	-0.0040901658939192	-0.000508121850194096	0.00017324436521756	0.000402756280080958	-0.00079799533348748	-0.00194483041500624	-0.000611588085831363	0.00109729190719506	0.00280465518060923	0.00131331680425019	0.00228471524923194	0.00143826585102478	0.00431763965647891	0.00557818853974912	0.00718618606879785	0.00559494121147132	0.00523563865872253	0.00546927303725012	0.00503019679000469	0.00569678251204448	0.00555742181853129	0.00441548981675626	0.00253506130705979	0.00194756904377229	0.00182292937055341	0.00054992583125939	-0.00038874771602885	-0.00545302908034882	-0.00190515091446841	-0.000197603970022354	0.000346593255433479	-0.000184752959292642	0.000179688351238021	0.00202809354683942	0.00183425968733635
[truncated: 188 more columns]
