# Supplementary material for: Performance Comparison of Centered and Tilted Blunt and Lighthouse Tip Cannulae for Drainage in Extracorporeal Life Support
Source: Cardiovasc Eng Technol. 2025 Feb 10;16(2):238–50. doi: 10.1007/s13239-024-00770-x (PMC11933157; doi:10.1007/s13239-024-00770-x)
Supplement: Supplementary file 2 — Supplementary file2 (ZIP 41,511 KB) [file 13239_2024_770_MOESM2_ESM.zip › avg_velocity/rc_1.32_mm/Lighthouse_0_Qc_1.3_Lmin_Qo_2.6_Lmin_rc_1.32_mm/V_ms.csv]

0.00145352712532338	0.00309857601264404	0.00503826179353093	0.00753565801990176	0.00505819853175664	0.00239418806698561	-4.58708040459655e-05	0.000856824114638454	-0.00256342601910749	-0.00365043178075525	0.000691736276193912	0.0107829444048366	0.0145167872478342	0.0147855423096912	0.0138605392241383	0.0113483146136644	0.0081581892371677	0.00247791213646094	0.000718756414091089	-0.00286487418398171	-0.00186963279768515	-0.00014233817978501	0.00320219315944136	0.00270795022482911	0.00235077022221672	0.00552977836303798	0.00359160992630164	-0.000373439942016156	-0.00413198446646987	-0.00335710360716443	-0.000788731727440694	0.000125892042808121	0.00203905169558094	0.00255446378117113	0.00346346517390097	0.00119120157155385	0.0018004101097447	0.000966846696411191	-0.00425144047192662	-0.0109129837225118	-0.0111057257755409	-0.00615996366602701	-0.000585681102262172	0.0019617067169207	0.00249124500686532	0.00631241556201655	0.0043204995308365	0.00351061872280729	-0.000382058059357711	0.000415178176232948
0.00418694105348013	0.00537774848460021	0.0071143096041337	0.00867319372636289	0.00698716201226874	0.00510678698575991	0.00305709713214399	0.00360293218086307	0.004083001928809	0.00345351099884004	0.00602966437009689	0.00975632133236813	0.0126368215210067	0.0126893548426964	0.0113353373326488	0.00912455929731533	0.00665204334196193	0.00370813287286908	0.00248999093398985	4.88451392382471e-05	0.000525488897259725	0.00346629552463055	0.0071922851961328	0.00670463361018805	0.0046995491325011	0.00572364589083222	0.0040154037784992	0.00178286081105238	-0.00146151786556995	-0.00061764622074436	0.00118936968721272	0.00183529698865085	0.00267487135586876	0.00250968620300424	0.00245561299700944	0.00109669223688943	0.00133850511458244	0.000997371175399443	-2.63092997768881e-05	-0.00270814556337168	-0.00270187542609915	-0.000487295258465263	0.0012190424663094	0.00180588390392815	0.00175687439756863	0.00383106182217403	0.00275876172285641	0.00234123022959089	0.00165196638691327	0.00207601482362613
0.00781857025753451	0.00898849085736937	0.0097237372680578	0.00920404990564044	0.00859229552229672	0.00779730887360719	0.00808165913902833	0.00784601854481386	0.00683172981958508	0.00733117683300615	0.0104783914046568	0.014517330652918	0.0123409824480188	0.00850299392850651	0.00316000650673623	0.00292352485816916	0.00236971848666653	0.00272293224535017	0.00235435027438075	0.00242159314757093	0.00180418743084235	0.00171582565361804	0.00152349880499569	0.00143405070020152	0.00171224841187629	0.00230580897301796	0.00128978499655353	0.00102657753794995	-0.000241162676562535	-4.32242946768845e-05	0.000347796172945818	0.000798103037953471	0.00118910158996	0.000691654319738117	0.000291096556359455	-0.000151663359629036	-0.000167817752062705	0.00189665563245219	0.00439382032544805	0.00655204834688665	0.00653415725542404	0.00549028943184126	0.00397956868014841	0.00287349672986747	0.00250719809925462	0.00243422517246758	0.00226135683607356	0.00229026867204666	0.00138600329506943	0.00135685984055705
0.0120604927660039	0.0129335298377342	0.0135696281556494	0.0135845336986187	0.013731299457408	0.0139454239128512	0.0139080451545776	0.0137865664683338	0.0123117591661584	0.0114588207867862	0.010511774764419	0.00942867778917777	0.00802670036613407	0.00698806129062235	0.00645612954286631	0.00602279141143923	0.00600875704260074	0.00449759724049382	0.00379299553241342	0.00296576087778687	0.00314719058370286	0.00244260806598067	0.00215082451750816	0.00195134423576216	0.00185501667143455	0.00147864775841605	0.00117649744218133	0.000886172247379557	0.000605653779827338	0.000341571172758419	0.000537252075850088	0.000933807542408125	0.000992571541906116	0.000614886442840935	0.000489739133549095	1.65264185345613e-05	0.000255672517752344	0.000486794549089638	0.000649540652847973	0.000732863711968374	0.000809814720523458	0.000889177923038483	0.000837874884993108	0.000918665327817056	0.000604849033859534	0.000308535765985057	0.000758874425669018	0.00119015603768923	0.0017182114466414	0.00172890669315321
0.0188018296111464	0.0205328466759395	0.021666658913536	0.0219569358485612	0.0221296741106634	0.0220180109519813	0.0222366800021929	0.0213097648359055	0.0205679533923218	0.0196049327593826	0.0189210804557767	0.0178372606342473	0.0159001914984442	0.0143406354865732	0.0132986306606934	0.0121341304002425	0.0111239424217784	0.00906439252805393	0.00819265767542317	0.00700782815443463	0.00650411122953801	0.00584497471627584	0.00472833699762472	0.00436388955526362	0.00345093985988667	0.00335933846063965	0.00285633498556885	0.00297292112405546	0.00261082370570687	0.002342224778421	0.00229109025216005	0.00190413410936488	0.00182564764504901	0.00155842903253641	0.00191382126592104	0.00205126403075035	0.002203555761058	0.00224948998412795	0.00215434521014706	0.00173050613570006	0.00151298879086147	0.00149891371348205	0.00229251346135823	0.00261170027357741	0.00251707835169314	0.00233024982457596	0.0024035682629749	0.00261684062109309	0.00258509363680085	0.00268307960576699
0.0251992195115079	0.0272223116138237	0.028253991686335	0.029348971439248	0.0301928249156872	0.0308940346427915	0.0303730489504448	0.0301431929149866	0.0296798453215512	0.0287589303216687	0.0279447006832352	0.0267875271368938	0.0249486062648466	0.0230016273813651	0.0212676719491074	0.019461326795268	0.018333254632269	0.0158438404877731	0.0135624396064412	0.0116127905663002	0.0101713435443586	0.00931032065883277	0.00788320832348016	0.00737257929273068	0.00671329039212707	0.00654768418690632	0.00609821709878661	0.00574894505670996	0.00499600851394608	0.0044197793160235	0.00451374013574542	0.00446875736836395	0.00414875973512274	0.00399711460065637	0.00436299970176049	0.0045326254921571	0.00443780309348348	0.00405685370313334	0.00421207519931024	0.00402954866222598	0.00350020880512722	0.00314952283676237	0.00335440313200993	0.00337101616264933	0.00325581175834119	0.00339578316513241	0.00320652234527775	0.00321627405638207	0.00295236864785734	0.00321542031254701
0.0316467086807592	0.0340439351548875	0.0359070729531295	0.0375051208776021	0.0387523988900867	0.0390752973333312	0.0389578217955511	0.0389195548870607	0.0389850925436291	0.037829164269851	0.0371475777343653	0.0355471211360577	0.0336321889300808	0.0316457852441292	0.0289015230291928	0.027052503742129	0.0242090755215259	0.0220807854808501	0.0195335040318923	0.0179129919195325	0.0156634247765383	0.014302628357621	0.0126027342782096	0.0120968745624585	0.0110730628490781	0.0102648055850959	0.00987372714896517	0.00912842694935942	0.00897879864773075	0.00874598633191431	0.00828585337897027	0.00806367839793378	0.0071844006273946	0.00699250056552546	0.00706190973492007	0.00700114196111217	0.00694045926645149	0.0072166027297677	0.00750159851228218	0.00721078438916786	0.00691407581694737	0.0064235220299822	0.00616105155494257	0.00598049333542651	0.0059074394173792	0.00574945453800969	0.00506466369530255	0.00466186014902869	0.00419408293264552	0.00471327080637575
0.0368930761407323	0.0398475305761315	0.0427030041530773	0.0448807250363498	0.046527066547591	0.0475409784491294	0.0484066183758646	0.0484094771714742	0.0486207849876419	0.0476242722685028	0.0460410442684784	0.0439102648182002	0.0419624860431167	0.0401684570397424	0.0369169641907441	0.0339754604934833	0.0309707678578139	0.0280281003334598	0.0253506906836738	0.0234268333714004	0.0209642685819689	0.0188758214153686	0.0171256392294004	0.0159363577724145	0.0144087408755226	0.0134517195857333	0.0126463263691599	0.0117047542829166	0.0111873784786311	0.0110599176524282	0.0109414976992094	0.0108958660365503	0.0107831323908603	0.0107335624465547	0.0107635657767325	0.0102993834311036	0.0104808417238402	0.010480982188178	0.0108319948468419	0.0107636994847017	0.0106997253029525	0.0106114455957364	0.00983142348049598	0.00950849738723831	0.00922461827917669	0.00865594630676685	0.00773963909357192	0.00729771744990186	0.00675633601207835	0.00611797419709118
0.0416692023252965	0.0450236023630031	0.0486414498239551	0.050824356362157	0.0528619665098248	0.0543031442989895	0.0563785758606343	0.0574210285372401	0.0578802617576211	0.056697049620461	0.0551808861879463	0.052409158823197	0.0497028406872341	0.0469375459816517	0.0438957871975083	0.0403517954482086	0.0368889837116819	0.0337718086082654	0.0311016037456829	0.028544046030238	0.0253395579197056	0.0230209526966102	0.0211695805467235	0.0195319075700963	0.0181064458894299	0.0164975463567696	0.0154792351507784	0.0144195466653107	0.0138666968877434	0.0135887795085941	0.0135416488404995	0.0131613892810728	0.0128798674927664	0.0132100313885923	0.0138765542593702	0.0138172022286892	0.0137014098783623	0.0136028426345818	0.0140571184971643	0.0146386905349472	0.0151368876769322	0.014995703615509	0.014688386806315	0.0141599454327029	0.0131269610971486	0.012447282951944	0.0113013595543802	0.010745738955937	0.00965279860440422	0.00876009414077743
0.0476729384491345	0.0513387369943822	0.0551983202877132	0.0583195418882282	0.0610465856962106	0.0633890741433402	0.065794823038512	0.0669640419979722	0.0670427647080883	0.0663749089590587	0.0645968551624067	0.0620735248702155	0.059148848760883	0.0550514732537826	0.0515596062645823	0.0475922705861429	0.043310203381278	0.0395761282668147	0.0365353545498747	0.0332497650048407	0.029551492115304	0.0269327880990746	0.0249611740474642	0.0225180432429394	0.0206187360764237	0.0187697017436649	0.0172498978207133	0.0166701463688061	0.0158673996616018	0.0156435645726406	0.0156002236028569	0.0155418891153701	0.0158660771166199	0.0163730122305209	0.0166913176205037	0.0171672658415929	0.0176504837734791	0.0179617811058181	0.0183133515623345	0.0187216667441342	0.0191437292058782	0.0195327551821009	0.0191794892460825	0.0183761402852551	0.0174926864543117	0.0166456805357167	0.0155417634980106	0.0142443731297202	0.0131000497992416	0.0117446335505412
0.0522875149181889	0.0566533933723959	0.0617709028856354	0.0661414714804194	0.0706871470974666	0.0739181172777759	0.0763708713088469	0.0776212959723144	0.07732538842722	0.0765897189770081	0.0743697638341802	0.0717729778187199	0.0680468686333006	0.0632664432123493	0.0588791640170132	0.0541707619975517	0.0493360931555351	0.0446976988686378	0.0406465231837071	0.0364953910831341	0.0325154358989519	0.0292611000381296	0.0271183141799872	0.0247422456435359	0.022981170573077	0.0211560574760234	0.0197024997767122	0.0187753631832148	0.0184428427057243	0.0176764588601094	0.0173452821335144	0.0172849622388209	0.0183681072751219	0.0189369448069533	0.0197320586911243	0.0205399584637148	0.0210607316427162	0.0219375462342609	0.0224655231217179	0.0229400961662805	0.0236490840067336	0.0237610311883947	0.0239581902600536	0.0228255584565911	0.0220265607391569	0.0211186002246427	0.0194174612984895	0.0177750951721465	0.0158760219236065	0.0145642256997507
0.0578887135206739	0.0639152329998508	0.0699919710631177	0.0754352380707043	0.0813873771409054	0.0861224634102194	0.0893295279115044	0.0907074457636128	0.0907859499988817	0.0897430838779314	0.0869630106377559	0.0830391242013283	0.0780359812175119	0.0726139102444376	0.0674287322635552	0.0613517100069805	0.0552738411603729	0.0496874509283776	0.0449219120871424	0.0402508811895546	0.0360496825515754	0.0321066207458672	0.0292978361748964	0.026271794208954	0.0243358318685437	0.0224807107856632	0.0211910614274698	0.0205693798377638	0.0200009770981309	0.0193393565122298	0.019198286258715	0.0194152376867034	0.0205573457798866	0.0214540082832801	0.022561877910237	0.0240603857873865	0.0250396182135054	0.0267830799700978	0.0279560745473695	0.0286093792356825	0.0292860690787477	0.0295719359786168	0.0295892522677528	0.0286380000084269	0.0275423860652739	0.0259518373978061	0.0242238288758704	0.0222556663067019	0.0201948673931844	0.0183127922031363
0.0622791107517842	0.0702552279454102	0.0777594544580177	0.0847363052864316	0.0921825198004119	0.0979425368137719	0.102373551772252	0.105003973744822	0.104677349448113	0.103688215961075	0.0996467711503801	0.0951996735929809	0.0886022922546757	0.0829165536802227	0.0754795791533866	0.0687214397018471	0.0610992132096292	0.0549539018930732	0.0489479261465587	0.0431531610437324	0.0380975846927398	0.0339658867190139	0.0302925248448111	0.0274796528410963	0.0256185856995368	0.0239884097940303	0.0224439135576968	0.0215530043577573	0.0210309289312682	0.0205854385338994	0.0207616165257684	0.0212568014912186	0.0222447254179275	0.0231188554316559	0.0243984928166089	0.0267700951662347	0.0285594187846203	0.0307666896400524	0.0321116881075679	0.034038402568941	0.0350071191613643	0.0353239455027488	0.0351202401343432	0.034271757693691	0.0330705352350322	0.0309525818707286	0.0287666655122045	0.0262305514039255	0.0232243839494851	0.0206913141814625
0.0668109776570304	0.0767807421587376	0.0862695543831264	0.0958305295649234	0.104873679104541	0.112725081339697	0.118395237570397	0.12171194788654	0.121840153105602	0.120472537977694	0.116426134957558	0.110030790590407	0.101493527224253	0.0933511275072201	0.0839117301997019	0.0751125413533258	0.0661471942098853	0.0587999985660296	0.051275419145594	0.045297089948876	0.039398917799609	0.0351871213147022	0.0314512311784316	0.028585213805508	0.026316050524758	0.0242226104584534	0.0228305281916027	0.021901483662034	0.0211948750285641	0.020850742453972	0.0214236079454699	0.022145061939129	0.023316968627485	0.024757145650825	0.026887816800487	0.0295032754886849	0.0318963481870705	0.034340415742246	0.0364277445311073	0.039348671991327	0.0407424618594002	0.0418015725617902	0.0413984014179597	0.0404940427292851	0.0383312878272549	0.0352869847593043	0.0326688048726361	0.0297390202388523	0.0265495011754776	0.0231444583786329
0.0702052132446816	0.0829313594390069	0.0958185234409403	0.108483059472864	0.120265407981993	0.130057463067181	0.137552998561796	0.142882309446777	0.143484653571129	0.140778693323992	0.134848135912306	0.126388935232853	0.116218208334886	0.105332032776301	0.0927829916157635	0.0815350161177692	0.0708525974519971	0.0614345491057064	0.0533582026583724	0.0460983403191266	0.0400243309487892	0.0354502499679296	0.031363439576273	0.0281789045839022	0.025666472399613	0.0240639703532591	0.0226685522571017	0.021855853958154	0.0211783739038301	0.0208916467592502	0.0218147960448459	0.023172813892935	0.0244064988580434	0.0261632673963728	0.0288188870189616	0.0320567848901929	0.0351665789446691	0.0385020710574215	0.0420265999511129	0.0454743939264958	0.0478839318386641	0.0489907083816824	0.0490906935828618	0.0480138972337166	0.0452805642116559	0.0416280250116235	0.037808325357685	0.0334239879647741	0.0292124057532751	0.0251872092144735
0.0739087050600054	0.0884246582369607	0.104438799612628	0.121739122001513	0.138668309534026	0.153410703998204	0.163535502152005	0.169648479020848	0.170458193531364	0.167012763830823	0.159768174575326	0.147775412702406	0.134842270986828	0.119516956021546	0.102965643277408	0.0878171664693499	0.0751467127668507	0.0635645102405033	0.0544206026619669	0.0460101401269893	0.0395459171357167	0.0343199992450653	0.0306240863721537	0.0275181979813925	0.0254293460855958	0.0236331140518107	0.0221243746194375	0.0216853072576686	0.0208812864639757	0.0207016144075093	0.0215952207328071	0.0229596123631359	0.0247229972884404	0.0266310408371381	0.0298468769786303	0.033814109665029	0.0380675175461046	0.0426687106990939	0.0480044150960465	0.0527149638806969	0.0563468128654512	0.0585099588136119	0.0587758285937584	0.0571875961684596	0.0533728916001093	0.0483996900320163	0.0434360400672836	0.0373990368613568	0.0323140312728105	0.027180555637042
0.0769579372679789	0.0936704900418023	0.115260231813791	0.138091262616772	0.16157451007721	0.181560480627499	0.195660920052445	0.203865708787897	0.205227146380527	0.200685734713454	0.190808370764505	0.175512205641059	0.156202794291782	0.135671597873096	0.113565468515104	0.0932000359691669	0.0776301082642861	0.0642444711879984	0.0538787254542978	0.0452050212530516	0.0384510454847031	0.0332420382171838	0.029504690749214	0.0263443290505225	0.0242127156145295	0.0223622884478436	0.0211692199042523	0.020652850458248	0.0200362267202279	0.0199169711347844	0.0206066240648133	0.0221875999797835	0.0240346380610799	0.026161295899337	0.0301319383944409	0.035500855907697	0.0419807380041554	0.0488762073494232	0.0560314159218718	0.0625366824336838	0.0676524222893058	0.0708559558214585	0.0718244130317769	0.0692195132988041	0.0649571804817608	0.0587460800184246	0.0515393212610985	0.043052200256976	0.0352993719084172	0.0281865592657754
0.0749829963009267	0.0956928549260618	0.123941979244888	0.156027027643538	0.188581273203138	0.217710423688084	0.236813766387699	0.248112936935392	0.248958969482681	0.242280145342926	0.228589352303132	0.208369946460089	0.181496446490074	0.151551546524391	0.12458198155162	0.09814013964827	0.0781766089004879	0.0631432646180593	0.0515727154935046	0.0424274644479536	0.0354135970083069	0.0308824381591469	0.0271004543722151	0.0239765671287492	0.0220724068455525	0.0203867352629438	0.0192756645082329	0.0188730015682374	0.0186190507889833	0.0186379715169724	0.0193385833338335	0.0204922817220546	0.0225143234361401	0.0251629060452192	0.0301711013166531	0.0364335615942425	0.0447886241484158	0.054671685788523	0.0653363421028832	0.0755865543289879	0.0831126649469686	0.0872976364905801	0.087990209250642	0.0839062204945672	0.0779488396745434	0.069554106278204	0.0602196793783931	0.0485999121233039	0.0369353994537693	0.0275321101962202
0.0681013379668964	0.0921850906838723	0.128175662333321	0.173840592500401	0.223715652316483	0.264777823613093	0.292871070273109	0.305957695479984	0.306894880440271	0.295169273391793	0.274429957964256	0.245277124277855	0.20712913136849	0.170162046816495	0.135434918387833	0.100719689883257	0.075845484296492	0.0589013775947196	0.0462044061102091	0.0372568063292616	0.031019917487854	0.0265618690206798	0.02273157816263	0.0198442098129234	0.0186035645105736	0.0173140217213221	0.0167448679460138	0.0160733541626989	0.0160676057419988	0.0163435855195083	0.0171419785703307	0.0182535173313215	0.020316184465953	0.0232485693081085	0.0288485863693235	0.0358682016902963	0.0462476220587836	0.0607937428478734	0.0773466250567207	0.0925554174728685	0.10406209413025	0.110311372902805	0.110779793677502	0.106109514667233	0.0973867274912142	0.0845590824987888	0.0705039215884893	0.054169368993296	0.0387068920783082	0.0263825404318818
0.0527119392417846	0.0773837818484103	0.121201733549212	0.187413561538439	0.265396112625673	0.329878990601501	0.366691869383674	0.379680393734926	0.372100147002913	0.355879169789075	0.330303533246714	0.303033805408858	0.256136441652676	0.196450352313125	0.139963443019673	0.0935843345028445	0.064070094023885	0.0468004135839617	0.0350050080516338	0.0279163815908705	0.0229656815126331	0.0201755123272065	0.0173325431422425	0.0152154070146723	0.0145625779974273	0.0133146225596207	0.0127788177944689	0.0121650641789119	0.0116755609788939	0.0120226862841696	0.0127279987735941	0.0142434897487047	0.0160596517927349	0.0190526140096858	0.023697022969309	0.0309070061894102	0.0433652392562623	0.0640808433497346	0.0909420159843718	0.116134736805983	0.13306027260637	0.141330940620831	0.141397080985233	0.134616241724544	0.122044073031297	0.105427715930671	0.083487039340199	0.0592286786354372	0.0372658542992716	0.0224967888992618
0.0350368600719102	0.055512301175897	0.0998752136285957	0.183776756558516	0.303255215699542	0.414803583535199	0.471248848814551	0.477199623211824	0.458055243038336	0.437846607783832	0.417973403468777	0.380431172072095	0.312285275200596	0.217581366769131	0.126502940722372	0.0707106219018507	0.0426173633188304	0.0297486908451439	0.0215983093301174	0.0178994562729024	0.0147739681958725	0.0110918407565167	0.00888192560598775	0.0079168378648789	0.00908395408909921	0.00884103433084916	0.00855973697889177	0.00784764308244453	0.00727379771876615	0.00765660502534864	0.00840600060636753	0.00921180641564215	0.00999466532571176	0.0123056781788218	0.0160771255790709	0.0218823471276795	0.0312492767031069	0.0568584281273165	0.10052841873144	0.145125133449912	0.172664457773023	0.185421403356734	0.183764227582436	0.17400230016732	0.156839372936415	0.13316756834044	0.0992509520996238	0.0613823809685845	0.0295208656094706	0.0138856533847433
0.019133948538908	0.0331388555219277	0.0711520504157688	0.158519060221568	0.309207813776994	0.470236957521468	0.544508872955433	0.5509375638062	0.542655210793985	0.514465479867308	0.469805651609231	0.409175310630315	0.331446779646084	0.220612399534058	0.107730506141114	0.0499210911832427	0.0253927323015564	0.0175342738909208	0.0127921158894461	0.0110866978824598	0.00896009591199108	0.00520331934186865	0.0038055451182565	0.00338660236718453	0.00589281270236586	0.00566406843021855	0.00583359066081233	0.00487074702770056	0.00387012677703982	0.00451125010160474	0.00548521196397561	0.00588146055513108	0.00604519987347865	0.00761299902422746	0.0097219262773611	0.014450345344994	0.0193561444419771	0.0455905499568211	0.100599577771944	0.169012486107962	0.203173700213011	0.217041346626051	0.215006876174281	0.20219425745943	0.182103507127552	0.149328620282614	0.106908677830536	0.0590194654355116	0.018642155071836	0.00396995890956334
0.0014707560358757	-0.000566412648389089	0.0105022778649348	0.0512864857936684	0.163618837701891	0.410091033531168	0.578234043145325	0.627815057193326	0.631054989185751	0.584970411476143	0.523313116902066	0.447580834598201	0.338470094731856	0.179157163911512	0.0474961645341896	0.0124461057824418	0.00599518409400213	0.00593006255025989	0.00412957411773668	0.00716407355274102	0.00559544447577628	-0.000552294052046472	-0.0015289901430273	-0.00108655336882489	0.00441844714747436	0.00551995539779302	0.00464099088997978	0.00284325562093179	0.00227194764275132	0.00176936462388657	0.00277091731020622	0.00274344063482301	0.00229226208469868	0.00125170868579225	0.00143106327809337	0.00467558099964834	0.000779568927550659	0.0173409648139054	0.0755000805026095	0.185031484092047	0.225824977343727	0.236989877412031	0.23275222731319	0.219708172083588	0.198784717447562	0.162132637998149	0.11277104275857	0.0522879054533334	0.00515909453685985	-0.00493836950661536
-0.00985504192868558	-0.0101790978400882	-0.013249153999697	-0.00761316290875096	0.032788277314805	0.187147775134154	0.473988423018019	0.725956847780164	0.765385783104003	0.702979393862807	0.595583010508928	0.448904329077055	0.24915347503311	0.0619804900136648	-0.00462139929432064	-0.00178049613877828	0.00528865772925724	0.00928838877628071	0.00873799158894508	0.0106864037877897	0.011192087781178	0.0121404272507207	0.00868164389968209	0.00338461951490714	0.00650767430561592	0.0085118005428576	0.0106592140877483	0.0093726527874912	0.00825674969619136	0.00872500303785223	0.00465935631826955	0.00517157284017418	0.0043466258692841	0.00295735819776539	0.00103062888941402	0.000170873334008192	-0.00246698348295931	-0.00354076422060919	-0.000437242177020298	0.0992868166080501	0.171869243764009	0.202045964079996	0.220739733351885	0.228242673372402	0.195611451283342	0.136773024025018	0.0809351782087764	0.0176363713941312	0.000131126440111834	0.000657622632460294
0.0106422745939146	0.00679813502522548	0.00242851357113823	0.012904664700192	0.038640829326983	0.262684895583018	0.677718600866328	0.902754956117472	0.8925546542942	0.813463177372218	0.697305593366051	0.502821910492997	0.266808724516298	0.086295972977103	0.0307858576284259	0.0255645509310346	0.0259224955956122	0.018490912423906	0.0121990928570507	0.00475755048558929	-0.00269773896709975	-0.00494593343172062	0.00222791851694232	0.0143827080758771	0.0284199219701492	0.0176897261256058	0.00694163319970982	-0.00430738042285407	-0.00895878861142091	-0.0118004610278013	-0.0112581069851519	-0.0110181277802506	-0.00648985185658843	-0.00238258848903772	0.000705010837433004	0.00257828980317605	0.00377568707839413	0.00144452775574718	0.00302417553327894	0.018547750546051	0.0636833002894319	0.135085013518145	0.214621534093906	0.262236334132187	0.22899617412873	0.149864585355388	0.069937042779047	0.0201311762976068	0.00450642449299638	0.00264219571153543
0.0192128001026274	0.011648756590586	0.00584939820739322	0.028145860206488	0.115376921739185	0.576037259366439	0.993071535617641	1.01556120824381	0.940232447676855	0.831121456206744	0.712269278635384	0.556680586536685	0.348749602572709	0.152296135318114	0.0741536947652354	0.0568364987145294	0.0412984993087602	0.0214839457814452	0.00301405525942243	-0.0106014531818996	-0.0255607310277811	-0.0350204617972764	-0.0395293654801578	-0.0366286508040856	-0.0326164550800377	-0.0297381525280702	-0.0307752174832237	-0.0326457129669966	-0.0320027093563735	-0.0307677405108806	-0.0262904211484563	-0.0212130530953686	-0.0123702918877744	-0.00377483282357322	0.00181258730044154	0.00826188564355095	0.0103511520624401	0.00677935901978978	0.00443716291335366	0.0152580032793278	0.0643118559449316	0.15209202584505	0.262235648190434	0.348348523177922	0.362336237246506	0.321052356476984	0.206188161365542	0.0886417036011845	0.0212154292080485	0.0045892433510044
0.0238023828618014	0.00821057936926173	0.00656975040196575	0.0570713723189542	0.364832375141784	0.926470047603892	1.03802745279241	0.975639572822025	0.876362233610829	0.770854548164522	0.662484084115669	0.526911900417045	0.360972897537364	0.196374779916056	0.101970511384028	0.071801559444269	0.0459873512359703	0.0181869128498106	-0.00893580194048239	-0.0307921017054192	-0.0483269645927185	-0.0632519961940334	-0.0712996640988319	-0.0676060582135673	-0.0620265562130296	-0.0541928173399675	-0.0465278563614163	-0.0425129117604967	-0.0382083803109684	-0.03519921510115	-0.0299570497618605	-0.0221998511782671	-0.0128260023999609	-0.000671869003658325	0.00834858620571445	0.0155490411007005	0.0174011266152487	0.0123213235157773	0.00788480512593338	0.0174703752783041	0.0631428139569107	0.154927229776476	0.278953725544758	0.377882472750903	0.409259647996386	0.37269559267609	0.262444958108629	0.12815297737115	0.0372975313068878	0.00979688764888197
0.0182177049718419	0.00574827898662945	0.0231558128820803	0.201132251993703	0.742339876526022	0.992403364079343	0.988146158579676	0.903665796321241	0.809811621564491	0.708443016049268	0.608755627285071	0.487322126897132	0.347709583437917	0.203073454806472	0.116930532742737	0.0792466403928748	0.0437631585724933	0.00742909674285467	-0.0283460632209698	-0.0569251690704427	-0.0788124388088812	-0.0918838817455494	-0.0955578188479003	-0.0908914412999068	-0.0845827593413081	-0.0743130851964026	-0.0610552460834388	-0.0505856521521637	-0.040912133099151	-0.0341000840990355	-0.024790920965137	-0.0115808564760155	0.000669140821714481	0.0125027005617607	0.0198242234806803	0.0254842389129248	0.0257090957749077	0.0199014153055203	0.0104036836808437	0.0188960353634283	0.0653638215603005	0.162922525405298	0.285128929506275	0.38344167816561	0.412798221223141	0.383357620791407	0.290083929842871	0.157765722923942	0.0539300038798569	0.0141864344859534
0.0169908644353467	0.0251923327562317	0.0941972033179806	0.455734061907086	0.830733429548553	0.922351300169587	0.876269447121802	0.787425396324263	0.703060350262485	0.61750079924745	0.526942295190787	0.423595424291224	0.30678137338908	0.19600084383515	0.12470989755268	0.0817046608998072	0.0358348956597289	-0.00444290344216085	-0.0444452109851511	-0.0754228246058192	-0.0978928846291293	-0.110854924554391	-0.117741870030822	-0.113942108420962	-0.107521130248965	-0.0933995324037441	-0.0715712865578942	-0.0535486746282895	-0.034334294756071	-0.0209967192789674	-0.00811954303522173	0.00506622989537981	0.0179294029404249	0.0279514389119521	0.0338406460412485	0.0359585397621461	0.032257025178255	0.0247167286557374	0.0151222515654565	0.0212862987466692	0.0662902479969922	0.169323512646179	0.292956826930821	0.383971201892457	0.411292725472287	0.38083241722502	0.295824781167293	0.167957359108185	0.060785732434671	0.0184303656230984
0.081063581292922	0.160755202488313	0.303343829222471	0.598024894025333	0.764784929440264	0.7890220411667	0.730648671146979	0.65747753146509	0.593162215776777	0.523926177876277	0.442284074591837	0.359553379814658	0.268490274884319	0.176247974080589	0.118010250057439	0.0734439792525165	0.0237059025694751	-0.0186200174606954	-0.0610776440986561	-0.0956174792301653	-0.114490104542474	-0.124873557668218	-0.128278586980713	-0.123910876528612	-0.0860898498222809	-0.0338963919027101	-0.0212320118634168	-0.023605779402111	-0.0263152780276762	-0.00512239902346961	0.0129771484999497	0.0265496906092946	0.0370592046018994	0.043225218085125	0.0450577351687068	0.0410153602217896	0.0342593261739719	0.0250547052700107	0.0152816818535214	0.0232090969271763	0.0715439154578691	0.173805996571171	0.298931496333191	0.381563881630574	0.40072088062849	0.369880126766162	0.308013831108071	0.183852970100909	0.0665234167254524	0.0209858757897773
0.260985715095372	0.370880735320923	0.466785538555553	0.587249807220537	0.64148807300634	0.630913616911199	0.584734985524383	0.538386718241005	0.488278035032593	0.432187288257565	0.359110463309888	0.288409215017986	0.221776575829468	0.153389907185596	0.0996734200854315	0.05513947776672	0.00637506126567002	-0.034311072009661	-0.0780016317821879	-0.11007440269497	-0.125224101667675	-0.13232313801773	-0.129154226986073	-0.0924545059110844	-0.0469959856754515	-0.012067402742749	-0.00623375695223897	-0.0156901801953671	-0.0228172945660094	0.00458616758511706	0.0271049169537515	0.0413934528320854	0.0487012310827663	0.0514620615319142	0.0506635614011642	0.0429914957886399	0.0335200696029581	0.0241014269517133	0.0158475335529785	0.0276295342226707	0.0834088326406466	0.189752592598402	0.313383825382106	0.380516031779277	0.384780621592517	0.356069565678875	0.296543811554975	0.171997639665965	0.062493260245535	0.0276554398719991
0.35576735188684	0.428663402354426	0.464119162311371	0.508844823519072	0.508325374730281	0.499044468234919	0.463224215045601	0.427041838633148	0.382472364429422	0.331238155669642	0.270046621507498	0.221063123278371	0.176454344637736	0.117106757461425	0.0659747229378999	0.0257523250942789	-0.0177659715194517	-0.0506910008881313	-0.0884377194899873	-0.115400147721839	-0.126327318796681	-0.12092378925814	-0.109060384508372	-0.0807213579602542	-0.0431794631613189	-0.00749756680538596	0.000518823086595815	-0.00780642216464411	-0.0181243563415794	0.00770066131857303	0.0330345339243334	0.0465549917550151	0.0498513933919962	0.0478982490097929	0.0444469884778853	0.0378632314990346	0.0285215268545936	0.0195894213291129	0.0175225792979894	0.0405752746071239	0.112363151638266	0.222186078712757	0.326236011748365	0.370649222555725	0.360969488154481	0.326567213513267	0.262606311775894	0.142411926230849	0.0566078305792766	0.0361021493599379
0.33789303316634	0.37142314151252	0.388001748112652	0.392400591429195	0.385352606314704	0.378775957404786	0.352252503961097	0.319928091073547	0.279835567470777	0.23777804143417	0.194464540064928	0.158559092643013	0.121586949359301	0.0715506119560733	0.0275119508100961	-0.00296164261556203	-0.0359967134157153	-0.0610906121251499	-0.0886146308317429	-0.108964698032593	-0.0980414923216488	-0.0883682318558737	-0.081914880429626	-0.0831392115996817	-0.0727698965729084	-0.0562507179700228	-0.044972979816195	-0.0336305503403387	-0.0161618856156199	0.00641961102930354	0.0336714862131884	0.0430579288627798	0.0411551161060963	0.0352725255057155	0.0311040953979455	0.0298837050928536	0.02657944889336	0.0236797545992924	0.030809414417654	0.0731085034030871	0.156141953446995	0.25716820896183	0.330543525510143	0.349331730960551	0.328381601073702	0.286097782645477	0.214686685161276	0.105725828947553	0.0508293074745725	0.0411549026843317
0.253887272709614	0.269316045706372	0.274662039797383	0.281707805331199	0.270789648274195	0.257479702768235	0.235034332815647	0.20724481527626	0.178695947356256	0.149167421727949	0.118233130596409	0.0927938550334024	0.0622564289406929	0.0263647302749033	-0.00259039196411441	-0.0226996416309684	-0.0439826125821644	-0.0603541536275916	-0.0779995592518905	-0.0932416071110044	-0.069239378215127	-0.0678310995414491	-0.0675292536876282	-0.0880975741097445	-0.0800003982886473	-0.0606603087955761	-0.0394030993673054	-0.0204496852586824	-0.00351810367220765	0.00897282425772408	0.0230949081924476	0.0259723163204271	0.0242135912172044	0.0204066184895937	0.020609575008208	0.0223181134639571	0.0257072761542274	0.0321493377167403	0.0612554359258405	0.119737921811299	0.199623830877138	0.276417502000339	0.315378675976744	0.31269500751654	0.282029807476842	0.233416127634159	0.161904454930427	0.0814981062741947	0.0446920231214837	0.040198629761736
0.158025036386341	0.167357446879136	0.168646065209786	0.164882689512655	0.146267950450825	0.133913348724822	0.117127472885339	0.0977784234821559	0.0786674689667055	0.0564165936919014	0.037957591540661	0.0280028974316422	0.00786798514601694	-0.00793109644296159	-0.022109415678445	-0.0299400972094991	-0.0392030602941232	-0.0473354145399531	-0.0546305693957209	-0.0644127035483179	-0.0374531614782077	-0.0452941396584077	-0.0489664634932053	-0.0625892087719	-0.0517479979542496	-0.0382907537880151	-0.025999770484044	-0.0104902756017338	0.00721424626165561	0.0172800692652421	0.0217910508721607	0.0195859177828887	0.01755035049995	0.0162406264657343	0.0183018676091335	0.0246462984514117	0.0349341849275628	0.0565098133550082	0.102831591840628	0.161604452287801	0.222074200429024	0.265910011029178	0.276800708500437	0.26052849345603	0.221485891298048	0.171136324780403	0.108413817651342	0.0528280277651989	0.0334104476624948	0.0320661913735663
0.056186621946532	0.0564034101996995	0.0516011800465135	0.0384812587449089	0.0233504390819498	0.0147896772925092	0.00528492128702912	-0.00114396407902446	-0.00986032782200968	-0.0178295957042685	-0.0252156590340566	-0.0248417016052954	-0.0299743404733149	-0.0319044383708448	-0.0309307913325456	-0.0288369999066796	-0.0279916312151977	-0.0276292547417884	-0.026720972419729	-0.0272144144407674	-0.014391342147333	-0.0239386144197921	-0.0270036888646095	-0.0314415184441938	-0.0208165732263311	-0.0111003925308596	0.000213904390862199	0.0108098413951393	0.0203060138032122	0.0227522368387246	0.0226718449364906	0.0204984716061576	0.0192372530759058	0.0190767475032435	0.0246987930517279	0.0373158006698342	0.0535126648579357	0.0846332021630307	0.13378076018381	0.176006245174907	0.210437656173607	0.226450267600806	0.218808094008704	0.193014264030422	0.149653828240047	0.105045582642838	0.0587686548063644	0.0250216225402683	0.0154397645015206	0.0155471028745223
-0.0385534168195631	-0.0467189194000434	-0.0592510158149477	-0.072078842746731	-0.0794850526028321	-0.0810332088322301	-0.0829936916244414	-0.0823568571178293	-0.0856237243393321	-0.0829275390247676	-0.0789149594367794	-0.0696089671405281	-0.0602273666781978	-0.0472381601324232	-0.0369982261315848	-0.0253904825159387	-0.0165343746129334	-0.00845145115292418	0.000654422838947291	0.0060825607472468	0.0184899252559829	0.00891009620018135	0.00437161441252959	-0.000921671571238062	0.00645140806182289	0.0152689266242541	0.0245063050722282	0.0327973986112872	0.0334459756867263	0.0340939028733041	0.0350093229582539	0.0347387198308366	0.0321963212492926	0.0349172578393306	0.0422057500071259	0.0562765952596354	0.0700157239573672	0.0983549819820832	0.130022209981735	0.152974629026462	0.166338819940654	0.164081977011808	0.146380239652361	0.117571557333477	0.0790331825468863	0.0450468326890369	0.0156956456150599	0.000634914193327568	-0.00379823106524128	-0.00258342373498025
-0.132272695196008	-0.139140083426385	-0.155576701077186	-0.1687589333867	-0.169671883451122	-0.167182888485368	-0.162153746966347	-0.156419145396539	-0.146905464369926	-0.136065343882568	-0.122617397757151	-0.108264552632278	-0.0859521539207296	-0.0621851101035527	-0.0463284811156546	-0.026957464429954	-0.00973944704600904	0.00655089448401776	0.0208500709617636	0.0333830705441918	0.0443611667546406	0.040592801479214	0.0378925454241107	0.0389863920090825	0.0384197460672561	0.0460895472459009	0.0508990989749498	0.0561514154175765	0.0542988338209138	0.0524066193369794	0.0472885336587842	0.0487133728734975	0.046279653974474	0.0487346583873133	0.0545362188641093	0.0639049724887611	0.0710058179558983	0.0860496818476402	0.101062210297432	0.107009288222927	0.104195088905029	0.0899278499809158	0.0655690716673768	0.041442010484996	0.0132704440556092	-0.00460704368569903	-0.0164230486765369	-0.0219566943225737	-0.0228615334231296	-0.0224909960227911
-0.225703350840626	-0.239146117386169	-0.254358042798621	-0.262815313257341	-0.266730073514533	-0.263984995113223	-0.247328846520989	-0.225091727439994	-0.202818785666249	-0.180381129386014	-0.160159004132951	-0.136556278041737	-0.102274421734313	-0.0719815460409262	-0.0537340865322485	-0.0283679720807696	-0.002668870962359	0.0214463835224683	0.0392848363719127	0.0537598058420632	0.0677906699136553	0.063495548410849	0.0614895551447937	0.062950442425413	0.0735998833406503	0.0756826981087311	0.077595591509478	0.0790032723864653	0.0759023271310622	0.0710003368659722	0.0633912524477126	0.0609165585002559	0.0563391997437621	0.0552346579974427	0.0554949686203774	0.0550800642190181	0.0534225480429673	0.0538553719806695	0.0541195985154247	0.0518099911289482	0.0416852192341433	0.0184146183160739	-0.00959268381376095	-0.0260164812549249	-0.0377341268880668	-0.0406694674144304	-0.0411314615482387	-0.0404585029807666	-0.0400829246764402	-0.0395151897385622
-0.306964818991026	-0.33722352488901	-0.360315340027215	-0.369029056267246	-0.37348938114808	-0.364305960735563	-0.345166724344552	-0.314160575143839	-0.281104620436375	-0.23895357759838	-0.203574657936384	-0.166973621859031	-0.116260367479519	-0.0782795801611466	-0.0556090144210034	-0.0258840423476081	0.00635689523542169	0.0335999456081809	0.0544031053702808	0.0713631987475692	0.0862557498159887	0.0877234940727631	0.0850071959853409	0.0831481760802781	0.092136659130919	0.0918248220555617	0.091810711947262	0.0905621271735812	0.0889460470403819	0.0824046438350039	0.0732834322899988	0.0644517042325164	0.0559391357630618	0.0484012201792015	0.0388727989419369	0.0296516003505255	0.017391295218737	0.00660795934194821	-0.000880153486766564	-0.00639999595668253	-0.0191399142989311	-0.0428486898864558	-0.0665325082995899	-0.0790736192433178	-0.0796673142789075	-0.0709822840758701	-0.0596267875274257	-0.0527336012102454	-0.0510152272984857	-0.0502839871589524
-0.323811343856878	-0.37594857516245	-0.439584963570902	-0.495564490950087	-0.50885978030257	-0.489251198507931	-0.461140591699157	-0.425305055972851	-0.379319803810055	-0.316633843525885	-0.258805001083983	-0.200148435967561	-0.126998082055307	-0.0793798657926088	-0.0530385662069764	-0.0206516253412384	0.013950403810804	0.0407651806601908	0.0632510975118299	0.0837484410031289	0.102870294705229	0.110850364601658	0.113683293027845	0.110742786349179	0.112101301131026	0.111215149124365	0.108079320652121	0.105592468761102	0.10186672640676	0.0923704480258959	0.0819468051518364	0.070350745852628	0.0555403589273778	0.0398902482283192	0.0194685215330828	0.00114156585201161	-0.022500622400417	-0.046880503465159	-0.0640827974732509	-0.0687330990083655	-0.0751906133513255	-0.0894738090582809	-0.10723904132312	-0.118937534325853	-0.113889822132552	-0.0967599497542704	-0.0724255301371168	-0.0586014974751494	-0.0555791876932196	-0.0545694692823812
-0.215676438190292	-0.316780429616366	-0.486527832378802	-0.649125453579377	-0.694162988738584	-0.655663321131586	-0.607839608353071	-0.554944473466596	-0.495270394793124	-0.422221808514312	-0.342786840986319	-0.25046926676903	-0.147752217634397	-0.0876252424763092	-0.0574400677003984	-0.0186433975623651	0.0148781948636475	0.043952910903978	0.0694012044023804	0.091737812829545	0.108798348513261	0.119124169955804	0.123898359276819	0.122321506081007	0.120489759592504	0.116420603052926	0.112343573867614	0.107970083484017	0.100492586102854	0.0919256815251751	0.0813052953516257	0.068036562190259	0.0533497832577576	0.0351500555920497	0.0110607230229343	-0.0127069619679563	-0.0532974535071606	-0.098992050662164	-0.132937028889769	-0.14308314633923	-0.14135171571654	-0.140046415514099	-0.143454179452637	-0.15047944948518	-0.145503171271168	-0.12255937008829	-0.0849004764730029	-0.0596861736806076	-0.0553606980274361	-0.0541227938236175
-0.0659204420729255	-0.130215576913706	-0.338198935225991	-0.707659007506157	-0.842628287039917	-0.827065530908158	-0.764262435204081	-0.689270854993478	-0.615678162898904	-0.532649300202249	-0.432440390204126	-0.289277684812853	-0.167846067351065	-0.0985324977349577	-0.0665472544717442	-0.0254872604007575	0.0056036680552506	0.0378301492235019	0.0623275724812919	0.0816127633274728	0.0958957828862435	0.103660641204793	0.109536988239167	0.112095939498241	0.112442636171537	0.110043600324834	0.105347515790078	0.0969141821237447	0.0894686603078865	0.0796179322070729	0.0693470497793038	0.0568618239406865	0.0463949940455305	0.0323887728636315	0.0135682161313641	-0.00690216107427056	-0.0491821842401158	-0.118506959606006	-0.17950769877	-0.207570578845662	-0.212191438538904	-0.202715653842475	-0.19125751842968	-0.182819475290471	-0.172495739181261	-0.142126227587271	-0.0906847162888952	-0.0544710613526394	-0.0471575089900247	-0.0463449910974769
0.00181282110486481	-0.0114491247447535	-0.118195801261824	-0.484802594507413	-0.8480174445899	-0.929424974275398	-0.872083426722913	-0.792533118726431	-0.708195464828651	-0.623416278715213	-0.512252841900186	-0.335009239758939	-0.170891887223792	-0.0949730904504032	-0.0665483920966177	-0.0363924610703904	-0.0102005448822147	0.0152773948524073	0.0384016219094609	0.0566300097506013	0.0694814053662282	0.0776541580981018	0.0826592860633032	0.0863468226003539	0.086073939964974	0.0836972057274873	0.0802097446571682	0.0728073128886433	0.0660754186649304	0.0575825133859328	0.0490210957745173	0.0385304031515379	0.0306700157124698	0.0247491318594381	0.0181884067453873	0.0106266529610258	-0.0228925126795415	-0.0954709539753918	-0.17994728472565	-0.237087600393603	-0.264507946823701	-0.256470759011975	-0.236680119254294	-0.216286465554951	-0.200367519824746	-0.162222910947689	-0.0964069594951284	-0.0471084411461118	-0.0368844038305005	-0.0347366443765645
0.015459799036764	0.0183081186979883	-0.023971167768174	-0.144999147073435	-0.514157380369703	-0.859118470856792	-0.909954659096749	-0.854758683581251	-0.776807564114864	-0.681739368122838	-0.538014348331788	-0.307204259588433	-0.141701575165261	-0.0779980307796033	-0.055211891902071	-0.0355735041313521	-0.0176927488057389	-0.00115809167439599	0.0143503706190249	0.0286444756755713	0.041721915144967	0.049304013235561	0.0543999223825252	0.0571966202072979	0.0595863111160369	0.0545535595102385	0.0497023827871192	0.0422506419609631	0.0400741861651503	0.0350259865481064	0.0289700633806692	0.0214184704083766	0.0156052082983992	0.0154647217042994	0.0156432490388663	0.0153577640725464	-0.000117679960515867	-0.0520163939633692	-0.140244417031127	-0.227348767353892	-0.2777101386387	-0.275480575002752	-0.256911763038577	-0.206597498377139	-0.180634248762871	-0.135776828798432	-0.0855514775234652	-0.038223582282518	-0.0251844746452063	-0.0208509285096046
0.00726842385070825	0.0126268546848514	-0.00370494610949571	-0.0389930110361514	-0.183670647078141	-0.546275445013157	-0.770535227445616	-0.828945610897105	-0.802309659996751	-0.708362151939317	-0.558091159565304	-0.296654538899814	-0.106269286890008	-0.0488107337080291	-0.030487123281115	-0.0234391247390509	-0.0162654329560699	-0.0113711619841774	-0.0042339082344847	0.00235247646081024	0.0112729917480292	0.0174363420012925	0.0222461028655023	0.0237202795543389	0.0284176821487559	0.0267617750388192	0.0254157779913628	0.0217479812642617	0.0205744416353962	0.0187615040825294	0.0138584301867393	0.0110640112170027	0.00809409571183	0.0109590052957772	0.0147876421493446	0.0162672368213525	0.00783339761966583	-0.0195526934248962	-0.0816644326004458	-0.172359204977695	-0.249727147768729	-0.266745794761278	-0.262117715433853	-0.189978956386101	-0.149468092484599	-0.0969936776432121	-0.0659424373461133	-0.0239179257090835	-0.0145082532444443	-0.00903834380268225
0.00356346925316948	0.00492562807396649	0.00451179643066324	-0.00216590439182319	-0.0464429383734575	-0.241975780839756	-0.485324148160553	-0.65387969054871	-0.703786290910793	-0.630574810455873	-0.492357304947718	-0.254255207289876	-0.0799108236296862	-0.0289969365817409	-0.00505273543988835	-0.00408430006002164	-0.00444104623563108	-0.00854045583553625	-0.0129524396930795	-0.0149479151666602	-0.0138215509171529	-0.0121213552709143	-0.0104899710541558	-0.0036804919155289	0.000511826128700555	-0.0025638261494312	-0.00202858344034748	-0.0035884264275602	0.00243278030314616	0.00232712415240207	0.00219658375630602	0.00273486407766548	0.00287128313908203	0.00424624686832812	0.00517259881463525	0.0046127739947888	0.00352156176907756	-0.00336491161318654	-0.0120391141108196	-0.0996521139618523	-0.168146692658361	-0.208900976459727	-0.21572733965022	-0.133541197801437	-0.0905149609351927	-0.0481734895894665	-0.027961988470715	-0.00743815433643183	-0.00858326035532158	-0.00627136074301173
0.00488049939173125	0.00550944109705513	0.00610087672345967	-0.00239858464618054	-0.0796831673032306	-0.345897338923829	-0.542312443573636	-0.61339579926342	-0.609494604630695	-0.569031291598001	-0.479408720132035	-0.338084493184211	-0.175975013746969	-0.0524094534349387	-0.000667803827187679	0.0025496383145033	-0.00156089206959033	-0.0148454035661791	-0.014261597242683	-0.0152504803182565	-0.0111422864454379	-0.00933300340673154	-0.00688518427846849	-0.00623363684217159	-0.00632219265208569	-0.0036763073954697	-0.00285674922478016	-0.000461438351511251	-0.00409064488639538	-0.00151643294917239	0.000185895438531892	0.00114547807337875	-0.00047475779434252	-1.05382319094099e-06	0.00184532097005913	0.00323849024579412	0.00424393729736357	0.00167402604432073	-0.0515241409780603	-0.188809339027991	-0.234458275990292	-0.240670892605478	-0.228437645197436	-0.16853860698221	-0.12283682229997	-0.0775956419835265	-0.0340496157847955	-0.00597830830307355	0.00546448720037526	0.00206048684309191
-0.0100711178675514	-0.0201796540663932	-0.0412221988987689	-0.093337784275158	-0.243491372535859	-0.459800983252531	-0.551543585183583	-0.554563857125479	-0.528276293324838	-0.492206532577115	-0.42655566192275	-0.346942382497509	-0.253862212372854	-0.149306342803286	-0.0599757790666482	-0.022264988505795	-0.00631096768355613	-0.000980527179147163	0.00226798594091919	0.00305514789138155	0.00495754141254726	0.00487170197512581	0.00456539004803169	0.00569149403540294	0.00616436870487687	0.00701978664317944	0.00684057055643699	0.00625233216861613	0.00564159331291131	0.00657528636609662	0.00687653615490117	0.00574914823036921	0.0046308701335255	0.00218887468282579	0.000633895060399522	-0.00186677908354611	-0.0115476863109132	-0.0402615704745646	-0.116960055064883	-0.202469750267407	-0.226319184424164	-0.219185904469636	-0.199715882142667	-0.155908129322381	-0.124072167827213	-0.0857457842720021	-0.0506196469916827	-0.0234074667230761	-0.00519891242940392	0.00209291551092178
-0.0254334422334877	-0.0449621855235889	-0.080275187611022	-0.151376096942878	-0.299198089726105	-0.441618521089642	-0.497386419043829	-0.505400119844287	-0.485818243533801	-0.451480441030069	-0.399479296730263	-0.330478602881844	-0.255628782216305	-0.180005380156914	-0.0991343173039274	-0.053357227186348	-0.0304245193647505	-0.0172918439694027	-0.0108615887637861	-0.00618598459944503	-0.00293355812248739	-0.00109236157487163	0.00047353466450024	0.00183404703205044	0.00363730233950303	0.00439000104673293	0.00482345378093522	0.00477875966379364	0.00456081547542564	0.00474596385261674	0.00416434179499478	0.00311407637155323	0.00205752059850922	-0.000837724200937896	-0.004289666075726	-0.0101841458978783	-0.0262219075385737	-0.0580773962735701	-0.117752275775451	-0.176301909036518	-0.195372074644333	-0.190784479563414	-0.176581754336964	-0.155060882956547	-0.131852148971278	-0.0971514475962471	-0.0611791545642671	-0.0349249124928158	-0.0149224263682488	-0.00144812492593783
-0.0397588158780002	-0.0660056447367895	-0.108368518015945	-0.174731715661479	-0.283471158490216	-0.375774592933637	-0.405800096605197	-0.408452816581695	-0.393831207452713	-0.371095365936259	-0.337137724456843	-0.291394422115953	-0.238187933376423	-0.186101167915326	-0.119658677015565	-0.0767645569084349	-0.0490857590774872	-0.0318559870313831	-0.0231239258308837	-0.0162372172815673	-0.0121824860434061	-0.00881241761760364	-0.00639365391234296	-0.00456177218291333	-0.00275917800601119	-0.00150897479814206	-7.54159502277541e-05	0.000416440368106116	0.00115258971921354	0.00139164086022396	0.00109777646373959	0.000258330268810545	-0.000738084227489312	-0.00404823757295905	-0.00861744312408807	-0.015622870099147	-0.033095132135997	-0.0622071954521941	-0.103521661564798	-0.138730240368448	-0.150447135845946	-0.147487851543723	-0.139851353840716	-0.129267906807264	-0.117456812589346	-0.0946816310089122	-0.0650449988539013	-0.0391549741392294	-0.0205901059923813	-0.00591478526507073
-0.0577448389767088	-0.0885771029223718	-0.125316021070461	-0.172983789336183	-0.23934856896558	-0.289266348648121	-0.311754559258551	-0.317978494494622	-0.309591530184213	-0.293209079505314	-0.269228481265819	-0.233693877665435	-0.196047002239076	-0.165153848393982	-0.124071700133202	-0.0931759342418975	-0.0678537350799312	-0.0500788166521192	-0.0381942939918998	-0.0297093696592529	-0.023922729998226	-0.019319158120851	-0.0157301810492405	-0.013442527744813	-0.0107308145064906	-0.00874245206976175	-0.00687319825326295	-0.00566779184230699	-0.00429910954879874	-0.00362053348656163	-0.00382689030386639	-0.00412604215502056	-0.00564800516359821	-0.00842059694610974	-0.0137846711081925	-0.0209885722054329	-0.0356711328928077	-0.0555454305189059	-0.0770691534275778	-0.0965847290376512	-0.106642604536073	-0.111365170970277	-0.11391912149453	-0.113973351857068	-0.10921453926477	-0.0897017612171666	-0.0617946682706505	-0.0403205093163942	-0.0262254743618814	-0.0127372740187635
-0.0676719415236882	-0.0948755502314437	-0.122289578122552	-0.154924007300868	-0.199679023795113	-0.229644087263196	-0.247713702824131	-0.251010094922709	-0.244934718381291	-0.229174025116722	-0.210517964075442	-0.182334312290874	-0.156095833877995	-0.134953635814927	-0.109289683115023	-0.0889943843164425	-0.0699726312131634	-0.0549251880641244	-0.0437250009298146	-0.0353213142094033	-0.0293630853799417	-0.025237045666298	-0.0214957470852589	-0.018774369542804	-0.0162212096840187	-0.0146050200579028	-0.0120517308913045	-0.0100860120268911	-0.00816120711971127	-0.00704275330050479	-0.00714848808629652	-0.00720546973869457	-0.0084777720066593	-0.0105054721511557	-0.0145643371514464	-0.0196137902452157	-0.0291095844669692	-0.0407672203454521	-0.0546266995010165	-0.0690569072619502	-0.0804249482012146	-0.0907188657868039	-0.098108499573577	-0.100285013962436	-0.0960193233436937	-0.0793440078418344	-0.0563498671983202	-0.0401205703112782	-0.0297368503373587	-0.020340451979749
-0.0687044346598818	-0.0910748785557505	-0.110028907011329	-0.134882717675872	-0.164823125564779	-0.182639784128811	-0.193433249306874	-0.195622526419459	-0.190127226884723	-0.177481126910691	-0.161108767578171	-0.138604306339635	-0.122620731201857	-0.10786780898098	-0.0918103421070452	-0.0778240641074714	-0.0635134594591487	-0.0516857173499997	-0.0424340563927714	-0.0360689085652333	-0.0305595433495797	-0.0270153339486879	-0.0233819328727439	-0.0203628588236664	-0.0177375002384622	-0.0161147382269321	-0.0139955061488789	-0.0122924601382975	-0.0101360277779795	-0.00892522300003202	-0.00845952027272547	-0.00823467172845693	-0.00950147933698189	-0.0110027881263972	-0.014100226854825	-0.0177071301907588	-0.0248169259728287	-0.0328141475073916	-0.045377431008016	-0.0585994215098914	-0.0718426628353197	-0.0823635392800411	-0.0890066158419699	-0.0903491566093951	-0.0854971922015583	-0.0704256252109168	-0.0500184866796489	-0.03828284162604	-0.0300332117230692	-0.0232806073840175
-0.0650674743402538	-0.0837605236046637	-0.0975054502035605	-0.115832031786199	-0.134113885611793	-0.144633286130608	-0.150385505357663	-0.150771577920726	-0.144749302690179	-0.13482074939754	-0.123330342047637	-0.106586412612336	-0.0965145140151525	-0.0864626887313625	-0.075571021550864	-0.0649785777879293	-0.054634100819063	-0.0451157095530963	-0.0380568979538895	-0.0326841046695916	-0.0287960383425959	-0.0260349816118723	-0.0227471398966197	-0.0203742373718378	-0.0185045470314661	-0.0171282844329167	-0.0149608258491842	-0.0133243816232439	-0.0113385019533012	-0.0100990983750017	-0.00982893421283409	-0.0097498613354571	-0.0113767087357877	-0.0129757899020759	-0.0166683452003933	-0.0202067310088861	-0.0279449391433076	-0.0341787942332215	-0.0463610946468166	-0.0572750734859205	-0.069339436231793	-0.0771003879782078	-0.0810023109929	-0.0801335349471688	-0.0741046149699309	-0.0599550359643326	-0.0427344838065956	-0.0344735406197042	-0.0279696222589438	-0.0219453718976836
-0.0591009449995564	-0.0720484991283523	-0.081268039059632	-0.094307057444745	-0.106342832120969	-0.112035636324141	-0.113906421735618	-0.112269333156497	-0.105748061403348	-0.0984490943658915	-0.0895069302255161	-0.0800559486696259	-0.0748768181781174	-0.0683043960297581	-0.0584828321919372	-0.0516734279695164	-0.0446163688815123	-0.0395142677213374	-0.0334300013600354	-0.0284384386218682	-0.0251065269303252	-0.0224699688974967	-0.0203511203143383	-0.019301156741605	-0.0178394668441257	-0.0168986485188157	-0.0155727333011838	-0.0141934502935496	-0.0131389295785059	-0.0121214887801667	-0.0119426711204617	-0.0120332005565195	-0.0145165525917679	-0.0171761766402851	-0.021631546008547	-0.024226138191342	-0.0331126491290272	-0.0376705682229936	-0.0485120333412783	-0.0557570837899095	-0.0656520572771068	-0.069262091366685	-0.070052558487302	-0.0680022948249429	-0.0615373908030591	-0.0487249885758885	-0.0345177875390459	-0.0274494273740058	-0.0222772617050591	-0.0174580513211104
-0.0506675721292517	-0.0604094302053083	-0.0660709057512861	-0.0744361683214995	-0.0809894608622014	-0.0835737037075302	-0.083245116856037	-0.0802659752171146	-0.0739284338553705	-0.0679150738520599	-0.0617867890388759	-0.0584918130808579	-0.0574721169044443	-0.0548060588625191	-0.0485997895150833	-0.0430390640877432	-0.0373020632121738	-0.0338022834080719	-0.0286566412271455	-0.0247370593924563	-0.0211556990194361	-0.0203095189107821	-0.0178654560112555	-0.0177531040436218	-0.0164639879843472	-0.0164973212391062	-0.0154377065627085	-0.0144830184627861	-0.0147135013075772	-0.0139081008804255	-0.0144792473302951	-0.0148899874239253	-0.0172871454543352	-0.0199771561859846	-0.0249288466400008	-0.0272944068939923	-0.0360487861688084	-0.0387407268089216	-0.0473700668195691	-0.0517440717375473	-0.0576870820168066	-0.0594247057598434	-0.0581801382435139	-0.054520603646932	-0.0475758234839705	-0.0368903314653	-0.0257914134977185	-0.0205856987392593	-0.0166020006119731	-0.0125012791694012
-0.0401608606102582	-0.0465633577292182	-0.0502153811174037	-0.0548322470586451	-0.0574438202670697	-0.0585811948710413	-0.0566430404012522	-0.0518856880930157	-0.0461049725750518	-0.0425022785136036	-0.0398048545125161	-0.0403549422127437	-0.0424690069178063	-0.0430257190956186	-0.0401048392706371	-0.0367630178030277	-0.0314042097477605	-0.0285632631016432	-0.0234412104130404	-0.0202917238562748	-0.0166274754150494	-0.0149283465937533	-0.0110614647473116	-0.0108131865925203	-0.0111730385686309	-0.0136248214142814	-0.0135897239240328	-0.0132611265689414	-0.0142499043246496	-0.0138896145188134	-0.013872737961406	-0.0137485876707093	-0.015956819066023	-0.0185341719766078	-0.0234087015488172	-0.0258734904042444	-0.0327460342833256	-0.0334809074472247	-0.0393736024241239	-0.0423191466853692	-0.0457782861935588	-0.0458064398116662	-0.0435296958852178	-0.0389725812817261	-0.0325620309403031	-0.0236565989055836	-0.0157566877882796	-0.0125566673123661	-0.0104854298091836	-0.00863897510342124
-0.0286943238232945	-0.0329634399209756	-0.0344337540392387	-0.0362052782597373	-0.0364274617004287	-0.0364197238414112	-0.0333861986293545	-0.0291879973777079	-0.0253935997568457	-0.0232326493730245	-0.0235101405331827	-0.0259833701086905	-0.0297448908419514	-0.0319569884131277	-0.0327737551531781	-0.030625810608805	-0.0264907046148244	-0.0225655758014201	-0.0173176157120451	-0.0138384358774391	-0.011494851621113	-0.00956264349388379	-0.00736092228564867	-0.00712873149897783	-0.00782018815234885	-0.00850157140062283	-0.0084524628197809	-0.00776737117672542	-0.0090513998039098	-0.00979785256053168	-0.0108430331068125	-0.0108635054717815	-0.0123852397857946	-0.0152309611406502	-0.0191496522985812	-0.0217533905322851	-0.0259821114937184	-0.0249787479586426	-0.0286958521252532	-0.0297919946548997	-0.0313469188069711	-0.0301000238067836	-0.0285279409195526	-0.0241846883802603	-0.019476025616065	-0.0127690863240827	-0.00818684322399359	-0.0065615952094336	-0.00601108015469081	-0.00545402306141686
-0.0179734206542162	-0.0200489457262748	-0.0199699889278544	-0.0208738555087488	-0.0197283565417256	-0.0198083125446252	-0.0169401673129898	-0.0137476626159574	-0.011454941353679	-0.0110549205512846	-0.013299501778048	-0.0162255655546727	-0.0196444586802786	-0.0217634870452987	-0.022208475966813	-0.0214706203203359	-0.0185256804985976	-0.0146165155366738	-0.0100615718566476	-0.0069749864680819	-0.00597706002137126	-0.00375780578082735	-0.00435339072604232	-0.00390802077939819	-0.0045011622185747	-0.00508659089381747	-0.00496307607082536	-0.00467119960808896	-0.00422331546902778	-0.00499285116064829	-0.00594793700629363	-0.00718760663790237	-0.00774472649727391	-0.0111233547312526	-0.0139608346789047	-0.0151855295573469	-0.0166941241252261	-0.0159594322477582	-0.0182299506062571	-0.0180098322014037	-0.0187483944845617	-0.0162921490005986	-0.0142198650551323	-0.0106220032451089	-0.00870390920051381	-0.00574038079160143	-0.00395258152922791	-0.00319478551084776	-0.00313573802774478	-0.00337798317109504
-0.00932705391309194	-0.00997902731288705	-0.00836981167869042	-0.00881248203021126	-0.00882671596741981	-0.00915555734665193	-0.00728168251460918	-0.00534273320630034	-0.00426535410615945	-0.00421190305384852	-0.00522655866693141	-0.00781222838352359	-0.00974282562780011	-0.0104226803186225	-0.0111933488659151	-0.0107585029571285	-0.0085167949755195	-0.00614332994045989	-0.00473235760477233	-0.00305593395797703	-0.00290707332745254	-0.00253279900228816	-0.00513859687809026	-0.00536415983738016	-0.00418544534106472	-0.00240712952221418	-0.00166782988644684	-0.00247223502667775	-0.00164868608473774	-0.00219336096842888	-0.00251016556452577	-0.00408365672881231	-0.00474436503460817	-0.00644627966569892	-0.00735501540255298	-0.00823939880195682	-0.00867691759266098	-0.00835967692690092	-0.00831542628871762	-0.00775761994821887	-0.00705116293561168	-0.00571563039615909	-0.00434932117780369	-0.00198241958590553	-0.000606668086777732	-0.000348941632935976	-0.000697796171169352	-0.00110898388842098	-0.00154909005607391	-0.00175586344041449
-0.00297785270545545	-0.0022461098126031	-0.00150131003849194	-0.00205265317422391	-0.00293333936375918	-0.00309046785919998	-0.00197256482598426	-0.000930644766982519	-0.000213405867370589	-0.000435603927935479	-0.000181863504530855	-0.00232760831151315	-0.00403795154096418	-0.00436964688982828	-0.00471183692325052	-0.00468639879760443	-0.00275313883435156	-0.00179013514911032	-0.0018284544336524	-0.00199684335436448	-0.00207707778778651	-0.00219976816346676	-0.00246467868119622	-0.00320613552897476	-0.00114564411539813	-0.00111120531432308	-0.00118462189039701	-0.00211934222389617	-0.00123691323188966	-0.00100543606537326	-6.10626410425518e-05	-0.00073787182769634	-0.000600086304901207	-0.000303100806727671	5.13705449563115e-06	-0.00126091310264252	-0.002020427339396	-0.00271377833093665	-0.00254299884799975	-0.00304272116925191	-0.00230651935692858	7.16634971090749e-06	0.00107244226694169	0.00166225786942409	0.000389190116239173	-0.000351765795058916	-0.00222731949956308	-0.00154018044968207	-0.0012057663153365	-0.000280992889543676
0.00111474022940199	0.00281720590197648	0.00273828870496097	0.00187376684369572	0.00168210342506024	0.00128362787232242	0.00210134206533859	0.000825672826317298	0.000747462407923218	0.000887124554711154	0.00288485560508287	0.0015237263072599	-0.000120963186666091	-0.000452381921846327	-0.00105846921640748	-0.00115164519022241	-0.000153970489216643	0.000192381467334151	-0.000827702746070856	-0.00156918043071762	-0.0017868866983873	-0.00183005955382002	-0.0022161150556326	0.00173968097214612	0.00518739477952372	0.000944985131192366	-0.000408930352010059	-0.00108767526668885	3.93995086695945e-05	0.000287612597926943	0.0011786670314058	0.000849378880195368	0.00157369802839925	0.0031734581529671	0.00415141737262852	0.00226265258268547	0.000559161957621658	-0.000807516334471835	-0.00122508839433774	-0.00168860398857166	-0.000821117898279116	0.0021249022043629	0.00165119945389979	0.00220504227572775	0.000592526779952041	-8.61084430934906e-05	-0.00202824207339874	-0.00146833810751878	-0.000664449290120606	0.00078243507567919
[truncated: 188 more columns]
