# Supplementary material for: Performance Comparison of Centered and Tilted Blunt and Lighthouse Tip Cannulae for Drainage in Extracorporeal Life Support
Source: Cardiovasc Eng Technol. 2025 Feb 10;16(2):238–50. doi: 10.1007/s13239-024-00770-x (PMC11933157; doi:10.1007/s13239-024-00770-x)
Supplement: Supplementary file 2 — Supplementary file2 (ZIP 41,511 KB) [file 13239_2024_770_MOESM2_ESM.zip › avg_velocity/rc_1.32_mm/Lighthouse_0_Qc_2.6_Lmin_Qo_1.3_Lmin_rc_1.32_mm/U_ms.csv]

-0.00212298836356596	-0.00357915112561464	-0.00275921329242427	-0.00169711312398256	-0.000778850509806649	-0.00115746994653368	-0.00166127302932549	-0.0028763776965862	-0.00593719699174207	-0.0020459282879159	0.00412723874198574	0.00968746757622524	0.00455450414701446	0.00647613239698588	0.00691201512448923	0.00479697829719842	0.00312223829206599	0.00410748320502688	0.00272310507212638	0.00173135065340135	-0.00066074501161414	-0.000424799330447668	-0.000639780283371997	0.00169275611780438	0.000480769571481934	0.00315721113015058	0.00411274073863524	0.00405041567861468	0.000240447069240805	-0.000676217351464824	-0.00181363777383623	-0.000291837372317402	0.00104389110182793	0.00317981203514596	0.00306667868495385	0.00184370196810873	0.000403096738610375	-0.000272600400851487	-6.47730797675428e-05	0.000612038945696634	0.00020627613831363	-0.000760235635248397	-0.000971667166772743	-0.00797608852164111	-0.00702641288082661	-0.00592652982106496	0.00385233166575631	0.00179989214040194	-0.000461129602493832	-0.000963663424774608
-0.00434051297371879	-0.00676439119332066	-0.00806236309191831	-0.00759872222098213	-0.00673845763848624	-0.00614577097673336	-0.00637241115101176	-0.00645051993999409	-0.00616937420889929	-0.00466725976509679	0.00275790576474926	0.00599024816922223	0.00606892687777735	0.00770303158330358	0.0077648734777967	0.00574620029611349	0.00358913493785599	0.0034688406884689	0.00171174616954305	0.000493533430732842	-0.00122419638333872	-0.000802054434903901	-0.00121171277144897	-0.000558762877657803	-0.00146390229596433	0.000556391960000852	0.0024574812748997	0.00318803720435408	-0.000378039666482206	-0.00152285871003018	-0.00146890768643432	-0.000708013106519473	0.000895634115943597	0.00201115998611951	0.00159221890994567	0.000689041109614847	-0.000820735851177564	-0.000448177189457181	-0.000912216913252401	-0.000318795680924399	-0.000514141888271733	-0.00189290451357439	-0.00310219248674531	-0.00539806005934907	-0.00463533626357484	-0.00456552537412271	-0.00125166062473244	-0.000855902125801761	-0.00206550969224577	-0.00269603888872477
-0.00353884231759076	-0.00816592743684247	-0.0111114591505459	-0.0136715437762784	-0.0162715087483834	-0.0170883289148452	-0.015149213564517	-0.0129226052437315	-0.00897334818856865	-0.00653832613363803	-0.00154043934918914	0.00154735588358621	0.00390317123961831	0.00410689971594045	0.00442100386527096	0.0034681718079661	0.00206477205575545	-5.73645227546272e-05	-0.00179616949479229	-0.00338268370171784	-0.00407369409409643	-0.0041313896789181	-0.00437164353872414	-0.00501869830209458	-0.0049609730800925	-0.00404671704934089	-0.00329107483639949	-0.00270416577831739	-0.00300491690168979	-0.00286917918315364	-0.00246868549172535	-0.00237571263479345	-0.00250690817155005	-0.00140027496006798	-0.00132690039838774	-0.00134158613226897	-0.00257847387164138	-0.00262190216323249	-0.00286884874562488	-0.00314824838122835	-0.00380081531949864	-0.00472632905026354	-0.00545658863630188	-0.00635599757518999	-0.00526964766390536	-0.00529024374423098	-0.00478477368359327	-0.00631744434428411	-0.00747745789331045	-0.00845144879671156
0.00520807253242409	-0.000726338819851955	-0.00566189835839629	-0.00992300974888364	-0.013198535853045	-0.0157193769059623	-0.0179214053586453	-0.0178616642122249	-0.0157935478675078	-0.0138624940573572	-0.0110467821645099	-0.00919558582215031	-0.00705887183876329	-0.00633236348515517	-0.00399936523791733	-0.00449341851160777	-0.00554606757057682	-0.00765834410897832	-0.0074530632575855	-0.00768268685124944	-0.00879027637278573	-0.0104494185910366	-0.0119357137071951	-0.012655510772397	-0.0125570700260072	-0.0122055631304554	-0.0110214094734432	-0.0100333090578927	-0.00864180795230397	-0.00829581697888167	-0.00755768874983139	-0.00740832570664503	-0.00654960702673217	-0.00652462401916692	-0.00606135707633459	-0.00610603705620044	-0.00647259924196939	-0.00633570766056434	-0.00655837452227616	-0.00712100261060111	-0.00841273389555427	-0.00908737099483045	-0.00908907660888569	-0.0069223720131913	-0.00619486053754571	-0.00773192544960698	-0.0127845813744164	-0.0150759312073981	-0.0161456763205934	-0.0175949457413259
0.0214018714298485	0.0154090573734722	0.00974711004559672	0.00428533365364575	-0.000740479218258325	-0.00546685999164707	-0.0107660123770743	-0.0146181025168432	-0.0168522232099374	-0.018085773445105	-0.0186549314786289	-0.0195307027789692	-0.019546682527788	-0.0193262448419306	-0.0150989461812761	-0.0144288565723549	-0.014174238275227	-0.0136189437425446	-0.0101906033114719	-0.00839171500280999	-0.0112612008342614	-0.0168609759720555	-0.0186142426390588	-0.0218483394283494	-0.0223044272468241	-0.0226106819151128	-0.0213523335641003	-0.0194152831076695	-0.0179597151615608	-0.0170804399459509	-0.0153946300848883	-0.0144274982015859	-0.0134929652295721	-0.0133081799078411	-0.0122715936328947	-0.0122831567321291	-0.0127799015954975	-0.0130155807123689	-0.0132207964414515	-0.0137411394839034	-0.0145819601456563	-0.0160325824298656	-0.0172362220220145	-0.0175289832000072	-0.0176285451629464	-0.0195510523937772	-0.0222485263011514	-0.0247291412689794	-0.0262805159996508	-0.027655097057257
0.0412193115447269	0.0362950340064128	0.0298290645789916	0.0227556843752199	0.01666041549457	0.00935616750331908	0.00153590236243259	-0.00579012202972564	-0.0129204623393246	-0.0185934635690158	-0.0236749845745914	-0.0277030493906293	-0.0299489023760569	-0.0319294516117406	-0.0332387964660532	-0.0330043818688795	-0.0302498918743373	-0.0232847606771626	-0.0159153291141625	-0.0137465309809738	-0.0191431498046787	-0.0288181055796271	-0.0313942584682862	-0.0359340035833353	-0.0358092067535736	-0.0357226724321462	-0.0340938093061139	-0.0317695234814986	-0.0298884349483877	-0.028137618685732	-0.0259781668247486	-0.0246485090614463	-0.0231739099576244	-0.0216370424564373	-0.0208970829675842	-0.0204725460283804	-0.0215327887347993	-0.0216342959073903	-0.0216903747896979	-0.022150344000059	-0.0230691805649184	-0.0247210456914653	-0.0267370472403075	-0.0280330225467856	-0.0290269752834962	-0.0307773836658758	-0.0329705651647121	-0.0351594532467229	-0.0376185374842943	-0.0391860200792972
0.0631756051692148	0.0581488255404343	0.0508530347627523	0.0426110326013442	0.0348296945343032	0.0255311871874521	0.0145123979927701	0.00473418102945851	-0.00598815233229156	-0.015643809618753	-0.024928140315589	-0.0330746998266425	-0.0383469584012348	-0.0421911697634386	-0.0445286118844522	-0.0456507064495889	-0.0431219822189504	-0.0356740803160776	-0.0276846146102019	-0.0235920177861742	-0.0320571942750385	-0.0438137012635653	-0.0477779755121099	-0.0515296660695474	-0.0502471390027279	-0.0494502353053856	-0.0474624487781196	-0.045176444197987	-0.0427746778699038	-0.0403841001451889	-0.0375139666675364	-0.0351202161747836	-0.0330475931050287	-0.0314344316095618	-0.0304944208122539	-0.0300538840538418	-0.0301879574346257	-0.0304717450762167	-0.0305731615772039	-0.0313585188107406	-0.0328946329484278	-0.0348643294971758	-0.0366573041947614	-0.0384911185011364	-0.0398539140387146	-0.0418890429241657	-0.0447915975184125	-0.0465312666243312	-0.0489148575824799	-0.0506227849842938
0.0836661793184351	0.0806638679336923	0.0725083344604156	0.0627860123109464	0.0529783978763692	0.0419265675972931	0.0301736229183653	0.0172907148609603	0.00229132468112161	-0.0115633213145989	-0.0246973411137686	-0.0365878836701251	-0.0451771725231794	-0.0514689301188039	-0.055808924044432	-0.0589500150465903	-0.0591082645314757	-0.0576618995544239	-0.056434461817388	-0.0579048345570856	-0.061413469178539	-0.0658090326471155	-0.0676218301898542	-0.067911515715512	-0.0661028200550622	-0.0637578503457162	-0.0603675312944237	-0.0575818978466772	-0.0543309261464892	-0.051356093708178	-0.0484847573697894	-0.0459470056085758	-0.0439938296871891	-0.0422132615561796	-0.0405865430378404	-0.0396841945391872	-0.0393608067134205	-0.0395618832298576	-0.0395825616924606	-0.0409099328791625	-0.0426447006086237	-0.0442782486802097	-0.0463511420614895	-0.0484434219343781	-0.0505656168504415	-0.0531325754284153	-0.0564094549070394	-0.0581160845182978	-0.0587731561944388	-0.0504061624041003
0.103438362891058	0.102937012057841	0.0938239033860928	0.0830917104384439	0.0713912100561122	0.058123510392054	0.0440802772545711	0.0289587957164315	0.0114897310317176	-0.00652586611226259	-0.0229530367130898	-0.0377426683859161	-0.0504745766556193	-0.0592609445826558	-0.0658874832856444	-0.0704441236374733	-0.0734056255899808	-0.0770747396386527	-0.0800033341579589	-0.0823072316463926	-0.0836295481041	-0.0852677911706287	-0.0842785454654165	-0.082419986185727	-0.0801540595462488	-0.0773852021336337	-0.0734347001749532	-0.0698760883250682	-0.0658754948758381	-0.0618351581663889	-0.058633838281798	-0.055903531942593	-0.0533920488293916	-0.051667701861866	-0.0498590732825057	-0.0483829432934077	-0.0483077058759652	-0.0482766491200298	-0.0485311156543546	-0.0499134028898546	-0.0516273966023552	-0.0537818408302083	-0.0558678413964669	-0.0584997855107775	-0.0614309539794593	-0.0645438353253931	-0.0672140622739202	-0.0693358556402549	-0.0692130459777624	-0.0551000091614059
0.122009373655817	0.123277382506956	0.113783264318853	0.103102105914564	0.0905662250531476	0.0755649269940138	0.0593858886615122	0.0413424706647778	0.0209783598121794	-0.000138353852634119	-0.0205497916770652	-0.038162046582113	-0.0538661783666078	-0.0662146276524168	-0.075749090701435	-0.0828888482534986	-0.0876811868273927	-0.0922195514573397	-0.0963110606763329	-0.099614412970212	-0.100517423905269	-0.10037620398967	-0.0987050250450603	-0.0956958652573701	-0.0924035781637718	-0.0885561804924043	-0.084410643601935	-0.0799586440719282	-0.0755302969422831	-0.0712582871316248	-0.0677145891424236	-0.0645370288232866	-0.0618443661885284	-0.0596033315443546	-0.05813263926816	-0.0564862908302216	-0.05564313161325	-0.0556053175801801	-0.05596904027425	-0.0582096011777469	-0.0601361520100894	-0.0629779060138803	-0.0658416081666066	-0.0686360651480143	-0.0721219504514652	-0.074944442559035	-0.0773373357310518	-0.0801358184294657	-0.0805578400123403	-0.0655061927838384
0.13903900539676	0.141268435807337	0.132536585246568	0.122511632368983	0.109341807562853	0.0927024151624662	0.0738371817717413	0.0533506504007777	0.0307625079588036	0.00532307027133624	-0.0176053468586937	-0.0373071020438301	-0.0567279678424494	-0.0729107102831289	-0.0849223366472045	-0.0942552203129142	-0.10206787849233	-0.107499462432555	-0.111474096408612	-0.113357143323455	-0.113747100826917	-0.111709185507133	-0.109530560235649	-0.104795335262059	-0.10027616624211	-0.0955971409138226	-0.0916622729936322	-0.087215709615183	-0.0823664338446616	-0.0779242118021573	-0.0745769478808309	-0.0713565590823489	-0.068500179754562	-0.0658810612152401	-0.0641027923503133	-0.0622707123583664	-0.0614919030680865	-0.0617206407825819	-0.0630133557721095	-0.0654672444189151	-0.0675470496221666	-0.0703540103142416	-0.0740300874538009	-0.076834781923546	-0.0806234359496859	-0.0843739013333377	-0.0874994591883269	-0.0905033792985264	-0.0919781047294102	-0.088467128713928
0.157308726544204	0.158853915138002	0.150943561541863	0.14093127444263	0.12688427775228	0.109574947363835	0.0892820784166155	0.0664178665191118	0.0392776585534079	0.0107458485340179	-0.0159402941236698	-0.0386235507940252	-0.0611252083950369	-0.07946296052621	-0.0932687260962793	-0.104988966430501	-0.11338885612847	-0.118123941830022	-0.12174296864636	-0.123175440542167	-0.122023271676592	-0.118106692082602	-0.113720751074092	-0.108651424945003	-0.103431533167483	-0.0983752770633437	-0.0940413489374168	-0.0893220625782837	-0.0848290274764064	-0.0806753426891477	-0.0775065724340973	-0.07491832680935	-0.0727862629109253	-0.0698714160122207	-0.0682360092579235	-0.0661416600909812	-0.0656776441564171	-0.0660915753851887	-0.0675192653049022	-0.0700451224222164	-0.0729143030247753	-0.0761832257721011	-0.0803541148574263	-0.0837948520327909	-0.0885162562012469	-0.0924003752759555	-0.0963059973741312	-0.0993906322160817	-0.101817119188874	-0.103605903632004
0.173376902432881	0.175844243662724	0.168643980699709	0.158403925651996	0.145218255287613	0.126511430042886	0.103697246387237	0.0782753857620273	0.0484971000631316	0.0171981901386357	-0.0131983433817009	-0.0409651261661826	-0.0663926959229564	-0.0868602626779223	-0.101802806190797	-0.114160801572674	-0.121990973423712	-0.126687783955835	-0.12903969203003	-0.128638865147427	-0.124421917499137	-0.118223615017552	-0.111287454306173	-0.105065415707709	-0.0994989046144762	-0.0945904646857448	-0.0909375513305038	-0.0874737328950386	-0.0838883443920232	-0.0801601454447273	-0.0773949229868692	-0.0754406228965704	-0.0734400632555314	-0.0711561275720192	-0.0695749939611322	-0.0681185534214876	-0.0682575409533756	-0.0688583179408434	-0.0710055847476252	-0.0734692214150817	-0.0768272623122707	-0.0812264546889382	-0.0861029582279483	-0.0901377099186232	-0.0952496679110511	-0.100107442341773	-0.10422401289111	-0.106879820641663	-0.110261415659598	-0.112244787212178
0.189814664322983	0.194730006705612	0.187581581413802	0.177713563509953	0.163669613430908	0.144291624144305	0.119543220979104	0.0905754448279621	0.0571432134688172	0.0225082662096465	-0.0123187765634884	-0.044141999862252	-0.071281323510133	-0.0935539800969863	-0.109543732940371	-0.122258831251158	-0.127607145530287	-0.130752010219865	-0.129396942236423	-0.126858257642117	-0.119236969745776	-0.111270842922044	-0.103199189766366	-0.0966340902726174	-0.0900960334001441	-0.0859063369405287	-0.0833730321190062	-0.0810087439359481	-0.0792455031654349	-0.0770192804686518	-0.0748487408672328	-0.0735207869295352	-0.0717096562794783	-0.070630242121337	-0.0686927637994051	-0.0674259701578273	-0.0674659008079199	-0.0684597777483932	-0.0712651054431824	-0.0748167789849945	-0.0788675919267344	-0.0843520984747176	-0.089823600886539	-0.0933452647960142	-0.0970548525024289	-0.102549603806104	-0.109098154625045	-0.114222843149089	-0.119027749959811	-0.121738947386286
0.205857068156748	0.213499547715833	0.208230897382792	0.199491686297682	0.185220467588515	0.16374037529345	0.136582816376736	0.103747595812098	0.0667102055092241	0.0270771653963587	-0.0128913198216197	-0.0480799273103344	-0.0771073529710981	-0.100934673958872	-0.116508391787886	-0.127798555954141	-0.130805115618624	-0.129551156522675	-0.123610300304348	-0.115824919544214	-0.10600407437963	-0.0964341001689144	-0.0870244969996366	-0.0790284606116331	-0.0740009234179134	-0.0712115088734513	-0.0693217126869193	-0.0673936640414416	-0.0670973637753187	-0.0676298246205543	-0.0674936976443383	-0.0670300016720925	-0.0663056853059227	-0.0658498740443557	-0.0652156692697434	-0.0642187934099796	-0.0646778441232408	-0.0658668813573693	-0.0694372993370456	-0.0742878007355626	-0.0797511752358194	-0.0863621583650369	-0.0930349098067823	-0.0981120131691896	-0.103459726812817	-0.110148341810872	-0.117847077763078	-0.123308365283493	-0.127885810141105	-0.130179437154225
0.224939845491965	0.234180391058744	0.232067761826541	0.225041047407276	0.210475488886049	0.188344040632448	0.157085798369997	0.119981324649912	0.0750751252646957	0.0271661652813813	-0.0150662595507466	-0.0535041188463778	-0.0839734134046945	-0.108546990561471	-0.121506420910288	-0.128657391536265	-0.126790414871516	-0.120033616672719	-0.108732320452199	-0.0958171912156148	-0.083821308439722	-0.0724134283736117	-0.0627060443282669	-0.0539101064591553	-0.0504641587608821	-0.0491401458868651	-0.0487898068495175	-0.048596746792949	-0.0493897817878872	-0.0515360114920713	-0.0530262161043389	-0.0544404963638272	-0.0565004045438103	-0.057764457597843	-0.057850363065994	-0.0573646366476995	-0.0585403477394043	-0.0598917850546935	-0.0640518782292906	-0.0707059929944138	-0.0782273195355821	-0.0871051134801601	-0.095701903236729	-0.102375792927886	-0.110364401625295	-0.119086048451182	-0.127215275179611	-0.13295518575066	-0.137761785741448	-0.139126183021009
0.243817289883619	0.258690563073314	0.262084405797996	0.257158805970194	0.241911001656546	0.217424597979354	0.180559683660892	0.136812017896072	0.0818102764555627	0.0273178013032663	-0.0207345243956398	-0.0621778159505982	-0.0941708626777371	-0.117250631494404	-0.126000730183817	-0.126716193066877	-0.118912762582556	-0.104854046857117	-0.088687539800132	-0.0713712288621158	-0.0544851646761824	-0.0416283787273974	-0.0321964338932887	-0.025422298710428	-0.0212232033470627	-0.0190400543744539	-0.0192191556029282	-0.0205698212727786	-0.0216191619253493	-0.0253533569511632	-0.029860756944572	-0.0343982459434561	-0.0388411921948775	-0.0419078183902275	-0.0446777431671589	-0.0463786358832874	-0.0485789529023538	-0.0510848713794397	-0.0565787715509851	-0.0645396782282423	-0.074328040532106	-0.0865569682643263	-0.0979395829747906	-0.10805149960065	-0.121330770993926	-0.131938522871531	-0.139817051728362	-0.145272656092326	-0.149148016642132	-0.15033323587501
0.266952265783924	0.288540287549089	0.29877057348379	0.299319929281925	0.285557452731409	0.255844958961328	0.212689953031502	0.15751891467678	0.0906671537613465	0.0268739519370166	-0.0290071345822258	-0.0747221390650525	-0.110584784947933	-0.130047692108943	-0.133120122677945	-0.125917607431158	-0.108820885459858	-0.0854336662111927	-0.0613448799711358	-0.0382399710187489	-0.0198519181199248	-0.00518174895343098	0.00526853195464803	0.0115562367510152	0.015408737212437	0.0171026967019634	0.0155528291525014	0.0145543463557315	0.0117792205942946	0.00705301111472442	0.000709962829879679	-0.00612240081089997	-0.0118369455324156	-0.0167854335528251	-0.0232127955848382	-0.0281053766980731	-0.0317831392109697	-0.0360417427963634	-0.0433509811891655	-0.0547556891117758	-0.0686076343484607	-0.0843588616565775	-0.0993193773373393	-0.11329673661794	-0.130033173808098	-0.142096804651877	-0.15207126079873	-0.159276746008941	-0.162664539512575	-0.163751680685478
0.289727401120137	0.321827169942932	0.34457206879747	0.354024918006711	0.342061589203739	0.303689114439244	0.247665111588093	0.17779185114399	0.0976051865830099	0.0249494546149418	-0.0381611850883256	-0.0897629315626751	-0.13012073509757	-0.150206101171344	-0.146469982596002	-0.12526498550513	-0.0952449945478436	-0.0607487146595259	-0.0281905272697667	-0.000604959037761941	0.0210376562021769	0.0348543434706623	0.0450609841020275	0.0505887880156669	0.0534866220372896	0.0541058546988292	0.0531171858966636	0.0520619042952726	0.0471556005997437	0.0405635294265913	0.0322180974230951	0.0242805246884509	0.0170474462980783	0.00934099065524132	0.0028967956983364	-0.00395194875839318	-0.00797971643614822	-0.013258457292313	-0.0219485021403422	-0.0386587154789155	-0.0586732474991991	-0.0807202561895558	-0.100658584745223	-0.119010566299896	-0.139281401791928	-0.155378782339868	-0.167818322606817	-0.177364873906603	-0.180706131018708	-0.180296542744004
0.308032139533048	0.356866686062614	0.402669679615249	0.431823650301986	0.42431173637602	0.363957750550512	0.284688384486925	0.195813714536072	0.102350418959355	0.0216721814500937	-0.0549046758706457	-0.119391441483743	-0.169630687429689	-0.189940619898368	-0.173235589177197	-0.130375416756945	-0.0772348324766732	-0.0284967161912068	0.0118250178731516	0.0397690755658347	0.0589663245800114	0.0697430073072305	0.0760775046125993	0.0791276323516969	0.0792891866660795	0.078255936844978	0.0755547345292091	0.0730583916150434	0.0683326229459497	0.061596722564634	0.0527842018982134	0.0443825791065043	0.0367548571883677	0.0297984577745022	0.0242804108521544	0.0198926184282888	0.0207940083458395	0.0193126435052282	0.00982669975679233	-0.0161245399862635	-0.0469006112417103	-0.0765050531889639	-0.102396428609617	-0.126852065515354	-0.151339604148937	-0.171155798735759	-0.18724352377988	-0.199394452982513	-0.20321581209145	-0.199016587959646
0.306264664534906	0.370529925637202	0.436831257797729	0.48592314836499	0.487179609588411	0.411648196880094	0.307833653998849	0.205823054126871	0.0959062857465757	-0.0013721310790801	-0.0853277243341837	-0.15191324389758	-0.200877662567277	-0.217111133130122	-0.178211020119861	-0.118868467886036	-0.0573399847589775	-0.00947191045834528	0.0278209978174432	0.0551301636298484	0.0691026761810916	0.0763459226224994	0.0773904594401374	0.076577659511778	0.0748440546158264	0.0728782316522362	0.0715279383207559	0.0685163710231424	0.0634159266494842	0.0568653762008969	0.0492851601848115	0.0434390821932678	0.0379552060315187	0.0343920185586681	0.0331758983069922	0.0324612603254546	0.0375897489378563	0.045089195915748	0.0430990553901349	0.0106314071451649	-0.035232756696203	-0.0770499955453694	-0.107868432724397	-0.136260709053169	-0.164252447007637	-0.188142025832402	-0.207713401979425	-0.222257994494944	-0.220763264932477	-0.20627435326966
0.295230350595933	0.366767935080823	0.434228881369755	0.493492969565867	0.496189276637008	0.406057846763106	0.300580856607007	0.188509785996153	0.0676595084993994	-0.0368477300907859	-0.110565058452005	-0.162721864547477	-0.20731590147289	-0.209099950354477	-0.151598221875687	-0.0888633126369831	-0.0372613411301341	0.00351523471365684	0.0340464113924097	0.0604085997964948	0.0681409667095045	0.0734370763444093	0.0703739591457995	0.0676805158949619	0.0637768410503813	0.0604749275507692	0.0603215142632548	0.0560939751269728	0.050755104803515	0.0458361480191165	0.0399188956858811	0.0364118971844048	0.0322043489792386	0.03221151876391	0.0334239941533807	0.0334201318383001	0.0411211378168419	0.0550821226688159	0.0634053961959153	0.0278407772571856	-0.0321965267791644	-0.0808047485830616	-0.115692831911294	-0.146415803871425	-0.174175344424794	-0.198216830604941	-0.218619606395634	-0.234633684210336	-0.22699998600019	-0.202663425323856
0.24758165907922	0.300004332967671	0.316479985396784	0.314110024759592	0.299115633810004	0.265644946222104	0.214013965564863	0.117428298300379	0.00411139891813077	-0.0840334045367573	-0.127255777225458	-0.149827896342874	-0.166349396780385	-0.120793153023806	-0.0668713044500333	-0.0342766251747525	-0.0163820322950247	0.00429057188334349	0.0196211263557876	0.0421946292513256	0.0401705646293481	0.0408768424562438	0.0359849707049479	0.0347535604786006	0.0348784205570577	0.0336812780082954	0.0320281601431139	0.0272837071337719	0.022745121417272	0.0193493130435034	0.0162583300821591	0.0159575175553181	0.0151562325515808	0.017468800363079	0.0185251356457205	0.0179912840105014	0.0230116009738891	0.0388274522958402	0.0573859266752237	0.0358456292017929	-0.0296889175066138	-0.0836776334357389	-0.121407622133132	-0.150677418724934	-0.175969258286019	-0.19939357510879	-0.221342734660842	-0.231063142770796	-0.205137106213439	-0.163008491538827
0.167215418300012	0.18277829675611	0.133031533682337	0.0875151195993654	0.0798530911687177	0.0741331697687218	0.0114835366339061	-0.0875670334642415	-0.141987268784144	-0.163679556137175	-0.160843102022043	-0.136211910867855	-0.10939313677473	-0.044908134971301	0.00779316968934984	0.0176866508707043	0.0177955814188984	0.0245488070316027	0.0297007537561834	0.0354009424716439	0.0326692645895898	0.0295308651203333	0.0319775727691666	0.0318173415107516	0.0319337360011492	0.0285243347787211	0.0290070961163451	0.0258125903418726	0.0217436696506615	0.0127563981191285	0.00923247533984224	0.00524031210709425	0.00397599217649736	0.000549905079555481	-0.000684864424672302	-0.00391691008829578	-0.00956090284890842	-0.0129320847980842	-0.0207218867215105	0.000728193159183214	-0.0528340818122249	-0.0992006922676188	-0.135146683182013	-0.154849388005999	-0.154136583328207	-0.155403828823234	-0.155893684575114	-0.118952217220924	-0.0800262234009249	-0.0668224826742043
0.130361577584709	0.134583563638834	0.121631425938403	0.0841460236932245	0.0499936611125074	-0.0492812994878529	-0.18883221864739	-0.327297054232833	-0.349180742414538	-0.319995061676433	-0.259353434722952	-0.179673127691512	-0.129940917154637	-0.0844114163545096	-0.102970314994105	-0.142128006669739	-0.210337851577544	-0.242032057473595	-0.259068848978209	-0.233332655821374	-0.200488026190045	-0.148374418754792	-0.0959814638896574	-0.063308058582853	-0.0672820466727712	-0.0960508087032207	-0.125000911300941	-0.144828216310293	-0.145425104979177	-0.123300996952423	-0.0893650421107293	-0.044843067620449	-0.0170558478141875	-0.0228111338648772	-0.0442818550765341	-0.0605596330821588	-0.0527406196295471	-0.0384799771355727	-0.0234588362176726	-0.0207838425942405	-0.0727365206508295	-0.136545859494073	-0.174064642827966	-0.182111982793388	-0.160653692193031	-0.14487305781847	-0.137587552079199	-0.10848129935365	-0.123830350293871	-0.140071254707529
0.0200473208479869	0.0388753173074051	0.0435244460447856	0.00454283408140469	-0.130517943604068	-0.407642749121883	-0.599591182900571	-0.64582576746717	-0.598893015214286	-0.524738627381883	-0.450304923885888	-0.378945799370595	-0.345979905411594	-0.356645769554609	-0.467075604737294	-0.576584533493306	-0.6658040217334	-0.708762098932641	-0.719590229079801	-0.692645121281747	-0.661372679176201	-0.624035975124817	-0.612570732381179	-0.587899976102123	-0.563673093716638	-0.525773968753312	-0.483139102663891	-0.437860669518803	-0.390422965203012	-0.333453010463793	-0.26415520791283	-0.210249161889332	-0.188645450416606	-0.176001167366384	-0.161367691101575	-0.137417186466428	-0.115411344415817	-0.12311129594663	-0.158385539472002	-0.27675775025907	-0.341426181029016	-0.332098640118002	-0.307456897872094	-0.287625378393232	-0.259537351539034	-0.253965912214197	-0.257029738490865	-0.296649548924084	-0.295617220751162	-0.289195399935079
-0.148415709933149	-0.140673859945661	-0.164068988489104	-0.295529301033491	-0.628897241036818	-0.88657300434226	-0.931157238599923	-0.87260753039426	-0.790457539830527	-0.704680798132566	-0.62075781545626	-0.578695235286812	-0.587848866869663	-0.674497167754669	-0.760800072027982	-0.814876913516917	-0.84141364404839	-0.852076446534404	-0.846819154423653	-0.834383126645181	-0.807295620598116	-0.781352087260058	-0.755670506285756	-0.720721280914955	-0.683290986508605	-0.633246793492505	-0.584326507110986	-0.53974984784979	-0.499169346822419	-0.461695942355122	-0.431395122790248	-0.386875411825428	-0.35595485227521	-0.314163484158005	-0.27735270407996	-0.252158118812852	-0.259683151619694	-0.320395896990302	-0.428232048352741	-0.478566594525925	-0.454541124772027	-0.416872925422747	-0.386281521224191	-0.357401425223511	-0.333415593211251	-0.324491684438486	-0.329506722548799	-0.360760347883594	-0.366462732248558	-0.361065860855894
-0.404445001170458	-0.464953755957382	-0.582991682088245	-0.871494234949016	-1.1078419192024	-1.12495296887681	-1.0617732062414	-0.978500844555625	-0.891462218597991	-0.806883552508987	-0.741886862032057	-0.728033448562643	-0.759159437888244	-0.810607683242284	-0.860914203998037	-0.89015008915457	-0.912565553829491	-0.920594408937871	-0.915367113542869	-0.898176089810721	-0.8712149176673	-0.838153134342744	-0.798308682399697	-0.75342617828088	-0.700294660422884	-0.651447454729395	-0.613607535228969	-0.591047746796728	-0.575510156009326	-0.561079890194719	-0.558805128694727	-0.542401656000392	-0.513883304468766	-0.475914823365023	-0.451985377167248	-0.464440158552941	-0.522209549662575	-0.588327929208968	-0.582623681306926	-0.537971133717455	-0.492314415206845	-0.452240244598376	-0.420206900219737	-0.383649216637738	-0.35621368918651	-0.346386212646032	-0.35061076955523	-0.374565723741773	-0.393038962186435	-0.396995763039537
-0.831813236285783	-0.916743998408655	-1.09435867369054	-1.31644485378583	-1.32659852241414	-1.2732969242722	-1.18190384317657	-1.0816476673262	-0.992790996256445	-0.921095775214219	-0.875781727801839	-0.861168066660618	-0.875485387622043	-0.9058051264955	-0.933664967868989	-0.944428504178866	-0.960326833701582	-0.962376522249344	-0.952036694286693	-0.933550719945061	-0.904633797987656	-0.868229006970181	-0.830550934579042	-0.786882443150678	-0.73721511924599	-0.687946690385044	-0.651122231726268	-0.631844470018474	-0.610278432710631	-0.590900131552319	-0.590843122902834	-0.587307208108453	-0.584551614923807	-0.590038172881337	-0.618649934134427	-0.663495465813901	-0.692714207791953	-0.684580115257361	-0.633337467424012	-0.567695373349381	-0.520995751642958	-0.476448935489482	-0.43805209995627	-0.399218337155274	-0.372666595477089	-0.363926999534454	-0.367160627721314	-0.381046959042366	-0.394544700286529	-0.399702820515277
-1.38767105637022	-1.46976365036103	-1.54160768749285	-1.56241639346719	-1.46905846314831	-1.38395046401535	-1.28399735553053	-1.18172128257376	-1.09629611681122	-1.02766061931173	-0.994418999506809	-0.979691982225558	-0.994224800547904	-1.00677775739316	-1.01590337125175	-1.0158798601106	-1.01869525885427	-1.01699748164737	-1.00296135882149	-0.979763501113666	-0.955588455490969	-0.916045744081879	-0.872857054843587	-0.821524129916032	-0.761196303813382	-0.715925243683399	-0.68052332321319	-0.673603015810015	-0.656243386470758	-0.655558534508462	-0.667684275202047	-0.68943427940259	-0.701187472079992	-0.720754002377689	-0.737207290374712	-0.752991383839725	-0.740516856710969	-0.708479650301131	-0.642894361957821	-0.580490200359522	-0.532190574248896	-0.485519032010853	-0.44483769516116	-0.408854571698518	-0.389859566008623	-0.38677960677254	-0.389789914234493	-0.397943196871791	-0.408109182729311	-0.413038671102803
-1.75376944260711	-1.76291129982646	-1.76000446600944	-1.68468947222506	-1.55439934221755	-1.46470527942832	-1.3643290898598	-1.26801848855977	-1.1968145112206	-1.14394941560364	-1.10927096209914	-1.09083310650195	-1.09243811283327	-1.09463396945669	-1.09336334830384	-1.08774241079983	-1.07990933972852	-1.0703345663953	-1.05221193150834	-1.03033180858859	-1.0040539718014	-0.960492789023701	-0.911439911915288	-0.847813667683474	-0.814224107096606	-0.782705603663298	-0.76529475233403	-0.73102323446304	-0.691892461977206	-0.697292002021961	-0.737062496169733	-0.769217251415435	-0.78632089491744	-0.72258256624748	-0.648357495074031	-0.638800919452179	-0.655394442240822	-0.696157720074798	-0.630700494442268	-0.57481082804446	-0.530547143966092	-0.488945041068898	-0.460151682194261	-0.437338767884285	-0.43524162674733	-0.434481326898191	-0.436911550540316	-0.442160070982473	-0.455142052557104	-0.460778696177004
-1.9068878932905	-1.88831004127659	-1.83613701756839	-1.7263147534129	-1.60147439160102	-1.52588312302995	-1.43340001340737	-1.34734462779352	-1.2889237631986	-1.24196939266655	-1.21039232712993	-1.18147937175711	-1.17061258677802	-1.15777792418955	-1.1567823662759	-1.1417362221381	-1.12807205149048	-1.11017553085979	-1.08502987688981	-1.04672476192911	-1.01416637255799	-0.964961334247766	-0.915855727996522	-0.858393528476156	-0.828154896771597	-0.806645354515661	-0.798218868372246	-0.761782937308139	-0.706925141239914	-0.706975016924098	-0.736432994395508	-0.82388991273276	-0.827356168655984	-0.731470831910642	-0.64411556359492	-0.610971715513947	-0.615148736486479	-0.667419959670586	-0.616851656311937	-0.577850283133977	-0.542694066642079	-0.514195083973049	-0.497188038233346	-0.485639280640558	-0.486391580352988	-0.485880691202043	-0.487370481319606	-0.490008755867522	-0.496160214060204	-0.496242487696289
-1.93445367086947	-1.89712143502046	-1.84797080895536	-1.74108639148482	-1.63336608907859	-1.56894740776208	-1.49342869844635	-1.41546296665772	-1.35904991974712	-1.31756835674158	-1.27882903721613	-1.24731469621693	-1.22729779361965	-1.20818548998795	-1.200747989316	-1.17996664067346	-1.16016987743145	-1.13173524508654	-1.09936120584752	-1.03480868540886	-0.988323302334838	-0.924695821318504	-0.908594014440635	-0.866729652900432	-0.831261685519458	-0.814335193210302	-0.808655660048244	-0.775772559539898	-0.720701186196933	-0.712680079366004	-0.722517470764018	-0.801774445420276	-0.79288540510254	-0.698848143938523	-0.629751963920787	-0.595203550046237	-0.606182299921164	-0.661213126109586	-0.619043794973779	-0.591629791155783	-0.570680756396816	-0.554206865307607	-0.543063350650856	-0.532934262146145	-0.529339039294255	-0.524205553353605	-0.520268871745848	-0.516902171852446	-0.514413081332334	-0.510771891185234
-1.92334014906768	-1.89494437921369	-1.84234073882801	-1.73976279449652	-1.65615224774262	-1.60515642558673	-1.53404713199874	-1.46349542709964	-1.40587404179795	-1.3593895868162	-1.3198869213413	-1.2903360656305	-1.26608124353127	-1.23913348700958	-1.22531786798544	-1.20357608631401	-1.17867153353197	-1.14357444457763	-1.10298894559747	-1.04068338491124	-0.978107157678575	-0.902536157503953	-0.897115876344053	-0.846036108095322	-0.804902626648331	-0.78563793928048	-0.799563970683445	-0.774907803022567	-0.716355553826119	-0.703551868733996	-0.701949351954214	-0.760581911664203	-0.761179382771816	-0.737103762480112	-0.706972868597564	-0.681879702357984	-0.666787248734774	-0.65392192398501	-0.626885341938027	-0.611036065781295	-0.595453142570235	-0.579086079691415	-0.564523634805805	-0.550589548108046	-0.542183374816843	-0.53518162517998	-0.528266911084905	-0.522967004768217	-0.517568517325964	-0.511471480065162
-1.92211909757526	-1.89553477870269	-1.84352905855281	-1.74136968432176	-1.66987796817115	-1.62302762272294	-1.5581358721649	-1.48900187956189	-1.43261850900729	-1.38463429488594	-1.3435917464119	-1.31314993085679	-1.28307365790031	-1.25310739106051	-1.23512742831099	-1.21465525882242	-1.18680998236304	-1.15144446628621	-1.11484167724345	-1.05972228627447	-0.975304732582237	-0.904065392040166	-0.90762410603045	-0.851023701438482	-0.809061437333559	-0.78842066595672	-0.794014751068145	-0.778075714707804	-0.765948722780155	-0.732206129590244	-0.716143099329271	-0.715913225948682	-0.735270132582859	-0.729340653124252	-0.713287772178166	-0.694400782371758	-0.67229304159144	-0.650114192216278	-0.627275662298233	-0.613754430409125	-0.596539701361189	-0.578703915091502	-0.560313590349503	-0.547109104293116	-0.539104469460728	-0.53275269064165	-0.525544551512775	-0.519694879218239	-0.514521587222884	-0.507205103249174
-1.92167836028328	-1.89369526437733	-1.83983617156789	-1.74086919591914	-1.67439182095089	-1.6306150369402	-1.56075838824926	-1.49574862777577	-1.43741412893372	-1.38897850603472	-1.34869263656395	-1.32002318827086	-1.29006445506606	-1.25585280759252	-1.23900090105189	-1.21665774777577	-1.18811786778493	-1.15686275150693	-1.12276185545134	-1.08589215753867	-1.0054006271406	-0.93366719003298	-0.910279131717128	-0.85106928623238	-0.815210674355831	-0.786948569633299	-0.781206456117005	-0.763370319140682	-0.757102773219454	-0.734582273298396	-0.705692079138191	-0.703839593975918	-0.7208770009914	-0.726608487704903	-0.712169537600285	-0.694410709720059	-0.674599417560057	-0.649968534019361	-0.627460238172535	-0.612986453707002	-0.593355362104794	-0.574861529254705	-0.556744463091746	-0.543357329394624	-0.535836416354574	-0.528780286011777	-0.521126411212314	-0.514235185945348	-0.504122699116035	-0.48401894603901
-1.92513837593352	-1.89884111975292	-1.83847288846463	-1.73519455204021	-1.67174976272295	-1.61884107847838	-1.55082523565798	-1.4853665690453	-1.42395303394959	-1.37528365659038	-1.33777795193981	-1.31032255815286	-1.28061826695506	-1.25119001730727	-1.23720978208465	-1.2140244354684	-1.18592088886622	-1.15437374013284	-1.1209460194163	-1.08982173011229	-1.02136637798413	-0.95195411292356	-0.922342231902084	-0.891349401150618	-0.856198634095909	-0.822238475329772	-0.781769520331766	-0.728902918044584	-0.693230964252978	-0.661398646967088	-0.680015195486658	-0.690355941548976	-0.712433410362491	-0.732449068538853	-0.716841802500357	-0.698835766838798	-0.680445169060018	-0.654562874681516	-0.63007993994545	-0.614738076986675	-0.595231402608501	-0.578106463997505	-0.559060961434937	-0.544467429815556	-0.536081753303091	-0.528816829279766	-0.521137297141721	-0.511172240778647	-0.491787152365364	-0.454679986913661
-1.9425972141161	-1.9121225929843	-1.84082602387011	-1.72557431249019	-1.65779961730066	-1.59450569457412	-1.52018803500382	-1.45536596520416	-1.39381789002724	-1.34476938164929	-1.31069970251532	-1.28421199383903	-1.25785823937027	-1.2317803399417	-1.21964553512527	-1.19978811371592	-1.17547933781106	-1.14612838102138	-1.10916272864923	-1.07329793912385	-1.02555034030226	-0.961534025781043	-0.916011004849499	-0.889518373392127	-0.859554601696322	-0.827945369883122	-0.792205151133036	-0.741232334469393	-0.698058908350628	-0.67300537951203	-0.691318506297356	-0.712689348280625	-0.737131059458798	-0.752531279274885	-0.735531089886799	-0.712182950439979	-0.689483573300974	-0.66070494098231	-0.630378781372688	-0.612087749616345	-0.593924883364107	-0.577266524474107	-0.558943497706608	-0.544507153147325	-0.536520746912566	-0.529018416725294	-0.521602381235468	-0.510575237166331	-0.48484792769755	-0.397248193635831
-1.95170605108792	-1.93080224601606	-1.84379691694803	-1.72102005395705	-1.6431953929897	-1.56193639718765	-1.48047621216839	-1.40589910190761	-1.34046117042018	-1.29121878895037	-1.25937146054615	-1.23497960339204	-1.21447092822133	-1.1956703244369	-1.18376423916658	-1.16895100210409	-1.14536961850162	-1.11654132525478	-1.08705952826224	-1.05332154771338	-1.01225896791195	-0.962326632796929	-0.907190842077136	-0.874882931109187	-0.853187727133977	-0.825738358523349	-0.793622647452421	-0.729420225575482	-0.679515939269683	-0.664026245998224	-0.716048630334103	-0.760963655041431	-0.782887094772682	-0.78124787143654	-0.761542153981809	-0.733323983341712	-0.705952098925004	-0.664875324220012	-0.624551839915499	-0.600555232261617	-0.577914896360332	-0.555621322368206	-0.540361852474269	-0.5313938806803	-0.526948456999054	-0.520618646825124	-0.514621530892266	-0.505660766923028	-0.478246491885088	-0.381224776248515
-1.91574196846333	-1.90788791719227	-1.82294565709247	-1.69871174724873	-1.61575400577962	-1.52263817846487	-1.42415780466675	-1.33962784773797	-1.27163503346096	-1.22118276781102	-1.19081807319566	-1.17434558870861	-1.1536918397101	-1.13985726032817	-1.12855597503708	-1.11945457662849	-1.10664914010391	-1.08198853487142	-1.05452754050901	-1.02266491892226	-0.984034041726399	-0.942963320699388	-0.888446226049195	-0.848054630337458	-0.82541489169349	-0.8052073801253	-0.7866119563861	-0.746331060851785	-0.708333992530036	-0.701779196214697	-0.736780304564117	-0.781438894845373	-0.801191405547197	-0.804057191670626	-0.791472218154094	-0.764678405181307	-0.730359384956778	-0.677436274303665	-0.624967212890901	-0.59221856153667	-0.554140257589852	-0.522531607647617	-0.502024708748952	-0.495175727762542	-0.493738067685265	-0.491372837953966	-0.493268538156396	-0.489682028777488	-0.47645042262869	-0.39749871828322
-1.69288482012754	-1.75978570657151	-1.72104980554152	-1.63889981168477	-1.56476393891435	-1.46691681701576	-1.35693403615947	-1.2642098297775	-1.19590744141123	-1.14639025912186	-1.11543602875394	-1.10090882795475	-1.08067751046333	-1.07472915683323	-1.06898386035756	-1.06226644420875	-1.05567216628635	-1.03986105115048	-1.01702439782803	-0.988931798814222	-0.952662990022021	-0.915229784841442	-0.864891436166912	-0.814389584306283	-0.785459920518792	-0.758817129220935	-0.725617395041266	-0.669478155536922	-0.633242035078539	-0.629720651728693	-0.666093305567387	-0.706114321977948	-0.738691711393417	-0.763666748544289	-0.773544377354247	-0.771746921480919	-0.747008524185516	-0.693605561577988	-0.63619538550058	-0.595486167899231	-0.54485741604778	-0.502139562020805	-0.467508703670559	-0.450113199801875	-0.441465613820079	-0.441064667196453	-0.445315644715183	-0.434535419550037	-0.434738780599131	-0.410952587841998
-1.29523249639772	-1.3855358604123	-1.46034486838097	-1.49971144304611	-1.4553863243006	-1.36475002616547	-1.26209247284726	-1.17350535119528	-1.10776638765581	-1.06280534035325	-1.02619492464767	-1.0120596542116	-0.996901832493968	-1.00231196697908	-1.00093060530932	-1.00878135666203	-1.00779177716949	-0.999064085210442	-0.977602683075186	-0.954470925165169	-0.921766114638454	-0.884150255458204	-0.841707881720053	-0.789696745943217	-0.74424935807412	-0.687891890273264	-0.637598920380163	-0.594812308179792	-0.56763013291626	-0.556992011161282	-0.563336436950477	-0.588694007292402	-0.616903629536339	-0.659984297128357	-0.69114675650903	-0.720420950304566	-0.721990576371737	-0.693398640603895	-0.645224843997086	-0.603251761753552	-0.551192942450301	-0.503698507404561	-0.45268097638306	-0.418322226609768	-0.40280139834476	-0.397225686269637	-0.402258438471586	-0.384369891491498	-0.393483515180227	-0.406386108343705
-0.792096858806191	-0.880935813229389	-1.03246952660243	-1.23457100418726	-1.27854736528314	-1.22267034203836	-1.13299127384559	-1.04510833165703	-0.975054829094951	-0.931335882041832	-0.905459766419298	-0.906762548483375	-0.910259098061917	-0.931722174754642	-0.945892399406194	-0.962401778691127	-0.968623889026327	-0.965513454252349	-0.94625681383319	-0.925229377348398	-0.894612099891339	-0.857443207204695	-0.816703640789946	-0.765735679372095	-0.718414878886061	-0.655675494631829	-0.596547744221995	-0.556124419296914	-0.530187174179352	-0.510835591563722	-0.503468660055863	-0.502976314865993	-0.501650263981612	-0.509840535523356	-0.530766885462092	-0.583174074292823	-0.625147075715425	-0.645607612639072	-0.619396773593799	-0.586709045267916	-0.541197319366741	-0.492742238097456	-0.440980260052424	-0.400477369148604	-0.377050719448234	-0.365756350237321	-0.371487190156266	-0.357192249552659	-0.372048306209015	-0.386525167803064
-0.450209746124931	-0.478767005398103	-0.565968340696905	-0.786875896371337	-0.979148578646321	-1.03417356111518	-0.98292315089549	-0.912595534733069	-0.838772444191538	-0.785860394877924	-0.752559525977585	-0.774684178346232	-0.815167994034001	-0.85254974923971	-0.891930539446563	-0.921075733070965	-0.933462186788856	-0.934689278645233	-0.925333938711918	-0.907237291799784	-0.877162786826027	-0.840876271209545	-0.804885491475297	-0.749948323461021	-0.699697921188979	-0.640596659434961	-0.586467033446391	-0.543033843800225	-0.52443428493627	-0.517090203211912	-0.520356368026562	-0.518273624910055	-0.500186513249735	-0.458600086377036	-0.399573670994327	-0.398209849794559	-0.434347197025081	-0.534498432786236	-0.560794205716805	-0.548031833463163	-0.511186053322842	-0.465203710827139	-0.41553573305925	-0.376771537379059	-0.351234612473222	-0.336034883129555	-0.353612522034983	-0.371756470823865	-0.388985505403808	-0.398706224249948
-0.20798893387782	-0.211397332943406	-0.204654980513849	-0.29148102246811	-0.480362022381505	-0.690887954571874	-0.757001629698474	-0.74093765320522	-0.679067210329039	-0.621782815694386	-0.563587595504224	-0.539984379320787	-0.611136080619656	-0.702889964976759	-0.763041695867252	-0.810956163880804	-0.831108962545465	-0.838632812732291	-0.8373788997954	-0.83906863663964	-0.827905844842259	-0.807350001417602	-0.773723210769351	-0.718443746095933	-0.660281192153644	-0.591597001959034	-0.540712484334907	-0.495750369781579	-0.472306505733756	-0.468672151612388	-0.474940020959284	-0.483018483455879	-0.455653317793647	-0.398761128886729	-0.320306517669884	-0.278693698973191	-0.241309698126528	-0.322172971567701	-0.417673203699158	-0.473404765646903	-0.455659090628117	-0.407815221642945	-0.375161881814417	-0.346199535228792	-0.318676925991554	-0.296590487502422	-0.314968574643838	-0.353219758708114	-0.35130636431411	-0.352047138853813
-0.0455209670238429	-0.02605393095507	-0.0037741793010346	-0.0147454480873444	-0.0817449082475862	-0.251365238958902	-0.390031412146173	-0.460617906411034	-0.441699225090688	-0.397586677034534	-0.344430749892553	-0.291257098921817	-0.293712513542756	-0.337813377481191	-0.387963568270477	-0.444856128578959	-0.489897433252534	-0.506167853856509	-0.521089533929894	-0.533282712920377	-0.566163250635872	-0.601335483497243	-0.609640343648546	-0.582759361454388	-0.541877946100436	-0.481108012270093	-0.447507306769147	-0.417137149658066	-0.389089619739855	-0.381093745305984	-0.370725230625023	-0.376821293833207	-0.340667104820704	-0.287574599144091	-0.216873281272946	-0.173759692309167	-0.132685454138031	-0.143028900930997	-0.184668486827583	-0.282308940519761	-0.300676680310879	-0.278848898383423	-0.282743019580699	-0.277445627229322	-0.254874648689143	-0.226733612984127	-0.233885616454487	-0.253032460800552	-0.23859284349033	-0.245939501406723
0.0708564610161542	0.0739845331771129	0.0703084294662885	0.0597413388350169	0.0616839294854059	0.0271667674498401	-0.0692404530455149	-0.159473512416347	-0.193527107304883	-0.189592134660977	-0.167792656666638	-0.1250868912027	-0.0860341619577156	-0.0424487239866542	-0.0254022256809158	-0.03376646659166	-0.047511766919944	-0.0471881535223041	-0.044059387953521	-0.0423025267564206	-0.0503415685952085	-0.06359748810459	-0.0828222803358655	-0.109690993191541	-0.128045632156615	-0.125591347495761	-0.114278824660201	-0.118181278475659	-0.112873417556779	-0.122648834402692	-0.107541091117079	-0.111608002271195	-0.106041079238188	-0.103406999486825	-0.0922158615999899	-0.0776873349627965	-0.0503314871846662	-0.0352140514906983	-0.018491771618257	-0.0376793071601052	-0.0835582180536587	-0.137247848020419	-0.171612690789216	-0.180236346451114	-0.158323226845971	-0.136839930584342	-0.122223435089669	-0.0614421297230169	-0.0529280884787346	-0.0689046127212203
0.137233042886173	0.140950898741384	0.124037619760326	0.105256028709725	0.11451579628744	0.145276471283155	0.117667936478989	0.0501213747915512	-0.0269795421138073	-0.0784159529783419	-0.0968752629985686	-0.107207603087846	-0.0825062412817648	-0.0218376197396802	0.00993640527183324	0.0149956321910398	0.0140763611746391	0.0213515703783165	0.021144948472898	0.0208589544794881	0.0221705702401677	0.0233449110948761	0.0281645011697138	0.0265432615554167	0.0330434693922878	0.022565879213474	0.0214477684928906	0.0201530387712449	0.0271895269875597	0.0255246352130847	0.0234282944787172	0.0164709658086605	0.0183723734109797	0.0180619281759657	0.0211676601766627	0.0186427372266816	0.014366928349638	0.00494693859770158	0.00725155572456768	0.0134844140797675	-0.0302268455316045	-0.0957306975175642	-0.138131404786627	-0.156185700622156	-0.15228191747696	-0.148258439099755	-0.136442588596979	-0.0476014723061233	-0.0240184534069275	-0.0158652985160957
0.241327837727451	0.293363997646214	0.328633356714439	0.344438472819428	0.327988907865448	0.296086070498496	0.251927433106671	0.153943912898364	0.054960718018747	-0.031867416564589	-0.0789860841844536	-0.121736544957834	-0.132300590709475	-0.121159140293695	-0.0891145664044311	-0.0650234888469605	-0.0383675473277581	-0.0153782467423971	-0.000374917571209405	0.00914288705459128	0.0149748289059442	0.0212119231636712	0.0299454086521167	0.0346078477197471	0.0391334553603645	0.0384259068251646	0.0366609520377173	0.0388456631509046	0.0426569009072371	0.0448546322242529	0.0467182431102456	0.0492094146203101	0.0527330815660044	0.0615610905547783	0.0721622670378296	0.0819056464891477	0.104982879793932	0.122903096741386	0.129550512112718	0.0779928002146936	0.0167562057572562	-0.0609533946199244	-0.113123914241886	-0.14127574389885	-0.156055763870701	-0.167730840463379	-0.172617489853927	-0.128722570054932	-0.0963534066430771	-0.0593696380617947
0.26848923465903	0.332237444489845	0.403065000994156	0.43560898150057	0.425327894315947	0.364284595337624	0.287707012246621	0.180706689242382	0.0710348406758051	-0.0220029817504317	-0.0799805616752638	-0.139097007800208	-0.165379521555891	-0.172601455571561	-0.138173068502071	-0.0999563085338333	-0.0517685012338638	-0.0147591487824102	0.00879764382382429	0.0236836603765599	0.0331546381721415	0.0422287108732779	0.0523814032914697	0.0588459060191176	0.0630162993629853	0.0637582341528801	0.06230012677733	0.0660287914030814	0.0686703976356405	0.0699896082076823	0.0730660137641496	0.0757869470895557	0.0809474570856613	0.0879329441430268	0.0974952947852316	0.107093612644022	0.128043213802437	0.141908342900369	0.133801823503937	0.0786049643803163	0.0279114154043719	-0.0427801417850271	-0.093929387590092	-0.124317716948417	-0.146955605681598	-0.164071101642778	-0.178837122219934	-0.171312237996427	-0.159148888742868	-0.130658467784018
0.27889791853532	0.344086361541144	0.406971470931442	0.429809703370548	0.412727869852578	0.353005487344233	0.281173895244875	0.180914982696131	0.0804089904815644	-0.0173623526384473	-0.0754153051364847	-0.137248499186745	-0.162483102652857	-0.17910384597102	-0.153784650327217	-0.117172989916835	-0.0634898591225694	-0.0197042992134506	0.0122496819910606	0.0323459135548057	0.0464265203123153	0.0576538943646326	0.0685860385526703	0.0754533093130741	0.0792118406938357	0.0822150010248239	0.0835394236527317	0.0872993945090751	0.0872751688393442	0.0882118927484364	0.0900257329294533	0.0923090849819385	0.0959388918400545	0.101221162955649	0.107138598051497	0.1128643857396	0.12616822530508	0.131025008565157	0.116459992796088	0.0710730673583525	0.0288423839944549	-0.0291612050827323	-0.0748010961757419	-0.103204312797138	-0.12722205289618	-0.146766800575975	-0.164862112196866	-0.16883148991678	-0.163965052373572	-0.149561175004776
0.270497358196786	0.314905478903575	0.350934173931261	0.362631806263461	0.348256282847622	0.303481686879438	0.241775577172348	0.159726944942378	0.0694833378863974	-0.0155011062544001	-0.0658872572027854	-0.122720567876477	-0.140954209560772	-0.15446888893614	-0.137071445279931	-0.109254477125441	-0.0626129429867772	-0.0212921294644824	0.0113824660703524	0.0368923434721602	0.0574133342823501	0.0730192215958052	0.0842666317730997	0.0916791131574904	0.0963494583404299	0.0998840950172121	0.102515748948325	0.105782563027297	0.10606039217622	0.106997326128893	0.107559686602563	0.108276254237071	0.108179991539561	0.108644679136662	0.108186094470902	0.107390410979427	0.106949003813363	0.101298303227693	0.0828437396416528	0.0504230791590627	0.021264379951033	-0.0202866444296299	-0.0575078511114741	-0.0830892544700277	-0.104300396847291	-0.122567159273	-0.141565959174914	-0.151430871107933	-0.152002124410625	-0.145250313689405
0.250962510697879	0.279720734127374	0.294561927851305	0.295634582404488	0.278308083657316	0.243834880032792	0.196000805085388	0.130394383473663	0.0586471994267537	-0.010876825226882	-0.0557572588025695	-0.104696653841325	-0.119538006368309	-0.130470202336249	-0.120998923882259	-0.104692249057968	-0.0712632347239152	-0.0371800882734867	-0.0073043789739621	0.0186802355556486	0.0407004962080834	0.0580337934235284	0.0723659108324382	0.0830234733854688	0.0906659250390477	0.0952953195873236	0.100345724818096	0.104703833022459	0.106241139375343	0.106521383528648	0.105501772402994	0.103592229479815	0.100148873019273	0.0964811276746394	0.0926535362413844	0.0864520383948311	0.0796419632479639	0.0709555416304048	0.0555220560096926	0.0346389843881948	0.014545535795434	-0.0147458884436112	-0.0432472573030977	-0.0648145991862545	-0.0837300693578444	-0.101445230372852	-0.116208752115555	-0.12460038575806	-0.125965867718681	-0.123322757768261
0.229246318403915	0.246997923073056	0.251810219619478	0.247372332582372	0.226853544490323	0.198752530220556	0.157282637053515	0.104842491025238	0.0467046730572336	-0.00926284794247491	-0.0495155747278249	-0.0897267374683634	-0.104294537656209	-0.116590857100449	-0.11226410225093	-0.102278236584484	-0.0808276762635205	-0.0548894661775317	-0.0306686357383537	-0.00656035368410006	0.0151185171103957	0.033722116254456	0.0494944938922379	0.0600915439940669	0.0697273106161951	0.0764333913099768	0.0851957745822839	0.0893774443623135	0.0913916255807728	0.0925354894497906	0.0913638544072003	0.0891862457704904	0.0846070679326902	0.0800606197617849	0.0735868135144162	0.0660580552515422	0.0563141481221497	0.0493254579498632	0.0384680470633198	0.0252776822149808	0.0107769406047544	-0.0113205118441323	-0.0324673549958572	-0.0501466964975835	-0.0654479905849155	-0.0808871086325353	-0.0941087488535974	-0.101905432933427	-0.104208645047869	-0.10458947586111
0.205747215790046	0.219340204147304	0.218965276782199	0.209551567330477	0.186830229182725	0.161350761628742	0.125848254385045	0.0829384878054349	0.0371579729753957	-0.00810777591068497	-0.0434348457229787	-0.0769371166661401	-0.0938323753046999	-0.105762808569086	-0.105571225687501	-0.101119732828372	-0.0882157343118132	-0.0700587401104666	-0.0504700361203498	-0.0299486630643415	-0.0100816624583961	0.00765076652919511	0.0226610843121755	0.0352703990664089	0.0462914576628885	0.054617100262418	0.0621766490575896	0.066951503313161	0.0704390995960189	0.0721701756796799	0.0716779254764052	0.069347985309266	0.0661218529160616	0.0621317159126136	0.057127194516027	0.050777234040165	0.0423049953291548	0.0377371282771221	0.0288437559631257	0.0198232865313129	0.00870270537458214	-0.0087140588560578	-0.0238307079724442	-0.0377509446537112	-0.0504506394657998	-0.0633226665901057	-0.0757468265230484	-0.0825566978433297	-0.0858777912259309	-0.0872217801840854
0.182536051073385	0.190087165422248	0.186146556263548	0.173374324849828	0.151853398737146	0.131359000142576	0.100425707676141	0.0644751950477911	0.0279575764483915	-0.00726814854287715	-0.0380438916318435	-0.0689011688184024	-0.0867439984321452	-0.0973106658251763	-0.099790444422689	-0.099110725739272	-0.0925683843638379	-0.0809746609229784	-0.0660250985933688	-0.0497631725617076	-0.0332773612509173	-0.0179043908918295	-0.00334970231750609	0.0091969165996824	0.0206393386860132	0.0291128200578812	0.0378198227100709	0.0432780184253196	0.0489098751295978	0.0510580352816195	0.0487340208756651	0.0476153626053347	0.0460898895780453	0.0472028172554049	0.0435681379766971	0.0399973821785851	0.0335013417721345	0.0307806549406343	0.023320039652559	0.0172424979504601	0.00792136182149578	-0.00575322061741822	-0.0169782579597435	-0.0286529879620616	-0.038170347150125	-0.0488983562022529	-0.0588902845740969	-0.0650783875222389	-0.0692681426884533	-0.0716402538948405
0.160356068956105	0.164763790311468	0.158373618711047	0.14472237495556	0.123413226794434	0.105371506292757	0.0797312227421962	0.0496736865020185	0.0204449190095992	-0.00589309039479768	-0.0320659169741545	-0.0620904384457103	-0.0791426119876172	-0.0873924141212141	-0.0908722179547305	-0.0928468917045613	-0.0941375009780981	-0.0892450665178078	-0.0802005700478268	-0.0675173339486452	-0.0542126090717588	-0.0400229723509153	-0.0292608247870748	-0.016676747113936	-0.00629869414363483	0.00334317671568708	0.0119535934434162	0.0188176977379409	0.0246202806122971	0.0288783181389	0.0292983004339467	0.0303913382702282	0.031315082740809	0.0339716364455668	0.0323453620307242	0.0317324726342125	0.0284978525953918	0.0276736452765474	0.0214559089236087	0.0169676448967924	0.00843920682436173	-0.0021138142652106	-0.0108429964861585	-0.0201044192606561	-0.028105312427406	-0.0366675857414357	-0.0443918350761511	-0.0506178520970409	-0.054586525280993	-0.057589980535992
0.138557310004048	0.141090446370562	0.133639669008262	0.118378931727429	0.0985894075654532	0.0829387386427204	0.0626854237206197	0.0384399234230499	0.0150263739241867	-0.00462371366287473	-0.0258623269243478	-0.0519391993848831	-0.0673785742596783	-0.079003890707755	-0.0844740276517812	-0.0891159230435259	-0.0938455360296423	-0.093228816566936	-0.0887683934348751	-0.0807841042713477	-0.0719345953250218	-0.0598241882670127	-0.0420118506278791	-0.0339774068954353	-0.0279492778107707	-0.0230921707275938	-0.0138889662764621	-0.00530381183846382	0.00189208983177024	0.00841526188458981	0.0117547720779486	0.0161474806968619	0.0198990351333415	0.0245176386536431	0.0253503919840452	0.0275922296709006	0.0261211889023434	0.0254816751548784	0.0210464795087331	0.0177341880848341	0.0107659723498479	0.00136511899032548	-0.00614072130082136	-0.0139686376602324	-0.0205360108139941	-0.0272967335829834	-0.0328940161317075	-0.0379889325466802	-0.0420506269892813	-0.0453989858681609
0.116419451631434	0.116086180260209	0.109137001076675	0.0938923090360163	0.0775874520155671	0.0640874868757371	0.047628395527034	0.0287804881341765	0.0113305523474171	-0.00318525460241516	-0.021352999151583	-0.0429258490082002	-0.0563795062523496	-0.0693626308172041	-0.0762094470687562	-0.0837895768985582	-0.0899385195078056	-0.0933969607821927	-0.0911445639130073	-0.0854641621885247	-0.0799445582354574	-0.0631657970225601	-0.0335542281566719	-0.0297827759588332	-0.0341130042631861	-0.0414063070506709	-0.031149923137238	-0.022231326630346	-0.0157385924160217	-0.00886365133189942	-0.0017764350785827	0.0053358751230091	0.0120083680342927	0.0183910390718557	0.0205332668766526	0.0243115260024195	0.0250011835597093	0.0265935599952431	0.0234160300229891	0.0205940912847277	0.0144865544850011	0.00537935715328079	-0.00106347256293401	-0.00823642560228868	-0.0138080911803125	-0.0200629442409381	-0.0241114647865164	-0.0287550961675872	-0.0323864477927621	-0.0351667494436208
0.0947327669545786	0.0904591151476056	0.0835987858179658	0.0710764027334493	0.0584410210002936	0.0473610870945608	0.0342561622914101	0.021268819736922	0.00911009896497862	-0.00106309840772533	-0.0097608680278562	-0.0184425962685948	-0.0290254679887344	-0.0560214457359201	-0.0657994332098002	-0.0750648277071306	-0.081974131881255	-0.0868885748719779	-0.0863776101519004	-0.08565688783323	-0.0838041788307569	-0.065971738042333	-0.0313967490134127	-0.0289525240462014	-0.0384945643343455	-0.0522821750306912	-0.0413881162376079	-0.0337647429511588	-0.0272170606094792	-0.0194038986263845	-0.0102039580691043	-0.00131283261675101	0.00689125462026615	0.0148767212087888	0.0194492981311304	0.0249166926707729	0.0273691909818047	0.0294342793378131	0.0279757581488732	0.0247650722623449	0.0175861631716987	0.00904230135985119	0.00262880649074491	-0.00373400590426607	-0.00883212180048264	-0.0140634121397868	-0.0181821382830129	-0.0213387640504622	-0.0242681306410288	-0.0269908165628019
0.0598873605416043	0.0554643508296918	0.0497545154107232	0.0406470473416565	0.0345526125318857	0.0280477382585045	0.0198949218106467	0.012758952083279	0.00615006731753359	0.000902753568506955	-0.00432975723215768	-0.00786070569810031	-0.0144163473543955	-0.0331041758194033	-0.0430354598489148	-0.0491754761027891	-0.0432946708870353	-0.0408637353848175	-0.0398732054585637	-0.0432573304243138	-0.0493061262756827	-0.0398919740263161	-0.027036891079881	-0.0241332855296418	-0.0303278831365697	-0.0388072080292856	-0.0308857151683024	-0.027093891553592	-0.0231371330555404	-0.0166533982959567	-0.00980861386616113	-0.00257101415926533	0.00533694365123784	0.0130770080269935	0.0175731353598583	0.0234915267373723	0.0251097849194511	0.0226568312348456	0.0211584141712403	0.0190051536989292	0.0165501892849284	0.00948631151632112	0.0036632541478882	-0.00181451638565025	-0.00361026164861868	-0.00677630641859519	-0.00777356716427069	-0.0118042959199735	-0.0139639024109586	-0.0174832614902826
0.0318333508399747	0.0265550346414553	0.024049187077853	0.0192833148751144	0.0176155858799886	0.0150762765770694	0.0110057345844716	0.00697930691038232	0.00392450052789003	0.00171752752044356	-0.00253664252444398	-0.00390753738676591	-0.0062774392605833	-0.0133782310742042	-0.0192349040170888	-0.0244596346604612	-0.0182322317039535	-0.0182462403247818	-0.0183736754881387	-0.0230805826468279	-0.0280301258246691	-0.0254801993141357	-0.0211422607440022	-0.0187628873496654	-0.0226165557544556	-0.0267666731222567	-0.0190398322659294	-0.014172914083735	-0.0114049287820582	-0.00651601697318588	-0.00423993153719427	-0.00142817944417614	0.00156050752433564	0.0059460032086597	0.0100327478818559	0.0172202844863061	0.0179826219767632	0.0160774945676448	0.0137551920495165	0.0114099439380359	0.0099454906857522	0.00581312860072496	0.00271743954468956	-0.000524847723546274	-0.00154767615817379	-0.00239360809802406	-0.00293086392110385	-0.00418666676762078	-0.00584334535266754	-0.00704106551417875
0.00841425850705938	0.00496409548763444	0.00595115019899168	0.00543956925834404	0.00781294648899845	0.00636957813180043	0.00462262656882606	0.00213354939112279	0.00159373304624046	0.00178968460151419	-0.000536262693654873	-0.00100555160495591	-0.00187031547480643	-0.00278712387997475	-0.00597217124923185	-0.00606979518470966	-0.00172457117676964	-0.00352691025817064	-0.00439148761817889	-0.0071937816182508	-0.00954011986130708	-0.00905084299964102	-0.00998002577927548	-0.00803544092136752	-0.00899319402808585	-0.0105147479073109	-0.00878762225540482	-0.00426747566271222	-0.00393995830464344	-0.00122823311492931	-0.00122904240299373	-1.12150610813204e-05	0.0025093248508304	0.00372659306064947	0.00617921031783633	0.0107341765947933	0.0101040067349327	0.00799253871811685	0.00625857167512462	0.00508518204899985	0.00510500659743915	0.00319993085466972	0.00109474117928835	-0.00131230522255777	-0.00131554873375071	-0.00108078411125662	-0.000617782142985569	-0.000358406453862817	-0.00141136534059721	-0.00164192085893417
[truncated: 188 more columns]
