# Supplementary material for: Performance Comparison of Centered and Tilted Blunt and Lighthouse Tip Cannulae for Drainage in Extracorporeal Life Support
Source: Cardiovasc Eng Technol. 2025 Feb 10;16(2):238–50. doi: 10.1007/s13239-024-00770-x (PMC11933157; doi:10.1007/s13239-024-00770-x)
Supplement: Supplementary file 2 — Supplementary file2 (ZIP 41,511 KB) [file 13239_2024_770_MOESM2_ESM.zip › avg_velocity/rc_1.32_mm/Lighthouse_0_Qc_2.6_Lmin_Qo_1.3_Lmin_rc_1.32_mm/V_ms.csv]

0.0058147574249593	0.00572490178054634	0.00169508825731149	0.0017388406842723	0.00177636121273649	0.00270104351271597	0.00267221925404322	0.00100547143695065	-0.00452850206329738	-0.0105572932720962	-0.0102645465152602	0.000563952421757446	0.00633062408925635	0.00877768443189171	0.013020219555642	0.0105904640333487	0.00849050878365915	0.00627788052526945	0.00462673586041008	0.00323421153400636	0.00275046816670612	0.00672810571770235	0.00561019624038706	0.00226521370063819	0.00189586300820474	0.0094726266902053	0.00863320936597785	0.00656179602688021	0.00428123861288987	0.00207465906456269	0.0014352715873836	0.000454449824882832	0.0050584079224106	0.0070887574718626	0.00737297564743655	0.00283460820706708	0.000776092889399119	-0.000634128410613131	0.00138762113310758	0.00238963535321953	0.000299443340204457	-0.00152008916661904	-0.00300276093875516	0.00234454976412593	0.00380237541613356	0.00633786038725514	0.00083393353743144	0.000530901316362656	-0.00193520187988452	-0.00115130969961116
0.00778903782922325	0.00797066928939325	0.00532698777289068	0.00520377596451901	0.00439731172156377	0.00345709454274085	0.00284695317145765	0.00242089502732118	0.0041711641376633	0.00382498722216081	0.00426956576524594	0.00380483496145071	0.00926820503316346	0.012356329454391	0.0160146447251365	0.0139380615148952	0.012112030289787	0.00975622203078088	0.00791917900341492	0.00638008138956592	0.00585249302169822	0.00891406417578443	0.0111631574645492	0.00898975537706709	0.00722302837707307	0.00930233412002556	0.00939949938890953	0.00903311548043275	0.00701046819131605	0.00537729399105763	0.00326210670681646	0.00228399685987603	0.00532689721483942	0.00660671685141911	0.00710836303446886	0.00418832457610913	0.00306920511264366	0.00228449876155201	0.00249816290389138	0.00311315233877306	0.00180434839139115	0.00103893255172928	-2.88675789192173e-05	0.00278745522592284	0.00266089549491228	0.00406608659325177	0.00194929021450843	0.00206107853634036	0.000749005585248247	0.00114355497805995
0.0102686525138242	0.0103723892313149	0.0108188271384257	0.00914366324212663	0.00685489825955255	0.0036055835162098	0.000654288960649548	-0.00178048026982823	-0.00308506486494751	-0.00306690800405671	0.000671425098878497	0.00584799600539188	0.0111214065124619	0.0156627085446783	0.0132467077967887	0.0120293181994376	0.0105004051017241	0.012266821535862	0.011598278965048	0.010323937295703	0.00827711217081043	0.00693960342189676	0.005584439373111	0.00501307274510798	0.004265873381355	0.00620597317434836	0.00613902380576382	0.00600898727012292	0.00382610293141813	0.00359368873037001	0.00295872082674997	0.00315166420821162	0.00528058392541881	0.00604507411417862	0.00616269664556039	0.00333726284911783	0.00333528865521211	0.00345811418665476	0.00376774965100657	0.00394125189375947	0.00346470686956316	0.00366393134610541	0.00271752300571487	0.00403033807861771	0.00333927039904555	0.00391217390221455	0.00205747336070442	0.00298042716581697	0.00254013187661622	0.00282431127404032
0.012863644855331	0.0137727628663915	0.013292771696717	0.0109502056648997	0.00749209105242336	0.00331060071359824	-0.00197091045245647	-0.00676944512744822	-0.00895302375400875	-0.0082575805592147	-0.00492320429766019	0.0010070376086398	0.00794218892421049	0.0129979140004791	0.0119549100836725	0.0126048044522944	0.0123839154807502	0.0118793188652916	0.00891187261416758	0.00740512307432164	0.00727567559183551	0.00663297942437706	0.00540501065947075	0.00514826751276999	0.00467192188661509	0.00480113885769798	0.00439931115249381	0.00409490630982791	0.00364701464791919	0.00364626911953601	0.0035572399379903	0.0039232023399012	0.00373054539440733	0.0032080028984457	0.00347886674220877	0.00377619948366854	0.00373655663217278	0.00360217671664354	0.00368881391655925	0.00418159528964503	0.00449676348188387	0.00481024400134912	0.00423695413608678	0.00423593954525534	0.00365386242632875	0.00368247979250068	0.00289176884645988	0.00332022178264865	0.00357713159590708	0.00375545958920885
0.0182305243298358	0.0189813444259056	0.0177381707938631	0.0149938316187772	0.0110680185101296	0.00555027781025809	-0.001827212681214	-0.00824356225804297	-0.0115953933426802	-0.0114206180637985	-0.00727865895444482	-0.000941110211793696	0.00651232924494397	0.0124615019286218	0.0114832371394106	0.0123593130441051	0.0116964326509317	0.00728954687101743	0.00363194388618551	0.00273753991194584	0.00523237743335278	0.00615744240497209	0.00521753011438445	0.00466479000006225	0.00374692731749332	0.00355855879251874	0.0030805199862981	0.00295341157001641	0.00301816256383916	0.00329584293070945	0.00361257823144486	0.003545146548976	0.00362368280602601	0.00336401687692954	0.0041626188925843	0.00466857890350628	0.00467636218348996	0.0046849160301644	0.00498613322942573	0.00485579793737996	0.00495201169379924	0.00550798816551221	0.00609096393825415	0.00574641275268268	0.00516149926474847	0.00536535333004203	0.00485497911091264	0.00481738253071826	0.00492504072409793	0.00513930663746261
0.0232281978344605	0.0242206114249568	0.0227613157233797	0.0206068001278334	0.0165599753740265	0.0102936524406993	0.0025596978378176	-0.00499139201211065	-0.0090837398156914	-0.00983795586707181	-0.00594368804523871	0.000420145129210338	0.00809378906353228	0.0142945447314987	0.0185592030452329	0.0196393518875017	0.0159204684397064	0.00631771936823417	0.00227571664613454	0.00216969031451631	0.00471317542234683	0.0059266887944465	0.00453608111926199	0.00368864108978304	0.00277247970627755	0.00250293954302058	0.00218335336695652	0.00187316433457971	0.00184394269922934	0.00174628520901279	0.00173671577792328	0.00190711341247534	0.0025897095992623	0.00293680237177103	0.00406244326400426	0.00458730909916079	0.0051419132615458	0.00551446667146697	0.00632912809295992	0.00625313546679064	0.00684212139855008	0.00724086510531681	0.00804349192955857	0.00773913370015915	0.00711903630858827	0.00744910005118387	0.00726870597168425	0.00707437673976909	0.00648016540973486	0.00668303372651049
0.0302505074987573	0.0307213789900715	0.0303502481364221	0.0283325394689551	0.0248367319554482	0.0184457393426763	0.00980067257799146	0.00219592464131094	-0.00334114855599595	-0.0053843360576499	-0.00241697752576673	0.00360016456784299	0.0112753412894439	0.0170568075592023	0.0202275709146357	0.0214730993398922	0.0180335299091792	0.00995841547716381	0.00534116905016658	0.00480270355320573	0.00618343006753241	0.00673387341392491	0.00511391677159306	0.00316964807199761	0.00131255253971847	0.000384007016239105	-2.82919817256492e-05	-0.000520451882442043	-0.000610766874763326	-0.000289293457555619	-0.000300282151896876	7.93085838032273e-05	0.00116305289297642	0.0019615199799736	0.00322409336086952	0.00397946443903109	0.0051136483336831	0.0056389235820733	0.00674885949394482	0.00753258480894378	0.00822368899561747	0.00879239350079431	0.00957156956537584	0.0094410883017001	0.00933921094823506	0.0094758913789237	0.00945335190578504	0.00938066655048996	0.00893218807808669	0.00883538262841894
0.0370701444119259	0.0383879556491649	0.0390792675232064	0.0380272378358871	0.0348932334128679	0.0291358598997382	0.0217323674381014	0.0136955231508203	0.00774818456575572	0.00490962921995378	0.00531890937017944	0.0100683585722458	0.0167493788157148	0.0216712702771246	0.0242099646937145	0.02446983484683	0.0227978520646717	0.0195819041024385	0.0157478869367136	0.0128333687722514	0.0104365269853184	0.0081733605211771	0.00560996958976597	0.00222246405505759	-0.000171729945041727	-0.00228082349568769	-0.0032564955142104	-0.00422619379565285	-0.00404750751609246	-0.00378894772946234	-0.00304985986894968	-0.00219344244228691	-0.000688137289164622	0.000660775699154397	0.00208825248098417	0.00293312179733129	0.00432906978583498	0.00577989674827298	0.0075965405384254	0.00930127592506662	0.0102230567337283	0.0108579729142231	0.0114458175306556	0.0118495757120855	0.0120007819096902	0.0118481517931847	0.0115891221550479	0.0114704751537745	0.0107817544322997	0.00769179983001721
0.0456209072866538	0.0475967986022586	0.0489639484491451	0.0483048766607597	0.0454428841531994	0.0399787906390482	0.0336384661076031	0.0270442772954563	0.0214224053402267	0.0185878708286772	0.0169965491531417	0.019997951210142	0.0244289993543155	0.0281446298092912	0.0300619097114561	0.0296630140431695	0.0279996134390131	0.0249779739569913	0.0220418406360517	0.0181677964993979	0.0140636308417388	0.00898931042192739	0.00469417929555394	0.000743753842813081	-0.00290650675767599	-0.00569158172625571	-0.0075090411917959	-0.00836025763395318	-0.00788340465560636	-0.00740405130984906	-0.00591785146416705	-0.0049241634749129	-0.00348747708120987	-0.00158335824464486	0.000369451072768649	0.00201605650821127	0.0040689527129922	0.00606872503835901	0.00826526587185202	0.0106862897527766	0.0119231950643852	0.0131024178213119	0.0138766452716311	0.0146192150466328	0.0151128187663108	0.0150666004350975	0.0146777302527887	0.0145693507176903	0.0135971682500566	0.00818721056605734
0.0547694764757228	0.0580324722411754	0.059974633010508	0.0609251462707145	0.0596842652335504	0.0560309200100856	0.051035368147178	0.0451171877216635	0.0403069467294535	0.0366374202584088	0.0344390412951918	0.0355052573696457	0.0376903229934738	0.0401201195933534	0.0409783990241355	0.0389861483539873	0.03563430304691	0.0309539713548594	0.0266428666682737	0.0218558615945539	0.0158003567258271	0.00960225208093821	0.00403425421754317	-0.00113898716182263	-0.005888115436375	-0.00969277606648	-0.0119096874368136	-0.0132550049582282	-0.0129873675360195	-0.0121643769313059	-0.0102548589612706	-0.00851960783917713	-0.0063340019329567	-0.00424682882445694	-0.00141923968961802	0.00139650507665354	0.00398388202542287	0.00616423499690775	0.00915795665241272	0.0119209374152626	0.0140350573635754	0.0156900991473307	0.0168715945422988	0.0177764173764712	0.0179115570144356	0.0182316867091358	0.0179041028093517	0.017687819977985	0.0164312520720695	0.010600834378012
0.0629084226095941	0.0678791104394797	0.0714819311970351	0.0747791248621136	0.0753035164739954	0.0746104798523169	0.0711338548051163	0.0664662738570126	0.0615764606690669	0.0577762779500744	0.0540955782620134	0.0539713944733542	0.0547136421285416	0.0553940454194708	0.0538973151486078	0.0518247943611912	0.0468856172414095	0.0412480757341719	0.0341270564881419	0.0264715426163408	0.0179120407477251	0.00943749294834809	0.00204727692156528	-0.00455318239689942	-0.0097126147805831	-0.014441094513594	-0.0168126888861626	-0.018221198667394	-0.0180398263906121	-0.0168958267980697	-0.0149019665224335	-0.0126598744781676	-0.00996891813877912	-0.0068747069674299	-0.00346433714289868	8.54427988345274e-05	0.00376669713366841	0.00714411768093333	0.0106976127738168	0.0140586181839142	0.017036176561509	0.019675265053138	0.0212044898522318	0.0223379610351486	0.0224963529147629	0.0228800765041733	0.0224176774140636	0.0217727374792652	0.0200600854453285	0.0173632452172083
0.072733394297341	0.0791994966094764	0.0850524361192718	0.0915545808480802	0.0946612324814015	0.0961125741201622	0.0942277101963447	0.0920215737295421	0.0875731260055362	0.0834264580194571	0.0789230585911946	0.0773323857541605	0.0763667724924734	0.0749372249404086	0.0714465640198001	0.066898480353456	0.0602258911213361	0.0519474574275154	0.0413721245373974	0.0299854362475839	0.0194000594759967	0.00884499149058469	-0.000121134139827447	-0.00820365142284691	-0.0147871120015053	-0.0196140187410636	-0.0220573632512343	-0.0228550790186751	-0.0225564266845961	-0.0214078675083665	-0.0194189784439233	-0.0167673621117387	-0.0134784746355167	-0.00953398820120512	-0.00559620223943224	-0.000862332542308584	0.00400257156069423	0.00889809138205106	0.013416527875368	0.0176132245575108	0.0212019039230763	0.024519369078901	0.0266145040001695	0.0280793033886034	0.0284206121417299	0.0282183304935084	0.0276302516752192	0.0259823514299721	0.0240529093828054	0.0220988603001207
0.0821932313802853	0.0915003617840077	0.101839943082426	0.110174778289354	0.116793467880346	0.119714769751268	0.120596364218185	0.120214625184338	0.117761633488062	0.115301409695226	0.109272907590877	0.105983214233163	0.101246109910323	0.0979791453176236	0.0913178192360331	0.0837647440640625	0.0740462216055168	0.0628444263419001	0.049225230910427	0.0345349230243485	0.0204726855275227	0.00753507541084654	-0.00325098228895072	-0.011678801253843	-0.0189223512776334	-0.0233028929255673	-0.0258508805002201	-0.0267009321217005	-0.0264358607001984	-0.0255802757262928	-0.0235217461010205	-0.0204665418876409	-0.0162581919172577	-0.0119468040593362	-0.00727525601566068	-0.00180473918202869	0.00450196202501244	0.0106401955911295	0.0165130693126095	0.0219132704595268	0.0269749731052695	0.030737081983266	0.0328759682811354	0.0345526248807109	0.0346961957855172	0.0344440469411548	0.0328051517714927	0.030854765832952	0.0283407971141541	0.0258381362287609
0.0907626126496963	0.102853148829881	0.116975174512215	0.129394285337008	0.140265603697565	0.147835597952323	0.151767169417507	0.153748654694139	0.152308668978231	0.149594486684576	0.143350990199729	0.13723569376731	0.130153320240628	0.123145263931003	0.114257668596139	0.10353489056313	0.0897462018569289	0.074573971444919	0.0558193391855231	0.0366847956319585	0.0197412736683492	0.00513259163021473	-0.00604447455742537	-0.0151090987891829	-0.0226316305756881	-0.0268250409941536	-0.0284166192981479	-0.0290992197715385	-0.0292452386393157	-0.0295855793581011	-0.0272001472610893	-0.0238262168040873	-0.0190440873588148	-0.0143903516863899	-0.00884562329622387	-0.0021869411690729	0.00552439285585749	0.0125788781080384	0.0207093950757874	0.0275327466007322	0.0337374998814821	0.037655291874612	0.0403446566349584	0.0414571251063502	0.0407654613333735	0.0391951658179368	0.0371628538556422	0.0354209936423164	0.032881916667639	0.0297211737451009
0.0988992176166437	0.115897487883745	0.133825785419795	0.150471004450107	0.16738487174623	0.180578914301811	0.18899866162036	0.192872104667303	0.193032631218774	0.189252356906679	0.182738132840969	0.174354897960927	0.166121350798816	0.153743220416196	0.140325186608695	0.123664085995627	0.105758363190741	0.084241489792153	0.0628901662767875	0.0396249120877486	0.0201149670877446	0.00303965059838759	-0.0089543766458737	-0.0185195153405331	-0.0246604285733245	-0.0284864544878169	-0.0298202003935659	-0.0305581281458269	-0.0314231200289274	-0.0317043244666209	-0.030193302687475	-0.0268726007200497	-0.0213259185470247	-0.0162475210845152	-0.00949030294049802	-0.00221340305490795	0.00716654709339339	0.0163029107604377	0.0262927412797955	0.0353949185443962	0.0427049621941518	0.0474008004904945	0.0506654384509786	0.051685708947121	0.0505657859867642	0.0481730867054966	0.0461859651411751	0.0432535062628447	0.0388930675654845	0.0338819345795123
0.106255597294691	0.126406616025243	0.150771557452903	0.17542585144215	0.199302604294494	0.218733408739881	0.232566813705945	0.23947130859462	0.24142631024013	0.236786636274287	0.228830129639574	0.218025163560613	0.205028073865505	0.188439119773133	0.168480771074991	0.14564111613639	0.121577482125386	0.0936391522436387	0.0666392591807825	0.0403314915098597	0.0176214551204586	-0.000311378266823079	-0.0117884465577157	-0.0205830679001236	-0.0258811395504374	-0.0291165718864615	-0.0302511303053676	-0.0309672129291218	-0.0322703493335116	-0.032660475263594	-0.0322749283630499	-0.028953140664205	-0.0240562491012823	-0.0183655972557561	-0.0110810087645087	-0.0019502903274069	0.0088819739225405	0.0207446307025493	0.0334574871763881	0.0448388455429285	0.053633056223026	0.06032952104278	0.0640374336807395	0.0649498723050831	0.063365089999597	0.0601876840833567	0.0569396524255316	0.0515563734840927	0.0454237509686412	0.0387731049459266
0.110705798069274	0.136330726891898	0.168413662704637	0.202150675304317	0.235605528973086	0.264182582873638	0.283897649865205	0.295051409107319	0.29806098568915	0.293441642318086	0.284245522316986	0.269664919747231	0.249888282932758	0.226393086380037	0.197001695931454	0.165873447849593	0.133736175020211	0.098980252821699	0.0680742372919485	0.0405731728086913	0.016154424285122	-0.0014456626269746	-0.0131972863222662	-0.0215938031728416	-0.0259164459203541	-0.0283110917455142	-0.0298536670724129	-0.0315316119809171	-0.0342195780877752	-0.0341079549847076	-0.0336331356165678	-0.0295786913253602	-0.0249651552803118	-0.019023309992058	-0.0116073926251303	-0.00114781083742412	0.0123508474276574	0.0276029436819491	0.0440425605359214	0.0585301230257137	0.0701112665338473	0.0779546180730811	0.0826199398958809	0.0842542940192874	0.0818153894653344	0.0774408124702874	0.0710080313195789	0.0623374229829976	0.0531281864004559	0.0439675804566401
0.111476190996466	0.141846116772891	0.184274535430179	0.231493740002409	0.28101669884509	0.323754655595533	0.353215501088687	0.368516149147939	0.369855540851393	0.36255170088236	0.348537351561791	0.327180850822764	0.298885434363653	0.262060504178471	0.223357728119727	0.181739696345196	0.139029631786811	0.0980748130856417	0.0634710895328451	0.0351871543868433	0.0108712451476377	-0.00544688203389458	-0.0170605430362349	-0.0230735095804262	-0.026645318577191	-0.0290562398984358	-0.0305722646266749	-0.0330552811145358	-0.0349612942892704	-0.0353599813617701	-0.0337354284299326	-0.0286320830759425	-0.024193084275525	-0.0186853533062336	-0.0112199824997784	0.000836318450423586	0.0172794933841675	0.0361028649388715	0.0573650272112323	0.0767578854201503	0.0914399711177714	0.0993791834925176	0.104504909743698	0.105379454394071	0.102096495262352	0.0960210728457573	0.0868168784446684	0.0747331274187364	0.0617686064015867	0.0490358990067602
0.103151106393506	0.139949706527208	0.195242657565506	0.261429549444316	0.332265688041465	0.398959270442273	0.441250263850192	0.464874970623109	0.465190300003002	0.452530450676693	0.427782553642997	0.393117330158806	0.347135955413561	0.29566263308733	0.244200054494493	0.186904619924971	0.133316066312937	0.087886210056743	0.0514391551141453	0.0243191192808241	0.00183585856212111	-0.0123913032008949	-0.0218777921428651	-0.0274817146123024	-0.0302888055489977	-0.0312806824340027	-0.0331000174447878	-0.0346848138591615	-0.0358712748444781	-0.0351657680384828	-0.0328885649912309	-0.0281559046557192	-0.0228061912972811	-0.0161884581015076	-0.00865886255989867	0.00311097074138066	0.0224658351069791	0.0468848013956931	0.0757296715351185	0.102579706210764	0.121390055290592	0.131958704712645	0.135772178798634	0.135476189836458	0.128380409630302	0.119999741205177	0.107217615288191	0.0901638142562905	0.071423547456188	0.0535086934473721
0.0834069110498973	0.122466664618909	0.189327440205107	0.280937123782155	0.392009482050031	0.499738631296559	0.570412874240764	0.602015617441843	0.59416616339709	0.564059663752833	0.530589047873284	0.494861211361167	0.433873289908658	0.342723199087324	0.254071452172433	0.171229513528864	0.106114720364163	0.0613293466252499	0.0273638022383803	0.00477910679352747	-0.0121542422079046	-0.0224170324647323	-0.028988966508034	-0.031590848358463	-0.0327834798388075	-0.0329238466918853	-0.0334864842334488	-0.0342858625501914	-0.0338035000086503	-0.032505816589964	-0.0294537988276885	-0.0245399954777215	-0.0190372157911742	-0.0133188708677492	-0.00667009397456817	0.00481808635697689	0.025531411567025	0.0578806902760485	0.0968374213722616	0.137726950017904	0.164584537064697	0.176833871812472	0.176974428809069	0.173089535505605	0.163257779799129	0.15263369686992	0.135198826195662	0.111178054076801	0.0819852713732039	0.0555151325485983
0.057171449185321	0.0853704096239326	0.146119066967877	0.243442718902768	0.400312423704886	0.595871834285305	0.725236980795061	0.767778749063118	0.752534556993743	0.717225167775123	0.693514838307958	0.637622313199705	0.523927147301636	0.357796179748761	0.20942428861396	0.115414409706494	0.0574329128762577	0.024913761371946	0.00263534864282847	-0.0114774411402485	-0.0213783944111923	-0.0257709548442036	-0.0282817779907669	-0.0286774298355914	-0.0292898400976863	-0.029386888549523	-0.0293088436337743	-0.0294573663606987	-0.0283307917553419	-0.0265726574085604	-0.0232527813646284	-0.0201979894600691	-0.0157475134628194	-0.0106407203452291	-0.00539622630139308	0.00249264928119823	0.0169392673533217	0.0503559533016366	0.106067812627849	0.175969021784726	0.219655152956277	0.231487375985677	0.227598841567237	0.218967576048282	0.20673165624092	0.193073345323757	0.170467840490365	0.134432214251633	0.0873472512313136	0.0481291686055619
0.033553380743384	0.0538185704377113	0.0972489361488579	0.178798357298937	0.334741405266513	0.594794128977464	0.814051327756918	0.872122000620362	0.876514017449572	0.849137888443576	0.791034878492326	0.680237158805993	0.530963518757679	0.316183932249105	0.141132967633847	0.0605214733103723	0.0219341038360124	0.00326144296456045	-0.00980429563813281	-0.0190751318794774	-0.024907406354243	-0.0266516623532049	-0.0264830891936988	-0.0261522254175606	-0.0258795969692626	-0.0256081883010105	-0.026156092870888	-0.0258979839157351	-0.023076704377633	-0.0208966165226499	-0.0179080825660178	-0.0154569245425329	-0.0123169093643461	-0.00890724521130027	-0.00523117315321145	-1.09028487152262e-05	0.007679667095091	0.0361259534095506	0.100418463514638	0.198133662374539	0.247043759953318	0.259038315500192	0.253255309431293	0.241797855985917	0.223846464613837	0.210948596082482	0.187066560885327	0.146565773057404	0.0859612324079512	0.0383037982636726
0.00770296069820828	0.00855049594138753	0.0201803452315575	0.0468855773845116	0.137165318465577	0.418509794476662	0.767176196598472	0.913410903273841	0.955318415753862	0.916807408433617	0.843910370656167	0.696192215396588	0.429519509243621	0.148129526704638	0.0334071828034479	0.00535282583014374	-0.00364733915233426	-0.00863173389428048	-0.0120234229554644	-0.0183142875181183	-0.0192873317350323	-0.0199250788340188	-0.0173112107028913	-0.0161209379617071	-0.0153206514527464	-0.0165273106023369	-0.0169539587932118	-0.0167578339853403	-0.0145999985713779	-0.0120732950911355	-0.0108833689119231	-0.0108298956033387	-0.00889409870879763	-0.00700003729482724	-0.00621142070953575	-0.00441111765133065	-0.00675927085941818	0.00982217690731151	0.0647645182276914	0.195941918931878	0.266360526064151	0.274659365013463	0.263081795085007	0.249194125122918	0.227770406321903	0.216778942096577	0.196230611555217	0.148155256347723	0.0699274799623858	0.0174109157702619
-0.0135596498507002	-0.0162547983465478	-0.0118772520977793	-0.0054181926754913	0.0287898185942077	0.265821736829254	0.648242620936923	0.984473179178397	1.06606111815941	1.02117894521622	0.877700299476281	0.604196543171711	0.268937705125988	0.0551636476254388	0.000859611201897771	-0.00190151221248183	-0.00363382380319835	-0.00597869432450964	-0.00702395021281803	-0.0069094184362424	-0.00548370529375211	-0.00689201456980607	-0.00849081571583794	-0.0101846654001786	-0.013431092704315	-0.0124167946110119	-0.0135520952936692	-0.00785108059793917	-0.00733745304533289	-0.00392685654179246	-0.00452149494246093	-0.00370973589231701	-0.00423142577996774	-0.00516548464225921	-0.00730139325514016	-0.00544038067551624	-0.00373124195331138	-0.00303118591874732	-0.00465164769899899	0.0912435929744612	0.202493863236364	0.241362080139625	0.239692832409331	0.227857498753451	0.186336769021688	0.156622454864448	0.114356659163324	0.0420239023147689	0.0123271338509319	0.0016695327752441
6.61817542566456e-06	-0.000254030805318863	0.00615222765223623	0.0197804889382249	0.0682356958248689	0.381456795769755	0.876002173606694	1.25202532023006	1.28972730253005	1.18125745011151	0.968913161363135	0.587687946518415	0.228679845799852	0.0574618083606831	0.0255421553855824	0.0202966314213389	0.0142699863248027	0.0133325635573699	0.00958665207978453	0.00762570392138669	0.00551644435710945	0.00546039471454872	0.0143733610939694	0.0113010326653644	0.0195332083981789	0.0200248298901177	0.0217299797714632	0.0171815752059933	0.00891868947793204	0.00576404091352747	0.00331335438805935	0.0034091988720238	0.00987213290144132	0.0151495476924992	0.0163699455772149	0.0137114699694387	0.00821621892158354	0.00367583007789164	0.00874333880057349	0.0602846365550141	0.181784180503921	0.264632816497337	0.273447398509143	0.256636770996753	0.187371360663294	0.127989355267283	0.0695341249422672	0.0346343033885875	0.0116300561542827	0.00632705087862536
0.0118456233783277	0.00869224353506014	0.0242610000603287	0.0901929872912069	0.31625717318798	0.873713584147767	1.32154121461592	1.47291290368114	1.38740077681041	1.22025779158062	0.977905669619797	0.618056992292009	0.27781157665787	0.104638017588294	0.0646690938308878	0.057764665114882	0.0466088593743617	0.0351829735856256	0.0233589526459049	0.018284307324245	0.0152197034406369	0.0175210682559979	0.0331915690229126	0.0421408413173863	0.0477128920084268	0.0477216794040315	0.0471150218492403	0.0522002447487216	0.0480418760946569	0.0463655321900453	0.0390221592598651	0.038069252229578	0.043663360931516	0.0441981704949112	0.0367794867072638	0.0249194965921778	0.0323956639055112	0.0523856450419463	0.128682917437929	0.333715277651621	0.486299332074019	0.477034823512634	0.402226994104481	0.31796184137998	0.207324737213436	0.130428895885091	0.0610373578875628	0.0262966745083595	0.0117796837745969	0.00715686649448921
0.0797408031027056	0.096676050757299	0.170230028632028	0.381257112172411	0.890381569443779	1.41371415209704	1.53528615702167	1.46833252062639	1.33035176074777	1.16651305104977	0.935106293985993	0.62487686570647	0.336466894514561	0.173965386576516	0.120324931618762	0.105771958225284	0.0782086711914497	0.0569676125503232	0.0382919998838334	0.0293474410649579	0.0218855734072934	0.0238997646751415	0.0333287315403807	0.043149568330474	0.0554261667860766	0.0573384852993325	0.0635492652893643	0.0708536797200681	0.0801632203589717	0.0812735005901547	0.0810318295110402	0.0761274259732425	0.0734121852007481	0.0650461489695404	0.0566064813778653	0.0653770356832665	0.114373790929784	0.209668133341798	0.401429366510491	0.56280905337439	0.588097194902353	0.532413837629834	0.436065584619907	0.323301905025771	0.21591131744395	0.14410005653552	0.0759546770088252	0.0291283502810756	0.00780893172980024	-0.000195371870193207
0.21746719694088	0.289683741720992	0.446928202935054	0.837698147783981	1.2901921821159	1.4691209190491	1.45218507399525	1.33985967722925	1.20116416397145	1.03514690011416	0.836550723081548	0.589126327028991	0.343699617060052	0.196809957369508	0.12772976084782	0.104512089464206	0.071778850636091	0.0448530887062706	0.0184517071466429	0.00397526217640698	-0.00430179679509684	-0.00789378030884509	-0.00854021553023721	-0.000745394504886706	0.00883591005100028	0.0234261379196324	0.0327783383557677	0.0577479251042541	0.0785699882492116	0.095581452086292	0.103566283632932	0.10377105327135	0.100916798935077	0.100126726465879	0.113675688309034	0.174859142336793	0.285914241375621	0.416868615228552	0.52683615610162	0.560706935859607	0.54232795628137	0.484889688528696	0.406530835637921	0.301435459324131	0.203945164904676	0.139322907839843	0.0791716116563835	0.0269847615789684	0.00323804392802547	-0.00644695078886192
0.389304448021557	0.524723923649944	0.695399035906203	0.991030677473459	1.23310316386515	1.30646452252217	1.24458444969146	1.13881257867443	1.01897249454988	0.860481089791975	0.671097959877077	0.466139588231362	0.303654384489776	0.18538357351149	0.116736046098786	0.0821459356353668	0.0356559939144603	0.000439962098025909	-0.0275373514066688	-0.046700095617429	-0.0591278203581241	-0.0648115003124507	-0.071955818101128	-0.0656163359298882	-0.0579129963924341	-0.0418100898161988	-0.0301622336111025	-0.00948597659347197	0.0195283283695755	0.045761684291056	0.0656896433537028	0.0764106934879948	0.0948655196639954	0.129522010059024	0.196244251102307	0.297158728969237	0.389590714966586	0.448430224521369	0.488359611854282	0.483944229997484	0.458928009883708	0.408864718458476	0.345823683405085	0.256002289154247	0.176273004808557	0.121472471917556	0.0756748221415884	0.028436444896947	0.000282001320156574	-0.0123239881935328
0.556390053342246	0.678972414274527	0.772850651299078	0.94141062799422	1.03949344093269	1.05810842983822	0.991544400864306	0.907824943206782	0.792495759924994	0.653652747700468	0.491713502297135	0.362033853097459	0.24406666694191	0.138339653358783	0.068570007591712	0.026275570252587	-0.0216221712630736	-0.0586586881775442	-0.0907990702423882	-0.111623968109843	-0.127166379509548	-0.134536952359487	-0.131158454143024	-0.105250779437055	-0.0701354713099338	-0.0551299277814817	-0.0597396616658417	-0.0701207241441957	-0.0563265256476955	-0.0272118419391851	0.000160421770979794	0.033177570990847	0.0824340948746213	0.147081625896695	0.226398631144481	0.305038296035801	0.35480247929917	0.379344312821452	0.380909158189995	0.372783888365809	0.353671635775921	0.313425456735112	0.260808571141494	0.186850231866516	0.131605128153994	0.0916888285602097	0.0587024081852904	0.0224608755632968	-0.00492698221490802	-0.0160537330434117
0.574538235336785	0.671772921821425	0.711519411698288	0.791646829037466	0.803977702793975	0.797153788701977	0.74334975109982	0.661840495142346	0.562492590826557	0.451739637590255	0.353075657144482	0.262947505869469	0.178201997500428	0.0853927799323603	0.0209099462703628	-0.0205945993750103	-0.06490602245015	-0.102357839524536	-0.135761744978171	-0.153912086938367	-0.167421147683445	-0.168509523852418	-0.158451459090507	-0.0970360639494515	-0.0609054562251112	-0.0585023530728299	-0.0849607354752137	-0.146102934746552	-0.133723466177105	-0.103798363024683	-0.0364470751265396	0.00624906018415505	0.0642099610760065	0.186923304861369	0.264081903952364	0.300370587256066	0.323301040948665	0.276583702311798	0.277611480552987	0.270512081715233	0.248160235547509	0.212807433395261	0.168075633827864	0.11805407899034	0.0813547822039512	0.0555347768893544	0.0318825216191521	0.00323509329689989	-0.0227940027513427	-0.0334053634382605
0.513305801042414	0.563202573017124	0.573629933057889	0.598577522744736	0.579773658018814	0.556981351059242	0.516529025216321	0.446698523757483	0.371536992116544	0.305796464676433	0.238243244928283	0.182043957998266	0.117755694043811	0.0403806978309432	-0.0128699533449319	-0.0479678989670846	-0.0864958281521485	-0.116956526196471	-0.146443087280597	-0.167199861562328	-0.174214243082148	-0.172599457276155	-0.154629771786702	-0.0993551525935674	-0.0715002429150326	-0.065137397022059	-0.0857374601134759	-0.18217550435521	-0.165732441696417	-0.154163830826428	-0.0955787324491675	0.00429411997050258	0.0494646900168777	0.164995099789455	0.214739802596591	0.237489266371779	0.246395766622459	0.184477472162285	0.180187817697293	0.172960300451299	0.150717564386525	0.124063617756156	0.0956722902145911	0.06488631752918	0.0413078846429963	0.0221510602886952	0.00243553993910907	-0.0222388813293175	-0.0448711096733084	-0.0546952302573138
0.381094760918787	0.405685403385475	0.414939395829284	0.405381818589965	0.386140248932541	0.364233873744721	0.331767760416139	0.290341373948631	0.244492919572946	0.203803750331849	0.157523433296433	0.118466097229958	0.0679863189369062	0.0055379443430496	-0.0320384500075029	-0.0585637041086193	-0.0855500442932663	-0.109644465004174	-0.132980829292626	-0.156396126732207	-0.161648006622573	-0.157023369636621	-0.135159771403738	-0.110793301674119	-0.103205290000837	-0.0985052488173318	-0.109550767995101	-0.175050800588794	-0.160061667882517	-0.143969419563095	-0.0890953183332167	0.000353262728162778	0.0297074850582029	0.124226819602534	0.158887863562971	0.18060085370721	0.185445782293837	0.111277858019937	0.102709005308632	0.0940444769658033	0.0776715867757409	0.0622963546796435	0.0454841601723092	0.0269936242314365	0.0106356589734183	-0.00423693375342822	-0.0190500238223147	-0.0384856562041351	-0.0528272532809499	-0.0603629591064185
0.237116968398017	0.245381861477289	0.243434851821103	0.246213358520543	0.233579560162268	0.218180965877394	0.199821397062594	0.175775958917735	0.150984238742311	0.12558283955265	0.0927888045626235	0.0678094439319237	0.0294917632609325	-0.0127465848058389	-0.0360982947948097	-0.0534447244038697	-0.0691943033283487	-0.0858136602850724	-0.10172401492341	-0.120210644774746	-0.117214677109241	-0.118728213194357	-0.102396050536849	-0.0949999585983925	-0.0881823767000612	-0.078520288173838	-0.0807783504569078	-0.11383224677135	-0.131009678705199	-0.11352319036754	-0.0771149871567604	-0.00201378991683594	0.0159659344577796	0.033093292615256	0.0477706652063244	0.058010513475089	0.0561161158608048	0.0551876486033277	0.0500578005981853	0.0461263861759919	0.0367467195396837	0.029250723590024	0.018337703445575	0.00640175499714918	-0.00449435940692163	-0.0141440486906998	-0.0246279900548226	-0.0358701490574438	-0.0445108678149796	-0.0489601716674215
0.116056736629886	0.112529240781909	0.113430674331976	0.112397797558947	0.106121119355039	0.101447441011275	0.0926123733204802	0.0819545292993999	0.0649786743642586	0.04731929966376	0.0325777653307405	0.0214134561892063	0.000514272558713735	-0.0220831773489276	-0.0333526229969649	-0.0394233617454703	-0.0428481662111042	-0.049911387220929	-0.0587759387679894	-0.0713671568725002	-0.067516172335824	-0.0724740628652722	-0.0552900050628213	-0.044472940712092	-0.0387332317817443	-0.0349117921073686	-0.0456389877835454	-0.0428645780552517	-0.0319630797337341	-0.0263934676659782	-0.0114873712705854	0.00148723907738758	0.0145335286778673	0.0191588794259146	0.0234185131020444	0.0269599630089138	0.0247047317578881	0.0248507965292291	0.0225956464965684	0.0209549425788699	0.0161288215084735	0.0115595350512486	0.00526206222061738	-0.000535429815076155	-0.00478071571770101	-0.00740593645027301	-0.0146429846898635	-0.0197127496422627	-0.0250542492435105	-0.0237827998109615
0.00526075279093943	0.0019435256977535	-0.00266544707315421	-0.00567410453334716	-0.0133656014906845	-0.0110417016591171	-0.0103706929285577	-0.0117420866266404	-0.0170809222314472	-0.0185250974353327	-0.0189772982410765	-0.0175143123698805	-0.0193527156416303	-0.0200353918828701	-0.0201355964957041	-0.0149455380320085	-0.0101437737276066	-0.00727868413469292	-0.00626187508521667	-0.00689262003128489	-0.00781671739438466	-0.00639400711713102	-0.00125717569521887	0.0115200473691284	0.0158053490861574	0.0167649715211258	0.00530124121049632	0.00283953981685518	0.00601584259976811	0.00686804354136671	0.014450950295487	0.017169955273775	0.0211794555757509	0.0165765474974082	0.0151226311144049	0.0131428590882283	0.0089639112447598	0.0065061620145479	0.00521853068149259	0.00528290067857363	0.00294297227064887	0.00178416260433041	3.49040253208714e-05	-0.000890716842147936	-0.000374049945591584	0.00322210417804498	-0.00086048075790665	-2.79302321183478e-05	-0.00321101731764062	0.000777371745089244
-0.111056501609875	-0.116865641568457	-0.122783057502335	-0.125381778933551	-0.126086538876923	-0.117291608019018	-0.109885821883755	-0.103198359726598	-0.0893756353303959	-0.0778440520010602	-0.063266660949106	-0.0509596940355339	-0.0356613849573211	-0.0180265851002307	-0.0070430444488978	0.00458640042434481	0.0145412914048638	0.0233730671259724	0.0311708366533408	0.0416488998347408	0.0429063905527481	0.0446331512755793	0.0476544182205144	0.0537620995156896	0.0562456714735784	0.0572525382993856	0.0536539884185011	0.043912363948151	0.0325773386575397	0.0337570247367091	0.0415756815495723	0.0349364675014407	0.023520270061561	0.0116999080645449	0.00368078104836657	-0.00338342011751969	-0.0101025392970688	-0.013765017910348	-0.0158612691654121	-0.0136431825275794	-0.0122009069136626	-0.00978333573586833	-0.00591481172278351	-0.00130447084398718	0.00417486131914379	0.0125149212998088	0.0136418931115146	0.0185747019563488	0.0171089043286312	0.0198114212691011
-0.2384812591938	-0.245110052707101	-0.25250921436478	-0.253231765217995	-0.24864975785272	-0.233202387525254	-0.210577104472809	-0.190977142867843	-0.165853246874897	-0.141119387219177	-0.113165853321938	-0.0889635077398023	-0.0556525812749294	-0.0217206108455511	-0.00184190114035321	0.0174792673692359	0.0334437242545985	0.0477710500922364	0.06036795234678	0.0766228335582032	0.0795608436450759	0.0802402040422341	0.0815544193299712	0.0896406922455769	0.0958924052696481	0.0930434129806913	0.0864897331410885	0.0729593539519941	0.0615916021171792	0.0603779233275984	0.0576832999265076	0.0351768592706551	0.0112258814909812	-0.00948459991237601	-0.0254692838327142	-0.0373297891351088	-0.0430262035669987	-0.0492917572394879	-0.0509629839045004	-0.0474293276960487	-0.0398569619842601	-0.0323030609739605	-0.0218755475238822	-0.00907144657442603	0.0015933907708724	0.0126325469822701	0.0210936256199562	0.0310988329815833	0.0338993905665073	0.0341323038020329
-0.370907039596005	-0.390349625047713	-0.404624981975942	-0.412048499462808	-0.402265264589873	-0.373823897706704	-0.328991444625387	-0.28885323170372	-0.246848432709225	-0.211636436517244	-0.17378957550089	-0.13685586528124	-0.0824383296700125	-0.0322431757011369	-0.00605827023908676	0.023084672549337	0.0471584266638695	0.0704638106455492	0.0850103782633938	0.102390510797101	0.109621707510398	0.106507029311043	0.101033238931605	0.103733714625467	0.115714170823133	0.116078059530834	0.11064889570485	0.110149396286989	0.0981936189183563	0.0867702100768449	0.0597332342868619	0.02105304227058	-0.017249149794177	-0.0454088651270157	-0.0703465429086895	-0.0873089532946257	-0.0954335845000281	-0.102580527819266	-0.106321356662351	-0.0990253961805839	-0.0826841499827729	-0.0677766155312035	-0.0477500965489071	-0.0291576098713208	-0.0126840215980152	0.00158881364333701	0.0182723721421334	0.0344473536158787	0.041777940288594	0.0311636974994333
-0.493872586844443	-0.52925510021328	-0.562803579864089	-0.602063592400533	-0.605862552216788	-0.571606159896574	-0.506083512402551	-0.433902997860614	-0.366552838787032	-0.30689419790509	-0.25571643179278	-0.194811526751093	-0.118431477199227	-0.0531334274405761	-0.0202471061031325	0.0171502537877658	0.050898101786026	0.0814871756051379	0.101366980665323	0.121184117992685	0.131099742406025	0.130122309359869	0.116987254700761	0.103183513514765	0.10578421538527	0.112070553152496	0.118137641616669	0.130759380339385	0.128389780174336	0.104050314060738	0.0497846344224242	0.000105730442411855	-0.0424228093950732	-0.0852719852007024	-0.126934180234834	-0.150029366602311	-0.163247792040942	-0.174903462298726	-0.181593482649862	-0.171663518894284	-0.146680572363471	-0.123907352911999	-0.090126681055115	-0.0630591955763461	-0.040543276501665	-0.0215934826143729	0.0041409536878798	0.026818874161191	0.0378695888445622	0.0301159485394571
-0.544959365535416	-0.61351718160044	-0.692685073336472	-0.801489118916352	-0.844374291518972	-0.804824609950357	-0.735459156021389	-0.628877691143286	-0.523917337025873	-0.425121308520196	-0.343279418163773	-0.259174594977302	-0.154111509705815	-0.0797582467692635	-0.0422367343733964	0.00419836652718714	0.0489090001798492	0.0831148584957527	0.102567186943416	0.121755569756612	0.135807537544602	0.136701936408983	0.121650603777448	0.106181907341177	0.102221860989714	0.112551789850227	0.117658825657717	0.129640813989735	0.121274929322614	0.096577091899626	0.0466667277859596	0.00363226464337084	-0.0457292415427266	-0.103353729692558	-0.163977386607259	-0.200827936062578	-0.225235164097457	-0.246926812547823	-0.262452555219428	-0.256596456113674	-0.231467078093994	-0.20175559928379	-0.152955425950392	-0.115007674549778	-0.0838785200641493	-0.0550831277212445	-0.0204361728051331	0.00915809041715806	0.021951275147102	0.0204145599764801
-0.510985269970354	-0.616762428129785	-0.778686513661124	-1.00462250785157	-1.10153689022501	-1.09082927143945	-1.00680733569664	-0.872574047278699	-0.739338708415385	-0.590393127057893	-0.465431459187827	-0.33166792774424	-0.195545219878291	-0.110114393613007	-0.069246796849917	-0.0104578392691159	0.0345517401370664	0.0716282703961762	0.0922122060070817	0.111659106081528	0.12503418031342	0.133240225137302	0.126413580847804	0.110707089671223	0.100140319655196	0.0990458843009505	0.0985825053954365	0.0992256047591341	0.085726989558806	0.0677728392036895	0.0445799358161422	0.0121361259987785	-0.0319685179292354	-0.0923338496849851	-0.162291225556964	-0.218993295528425	-0.274844244072714	-0.335373388643612	-0.364985105581849	-0.355791885170063	-0.323796191678063	-0.28291559302147	-0.224497602722064	-0.176804964717312	-0.13570140782351	-0.0936323299293585	-0.0442479558197608	-0.00606028553896685	0.0074827620117972	0.0176627434032295
-0.368988892068224	-0.480961795792725	-0.702508755068779	-1.07988340671306	-1.32386753589597	-1.35510207105418	-1.26954906449066	-1.14198919946088	-0.981509644495713	-0.803185196641023	-0.604093303444755	-0.38969823789065	-0.22100436546748	-0.135573802388306	-0.0884596082510097	-0.032941249280857	0.0116542603058309	0.0490466264169938	0.0711183451916852	0.0913107647638393	0.101023806132459	0.108008572671361	0.109987606095852	0.111380626192101	0.110146194591473	0.101660111797085	0.0909204104230735	0.0789850496935616	0.0647395060655436	0.0470794921501107	0.0305355198315363	0.00943861254677565	-0.0138187593161851	-0.0488336567328388	-0.102222467870599	-0.171589175673725	-0.276145327052	-0.401050820173131	-0.471846277879379	-0.464074780520148	-0.425764963950072	-0.374856804173689	-0.30227180704269	-0.243850100541774	-0.189183780956521	-0.128742854008056	-0.0619850445726576	-0.0173824347237647	-0.00408470473244196	0.00381706421593002
-0.21407261788556	-0.273770440681356	-0.43221979891024	-0.829530222420777	-1.25636103825432	-1.47055914095534	-1.44821674311505	-1.34128260819562	-1.18754073652662	-1.00035399758442	-0.747839241407558	-0.428107865075067	-0.221904389207532	-0.134734245252667	-0.0921767683137968	-0.0479924912124002	-0.0145524552821939	0.0193092024128324	0.0419075101521958	0.0580873486317923	0.0705833605020774	0.0756143794683456	0.0828721799512211	0.0839920256959353	0.084236232655978	0.0792970980899641	0.0678651697513838	0.0565296129786924	0.0467522032027255	0.0320139767367302	0.0169925333719718	0.00381130072114682	-0.00514613139311996	-0.0155545526226739	-0.0301655448846993	-0.07023629765063	-0.173939216492001	-0.375884331322102	-0.521530404333692	-0.544611800839069	-0.503868072274087	-0.440964500084304	-0.368544202101832	-0.302000879609575	-0.236259062355964	-0.151933068843453	-0.0684985097959652	-0.024039846880702	-0.0136093624168396	-0.00908241312604632
-0.0718457862364451	-0.0814964856541223	-0.13947937301885	-0.367129505559189	-0.750298911405264	-1.21817743113444	-1.39847476786533	-1.39607056515661	-1.29198327649904	-1.09491161073314	-0.772948544779602	-0.370466505420912	-0.175779008027193	-0.112450938925433	-0.0789572246109798	-0.0468522489841185	-0.0221625453490322	0.00518501350020887	0.0199610656951727	0.0346170796162819	0.0407069335228995	0.0490993007140072	0.0514013946210392	0.055245619098547	0.0514705943146157	0.0500379932813251	0.0434941466550728	0.0338415437582565	0.031261527248664	0.0230732991678005	0.0137570284759542	0.000317378319675602	-0.00700638365415857	-0.00771952149473659	-0.00291607780688742	-0.0119270170683584	-0.0540788751559206	-0.199175964196761	-0.419160139478043	-0.547339705118868	-0.521613502360312	-0.442875234683306	-0.371512144378294	-0.306397876421902	-0.233303352059239	-0.148060503982502	-0.0655693362161167	-0.0240126101699606	-0.0154194837562524	-0.0133217382649543
0.00304075992032156	-0.00577347374106128	-0.0164660243482004	-0.0720792304430652	-0.241461899980099	-0.664916668001526	-1.06391597245498	-1.27217250526073	-1.25833336936104	-1.08310943415545	-0.758531468617417	-0.336138631145511	-0.105535632001586	-0.0551414710090435	-0.0367444813080241	-0.0263434919137281	-0.0136004908788949	-0.00119898442571597	0.00183591996558973	0.00881979120047259	0.0148032332366336	0.020676235556224	0.0241373987103961	0.0232639619057755	0.023156952465733	0.0239150800003898	0.02375650674918	0.0208431475858336	0.0239132622817125	0.0216860204520015	0.0182429334797292	0.00786117183076544	-0.001354999823605	-0.00257362254341095	0.00200633230517959	0.00546117765845277	-0.00933030009276663	-0.0571049467022672	-0.175963868946444	-0.360026252496964	-0.392163505426285	-0.363005700897737	-0.342047688855138	-0.297331160384324	-0.220917582324322	-0.13018147468199	-0.0550605250277986	-0.0130243735868777	-0.00859916706154921	-0.00973210582557845
0.00425181448519476	0.00936288674039442	0.0131792050021197	0.00108201669433748	-0.0481509235734506	-0.304974509300702	-0.679677193578585	-1.00947359645802	-1.08460079768366	-0.961180376264967	-0.683230807560847	-0.304539854898064	-0.0618310498967764	-0.0215758687043563	-0.00578374813393359	-0.00243760687695005	0.000715013783256339	0.00351394938547904	-0.000113406897960761	-0.000412370081776776	-0.00102901579218922	0.00398976316050839	0.00508223025396201	0.00441076992544664	0.00112705933222996	0.00113651262758664	0.0052198781512297	0.00769597146187728	0.00861418170000159	0.0082480413614558	0.00923160047525792	0.00723047344118752	0.00490604718062249	0.00193563547978265	0.000652258018924245	0.00348184374588282	0.00392031302707993	-0.00272671268913925	-0.0211751173057214	-0.113134072953235	-0.17811353202146	-0.24379134636456	-0.25975365773381	-0.247005470845331	-0.177776931690849	-0.106239810159157	-0.0400123009504108	-0.00529783841365271	-0.00328695711354863	-0.00226598270598325
0.0150035924424628	0.0182031639321259	0.0199995329669001	0.0117064841404125	-0.0430016600640573	-0.303172874130723	-0.631855649424098	-0.869652768771189	-0.915476365756669	-0.867609760313305	-0.700960682811392	-0.380978905206214	-0.105131195486415	-0.010045253721631	0.00408372605256191	0.00653790933949738	0.00557828608127392	0.00200519439642505	0.00139320197883062	0.00198322620548819	0.0065887313695112	0.0082837135120905	0.0126800276756852	0.0100868749400837	0.0101572184471402	0.00825096553486857	0.00891791902479368	0.00968485374156368	0.013578743831287	0.0154577265064666	0.0145017217378997	0.011575216724977	0.0111610703711545	0.0136804113966647	0.0156460840168569	0.016846623684842	0.0191325494028219	0.0195481754581692	-0.0130299857162912	-0.163417625405153	-0.237205558472373	-0.286177184995188	-0.293883404136732	-0.278113883108676	-0.226760140531646	-0.170781199991344	-0.0978527313595263	-0.0128135372119505	0.00224411645672729	-0.000407786283036991
-0.00923098987553233	-0.0192976456441452	-0.0390632379532653	-0.0663807598324254	-0.165890990931291	-0.471228304627679	-0.782273191381488	-0.88655743255888	-0.883837457104875	-0.822401785590319	-0.698318825486054	-0.489586879887231	-0.260092072262973	-0.112594376633256	-0.0395032681827405	-0.0108879604322271	0.00229960089214045	0.00667932865313711	0.0087119657443851	0.0107905765465554	0.0120497174366511	0.0123847165078764	0.0124229316364655	0.0136621757303976	0.014502562139326	0.0126592631119632	0.0117853590391534	0.0118498698980057	0.0131508325685078	0.0133862340497235	0.0133156431971182	0.0123318666020525	0.0127419034939624	0.0123155294470063	0.0121897558961437	0.0115832269678509	0.00223500515285763	-0.0262288224264608	-0.114149080947851	-0.230963147662169	-0.279793469672837	-0.295095065497325	-0.294353193246422	-0.286192697220325	-0.253758123869981	-0.214416679347952	-0.153206447701867	-0.0759232563173984	-0.0300325808542374	-0.00561558844716005
-0.0300270797790862	-0.0541583766936657	-0.101629835742393	-0.165820502446188	-0.333991675813005	-0.591490600137966	-0.774548324917783	-0.84360872505203	-0.843951250661228	-0.790010448173772	-0.684370700388347	-0.529096623651953	-0.372444629006674	-0.232027501987996	-0.109592825226441	-0.0479900664708984	-0.0141651690709153	0.00172312784040584	0.00846267646211097	0.0126584689831463	0.0153871727003368	0.0171493953598937	0.0179802945496813	0.0191904062888496	0.0190585813878308	0.0176448526524241	0.0173198967813534	0.0183600656917814	0.0188717221731733	0.0181538873788736	0.0170697272691433	0.0162915103250383	0.0154674625473376	0.0140828095608156	0.01170524289896	0.00732600224943725	-0.0093937590020429	-0.0456965917315678	-0.127012028960397	-0.215298983886511	-0.255784094242145	-0.273511188934695	-0.277058342238732	-0.268784329509488	-0.247539945315548	-0.209723347579239	-0.15785772524838	-0.0990875442975529	-0.0606105221364859	-0.0269810335680071
-0.0483043562216519	-0.0857896556167298	-0.151187574327276	-0.234347639913207	-0.388389978767759	-0.564943118179927	-0.676360503219278	-0.71719991973622	-0.704001529145104	-0.670208187677471	-0.609087110801905	-0.506898133257443	-0.396187631989065	-0.289241201273434	-0.165364868837375	-0.0891437805737103	-0.0364077872398944	-0.0069887269348813	0.00670077072734544	0.0151403059452924	0.0189635265189747	0.0217344226800436	0.0228435902394965	0.0246016027161483	0.0242424436936525	0.0240069387945744	0.0242934887973863	0.0251126214587873	0.0248000617926346	0.0234448818465107	0.0219174571370819	0.0201952559695498	0.0183983606477184	0.0154676699508242	0.0116558224747974	0.00543797424434141	-0.0145678751324406	-0.0512019831804451	-0.118009596705229	-0.186279116700337	-0.22049020873223	-0.234954769136343	-0.236299326708217	-0.230859484753749	-0.21878314841666	-0.190739212659501	-0.147668149728208	-0.100764610878124	-0.0689603363547964	-0.0384884599268232
-0.0725580284891232	-0.118589569215301	-0.180144413649143	-0.25241751823443	-0.362810823974134	-0.455568337238308	-0.506925753548245	-0.534649984637393	-0.534416314518243	-0.518067197491536	-0.480964592134507	-0.413807840190452	-0.341364828318328	-0.281970016310582	-0.196170477176782	-0.13095717502069	-0.0701339029807487	-0.0314992238796875	-0.00890744018079747	0.00641473060326668	0.0156103783114834	0.0226448071128047	0.0264106318800419	0.0288098490131761	0.0303030694072678	0.0320367810708777	0.0333933489113987	0.0331485687387631	0.0326479813752106	0.0315348841073187	0.0295805605968342	0.026818443882701	0.0238237740077514	0.0199433538461978	0.0140390523078771	0.00494430415327663	-0.0152097256466736	-0.0467624591149422	-0.0922727558170285	-0.136188815697583	-0.161833745415548	-0.181416049705086	-0.187276166181744	-0.183905413659415	-0.174422671776823	-0.152584822178666	-0.121912026192082	-0.0914026200946754	-0.0698970276459575	-0.0478956083767615
-0.0864521788591689	-0.129126616517556	-0.175542806654375	-0.229504407629336	-0.303041070691111	-0.35661575918418	-0.390540572773863	-0.408655950440795	-0.410656895478731	-0.400756759558073	-0.376104636066469	-0.331969573178049	-0.282731622239603	-0.242743194634166	-0.186745493843827	-0.140197704292698	-0.0898219826510673	-0.0519322906572146	-0.0252690237865318	-0.00694669567865663	0.00647614315607723	0.0157887637055311	0.0236419860723529	0.0285591029385771	0.0312873083877688	0.0343903635606019	0.0364026022378913	0.0371753692622082	0.0378508308655725	0.0372222028771842	0.0349612381659891	0.0326246684965708	0.0289406232420836	0.0247496743277144	0.0192462565901451	0.00960762251403554	-0.007432445886182	-0.0324684977873657	-0.0664707899217367	-0.100524506226192	-0.12088430083793	-0.140390736841193	-0.146956718864314	-0.146174315412983	-0.13962974687725	-0.123907116666199	-0.100302929268951	-0.0783079245473119	-0.0632655987798125	-0.0477020623726313
-0.0905282977515434	-0.127027508936647	-0.160055968033863	-0.200949256910965	-0.252884331703076	-0.286033154288264	-0.308605931158045	-0.321837592692035	-0.323243232776624	-0.317952386324561	-0.2995920965087	-0.271290000044874	-0.238381513304337	-0.20927081432041	-0.168685744085785	-0.134853951697976	-0.0972519867061089	-0.0647532324518435	-0.0389397650595026	-0.0189628349279888	-0.00368971802089052	0.00773561584633065	0.0173617457007871	0.02340674609106	0.0287477959395786	0.0333153501263188	0.0378302337632752	0.039858590694942	0.0411441846421725	0.0418174064241434	0.0402010796550978	0.0384854135426234	0.0354929797986137	0.0314196654237943	0.0263745705568916	0.0167891607689194	0.0018714648239668	-0.0195020046770299	-0.0478979493449688	-0.0753234964756914	-0.0925039006724012	-0.108468625314359	-0.114870621212958	-0.115259450942218	-0.1110019897509	-0.0993061909495508	-0.0819498745304001	-0.0664207647457977	-0.0552710412416906	-0.0445988688645683
-0.0883286664471252	-0.118171190479076	-0.142352580133282	-0.171688600209853	-0.207635932802811	-0.230088821940853	-0.246663802528481	-0.256169927635433	-0.257155851279569	-0.253092214380962	-0.239115251455068	-0.218645432274391	-0.19575292422211	-0.177164173504154	-0.149011755219856	-0.123452877225553	-0.0956344521367972	-0.0692361112553605	-0.0459829369709866	-0.0267671887069987	-0.0117161695369063	0.00049984518496559	0.010634754869087	0.0186961285788101	0.0255568030794045	0.031366154955182	0.0374345560852761	0.040904961270536	0.0435428030134203	0.0443611688837485	0.0430198370237257	0.0418193443664404	0.039510295004921	0.0363600798390821	0.0318812967008592	0.0219456097899938	0.00739776703530084	-0.0126445780026203	-0.036958349816323	-0.0576186057656688	-0.0722137278285681	-0.0865429660024334	-0.0913872321242692	-0.0920101562612807	-0.0887300789195345	-0.0793194895759174	-0.0669061196489771	-0.0564386938875212	-0.0484959401535966	-0.040144269495235
-0.0802142999258633	-0.102762563980244	-0.120404919217621	-0.143152329368989	-0.167842068971803	-0.182030258694217	-0.193114553722403	-0.199224858986793	-0.199434685682031	-0.196742012288181	-0.187362643726964	-0.175845323517807	-0.161651000971379	-0.146692004593547	-0.126283980892813	-0.108669905884487	-0.0888200164068509	-0.0692604241617343	-0.0499464681609131	-0.0332252529275302	-0.0185422119134384	-0.00515710711409776	0.0063271892422435	0.0152951378999084	0.0229346973166913	0.0291008556076345	0.0362123144216039	0.0409504805730802	0.0445122571571698	0.0448970833689215	0.0376669642964344	0.036525059291746	0.0361409767631508	0.0398743726638414	0.0353075896967184	0.0239805846699816	0.00926485992094685	-0.00882656710020324	-0.0297892450967137	-0.0456777040189435	-0.0579892554977342	-0.0692595308732706	-0.0735712000005251	-0.0736536741985643	-0.0711461185227538	-0.0646378584286148	-0.0554501943920069	-0.0481990230139772	-0.042177477102206	-0.0355660333476156
-0.0714612862323947	-0.0874515085014645	-0.0995113459564791	-0.115164288794718	-0.131744761117811	-0.13968170244425	-0.146943598081434	-0.149496418106228	-0.145932179876101	-0.143042450431022	-0.139228052709686	-0.136676588557507	-0.128644415674655	-0.114776937801787	-0.10104521822883	-0.0893060724110308	-0.0780764870673646	-0.0646135397310676	-0.0503785895782093	-0.036709345692552	-0.0234875812167594	-0.0103364686847715	0.000890734499548526	0.0102011688243491	0.0186528736817573	0.0252439714552169	0.0325390823945881	0.0388854070356619	0.0427850398684645	0.0434128235378683	0.0373390786878825	0.0358916810651653	0.0353888440579354	0.0392676895881449	0.0348992033175541	0.0229573657853737	0.00781966019039354	-0.0079054870802731	-0.0257385201580957	-0.0381944395093201	-0.0493265837652853	-0.0567591556946484	-0.0586921841245264	-0.0585993879551528	-0.0570662541709357	-0.0522933433649536	-0.0457756395706372	-0.0404960360851609	-0.0352408924996603	-0.0303848313477815
-0.0590246427159504	-0.0698046382213358	-0.0774948922339345	-0.0876663113758134	-0.098248223578043	-0.103800728747317	-0.107571707005762	-0.108472768501339	-0.10499660470405	-0.103188899021946	-0.0980126022877393	-0.0970175571200163	-0.0957295903815142	-0.090170381787339	-0.0823779249516647	-0.0755656152068152	-0.0686749503777946	-0.0586538195325705	-0.0472698685940584	-0.0359849381154047	-0.0246932144770532	-0.0138826295406979	-0.0094341923202902	-0.00172185454878407	0.00756088763492509	0.0196574929078306	0.0246512639565959	0.0314262430042315	0.0378125073228149	0.040759506673099	0.0368871107781426	0.0362147492976588	0.0354146914264864	0.0370877567038207	0.0319848331686654	0.0203034911227521	0.0065288371544348	-0.00656681376617539	-0.0218659025804364	-0.0322713153522972	-0.041133012163247	-0.0463167465522727	-0.0469987078107291	-0.0464314927725848	-0.0441431804667147	-0.0405952880500061	-0.0350777769815066	-0.0319282105690049	-0.0286718232418582	-0.0253478864499998
-0.0454504802136381	-0.0524416853448209	-0.0571864730215191	-0.0633132312076425	-0.0673860424600974	-0.0711785967278247	-0.0733354923819975	-0.0734519935832774	-0.0714047098485673	-0.0709438052501844	-0.0691195846183394	-0.0705552967323187	-0.0703767608529323	-0.0699695277120987	-0.0654640483726318	-0.0620071239314093	-0.0566478658679201	-0.0497222348436311	-0.0413085728274097	-0.0323045300015583	-0.0239169825994976	-0.0106559761406237	-0.0055103024205139	-0.00198589372205411	0.00315796227937833	0.0132216949249382	0.0170212970504309	0.0205743957886085	0.0274878399986334	0.0324354306710803	0.0351877950495708	0.0351376409064762	0.0329330428194093	0.0292529309070384	0.0241868250960605	0.015208072692551	0.00418870463604342	-0.00672974629461168	-0.0194302575201788	-0.0273248996918566	-0.0332318955167252	-0.0364788048224766	-0.0359301656536359	-0.0345583723362154	-0.0321100273183286	-0.0285963140650974	-0.0250445921783444	-0.0232373742890285	-0.0214120973926157	-0.019771147406833
-0.0329577781123803	-0.0361830799548306	-0.0384479791720543	-0.0423407467961517	-0.0443153063974169	-0.0463964760464917	-0.047065149372912	-0.0479945104298387	-0.0487351204604796	-0.0476085582891122	-0.0312916095829349	-0.0307300319963927	-0.035243401128009	-0.0506272129607315	-0.0493996716922811	-0.0478431789839198	-0.0446627179115557	-0.0394595682453837	-0.0334904117276159	-0.0273580734622481	-0.0218678509695557	-0.0114516645716284	-0.00563883949650969	-0.00318717775451016	-0.000519577074633949	0.00713434067602848	0.0103387066325501	0.0133480031089606	0.0181044451526471	0.0226315575047089	0.0251089299833157	0.025885992837447	0.0243540258042981	0.021376902559559	0.0172678468806839	0.00951376054169122	0.00096500595498166	-0.00713652988143274	-0.0162810228510585	-0.0215822299674422	-0.0247237021650588	-0.0258363258058262	-0.0242604589830694	-0.022431352275955	-0.0205479057985506	-0.0179375985292289	-0.0165059562189814	-0.0159481726173538	-0.0153921131388252	-0.0143267265647656
-0.0197635907490824	-0.023439024983254	-0.0216092105890988	-0.0230973114157667	-0.0239354337882491	-0.0241791541194156	-0.0234845453077699	-0.0236774314588142	-0.0256840840385814	-0.0246500310044697	-0.0161531293901531	-0.0160737027118379	-0.018693054487821	-0.0279697258755229	-0.029216321721872	-0.0284915173925853	-0.0225474607562063	-0.018315805486807	-0.0159843349169896	-0.0150831455897806	-0.013238212372832	-0.00910529813918494	-0.0054150712331449	-0.00368290811221149	-0.00223549504636569	-0.000195415048499158	0.000536764595330855	0.00338603764263474	0.00562422785557949	0.00865392893455518	0.00964963991686556	0.0112341839893842	0.0118330560783078	0.0103375526561287	0.00791804024301727	0.00400225071834458	-0.000593125087628684	-0.00549420372553997	-0.00918798558866024	-0.0115556359735735	-0.0158713907167333	-0.0155699786899153	-0.0133183643104242	-0.012608718433724	-0.0122438134886813	-0.01200419569273	-0.0115878513331911	-0.0103319888148799	-0.00869275369767435	-0.00813822047716089
-0.00941001139021104	-0.0108001860332595	-0.00852527961199678	-0.00854919471587159	-0.00885581019696012	-0.00910973207712453	-0.0088860831573483	-0.00886450899329282	-0.010281183704176	-0.010609035190227	-0.0090240144814448	-0.00890620350982967	-0.00899689589360348	-0.00992798692157842	-0.0105149482705478	-0.0114959417243007	-0.00935669132061124	-0.00817794633547227	-0.00796265322695806	-0.00796395448086212	-0.00630254019233189	-0.00574392181012266	-0.00465613435364741	-0.00299820050342483	-0.00121204996534644	-0.00147858189801514	-0.00247485297761436	-0.00260971043782649	-0.00151391009838366	0.00057494421040202	0.0019083320286091	0.00319637314394341	0.00508408740371557	0.00553775354660364	0.00404002955016565	0.00179271806912678	-0.000379467871986662	-0.0037499459381276	-0.00471866023111457	-0.00495979219174875	-0.00666170722027292	-0.00602779132300519	-0.00433509283305161	-0.00451573547878849	-0.00536579868261515	-0.006188224307286	-0.0060964127509062	-0.00455487864288038	-0.00362218686650579	-0.00312213308575314
-0.00378561612998315	-0.00513673183644384	-0.00159359397291973	-0.000817534184049692	-0.000797532124797042	0.00123206295401907	0.00133173304724584	0.000133693491178257	-0.00118761978771549	-0.0023490248932042	-0.00569041846692445	-0.00562995657493546	-0.00470754753753571	-0.00113234000214295	-0.0006612932142875	-0.00155965119718315	-0.00189632635883569	-0.00235863247790528	-0.00303788025945559	-0.00332530543912095	-0.00154453280021121	-0.00157683829205851	-0.00250048258102088	-0.00109042363257453	0.000410147662291047	-0.000639644389518889	-0.00256682024274375	-0.00366833008279625	-0.00304033055025089	-0.00183709458016254	-0.000254635386766462	0.00144307093503405	0.00297296782248628	0.00364407616690207	0.00246554278668916	0.00153861325602119	0.000537297951025902	-0.00098662037336841	-0.00201717985386852	-0.00234220121629481	-0.00344322899795591	-0.00307012148063578	-0.00145990104950355	-0.00291532359174447	-0.00408288133614387	-0.0049736091360999	-0.00484808466246036	-0.00267616517208961	-0.0010002943552286	0.000257387840539091
[truncated: 188 more columns]
