# Supplementary material for: Performance Comparison of Centered and Tilted Blunt and Lighthouse Tip Cannulae for Drainage in Extracorporeal Life Support
Source: Cardiovasc Eng Technol. 2025 Feb 10;16(2):238–50. doi: 10.1007/s13239-024-00770-x (PMC11933157; doi:10.1007/s13239-024-00770-x)
Supplement: Supplementary file 2 — Supplementary file2 (ZIP 41,511 KB) [file 13239_2024_770_MOESM2_ESM.zip › avg_velocity/rc_1.32_mm/Lighthouse_0_Qc_2.6_Lmin_Qo_2.6_Lmin_rc_1.32_mm/U_ms.csv]

-0.00237495572278062	-0.00366726825416002	-0.00426257882835133	-0.00396036321947776	-0.00244876436695677	-0.00335970364520751	-0.00354232431724412	-0.00748370594463816	-0.00644469981094371	-0.00678594554247965	0.00300466021645482	-0.00121068779057153	-0.00238217257492827	0.00101896470014176	0.000259526997716246	0.000731825644175065	0.000415611946459705	0.00095768091577026	-0.000462158784810637	-0.00140577055631518	-0.0028476430875454	-0.00192256871946371	-0.00294052706132416	-0.00299008928406554	-0.00721845266894288	-0.00573073985087832	-0.00219733933407796	-0.00139351876168143	-0.00400589347983	-0.00553853098321556	-0.00646483282451941	-0.00796264158783549	-0.00574202020459849	-0.00548436727594569	-0.00611763070103465	-0.00806738869471825	-0.0100222064137026	-0.0125839981012836	-0.00972787015015613	-0.012335430103952	-0.00944015702995345	-0.0136245205855449	-0.00849751102174173	-0.012708081055398	-0.0102353862549904	-0.00931529374364059	-0.0132317830350731	-0.0135886456302964	-0.015165065424928	-0.0188436456571559
-0.00188124182887164	-0.00498451828697418	-0.00625749633375095	-0.00756824639920388	-0.00713467239102194	-0.00789775768091054	-0.00828527216093213	-0.00995748517061268	-0.0102983361939527	-0.0129624066711753	-0.00704492112966682	-0.0060288788144873	-0.00647883582450316	-0.00428612954252516	-0.00514868566953963	-0.00417054732094294	-0.00406499836367896	-0.00425704610046431	-0.00630385194983437	-0.00716211216187015	-0.00823234197355054	-0.00762269858638501	-0.0103357129934472	-0.0121478057163435	-0.0183763134243004	-0.0179910399011964	-0.0138263452420708	-0.0125095119466211	-0.0142646730653465	-0.014766230620736	-0.0158384382316113	-0.0175408215502965	-0.0158752771900903	-0.0152453283032301	-0.015102944191493	-0.0177127996925302	-0.0203149244883519	-0.0233424604634236	-0.0203840980648728	-0.0222736170983469	-0.0192226989208859	-0.0241337072065363	-0.0227630945787429	-0.026958453783761	-0.0261531742899317	-0.0263117388259936	-0.033327685410366	-0.034326598286909	-0.0348738518891772	-0.0375604022245203
0.00565790835362466	0.000258971612852625	-0.0036769392862732	-0.00765609191037165	-0.0109473570038431	-0.0132276971352866	-0.0142377112366146	-0.0155088241849687	-0.0167718122876737	-0.0171371641182471	-0.0160675793410623	-0.0150287975869406	-0.0138297553346571	-0.0128936475041944	-0.0122544015133249	-0.0124106826238659	-0.0128514163957187	-0.0141574744753681	-0.0166894756016095	-0.0171764359940018	-0.0188808458826443	-0.0191594372521552	-0.0227755635991472	-0.0255175293016468	-0.0285415281473674	-0.0283567052397869	-0.0310173210551001	-0.0323323584623244	-0.0352934393624756	-0.0358622860920527	-0.0366994575198325	-0.0354179258534862	-0.0334381374473736	-0.0322719767951169	-0.0319870811090565	-0.0337578603689339	-0.0350807078261238	-0.036768003066332	-0.0363999634500865	-0.0375499971895942	-0.0388199698729811	-0.0414771128863866	-0.0437919678990234	-0.0422623630967717	-0.0433716949665696	-0.043066115282226	-0.0507807787491397	-0.0548861809358262	-0.0609833064552437	-0.0633622721396329
0.0297472773730654	0.0217174126985481	0.0123948559720912	0.00449772782577149	-0.00244705594247926	-0.00809991016325959	-0.0129004720043588	-0.0162840755941937	-0.0194617730562604	-0.0201286481666308	-0.0208018763075369	-0.0215320824387757	-0.0225449588558382	-0.023595494448864	-0.0234526441760738	-0.0238284290322437	-0.0246254302143346	-0.0259679206780396	-0.0243503389844755	-0.0254258115679502	-0.0272576007237733	-0.0323757856751676	-0.0354742995178642	-0.0374214389360728	-0.0396758201337171	-0.0407917183422631	-0.0425072029412015	-0.0442598033394076	-0.0460041105221208	-0.0475947320050749	-0.0481142406643786	-0.0489479706023292	-0.0493116801810952	-0.0499230065853853	-0.050438218989053	-0.0509161527592895	-0.0520376722098303	-0.0540112340260216	-0.055619385645698	-0.0558431819565093	-0.0571486182231321	-0.0590362202363415	-0.0618629295954543	-0.0658110081184859	-0.0683900016627562	-0.0693977058240744	-0.0719732887647726	-0.0740346448799924	-0.07724367508714	-0.0792534212037475
0.064045343174233	0.0574534085194719	0.0435907531609087	0.0319098456517009	0.0206928075092772	0.0111081702751631	0.00188564022490522	-0.00564964866448224	-0.0126160989432903	-0.0163345949218562	-0.0199401119247387	-0.0220851280658715	-0.0249590948175743	-0.027822415178692	-0.0294117535477405	-0.0306272670604728	-0.030585635423586	-0.0267570656794961	-0.0182002498932662	-0.0200040608978516	-0.0268695859601976	-0.0413493131062239	-0.0395491750112902	-0.0411590707392907	-0.0445686188701561	-0.0479771018225889	-0.0489911548130035	-0.0503695765255671	-0.0512643339884758	-0.0528705727609388	-0.0540026119911216	-0.0556801688910225	-0.0561523362992772	-0.0573023701807253	-0.0589325428215998	-0.0600406258703215	-0.0617424996225427	-0.0641704336505409	-0.0656522938635642	-0.0668766772677311	-0.0686179573417669	-0.07056652167246	-0.0734079297955934	-0.075785823658734	-0.077889537039163	-0.0795428138777261	-0.08152588474351	-0.0834622530905814	-0.0860261141289925	-0.0881703020755835
0.103173297771715	0.0977358026050146	0.0848546112898016	0.0711087317874229	0.0576270502329791	0.0428998522898347	0.0292995772173053	0.0160404204988897	0.00455679836001481	-0.00445444016884682	-0.011547897291301	-0.016946860546562	-0.0221239085151605	-0.0267668378584233	-0.0307863232217172	-0.0339465707150669	-0.0342403909680498	-0.0288314345040851	-0.0173874692120411	-0.0182233016297388	-0.0264263309272899	-0.0436460121096131	-0.0443517529187484	-0.0458525611691168	-0.0486197182194757	-0.0518700205281749	-0.0528572245041823	-0.0533507407317241	-0.0541963456406181	-0.056109630257824	-0.0563686964030625	-0.0582200008189333	-0.0591588343047986	-0.060788831904625	-0.062083644860191	-0.0634215908994564	-0.0646132668930016	-0.0676310972876376	-0.0701730034491325	-0.0729239507786432	-0.0746166347338877	-0.0767742640502161	-0.0789505910775901	-0.081461275860535	-0.0831145523300526	-0.0845790835076815	-0.0863612007207419	-0.0879523387252455	-0.0894584524283415	-0.0913971769880321
0.145339152585491	0.139044868249907	0.126206142699236	0.111449107780202	0.0967894265135099	0.0803877202405488	0.0632117269590263	0.0461706585026865	0.0303250082165171	0.0158864190666399	0.00310815177428072	-0.00765030936717079	-0.015373011408286	-0.0217517604873623	-0.0274267459887361	-0.032061065901417	-0.0340733166720387	-0.0305596720044664	-0.020995041513642	-0.0215952723423799	-0.029515540512175	-0.0452760097946035	-0.0459843883411839	-0.0474671735237948	-0.0498759638636363	-0.0529809320823994	-0.0540423109375107	-0.0549993001771307	-0.0543820033287803	-0.0560380230827131	-0.0569073724262015	-0.0584263891186455	-0.0598282797024793	-0.0609791894988718	-0.0617367092442252	-0.063562867761591	-0.0654727926467068	-0.068166380336217	-0.071472426945032	-0.0744497804740696	-0.0770069975038802	-0.0790449780027506	-0.0814143803594928	-0.0834856644191654	-0.0851742667896153	-0.0860430753113372	-0.0877081975688274	-0.0891048156301344	-0.0905146378785708	-0.0919322042314077
0.184266557265862	0.179187787379818	0.166259940783697	0.151555082347888	0.135634660691777	0.118629430740361	0.0996019912443888	0.080963906458882	0.0607455931887913	0.0418715131281007	0.0231065803303889	0.00712021126381833	-0.00490445247888898	-0.0140021580493719	-0.0213892540532135	-0.0274240540016246	-0.031321036180395	-0.0333161952685584	-0.0322750798987482	-0.0321948255936534	-0.0368094183858675	-0.0449074164967808	-0.0498668249381417	-0.050696581904183	-0.0514901540304341	-0.0507731209445751	-0.0522802588336816	-0.0529485205042081	-0.0534937075376809	-0.0540780372526475	-0.0554040324111797	-0.0564249734343349	-0.057274951700955	-0.0574341161912035	-0.0587432766363936	-0.0606390202442337	-0.062821571562092	-0.0655231239315695	-0.0688325067387365	-0.0725474976097325	-0.075818269842024	-0.0788783504503297	-0.0809277418881981	-0.0822082625973903	-0.0839723982744891	-0.0849838450098656	-0.0866278848704231	-0.0882987839651054	-0.0896266903243411	-0.090946674301884
0.217792346787864	0.214132320594488	0.202197402719396	0.188141201725748	0.172424072788565	0.154727662116147	0.134617068045471	0.114575548136176	0.0914619397061418	0.0692586964333462	0.0471842791422794	0.0267621694063577	0.0101569382281671	-0.00346246352804488	-0.0128998846544903	-0.0201840709998586	-0.0259033011779139	-0.0305467843730827	-0.0353583272721232	-0.0391477461021689	-0.0415250754678644	-0.0436892836420948	-0.0457265445025326	-0.0471106032124888	-0.0475044791259249	-0.0477862903877262	-0.0487460916109726	-0.0489668703231216	-0.0487267779348501	-0.0491164957291636	-0.0489903401879754	-0.0500013690788516	-0.0513771282711556	-0.0519021484240447	-0.0525029619753902	-0.0543713535883991	-0.0568852015725913	-0.0593994792675115	-0.0630495906601268	-0.0675770889768483	-0.072369278456421	-0.0752290721917862	-0.0773608639050712	-0.0786513140632858	-0.0809421403912446	-0.0823110533097084	-0.0842738149853442	-0.0860017323814666	-0.0882036411782919	-0.0894274820857942
0.24630954491083	0.242847870714013	0.232077153633265	0.219610138110338	0.204850156875171	0.187608851367013	0.168051588734862	0.146618521958355	0.122289213959956	0.0976609095068834	0.0735337780639456	0.0497155700265508	0.027359049899468	0.0105041025954737	-0.00137329013697199	-0.0115786873693888	-0.019115830172286	-0.0251152491752317	-0.0296585351384734	-0.0333268421133531	-0.0361183461641987	-0.037984567620221	-0.0393487368297562	-0.0398283251722371	-0.040546372167613	-0.0411921362658421	-0.0419588059228866	-0.0418299910976828	-0.0418056859980374	-0.0411676123506923	-0.0400793785196722	-0.0399852970505091	-0.0407951848703998	-0.041614307198531	-0.0430798368141602	-0.0442398521800252	-0.0475095137277537	-0.0509931777756312	-0.0552634212784684	-0.0607620214980389	-0.0656993178775527	-0.0692370516113003	-0.0724989542928145	-0.0755534865029998	-0.0775542512764769	-0.0800703216801551	-0.0818076814706022	-0.0841943531057801	-0.0865380729720785	-0.0877510636056339
0.271093676406724	0.270051384804219	0.260040965869323	0.247423679394873	0.23297713198074	0.216685399944611	0.19794952228602	0.176207407309865	0.150617386373344	0.12361670863491	0.0965661192729515	0.0705152611597942	0.0455848594762409	0.0254252564385796	0.00961265890431494	-0.0030471477830607	-0.0129598498398263	-0.0198052829661829	-0.0242352305887345	-0.0267617953079254	-0.0295934559781702	-0.0307265049732066	-0.0318463546922555	-0.0321777550319444	-0.032316199499406	-0.0327527522429363	-0.0329544513388789	-0.033223573856352	-0.0324166524513725	-0.0310123500710119	-0.029474400074649	-0.0288452203350744	-0.0285323085428816	-0.0289279192533436	-0.0306439618488513	-0.0320323574094317	-0.0360541809588988	-0.0404073041838387	-0.0464337898527837	-0.0519122101332429	-0.0576086484395282	-0.0618918762352427	-0.0660801003174642	-0.0701432686704169	-0.0735068642962734	-0.076971399872018	-0.0791735842321674	-0.0822845686850023	-0.0845977991032322	-0.0856975034882681
0.292870799365436	0.292509050865271	0.28366997931631	0.273103912360063	0.258982950323203	0.242542666348791	0.223196424074869	0.200918045922461	0.175165196755397	0.147216110706268	0.117580999330368	0.0882749359707082	0.0603631251768261	0.0379855588760311	0.0194530994401758	0.00491301302515595	-0.0064649943528303	-0.014461774906588	-0.0186700074353855	-0.0202301048651731	-0.0217203796528334	-0.0216891409291524	-0.0218697839155466	-0.0217753703055683	-0.022087171100929	-0.0209343552988564	-0.0212429284803624	-0.019930050925243	-0.0190023411191527	-0.0166147400006785	-0.0151507573663803	-0.0135324602925993	-0.0139829512828485	-0.0150165139692425	-0.0157204458032364	-0.0168485945005633	-0.0212851027842423	-0.0265271838960277	-0.0340558308491466	-0.0409642422174051	-0.0468455983610901	-0.0525046020697017	-0.0584449654137705	-0.0638331358526067	-0.0687198568379529	-0.0724291971704309	-0.0752271749580299	-0.079258226344533	-0.0812013947496114	-0.0818163902595474
0.311825129018795	0.31330015161635	0.305653903508092	0.295693250054761	0.281978792265782	0.264892101174199	0.244973273627752	0.221816397980227	0.195229365772688	0.166808720132996	0.135424974801535	0.104424762887577	0.0726465255924385	0.0464490411344697	0.0258752681240834	0.00988979773971628	-0.00146439417663964	-0.00837045625897629	-0.0121515164673376	-0.012670338333245	-0.0120259119676334	-0.0113987769096263	-0.0107675460159965	-0.0100291419681293	-0.00940080938634958	-0.00850923601833242	-0.00698758343367032	-0.00453856786038262	-0.0012580217742659	-0.000217040566634505	0.000829975100231268	0.00135361181565559	0.00160328550124385	0.00139044557911154	0.00148820546521867	0.000460018236616409	-0.00454438055174979	-0.0098333394504007	-0.0185181383471679	-0.0256435209299233	-0.0337631663042594	-0.042419908613458	-0.0506672561412677	-0.0569970909276847	-0.0627731800931414	-0.0664743678164047	-0.0703471716768016	-0.0751360778734477	-0.0772105525288877	-0.0784329575093215
0.331057309310872	0.333953220095235	0.327099760658338	0.317439822672922	0.304833718698398	0.287243679812434	0.265022424628405	0.239302852195386	0.20970861225134	0.179232739999033	0.147141205088983	0.11479793469375	0.0801665419658384	0.0506058421122758	0.02787307650365	0.0113083322404467	0.00137515920972919	-0.00422781458605377	-0.00508052588898335	-0.00460085987665028	-0.00320243891525635	-0.00160539127401091	0.000135506525818437	0.002015406363857	0.00527738381963665	0.00825379352938556	0.0112866651337392	0.0139790199846756	0.0169056136536466	0.0182692901024752	0.0193892282220794	0.0202625272308439	0.0203841403063713	0.0194674600451037	0.0197779487139166	0.0177863785917819	0.012962245029312	0.00647563540645185	-0.00282590870103181	-0.0115907166864527	-0.0216565407687872	-0.0314336515612444	-0.0407174877089233	-0.0490287890925998	-0.0562338835405616	-0.0609408326852563	-0.0651799172633724	-0.0698817164085962	-0.0718445257762462	-0.0735926481213994
0.350923270032185	0.356264136862598	0.350755666496754	0.342227603942162	0.328552060963366	0.309867849767327	0.28490101805593	0.256065163410524	0.22370577302924	0.188383826787092	0.153130602637062	0.116461667495498	0.0807318015178372	0.0493489623914276	0.0261441923222632	0.0106534276553771	0.00260479236916389	-0.000986409847190294	-0.00111521010929682	0.00155557540356167	0.00435263926454542	0.00828720627083521	0.012148933235052	0.0154615992683693	0.0202276632895256	0.0249561215611299	0.0300074283129161	0.0334184854702176	0.0357287391402665	0.037114289474751	0.0374651358926788	0.0386587745829477	0.0390015947471111	0.0391681233669899	0.0388477124597331	0.0373417861748987	0.0335743050469664	0.0282533693055463	0.0188954872743074	0.00937331065340968	-0.00480496188364283	-0.0174425087207027	-0.0293558358814745	-0.0395017178232251	-0.0482052934635187	-0.0543507646618755	-0.0595300952895161	-0.0636693576709449	-0.0660975391296565	-0.0673403321056145
0.371131367985049	0.379657546591518	0.377789008212012	0.369544918673328	0.354620640293572	0.334069707613449	0.305897989506424	0.271896460870106	0.233263462571897	0.192190537747997	0.15248742233888	0.112040616960184	0.071728334204015	0.0387762399293986	0.0169915422297141	0.0032059025761946	-0.00199392693090403	-0.00105032259708269	0.00334083549198674	0.00914609763558376	0.013757314628041	0.0199109589318234	0.025203652768133	0.0307957987165711	0.036917850438958	0.0421686962642532	0.0480349841159697	0.052849214460025	0.0553180786264761	0.0567775400010272	0.0583923597024158	0.0599441767197451	0.0609764895914792	0.0608067144228802	0.060742861316394	0.0593838356906183	0.0563582064025414	0.0511206965419541	0.0408924371488221	0.030295380177072	0.0123637233347543	-0.00301121761295014	-0.0176013293742375	-0.0299288957179315	-0.0403283193379717	-0.0468060255998229	-0.0517809313341777	-0.0563997003003486	-0.0581679855801388	-0.058492149110843
0.392933095992111	0.405715662520856	0.408011059986461	0.403079443328436	0.38839931430926	0.363747983640621	0.330076114131254	0.289348641588117	0.240284336621394	0.191801861683542	0.143519793444817	0.0970144048481892	0.0536697580101871	0.019674882324722	-0.00134902381547652	-0.00997152112918505	-0.0094521917407572	-0.00304508402468735	0.00696301344462796	0.0179325681856156	0.0261189200115317	0.0349794520869686	0.0433572270829973	0.0508127781604514	0.0570120895836346	0.0633152261816404	0.0711604304420835	0.0763816098472172	0.0791490286075055	0.0809243617450614	0.084282043078527	0.0871302313312186	0.0882413277203874	0.0874560552537285	0.0882766834288284	0.0885967645798711	0.0861668466208476	0.0781363098579719	0.0660690073252295	0.0527923568920289	0.0340428607219332	0.0141543019912109	-0.0044145879266971	-0.0191023293294712	-0.0312357132929112	-0.0400327738547538	-0.0462441851678271	-0.0510736204925712	-0.0525558184104779	-0.051582108833186
0.415113642436507	0.435515614758697	0.447843609592431	0.448565246462255	0.43330588821873	0.402409234801747	0.358568077273845	0.306424874559019	0.244736948596354	0.184324888233224	0.127601466717217	0.0747140247797779	0.0244998923982862	-0.0116835148146054	-0.0282293738917258	-0.029374146549112	-0.0199811495405526	-0.00539923041570629	0.0133519491121713	0.030683031430978	0.0444696203259139	0.0565062082645366	0.0687287223860076	0.0789449087160076	0.0877925077390948	0.0948646059360968	0.102261105329009	0.108959064299832	0.113706645848547	0.117339226848947	0.120370217088495	0.124528032486804	0.126770797471071	0.128336282281654	0.129275456793811	0.129079876498159	0.125263949310952	0.11441924210088	0.100440899427974	0.0823430136873771	0.0580603705934532	0.0321959973694159	0.00784753489538077	-0.0120234576173392	-0.0260845563821556	-0.0374503832764249	-0.0438846086719166	-0.0476332474514145	-0.0476956795913628	-0.0443300740309777
0.434549718439227	0.471665386497076	0.501352089618038	0.5151152905478	0.501110669205881	0.453175549698427	0.391611184774586	0.322894288957805	0.245698194092771	0.172654765676936	0.107570859450534	0.044396674225885	-0.0185118796503013	-0.0550812300332787	-0.065927180046149	-0.0532121982685281	-0.0292592835685288	0.00162892279782652	0.0313053068146521	0.0590027464604686	0.0799869957822243	0.0988126987383447	0.114397037493814	0.126490772956525	0.135538121749628	0.143868460649953	0.151418427693599	0.158815259681535	0.163748064637198	0.166860375495797	0.171655584192154	0.176637127547786	0.178659379390617	0.180873242361194	0.182202825492172	0.182182459383876	0.177719921650347	0.1680989729655	0.151463278427909	0.124077278565936	0.0885634127592922	0.0513534972186479	0.0204772778994697	-0.00536568478954254	-0.0234871053753627	-0.0364660923740819	-0.0432899109684991	-0.0455151515788295	-0.0418818383072908	-0.0315145847678426
0.447549414786806	0.508971620092034	0.568246457330114	0.603005177460141	0.590738453636132	0.520846472685336	0.428976283402303	0.334447139462241	0.242605912602781	0.158007462162894	0.0747492808743626	-0.0130085127274378	-0.086717364514401	-0.121959772853642	-0.107749730366321	-0.0677560310048361	-0.0166410477958859	0.0360177498239197	0.0775771058575684	0.112628507991166	0.136637532857164	0.156708421338634	0.172113012951102	0.185238753643667	0.193656655820631	0.201173658484539	0.208302064031308	0.214796023788463	0.218356438424883	0.221371999247392	0.223076536030859	0.227260164618442	0.229189764787347	0.234321035320373	0.23664868564628	0.240171710907275	0.241175653673223	0.235982504681826	0.216757139777331	0.177064325701397	0.125144033503377	0.072906849273901	0.0302768130229164	-0.00128764416447824	-0.0232136137583791	-0.0369389718127572	-0.0455448662303795	-0.0454857422129485	-0.0344520421951098	-0.013936586099974
0.434260283552139	0.511895781411491	0.597857317685706	0.662402037953461	0.655919984308998	0.568348547679522	0.449821978337858	0.336777583575	0.226016522469134	0.115755101472572	0.0169904998753171	-0.0741802795999482	-0.141150194103022	-0.164025514946875	-0.123469704472824	-0.0576853739897625	0.00602121039277177	0.0636890325573008	0.104616475304079	0.145363523233268	0.165631853815793	0.180969095248038	0.18474371518922	0.195337217090338	0.20548717752258	0.21564768578191	0.222016843968491	0.227006611982344	0.226327435568487	0.228307585724207	0.229691900949069	0.236696478438509	0.241504176651481	0.246712603467441	0.252840803570523	0.251823734372464	0.261121280980716	0.268472594035153	0.268739686292216	0.224098953547683	0.157464492609377	0.08706613482513	0.0344223905651505	-0.000442462096391041	-0.023049468319818	-0.0366637849433763	-0.0470392230002679	-0.0453432173813807	-0.0282237174768703	0.00307668835875777
0.411933401286785	0.496816995837028	0.584566432804311	0.646207433146156	0.638492379740248	0.546792268186224	0.435363340799344	0.314277691685659	0.189953536428842	0.0707139932446752	-0.0235329185799461	-0.0969953371833746	-0.150381694822484	-0.148219751138909	-0.0937872270630607	-0.0253286693502066	0.0270886172142262	0.0823929225572547	0.118185693024523	0.161675554835978	0.176997927856894	0.189811064995297	0.18609153974925	0.194548676187731	0.206211743732452	0.21721503563414	0.22159721266396	0.224978069676359	0.219342903032726	0.219130159289488	0.220728099963705	0.229788714460959	0.237296651185186	0.244076587704172	0.252737487678284	0.241769758434314	0.252989587638332	0.265902336276916	0.291084141900986	0.247456915477152	0.167518790440236	0.093439164382596	0.0357621564238128	-0.00172478703991126	-0.0242006573983759	-0.0349798098622414	-0.0456113050105282	-0.0432652977443746	-0.0190771896479608	0.0174507786011744
0.343450884269777	0.404785769896686	0.411964637200043	0.391144704468727	0.370548852638963	0.358664131432345	0.307280786052894	0.218546888110138	0.0944854509577907	-0.00460229787605059	-0.0573253469158273	-0.0951915532894284	-0.115672450586974	-0.074800621327929	-0.0204044769478159	0.0164450768515373	0.03470498755289	0.0696150670627298	0.0895120197015494	0.133124835131571	0.133579638501899	0.133434757542877	0.119956687750109	0.131089814972558	0.151656137695418	0.165388380716622	0.167666108461198	0.1620466902885	0.155020369441906	0.151461679950557	0.158046801346843	0.170337190232308	0.182853084647929	0.188628229568275	0.198421577220607	0.170496526640913	0.168121102599583	0.160697043297368	0.215537637622456	0.217741181602451	0.162622409976735	0.0917588565334922	0.0328799127230004	-0.00513959858072256	-0.0258842030242758	-0.0334649548374331	-0.0393840030305059	-0.0327168146351424	-0.000791270333627068	0.0316580877399164
0.235334886897191	0.248154289545606	0.17987159633479	0.129538658290912	0.106981488661251	0.10881102885471	0.058751540441811	-0.0367084507291901	-0.101733874055099	-0.134819374817164	-0.131160414511923	-0.109116313927313	-0.0951687624112421	-0.0287396897449137	0.0396094150786357	0.0583650709846681	0.0622982483932748	0.0820447433436236	0.0808869352096089	0.095624325049796	0.0995373748953424	0.108590110700196	0.115929744150621	0.121495922308171	0.135789979104941	0.140332700797842	0.133130348527159	0.114397715486898	0.112061419535577	0.114996218047874	0.138079721887364	0.122504266734783	0.126144768300037	0.128474978409656	0.13363825769368	0.0820821473956979	0.0765426068747332	0.0509858080535445	0.0553891495219174	0.0563628915184239	0.0615268341188823	0.0334258574633527	-0.00588557189065858	-0.0349138310261512	-0.0504248309321747	-0.0548077888619556	-0.0512305843370098	-0.00284320517527128	0.0362237980341476	0.055121206558547
0.10249840239747	0.0951436263634091	0.0861616605968728	0.0592938357210854	0.0412837222219608	-0.030778718332578	-0.189804803431232	-0.318622980418475	-0.339004100911912	-0.31206478718263	-0.258267640963009	-0.192763203841453	-0.125475403155526	-0.089666539301859	-0.109218465907294	-0.140353284188686	-0.197098547199521	-0.26885880203786	-0.286775323280015	-0.25781165502944	-0.19762776700333	-0.134243422857464	-0.0756174573917288	-0.0377686519605895	-0.0352023611559825	-0.0642883085237778	-0.108029948970333	-0.115588194552821	-0.124375319079601	-0.118920538935843	-0.11360094632078	-0.0961779264591885	-0.0788702815292451	-0.0678444040521378	-0.0651065970081348	-0.0444020087480309	-0.0175673410355943	-0.00220903545996705	0.000288955979777107	-0.00149296024550793	-0.0294926579688014	-0.064244596833746	-0.0873793773955089	-0.0828221967896759	-0.0661858746194965	-0.0555747563102095	-0.0552099856976739	-0.0314607712562217	-0.0446936982751036	-0.0745465588414863
0.00545518126766567	0.00100492598792337	0.00236867661486733	-0.0256228105874797	-0.117650805308678	-0.366754136106142	-0.6008225206237	-0.668496908974835	-0.628081517332481	-0.563220904777122	-0.483624717431774	-0.418711354925104	-0.365669598803676	-0.386098663965697	-0.4848482292076	-0.607095247771314	-0.697007368982637	-0.737840230941894	-0.735552037780897	-0.70712834728996	-0.669836545043086	-0.619961027213338	-0.593795588013469	-0.544342666654086	-0.504052163109245	-0.453195437892994	-0.408812181645048	-0.356640098832149	-0.315559500419898	-0.264413343013427	-0.211293605026228	-0.139901261347965	-0.123443847196825	-0.123594083174204	-0.134116040666309	-0.101098182169667	-0.0674830225817682	-0.0523021768344509	-0.0847374744788764	-0.173520508255055	-0.245199927655425	-0.233418161499859	-0.190557606862177	-0.148319304698969	-0.11143078984521	-0.0956839055479365	-0.100479710280922	-0.143407142891107	-0.193510596840463	-0.226730211180867
-0.0809645439421419	-0.0738902684343511	-0.0962746751326487	-0.206544098451804	-0.51251435668971	-0.837073707154465	-0.913547153227323	-0.889481618377271	-0.828050025353204	-0.757668864684835	-0.680450484732463	-0.62825140446376	-0.620916307659434	-0.685507438474254	-0.760487368576084	-0.818360737049164	-0.858005310652473	-0.873789569251087	-0.871069913674236	-0.847583929004439	-0.819659841235672	-0.779687144415383	-0.73371775038677	-0.678440608371234	-0.617023072114221	-0.549234203227039	-0.4824502061065	-0.421194775404072	-0.364850172836386	-0.309814436102148	-0.232884834618739	-0.124512090522551	-0.106424082337523	-0.11661380181377	-0.145398826707598	-0.123448705111095	-0.114810762993997	-0.138949439992321	-0.229690378012463	-0.330563070237042	-0.351714956109594	-0.318255265789243	-0.258622984368856	-0.200771052349139	-0.159576097428465	-0.144335191991815	-0.158438125623953	-0.210534621022478	-0.266355402976603	-0.291793881912639
-0.155097644614219	-0.182177866160286	-0.289655708525221	-0.621126881501178	-0.972119965488731	-1.08132085223305	-1.05570900612486	-0.996018115363362	-0.933101345061503	-0.86682404856913	-0.805075441359595	-0.771188339293541	-0.7820132808321	-0.823168684594854	-0.86401413423679	-0.895519958975159	-0.922550076199253	-0.932418391212997	-0.923287588122568	-0.904105167293777	-0.87205722850579	-0.826197285038656	-0.771225702438358	-0.709094762542949	-0.646364440679887	-0.580117505860725	-0.513873875729119	-0.466727926261427	-0.41268942086279	-0.359683763309703	-0.276593927366145	-0.150243433770561	-0.122696570958087	-0.132452993181776	-0.179905377866096	-0.199173824358269	-0.255968046429805	-0.325016812891991	-0.393048467290081	-0.413697836316438	-0.39456072207813	-0.360427232363058	-0.307082367173963	-0.252742042606323	-0.21925323980288	-0.208902461015617	-0.22089278236325	-0.261149892584103	-0.322268905729686	-0.35128457298106
-0.421072079634652	-0.525164732394779	-0.74005019838331	-1.1082259251115	-1.25648737457095	-1.25949890519114	-1.18730135761657	-1.10887577624504	-1.04574280748126	-0.981826533262536	-0.93446693430077	-0.897765547724116	-0.900087830001526	-0.916357813031268	-0.94619989687728	-0.960635423092692	-0.976796615953415	-0.979674007502741	-0.965851797271877	-0.93869731991222	-0.903219379137444	-0.855859098861183	-0.799363833245482	-0.738498790637275	-0.678029206806397	-0.612255405414274	-0.555397097766072	-0.510743933586984	-0.464808688942727	-0.414976662170666	-0.332644004861005	-0.253361894724676	-0.229495504580596	-0.256530432736649	-0.316238640667311	-0.372608720110405	-0.441020653513774	-0.473134607701729	-0.481950594271749	-0.46233592751544	-0.436769157912148	-0.4012018560705	-0.355611890170528	-0.312341622435649	-0.280507561240151	-0.271976838067302	-0.283499942778439	-0.316752238724678	-0.354380607037722	-0.37714402776739
-1.01628631374249	-1.15440828584352	-1.30810484146879	-1.45695837948104	-1.45201566154145	-1.40602084258766	-1.31412571123271	-1.2239979202879	-1.14677680091189	-1.08783459827148	-1.0404302170475	-1.01216431595546	-1.00967653512052	-1.02412052734981	-1.03658346446741	-1.04163032547181	-1.04682195995786	-1.04210430489273	-1.02165126092393	-0.99093579602753	-0.951082066454713	-0.895376067824153	-0.834488820381775	-0.762041982957167	-0.688963652815447	-0.62866281065586	-0.580201395404457	-0.551701281696593	-0.523690071348115	-0.506097539844692	-0.492084795048142	-0.481234273784074	-0.47957627330697	-0.497718469584649	-0.536779884737768	-0.567239846934049	-0.582339148818266	-0.57299983113076	-0.54205690195343	-0.508975046422616	-0.475805166365251	-0.441222321751847	-0.406824878056205	-0.378956905052312	-0.355073307544251	-0.342894720635296	-0.344009796582413	-0.358332743498257	-0.375844578381539	-0.391028930740996
-1.58550944961973	-1.66228013432749	-1.70161353627259	-1.6656167476284	-1.56360808828204	-1.49533786275738	-1.40218639105556	-1.30848991959658	-1.23432789530747	-1.17274495545113	-1.13203866815503	-1.11350823310324	-1.11583258972779	-1.12310033107171	-1.12865848533171	-1.1278462797083	-1.12293902867336	-1.10805082021834	-1.07790383930834	-1.0435103568887	-0.997913993615978	-0.937298236457649	-0.84528557085832	-0.759335891415047	-0.711730383143813	-0.680348040213071	-0.660658578524693	-0.624487845663361	-0.584443917696784	-0.577093333875958	-0.595122948838512	-0.615559927241257	-0.634491974986745	-0.654619873338388	-0.666242484769213	-0.661040140899369	-0.640211409019774	-0.600512043963056	-0.561331629285192	-0.531432930532694	-0.500762903152714	-0.468095673876617	-0.435535132772392	-0.409956921968384	-0.38915547829555	-0.376508014840891	-0.368349041467518	-0.367013861934137	-0.371969114470648	-0.380005242866727
-1.89257054785854	-1.89081877610908	-1.85450956207447	-1.74243872007301	-1.62451898230522	-1.55278037007465	-1.46608985911676	-1.37345475935908	-1.30499896519975	-1.25950979214251	-1.22372881412197	-1.19999066641376	-1.20121409722671	-1.2025658271098	-1.20980942170291	-1.19833990538573	-1.18867205098013	-1.16898340950924	-1.12501798070053	-1.0725733683151	-1.0236611335947	-0.941989010543373	-0.847866781740604	-0.778039367715164	-0.739874713401834	-0.71451569830414	-0.704526012904769	-0.67799405148958	-0.636921371740181	-0.628127084525755	-0.650753446099041	-0.682835466764476	-0.696189529995517	-0.70098838982785	-0.692230886498983	-0.672446714516553	-0.637593949708346	-0.595250350191638	-0.561181431120765	-0.537774205185588	-0.507603174981133	-0.473611263496309	-0.442356848063806	-0.412419337237673	-0.392712305726004	-0.376230472582146	-0.35933201855023	-0.343403339816681	-0.336321531837804	-0.338787487557852
-1.99290012024297	-1.95985374558375	-1.89747913444021	-1.77587932490082	-1.65772758262909	-1.58907128950929	-1.50846689141691	-1.4341443306405	-1.37129576139549	-1.32807376115872	-1.29756926722525	-1.27465819130911	-1.27113617958859	-1.26718548779866	-1.26820306329854	-1.25476652175319	-1.23684189724035	-1.20654922034885	-1.14899027161565	-1.07803861134874	-1.00331673268777	-0.908670925762623	-0.843983047353089	-0.799659726539747	-0.769668255208393	-0.742786347874319	-0.726843379449325	-0.695898561668223	-0.662470609815733	-0.637608023309543	-0.656439982577929	-0.684114007658918	-0.688738021781484	-0.683582670727102	-0.669849420779855	-0.644871119366085	-0.615575136508549	-0.58412965940005	-0.551447425023905	-0.52215835756524	-0.490565748576577	-0.456180901392314	-0.420881093726502	-0.390181469931425	-0.366709108258451	-0.345578986721863	-0.317361001115428	-0.287839538220253	-0.273573599897118	-0.273065477649491
-2.00411979212012	-1.96131845506706	-1.90423805692081	-1.77977563008009	-1.67976487722258	-1.61907290538634	-1.54387389852435	-1.47586530557146	-1.41620932227025	-1.37482264939739	-1.34777426141934	-1.32671900964586	-1.31595805387139	-1.3063998360829	-1.30594301227444	-1.29055161241511	-1.26593703190696	-1.2257963679848	-1.16158964116546	-1.08430751212061	-0.979422665306351	-0.879085471113461	-0.865729861667568	-0.839405136845412	-0.797912903858766	-0.745788209903764	-0.718162460326324	-0.69432681506647	-0.668535203618504	-0.64172754937276	-0.641003780386007	-0.651830763653773	-0.657234529182622	-0.649017864000046	-0.635883556487444	-0.613783845367461	-0.586930167561285	-0.559387645658934	-0.521421409003846	-0.491844721339244	-0.45832622455079	-0.422073953589143	-0.386276151955005	-0.35135929708481	-0.322163814984806	-0.298077459078708	-0.262654092361238	-0.230170298836416	-0.204962832552353	-0.198448916923389
-1.98954477297941	-1.95918553546602	-1.89817333758585	-1.78264428936352	-1.69804538108029	-1.64415640717984	-1.56979146920976	-1.50556187895225	-1.44788334919238	-1.40263634903077	-1.37465433025464	-1.35267847606269	-1.3429401641434	-1.32848501195434	-1.32314887549044	-1.30576829558861	-1.27899814963605	-1.23470370866529	-1.17115220525782	-1.09382798162289	-0.963282388942483	-0.875601277031296	-0.893849282982587	-0.847642007289286	-0.794633470557932	-0.743682728370288	-0.710278697867056	-0.68603286619515	-0.665251640274381	-0.63865034122782	-0.633310049540391	-0.625992614621977	-0.633984752244576	-0.621528507622456	-0.604556013526543	-0.582834220657124	-0.55848094903958	-0.52952981774214	-0.490286833753011	-0.461681083425419	-0.426861725084891	-0.389950862349306	-0.350888595070475	-0.313499119606375	-0.279298216377221	-0.251070402638906	-0.20907177785828	-0.169867087093412	-0.141288319261092	-0.133414484206904
-1.99585720546073	-1.95512548963417	-1.89269145517741	-1.77991207006354	-1.70654645160121	-1.65259950465061	-1.5795849170721	-1.51399913256151	-1.45880438383792	-1.412946017699	-1.38224823541183	-1.35958195108035	-1.34485730375156	-1.32853971242387	-1.3246303578578	-1.31062483962213	-1.28048101007553	-1.2366472397284	-1.17585963120911	-1.11220695447315	-0.982156834272905	-0.891826481716394	-0.8863126813705	-0.84495647551911	-0.790902226248408	-0.738355357641876	-0.701746214603379	-0.672965201204116	-0.652365289818728	-0.63638414109735	-0.627858700496417	-0.616432608723597	-0.62301293258711	-0.608073636417824	-0.59286684695273	-0.574172148453039	-0.553270028981623	-0.522407789412572	-0.480004239756224	-0.449902417108852	-0.413484602395813	-0.376421490682405	-0.336831846158035	-0.296378847800932	-0.25998240825134	-0.226960741178298	-0.179290830405603	-0.139511146687959	-0.108292157707055	-0.0986918176500751
-1.99267123718139	-1.9606167379026	-1.90023940828381	-1.78271942994913	-1.71960981113886	-1.65832193235113	-1.57947294434115	-1.51495833911076	-1.45593116587923	-1.4100107369296	-1.37864811160931	-1.35305390578368	-1.3359443352998	-1.32039145362931	-1.32051751174252	-1.30596593158041	-1.27551266511585	-1.23200614771999	-1.17626874829806	-1.11846237623265	-1.01344256607055	-0.913631084700284	-0.881974376338332	-0.849236692018319	-0.797373951080003	-0.747112318672796	-0.705534633945066	-0.610684820255016	-0.554116771572168	-0.537444246393811	-0.578995301036193	-0.609438374638511	-0.625060258790424	-0.61742269045847	-0.603657202583062	-0.58470693379118	-0.566928532767564	-0.536664592983263	-0.496069663134351	-0.464397027342857	-0.427892894767682	-0.387279589554644	-0.345738728399039	-0.307995515444127	-0.271974382723424	-0.237636813740232	-0.1882278118718	-0.146203842759824	-0.114905166270706	-0.101600641018965
-2.01158242165772	-1.97911654644855	-1.90597041685648	-1.78624788230588	-1.72736352979513	-1.65931390921904	-1.57642591976246	-1.50192031902171	-1.44225180589277	-1.39816010259673	-1.36493264445291	-1.33401235660523	-1.31144166978121	-1.2922581918362	-1.29138703138847	-1.27761967225442	-1.25476962400518	-1.21176356128687	-1.16115086350429	-1.10968340800554	-1.03840992739041	-0.942964979842118	-0.872623583356001	-0.84601861253531	-0.79966542147726	-0.750046108924808	-0.711960541711294	-0.614573573999945	-0.546290331252216	-0.53475200208615	-0.578808183376238	-0.635882899274451	-0.652345440544249	-0.648033375913933	-0.635289419591017	-0.61705191709621	-0.598300197087225	-0.568080905573276	-0.529661777316324	-0.499706587344311	-0.462026411820498	-0.419821258048716	-0.377922807079831	-0.34349534571802	-0.311943946206751	-0.277504513127338	-0.227089781036001	-0.182089797064412	-0.152967973123246	-0.133081918138119
-2.02528392692011	-1.99376899578901	-1.91025868725946	-1.79150532609427	-1.72869919008104	-1.65140920724017	-1.56206000478296	-1.48235857027428	-1.4098600814896	-1.35818655660309	-1.32772512895612	-1.29888368685056	-1.27185899658027	-1.25162991476559	-1.25084686378161	-1.24062610483778	-1.22105263492616	-1.18521584788062	-1.14592248341004	-1.09926917121742	-1.0522703051714	-0.977957967348612	-0.88138470863787	-0.833530508199739	-0.796821957005049	-0.756911316153944	-0.72532788120686	-0.617985061776395	-0.552098993666115	-0.538476492014127	-0.598872582677826	-0.669263458890858	-0.68280056432889	-0.680686787990185	-0.670366267401498	-0.651935376853971	-0.633411589217361	-0.602648461432697	-0.562226303230299	-0.533702989202626	-0.494477671329237	-0.4503519466508	-0.410723110475457	-0.380661951515795	-0.34980198092272	-0.321104177739865	-0.279337686089671	-0.242958311878377	-0.21362369127855	-0.184973418326351
-2.00313213007367	-1.99076517165899	-1.89840971658304	-1.77830761965645	-1.7121186610953	-1.62456277853503	-1.5299384721068	-1.4345233255099	-1.35352151570897	-1.29583938980088	-1.2662591166336	-1.24019370700552	-1.21696318753515	-1.19892398625058	-1.19699342077259	-1.1890727464542	-1.17945025305907	-1.15293877587507	-1.12364635018889	-1.08125123909513	-1.03790818250193	-0.980288046589074	-0.894723559109884	-0.828785429800469	-0.786251929851539	-0.754598171865223	-0.723885299767901	-0.661076676672899	-0.626180162333319	-0.623683559526062	-0.661002664258913	-0.684257830195876	-0.700513798728453	-0.704626547273817	-0.699740154284623	-0.682701430827602	-0.659743663293782	-0.624169738110074	-0.581452040359611	-0.552902818780608	-0.509213116357205	-0.469724599200985	-0.434313430028482	-0.405291864296891	-0.379392179649854	-0.357462658221565	-0.32750771920039	-0.302425488995219	-0.277162176270643	-0.238311755585803
-1.84819139232897	-1.87531109295556	-1.81790379387053	-1.73941214228161	-1.67092323263266	-1.57639401147696	-1.47670555171477	-1.36722774469506	-1.28164076069394	-1.21989078977667	-1.18469425269569	-1.16854708883845	-1.1485611241645	-1.14937871342147	-1.15271321666301	-1.15311500411389	-1.14678209966503	-1.13009621873545	-1.10319977212172	-1.06248225818219	-1.01258586748811	-0.961330510669711	-0.892200741024251	-0.818991049161815	-0.773848177076092	-0.73824062061931	-0.701008944887366	-0.658010242125638	-0.629057781753953	-0.623629601149945	-0.635728030585628	-0.648869533148315	-0.664006620904603	-0.680266064283031	-0.686140892326743	-0.68193652685384	-0.655933709389446	-0.616070627384205	-0.573661075063301	-0.540577160401374	-0.490619929231545	-0.454230843421537	-0.422023923161404	-0.399286529184716	-0.375548360185425	-0.354988180733401	-0.335541994988811	-0.319677608185058	-0.310652149998204	-0.280968224170607
-1.40216453468536	-1.54262843300713	-1.59344769898484	-1.6275276517168	-1.57993564854659	-1.47913050189756	-1.38195234580802	-1.28269100948195	-1.19591185672657	-1.13585859076913	-1.08609817957506	-1.06656547001265	-1.05335454661305	-1.06554123710497	-1.0739843976541	-1.08867662094232	-1.09176858911281	-1.08368604730247	-1.06263624337645	-1.02786753369978	-0.979884570244736	-0.93109369847228	-0.874951285944406	-0.810984721773897	-0.747410093104764	-0.698268171683943	-0.645326288971342	-0.599359313268518	-0.568655785143965	-0.548801011606617	-0.543046959842294	-0.543864041832237	-0.550215698241812	-0.561962148602609	-0.582913326720193	-0.604957724726968	-0.602406794555023	-0.582754988636037	-0.547401602086282	-0.510760982658898	-0.463211005521507	-0.428664364938251	-0.398227125034497	-0.372784307601326	-0.353151640232248	-0.33766572993112	-0.332552015254439	-0.328279449178885	-0.3363766452407	-0.327903462142639
-0.791250864781558	-0.929271549604254	-1.11701555681884	-1.32473209568374	-1.40152367278684	-1.34073743731498	-1.25507821734224	-1.16547627062858	-1.08464043159291	-1.01711170336908	-0.961049427733101	-0.93642429164791	-0.940180896470006	-0.963831841742768	-0.986188222115213	-1.0179525310427	-1.0305929184502	-1.03124030138005	-1.01420840165672	-0.984925327125493	-0.938995673603451	-0.891266677052101	-0.83807253943718	-0.779611540110087	-0.719391142427503	-0.662905214113366	-0.605271646284015	-0.554451452583077	-0.505151457257794	-0.4609723217246	-0.427841806996628	-0.397807886450994	-0.383712492841177	-0.367470342757521	-0.375820001692905	-0.402070307952475	-0.457565244323966	-0.504370522890836	-0.499924043626339	-0.467782858689142	-0.421469376655257	-0.386448256623018	-0.351043333401125	-0.32363866046898	-0.303809092331602	-0.29482648976312	-0.302389274007263	-0.315550630272971	-0.339702601108055	-0.354621615368164
-0.306103319526013	-0.367979660598531	-0.506085269796507	-0.805949293311848	-1.03480447389172	-1.12314382340686	-1.09789349764364	-1.03722659727229	-0.96337732103279	-0.884957882846939	-0.816442923933246	-0.79848844180636	-0.823233811589111	-0.867210369982308	-0.9074978566098	-0.950316993912391	-0.970811762262014	-0.980730035654489	-0.966963409898717	-0.940133778179125	-0.898466649718367	-0.852822305979656	-0.7983546451812	-0.736896005958959	-0.66992594238995	-0.607263029328545	-0.546258738983089	-0.494056635665208	-0.441589742677756	-0.392327659977427	-0.352579146028761	-0.312293303895737	-0.279766888415025	-0.249616652241146	-0.231829625407013	-0.246352788708135	-0.297119640565797	-0.384797176711424	-0.419015773053403	-0.419339683674491	-0.3889714225197	-0.352443891532528	-0.311935988396705	-0.275610431728142	-0.258016392731242	-0.252714949113565	-0.275585017590444	-0.309563097709763	-0.339748033202346	-0.36319020111774
-0.0633863554714112	-0.0626610190071179	-0.10220142552928	-0.223449027270833	-0.468482555727744	-0.712705109043612	-0.824888406771218	-0.830300421939819	-0.7729372605651	-0.689145081953601	-0.611679714681907	-0.540676244933181	-0.610421477044499	-0.700470653040437	-0.791950288499497	-0.835362953830462	-0.858549088755964	-0.865936172212263	-0.864241920609149	-0.851604486983847	-0.834874764914488	-0.792811681423958	-0.745267629110944	-0.674385063586794	-0.608050463407371	-0.531380049541897	-0.466718351323046	-0.407908680475828	-0.349687234702407	-0.310749282535604	-0.276879279107093	-0.251615370203948	-0.223886634774362	-0.201636359680849	-0.179012097918829	-0.172728528758206	-0.162053968884774	-0.213963017661996	-0.283695437483957	-0.335924629780887	-0.320412543093084	-0.285169464311994	-0.251537701969949	-0.22239255981318	-0.204121355756355	-0.199121160962288	-0.22591483971612	-0.2641252691372	-0.264379889137615	-0.276314448612896
0.0538042300167252	0.0654061353633228	0.0592553108215072	0.0418668912041374	-0.0436985629751511	-0.234331079145066	-0.393193466343616	-0.484013572681939	-0.485366890453616	-0.44484041096589	-0.382280111446646	-0.300235953437336	-0.28998487469275	-0.319773034427088	-0.400409047981676	-0.448346093678754	-0.486425826143345	-0.498354013653225	-0.499319007827143	-0.495376934949421	-0.511502348778298	-0.524858105302956	-0.529092934617858	-0.498802885925406	-0.452801224246287	-0.388086216574987	-0.339095811349866	-0.306317283929327	-0.264252779188376	-0.239033374400793	-0.207056874985833	-0.195863962189581	-0.177138757067019	-0.165453783898743	-0.153534332203283	-0.141915721167275	-0.104577752936851	-0.0937427990276166	-0.111437744646771	-0.173297659851419	-0.177674306906998	-0.156756642592514	-0.150804214275923	-0.141194973781909	-0.132165413315333	-0.126148966815431	-0.144087121552779	-0.16388565723444	-0.157614624601133	-0.169739176088659
0.131648321306921	0.136757138950525	0.0971970654338998	0.0852308213713791	0.0689058795403544	0.0381248719626941	-0.05039568901062	-0.170144138748947	-0.225715670482828	-0.232115107364194	-0.207035265251483	-0.144758906726367	-0.0900345673357579	-0.0313183020085612	-0.0130433915725106	-0.0173849145949642	-0.0259942484868603	-0.0204873688200269	-0.0149444591421219	-0.0120918563689537	-0.000811242386653944	-0.00855240569429753	-0.0253315128446283	-0.0617814770284962	-0.0782215922924077	-0.0734988186818221	-0.0636866954498756	-0.0691650538442683	-0.058481136967928	-0.0560997781096084	-0.0350969130616515	-0.0173818766704193	-0.00422022406129523	-0.00338224706429259	-0.00952125099838374	-0.0104483089000573	0.00742711156275274	0.0178957154872944	0.0255325119750942	0.00710115960989429	-0.0110284511142139	-0.0351609841887752	-0.0651340245153221	-0.0761477909744027	-0.0722101226245439	-0.0625963385577332	-0.0635145580787674	-0.00850774975915562	-0.00335456633521894	-0.0203388283221495
0.202978304468422	0.208862708529264	0.181293105710086	0.160511355574592	0.166035867206276	0.176655376868731	0.127913137409898	0.0502084114404762	-0.0319471021707993	-0.0981034968515885	-0.128273714673674	-0.117300454092834	-0.0723822181231989	-0.0155255146015792	0.0402728844397997	0.0482433802211023	0.0531572686218284	0.0605815276627425	0.0665181384685282	0.0769203311777699	0.0892719016504323	0.0886244148768975	0.0935048683366767	0.0805398693206344	0.0819950080386132	0.0707158172371235	0.0672350390387186	0.0671202198325916	0.0877731783075747	0.0867353091174392	0.0915329443721367	0.0874140388444826	0.0881512655809069	0.0958765321181594	0.112405342719515	0.132512260899788	0.133660725515244	0.105934579392998	0.107615282716776	0.116165224153332	0.0910273600493813	0.0423768662865268	0.00170445988009339	-0.0278714674659241	-0.0338004989318642	-0.0300411482988137	-0.01811845774781	0.0173162471499469	0.0436912264671458	0.0416997404589627
0.298133408170604	0.358632919478646	0.401635674698973	0.428884794419947	0.392388308748304	0.347420270477734	0.288575421149006	0.177127680426332	0.0616803962736132	-0.0389618940406596	-0.0997175261146137	-0.12622917061809	-0.0974712321767692	-0.0800628134241214	-0.0344185897387028	0.0087586940111077	0.0559265126236415	0.0837365408235493	0.10188931047761	0.112991746327408	0.135908127185289	0.143159551841981	0.157203905003713	0.155106016436372	0.156685765162	0.150991636256351	0.145987969881064	0.147259672421947	0.15608728304046	0.159033776912167	0.161696058938847	0.164266321636615	0.162421430774718	0.168909938113932	0.183407490916842	0.199705246880219	0.228452242388822	0.249223739223804	0.256339277408297	0.213529097035066	0.148812140690767	0.0832699349571069	0.0323702055959233	-0.00223951721485902	-0.0164432369617508	-0.00886173916600062	0.0141428037871819	0.0301830093029611	0.0477217127884417	0.0641684375977952
0.329208494560096	0.402033559523658	0.480523814474645	0.513050470771642	0.493418760677814	0.425186315574717	0.3288394611615	0.210202628166285	0.0936383714856188	-0.023497972966053	-0.0945326641784912	-0.142274938300219	-0.129420122116796	-0.126581037048977	-0.0793217094404737	-0.0288803539349911	0.0318188830131785	0.0774782509003555	0.106609228131397	0.129027294547647	0.151280024559216	0.16278070647232	0.176147539722831	0.180267044920791	0.184038454224204	0.183367020807611	0.181601326652	0.183881373193673	0.189250981361108	0.191247424698701	0.193518541024219	0.195339560727027	0.194630404034132	0.199582006967624	0.210600007938215	0.223614552655122	0.246241007596881	0.260408686289729	0.251140390357857	0.20189088750509	0.145527402277862	0.0850739531096863	0.0431033280836446	0.0161517275571972	0.000797720366313625	0.00446509814177829	0.0165794378605893	0.0324045779120591	0.0471323381099882	0.0707375989749944
0.349696038364397	0.419890582706727	0.485334364897187	0.50910456266109	0.482097185528864	0.418166351136843	0.333069168126945	0.227622417717153	0.111760854694942	-0.0061590799443543	-0.0773193455367187	-0.131468987409548	-0.128363613212512	-0.137176403509142	-0.0987735577601369	-0.0537628974769005	0.00675751860370833	0.0557629614900345	0.0858929567755434	0.110026974661488	0.129563194725216	0.145621407752072	0.157591052595881	0.164227257334676	0.166360193088546	0.168388857037556	0.169122278490601	0.172356382887903	0.173950859446972	0.176220087367434	0.178699682123586	0.180597893651234	0.1834075976845	0.18787552061294	0.196713691435754	0.205679202094673	0.223218815418881	0.229674495010301	0.216390180811035	0.173186049863656	0.12576711661377	0.0753025553379636	0.0406575162498164	0.017439525500034	0.00383912063709366	0.010119461729652	0.0208239836001826	0.0324502006608537	0.0444889886491363	0.0680558641420947
0.351528281644716	0.397647251059533	0.433350524197036	0.440787202550784	0.420836472282907	0.369551029013964	0.300815837348135	0.215162812568077	0.116252813007652	0.00599631828391506	-0.0579665473708705	-0.117802122503769	-0.117073830412044	-0.129941452894933	-0.103973468655929	-0.0751162366895795	-0.0301195544815719	0.00779328667672576	0.0342044166260496	0.0575642038254315	0.0756282884753175	0.0917440711573662	0.103482581507461	0.111658535395476	0.11706227523309	0.118459840435094	0.121399591876645	0.125034746996749	0.129387742844267	0.132905327269667	0.135710212677799	0.137047092743764	0.13981150154179	0.145282720555171	0.153565408802503	0.159505102982188	0.169327809157307	0.16673789527725	0.153345231038124	0.124756268668668	0.0952348050354018	0.0617617106472817	0.0347700506171384	0.0164046622978265	0.00859421467166911	0.0153308733276266	0.0251047079057951	0.0331859852532148	0.0432815719346065	0.059792076240093
0.341425098874497	0.368153011703019	0.380269251920218	0.377145390509926	0.355092845117349	0.316110797992724	0.260944902568834	0.187989367838779	0.103796064581855	0.0115822060464723	-0.045049631727688	-0.0997813588668294	-0.101656501341262	-0.118639785556731	-0.100482930144824	-0.0828410499255896	-0.0542033427404539	-0.0305185673643393	-0.0144000218668599	-0.000267952643713734	0.0100903283245284	0.0185131956944075	0.0269652417200477	0.0342931951974145	0.0414680023489958	0.0443613023930008	0.048537019443147	0.0529820074237732	0.0591000769481171	0.063494681296217	0.0690633803741654	0.0734989875910399	0.0778828963803591	0.0862145929133624	0.0955040556399995	0.103850388426419	0.11069144024638	0.108420558264659	0.10047955295405	0.0828933164842678	0.0657909076944533	0.0448563117212527	0.0275103664132441	0.0159372919965239	0.0115094705293977	0.0195881842039354	0.0300096219468646	0.0358983245343915	0.0426793476648285	0.0536189002963268
0.318930328965569	0.334506556615231	0.334698472432498	0.330427805379152	0.30497259582895	0.272867434458726	0.224462250590524	0.161878376653039	0.0885456358447834	0.0112574234279994	-0.0409895945258132	-0.0861197941903672	-0.0910140599672366	-0.10342876634933	-0.0930947483811751	-0.0809140055376736	-0.0609818928696127	-0.0481562195161635	-0.0391114749057667	-0.0316017259133777	-0.0271420669322961	-0.0249655309684781	-0.0201872949232599	-0.0157779801436283	-0.0106135940925998	-0.00609488354052828	-0.00104587588449637	0.0042340618425146	0.0102348302172003	0.0174355611864962	0.0257039629786276	0.0328699743317252	0.0404918110268894	0.0481517619593216	0.0579015268320018	0.0653505867424068	0.0716387397301575	0.0703623476164599	0.0661784320535352	0.056359178098948	0.0453416508974224	0.0324867740486212	0.0221778362321231	0.0158846295941259	0.0146528445028672	0.021371405089697	0.030991076196319	0.037151074864878	0.0432996649222637	0.0513587583575454
0.298188779422647	0.306560994211104	0.303593666764194	0.293745516700644	0.264521978751162	0.234712679503025	0.189915181829498	0.134106826512338	0.0690220160112761	0.00467847116411272	-0.0378133385548836	-0.0722981000836186	-0.0784170990060942	-0.0885948026780143	-0.0815548731989754	-0.073628470019282	-0.059762564109276	-0.0518279611109513	-0.0468567721458686	-0.0445556336120833	-0.0436470432790972	-0.0443311781862768	-0.0410169210565152	-0.0375909515714875	-0.0337970895489804	-0.0296787674820244	-0.0231834047563889	-0.0162899383053998	-0.00807286737165556	-0.000907111227611519	0.00706026932833937	0.0146839220388946	0.0227991614943496	0.0295872523258369	0.0378133915554734	0.0445622224909858	0.0498496654081153	0.0499813335784126	0.0457792379899045	0.0388479374070679	0.0306479872819765	0.023366235216513	0.0173517057368764	0.0146715067003946	0.0156534524898671	0.0216597861819831	0.031048836960227	0.0356299885944995	0.040441456293453	0.0463036355916761
0.272225177455233	0.275318158513267	0.269414252563173	0.255759975680731	0.224474149691356	0.195991081961104	0.155507106277981	0.104378725644078	0.0467670202883632	-0.00513010801178552	-0.0375916532118622	-0.0639664212080161	-0.0694448246259416	-0.0756460000687996	-0.0683802167091824	-0.0613534917863184	-0.0510550889938739	-0.0464160902106933	-0.0426489164407615	-0.042773721673402	-0.0438184337308049	-0.0452427105204051	-0.0422947729432887	-0.039867544899045	-0.0362761986698401	-0.0315763373533609	-0.0250637357245606	-0.0183198138019057	-0.0104759266359285	-0.00470350379408348	0.00366703450651295	0.00862796750260281	0.0154078614962096	0.0208685230873225	0.0274943854721251	0.0319192093542019	0.0353182526091799	0.0345481865142271	0.0311526186444743	0.0264011344979599	0.0208862354756715	0.0157550256647995	0.0126200029321073	0.0119340713418353	0.0139617782427003	0.0196209003013167	0.0267790504774737	0.0311483385700574	0.0357944106467446	0.0424892313410763
0.249795343062803	0.249460412009475	0.240675016034337	0.22004274916565	0.189226740617294	0.15988608513241	0.118505947655269	0.0716664544114033	0.023062925473341	-0.0171158886538203	-0.0412416347572904	-0.0581190702087316	-0.0603717972315649	-0.0628003132724682	-0.0535149914617626	-0.0470656667461046	-0.0370385726673988	-0.0337770739769904	-0.0301078850688885	-0.0310492552589372	-0.0323434353585043	-0.0348413272695563	-0.0335288450471711	-0.0315440230044253	-0.0275038443883263	-0.0227563089702807	-0.0180736634774381	-0.0123664444196721	-0.00642990864364479	-0.00198926770497233	0.00365446027979573	0.00717033821110951	0.0117562641566866	0.0155168403041801	0.0187649514486961	0.0226037963805251	0.0247640494105754	0.0235773981681868	0.0201864185824942	0.0172203392753465	0.0129969613524902	0.00987121162230724	0.00813627532428537	0.00875032315415064	0.0116336644526101	0.0165410954681307	0.0217109277201057	0.0262363045370507	0.0313061469605854	0.0373219670769752
0.216197030451908	0.214350150236857	0.202263156267494	0.181037047653496	0.149871189223209	0.121446413795722	0.0820484871383707	0.0378818610786308	-0.00316283367799818	-0.0325149601711077	-0.0488003089149825	-0.0571206987784933	-0.056342807928537	-0.0544737914649744	-0.044066067191758	-0.0360406942817478	-0.0263131558749733	-0.0213663649521879	-0.017155852688323	-0.016617648503858	-0.0181195552602928	-0.0198818300687963	-0.018974802245434	-0.0178123163480557	-0.016329795316751	-0.0131182669564649	-0.0088678989871016	-0.00448744429192975	-0.00151207128734519	0.00123033655987183	0.00378649315206335	0.00608952556980851	0.00745276049845798	0.0100470865427795	0.0120420973882646	0.0141856841315925	0.0143469938540725	0.0133076166878608	0.0105203166313136	0.00836462957227399	0.00502129132827602	0.0034405106666841	0.00273343215331942	0.00383229278713298	0.00600875366441638	0.0111609987195804	0.0150516359584247	0.0188728100620888	0.0232403439969599	0.0294866689589212
0.175605388342855	0.172080287457259	0.15905803923094	0.137300236051793	0.107451180853954	0.0801622299264166	0.0449558815193085	0.00733480545721588	-0.025555371325387	-0.0458686856121009	-0.0571186255668814	-0.0617788394046036	-0.060830937338965	-0.0565637762732196	-0.0458684223408258	-0.036305165976168	-0.0256520865008845	-0.0182918036856631	-0.0125569746703664	-0.010037131402523	-0.00940822861728954	-0.0151296594411549	-0.00653507768291503	-0.00652163424084615	-0.00233756969715246	-0.00772620252142417	-0.00452475051859801	-0.00262878551193617	-0.00100876042588596	0.000161785563876627	0.00122170986932291	0.00132219827803111	0.00147453386795922	0.00333436294753382	0.00376047096956875	0.00509038093278563	0.00463356507299973	0.00455274913765853	0.00217920736955423	0.000853568680441881	-0.00204602040731288	-0.00297958807024352	-0.00306484611929823	-0.00180897888856177	-0.000144330229808029	0.00419908168029922	0.00761536616626663	0.0111994845855159	0.0153382341642369	0.0199683147678183
0.130008207066916	0.123535270034899	0.110063813534803	0.0894338761655281	0.0655338994596389	0.0436896049954303	0.0157636074737562	-0.013424887490636	-0.0384963608471093	-0.0462529505910396	-0.0537753592015623	-0.0575252913146833	-0.0672046956474447	-0.06600499481954	-0.0580123101014052	-0.0477914333469474	-0.0375523478949211	-0.0278370832267846	-0.0199808710248657	-0.0143572108745869	-0.0109355516689185	-0.013554799686382	-0.00628645634433628	-0.00606843167569388	-0.00148457925399779	-0.00628689008617493	-0.00460751075517158	-0.00407440098627028	-0.00485072396125107	-0.00517943662882035	-0.00572808732323124	-0.00604754507151351	-0.0051182624225297	-0.00432136877457624	-0.00351809563837426	-0.00439733000350266	-0.00449029218650751	-0.00440156159103804	-0.0055118720555517	-0.00609072564851047	-0.00713708895674987	-0.00713907828151493	-0.00734812748336458	-0.00664278331281623	-0.006177798549044	-0.0033203048462405	-0.00059506183762543	0.00292660916887573	0.0064280128292938	0.00936326100915553
0.0740707096664915	0.0655601968080242	0.050678741286769	0.0387332627531655	0.027260733720078	0.0138466115661821	-0.00227165567110327	-0.0166658788987075	-0.0274348321130115	-0.0297610919895921	-0.0343648750460716	-0.0404185516073583	-0.0530787791483736	-0.0556693410436776	-0.0505865851839728	-0.0410163882401941	-0.026105222126888	-0.018366481034205	-0.0133928892148485	-0.0100875199461911	-0.00897703341865745	-0.00845271019371781	-0.00532732962243718	-0.00479529823243666	-0.00235301901425092	-0.00463848422041024	-0.00459713002046227	-0.0052857132583502	-0.00651581008068505	-0.00686840401350935	-0.00852273955801713	-0.00975999674017297	-0.00905079241203995	-0.0094066543266027	-0.0085863515643374	-0.0085054869433981	-0.00844917542057941	-0.00863601907855593	-0.00811085020039087	-0.00823205238650323	-0.00914441950121307	-0.0089725320305831	-0.00751250760638025	-0.00468495032299384	-0.00268894084079172	-0.00100933255973085	-0.00229213811384919	-0.000804331047279874	-0.00164223233320956	0.000350998748493026
0.0354043396476431	0.0239343863807696	0.0187915035803132	0.0126659824058148	0.0069151231108744	-0.000900301801530252	-0.0064715915210591	-0.0100136618783262	-0.0142294308241564	-0.0152364725774593	-0.0203380446117667	-0.0249302931274441	-0.0332643221406116	-0.0355754961813752	-0.0342830860233067	-0.0290924147456134	-0.0176562492270414	-0.013929060498809	-0.0108166001484552	-0.00894840725217332	-0.0077144038009278	-0.00631848261079416	-0.00530857927984739	-0.0050172012270502	-0.00350025138728299	-0.00323519166167972	-0.00479970060280477	-0.0039495715385772	-0.00562287828512269	-0.0053505487635581	-0.00640756731947098	-0.00752200143994922	-0.00741306169400956	-0.00880884355532952	-0.00663471575436065	-0.00673274140989597	-0.00649206195563709	-0.0075238144745894	-0.0066106060216459	-0.0063959892313177	-0.00665970205494593	-0.00524608377765135	-0.00461790307222725	-0.00379119101420439	-0.0018693968925422	0.000465283576953302	1.85147213278857e-05	0.00175745567238296	0.000313605767779406	0.00126834124744709
0.00722393648412696	-0.0015277483338127	0.000337328400310124	0.000659049021126114	0.00058097143066993	-0.00399540481354987	-0.00455362451322869	-0.00413688817075189	-0.00378564270124835	-0.00329565565438838	-0.00482791968387975	-0.00803375625773291	-0.0102084818553926	-0.0126970058057281	-0.0135766261355164	-0.0104423168810381	-0.0053194273962984	-0.0048895249351392	-0.00475208500912027	-0.00407298118364457	-0.00323498743766066	-0.00381984341129647	-0.00421796754769678	-0.0040236848154957	-0.00174718139306308	-0.00064406254367274	-0.00360750550439254	-0.00195771483853418	-0.0033410455355671	-0.00180761353431923	-0.00277699648070416	-0.00313647004339053	-0.00343874140650005	-0.00593297383547352	-0.00401697892082916	-0.00402185497509805	-0.00357533420311213	-0.00416858428356203	-0.00358220877989171	-0.00352162717526882	-0.00343440398811353	-0.00265046837404129	-0.00302832473853696	-0.00329067666485496	-0.000824880968548635	0.00172013496778175	0.00126581873731561	0.00293553035761394	0.000382981410823381	0.00122697273989478
[truncated: 188 more columns]
