# Supplementary material for: Performance Comparison of Centered and Tilted Blunt and Lighthouse Tip Cannulae for Drainage in Extracorporeal Life Support
Source: Cardiovasc Eng Technol. 2025 Feb 10;16(2):238–50. doi: 10.1007/s13239-024-00770-x (PMC11933157; doi:10.1007/s13239-024-00770-x)
Supplement: Supplementary file 2 — Supplementary file2 (ZIP 41,511 KB) [file 13239_2024_770_MOESM2_ESM.zip › avg_velocity/rc_1.32_mm/Lighthouse_0_Qc_2.6_Lmin_Qo_2.6_Lmin_rc_1.32_mm/V_ms.csv]

0.00285979895877625	0.00244785537987164	0.00304033123156539	0.00336946980585667	0.00480255139296913	0.00383952522434963	0.00190120150468525	-0.00134418057785559	-0.00814824380564276	-0.0126030717559881	-0.00848920196568676	0.000334061043109947	0.00542310126252718	0.00527329843083605	0.00726225258920143	0.0052160982468146	0.00445592299306309	0.00400471213727658	0.00345460677964847	0.00234418798613053	0.00388753158028355	0.00596893052007309	0.00694355987192969	0.00489550256138967	0.00637666033917152	0.0167184565058393	0.0123349826790473	0.00570509869351354	-0.0017883277920909	-0.00193344176066991	-0.000179851980268583	0.00129783393241298	0.00501715495444093	0.00659869079637133	0.00481998906963712	0.00196781453101542	0.00288170884054783	0.00278114327297336	0.00281781573522328	0.0028292980986904	0.00287084820494301	0.00354484853066182	0.00222829102564097	0.00068352603912841	0.00162921400299578	0.00522840536986276	0.00824254278445768	0.00576648356792282	-0.000609801225022927	0.000278939748321171
0.00410230027535542	0.00313215862850713	0.00370083196354593	0.00409938867787265	0.00511718452622669	0.00436187956395897	0.00286791324405076	0.00271695603850487	0.00796323120875235	0.00731176436628228	0.00616873990510697	0.00139502656742907	0.00605475252719878	0.00617602718814027	0.00788984279367743	0.00622596918693489	0.00634876573412351	0.00642482961443342	0.00632494800144491	0.00503191779041222	0.00626616685553219	0.00958378173021662	0.0136991854433212	0.0140675325595075	0.0107690732959834	0.0162717748016927	0.0145203977604336	0.0097239247714837	0.00187567446749792	0.000602304721664299	0.00155245381927474	0.00328784779030677	0.0062100013327316	0.00631720963144153	0.004849091929161	0.00377967742382303	0.00442518372968114	0.00513441400454107	0.00558845384842818	0.00608530715435332	0.00550380955017861	0.00509122451367952	0.00388945984223724	0.00392450052789004	0.00413083111458685	0.00635538476119229	0.00819811920594576	0.00702736933282135	0.00290876179509304	0.00286111417962741
0.00432478780941526	0.00309868172994277	0.00325126222404273	0.00286562368669943	0.00271140570999346	0.00235177544497388	0.00274405736637905	0.00234598813257157	0.0016658163750173	0.00047371501412397	0.000704223408208541	0.00212309456346244	0.00281371584010164	0.00511493601807351	0.00517245571020375	0.00597332914321151	0.00465599871528724	0.00541138265325987	0.00633405939047887	0.00601145181174634	0.00575487252118098	0.00591351117858204	0.00586186864720279	0.00644289625793022	0.00659268344777611	0.00817225344190336	0.00766068964767045	0.00708698225017674	0.00453556843010655	0.00372454040202473	0.00272239735669752	0.00329749912107588	0.00445615407222838	0.00351305232139752	0.00248622499652184	0.00192559509005034	0.00228475828559737	0.00226673623981172	0.00285199822010871	0.00436226635187387	0.00493841345140011	0.00502989093657387	0.00594611590943198	0.00616554391559987	0.00799836654034335	0.00886617472206212	0.00897682737779971	0.00841643121897528	0.00507545770402765	0.00417993072478796
0.00912654214959271	0.00801301684587098	0.00676809743060627	0.00584643165054139	0.00506099260248951	0.00435300351230587	0.00294684755909289	0.00125583095073973	-0.000889129010335561	-0.00207883819088216	-0.00280721067771738	-0.00259644507433304	-0.00166728335867161	0.000246244998793954	0.00210053970397151	0.00383320898479648	0.00482011647544717	0.0054988704743192	0.00432867428277221	0.00460949218804377	0.00536251511580767	0.00702591875749107	0.00712519786136359	0.00712259313928337	0.00712626323851278	0.00665335206193729	0.00637040467983198	0.00552791667118781	0.00534209847668648	0.00458904520203955	0.00427481109196963	0.00395004244044377	0.00381667115424417	0.00216137058453427	0.00117187688084706	0.00123173069965166	0.00172347590694709	0.00188252111038332	0.000834812745395631	0.0016741195547348	0.00242955246218654	0.00274505163132812	0.0037540617589755	0.00510019714166189	0.00642911990856757	0.00655395903660407	0.00719164050229447	0.00710350463760055	0.00728810657218073	0.00675937958585589
0.0183669029949806	0.0175572504273063	0.0158649935710842	0.0139092226931252	0.0125169873292305	0.0102838751803015	0.00751583934779994	0.00402605209947536	-5.89585147855405e-05	-0.00201913704330003	-0.00348141803787756	-0.00312067609471139	-0.00207956603347665	0.000353263608193996	0.00158124622649498	0.00340086838295042	0.00390049537694986	-0.000637723763965132	-0.000492226896641469	-0.000284981191029108	0.00288907021653215	0.0080079502506491	0.00758846434998625	0.00797449907170682	0.00772149665383786	0.00756200487714003	0.00729725338956831	0.006086712734539	0.00631749618096173	0.00587492734530024	0.00569894375516643	0.00467982984715085	0.0041811484608905	0.00311646136970968	0.0021467569848249	0.00171157288855719	0.00128182957110813	0.0013574581482337	0.00156899891718163	0.00201658271010414	0.00288479621716962	0.00361006611135939	0.00558572035790892	0.00766106130472598	0.00925826953747486	0.00974611932916062	0.010253884511218	0.0101963341599356	0.0105054244591412	0.00978655313000571
0.0296115703136814	0.0290475353677061	0.0285686677991818	0.0263639519866483	0.0243679552790929	0.0206724561060186	0.0167449072919258	0.0113119281615608	0.00623753677148975	0.00179474140284025	-0.00158196504167244	-0.00229209439616927	-0.000686131612851745	0.00131601938012436	0.0036677612987476	0.00537281312758238	0.00587158552610367	0.000358816889068213	9.46930908606117e-05	-0.000163542815892752	0.00148302094581341	0.00535231791018974	0.00820653065789132	0.00874520915079532	0.00825357678621269	0.00772397564500614	0.00732026376457353	0.00686902815436047	0.00697664541209442	0.00632250287728451	0.00592435759174684	0.00491647654415369	0.00383010497274582	0.00354611850087546	0.00244282461043681	0.00238076526306825	0.00236686003171413	0.00269530040059134	0.00328613337593935	0.00412073829202673	0.00524897266465105	0.00659744206045939	0.00882405855701885	0.0108238550122739	0.0120828285828856	0.0125013576057321	0.0130215770179917	0.0133293453967536	0.0131911818579677	0.012955446873308
0.0416627195043499	0.0414385670079996	0.0418286987008671	0.0404208982815746	0.0387679175309347	0.0351492486318099	0.0303161222290277	0.0242048628404676	0.0178651814699033	0.0110975311519325	0.00530334655744179	0.0022920813376415	0.00259028809204245	0.00474220299661931	0.00682345196205623	0.00881522321390668	0.00930963321251004	0.00389701715291432	0.00244177050336483	0.00121518415395148	0.00221791270392049	0.00582906477380436	0.00897596764407477	0.00942292241339228	0.00806029513210559	0.0077603937782337	0.00748228026567494	0.00745686167104432	0.00741660293963562	0.00694519695710223	0.00637103268146526	0.00576809692064056	0.00462093943542644	0.00419911602990488	0.00383599337518593	0.00381435286813174	0.00434234758331789	0.00547101152472961	0.00595819788642851	0.00644575346380604	0.00790076057453529	0.00929297450541155	0.0115181060202589	0.013294590408978	0.0146180348963798	0.014835704145962	0.0155425695214431	0.0161492724688123	0.0161790109663694	0.016170678007531
0.0533266151300594	0.0552085809975196	0.0561012628926037	0.0559034755070426	0.0549747865100862	0.0527434471982425	0.0478848629684701	0.0418564741894314	0.0337871512428696	0.0252142913236014	0.0167381880832385	0.0115129286546558	0.00919616945317728	0.0106456473845325	0.0118834939605004	0.0129684208045274	0.0133268981150974	0.0137111402983887	0.010875520736734	0.00626297819015589	0.004631244515839	0.00684087856736373	0.00987821298035859	0.00935259957287539	0.00885933736208671	0.00803003659287418	0.0077874672289899	0.00757990090813271	0.00713891249498847	0.00653822316998539	0.0058050064803338	0.00494865582249128	0.0045387197367382	0.0042615273329849	0.0051781464462768	0.00616740924112733	0.00690058309313021	0.00807734059873086	0.00851949008532237	0.00952887635534571	0.0110397705583531	0.0129296296529231	0.0142461216098122	0.015879577476837	0.0168558409047271	0.0176079516943264	0.018139287405454	0.0190775473948455	0.0192421817617192	0.01867052148717
0.0638548757748005	0.0677397389868752	0.0706721582354125	0.0719211318693398	0.072545837814077	0.0710339858532221	0.0671249481267798	0.0614288069871655	0.0526286733846934	0.0427927709427253	0.0322443770856916	0.0241717610623074	0.0186151069432685	0.0174039058390032	0.0176281238834853	0.019012349515492	0.0186068327194169	0.0178883186261802	0.0173426583346284	0.0151204938308426	0.0128559740206267	0.0117920263543867	0.0105250468275049	0.0102168917459924	0.00900052139512175	0.00863013692149869	0.00849317823061614	0.00765438493368743	0.00737970652363448	0.00618068828768683	0.00576983486874608	0.00549383763255278	0.00571664958586334	0.00546512062413636	0.00667609221058203	0.00716130835270979	0.00931355656201389	0.0115048438930093	0.013349802261818	0.0136367041351771	0.0152552700443015	0.0166495379680434	0.0178435360517071	0.0192517983170611	0.0201023748061934	0.0204688109487812	0.0210023336794292	0.0220467057892886	0.0226616176110945	0.0218950632381397
0.0745561970001752	0.0799975488895001	0.0852317805770197	0.0888331265441925	0.0912675757839638	0.0914037607570761	0.0890473733239751	0.0844080206830801	0.0761238822578513	0.065494993563319	0.053338512612769	0.0426825668758046	0.0337161523680477	0.029352100148949	0.0279361265106784	0.0267371861716878	0.0250665741942878	0.0234751930740629	0.0218301088151648	0.0192123182145647	0.015763477285912	0.0139650842077217	0.0120655386946861	0.0113572657234641	0.0101643636477137	0.00898644560803976	0.00806583683063345	0.00640003340059148	0.00580003793762259	0.00533717938605217	0.00576193284132402	0.0062592767220717	0.00677928293967147	0.00745375467824274	0.00854045225863518	0.010303516057709	0.0128219645896223	0.015221657223496	0.0180105582555476	0.0189333527182333	0.0211256375504216	0.0219428118584788	0.0224704993292171	0.0242630895667122	0.0251121121762043	0.0254052579846161	0.0256252078209088	0.0260120238116353	0.026335686632964	0.0251660922124423
0.0853829410130012	0.0932265921318948	0.100340287020028	0.105131719048214	0.109189485854707	0.112486184828688	0.113156673404021	0.11022555716945	0.102649240486533	0.0913992947973552	0.0780244294167429	0.0654594177051325	0.0534269378657935	0.0444418123897469	0.0396497183509793	0.0359119614129998	0.0329229910176592	0.0296865281650774	0.0263880696964202	0.0233935463324746	0.0190402142562547	0.0160108929817204	0.0135059445545313	0.0121242731705562	0.0115757947919356	0.00964703337794669	0.00876286692043243	0.00647356381296184	0.00580931772488856	0.00469477158495258	0.00561596813804898	0.00655050704317648	0.00795731751251171	0.00898866141309729	0.0101257463448575	0.0121370029073062	0.0154818649679424	0.0191771019768777	0.0235559270813364	0.0257370996173793	0.0276650556892502	0.0282955895697664	0.0294342103547208	0.0305628932026097	0.0313259531986978	0.0312703423510581	0.0313645675208031	0.0306301095329228	0.0306763716385921	0.0291064979136024
0.0968830377621212	0.106128180981035	0.115295329247263	0.123725224915504	0.131655501651967	0.136792189089417	0.138986759561398	0.138319477422395	0.132941645930979	0.121968957001386	0.107524394455086	0.0919142551714369	0.0754499504894033	0.0631214274666096	0.055414724535	0.0484357873228941	0.0416237336955177	0.0365239661794194	0.0317696431089682	0.0275787815731827	0.0223585208922537	0.0180448597149763	0.0156722712477872	0.0136114720503887	0.0124116043288216	0.0101812418800192	0.00873936438087084	0.00650815798212925	0.00574923995233272	0.00447316081748001	0.00499121100956054	0.00665240120239899	0.00864120799811729	0.0109349896412386	0.0121519607695509	0.0146125537212893	0.0193882585128401	0.024240749207734	0.0300702924346406	0.0341599037953392	0.0368072145605898	0.0375486643965068	0.0387763468106095	0.0397167134811873	0.0406317666498949	0.0401238304011237	0.0394622818642303	0.0375498252712372	0.0366712234498387	0.0346897504368678
0.106859128212113	0.118632512836795	0.130928113607797	0.142603116476569	0.153224229896564	0.161765040129188	0.166531640032581	0.167983386542479	0.164615604011962	0.155681279132911	0.140790961214681	0.122601217985752	0.102162894128826	0.084907820078034	0.0718638315320879	0.0620608859753977	0.0527515520018903	0.0451270615867788	0.0373247210353174	0.0310760103087207	0.0243891409235592	0.0195367663076219	0.0163901367864034	0.0146566296590816	0.0127184873394008	0.0112810352049846	0.00859645804157544	0.0065300433649672	0.0052762119587099	0.0034834848053899	0.00423275803368121	0.0058662436230507	0.00876143468381722	0.0114064944711496	0.0141402988492866	0.0181397200401567	0.0236141699888002	0.0296929256229956	0.0372878957031282	0.0432548255148066	0.0464358975843299	0.0479092267179382	0.0495901000864588	0.0504729277042196	0.0499218970647345	0.0498634405651774	0.0481129156212435	0.0456016944166881	0.0436014842899838	0.0406825235008222
0.116007003283655	0.130778784232902	0.147078457557201	0.164119972217757	0.178938833190722	0.190150273199067	0.19818728304577	0.200893893295322	0.199105614302381	0.191003992677117	0.176442725755877	0.156908228850054	0.132736088238797	0.109712624160192	0.0902998140254131	0.0760627659065163	0.0629259020735509	0.0519584675832633	0.0424581558489925	0.0339019964524998	0.0255254977288438	0.0204578631333095	0.0179112614374983	0.0156291867361337	0.0131217490412826	0.0113448896173236	0.0091969374365506	0.00666293131531075	0.00478778092059792	0.00440624897796878	0.00433183302708706	0.00554721067435435	0.00787303521936237	0.0116156861812806	0.0156432425663787	0.0211212905652441	0.0287257484322795	0.0364999309938654	0.0449710685019393	0.0530865394623812	0.0586059839878575	0.0608101743933649	0.062158743772075	0.0625953670600433	0.0616440246684879	0.0604401830382039	0.0582271592767514	0.0548302374079976	0.0514700631731927	0.0474977288322638
0.124493914244197	0.143048511404745	0.165132075399647	0.187329632109421	0.206269853584872	0.222842117544515	0.235427156751119	0.241572897835179	0.240760100263033	0.231629130875092	0.215922249929845	0.194312593817845	0.166769405987354	0.13739549122711	0.111331515311823	0.089526309932368	0.0735335084337352	0.0581370646896684	0.0460215853588167	0.0356789336030871	0.0274780664570772	0.0215249502115656	0.0184388921888051	0.0165395866404113	0.0136809239722677	0.0105659735593852	0.0086768970396738	0.00666356859985397	0.0049795461673619	0.00370895462331108	0.00362033283944365	0.00470599010938256	0.00750063428194695	0.0120447209032695	0.0166822773436699	0.0237676106424467	0.0334042507381422	0.0438059410914982	0.0552248180277237	0.0653831190552038	0.0728127399276198	0.0762469186277412	0.077647174965213	0.0776955909047093	0.076313727021002	0.0737860180057333	0.0706037712932492	0.065842278580067	0.0609498105366498	0.0556423448085638
0.131894930156042	0.155866033823878	0.184219905760572	0.211647725500948	0.23760394000371	0.261154768695148	0.278564211690583	0.287834857021929	0.287447424782244	0.278016906989727	0.261014432330894	0.235879584690083	0.203700730584309	0.167209752630634	0.135524806678565	0.10521902396472	0.0838537823014132	0.0649679243003182	0.0494604763422359	0.0378227269834229	0.0282902614065557	0.0221795526620459	0.0180156869923288	0.0156984841131754	0.0135210057494739	0.0104334482954564	0.00851418877725788	0.00598540476127278	0.00490380642242168	0.00355245290881509	0.0027495135031619	0.00416414353247753	0.00637777596326455	0.011077915114116	0.016579568161986	0.0246947599822027	0.0369046883513863	0.0502048824585109	0.0642125304832854	0.0786966010943645	0.0896260115080018	0.0945570360753449	0.0968571202181773	0.0958905243022755	0.0935247725421355	0.0897659094463804	0.0840358267801061	0.0779720383762294	0.070412517458176	0.0624950396402721
0.136073366247163	0.166182592682346	0.201896668032735	0.239434275206019	0.275992704884163	0.310232453741692	0.33273500071361	0.345341080984067	0.345859013337128	0.336816388721939	0.316420980779717	0.286600456534663	0.246803809675895	0.20319365815715	0.159751713562983	0.122613440058041	0.0935396491008506	0.0707751937951263	0.0521345882311624	0.0382519577252689	0.0292052757971134	0.0217116144283377	0.0162357543858	0.0138959946599883	0.0118844311369726	0.00874542935731684	0.00613201816110879	0.00385796942962757	0.00336315490054441	0.00222417852620125	0.00156819607321681	0.00293112730593134	0.00625677218160995	0.0103802738568293	0.0155989438103593	0.0250982627842505	0.0392125687475657	0.0559249128688256	0.0752044198488546	0.0943779274375759	0.110396786092847	0.119683449865997	0.12294868999494	0.122424822257127	0.117114271395079	0.110752693825809	0.101855441681272	0.0922901429628716	0.0805928277257912	0.0682837199517558
0.135546451528999	0.171009152803156	0.217406379317561	0.269083455271974	0.32160872666331	0.370408515281124	0.403041299936585	0.420325740629162	0.420746539309299	0.409098992506147	0.381011390082489	0.344826475262566	0.294504817515632	0.239293281004234	0.187094562485139	0.14008502929683	0.102143340346122	0.0743006034581277	0.0531515417193111	0.0383102385024633	0.0270541725935898	0.019151446909342	0.0131240732888968	0.00987907586516309	0.0079321745379813	0.00490112471180381	0.00326706037416126	0.00102697619209226	0.000418250166502461	-7.27443457748861e-05	-0.000157029534510807	0.00110434214956123	0.00417518133823844	0.00856684751759051	0.0141533881781481	0.0257181248952167	0.0427789930887931	0.065384993322984	0.0897633860846059	0.115329963727538	0.135313823650694	0.146943950406191	0.150810484044151	0.149524709775685	0.143600712145094	0.133799306870142	0.120904210068082	0.106265778943628	0.0896385797448293	0.0727341645517626
0.123876304246673	0.165650630559319	0.226807008155571	0.299746554166166	0.378488082841438	0.452428079199893	0.503285554515013	0.528187771694202	0.531292760380788	0.509970459358225	0.469882294777188	0.415099408385747	0.344867966804161	0.278460761579388	0.213943477051372	0.153224517127398	0.10352242117368	0.0685870757404323	0.0454671863004819	0.0299091471076699	0.0182219141327752	0.011477672815564	0.00638923961897124	0.0033050995248946	0.00200996694766731	-8.40937677517051e-05	-0.00163448947788576	-0.0031081561460487	-0.00406844107419657	-0.0039129220706914	-0.00284587510482601	-0.00119968183626313	0.00163819753201003	0.00647712237533127	0.0143263057395142	0.0277751120528666	0.0477878929245763	0.0770869141040915	0.110602596382377	0.14533718100329	0.170683077106553	0.186659456995531	0.190597495384323	0.186206007311935	0.177011960153401	0.163238806042162	0.145109262172039	0.12349129615234	0.0977741818452319	0.0725534678266879
0.0998293034218614	0.143076726341157	0.214658870497129	0.314688584053078	0.437826302312525	0.565940176944243	0.652114366375256	0.68896987804274	0.673230074561819	0.637547281454074	0.585876669073473	0.531820718986305	0.437751118321495	0.335314292361358	0.234398517896173	0.146945392663806	0.0871988411199971	0.0504498528598303	0.0279050314308029	0.0146916695782555	0.00547645846376683	0.000288564053615414	-0.00375372113011746	-0.00605296643286917	-0.00714288912896325	-0.00798044291611374	-0.00820888772215362	-0.00923457713827475	-0.00924654366085293	-0.00915451345929735	-0.00706869287361718	-0.00445556391193752	-0.001190721301613	0.00392437936746283	0.0122534560191382	0.0266189733664627	0.0513680588397391	0.0917477723699577	0.140836195670991	0.190095097739777	0.221773827122925	0.237367171692071	0.2384759796878	0.231052898753195	0.217769942640816	0.19952179293217	0.174613062414823	0.139685985073596	0.100765089388003	0.0651901179607271
0.0678144615008904	0.0979176712761803	0.16119949805878	0.271303378194304	0.444064958767607	0.657477470317113	0.816174214178803	0.86252467597616	0.840032762563404	0.80176218258267	0.768090555564487	0.685959420975479	0.538509071706669	0.356586852685171	0.19355291955735	0.0997609202269278	0.0464259643029134	0.021749294072124	0.0060016149363305	-0.00184225005853759	-0.00650535383361953	-0.00889983600136095	-0.0105021368896111	-0.0117651402935041	-0.0120802097519177	-0.0125096192536536	-0.0117777006952146	-0.012111924487324	-0.0117115272018964	-0.011399911582137	-0.0102303576998276	-0.00811266042460876	-0.00453867349251703	-0.000589205513742664	0.00730303411593052	0.0174296485406155	0.036686448813186	0.0822846341479698	0.158583201864742	0.241171249400851	0.288403686718644	0.30359667743616	0.299565008012248	0.286232147004326	0.26690974599682	0.243555747302142	0.206815216511037	0.14782456766941	0.0897581524537811	0.0420845678346267
0.0378407106768803	0.0567499021379903	0.101710491086231	0.186710813005778	0.353774088329147	0.653968780679515	0.873195796687588	0.941342328033207	0.945756339369128	0.906515050944663	0.830600635222176	0.712664756801787	0.53588316946089	0.298060954831282	0.125593562789832	0.053349961024064	0.018778240998854	0.00494931155930201	-0.00391290475394807	-0.00820910401111677	-0.0105957309066432	-0.0121893962188679	-0.0120616642294972	-0.0126921871805933	-0.0129870420664089	-0.0137818523398093	-0.0131704594789681	-0.0127567484851062	-0.0118994638018709	-0.0108726015880156	-0.010118069747368	-0.00863460188763578	-0.00559642221884894	-0.00276152450989885	0.00339863809995991	0.0115713155465823	0.0222455171053676	0.06380539797828	0.152004651604794	0.270655565724054	0.320762578065451	0.332720671278819	0.326841125330964	0.309312608320398	0.285544009090623	0.253593667808788	0.212888048513155	0.145879085662256	0.0709338393792247	0.0223401755343534
0.0049994061725429	0.000970680027237735	0.0137122068110621	0.0458485454163348	0.150975390567776	0.456255545895819	0.790531144960386	0.968510678574046	1.01807517957431	0.966341816879893	0.866837006148799	0.694659720685364	0.415538819385512	0.141777816698325	0.0309813084175478	0.00811663918769129	-0.00148099054346209	-0.00505852493817466	-0.00678632108870542	-0.00749852217863276	-0.00799720064091842	-0.00947574356206698	-0.00777690682597134	-0.00762646196892365	-0.00684334540842357	-0.00496351591610633	-0.00425291483648791	-0.00390541196943101	-0.00504751773478967	-0.00544028597280182	-0.00514968788315779	-0.00523470940253124	-0.00365662521337117	-0.00362163065838714	-0.00193117707129755	0.0013724699478757	-0.000620818591349068	0.0208167529798046	0.0872505569494605	0.252529263008911	0.334218359080425	0.344940495684227	0.33349998133525	0.301941801779588	0.272875493841407	0.240308205282331	0.206432070647928	0.125542382132903	0.0406048772676041	0.00293026507405324
-0.00634053832225517	-0.0163428584150045	-0.0139375341207019	-0.00544751894939245	0.0468253758682111	0.306798008590828	0.705138873260251	1.05341409372678	1.13789598675695	1.06225196045623	0.892095096796509	0.604668922497161	0.273143141937543	0.0593055916323213	0.00580405581951223	0.00721680661312951	0.00693396702065448	0.00726518314993758	0.0032000075025501	0.00401622345660963	0.00620244913191322	0.00619597582098147	0.00992798042070266	0.00875623423868571	0.00693090604496926	0.00259254486113385	0.00397148721152195	0.00518709079970774	0.00601384299850942	0.00546417143949619	0.00366047640031503	0.00300898048842661	0.00334066916608632	0.00195642908453482	0.000796851548395452	0.000251979395770697	-0.001452558750325	-0.00137211901413596	0.000647655285319187	0.0895071977833948	0.224866408504844	0.277000199115453	0.291281785472414	0.252143980316449	0.199872857683004	0.142025267737323	0.11273648112217	0.0350195351244026	0.00572484713344643	0.00544186889347223
0.00856653868340876	0.00627202045415699	0.00119099649589167	0.0197262995113329	0.0859265213365724	0.409286509416395	0.981641412961181	1.34264376897585	1.36674531890482	1.22622402559987	0.990545694738321	0.607693955407952	0.236548100661242	0.069038541975601	0.03188508744953	0.0285319558490794	0.026114911980314	0.0167892539670644	0.00663906503897458	-0.0041083389644173	-0.00749177083461197	-0.00484798396985603	0.00480353069738747	0.0263208305136835	0.033409653562066	0.0284310667990617	0.0106880769826303	-0.00112310143440376	-0.0124937346617589	-0.0157307098344508	-0.0113795994964023	-0.00432790757686355	-0.00102266841088614	-0.00200105529733199	-0.00488420892203693	-0.00556965450797116	-0.000483520293580232	0.00203283697188714	0.0103440195797371	0.0625381643778688	0.195806551053559	0.276620913324765	0.296985587738001	0.229910782881672	0.138528011238219	0.0836989833053858	0.0730522009076854	0.0366538968842092	0.0161944942640281	0.0153682016118515
0.0197572561992022	0.0149720877506369	0.0259219224965717	0.08280172916552	0.287364633091652	0.902029195336188	1.41329964740018	1.55140716359742	1.45456199020048	1.28125401729159	1.02285940644625	0.65749434014654	0.319923682940394	0.14089173586064	0.0822787946866206	0.0621731391524302	0.0389034517919307	0.0141660008991341	-0.0100921613727817	-0.0264159198740857	-0.0421852994726087	-0.0546208329006403	-0.0575519256866373	-0.0500585403921716	-0.0480810085280456	-0.0446950952536938	-0.0454240859482664	-0.0437335880189586	-0.0382850932284965	-0.0280707637643691	-0.0160392448623452	-0.0129855592705808	-0.0038644915680979	-0.00337155295330494	-0.00157523921855701	-0.00436467593412825	0.0122668331182084	0.0335391058137536	0.0908253669378472	0.283103216841316	0.45693386067395	0.477822277718624	0.403943236892897	0.290542509370384	0.178540079179074	0.120246521177788	0.0955498109044627	0.0756002483812373	0.0345954073997157	0.0277798505951604
0.0598035288528273	0.054116990358384	0.0952994232296747	0.288379856807468	0.834734701899285	1.44502511578076	1.6180522218149	1.52018333098146	1.37760362078039	1.2000430800512	0.985311568654548	0.701528289832475	0.405039814867669	0.216914912682729	0.124201280102969	0.0769581145800758	0.0326792179981719	-0.00249516883896692	-0.0331704239166586	-0.0613492842151188	-0.0849263061273773	-0.100608326701668	-0.10646159173785	-0.108469251016556	-0.101934670608056	-0.0919691358486576	-0.082345319198843	-0.0670786782143819	-0.0517748004689428	-0.0342107821757391	-0.0170953791572114	-0.00756861490517988	-0.000226299119598815	0.00188203411246186	0.00169711159102495	0.00990995062496466	0.0475224973109284	0.10670385050749	0.248012316550388	0.446789468710216	0.527926014697376	0.515490791835201	0.426752916066168	0.314064649129241	0.219159360968002	0.161883942282739	0.133842126861444	0.0998433646742342	0.0501017822590847	0.03699856051506
0.135715945854087	0.179285013200528	0.288198063620271	0.714891064975152	1.29616525661782	1.54083722660453	1.52617914753403	1.39554662437621	1.24811579678316	1.07417920230159	0.888450553560134	0.663534555949014	0.423712270691846	0.23846519743175	0.136710230277403	0.0771247054266783	0.0223049961160371	-0.0212104393174832	-0.0645204432155554	-0.0984807024188035	-0.122740632190841	-0.138640913168589	-0.144647094558528	-0.145532732087583	-0.143404932933999	-0.132764235753463	-0.118059040180532	-0.100569414900622	-0.0777879962266691	-0.0506125577440619	-0.0276870041504549	-0.0101525599876873	-0.000622981253876208	0.00625308300557474	0.0216576033355141	0.0574293809703178	0.136276693883459	0.247544389728698	0.386316319787706	0.484088813505955	0.503184110676282	0.481095581516852	0.417629667419219	0.324269978599254	0.252957373641343	0.202290251548702	0.166639851311388	0.110412749263013	0.0614349762615051	0.0441356402740643
0.291736311405803	0.391775871347182	0.563727666979084	0.970723467140058	1.28635551094635	1.38847037507195	1.32939084353139	1.20021276860769	1.05717398609002	0.904658327211381	0.728389953865189	0.553305896385636	0.377523034957227	0.229906060946419	0.131765950679836	0.0766336627397887	0.0119307994141504	-0.0373487617849398	-0.0851232090531752	-0.118674861074587	-0.142947727844921	-0.163253309893462	-0.173603702914781	-0.172909629644715	-0.166870892635346	-0.155739151405291	-0.142127231106742	-0.126108783596379	-0.105141545420031	-0.081867726710391	-0.0550077967933878	-0.0204918771347986	-0.00242870186943104	0.0215526861555012	0.0603122796982384	0.133263990862975	0.223986519368101	0.304059065312968	0.379644882913885	0.421969559147674	0.423378308751607	0.414063274049414	0.380887015923206	0.328717082543976	0.272526470365568	0.221159141043321	0.172166983590878	0.113124243174845	0.0704806357353246	0.0460698049945748
0.49557318375653	0.606331842802989	0.753664497974008	0.983348667224279	1.12772902230471	1.1495147141274	1.06837493581396	0.960011952399518	0.841739287876768	0.706988017085926	0.565471150509351	0.442260267958908	0.327173582219102	0.201738467233448	0.119192440620294	0.0641754702111489	0.000160699690516438	-0.0508430473168337	-0.0997919231306301	-0.134070611439218	-0.160230707231465	-0.176394170430791	-0.183384144029253	-0.15675482947271	-0.118223216136305	-0.110351663400501	-0.118184749347175	-0.139752929502651	-0.130159556596057	-0.109353165529649	-0.0848567436622218	-0.0525542616920274	-0.0124401754507723	0.0348345307884504	0.0970952555589575	0.167926085523912	0.233546735366837	0.285754998136773	0.329625956956718	0.344275328345408	0.34158450659402	0.333873266987923	0.322185165393827	0.290594177195564	0.249575382467419	0.199109566550975	0.158589764257544	0.11265582506863	0.0727270144968234	0.043813106021804
0.58937282093468	0.695287097808733	0.754754086996328	0.857122558745782	0.89180373421523	0.879160835652833	0.816584636893431	0.728306894872211	0.635272138446353	0.53622890502654	0.438569337084669	0.34664779880325	0.266050401274053	0.169971922657627	0.0999061467259505	0.0489783049945742	-0.0133925516235176	-0.0623799146091023	-0.107124619891104	-0.139971189054464	-0.1621787999222	-0.172202869390382	-0.148198926250466	-0.101080419023388	-0.0809674349866375	-0.0936049451746555	-0.121588841965796	-0.162177327658359	-0.154836852926477	-0.128437992968561	-0.0949881477561755	-0.0602721711398991	-0.0170786550439216	0.0382564684530294	0.0999135006074755	0.145810464546624	0.18393999408874	0.205794524139283	0.245846635061957	0.259942737182069	0.266326171405416	0.264059721970617	0.252745741661418	0.229325391054187	0.2004207113814	0.165252757714414	0.137976692771749	0.102667754753651	0.0678109753565737	0.041907549299391
0.56046176992103	0.635653535148055	0.6438508415742	0.670896658214589	0.666421694724125	0.644391341788504	0.587500611377197	0.52843281457035	0.460837538868325	0.391872999257322	0.327371079733735	0.268001993337962	0.209197104608776	0.130264097378201	0.0671286960661901	0.0195756523322691	-0.0323350933722488	-0.0741672153377825	-0.111017751819738	-0.137326451614051	-0.152574381573446	-0.156308634709708	-0.126066917047933	-0.0763383307634999	-0.0677775037665848	-0.0858641871071942	-0.114327139169002	-0.162077339050607	-0.158571888183388	-0.138511312730999	-0.0987570757405967	-0.0583244280770502	-0.0185937193742196	0.0266565472361741	0.0691329243586651	0.0995535213958834	0.120698359211953	0.139097750404617	0.173004177899469	0.190243549496442	0.199130610056205	0.200235519485245	0.192008545247923	0.178026482768217	0.157377190815563	0.134561170790251	0.111830982253693	0.0825984841102185	0.0575494105858008	0.0371655780064753
0.456251627457458	0.47872330855505	0.481586666984615	0.490507994029661	0.474029902437891	0.458186894402875	0.425397424163172	0.380679684542295	0.337193053382223	0.288539357469643	0.243417156919826	0.201216323561957	0.153092623839437	0.0864525861432947	0.0363743167002653	-0.00283233298570818	-0.0410267996056674	-0.0708332860469229	-0.0997345610492525	-0.11614080956077	-0.124926686543938	-0.120734193572213	-0.0958394822360684	-0.0826134682882353	-0.0974432603844669	-0.125482763878584	-0.147802328031424	-0.15003657669809	-0.142874259659274	-0.127723817344071	-0.090662947297283	-0.052364455820579	-0.0230460510450413	0.00559432470702012	0.0327813588784049	0.0638838287167481	0.0863045890505012	0.101206807886401	0.119160837875958	0.131299428529912	0.138294171443372	0.14123197035114	0.139289197733006	0.131014108214594	0.118157903341907	0.102795383609041	0.0841244124259172	0.0595632705077011	0.0434167986956615	0.0281976121740076
0.31980544705564	0.329667401657941	0.329941370053129	0.330990885917076	0.319986950797731	0.3066870731328	0.288759398800794	0.264300096593417	0.234310302005414	0.19948893069283	0.163999369616786	0.136710442450091	0.0955489626111437	0.0456990143723498	0.0154403361811558	-0.00892384705702676	-0.0351872216098732	-0.0568117278228761	-0.0745172745252025	-0.0817346417466069	-0.0812913212223436	-0.0830053196756575	-0.0918081338532233	-0.105428311541478	-0.110509695063466	-0.112278091596236	-0.114978895115922	-0.10864007186096	-0.107671450510625	-0.0975355446595518	-0.077680147918158	-0.0458984591689662	-0.0244012226450628	-0.00659670317489251	0.0105809072349654	0.0296722971234555	0.0443845055800074	0.0566980086841612	0.0704525769334837	0.0779920040987093	0.0851710296089695	0.0886084040714931	0.0880201701973807	0.0829115781256498	0.0738980196357777	0.0655239301537187	0.0550172919611975	0.0397339273744327	0.0274110030818676	0.0131725283755882
0.203591863994513	0.210092765466314	0.205393870140232	0.203527498397588	0.188664238827643	0.179306253378541	0.169928657285364	0.155217673747104	0.136757063409781	0.113589193219966	0.0910193121354933	0.075023843460952	0.0493489988701411	0.0223911286322427	0.00647021004237357	-0.00418285810605648	-0.0176114057033093	-0.0255362233790148	-0.0276274538856448	-0.0290677955315988	-0.0324741892899175	-0.043107169845738	-0.051428696226986	-0.0571971143306336	-0.0628498162208485	-0.0682630751574441	-0.0770787347248949	-0.0737576476160649	-0.0670736975783384	-0.0588709259312178	-0.0537135403298214	-0.0344431139093456	-0.021149401657972	-0.0121138670852701	-0.0037076790038648	0.00459250429249309	0.0100268853977546	0.0172861382727989	0.0232819112780153	0.0292402929774162	0.0345509488470599	0.036131660979769	0.036644011521912	0.0336884331447052	0.0290479663558987	0.0264997989993842	0.0226170355134107	0.0161708356182835	0.0102834915150781	0.00288331117868127
0.10305066016952	0.095725706094041	0.0857960439336788	0.0715084611007669	0.0619696196977167	0.0560514373134231	0.0507267824465182	0.0430071194938602	0.0325480827861359	0.0230064232392406	0.0177544494410273	0.0161485548743233	0.00940525922162733	0.00712509824750717	0.00581107440914263	0.00751177894053074	0.0101418257075327	0.014789252407759	0.0232570201343541	0.0248771211869702	0.0207025988785626	0.0129799827398495	-0.000977414679053465	-0.00477705294260236	-0.0117520427320924	-0.017355498643043	-0.0271338637354804	-0.029655679976541	-0.0284383417048816	-0.0268720820410043	-0.0255271861397081	-0.0164637284603019	-0.0133850163987853	-0.0112635104903902	-0.0123017272928573	-0.0125200722076991	-0.0189414427032909	-0.0195550020022771	-0.0197944908310726	-0.0174672846370504	-0.0161420932592903	-0.0155383222920624	-0.0149279131925719	-0.0156897522447017	-0.0175788651863503	-0.0130991122253359	-0.0114471708767302	-0.00533948716856616	-0.00554488645512824	-0.00653062869928038
0.00321135553350986	-0.00657651982920875	-0.0233843182683338	-0.0456727125670325	-0.0565153643932222	-0.0646270336755733	-0.0671107543303502	-0.0672834110618181	-0.0681029467207414	-0.0623181243525701	-0.0532884148768367	-0.0428544901722217	-0.02669282061846	-0.0069775149397152	0.00758813868165894	0.0221354578177765	0.0345485467308768	0.0445521404559052	0.0601398592125708	0.0701027099335267	0.0653372344829275	0.0559245642345223	0.0456678219780544	0.0453647471748299	0.0394166843240719	0.0340972679423578	0.0301200178322028	0.00688907361902394	-0.0149336877303275	-0.0155755099416209	-0.00849933856270299	0.0079428090055628	0.00215029084954397	-0.00491095477407473	-0.0154094158016713	-0.026513104645597	-0.0386206557184188	-0.0483825154846829	-0.056888299055378	-0.0579776463529953	-0.0606098640718506	-0.0619222873605323	-0.0640526540761688	-0.0639109787018323	-0.0579719387543885	-0.0496415375137877	-0.0442183436492657	-0.0289585767022103	-0.0226101291419548	-0.0140494921750067
-0.0904352735405318	-0.108773265494406	-0.132146480834669	-0.163778294419281	-0.178574719677627	-0.179986127941037	-0.177689462946596	-0.173461081364944	-0.160542888853239	-0.144605707399991	-0.120723994606532	-0.0984972407035658	-0.0586003791541868	-0.021007033131304	0.00456370197782463	0.0273625371225324	0.0499579746542684	0.0659388985418643	0.0835030777956166	0.0971111135795872	0.100101507155738	0.0943843994710428	0.0832479081163476	0.0850032905771186	0.0882860392394366	0.0831244810977606	0.0807243149787031	0.0474478634529615	0.0230084967063456	0.0210058931502179	0.0305945596498513	0.0401921701338702	0.0205334519387016	0.00438938786368985	-0.0145104276028703	-0.0358650386309896	-0.0537632218677632	-0.0728248775736879	-0.0903106882305314	-0.0979108950357926	-0.104313247375423	-0.106664683469003	-0.106360414889236	-0.102305136527149	-0.0949059508815227	-0.0827956738978055	-0.0728318385638556	-0.052898938381406	-0.0409991693222544	-0.0249413178746773
-0.190541028720517	-0.216831267191525	-0.248013394900901	-0.287757076683308	-0.305554831154779	-0.298167444570307	-0.285159392581795	-0.27065175166875	-0.245425073508305	-0.224754416952577	-0.192756963284585	-0.153162083511268	-0.0925150883673503	-0.0413067092903327	-0.00919551178597552	0.0239057527482142	0.053660486909681	0.0835552315967461	0.107532172029061	0.124311027178194	0.133752047320056	0.126338477706093	0.110358721477985	0.107794949294339	0.12599682934608	0.130213270153164	0.131008625790427	0.0882056685715042	0.0644674599424197	0.0565988636573032	0.062289959890207	0.0641038377990137	0.0344956925384492	0.00983834543702088	-0.0184223165736866	-0.0497774074073354	-0.0728974037568848	-0.100839590673525	-0.125295631712308	-0.136423124889727	-0.144028009827397	-0.146664053836829	-0.146470952163301	-0.139506946951876	-0.127199110482296	-0.112046852974956	-0.0994022225678959	-0.077649900961273	-0.0622341386299416	-0.0413599647769964
-0.301192157745885	-0.346428869235409	-0.380025118315035	-0.434113457269911	-0.452294998522713	-0.442892337948111	-0.417543694188665	-0.388326140139204	-0.350319508489808	-0.313822822880752	-0.268214626679863	-0.212859779099972	-0.129454318880898	-0.065018191939052	-0.0289837065046606	0.0132008813065728	0.0532617843656649	0.0918465574072709	0.120822143210945	0.141845719963975	0.158233736953888	0.158264181321647	0.143800347056842	0.126292387263288	0.126557924192916	0.135348958215806	0.147013204604926	0.143688365355246	0.142404363781925	0.127278764861592	0.10676191950943	0.0752777125960193	0.0382229972320859	0.00056971529200236	-0.0420889359973297	-0.0790817702060225	-0.109219903906694	-0.14413359577436	-0.168089019301425	-0.179689042204469	-0.189975341927555	-0.197080079801163	-0.194830169474381	-0.180831235490351	-0.161577616615803	-0.14100565479483	-0.122471663508503	-0.101124492406251	-0.0823558600424581	-0.0555516852698262
-0.383385427620438	-0.451495729869215	-0.526160847141089	-0.611900907661654	-0.649053626708731	-0.628718465845718	-0.592649468397331	-0.54487372095394	-0.481995550609806	-0.414365008366375	-0.34655025858429	-0.27100402796708	-0.165205333428161	-0.0949141745745499	-0.0507589608732128	0.00225170215550819	0.0510036491819442	0.0948009882805439	0.126796375408128	0.150583059591727	0.168001860072668	0.174793291218782	0.167356519666889	0.153106631466682	0.150015428980131	0.154206535363312	0.162549918427025	0.165314852348196	0.155206695386033	0.130230428746383	0.106265983565081	0.0778424248801122	0.0346339986706807	-0.0132329575360935	-0.0711850838921511	-0.118890472924732	-0.153501931866781	-0.192125214024179	-0.213490274997205	-0.222865785728663	-0.227471761255178	-0.233519777824709	-0.231029175127081	-0.219588801781817	-0.194692343526926	-0.160539450628041	-0.129814561392153	-0.101132915951529	-0.0843708112598459	-0.0619687653009552
-0.428326056807702	-0.509896353888034	-0.656353647796485	-0.847168222497203	-0.924953784756238	-0.895321103827849	-0.8385487970886	-0.760950985572626	-0.673534455075879	-0.564858189347713	-0.454917113937381	-0.332803703246323	-0.203568480912092	-0.123504776612496	-0.070454889683916	-0.00770480382423854	0.0461857066958777	0.0915983672556014	0.125156333955221	0.15102005215215	0.165407606020578	0.179949358476636	0.184217084011438	0.169505957851345	0.157524914786409	0.149337595919735	0.149055631049904	0.149389567213745	0.134321441258723	0.11441006970581	0.0916211279572333	0.0662266130814721	0.0302361447363335	-0.0160985454821702	-0.0780877783221167	-0.136417470632368	-0.196234119586761	-0.257638080936396	-0.287362722884531	-0.296581389569349	-0.296062916366133	-0.296568292746028	-0.289073489607716	-0.272845721107797	-0.236205672877451	-0.18694737632692	-0.137396266988824	-0.0993563141780004	-0.0799484028363612	-0.0597652463024918
-0.321609675876338	-0.421253650401056	-0.639043048516574	-0.972754390384701	-1.16642602646579	-1.16966755540261	-1.10087406371245	-0.994672713358951	-0.877734717724369	-0.743455135888679	-0.573258627503848	-0.37950837670099	-0.224062446162257	-0.141702757075576	-0.0846532962849041	-0.0153208444918525	0.0322400691909331	0.0785511579657212	0.111045232157187	0.136632928477049	0.150053222687318	0.159855341695977	0.165010210606803	0.166017343968517	0.16355235719123	0.152953403439933	0.136694950181791	0.12121683897282	0.0944017226300998	0.0719069819325306	0.0512150212403911	0.0306739977117962	0.00570631969424802	-0.017899768627209	-0.0545104946715409	-0.101863280346447	-0.189749844573173	-0.313599820386487	-0.376400239262702	-0.386821565468771	-0.378425205916679	-0.372305926491349	-0.355556878737702	-0.332235979493358	-0.283941154464019	-0.217231392944739	-0.139857255159744	-0.0894482951647856	-0.0673025154324509	-0.049147329979141
-0.174601985490255	-0.227799579981357	-0.386513044634929	-0.76672203102367	-1.11770276110458	-1.28265388803345	-1.24878131267112	-1.15829834995494	-1.03814611160313	-0.88930510446897	-0.680219931456786	-0.420665081944752	-0.232846525042928	-0.139665539052788	-0.0885722330850976	-0.0312097861254002	0.00971121104562419	0.0450930903661621	0.0773437183703799	0.100450867569982	0.115199976502034	0.121881912205075	0.126267183197558	0.128749364223522	0.120815976406371	0.112239317761375	0.0923761966453127	0.0779852037568213	0.0576329582515989	0.0344877894038911	0.0173702799028937	0.000666175741044044	-0.0181300010605361	-0.0225913058703261	-0.024858187570782	-0.0409106841135545	-0.109485139439825	-0.276061675570906	-0.412119175877158	-0.462492091156007	-0.459625301655046	-0.449240074017321	-0.434243653687353	-0.394938863033366	-0.33845704378371	-0.250644047015829	-0.142302346020899	-0.0758407937584817	-0.0541813555862636	-0.0402560297412324
-0.0432643578994207	-0.0618510706637896	-0.111221247286504	-0.288280108902449	-0.653481856567119	-1.0344888083399	-1.1941003218583	-1.19233536579339	-1.08967716082626	-0.946927041777343	-0.687411295118292	-0.358114599230534	-0.188408332931289	-0.121617927991174	-0.0754146156746066	-0.0416358860466237	-0.00810196409934901	0.0220265489013176	0.0458208434245715	0.0588576193198095	0.0708520616833133	0.0731144571833304	0.0798658304722586	0.0785558213079281	0.0763615486555442	0.0632490995854696	0.0519143501136751	0.036365429123042	0.0243516705284863	0.0118392338406904	0.00140741973481997	-0.0115048041496639	-0.0224515867202257	-0.023243778929137	-0.00989827505206277	-0.00365061755250681	-0.0340600234598153	-0.140852802456247	-0.316445467506452	-0.451927805610052	-0.466034882684663	-0.449387629107337	-0.430798160993608	-0.378174476562673	-0.313098552985907	-0.217824261631014	-0.121387931604931	-0.0554951909276188	-0.0356884313258263	-0.0267099947399719
-0.00148015519511833	-0.000683933067761343	-0.00252363279582566	-0.0475904457988277	-0.194416403095329	-0.553211128634063	-0.890449652179021	-1.06551997458552	-1.06936360827819	-0.93149668983425	-0.672359220762379	-0.323112281264009	-0.111352097510366	-0.0589916301048245	-0.0402846586613625	-0.0290146989331526	-0.0114378908055832	0.00103526966307823	0.0100729623845988	0.0142265626036963	0.0212146008147902	0.0258223294486588	0.027242072487746	0.0277764954051669	0.0304731814007189	0.0244944077030709	0.0208385711112245	0.0162652149922086	0.0150956845300848	0.00826977779191288	0.00369615811774075	-0.00526943620091982	-0.0151364992425073	-0.0143563262444949	-0.00372945682417728	0.00372448518716275	-0.00666003711973561	-0.0420615762525463	-0.135470549574434	-0.288346105764985	-0.35049567132243	-0.369818389765713	-0.386337113704727	-0.325601629803596	-0.248250093803627	-0.154404822436277	-0.0860494030764604	-0.0291116426896622	-0.0191012907223039	-0.0155895303435124
0.00491496507634065	0.0076489083006936	0.0104951655661736	0.000128583802814736	-0.0486800902915041	-0.267171042879259	-0.580893929244429	-0.85676717264423	-0.955628595332999	-0.85423614931784	-0.602759609063414	-0.283768654406497	-0.0697365007538293	-0.0245248679681683	-0.00836526918464172	-0.00675089049244631	-0.00136551914903728	-0.000384367857427079	-0.00115722314035886	-0.0031609365010182	-0.00933666493275359	-0.00518852022590067	-0.00781421393267082	-0.0028521915430959	-0.00411762684229288	-0.00592321366471428	-0.00150323747719061	-0.00027285779578905	0.00612857164658525	0.00488634961217168	0.00502009539423722	0.00272381148170247	-3.43416285955963e-05	0.000855791582525389	0.0023772662589407	0.00464452776383787	0.00466324747566361	-0.00476399714009151	-0.0185364180433841	-0.0834864140354356	-0.177331880826492	-0.255757762544154	-0.272939837636269	-0.20240128417921	-0.131694586450118	-0.0740614508864222	-0.0419821551950756	-0.00987448732560993	-0.00286902506413787	-0.00169968744240356
0.0127538543179192	0.0154028421104044	0.0140974175680685	0.00319917317617809	-0.0417067139398961	-0.293678410913607	-0.635935891120795	-0.833306518054953	-0.868050935065965	-0.796930258728353	-0.642853009205665	-0.356982875931558	-0.121896905268569	-0.0256165679298916	0.00209947960700963	0.00102041984595677	-0.000169796942274694	-0.00420035852043398	-0.00560876508251982	-0.00258883036291	0.00142401851463123	0.00348287077070373	0.00409345715390282	0.00341973835300982	-0.000212389630029117	-0.0039844130816815	-0.0034981968266553	-0.00022582219945421	0.00313631487401491	0.00553140656273403	0.00549320784246896	0.00479775306532856	0.00350206618198561	0.00503044762729027	0.00651493896333045	0.0110550998505485	0.00946220081841088	0.0060327451606786	-0.0352496378524832	-0.169461870615088	-0.261325559646879	-0.301564305433026	-0.293374947108196	-0.235857251598459	-0.176784342775423	-0.121363430371876	-0.0725174720516694	-0.0044507507940949	0.00727970349472582	0.00643737885961925
-0.011258658935055	-0.0235752944393633	-0.043864824235868	-0.0807497974465673	-0.174144510515474	-0.49211595519355	-0.799037127929125	-0.884791183614556	-0.853012844633229	-0.775670914088854	-0.646142642295435	-0.448103954990793	-0.265195323623951	-0.137536444862294	-0.0647265844535996	-0.0302994885034606	-0.0107894269702902	-0.00151889402744716	0.00209348506144923	0.00493704542867582	0.00705621008498245	0.00934338178522822	0.00956898718473335	0.0103318424174284	0.00894711320884764	0.00780877471519788	0.00688567403003603	0.00664309484386782	0.00700279661852101	0.00627913076575091	0.00624095166166562	0.00482076463263416	0.00246352141175486	0.00197021866275387	-0.000573783108566648	-0.00482154964886981	-0.0186668133194933	-0.0517162623819751	-0.139372527009121	-0.247083743745941	-0.281979730833271	-0.276983566184753	-0.259112946434184	-0.23079013747042	-0.197752190359197	-0.158809084956679	-0.10852572415285	-0.054238995587178	-0.0181054297088647	-0.000970592279608748
-0.033407884869644	-0.0628244264685315	-0.1125396241851	-0.181348716557726	-0.349801632515522	-0.627072575279506	-0.800054369414588	-0.844624712975604	-0.822793510537127	-0.756348013876542	-0.645815855051009	-0.490898186018863	-0.350679546322834	-0.240762399869772	-0.134148994457283	-0.0794992397564453	-0.0450201737613731	-0.0240758566794439	-0.0144920258378076	-0.00760408305890037	-0.00491450856724272	-0.000709406990806378	0.00152641400776766	0.00365233611153741	0.00265036470068604	0.00235397245710667	0.00138370005465205	0.000688885372477155	0.00068480972079619	-0.000502751871306414	-0.001581832611168	-0.00338555038922034	-0.0057613783364916	-0.0079456277171698	-0.0126356252179225	-0.0203230685527474	-0.0446902347561058	-0.0889036145183095	-0.173292661501199	-0.253817774940948	-0.278203704687364	-0.274983551169487	-0.265753144499159	-0.2562795209323	-0.230718558058874	-0.185888397458884	-0.12947206280843	-0.0815807418586044	-0.0480191286786577	-0.0207579385630342
-0.0562672461202317	-0.0996514321931505	-0.164278429986161	-0.244786284452355	-0.398626608733966	-0.579754659450645	-0.686130623668269	-0.712369029521153	-0.687086205482476	-0.632652414076509	-0.554162399714702	-0.451519737546696	-0.353439873791558	-0.269130434546311	-0.179435900628114	-0.120428438903597	-0.0779418056417846	-0.049505473218505	-0.0349385045466083	-0.0244089706386334	-0.018678260850757	-0.0127149782858844	-0.00870083925418777	-0.00595434579106533	-0.0060410638119127	-0.00648530544498139	-0.00756820523645328	-0.00800067037691092	-0.00799982313395166	-0.00868147368461143	-0.0102133015876634	-0.0115014098976395	-0.0131866554599739	-0.017030983639225	-0.0228314543818788	-0.0332417114984965	-0.060251798814608	-0.104945677354171	-0.171459298366958	-0.232313763823166	-0.253536032690627	-0.249143557932913	-0.237934562679682	-0.228947363197157	-0.211647730554031	-0.18061624431771	-0.133070568205156	-0.0907473949511371	-0.0614582262604949	-0.0357278004592248
-0.0844093299424295	-0.133837907310465	-0.194045774114967	-0.266118502802221	-0.374453691140309	-0.460509656041808	-0.512526816739474	-0.530056564970492	-0.520138174902911	-0.485488572625788	-0.436883931498592	-0.362527565827456	-0.299868835213778	-0.249913997728865	-0.190260145664547	-0.145448470233869	-0.106317786773128	-0.0791314851283745	-0.0619213099013407	-0.0486031684659197	-0.0392701596370604	-0.0310458907292576	-0.0258417798418894	-0.0227959930980795	-0.0215328103097583	-0.0219068238334126	-0.0217690411210398	-0.022127633289878	-0.0219045700166841	-0.0217409504109704	-0.0229684264151701	-0.0239454447962939	-0.0271069088050577	-0.0307804272112651	-0.0374508932403224	-0.049696052325126	-0.0749415598038656	-0.112953088685057	-0.155437371525423	-0.196112146067479	-0.215335655695835	-0.220443518250073	-0.214211862414952	-0.200993650312922	-0.183421474669691	-0.154846281325466	-0.120757725607014	-0.0893760970912931	-0.0704352718292608	-0.0493383158305139
-0.0990649702193157	-0.143217746092235	-0.187814809984385	-0.241544274422341	-0.313853285473673	-0.363249496911587	-0.392672769273121	-0.400686863248816	-0.394849377882097	-0.372707638401478	-0.34093113388781	-0.287497152337303	-0.242357597259573	-0.204047643461404	-0.163333929212796	-0.133162344077689	-0.106505971683847	-0.0867721134140433	-0.0721184965276467	-0.0615337025638313	-0.0527248885037418	-0.0465556174288238	-0.0407607775801199	-0.0387476304835076	-0.0370774170183095	-0.037779372273797	-0.0372804596380427	-0.0380202540784601	-0.0375430920104387	-0.0373204269087893	-0.0377583722875299	-0.0377400861472141	-0.040730880818884	-0.0445589014802693	-0.0508923723853555	-0.062681637059836	-0.0816473423090044	-0.109946593830615	-0.137400514331756	-0.161954878476628	-0.173545954897132	-0.177107513119927	-0.171329483428856	-0.162246779864119	-0.14798488238885	-0.126860814785735	-0.100718558418602	-0.0801244507255501	-0.0662146429536046	-0.0506559915997213
-0.100587745241216	-0.137353499458738	-0.167845247786508	-0.210469201715914	-0.261069852893073	-0.291683603951484	-0.310733785412939	-0.318649534622424	-0.312636111455582	-0.295053742864948	-0.267200956758521	-0.227287869221911	-0.192532771413935	-0.160353381766583	-0.131916897694053	-0.111103857991783	-0.0939528373845565	-0.0817184074132727	-0.0730405648510242	-0.0661519112907727	-0.0602162145535428	-0.0554510912289835	-0.0502224948355701	-0.0505644211151195	-0.052133389117656	-0.0568478769788198	-0.0571166751338184	-0.0579434830868561	-0.0566839153532311	-0.0556652084170721	-0.0548396054254903	-0.0546676559836298	-0.0564227793745651	-0.0596754475478387	-0.0635860643057812	-0.0732024913618362	-0.0864805756213859	-0.107228332421931	-0.123635431043605	-0.137903482946236	-0.141950933231911	-0.140747756223914	-0.135521278718572	-0.128506737969878	-0.118334408733778	-0.101843009991224	-0.0825617579944523	-0.0696202828374376	-0.0590376260152441	-0.0473650895049337
-0.0960860070280143	-0.127283522338751	-0.149712295072874	-0.180991502688105	-0.215329324297034	-0.235594097481101	-0.248261096663632	-0.250699527874341	-0.245041421002707	-0.229917540045254	-0.208941145087294	-0.174448239437387	-0.147105629174021	-0.123326864079094	-0.101874641748203	-0.0848813533378333	-0.073705283771355	-0.0697288937923585	-0.0678552959998211	-0.0658704161588958	-0.0649370028136977	-0.0645462757371283	-0.0620651191810552	-0.0646967490958321	-0.0691832033526403	-0.0768241427435393	-0.0779624649424175	-0.0761216321031881	-0.0740193339832881	-0.0715557925863083	-0.0691235851834858	-0.0676151330387236	-0.0675561976886308	-0.0699053975944954	-0.0709807086496592	-0.0784161698350671	-0.0864068249457178	-0.101328693402562	-0.108663721025078	-0.115294012607007	-0.114613866370358	-0.112193269730396	-0.106601455695668	-0.10064055622695	-0.0928306047964591	-0.0806745093847475	-0.0656659834588816	-0.0560619782989786	-0.0477568615192177	-0.0392815730174352
-0.0876974969569641	-0.111096805847414	-0.127286262301758	-0.149628020472901	-0.17110796537693	-0.183380772090279	-0.190995448595951	-0.190643870985632	-0.185350458589638	-0.175325482291867	-0.160003998216035	-0.132548470692722	-0.111995664596462	-0.0923217705467989	-0.0755082613012115	-0.0617026083183621	-0.0569177865737089	-0.0567235283404417	-0.059858576026277	-0.0630173566495249	-0.066916138378586	-0.0722755834629035	-0.0737070835203626	-0.0782574814984844	-0.083287247981611	-0.0904960557922725	-0.091760809720201	-0.088267925414911	-0.0842802132665174	-0.0792575466481625	-0.0687875475334814	-0.0660888263379886	-0.0650964239040168	-0.0701597962528636	-0.069873401021994	-0.0751100940716696	-0.0795030332019861	-0.0870944867341427	-0.0894434909324195	-0.0912200003878343	-0.0891321571497551	-0.0861682040264212	-0.0808165576652159	-0.0756265287535363	-0.0692459057757253	-0.0602096157671919	-0.0495229396807101	-0.0422328541170342	-0.036440279525465	-0.0311660384960289
-0.0784784471746852	-0.0962157203934809	-0.107641225469356	-0.120454828399767	-0.131935419824676	-0.137516770458536	-0.139464986353642	-0.139363657855777	-0.135921237521347	-0.13062977700621	-0.119935501878538	-0.0974585549296234	-0.0822881231027085	-0.0655393100619032	-0.0530021955102702	-0.0417977947864829	-0.0408845538575486	-0.043318567907688	-0.0505429138902128	-0.0581131381737759	-0.0666550119383231	-0.0757614637132721	-0.0832914171153179	-0.0902658853301759	-0.0955353572433305	-0.0971285788211041	-0.0950218696440763	-0.0890308440950183	-0.082218196219464	-0.075165975798596	-0.063603860041603	-0.0603248789348751	-0.0585960538291322	-0.0629010744624661	-0.0619890810203671	-0.0642213296031771	-0.0662182579515244	-0.0691411682072455	-0.069417388829428	-0.0688047078015985	-0.0660217792291624	-0.0630504538572004	-0.0587203485868894	-0.0541007058064942	-0.049874698321967	-0.0431738043902508	-0.0356930914317892	-0.0295336168927915	-0.0256530147918803	-0.022145949862241
-0.0649443773901504	-0.0772012596830941	-0.0830213388555527	-0.0908916843872401	-0.0955430727609103	-0.0973842309845857	-0.095345071016777	-0.0923206685206075	-0.0925483156777058	-0.0912031827641304	-0.0842804764242401	-0.0701193017014764	-0.0590263542915075	-0.0444195765557669	-0.0342268954054223	-0.0258357832807737	-0.0272460370567767	-0.029914089930759	-0.0378254671451467	-0.0476800745087385	-0.0596806110032709	-0.0693567345512591	-0.0761148986152847	-0.0799182649181829	-0.0885813564822996	-0.0871666566182484	-0.0821584811900991	-0.0753716044326489	-0.0675040735530698	-0.0592274298995253	-0.0477156456828879	-0.0457874536774859	-0.0436398078895176	-0.047997558857982	-0.0463033890693824	-0.0469957275708112	-0.0464431701623254	-0.0472096087685926	-0.046367951424255	-0.0458792016729011	-0.0437646709203376	-0.0416073011280545	-0.0391745657632767	-0.0361317137816422	-0.0330772436846281	-0.0278304279481072	-0.0223654258159163	-0.0184104560239	-0.0156958240910688	-0.0132361165359012
-0.0489167275920446	-0.0570388355208368	-0.0605442991910905	-0.0631914629627395	-0.0622811483931019	-0.0598678212652206	-0.0562663069282041	-0.0554130576139305	-0.0585347899448215	-0.0605228640719679	-0.0579299106208553	-0.0481870685563431	-0.0406580926986531	-0.0287704963164897	-0.0205378576304778	-0.0141578426690749	-0.0158262672295211	-0.0176707466342418	-0.0261754318691991	-0.034353138609075	-0.0464495980806791	-0.0469556799617309	-0.0285046465499565	-0.0290333449494608	-0.0510848440700837	-0.0638651906207209	-0.0576303737986249	-0.0496464779522762	-0.04440762678217	-0.0387851795420162	-0.03397171933883	-0.0309221506750495	-0.0291964359119047	-0.0293875800553446	-0.0283656869803506	-0.0286183254343403	-0.0271971020408017	-0.0276519422305005	-0.0270002581338717	-0.0270491008033449	-0.0261520203702866	-0.0247287875532055	-0.023816218513913	-0.0214755211858075	-0.0188410616016153	-0.0149009978635541	-0.0110568240871998	-0.00837337049655276	-0.00656374049844119	-0.00559936118246382
-0.0340209642393466	-0.0371265141303575	-0.0385106331934223	-0.0403114932546129	-0.0382088920633164	-0.0344295879430588	-0.0300600618730006	-0.0296307944537244	-0.0340219817825408	-0.0338940085510636	-0.0319117169387301	-0.0262993699020434	-0.0250743948330162	-0.0182072261562337	-0.0124278345742687	-0.00796903918769426	-0.00784266468906129	-0.00944113309812797	-0.0135853439234906	-0.0209286189998767	-0.0303568281866243	-0.0303725613847612	-0.0172327387448964	-0.0169837607665691	-0.030735370975471	-0.0297887834493689	-0.0245248483236004	-0.0173209787655434	-0.0168604272867843	-0.0144049203477308	-0.0150738161233329	-0.0137590317676664	-0.0134730244602357	-0.0134582171684938	-0.0134405472771363	-0.012712677770725	-0.0122163068922366	-0.0124024365042372	-0.0123400575068193	-0.0124879411323619	-0.0127894373299078	-0.0120477000644395	-0.0111120819855443	-0.00978623308252298	-0.00855471682660776	-0.0068998610417089	-0.00507121129790205	-0.00243624265823166	-0.000742422100085492	0.000151243130527816
-0.0204832495642185	-0.0216621036164524	-0.0201458193925561	-0.0201783950823758	-0.0186613963015175	-0.0147087819556416	-0.0107475887247836	-0.00978159003781047	-0.0139700290747543	-0.0139576256308698	-0.0136987511053324	-0.0122946917839169	-0.013845334073121	-0.0107362263862195	-0.00592579314977018	-0.00289978774770547	-0.000153985762016511	4.90188176575725e-05	-0.00191850575726517	-0.00339835285629248	-0.00801255894575597	-0.0093078233573375	-0.00899202670925572	-0.00897166806703069	-0.0112521214670085	-0.00762373514960881	-0.00661616418527397	-0.00533658763602752	-0.00541667164088728	-0.00367692003913878	-0.00434238414719564	-0.00420180699504458	-0.00385912474028976	-0.0032902163801392	-0.00292153008288815	-0.00348768468341328	-0.00371711901358888	-0.00469144702572315	-0.00458534691342301	-0.00413651935250674	-0.00405521491467456	-0.00378369644123682	-0.00445115594911297	-0.00510559741065638	-0.00680733756846088	-0.00551415065509494	-0.00333600287151675	-0.000584417661312435	0.000906015531967397	0.000530253556609116
-0.00984465897970418	-0.00837446905939537	-0.00808574194451145	-0.007444712783287	-0.00614842884134398	-0.00377510750686602	-0.000786797191716051	-0.00123439225471578	-0.00387060701859257	-0.00493783495861997	-0.00573198347693158	-0.00544773821910657	-0.00589398887828438	-0.00418617588052908	-0.00212020261054752	6.81412715125796e-05	0.00145940351959555	0.000959910574222473	-0.001021972646849	-0.0020007600042758	-0.00345258015291495	-0.00476508358121378	-0.00789614148938241	-0.00760543748372294	-0.006075776870459	-0.000787768859734472	-0.000176424457386518	-0.000559245248318342	-0.000513621420775833	-0.000239411471212528	-0.00022108343005553	-0.000356764713041237	0.000144796646354214	0.000785668594259578	0.000761242277410748	-0.000366148457543501	-0.00080306635725357	-0.0019951780514167	-0.00236800134704114	-0.00202992474986607	-0.00187536327710357	-0.000931939094189238	-0.000625167875962995	-0.00121156714047624	-0.00322500464739105	-0.0032463266683082	-0.00322121994538641	-0.00119631540458054	3.77598685677062e-05	0.000453738589329092
-0.00353261328629263	-0.00182199846785212	-0.00185942716080037	-0.000214221741475091	0.0010406026522666	0.00228512293079126	0.00368764461056186	0.00192012773996648	0.000676111634166105	-0.000346196843951384	-0.000688352073558304	-0.000306985775515101	-0.000205568763542017	-0.000132635863981397	-3.73877005263035e-05	0.00131758560858972	0.00168574979183485	0.00168521305795545	-0.000348102310257686	-0.000979125317803074	-0.00145087933848962	-0.00238576315907883	-0.00680077125810096	-0.0061693292421428	-0.00418659801163326	0.00111635764161858	0.00126299150927745	0.000721492289211074	0.000516303727543855	-0.000286495753145461	-6.66200665799365e-06	0.000381633941086269	0.00106673012623835	0.00211849889849525	0.00193179757847139	0.000659635632903973	0.0004871899669881	-0.00136977375932489	-0.0014833124064756	-0.00164614199964733	-0.00157528835836476	-0.000785820811272399	-0.000362844877122818	-0.000738244166066375	-0.00307829628934769	-0.00299414157233703	-0.00311432652752431	-0.00142259578803082	-0.000201699294659281	0.000294921966905018
[truncated: 188 more columns]
