# Supplementary material for: Performance Comparison of Centered and Tilted Blunt and Lighthouse Tip Cannulae for Drainage in Extracorporeal Life Support
Source: Cardiovasc Eng Technol. 2025 Feb 10;16(2):238–50. doi: 10.1007/s13239-024-00770-x (PMC11933157; doi:10.1007/s13239-024-00770-x)
Supplement: Supplementary file 2 — Supplementary file2 (ZIP 41,511 KB) [file 13239_2024_770_MOESM2_ESM.zip › avg_velocity/rc_1.32_mm/Lighthouse_90_Qc_1.3_Lmin_Qo_1.3_Lmin_rc_1.32_mm/U_ms.csv]

0.0486127002460426	0.0490316805512139	0.0460735621223211	0.0441125683277984	0.043368807083488	0.043484928064192	0.0431416244766945	0.043007610752811	0.0418433119903467	0.0403536127518987	0.0391192223632769	0.0370247926774569	0.0338972035921338	0.032799122947706	0.0325313069308291	0.0306576927939005	0.0295593725462711	0.0280695044586895	0.0263062485175563	0.0253627838469064	0.0229203379000528	0.021652262109264	0.0202288430141225	0.0171651198897305	0.0141794359853602	0.0106984197077941	0.0118159890106744	0.0140544213291445	0.0109973544445065	0.00960028551288213	0.00684200751551351	0.00563135107561123	0.00463429437807822	0.00271976822537716	0.00203860287876597	0.00062035956839928	-0.000976908922447136	-0.00138744792553796	-0.00263015422636124	8.77787807378549e-05	-0.00104180578215758	-0.00121139169105328	-0.00284962025224641	-0.00112538559529836	-0.0026153010908766	-0.00215582791389144	-0.00384379598452825	-0.0044033974367249	-0.00566846280818111	-0.00624706865526606
0.0616693648188007	0.0646852777983505	0.0619978381319516	0.0606201565308261	0.0602651298902249	0.06002050014771	0.0595730914630092	0.0576797849725776	0.0547557913646379	0.054169689558174	0.0533589769305932	0.0528082078675842	0.0482827440532461	0.0473178353116998	0.0472944219962161	0.0459365624335953	0.0441185379944614	0.0423350300406891	0.0396629748349548	0.0385214318646928	0.0353154676853534	0.0327811273524968	0.0316948000117697	0.0292966887856381	0.0262115306193446	0.0221252633532179	0.0198836396660427	0.0217397422404059	0.0183465605108995	0.0167795425246633	0.0136331011980271	0.0118130975385365	0.00903479981154789	0.00694963193484039	0.00499094766948257	0.00354480481082415	0.000799926881142567	-0.00130304245583614	-0.00258988848803739	0.000730964064093521	0.000306258614069474	-0.0011193298645324	-0.00284064526959586	-0.00248929428435624	-0.00337921336625313	-0.00334891339845308	-0.00460907092229233	-0.0054933027072208	-0.00647699254344727	-0.00743227623779689
0.0742552759747887	0.0798036334753552	0.0771170230678783	0.0759447997805165	0.0753847034655006	0.0748869962357056	0.0736699672881754	0.0710523044800808	0.0693022291628002	0.069211871530216	0.067874903884275	0.067586541569562	0.0629355410799278	0.0617641972074397	0.0611095717717924	0.0601920658080795	0.0586351564629347	0.0570846290931619	0.0548087900641633	0.0531111375073704	0.0493343127190992	0.0467443710962346	0.0452422571513391	0.0418257905674721	0.0378695149428019	0.0334624250396968	0.0311251481104698	0.030796682787171	0.0279563878933828	0.0249108868049282	0.0209821108664603	0.0186171647553197	0.0150429632918501	0.0119871140283787	0.00970117002992603	0.00669301198719395	0.00363339031263486	0.000366278546429643	-0.00170063334901402	0.000391939019427612	0.000488751228816751	0.000220591047896008	-0.0012751188918033	-0.00196363203914436	-0.00405759327946025	-0.00426090428577189	-0.00461716699809434	-0.00606296285238573	-0.00631032685630263	-0.007065606973733
0.0964615167584933	0.099579050591565	0.0986128006170616	0.0975311225621694	0.0973439929927465	0.0966820805115761	0.0958179120309822	0.0926370180916188	0.0916744400315632	0.091357225828963	0.0888190532073106	0.0897582628659369	0.0882492273766241	0.0864875525718466	0.0836553117724975	0.0815465097971323	0.0802258498092732	0.0794521496184094	0.0758147629709931	0.0733564222982522	0.0689218915475108	0.0671110128535923	0.0633247559291833	0.0603666074113379	0.0566407024369098	0.0516280395033926	0.0458629252527356	0.0440429022882838	0.041338517992454	0.0375653838001061	0.032728804742268	0.0286610410273672	0.0244835257450545	0.0199983466968967	0.0156433334274105	0.0114806677936816	0.00911555292577555	0.00587033120739777	0.00446273499874865	0.00271984974034459	0.00273033933112935	0.000909218270007357	-0.00109634786252231	-0.00168433726005352	-0.00237153508372749	-0.00410654421818925	-0.00469847951744556	-0.00589301259698687	-0.00565036650850361	-0.00691728317031077
0.114921559174161	0.11674909636381	0.115909992742743	0.115798287286963	0.11634455413746	0.115175875065461	0.113111978230853	0.111053921100802	0.110434248451875	0.109165795013557	0.106620894959334	0.106615583323977	0.10722066384696	0.105707349837908	0.10392469416584	0.100435395413374	0.0990981199041051	0.0963585071485575	0.0933177532793593	0.0904938007048334	0.0882065072988348	0.0871958316208977	0.0827396170805976	0.0771515574034016	0.0733277735512061	0.0675534712474722	0.0627983318076766	0.0591339951343327	0.0535896930380343	0.0494868709826128	0.0441847031162231	0.0395744648441763	0.0346739931078949	0.0294582374572975	0.0243392707623862	0.0189757414766665	0.0159460557697852	0.012754093391	0.0101694866802871	0.00689859058749194	0.00621896271015313	0.00412679521477778	0.00231359706210914	4.04676091015526e-05	-0.000194484967440103	-0.00292191730856807	-0.00341454167603275	-0.00403632641702266	-0.00440087682305072	-0.00581202692263537
0.124170476983153	0.128178968463465	0.128427230817744	0.127937374657007	0.128327027308605	0.127801157789073	0.125910303559822	0.124193712235771	0.124834443433674	0.123121333606956	0.121740152496693	0.121296341370011	0.120832760415969	0.12185604604371	0.119594865876706	0.117688924219941	0.113542349617691	0.111499723825184	0.107990608068282	0.106672326193002	0.104028690637999	0.104218224367844	0.0993684959989847	0.0953741940114811	0.0908567167473104	0.0842616666769272	0.0777131552795385	0.073246914998638	0.0676772683748895	0.0641741178971586	0.0570035955258805	0.051479470716319	0.046331870445844	0.0398280182818793	0.0338741917089996	0.0270074584408428	0.0226468501964391	0.0182459654759043	0.0150314059011761	0.0122453216243412	0.0104974166603875	0.00767548815099602	0.0058384128095673	0.00232974630866798	0.00261692836516551	-1.75566844483343e-05	-0.000464386612880339	-0.00179698685774791	-0.00299858165050311	-0.00374135559384112
0.137449776181732	0.140095031090447	0.138950926702843	0.141077720163031	0.13996370872292	0.13965197320363	0.13780615068271	0.136570869079172	0.1353728073945	0.134493204228014	0.134219203511223	0.134285336650483	0.132126016778558	0.131959795983017	0.131304710761388	0.129459356685973	0.127391368077105	0.124860010199098	0.123037595012819	0.122321842034213	0.12017423678679	0.119139642469847	0.114905707260951	0.111645688382239	0.104980975343585	0.100667525539941	0.0940079251523734	0.0867973138817572	0.082289962993379	0.0796189805523264	0.0715012213995076	0.0639897580816319	0.0576512769023533	0.0506244263930756	0.0432550560407747	0.0368407014225736	0.0310849873486451	0.0249951194767543	0.020568735581252	0.0165418884312591	0.0137229942876652	0.011792919235749	0.00817277251901096	0.00555239274546668	0.00508199196752615	0.00335259334893742	0.00293529733234809	0.00192211408775001	0.000466722397716187	8.49578086553527e-05
0.145856787801945	0.148710367256942	0.148879506750158	0.150379122434492	0.150528288474573	0.149916140881019	0.148688025436077	0.148322046070361	0.146848155886262	0.144962185027045	0.146229284300853	0.144926991020679	0.143362307179743	0.141968568053716	0.140508417159647	0.140006256303031	0.140510785319549	0.137130959898279	0.137380427681117	0.135782709657162	0.132556309536936	0.131266773580086	0.128533778177265	0.125852346856728	0.12116732192732	0.116069855624837	0.109566163026998	0.102905576977994	0.0989716091134023	0.0939938898452418	0.0862371944054064	0.0787166730196529	0.0712240607653954	0.0625492797511721	0.0527870833445967	0.0452442547067902	0.0380053174006491	0.0328820629491747	0.0278246574199015	0.0217518442803779	0.0182736243356675	0.0159443331945698	0.012500282592302	0.00987975703859074	0.00813818135393113	0.00681765971059588	0.00654689850945234	0.00611788352705386	0.00595582514438139	0.00416683846111545
0.152073818260989	0.153904058122103	0.154911075117342	0.154813599357644	0.154873297063417	0.155113875927707	0.156432485179104	0.155823564931682	0.154135138922428	0.154321084469631	0.153313113425984	0.151430401756849	0.148695035238343	0.148466067892512	0.148767508948914	0.148341697989669	0.149694629984054	0.147977640275806	0.147506982229239	0.145396181359083	0.142552959108098	0.141510304207848	0.13974669837584	0.138909907655379	0.134900207998553	0.130034020649351	0.123927985034162	0.119474107779682	0.113116447999023	0.106808386473685	0.0999211697873687	0.09069069403545	0.0820400009019306	0.0729754170453597	0.0632833600193194	0.0531571041669774	0.0467856414545749	0.0391457632902913	0.0338688600297362	0.0257735903253139	0.0226215697263601	0.0207810988362428	0.0162504098663083	0.0147758573557802	0.0122091977007689	0.010794377880482	0.0114292773174967	0.0109297962712079	0.0111282854247294	0.00952535914856569
0.154722622026571	0.157242333286189	0.157549204116921	0.158217256891976	0.157583084254419	0.158501600657347	0.157223528291229	0.158306140881739	0.157895315006002	0.157559217711098	0.156586223054255	0.154484645752763	0.153226132914625	0.153985565145865	0.155378852637407	0.155672956007402	0.155915758498399	0.154972594278525	0.154796467313065	0.153159786104545	0.151846734765311	0.153210758706835	0.152339010488873	0.148793336700786	0.145413811430095	0.141510597754099	0.135760978575068	0.133690315189942	0.124984523203429	0.119689534265544	0.113146365262133	0.102075754216988	0.0918862478532646	0.0816873583085685	0.0716707765959651	0.0609931942383156	0.0525152355697203	0.0444160373057091	0.0395672871626433	0.0315375982354357	0.0264706806022252	0.0239975822796626	0.0199388449272431	0.0187822578963547	0.0166509148156576	0.0164670695604763	0.0158699253162488	0.0155957746858122	0.0153969954267565	0.0151970905914804
0.155511627241417	0.158115249777587	0.159888747485531	0.159394319074067	0.158890552141673	0.158492723538842	0.157796577588582	0.158462318525266	0.157394923947861	0.157897963919154	0.157528521645214	0.158292912665153	0.156926186721834	0.159134911268351	0.159817098530931	0.159329572451292	0.158125131215913	0.159365913440216	0.160566861031841	0.15876343622357	0.159913187589408	0.160941047292149	0.160863798605667	0.158722178681322	0.155137314228799	0.154301039361838	0.149522400196075	0.145619186335342	0.136542108358734	0.131907447301854	0.124582970890662	0.114541348334274	0.101598934701118	0.0894830338825403	0.0779064445632679	0.0676196590687276	0.0579237421588812	0.0476137906186225	0.0425531868392107	0.0355078325016023	0.029093886520473	0.0269446556613892	0.0229380454911051	0.0223148002235826	0.0208329334189018	0.0215065924377997	0.021494154916398	0.0210001655542479	0.0204151839666466	0.0209579878858268
0.154807866361492	0.156477735569233	0.158328735422095	0.157103568001743	0.15541392379402	0.155820156266705	0.156678109034749	0.157654892636593	0.158542546826275	0.158259712265496	0.1579587280162	0.158902045267147	0.159110099982722	0.161358970627607	0.161108699218031	0.160660975834753	0.160275594197977	0.161689335688395	0.164041444231308	0.164021640620266	0.166503605877736	0.167389436995563	0.168249471512704	0.168916165227734	0.167170084744251	0.165922327933071	0.161290338650483	0.160617543436228	0.151651506325947	0.14542894150864	0.134879191292388	0.123184566522188	0.109602106324486	0.0964052830924559	0.0835597982835851	0.0719464103831518	0.0609942125981069	0.0505282710142059	0.0444316962847683	0.0364817362004301	0.0313158236964362	0.0280441863254627	0.0250406522365771	0.0245508584936755	0.0242387018214173	0.0263192352604836	0.0265082418217188	0.0260232262414321	0.0260556246077039	0.0281911419936794
0.149546678078238	0.15346419326662	0.154967046711605	0.153501382334494	0.152489224030924	0.152620466222823	0.152920349558217	0.15382990797425	0.155551748700558	0.153779731539963	0.155576279971883	0.154510334513533	0.157036672085597	0.158419982860979	0.159316688883683	0.16109970504588	0.162798694725243	0.165476894843274	0.167058316547348	0.167801704092871	0.169815345910915	0.172800228982687	0.176228615895116	0.177818305248988	0.176339802657072	0.175041151040749	0.170949137893101	0.171825862957751	0.163639889147495	0.15694588909729	0.145416722068641	0.13044599724856	0.114694352851823	0.101382608410094	0.0880722055938865	0.0750261122654328	0.0615407230005471	0.0506196068494914	0.0443960223561452	0.0354360517606225	0.0316497289314777	0.0286756823855808	0.0256929359065454	0.0263795911822987	0.0266738464287633	0.0301946961151291	0.0305951403092718	0.0318532926803725	0.0335062627731303	0.0356672099424366
0.140286529469559	0.143642135662496	0.145338421723619	0.146706962933677	0.145622937755748	0.147035345956879	0.146516120230482	0.14801114516735	0.148145628860813	0.149508776666535	0.150162859715906	0.151132091521773	0.152732353459289	0.155097367761279	0.157313830456687	0.158850647193675	0.160458631970047	0.163791259994255	0.165655208834528	0.167529493449383	0.171819691420311	0.175007827098578	0.179410179966024	0.182965401235083	0.185129342382176	0.186261325609584	0.184168109550004	0.186794866449588	0.178446500807332	0.170912985704849	0.1565146277656	0.139043091773959	0.122089079139051	0.105565137463297	0.0894644083590601	0.0729790333310382	0.0589312925806775	0.0475908731589167	0.0408292836456741	0.0325730497526917	0.0280754481698784	0.0256192778042803	0.0249197822816205	0.0273385664193462	0.0290498805844836	0.0331094701031477	0.0346094879356852	0.0373943743812481	0.0395500573462866	0.04294258792592
0.12545439355678	0.13142217567682	0.132412957245937	0.133696597846369	0.134796154350456	0.134699507249287	0.135316608343459	0.136085186692597	0.136420265027316	0.138057253891335	0.139693772139196	0.142198974796846	0.142679829880905	0.144620913725455	0.147819828730569	0.152006744628359	0.155167676822262	0.158696358572922	0.162238709344477	0.165714421468514	0.16964138357195	0.17454954193874	0.181316999421218	0.188789087846213	0.194291247858953	0.198685423458919	0.200172111469813	0.202176507065883	0.195231411081054	0.185668900758682	0.167928139534186	0.146794531161024	0.127803888609758	0.107529596867815	0.0868223760164208	0.0683651393089844	0.0526803842009724	0.0404122668120751	0.0334351247072379	0.0259486786099715	0.0218380610680769	0.020070542656185	0.0216004726715799	0.0269210167133993	0.0308862445519501	0.03625961641206	0.0399681736158953	0.0447929444802093	0.0485556018747729	0.0516551983277154
0.107647156299043	0.113414793080015	0.114978236438647	0.114528392003588	0.115099293693293	0.116020990080541	0.117428034065697	0.116749659625308	0.11850881649509	0.123441527008425	0.125490299560594	0.125672826051391	0.126659675689478	0.130227585144236	0.13460504939075	0.13791372420714	0.14204286268858	0.145601532594971	0.152722814175999	0.15762323868902	0.163805415657197	0.171138386597664	0.18078392312416	0.192159333203617	0.201682060111497	0.209534569721942	0.217139683576889	0.224338322700363	0.217824230409125	0.204519254988765	0.180646424439136	0.153914056590982	0.129785978108379	0.104717640525448	0.0822282644992674	0.0609747154648689	0.0428317515397716	0.0282523002490762	0.0200398643480942	0.013178497812946	0.00972376133739392	0.0109307776375212	0.0160762104180846	0.0258399161216206	0.0341456814876892	0.0428471546588198	0.0493564137359755	0.0554672318781781	0.0599767017862368	0.0647884470667806
0.0838206876988839	0.0890581270004876	0.0908560682761163	0.0920506340078286	0.0924750507840261	0.092948969637119	0.0940497642681209	0.0946261820502698	0.0943051264606028	0.0991253015664741	0.101729243512001	0.102836319991208	0.105092279297739	0.109046302315169	0.113341226999604	0.118286299684953	0.12413971676753	0.126995300151387	0.134534385104627	0.141068133032995	0.150387163412642	0.160262985541327	0.173674643525214	0.18750803588866	0.204618323477031	0.217748268897091	0.233300815549097	0.249505935122199	0.243989117771541	0.224488095645934	0.190913754920354	0.156999211870768	0.126016234730847	0.096806740496861	0.0720657332163555	0.0495177882242356	0.0285564400974781	0.0123706045410034	0.00181777848561617	-0.00696900661089094	-0.0076984722312914	-0.00132929046008519	0.0103148359956202	0.0276884527214825	0.0427130721898774	0.0543624615105111	0.0618648749581895	0.0686548150538156	0.0749290102045223	0.0812926437622299
0.0590590092386888	0.0612848248413814	0.0610880583554434	0.0618873976360587	0.0631293355717188	0.0622834606893527	0.0633327264765537	0.0655744558791739	0.0663621317534735	0.0690361814434151	0.0700022306324676	0.0706992146397244	0.0741899329534112	0.0791359437305551	0.0828912371368558	0.0867302824383189	0.0911365922685869	0.0958743723917604	0.102166691460247	0.110273201455192	0.120930458898573	0.132957693069845	0.147722113021288	0.164505416711207	0.187424159573485	0.205268597883874	0.237376482451832	0.271239455599937	0.270069602943328	0.241939009320681	0.196144870484757	0.152219182101227	0.11453615617723	0.083665356448586	0.0571749742560344	0.0335633494367262	0.0114960381450984	-0.00751684390611945	-0.0194822934960848	-0.0278755908811513	-0.0225397139663265	-0.0108059884059832	0.00738231857767409	0.0292257891683446	0.0461628660411721	0.055930784359712	0.0630153493594791	0.0692126047954499	0.0742696542451771	0.0792164685797819
0.0455850735887649	0.0452209883029844	0.0450519623996058	0.0449598270248778	0.0468110686977794	0.0468722524929933	0.0478281102790158	0.0497841488641091	0.052005636391504	0.0540170741879991	0.0541023345257163	0.0550059707292671	0.0568690812123473	0.0609310045530222	0.0659136594947301	0.0690981286620916	0.0727760096592135	0.0774716681814845	0.0833264824490765	0.0912202204364988	0.100544347718447	0.117308658328587	0.132478085557352	0.151043646073299	0.175580512534361	0.190633229288347	0.221305600156835	0.257043524448977	0.270253168276572	0.239510714626186	0.18652231134186	0.13599110560409	0.096023277884143	0.0651850307998156	0.0395219593448419	0.0172944882765211	-0.00419338705469342	-0.0205577112014784	-0.0301828909928487	-0.0356860447954295	-0.0300988316961998	-0.0153095816160074	0.00728825914951793	0.0325025426080288	0.0500167615685205	0.0572980284888294	0.0626708106239426	0.0675920587704253	0.0708152723712794	0.0765730752373833
0.0361766903351027	0.0355091328154313	0.0347259808832717	0.0338323089261688	0.0347317174125094	0.0356240245596632	0.0363200915812666	0.0376060058027126	0.0410696799210562	0.0420156883667152	0.0398841728114312	0.0369319728541072	0.0393404236188256	0.0429344464049463	0.0483379508616143	0.0490074616461682	0.0534872141528853	0.056198776545905	0.0632424886224785	0.0706203506868241	0.0770589728419465	0.0894116780123495	0.103655028613609	0.122668750753925	0.14430510915449	0.155310634862542	0.1680348439428	0.178943423761534	0.211924663546916	0.213665338087074	0.172009584601142	0.121104898204011	0.0823125681098981	0.052788313804948	0.0277095661140977	0.00632899946449065	-0.0124692554555715	-0.027164728292566	-0.0343631492653614	-0.0350504772820627	-0.0242728106164816	-0.0102384470033938	0.00914429025395918	0.0267101150009917	0.0399398400292671	0.0413762887723809	0.0430285224824769	0.0470511619822586	0.0490868327237711	0.0527296242984614
0.0240203039879863	0.022563607019331	0.027231090782154	0.0256170999922184	0.0236129405586324	0.025753934157067	0.029747341927687	0.031049561013076	0.0334071896433599	0.0330989528480765	0.0338368549443172	0.029555631009266	0.0302434012850767	0.0331030945011837	0.038295066508951	0.0410762907618228	0.0468672414007815	0.0453578447516698	0.0503930252366192	0.0548035553253624	0.0605364135722902	0.0728739353445841	0.0834024839565567	0.0956164848286404	0.0978518479584883	0.0810713407861622	0.0436724571724156	0.0244845342445368	0.019251147229773	0.07290498508844	0.0955464299188564	0.0769138511450366	0.0529026682662487	0.0301784014347841	0.0112505335830292	-0.00557045981059779	-0.0158371323759689	-0.0193958663166384	-0.0254708220759264	-0.0143752948610204	-0.00468833319011429	0.00998052676501053	0.0117640279528096	0.0140063859905454	0.0165791772106435	0.0166892540989792	0.0203019302345109	0.0272304391011636	0.0269807679696558	0.0332183714440479
-0.0580757847998146	-0.035404543200651	-0.0244672289633322	-0.0265203899996242	-0.0241986228747568	-0.0219090398218559	-0.011273189709906	-0.00473479025577316	0.000527865897287488	0.0049542944297394	0.00472693773191491	0.00425302963972135	0.00941260258845511	0.0154195000928199	0.0156201894346082	0.0191370089332344	0.0220624203012138	0.0240840074501	0.0143873742014986	0.0152411072421852	0.0245459776868593	0.0366598779018336	0.0480062111998435	0.0517134278403916	0.0515987052916742	0.0489099340447987	0.0329493884468893	0.0232289290198857	-0.00261639172881194	0.0333185751379232	0.0198584877263628	0.00970173984956804	0.00363176980431917	-0.00476398307481585	-0.00927911631028579	-0.0127178394360449	-0.00972167460041183	-0.00770406494318711	-0.0203442511429725	-0.0162636048534214	-0.000829009989814092	0.00927578839823731	0.00907419908964284	0.00612610746358524	0.00302984289452531	-0.00135430331629517	0.000436344632770168	-0.00126461052717477	0.0109338094862843	0.0102320006473618
-0.47148183135523	-0.477319640584566	-0.458984610977748	-0.433685304082951	-0.411086343237116	-0.394163225282889	-0.348584415391971	-0.300472092464294	-0.23687365594353	-0.196784497328042	-0.154204637221228	-0.138884887132605	-0.117833812086664	-0.108800525682463	-0.0937795705543215	-0.0906265010216905	-0.0954687098541788	-0.0942902949854692	-0.0700272174639273	-0.0508314671363503	-0.0268393232905388	-0.010725491705976	0.0134976970781934	0.0229102749812378	0.0300645315834286	0.0282875043004877	0.0230053629758753	0.0104057887336508	0.00544734632358002	0.00633997320337942	0.00314246166432126	-0.00140227889264618	-0.00757480458104745	-0.0121493447239936	-0.0182289642016533	-0.0277001236096255	-0.0264226703416019	-0.0243197674404762	-0.0348656535701675	-0.023862046119437	-0.010548629373904	-0.0128977970507654	-0.0256633943743233	-0.0359170674268587	-0.0299492241128628	-0.0314049688111989	-0.0319099740783372	-0.0404711386303657	-0.0472893651355439	-0.0539607080197287
-0.734050312297356	-0.73941887456656	-0.733529163533584	-0.710408156635845	-0.677926185726917	-0.639921879412061	-0.587879204004879	-0.520775132970532	-0.430080614012653	-0.3642701672687	-0.294486215522468	-0.267020528266411	-0.232636992200064	-0.218910484963683	-0.198476358973798	-0.191247523635144	-0.178541117977983	-0.176568620643467	-0.142284175857248	-0.117455328671325	-0.0818994183186436	-0.0521085914118127	-0.0218249927639981	-0.000203181990979333	0.0134561722684577	0.016306611088003	0.0102785477027737	-0.0107888110778762	-0.036895630479659	-0.0702764989862199	-0.0837858365403146	-0.0813366009739755	-0.0865857707412334	-0.0965577902994275	-0.0994949159224363	-0.101323223763362	-0.09704018375335	-0.0842608130789751	-0.065282778006664	-0.060903497823742	-0.0644826281255099	-0.0870795450239484	-0.101873520570678	-0.117929039880626	-0.108324863540578	-0.10472126796459	-0.103154957103377	-0.109504400336963	-0.115109533566554	-0.124222986523597
-0.907172057487008	-0.898553261853006	-0.880692223954727	-0.853685619365847	-0.820922423920663	-0.784263371121181	-0.732980745750181	-0.669161743374957	-0.585281275531652	-0.504916492466297	-0.428868537919163	-0.394442113087535	-0.351768384292972	-0.322020796180846	-0.289013659344325	-0.26614691037682	-0.242247682971531	-0.221845685863594	-0.178132224122434	-0.136435482832592	-0.0849857928822245	-0.0481663313967479	-0.0180179964921417	0.00148818553090401	0.0104617405149267	0.011621427285231	-0.00370453738443016	-0.0516288645133761	-0.146154823841914	-0.218762429836364	-0.228672101805768	-0.216944313283008	-0.211978343046517	-0.20818171157596	-0.194779642708027	-0.182057680161798	-0.163704456829907	-0.137791244643319	-0.109555682095735	-0.10884464195231	-0.122978731807866	-0.14521365805499	-0.156883243713309	-0.178016847560429	-0.187735604964149	-0.183598229914821	-0.165366159531067	-0.161686879201369	-0.16598836918903	-0.172423472830251
-0.966014854948193	-0.955351928820043	-0.930211067439863	-0.898800544711429	-0.866973236508729	-0.825886209302013	-0.778504152896612	-0.724690101202742	-0.663795760465626	-0.598811947954298	-0.532626144367392	-0.478465499922451	-0.429234580718764	-0.380312204557244	-0.338703072921902	-0.302624251696626	-0.258926863921914	-0.215959077479631	-0.162037037527957	-0.112119644529007	-0.0611600085921347	-0.0247945974369317	-0.00673760503877749	0.00530552041766495	0.00914430819648886	0.00462078386107413	-0.0340308142210395	-0.172103343024312	-0.277564930361854	-0.299365631480822	-0.288570616213333	-0.271493290853124	-0.258855018615538	-0.247026622056954	-0.230672177247117	-0.212338130784701	-0.191564730771574	-0.16566427232904	-0.146832973712032	-0.156291877333105	-0.185590135616701	-0.203860061736066	-0.219399300319147	-0.230830275595725	-0.237316489883562	-0.23929465257759	-0.238679536107317	-0.235969980344927	-0.228924609935246	-0.219958971763374
-0.975037519444111	-0.961523889422675	-0.936469195159174	-0.902762163630668	-0.868737419596022	-0.828263223323065	-0.778882531566372	-0.724591428350718	-0.665860422409416	-0.608201547203679	-0.542000265102155	-0.484294825498871	-0.434836778970778	-0.376954413324432	-0.322306323529689	-0.27463551051267	-0.215009839979028	-0.149917690358162	-0.0837693936551366	-0.0359907505840076	-0.000376428914871195	0.0221400617605233	0.0287397247236568	0.026774107183116	0.00731419945208399	-0.0269710915657203	-0.148979234863083	-0.314203134727003	-0.35232685458067	-0.343892652546198	-0.322576578622181	-0.303929283879705	-0.286443130799605	-0.273556404174178	-0.254338822614248	-0.233147751915878	-0.211854984852952	-0.191306464175401	-0.183422273738227	-0.198655653823341	-0.221871160214597	-0.224710286742581	-0.233200821946772	-0.244217102573364	-0.25441920429271	-0.255555220594364	-0.253620200331879	-0.24802320185729	-0.241440464449547	-0.231830331166561
-0.975594083066701	-0.960855838056232	-0.936303947324441	-0.901940051192621	-0.863206380539133	-0.821362989573947	-0.775938390437359	-0.721770544064223	-0.663680380924744	-0.606734414125448	-0.538052099731811	-0.473736248874274	-0.416045123968939	-0.352590499201868	-0.290096137908526	-0.228614338337021	-0.158327863211943	-0.0901210814599259	-0.0334882521680829	0.00231427721560791	0.0184806966688786	0.0272094849513858	0.0242043273291248	0.00699626745592936	-0.0450228526426984	-0.165668972348128	-0.328191032407081	-0.404225507680766	-0.405600661301851	-0.382860110712586	-0.352296719236157	-0.330021282728899	-0.309659122655213	-0.294925682524872	-0.272444761817652	-0.250281413355403	-0.230195865594895	-0.216789225723206	-0.214036480675485	-0.225252132156586	-0.228406816840175	-0.225441499346503	-0.22897656244905	-0.246043944068558	-0.260341012756249	-0.263330128510025	-0.260779418378356	-0.25502456217441	-0.247019187915016	-0.236441330991613
-0.980088202597973	-0.964769285370633	-0.941658523472597	-0.904857194033303	-0.865707089205047	-0.82399651473286	-0.776223856661523	-0.726711744303687	-0.669390362954383	-0.611960438953128	-0.545304954667952	-0.484170258089648	-0.422247744175094	-0.349625268834534	-0.279314375265931	-0.206570639206595	-0.142084547664836	-0.0805940220892577	-0.0363876039861047	-0.00626779227702128	0.00533437720106851	-0.000682924545831793	-0.0302978798622798	-0.10291916379116	-0.25547417342586	-0.403476227203492	-0.463992773938682	-0.463246464554964	-0.439435123054474	-0.413150381233478	-0.374252026122212	-0.347142845315157	-0.323732889333494	-0.307790458000883	-0.283503439487224	-0.261649960359536	-0.245610253244458	-0.237682078185264	-0.238629121132063	-0.24742701514837	-0.243685378824371	-0.237135987411715	-0.238976537669239	-0.2518698688313	-0.268543629082532	-0.27104005493358	-0.266482669673259	-0.258959383221298	-0.250053608948744	-0.239258961560844
-0.993850640477396	-0.982644723453665	-0.951793777884581	-0.913571841154681	-0.877015658442916	-0.83953335215749	-0.797235766421199	-0.748122248098666	-0.697653808123782	-0.649109832777305	-0.599091359348285	-0.54784258716635	-0.494285239798509	-0.433011089515303	-0.353306255690467	-0.274920253886118	-0.211898618960613	-0.167667517571112	-0.130780214896064	-0.11588422262865	-0.129682313538381	-0.191052272750299	-0.308487690201588	-0.446976379353999	-0.530063171036274	-0.557186669196864	-0.545540220788467	-0.501749212242347	-0.462765751117593	-0.432699513331219	-0.393288773608332	-0.363187349897813	-0.336485335267746	-0.315816065198877	-0.291781179799661	-0.273731579515897	-0.263134666956328	-0.260970053645588	-0.26348339937138	-0.269675394020708	-0.263751157011532	-0.262357022410907	-0.265171999102191	-0.275332089508308	-0.28250646758373	-0.282785585500743	-0.275643571222781	-0.267625044719674	-0.257692812201426	-0.245991238638179
-1.01746062922434	-1.00188838578515	-0.976595940210687	-0.94208193230352	-0.903107872071349	-0.868289899215033	-0.828823203923773	-0.783233272989726	-0.74856508945125	-0.713221579023748	-0.67129825889208	-0.635128099961063	-0.601499509408215	-0.566577384092883	-0.528096198384448	-0.460778022261117	-0.410552262804974	-0.385981329206922	-0.402095630991985	-0.437732005554147	-0.496111223238985	-0.562394530388426	-0.611384125062153	-0.624900864683315	-0.616770098882215	-0.604102501254075	-0.569828916247436	-0.514431789781374	-0.469375323368075	-0.441381818708052	-0.403396650468013	-0.371789711791091	-0.34267430120883	-0.321043782351176	-0.302047740599468	-0.292363646154038	-0.288657644848543	-0.289478748625462	-0.292172818506865	-0.29540090758027	-0.301753300223968	-0.301459390088322	-0.303146857754045	-0.302254487981228	-0.300729056091051	-0.296488801463171	-0.289236549368315	-0.279642730786489	-0.26759631321069	-0.253866841577449
-1.04125932844614	-1.02336660406358	-0.997806887352453	-0.967258131946157	-0.933071817810421	-0.903262415397509	-0.862669288671611	-0.824777769906406	-0.794660928528842	-0.763057844031989	-0.733594813864079	-0.707605611046368	-0.684037527158263	-0.659714520479244	-0.647769469790503	-0.629021790243137	-0.610942298443908	-0.605707233329234	-0.631755158582705	-0.652003842016612	-0.671011766456826	-0.6771350213353	-0.673470020880729	-0.657321698096607	-0.628623630708012	-0.599296021701874	-0.563807329284098	-0.512400680114032	-0.466907476456779	-0.437867427870523	-0.404062157505235	-0.376892815373144	-0.352426994448094	-0.334188935739295	-0.322397364502476	-0.317370879447714	-0.31479237370511	-0.317113306306065	-0.317661558750327	-0.319349520401371	-0.322170920980115	-0.323871741467174	-0.324523377612722	-0.321481042930457	-0.31646239836859	-0.310996767083213	-0.305338082884419	-0.295033411505041	-0.282647811512195	-0.263967166848982
-1.05179983980679	-1.03680195253693	-1.01513369321922	-0.989657325585386	-0.956268123732121	-0.919400439539079	-0.878640396669565	-0.853380857625213	-0.826531117853346	-0.798056949473157	-0.774873493520123	-0.752594073632728	-0.734247236894622	-0.712075812031005	-0.698700299215385	-0.689322625582643	-0.684290265030635	-0.686910180838535	-0.696902505959853	-0.702606040709778	-0.699073194721976	-0.683608302292143	-0.661694991755664	-0.635893598868704	-0.606053784722428	-0.578990146235309	-0.548992408939874	-0.503574886918905	-0.460389180417888	-0.435885041685132	-0.406157608160249	-0.383770926837598	-0.364592617595624	-0.352594489093965	-0.345419317898693	-0.341836811145369	-0.338979468446831	-0.339260282429376	-0.338636031502695	-0.338257320122551	-0.338935487357897	-0.338826287829242	-0.338360974716781	-0.333109225543466	-0.326870768863687	-0.320033156436626	-0.315506119845257	-0.303494964651409	-0.288599423441179	-0.272882872738905
-1.05706107582133	-1.04041612663122	-1.01953607114156	-0.99830857128878	-0.970228464365322	-0.921279015651411	-0.887048888490745	-0.869165586545654	-0.839786601126398	-0.813216649980391	-0.794129881654277	-0.768098594067499	-0.747132428105968	-0.725367634468708	-0.709246294570513	-0.698312383479171	-0.69047189540978	-0.687209547004181	-0.682429613874906	-0.681606503767552	-0.671180375225255	-0.655693106729033	-0.634745668750449	-0.611343375499014	-0.58701749725321	-0.562575423185343	-0.536389313089413	-0.497580441668675	-0.459089501805343	-0.438092224143964	-0.414473855057975	-0.395997323757747	-0.382348396809812	-0.371947310843204	-0.365337544850349	-0.361529303477777	-0.357121938178779	-0.354679505833148	-0.353042380910719	-0.35018411912515	-0.349362660608026	-0.349176370619674	-0.346218783285041	-0.340861400181682	-0.332396731131456	-0.324268542011549	-0.318611482708561	-0.30506602409431	-0.288034891464963	-0.27808143575136
-1.05435425711448	-1.04077738249323	-1.02168577716593	-1.00745041821819	-0.974533037881775	-0.917801346983421	-0.885113082128397	-0.869882340541919	-0.839863880594593	-0.813486616375964	-0.79331570979011	-0.766097028587966	-0.743458222510194	-0.720899729920039	-0.702551646857339	-0.690434306872381	-0.680401539173754	-0.675742166450388	-0.666307598487809	-0.664181139238987	-0.648701176100293	-0.635106906138808	-0.6178533573807	-0.59537997985612	-0.573848725584495	-0.550436110737002	-0.527653440971499	-0.494405197640237	-0.461510250892532	-0.445077946657444	-0.427252102904083	-0.409031927655456	-0.395022683075863	-0.383973595584481	-0.376925844452818	-0.372205977855676	-0.368707820135061	-0.364118605566074	-0.363136672319665	-0.357101389502461	-0.354183701689191	-0.353626890034798	-0.35086831816789	-0.344245827088226	-0.334552012779606	-0.326445513383915	-0.317345544480376	-0.301430046501227	-0.281620790397567	-0.279723047206794
-1.05706073779977	-1.04187223186587	-1.01983382836801	-1.00619281504552	-0.970749335470181	-0.916881294011809	-0.886539948290611	-0.865384287186063	-0.838327345534539	-0.815054651544298	-0.791588611671691	-0.763292062027048	-0.73988783368418	-0.717015910271239	-0.698870733895993	-0.685688953593078	-0.675407286106981	-0.672617526174785	-0.660527485667881	-0.653600684112593	-0.640929053848957	-0.626952792095644	-0.610700096923741	-0.587379683678999	-0.566499631445311	-0.544198268329077	-0.523139184402949	-0.492619292222742	-0.457981571682	-0.446839283533034	-0.4298092250308	-0.41276205806098	-0.398667192237884	-0.386715045544223	-0.380924751158482	-0.375209824703404	-0.370681733151332	-0.366966109338767	-0.36611504211462	-0.360035843674467	-0.357060738611689	-0.355166412537588	-0.352244112662881	-0.342701285849753	-0.334322194514502	-0.325690301318782	-0.315104090635294	-0.299464502993826	-0.279363095053151	-0.280629785435874
-1.05919276486725	-1.0428636229037	-1.01728213906377	-1.00027180686037	-0.968337132684662	-0.916875073981043	-0.884874678004925	-0.865396790981677	-0.837105528448624	-0.812408172156074	-0.790054822626894	-0.764310574318415	-0.742182645079382	-0.720288053289024	-0.701936432384368	-0.688719112017493	-0.679336985473786	-0.675000482105841	-0.668018643353358	-0.663655495351963	-0.646020542587292	-0.631657402208311	-0.613578100780014	-0.590978541295647	-0.5652750539116	-0.540712867377578	-0.518576877970893	-0.488153470439221	-0.452890844335024	-0.43985528629654	-0.422717943313177	-0.40770477180219	-0.393842804955759	-0.383476615639076	-0.376777361660571	-0.370637459301277	-0.367300713293322	-0.363875411341392	-0.363608918614943	-0.357575030627364	-0.35691742008128	-0.353848529138872	-0.351065822652933	-0.341392159583208	-0.333078354255041	-0.323554985757401	-0.315588907970255	-0.302058442729561	-0.284695490285908	-0.280789105008009
-1.05757796938834	-1.04105595525292	-1.01420329542094	-0.991922778291287	-0.962307070543195	-0.915495343375361	-0.878146842292527	-0.861064899074775	-0.832755184924537	-0.808506973654769	-0.784736994857763	-0.758163885549432	-0.737810912397314	-0.719238143233383	-0.70342569266587	-0.692871463259887	-0.684133425845808	-0.688395514985114	-0.685885245467932	-0.684314447150031	-0.66698520922763	-0.652796776991834	-0.630254644016892	-0.60426237570529	-0.574850918971946	-0.546533100871517	-0.522612380370892	-0.486335804550483	-0.44650037214748	-0.428905527725662	-0.407303964670159	-0.391456741387801	-0.377463520018311	-0.368146288186753	-0.363321867536602	-0.358557690257572	-0.35588485777314	-0.354352642382873	-0.353909014930427	-0.349162842021588	-0.349241328049855	-0.346701013085543	-0.346276590536331	-0.337064430066083	-0.329999915854755	-0.321510995293496	-0.315099229664555	-0.301933147481739	-0.285622133962009	-0.276042079771282
-1.04201774148628	-1.02940819754788	-1.00528556421892	-0.973990045762315	-0.942293973793764	-0.902463948904348	-0.863663781665686	-0.839594060510305	-0.81042933662873	-0.779070426591359	-0.756083587279892	-0.732705265733014	-0.713801796788902	-0.699572235425796	-0.684571846939593	-0.678907252490004	-0.677654426833375	-0.693495302732266	-0.701250587801519	-0.704583245268104	-0.692456212276021	-0.679265705507194	-0.656341809952198	-0.629217971922686	-0.596762209253482	-0.5624209702415	-0.534610897119335	-0.490448746908485	-0.444510576528654	-0.421283277692657	-0.395918254678088	-0.374059196624465	-0.357585393142548	-0.346377824159119	-0.341725755569399	-0.338758218166842	-0.337385079558805	-0.337419115175135	-0.337101302426371	-0.335932293161025	-0.336809440902719	-0.336739778257737	-0.335941731947675	-0.329947711475867	-0.324721155207545	-0.316256570258597	-0.31034809775919	-0.297135380840415	-0.284977069631649	-0.269312042277265
-1.02444762540341	-1.0096128861612	-0.983419977486072	-0.948162139266248	-0.916215094028088	-0.880783143578746	-0.839864276738862	-0.801466792977467	-0.765647372353186	-0.728375625371117	-0.698518739958561	-0.673815508307315	-0.655034519504324	-0.633409047993416	-0.623792081169847	-0.611008613017474	-0.606169995023215	-0.615476352711933	-0.641292112831278	-0.663209842795239	-0.675749424492284	-0.68145360251769	-0.672811134544582	-0.65263308692429	-0.619070608935677	-0.581075310440379	-0.551780497353399	-0.500496639259025	-0.449282350956465	-0.422652939167761	-0.389741189067842	-0.361811587593151	-0.342062065565256	-0.327261704648622	-0.317809520608821	-0.311590023871716	-0.311313988605996	-0.314460082050767	-0.317505300954263	-0.317535929475875	-0.320505403609401	-0.319786158534209	-0.320700380991902	-0.316933993606363	-0.311753248126251	-0.305943227649509	-0.299591816418309	-0.288092581108398	-0.276433272409186	-0.257930303311079
-1.00430039986237	-0.983103064011353	-0.952260995491497	-0.917415607997034	-0.884906033279811	-0.851056558640839	-0.806376696618966	-0.75648371511283	-0.713697353023565	-0.665905315565396	-0.621363579939979	-0.590416153878929	-0.5575829976241	-0.525536538071	-0.497131952737465	-0.450781499788647	-0.415458574037983	-0.405581817142759	-0.425558987013155	-0.454472901463278	-0.514341134676889	-0.587795389622607	-0.623896614185992	-0.629885281964764	-0.618456832035733	-0.591557586815531	-0.560428310306796	-0.505929930785775	-0.453822127459744	-0.42513992209868	-0.390468731974154	-0.357860204413694	-0.332765445474428	-0.3105412347277	-0.296049320559347	-0.287658751062275	-0.285773847171633	-0.288125178320388	-0.292469768989152	-0.295242553810399	-0.300979812480044	-0.300333081087777	-0.303339461596194	-0.302017027838025	-0.299539277273844	-0.294158780289727	-0.286299305606334	-0.276843793123367	-0.264197472725999	-0.2462741606024
-0.980604355879768	-0.959635883483408	-0.935734642173494	-0.89800766945227	-0.861971123782651	-0.822646315083237	-0.771830115515549	-0.717952731333491	-0.658707329693171	-0.605842002348175	-0.55454199306751	-0.512253868055328	-0.462432824200712	-0.402713092922667	-0.345740123817021	-0.277405194139702	-0.223143522214782	-0.174119961131625	-0.133333790544397	-0.114384158611995	-0.150188506518405	-0.228289519342169	-0.356093262217945	-0.495989878280379	-0.555895668834016	-0.561055291245941	-0.550205504178287	-0.502874874803799	-0.452374936937472	-0.422307464511084	-0.38752565841411	-0.355730110751929	-0.328084512504017	-0.300121190203941	-0.279979633878784	-0.266922233292837	-0.260706728225918	-0.259825884507852	-0.267050643751753	-0.27170131820461	-0.2825366597578	-0.285434519528629	-0.288610221957526	-0.289168924482059	-0.287230844036855	-0.281735956798747	-0.275291690297885	-0.267835382939664	-0.257937482632148	-0.242572501620003
-0.962590273583957	-0.947597804403846	-0.923849003934326	-0.88868937785686	-0.853469457351733	-0.810254934016573	-0.760479826224586	-0.707183323496542	-0.645609160654782	-0.583126169383149	-0.522932646027411	-0.465197024272011	-0.396867750648106	-0.329937548429885	-0.264690332309175	-0.199068865062564	-0.143210299823475	-0.0787542450693222	-0.0244899789825199	0.00809009980812247	0.0191604364965183	0.00498054520503551	-0.038258427863389	-0.141123656179476	-0.320386794551733	-0.459315658524334	-0.491775727954866	-0.477395756859578	-0.436038652646327	-0.411735769080075	-0.380010199916056	-0.350716958520779	-0.323677743511253	-0.294506922864322	-0.270274143717228	-0.251293178401212	-0.239450305939017	-0.235314110709154	-0.240289728392139	-0.247179665045873	-0.263227116798711	-0.27019515562142	-0.275089977793157	-0.277990436251911	-0.277630848329311	-0.27437577424551	-0.268900045357044	-0.262684744839583	-0.254710199841068	-0.243359039540739
-0.958161435949382	-0.949240895829324	-0.922898353476829	-0.892909683347543	-0.858048602397577	-0.818233083893288	-0.769534162980081	-0.713186882143222	-0.649039152026544	-0.588472015786319	-0.523067973435426	-0.451080275998376	-0.379639190591915	-0.316158904474348	-0.25172338625009	-0.195571675014672	-0.139215714981344	-0.0802213397223683	-0.0261991702254192	0.0142416036870137	0.0367684877978603	0.0465187026588263	0.0437652426578739	0.0258643431322997	-0.0393310775467907	-0.214702987344838	-0.366645467374056	-0.413561866110388	-0.402866320994436	-0.383378301314356	-0.359650828670308	-0.336055933146983	-0.313476089015809	-0.287136877115487	-0.260614607168267	-0.236631995655036	-0.215727609818046	-0.207447917510789	-0.209475081784431	-0.223956540653706	-0.24517986089003	-0.25742383338393	-0.263757624681535	-0.270177675394778	-0.270734190362401	-0.269726307299498	-0.264388405280395	-0.258801644416045	-0.252900629866488	-0.242856861549815
-0.965510976134771	-0.955670271901027	-0.929631665009119	-0.899988190584446	-0.868065619187659	-0.830321978156578	-0.78516613645392	-0.732735328568463	-0.667676023452444	-0.604265175709785	-0.534055527725655	-0.460440659683038	-0.397134037762865	-0.336476407970197	-0.277972038647051	-0.223770123174099	-0.176784300518489	-0.124378440023255	-0.0646072673279421	-0.0136977593551261	0.0264367765182617	0.0471415197303031	0.0555536025513567	0.056898969217819	0.0376142160918372	-0.0245367695205994	-0.165593340475233	-0.320895744311981	-0.352896293827201	-0.34714812090381	-0.328930095017827	-0.312062529998838	-0.293398879197326	-0.27210302837469	-0.247600236370801	-0.221925922962676	-0.198346032589858	-0.182786110103363	-0.178201531449908	-0.194066315180721	-0.221152709390766	-0.2418748896473	-0.251126222978007	-0.259400151345752	-0.262587320921557	-0.261815504580847	-0.258207120727922	-0.253565896515377	-0.247146392183336	-0.238560539703456
-0.961316058700067	-0.954292261492077	-0.930357802717473	-0.905110232471913	-0.873747697212238	-0.835288682351066	-0.791367009792014	-0.737490580374215	-0.678344142153295	-0.61241094629192	-0.541176423068908	-0.470440622133319	-0.403932199739829	-0.345010544837704	-0.293850491444943	-0.248063810143213	-0.21684712365701	-0.183117416696664	-0.141400696019029	-0.0916666081289136	-0.0367040272856922	0.00428050424794774	0.0297130329244732	0.0478549493706929	0.0523866189449028	0.0276393682182857	-0.0282869524233753	-0.186936186385403	-0.294094537928238	-0.305251558279577	-0.293748739174515	-0.281832914557382	-0.266573931452313	-0.250946376643918	-0.230951106709838	-0.205034156842618	-0.165350303876944	-0.142940800741895	-0.130500093952387	-0.15259697552585	-0.186720612502931	-0.216588820229004	-0.229183362942545	-0.240182175904575	-0.246207011019989	-0.247536754430807	-0.245191208835731	-0.241470017573981	-0.234089117795491	-0.225833960223367
-0.903124367052211	-0.908268128360285	-0.889639184461252	-0.861992946170749	-0.828265145275115	-0.787811161642836	-0.74847332599722	-0.688608555807294	-0.625774471026877	-0.558177004881419	-0.481216124195495	-0.408996114897375	-0.344439434626709	-0.294367292643722	-0.244159110724156	-0.216735019054995	-0.204616207482411	-0.200608037489741	-0.182478213661934	-0.144415677280192	-0.0848232664235208	-0.0279354477835767	0.017329382086123	0.0450096076381859	0.0627458638791218	0.0586959172578161	0.0330165819965802	-0.0430771602005208	-0.182881302866671	-0.264671643513454	-0.263299830666694	-0.253728630040572	-0.237531610699843	-0.223403765098619	-0.207380102415245	-0.18072974271162	-0.0920232731510836	-0.0762349208557011	-0.0644195811013506	-0.110275335507803	-0.136303841471366	-0.161931781614913	-0.174962908933899	-0.180661415503488	-0.191526594675278	-0.198248429870022	-0.20804005431135	-0.193590398610532	-0.182914291004123	-0.176212422658185
-0.73961484033536	-0.746171236008187	-0.734310736707869	-0.720195553336871	-0.692420875676192	-0.651386189230063	-0.610552442004892	-0.553677305223424	-0.483743348225511	-0.4125176154796	-0.330892085234686	-0.277036037907094	-0.2224834995877	-0.19177453785112	-0.152872653465053	-0.139471843299059	-0.142325009290744	-0.156529921751578	-0.147499989976938	-0.117300109463696	-0.0761001472645318	-0.0336537563246717	0.0139996173848334	0.0446877471748107	0.0682817395215336	0.0735064193060681	0.0546720452886741	0.0166954412697437	-0.0454017837437809	-0.125825956466844	-0.188515588434926	-0.188808959232448	-0.169432309064877	-0.152954814802301	-0.124201712941371	-0.0967145815682329	-0.0429424115487751	-0.0398784154300645	-0.0352404661563856	-0.0695966646889676	-0.0860188986850594	-0.101772352252231	-0.116112602004481	-0.125289368652778	-0.136150480366245	-0.143926982950208	-0.158067635545772	-0.148983370558439	-0.139691045036332	-0.136512130248049
-0.487285107378521	-0.469319284368093	-0.445791392854841	-0.432874184619478	-0.411964302595398	-0.385511797429337	-0.353454486201972	-0.313465866877249	-0.268600456353031	-0.226629980343824	-0.165014805405308	-0.138255032594576	-0.109977621994618	-0.0935100684938662	-0.0700398619594518	-0.0637480511240865	-0.0689116173363578	-0.0787901330151458	-0.0791204805952463	-0.0667971991413815	-0.0380687111058865	-0.00169836259141563	0.0380054498566982	0.0587447775833064	0.0813854059016168	0.0830231309173765	0.0624562552859977	0.0325479667197151	0.000263252333303788	-0.0161325485525957	-0.029193370873626	-0.0310676130683688	-0.0311754312993449	-0.0320671330189021	-0.0287408013447125	-0.024303324093457	-0.0139624934596565	-0.0132501218512151	-0.0131943917075191	-0.0230239329398621	-0.0155376908147507	-0.0259159854735696	-0.0403294218575203	-0.0517199330811734	-0.0641390239024993	-0.0731485303816917	-0.0874007306449983	-0.0803335089590563	-0.0733552701199801	-0.0700175928323876
-0.0730428644460525	-0.0522699794782034	-0.0325006071702157	-0.0312701754994116	-0.0227798272947127	-0.00946342913347297	-0.00376222192451948	-0.00806579490825002	-0.00422080312455083	0.00491685264237363	0.00469783559538698	0.0105451257312883	0.0104702378845259	0.0186942823712762	0.0163403647041116	0.0223667951113135	0.0254649726957975	0.0325190127418362	0.0259828156235316	0.0252223442265551	0.0306528750745889	0.0473617293204804	0.0638378756995864	0.0795822906423941	0.0901802590170747	0.0917899943562374	0.0520842480174782	0.026957129460415	0.0126153736902773	0.0168145701527458	0.00463377870931401	-0.00416444774027181	-0.0126544847102027	-0.0162474606409314	-0.011927469203421	-0.00734506794637075	-0.00614203946005525	-0.00854915065444493	-0.0136734174617755	-0.0135226756657882	0.0126248018776731	0.0118442896449348	0.0107774882563351	0.00983731219504974	0.0037460864177356	0.00582242777063832	0.00432051368751139	0.00679183124287041	0.00315237386126873	0.00394008612865288
0.0170425787393892	0.0222652452196884	0.0278461894484498	0.0288691892657799	0.0314469123954204	0.029353517672582	0.0349409834451188	0.0348033820004337	0.0390649607821499	0.0399569576413101	0.0418004206618495	0.0383418598642617	0.0380194985341318	0.0421860535171339	0.0470210735608089	0.0487045458154332	0.0532952591744951	0.0588034915442834	0.0662287586494842	0.07368312595148	0.0826831007677611	0.0884393790268691	0.0977013363672346	0.114031681380866	0.123261265964052	0.128418781133246	0.0603807512049615	0.0347625353351875	0.025872775289925	0.0372008844044359	0.0442304589684255	0.0396886220069269	0.027549613611724	0.0141375977240187	0.000310087554516945	-0.00747591535643296	-0.01548185978185	-0.0186804793240717	-0.023321740022069	-0.0106577500200863	0.0141799449343353	0.0178937962466545	0.0207280318073156	0.0223168618594968	0.023626117672492	0.0258489143117902	0.024787166781895	0.0264121039697217	0.0300451431906951	0.0355718579824753
0.0316527591637967	0.0309801920528974	0.0305464373330697	0.0318394009134783	0.0306402903182205	0.0345147274326251	0.0331282905005117	0.0344045198894209	0.0374309828685813	0.0404472973266649	0.0441402726327333	0.0409215113886371	0.0426372188872302	0.0442923500503073	0.0494567399794068	0.0536967369691881	0.0544866723783454	0.0604622677657439	0.0633694291794868	0.0711115751213183	0.0751572113789357	0.0878417068981785	0.0997370280994288	0.117638148708374	0.140018156379857	0.179968991485075	0.187059031357963	0.210930610294913	0.20068571291747	0.187600985535564	0.148712766498755	0.101591121964876	0.0668152964802016	0.0430535520342453	0.0216347849076819	0.0043690391550577	-0.0112532118692806	-0.0239374736045206	-0.0408047852112571	-0.0421439851665189	-0.025927192118963	0.00417288807248584	0.0180622217795974	0.0263245453486722	0.03247700281413	0.039738890647805	0.03930004479869	0.0391336784308111	0.042928351209852	0.0434182614752822
0.0393802095734447	0.0408714397922964	0.0403725561375677	0.0419560017451312	0.0397005321518905	0.0418623994935544	0.0418148956417798	0.0432832661541647	0.045740861138144	0.0481763266558308	0.050051553773064	0.0504363198910147	0.0517169763046933	0.0541600620863111	0.0604722794894646	0.0664756258046647	0.0697853700142964	0.0750377745171457	0.0810586979070819	0.0877095407237324	0.0956317363714147	0.108302552108863	0.124496934105562	0.146194215176341	0.174040163428237	0.217648624054129	0.257869066935247	0.289618370556013	0.27624013895067	0.233274444787463	0.177584624675411	0.128413348218396	0.0871908851402664	0.0586158763026806	0.0360190253782541	0.0164591199345109	-0.00208950682836478	-0.0178689430258467	-0.0348643471369431	-0.043958167110167	-0.0365072368763814	-0.00799700262605493	0.0176106261351701	0.0371667094275311	0.0505975906497469	0.0614339055101214	0.06659810643072	0.0687857585499342	0.0725332766984052	0.0745943781931152
0.0526840385192716	0.0547286260745388	0.0555715797421951	0.0560500300885314	0.0550050820544776	0.0566451658778559	0.0584222054688643	0.0595414225286895	0.060876076027054	0.0631729690789846	0.0646700653504317	0.0659999748393361	0.0675358789319772	0.070405661368754	0.0758188843261807	0.0826396551605776	0.0865042537647939	0.0920162536039691	0.0978258601786493	0.103506054768732	0.111918157818429	0.125704124796917	0.142512645569213	0.163123860424265	0.186972436691814	0.225263898114735	0.265284928229258	0.289492857203696	0.276726428935494	0.238147307080987	0.186913632995097	0.143417948488289	0.105499969133344	0.0755802342953741	0.0507587850661328	0.0309539225268496	0.0108664303226252	-0.0066155600444107	-0.0233820061388677	-0.0322486905438218	-0.0275804608151327	-0.00514745382063832	0.017708124779098	0.0369472016281118	0.0525193907085898	0.0633655750225112	0.06968595269739	0.0744149454377983	0.0804944687832174	0.0827692005249064
0.0779341982852087	0.0806442317992019	0.0820246648653132	0.0819091781541872	0.08338735408584	0.0843271155753943	0.0860623676152223	0.0868418877438398	0.0874551155839032	0.0890428764506716	0.0903633794125313	0.092182974712055	0.0949117009243272	0.0996014900456543	0.101827258471271	0.107180434732641	0.112947641747308	0.117835371331748	0.124623819149261	0.131599535134733	0.140533386579695	0.151367793273977	0.168272019868943	0.186596411172117	0.205341423101765	0.229416216935879	0.251586449417949	0.260451758113502	0.249928848559187	0.222326930048843	0.185999562575518	0.15044746552996	0.117677716535405	0.0909294843274213	0.067683941702767	0.0472170924182522	0.0284209307009486	0.0117540229026938	-0.00340316696663565	-0.0128417693428002	-0.0115222816002119	0.00163989733191164	0.0194660147492604	0.0372045054470784	0.0525366365277431	0.063121699351175	0.071787694460525	0.0788368401678011	0.0857946416804664	0.0896775654728469
0.100124179603958	0.103401546645827	0.105476267421138	0.107180325345559	0.108748728116375	0.109265107053768	0.109642604622934	0.113093197020713	0.113285953824659	0.116179453676241	0.116765848867312	0.118331144532345	0.119821621834622	0.122863352613366	0.123407693170504	0.128052382254098	0.132540422154323	0.136527776895948	0.143552647907765	0.150289614381842	0.157861669045071	0.166288766784573	0.179166336646663	0.191566168921902	0.202942849272419	0.215957457294604	0.227688114312904	0.230444377597421	0.221337893846804	0.201847523764615	0.177027783878839	0.149003676791232	0.123067272003058	0.0985230189004227	0.077964083796738	0.0603390825086075	0.0429051982342388	0.0284670918187824	0.0159857918455573	0.00865012188216949	0.00716788190981907	0.012761894327199	0.0214051015925689	0.0318404847854403	0.0420730628266395	0.0508720878227094	0.058847063303384	0.0644253226415651	0.0705739013800969	0.0746690468269638
0.118738223698456	0.122552353268909	0.124251173290916	0.127018730947559	0.126189358712619	0.127882990341587	0.127946598133302	0.128735052371626	0.130331826138206	0.132339853653279	0.133100991048322	0.133342711329985	0.137104195948161	0.140013798446527	0.141111005241267	0.142555751145831	0.14541319346351	0.146997094561933	0.154644269447312	0.159814116260817	0.165385500746725	0.17081926004931	0.181117998663135	0.189729272520836	0.195932114895688	0.202829802052565	0.208174942346762	0.206556854679222	0.198204458687581	0.184402506185231	0.165358321162641	0.144901475819823	0.123023745204195	0.102079083953309	0.0847676530101819	0.0694542831650268	0.0539702519676151	0.0405921962313919	0.0307464732619634	0.0240170055875889	0.0204300948553702	0.0206538358679099	0.0245144416473378	0.02951993080188	0.0349425292968085	0.0409627366943707	0.0467604669077694	0.052190349654082	0.0560692858635713	0.0604969137744633
0.13411576332676	0.135650094319082	0.137111550815061	0.139215540220643	0.13938875479256	0.138399249359887	0.139078780504592	0.140541982044359	0.142115174315991	0.142402577709872	0.144333743815381	0.147261638549544	0.149372840621128	0.15082412515759	0.152102167457849	0.153070861518943	0.154128421350166	0.153817772589345	0.157164814884461	0.160598165504197	0.165390571162435	0.169784283004585	0.176143776248525	0.183620121925473	0.187520016464403	0.189822196951212	0.191435129501371	0.188394189025246	0.181230917052393	0.169417981550833	0.154506008585797	0.137490050902866	0.119752721389223	0.102585027612439	0.0876751513832462	0.0728547477603936	0.0593915287423761	0.0478051328723253	0.0388244896423132	0.0313549619649909	0.0275756917969729	0.0254646098502781	0.0268757377814864	0.0284154280249899	0.0322329049279122	0.0348656486284668	0.0385607707801463	0.0415343023731327	0.0443924443340082	0.0473250465921782
0.1423856968838	0.14473436609548	0.146122627969906	0.146430628279415	0.147572343839724	0.145897034443136	0.148160774872879	0.148248031957826	0.149212462716848	0.150741827323184	0.151206593361682	0.150169344104559	0.150393787046409	0.152239013976948	0.154229293836247	0.156409074519207	0.157021241648643	0.157197668002646	0.158401197263348	0.159475667524663	0.162570058404074	0.165662186123175	0.169972265409922	0.173299296265467	0.176523853801049	0.176699543241272	0.175123692958216	0.170912716682364	0.163659185102717	0.151810307296627	0.14100853882583	0.126079440813108	0.113090550001109	0.0994112216188679	0.0856801641154004	0.0735362245496015	0.0623563003859633	0.0514976063648645	0.0418814253871495	0.0341431739672123	0.0296368085555338	0.027380309356669	0.0268497676439804	0.0276099338101243	0.0290991455983038	0.0298031365444111	0.0321170867071907	0.0339457653373044	0.0349447528542387	0.0379895927015907
0.148197170243602	0.150796738737936	0.152526303873361	0.150869953565041	0.149533984766102	0.152071682407197	0.152224717752645	0.15350936606743	0.154394219421304	0.154796735550419	0.152918272566084	0.153491220281471	0.153917942869012	0.154063325021252	0.156179422863307	0.158084958307665	0.158616017005366	0.158036219608048	0.159440963370139	0.159812189020686	0.15973847886892	0.160587988071862	0.16230943341594	0.163621907684626	0.166208281284215	0.165591013095906	0.163722451501435	0.158678135382382	0.151578811832202	0.141516932991144	0.131209179122118	0.118567567149348	0.107149500887828	0.0946919225090713	0.0824874482889222	0.0717024233850005	0.0611408570315558	0.0520424621058339	0.042014369048122	0.0350609951837115	0.0295191016815102	0.0268557771444447	0.0252401108640017	0.0247259321148757	0.0250466384602462	0.0258179452054034	0.0272465478904355	0.0275268613064224	0.0286761669262499	0.0303722762407556
0.150715676721239	0.154651164966979	0.155656447702421	0.154999207622236	0.153338431166645	0.153411763486146	0.153991276135286	0.155308144476373	0.156096652218997	0.155376502350759	0.154156361586665	0.154391757115078	0.152785525118335	0.153132966248553	0.154353984626339	0.155004475659786	0.155875526982506	0.156978203339192	0.158798152085767	0.158152948256279	0.156312922673423	0.156320209072368	0.155929881994103	0.153493998833441	0.154505717371844	0.154048488350406	0.154095012590863	0.147448430651619	0.139599538227443	0.130541501315912	0.12163766335867	0.110626351819834	0.0996266038372533	0.0882429265005624	0.077463103105969	0.0679284593333369	0.0577223467081199	0.0493223729932082	0.040474280166408	0.0333004399050348	0.0288919414325293	0.0257114921769413	0.0229649845021206	0.0214912577636137	0.0216310176692155	0.0210830499962231	0.0213010908957018	0.0215078162014538	0.0216837721471273	0.0228609683093436
0.152980387040542	0.154732973388292	0.15419304826371	0.154846680094253	0.152629251989144	0.151442042163474	0.150061170786995	0.152278008358885	0.153049467834919	0.152465777255047	0.15126500841905	0.151305114198683	0.15188454447845	0.150682545482298	0.150603725104112	0.151466411467098	0.151990077865671	0.150207649211633	0.150427426633931	0.149583661372778	0.146691637842696	0.146863789810437	0.146307754164679	0.142577912225152	0.142190794065556	0.139442009860122	0.138043795354555	0.132823766564667	0.125770549958352	0.118794443693995	0.110393448201667	0.100161218434898	0.0896874190852413	0.0793936937804653	0.0695837860168755	0.0603916456688126	0.0520669907677558	0.0438388994438917	0.0368227301894864	0.029755389233061	0.0250952043158033	0.0217661390036975	0.0196614376237593	0.0170439454890711	0.0159668154844283	0.0147999234375809	0.01456244357376	0.0139018746347524	0.0138816098291127	0.0143604881405739
0.151120845342775	0.152777013246923	0.151602410553826	0.151367890468453	0.15008390450319	0.14779279949888	0.146935965356346	0.147971349398606	0.149367469269707	0.150406693174959	0.150979187962705	0.149212859553878	0.147797017217229	0.1461749416666	0.14437298431248	0.144343529791135	0.145195615513625	0.143163832435666	0.14307126166017	0.140911701423004	0.138597510871893	0.138551142895397	0.138410089996149	0.133278215325323	0.131114431966268	0.125602807465416	0.12330669434777	0.116881697130802	0.112064700600635	0.10551925582865	0.098739836682825	0.0899783677798118	0.0800772389946526	0.0707723286469009	0.0617529688786032	0.0529861278159475	0.0455137064958337	0.0374439773242563	0.0314209042022015	0.0258246247681368	0.0211417774198703	0.0180604786986338	0.0160535177133867	0.0139081242695357	0.012201872276244	0.0108647924028972	0.00884432907523473	0.00892640792764804	0.00676865399750349	0.00728205641470589
0.145821557656507	0.148513818736947	0.147915757253053	0.146453653532851	0.146042692637847	0.144125755397106	0.144326691823924	0.143783979880413	0.144122166129137	0.14487246750633	0.14508120110534	0.143741294879461	0.142053688730661	0.14115898308064	0.139970022184154	0.139461329669441	0.138514009594844	0.136424568001546	0.135117490855019	0.131959172081774	0.12991886152217	0.128033568345602	0.126651187695255	0.122420651360304	0.119034514902466	0.112584359487871	0.10886614393809	0.103331096145985	0.0981721540492042	0.0914882007533739	0.0842618531222097	0.0773294629654121	0.0692236218088568	0.0606050996541069	0.0524750103810516	0.0449085293787691	0.0378036618409382	0.0310429484865891	0.0264356749808746	0.0214435646262334	0.0161502793511671	0.0137328837620268	0.0111666611473197	0.00939845750167624	0.00718309424227777	0.0062904830188942	0.00462501993760964	0.0041958636549036	0.00221342484270981	0.00205652751207862
0.141296119797643	0.144635338087592	0.143060212456433	0.140790797476538	0.142472783133695	0.140822452001413	0.140800644854076	0.139506788603952	0.136820537832198	0.137425603414619	0.136803230241788	0.134593226579952	0.133032381355036	0.13233575696041	0.131116994976962	0.129939369718109	0.129114714982946	0.127454803578969	0.126750406605193	0.125352456988631	0.122477922067608	0.119666027819787	0.116449868958345	0.112409455708763	0.108828528683178	0.102501486201392	0.0959420377814881	0.0896995742831327	0.0842229525402156	0.0790581488706995	0.0721065804358111	0.0660779569065124	0.0584955941098955	0.0498056876586307	0.0428038252277839	0.036286297854252	0.0297465626630721	0.0248854389866994	0.0209415269195667	0.016451669166291	0.0125014974424214	0.00904228688048414	0.00684764089252471	0.00554937586035764	0.00367543312343282	0.0020683265380555	0.00103514374629676	-0.000199408910222018	-0.00258963216618512	-0.00365219431463724
0.131858771597374	0.134617376393558	0.132840459860131	0.130752859535229	0.132508191782779	0.131058684595896	0.130853952804484	0.129251254931874	0.127032621236561	0.126525089074709	0.124559249873496	0.122421231248084	0.120615174914981	0.121237869737098	0.117896946283345	0.117616540152742	0.117418088015791	0.115385074385112	0.113726991110151	0.11175110129819	0.109058153667751	0.104421468615013	0.101926292390726	0.0981166615458849	0.0934229640243361	0.0889726120266383	0.0826545934826668	0.0755609958162862	0.0687806086744495	0.0638088615438023	0.058522239897949	0.0514153935323265	0.0458777101511866	0.0395311149304841	0.0323920811445465	0.0281311122933784	0.0224728440287472	0.0187847042228758	0.0149334923622285	0.0116138018717707	0.00785955144139617	0.00489219916787417	0.00271603220737414	0.000715450172439465	-0.000460417711464709	-0.00197990933116904	-0.00315879089038609	-0.00451631434809153	-0.00610922723790628	-0.00706456466747665
0.120688726355026	0.124090865447942	0.121202232963598	0.119935089999615	0.11978007206237	0.117640311626057	0.115702309324381	0.115941220295451	0.114296019687508	0.113646718495482	0.111102027239653	0.108834315276	0.107675476007344	0.106794270598361	0.104877705647792	0.104221625758823	0.103069384122276	0.100412646987538	0.0988762928306717	0.0972052305486229	0.0937126923036012	0.0890364654254897	0.0847679581255545	0.0814457487764187	0.076911651026046	0.0728740137883077	0.0670197970277363	0.0618333411355056	0.0552228757996515	0.0495900726953853	0.0456640924893796	0.0392627813974782	0.0338772160297516	0.0292634503533606	0.0241289589597116	0.0195404449345103	0.0154249637893833	0.012560858512161	0.0105798362592199	0.00722928581853703	0.00325764584638538	0.00104596812574945	-0.000415858928496384	-0.00174514446997306	-0.00271554775907337	-0.00457185682262595	-0.00527935413621185	-0.00675466974691389	-0.00844928154140892	-0.00921275532168161
0.106742658923345	0.109680481395411	0.106843031928195	0.106607725165656	0.104651211969479	0.102664737658372	0.100949416097357	0.0999021731514119	0.100184866342607	0.0983979395633505	0.0978334739537121	0.0966637986672063	0.0930311969945623	0.0916748637015655	0.0900617541507763	0.0892158278423954	0.0866616091725948	0.0850286766827104	0.0814852219491016	0.0789921781609804	0.0757473987248039	0.0723058469142146	0.0690951614480009	0.0648499540353568	0.0602581489299407	0.0561886544190514	0.0521855868938703	0.046606270770712	0.0418535197887383	0.0358851055466816	0.0323104484307086	0.027759385637525	0.0241347810219349	0.0213900645981124	0.0173522093713394	0.0149007987870774	0.0109257131795617	0.00871680214157812	0.00600030559908638	0.00409099176279706	0.000854017719587024	-0.00126317302342476	-0.00262659486260775	-0.00334082277237694	-0.00457994862639709	-0.00617779208641462	-0.00798608264547895	-0.00879728073741127	-0.00986313140285965	-0.00974894209596316
0.0912334326502878	0.0937929318735338	0.0913521572837093	0.0904747902136413	0.0880377507643215	0.0876142510661457	0.0857831157411767	0.0845562599680401	0.0824803784473035	0.0815258005155458	0.0797850192207995	0.078444283943827	0.076602522323085	0.0745991611819705	0.0718111999364152	0.0709727859827749	0.0683951136787559	0.0661581807276612	0.0637495710664863	0.0605197731807334	0.0576853886762932	0.0544373121328749	0.0520930554441504	0.048144046174519	0.0442150293858781	0.0404146611352799	0.0363354034404985	0.0326989265278292	0.0288034059481178	0.0251182437708556	0.0212790679299842	0.0179727446010297	0.0146169858619533	0.0126309332811156	0.0109105187896327	0.00906675806627174	0.00685445450465925	0.00390037834065284	0.00237809138105124	0.00132393388758237	5.53635572631346e-05	-0.00184407625325186	-0.00336628781728161	-0.00482621792817632	-0.00575060209251218	-0.00718208675884602	-0.00803020085505816	-0.00954525085581195	-0.00983574158867303	-0.0102136142883342
0.0744120120766658	0.0752666819621765	0.0748589901868389	0.0737815835855162	0.0702794828727768	0.0693556242836983	0.0660982135837473	0.065378303942196	0.0632386384142448	0.0617656036985548	0.0602576975263759	0.0589646091102978	0.0571634192900264	0.0557230155469164	0.053103519875934	0.0514044961126918	0.048760571791494	0.0473860389311329	0.0440974896752678	0.0422379107761946	0.0394744203007698	0.036893238003819	0.0348646600805234	0.0318708518356711	0.030225427904428	0.0261885880123867	0.0236417417825425	0.0204031672980159	0.0181024629017866	0.0158961338561694	0.0127496803138341	0.0101176153812547	0.00833880903992255	0.0072490438458551	0.00664192078409066	0.00552463710688516	0.00384835710488289	0.00128393906529191	-0.000962159493398402	-0.000975557967733377	-0.00141689441084616	-0.00173589489965177	-0.00337720408003612	-0.00551173187892535	-0.00673524512274023	-0.00650167790807988	-0.00663035330218698	-0.00832284993337557	-0.00873559485156377	-0.00920491515207482
0.0442787040752865	0.0434967642683834	0.0452117817762607	0.0446889295344034	0.0449301140341194	0.045305223930594	0.0447636810225589	0.0443641717335072	0.0434641482594578	0.0435899566128252	0.0409995660572461	0.040078832562664	0.0379438259268444	0.0382043217610937	0.0364247955479218	0.0345955973233939	0.0316162819779096	0.0301655837950032	0.0267950057503084	0.0253861859165575	0.0229657404437562	0.0216730203921994	0.0199616156369154	0.0185127048486335	0.0168723090515415	0.0148771256859327	0.0125980930713914	0.0102268690146034	0.00938223452217378	0.00817790292789025	0.00644911486333519	0.00430894872264213	0.00323671495031072	0.00311892263566971	0.00258506074677227	0.00257872146861677	0.00088174449309509	-0.000366817122516153	-0.00159363447046696	-0.00218615198980083	-0.00369242696204088	-0.00274506255069139	-0.00335804039612647	-0.0041453083953921	-0.00547499781697652	-0.00562950130933613	-0.0053775249437862	-0.00585332979459441	-0.00617985958771179	-0.00661082584907565
0.0311437774441397	0.0293149496624184	0.030114178609177	0.0293521372985855	0.0306900347924569	0.0323270779228135	0.0320550332650439	0.0310412765984426	0.0295569456632634	0.029651832456793	0.027419599755707	0.0263596889912578	0.0250644836337846	0.0269020698639214	0.0247788252375084	0.0231877416313126	0.020092159432589	0.0184458321169151	0.016187702318505	0.0159335466399094	0.0135227054083599	0.0136804353462618	0.0118421174673352	0.0104317950102287	0.0081242144916618	0.00707043794788633	0.00586712355879129	0.00526953456151207	0.00568689812237327	0.00425907844286969	0.00340132840000906	0.00133676852311855	0.000482547685782652	-4.92395201873525e-05	-1.15118069499888e-05	0.000483071552227731	-0.000590342893976125	-0.00160831060532119	-0.00292946146107359	-0.00299703720742898	-0.00408027293714496	-0.00250105285304616	-0.00262379663620313	-0.00316566299470546	-0.00453833583591741	-0.00471289244901401	-0.00429304113447824	-0.00431027233635832	-0.00466138274852975	-0.0048823241491413
0.0204296987803783	0.0183864727328959	0.0187212137157281	0.0176603647209314	0.0183689112222072	0.0201086116469589	0.0199375098367736	0.0195143151616021	0.0183660133073849	0.0190857537303297	0.0167056882091749	0.0151403472606142	0.0134480390606251	0.0148884953843531	0.0132273388103833	0.0125118924019494	0.0105609124325246	0.0103147440199501	0.00824581514863386	0.00797031772005409	0.00712954412748128	0.00717139328827444	0.00623029890199624	0.00457631449055734	0.00279618130262081	0.0028324862217496	0.00253561730061399	0.00272516206846282	0.0038055803591813	0.00192762320639302	0.00105645748561364	0.000186404917526876	-0.00068256955161245	-0.000482893812651437	-0.0015848144355307	-0.000770601721511102	-0.00176888543867849	-0.00168741219859828	-0.0030154343042639	-0.00303517443523643	-0.00427308446927069	-0.00226955404027326	-0.00234391224757591	-0.00190111814134582	-0.00384482046371523	-0.00434535503900095	-0.00468747000895775	-0.0038148659300222	-0.00404899141829517	-0.00366639246696715
[truncated: 188 more columns]
