# Supplementary material for: Performance Comparison of Centered and Tilted Blunt and Lighthouse Tip Cannulae for Drainage in Extracorporeal Life Support
Source: Cardiovasc Eng Technol. 2025 Feb 10;16(2):238–50. doi: 10.1007/s13239-024-00770-x (PMC11933157; doi:10.1007/s13239-024-00770-x)
Supplement: Supplementary file 2 — Supplementary file2 (ZIP 41,511 KB) [file 13239_2024_770_MOESM2_ESM.zip › avg_velocity/rc_1.32_mm/Lighthouse_90_Qc_1.3_Lmin_Qo_1.3_Lmin_rc_1.32_mm/V_ms.csv]

-0.00393718077818766	-0.00429362640270756	-0.00484934083792898	-0.00544447621159647	-0.00651282479122526	-0.00769721177435591	-0.00949809320018229	-0.00804443145173062	-0.00596260252507572	-0.00495547808248743	-0.00535247878882748	-0.00658969499886417	-0.00669275688922081	-0.00769835587040728	-0.00768207058853027	-0.00707674743728602	-0.00632633344012244	-0.00596856729622223	-0.0071165990657201	-0.00715100581761865	-0.00724388847446028	-0.00613357529683657	-0.00524126274614103	-0.00428958259065331	-0.00432077899217451	-0.00319399979112985	-0.00388148804362688	-0.00498821042920513	-0.00494067591117649	-0.00583077208607203	-0.00434529234406141	-0.0020445779951548	-0.000863741993360295	-0.0012555027190022	-0.00232136511521642	-0.00219618144822271	-0.00195789447076403	-0.000347684197228777	-0.00198798307695022	-0.00269522928748914	-0.00287389102205602	-0.00307538364420043	-0.00252456375557014	-0.00299556044717908	-0.00381784032574312	-0.00293033147747952	-0.00218587677864451	-0.00181433520564209	-0.00198256953633844	-0.00291226584405607
-0.00110953379754844	-0.0011788208271025	-0.000481523414424198	-0.00318751048386857	-0.00383302081425277	-0.00572189686229025	-0.0062861545972157	-0.00683823630521293	-0.00608733534271418	-0.00554731951252487	-0.00375080648073071	-0.00475199631040125	-0.00533428534085878	-0.00652796858645354	-0.00737953984096706	-0.00699860949871314	-0.00633450507314071	-0.00625889354434876	-0.00704367279698129	-0.00669664545336401	-0.00673191658720612	-0.0057857105658924	-0.00639936133701186	-0.00623542374568938	-0.00630534585304352	-0.00525485346186521	-0.00312305362024579	-0.00533350877801466	-0.00610781938435973	-0.00632349706563673	-0.00465119901206329	-0.00334933288879256	-0.00266988221991269	-0.00242210812412424	-0.00260090984275132	-0.00171970787448479	-0.00113650693862674	0.00205157830658443	0.00434065827589313	-0.000695161951452217	-0.00257188852842905	-0.00273867637256454	-0.00237311037779212	-0.00158880564387509	-0.00233171633838509	-0.000649621963815028	-0.000424524315915116	-0.000902596991630251	-0.000489548643789924	-0.00134988176434369
-0.00266197291268195	-0.00355112247481265	-0.00226263314243372	-0.00462034642820501	-0.00409608146037677	-0.00629353798280814	-0.00732120519014741	-0.00754862721540616	-0.00679609177389616	-0.00569144829709206	-0.00431064663553879	-0.00554071781621359	-0.00665789450791085	-0.00803927390968229	-0.00784447911608976	-0.00768620369757574	-0.00852057236127001	-0.00903523144831024	-0.00942278145249717	-0.0089908334553471	-0.00896309552837463	-0.00806591549498087	-0.00821473092833412	-0.00817639681763369	-0.00816274366098262	-0.00801730913595271	-0.00675842913408037	-0.00797507295225469	-0.00870555674771008	-0.00860639083404748	-0.00824503980966887	-0.00788853377632324	-0.00724015712105315	-0.00743787834816052	-0.00693036858560511	-0.00594898904058163	-0.00413059706824031	-0.00113404684923857	0.000362718974847634	-0.00319746530875652	-0.00516670724028833	-0.00536785082596456	-0.0046876362948729	-0.00309476721069362	-0.00333152286136754	-0.00350367178095731	-0.00359489568903395	-0.00305767415959927	-0.00179986041044821	-0.00247632980217364
0.000896699903307987	0.00108092941034711	0.000359970257817	-0.000845165563597028	-0.00110522962253164	-0.00312216078888581	-0.00275921225588201	-0.00353757579564454	-0.00326196660150037	-0.00359408972999903	-0.00309482708840199	-0.00327735953695063	-0.00354310689792749	-0.0050504404101412	-0.00621632555085837	-0.00736731102559252	-0.00781610805105016	-0.00781561870723294	-0.00854787495675067	-0.0085054682843828	-0.0090445412427208	-0.00850727350607655	-0.00938982319616862	-0.0107009409218618	-0.011321011608606	-0.00995914488102824	-0.00748516134748515	-0.0104649846951702	-0.0117582943100793	-0.0111615227947723	-0.0110672552147984	-0.0113507798355689	-0.0110250510366938	-0.010283951613997	-0.00885832695013901	-0.00791933174746257	-0.00711042824413326	-0.00540478380290755	-0.00185423320293015	-0.00301291172776472	-0.00552140731299434	-0.00640217870673318	-0.00540015142045958	-0.00346391568437034	-0.00313157844630283	-0.00406742169841854	-0.00414368670938141	-0.0037440925801059	-0.00289244720008375	-0.00288633212272677
-0.00821393642296037	-0.00836912801248698	-0.00878925303719526	-0.00869987857210488	-0.00945774070499365	-0.0093187753047657	-0.00968072464438685	-0.0094261348350865	-0.0101140293230813	-0.00967764783538531	-0.0104070755386253	-0.0111163455141021	-0.0116710068590757	-0.0123711576189028	-0.0130368105517517	-0.0140038591420154	-0.0153472659854504	-0.0155244899622546	-0.0162660042106951	-0.015240651289485	-0.0158620026849002	-0.0167710179526189	-0.0173825825871498	-0.0184582877886749	-0.0194055200441722	-0.0196429148830326	-0.0189896957306718	-0.0198332308563679	-0.020042471256792	-0.0204336378006699	-0.0203898364141369	-0.0200100918491004	-0.0189117572151184	-0.0180764792092422	-0.0172241628432685	-0.0154990416360005	-0.0133348931684038	-0.0132953868355244	-0.0119670180025965	-0.0106159410856595	-0.0115548268088854	-0.0112371693542174	-0.0104739313438646	-0.00861171837983243	-0.00811633252542864	-0.008171428953756	-0.0085577440177324	-0.00860533162440412	-0.00720396345946346	-0.00653319584342729
-0.00804890731620432	-0.00883860192137291	-0.00987596673115761	-0.0100187847642853	-0.0104358294699992	-0.0102131460737507	-0.010595146594376	-0.010080617700363	-0.011040438037485	-0.010833385378708	-0.011326678700023	-0.0122931035737794	-0.0127656201846961	-0.0138642162669674	-0.0143362025225705	-0.0160467018613224	-0.016965941877004	-0.0172771028427805	-0.0185948582883966	-0.0182565566255635	-0.0189977632877813	-0.0205320444243484	-0.0209545209134004	-0.0224796638295535	-0.0229165801986066	-0.0238348650574615	-0.0238538646953858	-0.0255483377527918	-0.0263308857814305	-0.0258140886468537	-0.0257566159071273	-0.0254739067362279	-0.0246431416113955	-0.0235575170312926	-0.0221025642520197	-0.0198589465193863	-0.018676733237931	-0.0169365442775842	-0.0147375461062178	-0.0123311314375966	-0.0132186891255645	-0.0132358512590968	-0.0128103185591597	-0.0116714533440318	-0.0101601458270575	-0.00968732532464753	-0.00923951151286786	-0.0096860125411069	-0.00918190564742273	-0.00846432784196509
-0.00818836215261775	-0.00879307077799421	-0.00963591750632652	-0.0100104389940519	-0.0112491082257021	-0.0109540690962107	-0.012119786473121	-0.0109110139064646	-0.0124981020322851	-0.0125610210340706	-0.0121424230641161	-0.0122047552274122	-0.012877979953961	-0.0142570051203416	-0.0159397557481297	-0.017117844810982	-0.0183652023373733	-0.0189491522641573	-0.0195427107735001	-0.0214211147807175	-0.0218950607207954	-0.0236581751768845	-0.0250693882254213	-0.0262954725159667	-0.0275142553746362	-0.0295067001375361	-0.0298935822039233	-0.0310164602325607	-0.0323068408045522	-0.0330459813971806	-0.0336111603666982	-0.0337161128269978	-0.031816032927706	-0.0309271782742577	-0.0283056155638193	-0.0262086078805591	-0.0242978600966968	-0.0217831962300068	-0.0192544353542043	-0.0167734479761465	-0.0159498821470142	-0.0162257705010567	-0.0152337233254754	-0.0145633393147194	-0.0131091219482419	-0.0123727292644222	-0.0125481539080077	-0.0119159760779466	-0.0105073273563511	-0.0102187714378175
-0.00882661434873623	-0.00892685741457185	-0.00994363186687243	-0.0109381603303518	-0.0107190510767745	-0.011510646435484	-0.0125017629780051	-0.0122881738348908	-0.0136749837499372	-0.0130977206598851	-0.0136773741936761	-0.0144889767661097	-0.0149495439293788	-0.0160213878384821	-0.0166982405121988	-0.018316813644091	-0.0195547025719835	-0.0211185974727325	-0.0230084159769642	-0.0248318380000974	-0.0257956215810807	-0.025760123867958	-0.0283468040377191	-0.0307344275435227	-0.0322758738688189	-0.0337539611731501	-0.0355310613115366	-0.0381170165522969	-0.0407810586750885	-0.041691840300566	-0.0431280319366977	-0.0430088391117848	-0.0406304418764152	-0.038904736624797	-0.0361131236472531	-0.0338985891387516	-0.0308400535529922	-0.0285895720060886	-0.0251393737897529	-0.0204196602005933	-0.0178842474263437	-0.0179319350216299	-0.0174785780304205	-0.016492393951651	-0.0157406048685722	-0.0145105634766532	-0.0143181489893859	-0.0135817205590592	-0.0125214535534195	-0.0117351060267082
-0.00924369463931261	-0.00978998592120701	-0.0103657404994284	-0.0109192613968959	-0.0110207064736662	-0.0121128794074247	-0.0129983591564848	-0.0136904229387812	-0.0138319516268079	-0.0141327195035132	-0.0150085667928257	-0.0152073950532301	-0.0168150595889312	-0.0167308549970486	-0.0177908858402034	-0.0195427945745814	-0.0201701445941012	-0.0224583178999067	-0.0242755329854732	-0.0268393841612056	-0.0275189623906181	-0.0294842107815076	-0.032713348257472	-0.0359277675017591	-0.0383174848799909	-0.0384255443075207	-0.0406091591497334	-0.0449612284126478	-0.048770053113717	-0.0496047347440836	-0.0526931482671772	-0.0535393686067421	-0.0536171392661205	-0.0506447283076537	-0.0460566473509223	-0.0428651126832495	-0.0385248730663816	-0.0359221795006434	-0.0327047152913037	-0.025056711516475	-0.023680409919873	-0.0215098604952319	-0.0197139368882376	-0.0177535929042483	-0.0170136522872443	-0.0158701750799564	-0.0152014037954922	-0.014719724763684	-0.0141805400397816	-0.0121949890877364
-0.00996877126756443	-0.0104609961885966	-0.0110939766986203	-0.0114336791026459	-0.0120019520385648	-0.0122476025424454	-0.012999817165983	-0.0145377577934704	-0.0137648307940102	-0.0146460983899077	-0.0151856876866796	-0.0157415388268889	-0.0172711383256466	-0.0175276889971168	-0.018277642284616	-0.0195824572406986	-0.020921652716101	-0.0233127890782517	-0.0256728919533557	-0.0273687891442096	-0.0295210886146143	-0.0321336451681229	-0.035335824420479	-0.0391551068914759	-0.0421629712494047	-0.0443929225243611	-0.0476733330302995	-0.053817917927992	-0.0576660868095038	-0.0598373150021203	-0.0628619713740636	-0.0646804080295387	-0.0635177258266481	-0.0606734439041778	-0.0571689185714526	-0.0536726073380417	-0.0488048129662861	-0.0441514482654917	-0.0397383184958651	-0.0302397591362926	-0.0278349681857832	-0.0259817875881676	-0.0229114907550395	-0.0198713493103316	-0.0186562184607553	-0.017925114597338	-0.016986596222583	-0.0155811968538521	-0.0144161682668706	-0.0120600390039622
-0.0105030726907083	-0.010434990027479	-0.0113096259997571	-0.0116096700327884	-0.0121561797424666	-0.0126252098912593	-0.0130264774096651	-0.0141978495006489	-0.0139686555986293	-0.0152237976196736	-0.0154973918700464	-0.0156739418358394	-0.0168683546519387	-0.0175808190673644	-0.0190670802677355	-0.0194945060777421	-0.0209528308979878	-0.0237438957624248	-0.025840928985502	-0.027807378486736	-0.0302701278029674	-0.0339988615315018	-0.0382250048331938	-0.0427987227602956	-0.0466075042330308	-0.0508649741292712	-0.0557180428798906	-0.0631780364927276	-0.0676485034286036	-0.0721855723418092	-0.0745806938390928	-0.0784321621370528	-0.0790749878077772	-0.0762116900367578	-0.0725602620320904	-0.0668660824986563	-0.0608808976258314	-0.0557731743850551	-0.0487399337489085	-0.0369750741817867	-0.0324528802260614	-0.0301240706698491	-0.0261606797352968	-0.0222981930614985	-0.0195840200650515	-0.0180031476055959	-0.0177946299404269	-0.016299309979416	-0.0144254236563907	-0.012458162353831
-0.00989338373174246	-0.0110402900404804	-0.0121060775722401	-0.0124874992673204	-0.0135060653631842	-0.0135647427463399	-0.0134705074490642	-0.0139021712522472	-0.0135371486598015	-0.0141513938205135	-0.0145497328963953	-0.0158684197371096	-0.0161401834799843	-0.0176596671329283	-0.0186817509344715	-0.0196285640460101	-0.0212515717537749	-0.0234768377885609	-0.0257406481410582	-0.0277447793792405	-0.0321658765095338	-0.0360113901044848	-0.0408967721502314	-0.0455174751198237	-0.0510478723329386	-0.0568585606782037	-0.064148051142479	-0.0744705789412283	-0.0829097379632186	-0.0885853178362783	-0.0918221482006989	-0.0942044512499796	-0.0946816830745589	-0.0931713284513897	-0.0887163954972585	-0.0829005583849274	-0.0764770206091659	-0.0706071349861342	-0.0646153474471313	-0.0477258618526131	-0.0389563138233689	-0.0350643381286903	-0.0303240443656445	-0.0256548002028138	-0.0220949347974491	-0.0191918640264556	-0.0180422504047484	-0.0170363664675568	-0.0147135777269177	-0.0128257986671318
-0.0102701905943394	-0.0111696099108555	-0.01149311346658	-0.0119632249472084	-0.0121516653604389	-0.013357948302964	-0.0133793423333692	-0.0140043120003798	-0.014104515648071	-0.0144151000744164	-0.0155833775986055	-0.016211660444931	-0.0168469745460449	-0.0181827959945575	-0.0184538436065059	-0.0191857720642495	-0.0207139911659185	-0.0229552095181862	-0.0255090408417933	-0.0276090633318772	-0.031836782805132	-0.0352804515571161	-0.0411503181522916	-0.0467895210820914	-0.0531802676725693	-0.05931840856962	-0.0694543806827908	-0.0849127628839579	-0.0954393954785387	-0.103843067548306	-0.109167168921777	-0.112743389855062	-0.11267783390181	-0.11130265688847	-0.107478246179247	-0.0998529304214285	-0.0917106806162162	-0.0829763427115951	-0.0746294242255685	-0.0547855139847849	-0.0426534737568658	-0.0381527478877781	-0.0329934504273054	-0.0281425817033085	-0.0234344644842179	-0.0207158769327133	-0.0175830570804234	-0.0165477846420832	-0.0150259123927649	-0.0137030171628935
-0.00964888930869178	-0.0100009342564813	-0.0108451271594712	-0.0113296203742966	-0.0113227781280092	-0.0115552732245654	-0.0123573957217471	-0.013114045983392	-0.014000212975213	-0.014475646736637	-0.0142726045218893	-0.0150529186709475	-0.0156905952744093	-0.017352110976077	-0.0176854935916447	-0.0185792965961809	-0.0196460889788777	-0.0222904895276034	-0.0246462712319354	-0.0270179728555907	-0.0311064091357048	-0.0343516565093599	-0.0400833986709035	-0.0473075104365701	-0.0546790746037296	-0.0623748883848481	-0.0740578360782336	-0.0973076605247916	-0.111671705050243	-0.123042732695697	-0.131090010405314	-0.136585616660857	-0.137617471659237	-0.135565603916788	-0.131119385374516	-0.120603180738015	-0.109749546348636	-0.0978917340171822	-0.0876448740687559	-0.0638758229259344	-0.0479220100486776	-0.0415995440434646	-0.0348990402996464	-0.028239179110367	-0.0231081087128555	-0.0190155615151642	-0.0154785694405811	-0.0137736845433522	-0.0123490002343112	-0.0119859432379074
-0.00866805501335974	-0.0087468895931614	-0.00808947976325265	-0.00789487825019197	-0.00847415639947574	-0.00984932219007546	-0.0104887263335453	-0.0115925722106397	-0.0127642143401586	-0.0128972357059089	-0.0132482862865561	-0.0131008411128777	-0.0139098673735914	-0.014882543729496	-0.0153004374147502	-0.0165197011655434	-0.0174792169415024	-0.019685910818556	-0.0228907282462574	-0.0251852687254254	-0.0274667084792641	-0.0316516660550111	-0.0376780846159869	-0.0462585054972648	-0.0545243021812536	-0.0636567875900371	-0.0775618454419977	-0.108766583819892	-0.12923845902172	-0.147507523091439	-0.157866482423076	-0.165004530986326	-0.166604810750912	-0.164640469277538	-0.157667384678346	-0.145468177595156	-0.131703078863988	-0.116975998840839	-0.102941709491812	-0.0728644995368089	-0.0527602026179376	-0.0455697688649792	-0.0372342621972881	-0.0282846001046253	-0.0222307811533001	-0.0184475096395239	-0.0152665335155232	-0.0139473163887715	-0.0120029229903596	-0.0102939047069805
-0.00722571343086242	-0.00756945502853049	-0.00803047105523774	-0.00828706333859776	-0.0081215312637098	-0.00873241364336458	-0.00846268338718447	-0.00886491529924032	-0.00968512714538983	-0.0106082721898525	-0.0107130731200625	-0.00991712476972408	-0.0107256297733953	-0.0119356005407968	-0.0129965743712631	-0.0133060011003344	-0.0144886507986083	-0.0164850506538726	-0.0192839158541151	-0.0210488247017224	-0.0234165846956834	-0.0275758311806396	-0.0333751659919255	-0.0420502371578671	-0.0515867541352141	-0.0615970129881156	-0.0815198450043148	-0.126271836803636	-0.157510532608149	-0.183213629112918	-0.197215252158516	-0.203198859589714	-0.203895607642315	-0.199206058609122	-0.19110059177484	-0.178147339144956	-0.16083037264278	-0.142946877786631	-0.124308027509849	-0.0880077272546491	-0.0593950028040646	-0.049375492879858	-0.0381897150178761	-0.0268510015450483	-0.0200885519449851	-0.015985217984805	-0.0141442063941317	-0.0124017053875855	-0.010141231329554	-0.0086064416827609
-0.00525012469316396	-0.00525532791130454	-0.00486708599976093	-0.00512188592370394	-0.00594059170578101	-0.00587269373283766	-0.00605666640999923	-0.00665736757022195	-0.00722677319471518	-0.0084607608809243	-0.00873549142223256	-0.00836670715650665	-0.00868231415181685	-0.00907879027585799	-0.00872293160528772	-0.0100161142831498	-0.010837506133502	-0.0119790295909743	-0.0132403140534652	-0.0148542132833877	-0.016427476078167	-0.020664032443561	-0.0258619958014345	-0.0325525111906954	-0.0432322968771317	-0.0539763680841148	-0.0796909745715611	-0.146679564875626	-0.195601813268784	-0.229365700932867	-0.245099176821058	-0.250162722759677	-0.248334238264501	-0.238366530455519	-0.226309286791454	-0.211101949283634	-0.192509807106281	-0.174210575709547	-0.152974318193486	-0.106059143521006	-0.0664866076950503	-0.0508816951582969	-0.0358221273368576	-0.0237444746572459	-0.017513087703625	-0.0153607578902552	-0.0114353260051848	-0.00943298176906184	-0.00706628777380942	-0.00661940357903932
-0.00625920928206821	-0.00618345204238545	-0.00668291533088109	-0.00593383081281661	-0.00626710799004398	-0.00639853452584787	-0.0061675997597023	-0.00719735781441014	-0.00723311886937097	-0.00700942528791995	-0.00715927261301109	-0.00701092941225951	-0.00862702827623939	-0.00927552401725655	-0.00975841161814418	-0.00946003159886729	-0.00978042915722799	-0.0105965736605154	-0.0118566414947984	-0.0118911076394721	-0.0129959470293027	-0.0161173320404744	-0.0187223036378097	-0.0231010202128534	-0.0323614874919432	-0.041603073549186	-0.070071124404261	-0.158017730096795	-0.242494735417391	-0.294374420746605	-0.309216212788493	-0.306483204431027	-0.297865191063608	-0.284192053154296	-0.26633030134193	-0.24846591992137	-0.228837767398939	-0.210344788156373	-0.188065175288643	-0.124313552192539	-0.0626365153374117	-0.0427404217084215	-0.0270254687687855	-0.0164554540932745	-0.0114737299000868	-0.00970056589548469	-0.0076756164966586	-0.00704423857551302	-0.00708034487984441	-0.00758306440263815
-0.00368126730898702	-0.00435731448551004	-0.00358289121301027	-0.00211726754719923	-0.00234840014301221	-0.00338580998231148	-0.00388721614426312	-0.00448414168360204	-0.00455211419771107	-0.0048165084102286	-0.00549927440598494	-0.00537162889460658	-0.00578909860966191	-0.00741582032869771	-0.0073304216233644	-0.00787614195410588	-0.00781460986136973	-0.00767547921436927	-0.00924376530101242	-0.00839773634843035	-0.0102140128110843	-0.0114131361993426	-0.0122837084773038	-0.0163109940993084	-0.0230537010975489	-0.0312292482428804	-0.0560317218268465	-0.142482903136079	-0.262983057430048	-0.33568809884237	-0.35783656428801	-0.35399205492051	-0.341271281176559	-0.322157718534268	-0.301015766007315	-0.278774069491851	-0.256702830772145	-0.23336895254794	-0.201831901386468	-0.125404234949562	-0.0565432654949629	-0.0361736340318493	-0.0212591837507491	-0.0128212602462709	-0.00849425353367674	-0.00657222721884208	-0.00395285679918629	-0.00470788844606437	-0.0067724655034466	-0.00769333501025474
-0.00264665509569884	-0.00419588850195883	-0.00294837815232272	-0.00155748133544041	-0.00223623725664035	-0.00215604209273646	-0.00384925806464755	-0.00438978443716403	-0.00450190104705013	-0.00338596818600606	-0.00220980458519738	-0.00380206925783062	-0.00309721192077066	-0.00623576453829259	-0.0070826741527197	-0.00689121509938359	-0.00684340825670596	-0.00743742643657054	-0.00766339483982227	-0.0079177092070457	-0.0065832093401482	-0.00667884711052074	-0.00764242380974948	-0.00944524750863833	-0.0133622385765614	-0.0189172354827709	-0.0302910363921133	-0.0738060637079306	-0.191317198218721	-0.331611053828659	-0.382482305788116	-0.373639841004062	-0.354667495838122	-0.332207612643012	-0.310846407553166	-0.289372426852261	-0.264955915624166	-0.234297611883667	-0.183226863726005	-0.0973240085939764	-0.0317692267563027	-0.0153906687799571	-0.00927384561714954	-0.00664738323368288	-0.00352212755471355	-0.00142900106922986	-0.00249914237774859	-0.00531108816704514	-0.0104361197140857	-0.0112020754288342
0.0157393254299645	0.0148652476620228	0.013969346743948	0.0131598419926847	0.0118286844703725	0.00855800927621137	0.00971066594633019	0.00974013940316305	0.00850981959029152	0.00804910872514083	0.00784536527384475	0.00858823364061104	0.00715538744340054	0.00662746002886849	0.00628267189909732	0.00475593087392549	0.00475589732116412	0.00185272850128916	-6.02588428001229e-05	-0.000550446536224231	0.000528656500103324	0.000760020224332467	0.000461690384099267	-0.000174920266837992	-0.00294608291714207	-0.00459655782058236	-0.0024679566678506	-0.00206194386992158	-0.0159016889280094	-0.0970635762167045	-0.2355528705427	-0.292371314634187	-0.303412311199298	-0.296234287049442	-0.287320415754312	-0.261348034392992	-0.219744964376891	-0.148893269039879	-0.0711298782565661	-0.0141257725347393	-0.0017674113571074	-0.00577043382968182	-0.00470652345137887	0.0030212289562135	0.00700327217794221	0.00812856836078908	0.00857578902994735	0.00169666659515985	-0.00419125648898379	-0.00301965855766531
-0.0205343334939493	-0.0335923509842461	-0.0447745802433739	-0.0383819295279146	-0.0410373045544749	-0.0373309582305295	-0.0396799734305269	-0.0387289536155516	-0.0341614296251873	-0.0239855769030487	-0.0164549424194364	-0.0149807108192489	-0.0228747858121768	-0.026658698292228	-0.025891204669458	-0.0176447000843178	-0.008280621393149	0.00279850817392198	0.00793308124418277	0.0127118365630014	0.0100307150917083	0.00742383154118375	-0.00125203468434112	0.00222815311943273	0.00625679773218756	0.00429603575884263	0.00080203657163108	0.000343904973983816	0.00582726812016752	-0.020897518166346	-0.0231382491607136	-0.034275228376094	-0.044065509044339	-0.0605207367892536	-0.0774320502215931	-0.0741280669033211	-0.0532402438454782	-0.0176150164666582	-0.0056704321913206	0.00223168059305305	-0.00612924096359104	-0.00626191262320339	-0.00644265310490001	-0.00151016623815412	-0.00346379669099154	-0.0031855906562872	-0.00139540177735005	0.00708049488585811	0.0128854308145491	0.012183851233586
0.00777312460833059	0.000444373095024129	-0.00376450014085284	-0.00192915370186366	-0.00443148225260408	0.000486973348120591	-0.00394797947927102	-0.0053050958701646	-0.000432958759654168	0.00231537826806176	0.00292360884805651	0.000328883566666979	-0.00352581757333551	-0.00164389694576542	-0.00447499030071459	-0.00648929238999458	-0.0100108685294369	-0.0081370072151113	-0.00783877195995081	-0.0073516395306374	-0.00151765841043538	0.000949683015693618	0.00125391735679995	-0.00473981072336069	-0.00300888440344042	-0.00352116036692436	-0.00187634680497843	-0.00454978564068962	-0.00819237428236738	-0.0228870963041632	-0.0255115260322493	-0.0335654268214245	-0.0410765530876103	-0.0511802234054991	-0.0635334111768384	-0.0723337837099972	-0.0677127433423343	-0.0552588405265706	-0.0399266257371928	-0.0279809019149394	-0.01572475921331	-0.0125032017980025	-0.0086212399515139	-0.00439400982207632	-0.00537800283394228	-0.00524945610878661	-0.00390293234544399	0.000396049013322277	0.0039812652040849	0.00386327561398588
-0.0234967391713798	-0.024974098313822	-0.0254449606789251	-0.0250114105778301	-0.0249651822390133	-0.0239491055132682	-0.0216357109454224	-0.0170728691008927	-0.0145246810607901	-0.0137421574404575	-0.0131300095005223	-0.0145708631923974	-0.0161336730434892	-0.0195972145441393	-0.0270754634454785	-0.0341272968143819	-0.038302247723569	-0.0421747693978833	-0.0367921567655264	-0.0340104444389008	-0.0226031040922948	-0.0132009653007948	-0.00600684282236961	-0.00383297915617876	-0.00117208124810835	-0.000811332418438131	-0.0144159951457061	-0.033104754566196	-0.0741154695155966	-0.153116141697828	-0.193872784400241	-0.189801139118091	-0.186260533297956	-0.196509114597719	-0.202183942731897	-0.197914733341007	-0.197818192694229	-0.172573779525668	-0.11573701253213	-0.066737632205938	-0.0331845668175816	-0.0312227926731169	-0.0249030643931146	-0.0226044058609234	-0.0188501214621305	-0.015295241447516	-0.010391986748681	-0.00696519217225638	-0.00469963338143778	-0.00671915991046034
-0.0444407450465467	-0.0498904122836767	-0.0517306546547804	-0.0479094151087114	-0.0456426267119477	-0.0449904109095403	-0.0429480819654486	-0.0394879881091716	-0.0361496218469138	-0.0387544758825779	-0.0344410727941688	-0.0395116180050745	-0.042945016078991	-0.0511262178691197	-0.0616565546839388	-0.0736673026493307	-0.0749608609195285	-0.0790095064880594	-0.0697478202253717	-0.0578497980614683	-0.0379393051021322	-0.0213322024569991	-0.0106712044464797	-0.00590145489202591	-0.00232291154420761	-0.00178189852964478	-0.0272253985203928	-0.0939282275761518	-0.287758964500999	-0.46116916081742	-0.479163552699463	-0.430746558667481	-0.399410321521823	-0.368643674275287	-0.335306719567401	-0.307071439458788	-0.2831075582608	-0.241673781623395	-0.172909580849654	-0.0968779198051704	-0.0562568566991452	-0.0548047413104085	-0.0458540270049962	-0.043485802860654	-0.0401827531774099	-0.0358138356020417	-0.0288641784044889	-0.0250236805894375	-0.0226736445126144	-0.0240318454682318
-0.0702489775242062	-0.0735902997316298	-0.0733815900790844	-0.0710904922102207	-0.0697029864390756	-0.0697307660010301	-0.0666117176983765	-0.0665596818453334	-0.0696010702381224	-0.0737585075064588	-0.0727915743303047	-0.0753920722338198	-0.0801871286987597	-0.0941825003545771	-0.107566619118657	-0.120632439323241	-0.121811387087391	-0.115312024112018	-0.0965292852311712	-0.0732138849029145	-0.0488551912944433	-0.0305388341341699	-0.0169008020888354	-0.0058799109710673	0.000656180016135242	-0.00334324351289697	-0.0581825095987162	-0.298945532827244	-0.515990936885566	-0.563609621981503	-0.52442200786779	-0.470702289173697	-0.422506323668662	-0.384641678610133	-0.348731230683563	-0.318951044320305	-0.288531999340373	-0.244106100686431	-0.191714071410712	-0.118090376266989	-0.0821871964504539	-0.0804222753178713	-0.074722095058955	-0.0692476913775584	-0.064031303743497	-0.0596003439487223	-0.0551966883427805	-0.0511837408109818	-0.0471529192405713	-0.0436288494589794
-0.0651778090355424	-0.0716219145154783	-0.0718799960749839	-0.0721394698778045	-0.0709059639612175	-0.0715466617680033	-0.0720081304221543	-0.0745087636694008	-0.0787224497290727	-0.0833573916315708	-0.0946827636443566	-0.101378071698045	-0.108297857793513	-0.122245396258614	-0.136156389000597	-0.146069953275057	-0.145925052084216	-0.128413682776144	-0.0984829475279574	-0.0722947802990655	-0.0479179061049023	-0.0355991985874848	-0.0229329942879874	-0.0109370738951712	-0.0113563779279143	-0.0342688069363933	-0.183720941068899	-0.450976243456422	-0.540752426198707	-0.527559571406251	-0.485327961967958	-0.443166962433991	-0.40089940586493	-0.368053859589063	-0.33785773423714	-0.310635077991095	-0.278239007208463	-0.237203417678101	-0.193938310957302	-0.137197087703273	-0.107050079760732	-0.100611235898753	-0.0932342723233221	-0.0862879672613877	-0.0835079847608838	-0.0804618378337296	-0.0754616309183532	-0.0713520578764605	-0.0670426807961283	-0.0626217803178076
-0.0288726832328232	-0.0331160881255444	-0.0343751310418914	-0.0320512697905831	-0.0359208971293441	-0.0400707531593285	-0.0424736661481591	-0.0460832670449493	-0.0534157885677691	-0.0651131537187665	-0.0825713422464301	-0.0937526982331718	-0.0974151324210702	-0.106642700190029	-0.119722427610095	-0.13244245123161	-0.126917929469558	-0.106427922082993	-0.0799333358887757	-0.0592390486223895	-0.0454048157310965	-0.0365148999298975	-0.0208068890404269	-0.0178270895699306	-0.0470493941235159	-0.137630320750402	-0.316325446018585	-0.45337567718785	-0.485369620965648	-0.459672012196276	-0.420597077284276	-0.384862378744915	-0.35477969805027	-0.336640574888754	-0.312772571018157	-0.286262200270264	-0.252728056399397	-0.215396734538219	-0.180322212026484	-0.138417999811405	-0.103858485469363	-0.0975462108440884	-0.0878583879317586	-0.0833795619477154	-0.0810128951780001	-0.07924614443851	-0.0750150051237207	-0.0722891399020686	-0.0685385587998313	-0.0667240561767631
0.0170709011032768	0.0263536371630497	0.0228094696930474	0.0253758289434662	0.0231509729543677	0.0189092729483447	0.00843756541592299	-0.00251831128046352	-0.0154359887695504	-0.0226005340847069	-0.0341026882539368	-0.0430935876140195	-0.0526778345836724	-0.068528563309828	-0.0800354432226991	-0.0914491869741078	-0.0869831805464863	-0.0801873055608379	-0.0674007199574393	-0.0558270305158144	-0.0416410026020839	-0.036453390097906	-0.0363381952473108	-0.0638745057318104	-0.157354395675921	-0.263880657369438	-0.355620159553668	-0.40580252579851	-0.412670795958638	-0.390718196501012	-0.355408165355961	-0.331379100356341	-0.311691396924355	-0.304374390378516	-0.283164128793791	-0.255163534063507	-0.222427202787974	-0.19167398583663	-0.163455575862466	-0.128325782831374	-0.0928276931695599	-0.0822922631240763	-0.0696913782458724	-0.0630150446366716	-0.063193311981967	-0.0617707945855361	-0.0597376228204386	-0.0590067118680803	-0.0573598950931288	-0.0591498216462784
0.0701742754761485	0.0742267499851271	0.074136140972391	0.0761950717904853	0.0778797169138663	0.0745528078458397	0.0618550633502499	0.0495074007465347	0.0367513482945455	0.0390471748166501	0.0396774476211395	0.0387059415476809	0.0282456135047125	0.00927639056985364	-0.00866226765850073	-0.0242446447012921	-0.0335801376174589	-0.0412371667618104	-0.0412937732722285	-0.0400717149204838	-0.0426261936761424	-0.0575006849969194	-0.0976164871605319	-0.171162907800851	-0.258368821645525	-0.305542331820882	-0.336562017367474	-0.343929125783343	-0.339712134672761	-0.326584596391999	-0.303402560669854	-0.2878933718983	-0.275067611771814	-0.264746468942381	-0.239749213727296	-0.209944036884033	-0.181658472570494	-0.155520600284335	-0.132205166334041	-0.0991583249193161	-0.0663760746000016	-0.0568663805729828	-0.0459549722541546	-0.0375752538309544	-0.0323078472719335	-0.0285596014695988	-0.02686763683326	-0.027216076417915	-0.0301844803730692	-0.036618232528459
0.105843424666588	0.102811878224704	0.102407957405654	0.102548470943686	0.103723848213709	0.101754275442252	0.0889010298542719	0.0812990295246997	0.0778900274488274	0.0819693089053374	0.0804273281374332	0.0743125052318476	0.0701228493227327	0.0600590709058287	0.0546341180831411	0.0320097819974174	0.012960891390553	-0.00586886022016254	-0.0208826771311001	-0.0372131237497893	-0.0617214878212734	-0.103651315479836	-0.159353224353926	-0.212178479933892	-0.259052888209123	-0.27807017204549	-0.286166369150084	-0.285489705808157	-0.284581101255795	-0.276079942342142	-0.261730374667078	-0.248720573972777	-0.234064862058611	-0.215914249235429	-0.188981290209829	-0.16370525849382	-0.137992834944872	-0.114873682062349	-0.095591326030619	-0.0689496207225928	-0.0433462229345583	-0.0333945952806951	-0.0219242323413281	-0.0103554181644252	-0.00406591828993281	0.000853224599736786	0.00410894987959492	0.00441644047809141	-0.000621233741375781	-0.00413142348683932
0.107987518743384	0.109465304095955	0.109958993446078	0.110797027096602	0.109691367800133	0.106782012848637	0.097184415436131	0.0911367963331103	0.0918509694454239	0.0934571289331033	0.086745731094907	0.0820985978323537	0.0772659593419752	0.0685079024753804	0.0612307498440892	0.0520608212855085	0.0332488290844251	0.01061596094483	-0.0141581542978208	-0.0401968008157008	-0.0752418766342985	-0.116485347551243	-0.157296758197448	-0.187548479389652	-0.211535947647774	-0.219342000908413	-0.226117592199118	-0.227889999569323	-0.230318791228015	-0.224875916889443	-0.214290798137045	-0.201317769398762	-0.182283475143688	-0.157796251066871	-0.135857507237067	-0.114558712869702	-0.0954812134650523	-0.0763358488550914	-0.0603952856931273	-0.0390019298762477	-0.0160008223511452	-0.0075162849628371	0.00236116254658858	0.0115036540677226	0.0177838963820413	0.0232273104051189	0.0285544806670159	0.0294507043658882	0.0268812886274796	0.0236950172865763
0.103995037472346	0.103864349028016	0.102923616263378	0.106203857619986	0.103589736856601	0.0997639432332555	0.0909387395091129	0.0886000447274777	0.089133147280207	0.0866741844150348	0.0810801647698406	0.0751809228821741	0.0677242922120387	0.059784809064037	0.0524549846013122	0.045333988530499	0.0317599731910553	0.00791787740960171	-0.0165941427582702	-0.0380346223778212	-0.0641780740286659	-0.0895209266116293	-0.113587809106411	-0.133354550582329	-0.149344054106859	-0.156639775732271	-0.164720250100631	-0.168701868844136	-0.170226750773841	-0.16459743706439	-0.155245317219337	-0.142750940929089	-0.126344291509443	-0.106743694094155	-0.0903735554824346	-0.0753765825657356	-0.0588343064419017	-0.0441304784131139	-0.0339287710599473	-0.0185816822598637	0.0003231930599024	0.00829674579265261	0.0155665892331363	0.0213793595584194	0.0273231195177546	0.0312831947328655	0.0351903756476489	0.0358335167789881	0.034162619420423	0.0310333763432989
0.0846931723918757	0.0889077341024161	0.0866165726380226	0.0909007613855904	0.0867474538086747	0.0818716458921354	0.0758959907886728	0.0749785156297662	0.0731609100113019	0.0706962462248465	0.0673276570760809	0.0609998101593352	0.0538304728494204	0.0470013072203495	0.0392126992711586	0.0348699882267019	0.026875889681049	0.010248734792677	-0.00852363298273838	-0.0218946005653404	-0.0371567251602683	-0.0549286937781051	-0.0695105080560816	-0.0837497889590886	-0.0957155034842442	-0.100099408867984	-0.104474581435493	-0.10707737256518	-0.105566869690993	-0.102029751926334	-0.0955430320378697	-0.0869804018097793	-0.074213048519889	-0.0635482511267574	-0.0524642414918162	-0.0426497306265086	-0.0314131603495719	-0.0217109684267694	-0.0145792608273948	-0.00521352601995566	0.00625979281839313	0.0115462608789637	0.0166834783363337	0.0213752708554029	0.0264581535529116	0.0291333170190314	0.0321777160620737	0.0319093746315837	0.0310037379629824	0.0277296479844479
0.0638565580988073	0.0649731250677849	0.0650462178302675	0.06477473043006	0.0631411976852003	0.0606490328962953	0.0581150416229992	0.0581004038671467	0.0552344207898898	0.0523309641505945	0.0499734182822493	0.0440271696917412	0.0391971827008258	0.0342155556097452	0.0315860511477335	0.0275074679719884	0.0248751755595381	0.0180883451098212	0.00702178221803653	-0.00170555710705945	-0.0101232877376611	-0.0199261386835535	-0.0274686985528882	-0.0361529664545207	-0.0422434764241974	-0.0458976258741738	-0.046815830626677	-0.0474041079590889	-0.0483417303157799	-0.0478413639199582	-0.0433539756314464	-0.0375521073673018	-0.0322103153985329	-0.0277579006334102	-0.0232662812100635	-0.0184117412643804	-0.0138013531710563	-0.00799818514729208	-0.00497977388408873	-0.000121047024863241	0.00439774787218051	0.00822853228981833	0.0117989470482159	0.0136070969073662	0.0164557983727786	0.0169512146394238	0.0184099542854131	0.0168189943140999	0.0173624392919233	0.0159717005401833
0.0382188031837085	0.0382653316269209	0.0377300463435214	0.0355160111776986	0.0349939369073009	0.0344856329395685	0.03515939474122	0.0336222828877216	0.0334177377725135	0.0301448045675706	0.0298581128940329	0.0274997617363224	0.0262676505569924	0.0259159368416938	0.0242733672043739	0.0250064196449858	0.0247040120242799	0.0245573166266574	0.0206320476560617	0.020086179905617	0.0180616658151907	0.0170304088549485	0.0148285062106152	0.0126682838548492	0.0122509029056678	0.0112400208309095	0.00962407566767271	0.0070877605943191	0.00689886792311765	0.00701533988002278	0.0074612527304331	0.00486330626849066	0.00406645120846493	0.00171931302337203	0.00219619629641649	-0.000258551021060402	-0.000200707445962386	0.000256223918838652	0.00118395624695855	0.000240033129666098	1.44112458481602e-05	0.00107830472076409	0.00184751006548185	0.00081173461282559	0.000498306122338998	-0.000285842439984622	0.000571357180563358	-0.00160725469784223	-0.000566383890051869	-0.00200293874117577
0.00989452156984591	0.00797467676180251	0.00782261232196551	0.00573956692874707	0.00991303955360844	0.00837864076300197	0.00936566677823401	0.00525821213253601	0.00638465465136389	0.00734871009515489	0.00949421622825257	0.0122599704412899	0.0132896873228569	0.0161935058378052	0.0174204026917143	0.0228423006659481	0.025108549262746	0.0324800225395622	0.03634724042982	0.0438758649113614	0.0483313000715862	0.0564074665009244	0.0616103528778977	0.0649183460398052	0.067025527299026	0.0673510272555986	0.0673412924749387	0.0650298582843293	0.0627952350702284	0.0592661204127428	0.0540994358719482	0.0471978165531212	0.0391656581149655	0.0312328902992963	0.026055883192578	0.0191458999762513	0.013315231896812	0.00810377083802701	0.00462719310816769	0.000865795408501593	-0.00436897230354758	-0.00766262917642989	-0.00991955160654761	-0.0124562113519703	-0.0152467732020913	-0.0165916304808293	-0.0186510198148424	-0.0197175814385959	-0.0193355749140354	-0.0195007432428137
-0.016269905221458	-0.0208630824108217	-0.0249360850672781	-0.0253570866434448	-0.018344635857078	-0.0200095899662954	-0.0199524100569661	-0.0219266232700003	-0.0205859297665619	-0.0180731833720633	-0.0138088250223259	-0.00600277845838306	-0.000197239365117196	0.00803768801636269	0.0121454426971802	0.0204418212799143	0.0244961913005365	0.038027609227207	0.0512743453438584	0.0659345839481205	0.0802151406361017	0.0955678279441876	0.107008993099719	0.117447588744345	0.126619476410099	0.131285450691225	0.12965862376477	0.127581517856894	0.119352293151693	0.112029617944177	0.102352081874356	0.0940242246589584	0.0835939375370748	0.0700103316037861	0.0573398403790397	0.0442703695047015	0.0325767424730845	0.0226733121486126	0.0149464952234127	0.0061430447497414	-0.00516941681627936	-0.0120502710400137	-0.016427311778169	-0.0219054356133243	-0.0260752351460427	-0.0297609876717872	-0.0328058297821609	-0.0330501989307929	-0.0327868033574485	-0.0310217815203977
-0.0483645801619377	-0.0507968367378627	-0.0523244699016326	-0.0554513188171964	-0.0554748407346324	-0.0511545016923612	-0.0450481295796925	-0.0455266547212069	-0.0460873593734189	-0.0434057598272333	-0.033322984220163	-0.0226655213729195	-0.0129596224357399	-0.00143445929297534	0.0052195721213331	0.0156472701846803	0.0217847118080075	0.0402630280089166	0.0591984963116164	0.0815314092764223	0.107581589400156	0.131636115634491	0.15275145703457	0.169999762994747	0.184028158696169	0.192924662684824	0.193865958364579	0.195020962457931	0.185908739522489	0.179034661386294	0.1666773448934	0.153328377877219	0.13668813080758	0.117732986385094	0.0986687378041565	0.0801479533443588	0.0632645986683495	0.0479538819852858	0.0371797695801132	0.0221662696307742	0.00286277623687233	-0.00758618728029692	-0.0139180959747187	-0.0220618826719016	-0.0264600616497272	-0.0308101391532974	-0.0332972996621478	-0.0324811887347138	-0.0332947004892897	-0.0302117873098569
-0.0640074671274842	-0.0722384078728472	-0.0725636453881721	-0.0765153738169991	-0.0746569128968587	-0.070834502883607	-0.0635791450454009	-0.0548704718627164	-0.0559900452099164	-0.0511719545087293	-0.0397348819587721	-0.0274139043072418	-0.021881758771266	-0.00874745865076547	-0.00220332620047987	0.00549918665616164	0.0163062182920835	0.0329012177426418	0.0533646680608433	0.0799137298302963	0.117635981541751	0.155369254792656	0.191210377795603	0.219065077729942	0.237726342567574	0.249599654819987	0.25320602719295	0.253350767570693	0.248742335467114	0.243495877053936	0.230379984260052	0.215577905502075	0.19546064218438	0.171521090040558	0.146418768659876	0.124493028476387	0.104428414406092	0.0839911941957943	0.0696828308819661	0.0468021461571943	0.0240152274759722	0.0111545950616833	0.00494422698488086	-0.00576358299314855	-0.0128793991918925	-0.0182662162646643	-0.0219887024367006	-0.0213688741011131	-0.0197623933336203	-0.017873839188882
-0.0708608115276024	-0.0729593721287224	-0.0737792497635054	-0.0764169739823858	-0.0738880123211324	-0.0725333350751298	-0.0615284340303593	-0.0506752846203981	-0.0418049368912419	-0.0414913034356417	-0.0297153127110666	-0.0176244660834845	-0.0113256533202457	-0.00279794652886877	0.00756879290992961	0.0254389915202874	0.0361230329346012	0.0397017920315245	0.0478732839573248	0.0662557183278922	0.0975723228592032	0.140328116997327	0.195715007931434	0.244007314821871	0.280072356807855	0.298900303058325	0.30368001690541	0.304710457676835	0.299462411338236	0.295800345514859	0.286122670061371	0.273820636488272	0.257077203108263	0.232025870078655	0.203310869006264	0.174139622241573	0.147115668196382	0.126196324247408	0.10836902899651	0.0797534435553053	0.0537212844742299	0.0402974476923679	0.032407347189134	0.0202358786102179	0.0125114010029389	0.00619018732625667	0.00207743515445011	0.00226149999201821	0.00669793168103706	0.00768448146874122
-0.0585482141920254	-0.0583431175229939	-0.0597787643943671	-0.0546275488773565	-0.0480643949902432	-0.0417417761848773	-0.0286024664962411	-0.0108266766968885	0.00126176826421409	0.00173292385227937	0.00667265428220189	0.0171730921920975	0.0215451071514917	0.0412012999221284	0.0622463744042316	0.0792690939961774	0.0866465472387147	0.0785449153719067	0.0720640834042173	0.0628446694181155	0.066227948649339	0.0864955999695886	0.136165024045051	0.212899863564646	0.286445417375263	0.338468080673204	0.356827704292469	0.359743844522143	0.348993563237074	0.343637416228529	0.331162813829843	0.317663467562996	0.303192524332348	0.282979576275034	0.255998830704675	0.224083850314182	0.191924221869172	0.165525494597974	0.142463351528674	0.113801706944168	0.0857589794133331	0.072018962652907	0.064389423865566	0.0531130148917479	0.04241976212447	0.0398487910897197	0.0351682443570835	0.0320921521099679	0.036915121608962	0.0421594213533952
-0.0153741914414274	-0.0151343663712107	-0.0110253956856708	-0.00431064896783673	0.000252317850914903	0.0106791689206388	0.0254802618324435	0.0405394988370493	0.0549202311158703	0.0582046926616773	0.0603250057512306	0.0726049487912485	0.0832120328254016	0.0992267258372995	0.121920124728687	0.139994490829816	0.152192028657354	0.14056501126963	0.112473445858786	0.0845617789239	0.0633967259788607	0.0540462205227275	0.061764761646632	0.103159373551984	0.204331816747792	0.333147003158643	0.384878068621148	0.417283403129533	0.402906486905791	0.391824305723153	0.370348338804999	0.353340331856452	0.336519449858917	0.31895147216997	0.295872550226038	0.266987208018969	0.229960925418789	0.196510043799071	0.16899696071589	0.138726721932487	0.111371821968862	0.0978842730191799	0.0933303689329022	0.0827281993737871	0.0731423322191071	0.067232363423568	0.0631699214583454	0.060667804754152	0.0602397577677648	0.0614231803341532
0.0374344822391662	0.0352229188242211	0.0383166135242455	0.0453185268038058	0.0485125803070644	0.0550483910952256	0.0678139067883559	0.0731665184027056	0.0841789436946267	0.0914253543299291	0.103219632117679	0.114995022471819	0.126193754678569	0.134885466859553	0.149842820315377	0.171561895578848	0.190271771740301	0.186934755485983	0.151543608796842	0.112896880552816	0.0808678346750461	0.0662679345119107	0.0533045322525324	0.0505783279239972	0.0780367935081496	0.215983788892106	0.358139125886564	0.450855395669843	0.469455517977768	0.456001453090594	0.421120832471816	0.391567353411506	0.366461522846114	0.345698859023866	0.323279655099669	0.297854630418559	0.261869259452929	0.222299697607037	0.185756982992163	0.152407442304031	0.125211661519654	0.112973794750827	0.109232932010796	0.0991317745707418	0.090246712050625	0.0836185249913785	0.0811560541191915	0.0758680771311332	0.0734913877382455	0.0711540961455611
0.0632791088174853	0.0636338851632616	0.0627460484770397	0.070688659190388	0.0708633053544885	0.0772464767105498	0.0814484021232468	0.0800582283187242	0.0898839975325448	0.0950301296791998	0.102023611078239	0.111193252002136	0.124250288287764	0.131054713800931	0.145499025075669	0.168047093818132	0.188963722856849	0.193234665122013	0.161372585820913	0.120370835670565	0.083909058744745	0.0691834089975318	0.0542162294781397	0.0373093252435003	0.0318648535579474	0.0779951081162372	0.221615652749974	0.443524916177778	0.522944326937509	0.517950059622933	0.474726696994062	0.433922716887433	0.398014505565306	0.368217972287466	0.341293964644432	0.314678363938971	0.282185951863305	0.241356034848643	0.194084208893767	0.14673455180141	0.113406745774642	0.104337004075825	0.103523648215738	0.0942234548597377	0.0864202943874831	0.0797119737046694	0.0756848739506457	0.0713703308303875	0.0666144303225193	0.0632542951764664
0.058579429644495	0.0608083403450996	0.0590079483092744	0.0597341643227978	0.0609209257699627	0.061340789046185	0.0609191773085494	0.0618094848219668	0.0657127862939701	0.0676600287905921	0.0745815624699752	0.0819575076856149	0.0889712092764367	0.093885165504972	0.109306190158603	0.131484751876993	0.157987883495384	0.170454570305799	0.152439801875644	0.121470218430002	0.0844772356176996	0.0645646199670459	0.0512071140155594	0.0354233436695684	0.0227028488315023	0.0358403528596959	0.0923612705991345	0.345409041493794	0.554146056443238	0.574410442915851	0.52513061623269	0.474965946240701	0.428928896311828	0.388182504705417	0.354208735351347	0.322103380056585	0.273787927256705	0.233377616226547	0.182264037888158	0.137257457895981	0.0925294310814271	0.080054494956308	0.0804677783582146	0.0747080839753932	0.0684835040064858	0.0641253723161083	0.061910843395885	0.0589968219549696	0.0543946157706298	0.0514410080290354
0.0419498574101358	0.0384154555486919	0.037034337687578	0.034149955435201	0.0337423536727085	0.0326242829950485	0.0324533226006312	0.030276394017849	0.0297454887899713	0.0309143433847089	0.0325521358754644	0.0356889782489302	0.041243460086769	0.0474562896846673	0.0561147690216519	0.072165125824759	0.0897430639268723	0.107411141603259	0.100572634382012	0.080735706648681	0.0555693862044412	0.038446763092292	0.0278959814692351	0.0163313190597612	0.00989728277968034	0.0117384077754541	0.0319393858100969	0.13569065286471	0.403797159943406	0.57729819933367	0.551764062204058	0.49430545167715	0.433947543714019	0.386846066214002	0.345753978313333	0.306287124010156	0.159129618637759	0.136104497057264	0.106132237484275	0.115390112610493	0.0651487816941927	0.0506075118756895	0.0508138167674195	0.0454426102727518	0.0411677086893772	0.0381241701719047	0.0361140949685209	0.0313502379763459	0.0296399203259123	0.027611560253099
0.0247264373691215	0.0229280396789514	0.0222875457519524	0.0190333445017885	0.0172397319480351	0.0156308625148918	0.0143742831055578	0.0131936646309569	0.0100691830208893	0.0114964163699289	0.0117448927183163	0.0120485680237721	0.0127944987670032	0.0172178161063781	0.0220006062775321	0.0309982650988717	0.040073553718031	0.0541842711079556	0.0566240487674194	0.0469162593526651	0.0355477587173862	0.0263691589983721	0.0195767016605124	0.00984182417550335	0.00616940144831104	0.00431482960033914	0.014430047933526	0.0362986981974389	0.117503485635798	0.296865107990131	0.44575534231783	0.424544475721166	0.358601155862479	0.312042083666524	0.237180580671127	0.184964543433971	0.0758608623175697	0.0740511850341926	0.0629547118530994	0.0865752182245885	0.0397229566885101	0.0249104149648915	0.0257825126118864	0.0244796172293725	0.0225359535400174	0.0214718417989621	0.0200002599894254	0.0172918831690038	0.0159562551395755	0.0144247456735455
0.0145739631627338	0.00797471611067063	0.0106079530806925	0.00514379837082834	0.00279722273137891	0.00202344823027008	0.00202462583289871	0.000508627764580387	-0.00400433624907358	-0.00367344351164987	-0.00292833643906277	-0.00323930278496796	-0.00113851449293934	0.000113431633356432	0.00187760001100745	0.00478842876697058	0.00583679479519396	0.00986561677805216	0.0110392328629382	0.00916348739826198	0.00781611183814781	0.0045663116110951	0.00534414100844639	0.000779520313354164	-0.000885742605965053	-0.00351509733906783	0.00305991263449949	0.0118311561519741	0.0257077535264436	0.0697578031532951	0.0911034739842912	0.0946919424375176	0.0915059291503713	0.0911639765406795	0.0631288914421526	0.0391546492992395	0.0140998760839928	0.0182684473731978	0.0187291277568309	0.036343201051441	0.0115055909603354	0.00502346382834613	0.00485625106723737	0.0057262722301242	0.00517458516541121	0.0059357384246989	0.00443389601932236	0.000432662049791133	-0.00135151342612377	-0.0020620982403344
0.0260356333736844	0.0265924017535598	0.0256145212096482	0.0229355622865661	0.026896098857919	0.0270776168723262	0.0300527454659126	0.0285706351785642	0.0197937929452586	0.0215155542810689	0.0173849342593221	0.0167499974824483	0.0122672314389709	0.0109102165145835	0.00595800775959148	0.00734888187698002	0.00540121601055264	0.00425707987136794	-0.000866493296701512	-0.00301694129201872	0.00342993477312743	0.00932634940767145	0.0185911982894511	0.0147303561166176	0.0072773142757026	0.0023485611408459	0.00247334547686745	0.000707033186296838	0.00367144463995136	0.00835989324417535	0.0258740057271841	0.0552710944661051	0.0764192784312979	0.0821590485932542	0.0576244887517578	0.0306834088032997	0.0161603968827011	0.0123638799025713	0.0128430360576836	0.00764357083849231	-0.00578004848545214	-0.00717475184348493	-0.00810461910171358	-0.00889588235043389	-0.00416613304490438	0.00335830182132371	0.00342952110198676	0.00347632907457059	0.0037662342851897	-0.00179488123146174
-0.00172756794944625	-0.00150444148586639	0.000108322538447361	-0.00103192053364268	0.000734158434766206	-2.45183166795323e-05	-0.00325100410844421	-0.00227018496150276	-0.0051213613644971	-0.00590870526735988	-0.00568782829359228	-0.00496001435578685	-0.00264534743859526	-0.00309721048906301	-0.00362263195337816	-0.00263814929749822	-0.00365793869517491	-0.00217248721784421	0.00555687018020037	0.009477606110385	0.0101146243361594	0.00408992814257048	0.00215100047282309	-0.00194800534278325	0.00420892329946035	0.00985550058585755	0.00744980368769882	0.00514391623269626	0.0166957653206042	0.0507506041501069	0.125864881942078	0.200267419508678	0.238317378708246	0.240485041048241	0.205000980689623	0.150107558691938	0.0955362396704292	0.0622118109034382	0.0377377182874802	0.0172186935122428	-0.00191750320400874	-0.00267645040964671	-0.00281769848297537	-0.00150811132202899	-8.98720527725813e-05	-0.00114330434013603	-0.00374437148599164	-0.00613909164329399	-0.0059530304279697	-0.00752451922151876
-0.00225226143660893	-6.14577824910622e-05	-0.000631936702783511	-0.00112769427005722	0.000954693507511769	0.000320949458565133	0.00476931484644757	0.00192941764409531	0.00173111188770448	0.000715220083165964	0.00427256228854591	0.0041172903386548	0.00596825520704806	0.00384557114036145	0.00510749363643601	0.004869823101486	0.00568070910424413	0.00611447502372027	0.0126419302737075	0.0141641175448915	0.0163522567449012	0.0111384687686309	0.00923738926029938	0.00856300491983575	0.0121182667154577	0.0203509483711309	0.0389735022818483	0.0926810826583454	0.175632290726212	0.296898338086175	0.357096922320602	0.350112734944096	0.338851923293541	0.316597070908911	0.289134543039057	0.257764327591558	0.229164678280302	0.206140980833255	0.173721909459507	0.114871874600725	0.0479480942378618	0.00736298532877696	0.00228650282627468	0.00241545682607074	0.00480660942193872	0.0036943827670498	0.00060491686956239	0.00497117248476484	0.00816697394141136	0.0106820352455247
0.00225620470583933	0.00143026718371973	0.0024948622184729	0.00244288811359488	0.00369628400552387	0.00318011612954822	0.0056443858500207	0.00534168595312704	0.00534346348744231	0.00331820271529589	0.00437190561849596	0.00537595260550509	0.00625537828642751	0.0051653138192785	0.00457492905939984	0.0049532616143192	0.0062941154459216	0.00719589594853815	0.00912151548008443	0.00988576339853506	0.0118229392816127	0.0108123369440542	0.0122427426339424	0.0146659338679908	0.0231813020412538	0.0384516124939082	0.0813422726607121	0.16666294854193	0.268741158091342	0.341327695561048	0.358349927610356	0.346140171728343	0.329453679047026	0.310903783999008	0.2873726942818	0.266576527276822	0.242016160604859	0.216521653974127	0.186830445862415	0.142093693921286	0.0867456175281621	0.0410984501554236	0.0212702694399387	0.0134877067146271	0.00930296664298154	0.00859047315465392	0.00726623338966118	0.00744450080423262	0.00694910989266796	0.0076398906570874
0.00473621450468143	0.00461152355294552	0.00424724274670351	0.00492046645720167	0.00483713451421965	0.00550411440913324	0.00761630574451507	0.00773836341642212	0.00783716544542274	0.00679450564965595	0.00632400056488599	0.00720867606372358	0.00823955874787727	0.00792877542962983	0.00752606694366522	0.00682620545805814	0.00863522120013586	0.00946045820156084	0.0109417052615686	0.0115422579398535	0.0133693064784471	0.0148968752615573	0.0174502646493437	0.0226881085238168	0.0321393751854	0.0525837952225154	0.0958892126880605	0.17481171924434	0.256855162387102	0.310265058600421	0.321288553393998	0.311386162951117	0.29781375276377	0.282751774824157	0.265883250907428	0.248110544359761	0.228631452185059	0.206480495175555	0.176818031873853	0.136731179808654	0.0906335072446872	0.0506991964703382	0.0302597147854495	0.020102703728461	0.0146586922676392	0.0117474363316811	0.00970741112064768	0.00881951284790511	0.00762925662547508	0.00808768109970362
0.00440388350146979	0.00407433109641282	0.00442199217849077	0.00380126110505012	0.00430096201083042	0.00486323629955262	0.00593274280737597	0.00685171539392504	0.00705309507281006	0.00727509559069675	0.00640865600612392	0.00637616940509555	0.00642878378348689	0.00742821448321298	0.00808980910219471	0.00807871535387657	0.00873635559634761	0.0105953782308174	0.0118769964518355	0.013089187936344	0.0151088196266021	0.0184233142421941	0.0228537415571857	0.0300777792435278	0.0422270379265105	0.0648493738011963	0.101855684172121	0.15440201336061	0.20595901148456	0.24198889717351	0.255955329214709	0.256295370679433	0.251585113981099	0.241459384396776	0.228408386130304	0.213222850620292	0.194884897212455	0.173204754120914	0.147732251774425	0.117169214183796	0.0859368291849298	0.0582588517140635	0.0388146496773255	0.0272480128044592	0.0184942503680326	0.0140381832936197	0.0114006900184189	0.009630695052501	0.00774519552529572	0.00684377100985706
0.00671293112780602	0.00752005247840829	0.00740246542907759	0.00679183542253306	0.00694986183937741	0.00770155703014525	0.00830492065855913	0.00871592783004927	0.00842565831911113	0.00893095519276742	0.00934411937037451	0.00929314628315177	0.00949467031049609	0.0103753432166043	0.011364100143285	0.0122301373256418	0.0132988983525322	0.0143066805031381	0.0161752840789724	0.0185551494150698	0.0215508687125211	0.0260566746267079	0.0316816938598065	0.0395451318332448	0.0527686544269048	0.0726151556428657	0.101869490821687	0.135420363503604	0.168229297435764	0.193553922787077	0.207951930281242	0.211997164367563	0.211013079149107	0.202957997616783	0.192876086253104	0.17906464085941	0.163468141475518	0.14252132372654	0.120814622227297	0.0979991788495679	0.0759374221217547	0.0566362152573274	0.0421775638602823	0.0314072833975248	0.0239370927241034	0.0195807520538034	0.0159273585685547	0.0131998116908153	0.0111379863062472	0.0093869079853943
0.00827926494252525	0.00854593737137613	0.00784867812987095	0.00817447553525261	0.0094067955129779	0.0104186288189128	0.010131253297147	0.0105799808385998	0.0102584755079961	0.0115162192882092	0.0116603636137319	0.0121739510445091	0.0127390451045267	0.013955668855702	0.0149856004472314	0.0165515330836138	0.0173130259578097	0.0181945326026996	0.0203723205564485	0.0225977733598057	0.0268054182828931	0.0321441482677621	0.0381588553909398	0.046163374967055	0.0578055766534784	0.0728238124376888	0.0938108107614782	0.115979495405942	0.137328016559027	0.156635132196358	0.167152294345076	0.174559651988447	0.173889812857909	0.166869782334174	0.159383304462235	0.146898501215867	0.133611514139809	0.116993962130258	0.100154350117676	0.0819100994811478	0.0665312091521432	0.0526635239730164	0.0410989152756712	0.0333708264167826	0.0263910666192561	0.0215607770069107	0.0189064758303589	0.0169742270998594	0.0154924809973697	0.0127288068708016
0.00748169268933847	0.00818738725208093	0.00857869694363109	0.00896447590237125	0.0107898846969642	0.011340255629788	0.0117674584628752	0.0116491310821405	0.0114138628140636	0.0131454161295633	0.0138455124152239	0.0140236705812654	0.0141692635640025	0.0154749822739889	0.016757174655956	0.0184083949710532	0.0205696042121344	0.0218329869345448	0.0235560152623431	0.0259603936039465	0.0295950536565245	0.0345414998806206	0.0405777098208925	0.047886732841624	0.0579830010231686	0.0701035958107146	0.0860019907950941	0.10007996865667	0.115316683281254	0.128343512660079	0.136999170632416	0.142126040722991	0.141968466287012	0.137646889394932	0.131044219360814	0.121937791308243	0.109509670937731	0.0972201473027294	0.08359768614025	0.0706315434538901	0.0576644594197548	0.0470083873379343	0.0381175883809481	0.0311084827563976	0.0259491865198039	0.0217444267878146	0.0188540171155357	0.016717067629352	0.0154839577415727	0.0132153318404172
0.00842479151250137	0.00814517215143255	0.00936102760672073	0.0107503774865866	0.011732522533358	0.0123324985798436	0.0124277490040224	0.0131879601304047	0.0131624260171523	0.0135734661410103	0.0137343694358114	0.0149504710062619	0.0161898563457463	0.0173668105262788	0.0183307291727137	0.0193564768064843	0.0217840050062729	0.0237545932971988	0.026331365403491	0.0268686457945834	0.0296918387327446	0.0342954540868782	0.0415289539521267	0.0478169478318227	0.0554560465236628	0.0649201792259823	0.0755292131766691	0.0863642168930394	0.0966760458407677	0.104570381681591	0.111536090469386	0.113714857434059	0.114808365504471	0.111550530672676	0.107545325607984	0.100790699227956	0.0902773783508451	0.0807357690203319	0.0694690714580103	0.0596338245474201	0.0501762644916022	0.0411338813865091	0.0340018317475601	0.0288755158894873	0.0256297403542642	0.0228744072178734	0.0198936851734454	0.0174906713185022	0.0158967352426558	0.013566335128528
0.00969182799900145	0.00913105229252467	0.0100990629210484	0.0108674984227112	0.0117738142749448	0.0128130244635134	0.013572588527317	0.0137401454524696	0.0135642714374206	0.0138729723138089	0.0143555880749808	0.0156418242920942	0.0159020817239289	0.0174246341960221	0.0187259093935092	0.0203570899119872	0.0219419140461826	0.0247467067008046	0.0270828747262779	0.0279773524576791	0.0310311526242243	0.0355833678496924	0.0422037919591768	0.0470607469185493	0.0524139113336934	0.0596978560784125	0.0673561369970855	0.0759845879288811	0.0837224056799546	0.0897474724318106	0.093857991278246	0.0956523333332276	0.0946410845334842	0.0921178823780667	0.0889640191021001	0.0826196307432695	0.0755838127562602	0.0667758433514257	0.0579852130576617	0.0507654480487681	0.0430970861763822	0.0363702729803467	0.0312615028149023	0.0268978275987142	0.0247890685283944	0.0218727316236547	0.0190355142778139	0.0173445636599594	0.0167006615990998	0.015107926333401
0.0108943295938122	0.0111033513124398	0.0115697993534059	0.0119637118432673	0.012107716646571	0.0130335915418523	0.0137432372482172	0.0144603500027035	0.0143432395965577	0.0148918614906668	0.0148147692759749	0.0163573898093672	0.0171981289716804	0.0182328095374625	0.0196807102329101	0.0206757972009227	0.0225262047886619	0.0237004110834778	0.0264415889263998	0.0277295995604006	0.0311789483122626	0.0350254925750723	0.0403015324466424	0.0441557744934247	0.0487165084948305	0.054893494922407	0.0609816434750625	0.067168889357966	0.0723353011122706	0.0767413047880235	0.0793418136602666	0.0804836100196891	0.0786714790896082	0.0769390386926711	0.073801376504935	0.0686727119304736	0.0625267052547229	0.0563444343480513	0.049200189469581	0.0425907950279518	0.0373929008307943	0.032397929162244	0.0287878192241104	0.0261175675081655	0.0232693479278354	0.0208868344406232	0.0198135826548813	0.0183892307791182	0.0169354875156991	0.0156999590118691
0.00890815739611009	0.00900465056561535	0.0103594991546941	0.0116667427487808	0.0134778363604901	0.0129211157119002	0.013773618038223	0.0133509209507336	0.0127281000921591	0.0124587735313502	0.0120400556674268	0.0146315878251148	0.0157153601680923	0.0166910175933228	0.0180842178892507	0.0195092907221804	0.0202320142003682	0.0217250716476457	0.0232441701943258	0.0253661130059261	0.0276263413182683	0.0309550470177431	0.0351911321434938	0.0381866954309962	0.0416029522696935	0.0462870413703278	0.0506711356932923	0.0556901656616197	0.0577835811673109	0.061812923853002	0.0635173377646004	0.0642238765499191	0.0614440661545293	0.0599849723456346	0.056827180209882	0.0534747410928051	0.048787580563619	0.0452336155025569	0.0400761223170034	0.0337579383646149	0.028185782465393	0.0262804777107016	0.0241497836092239	0.0220743800479196	0.0198413743401666	0.018273854378757	0.0181213105015959	0.0177679381299005	0.0159773130419733	0.0140318910078038
0.00997127123693809	0.0106146178414163	0.0118118842817691	0.0123290224167778	0.0133508051671509	0.012946114389586	0.013373732902823	0.0134817091989412	0.0128854471868188	0.0131432397261171	0.0135371732297521	0.0147285240850436	0.0171378288864633	0.0173357735985154	0.017897133187698	0.0192916620159507	0.0199162894586504	0.0218997205135171	0.0237327481634257	0.0253074821301767	0.0273993745298561	0.0301696902327209	0.0338291743639284	0.0373553618720453	0.0412101614534943	0.0440423684922535	0.0460166711870154	0.0465480616483238	0.0490363410597895	0.0520559864549814	0.053610792136665	0.0523229269595422	0.0514370040969668	0.0498772427671043	0.0474015415307702	0.0429843005895538	0.03920620786252	0.0352570418439937	0.0318252870009788	0.0279133960451538	0.0257750022199707	0.0232789675483983	0.0215814771440421	0.0189670483095011	0.0176744921191933	0.0157471410065287	0.015391340735775	0.0153443404525259	0.0148659016984031	0.0132444364708875
0.0100265176943712	0.0106302926154437	0.0109875350545432	0.0106162793381363	0.0126757118542992	0.0121327734700609	0.0124159522872514	0.0130050799616352	0.0122107482401466	0.0122222076743073	0.0132300368634369	0.0134552027714625	0.0152462606969392	0.0159172523290374	0.0177357115685459	0.0188179275067628	0.0197737943448724	0.0212036352722794	0.0222605611572129	0.0239920049932622	0.0247665016985088	0.0274983917537522	0.0301612746782859	0.0331290555173264	0.0356322047829273	0.0375497017751722	0.0387532834317554	0.0399911855683057	0.0406655085069849	0.0420059157612629	0.0428292636706368	0.0417495132253499	0.041242140052322	0.039266831652217	0.0373818263643452	0.0341102213915302	0.0314110850662509	0.0288798714212428	0.0266257342859768	0.0235002070674885	0.0209060859205403	0.018631848372001	0.0168772643764312	0.0154440648245375	0.015035442877981	0.0142302834979673	0.0132653737403704	0.0133331292122191	0.0125106802997849	0.0109057396340592
0.00974312042630482	0.00992438643707474	0.00981000380346234	0.00980246406154002	0.0103121873364802	0.0117545660741	0.0119511273870958	0.0118861868603022	0.012168183687373	0.0122667061639102	0.0139667415902467	0.0145204640352031	0.0151302521283772	0.0157249987934196	0.0163650467203957	0.0184992549482837	0.0188560974791096	0.0213910157600128	0.0222361690155425	0.0231435176831963	0.0242213493631366	0.027256518671936	0.0299309924013528	0.0319855023371652	0.0334248461547782	0.0342792811247749	0.034699273208501	0.0338847270682449	0.034847359579375	0.0354706030226248	0.0353182935991364	0.0357266976721186	0.0359234918685269	0.0331332122957321	0.0308656081027168	0.0284813075903531	0.0261013325438845	0.0224227644194621	0.0213474667004059	0.018480079856897	0.016685297921288	0.0162045610685693	0.0155760978963569	0.0152830997353871	0.0150927174647511	0.0139273653580264	0.0125060480097052	0.0109625670431114	0.0115179199259688	0.0106921537469252
0.00810545635048812	0.00760756022765245	0.00755541096950871	0.00814744775836326	0.00930413233010784	0.0108664788390406	0.0109054117268248	0.0101621297120099	0.0103042532976545	0.0110896513250936	0.01143931520452	0.0123684597967697	0.0127675085839855	0.0133303084248731	0.0142402800732975	0.0150920983897478	0.0159918037706878	0.0179245543609004	0.0182208390760414	0.0190552117577539	0.0189097157616636	0.0211497342274659	0.0223550471187865	0.0239295548526378	0.0244562337488288	0.0257975566725128	0.0260428199918442	0.0269983300114617	0.0274181073621333	0.027080782170097	0.0268469377352712	0.0258949153554726	0.0255871552495583	0.0217842004112741	0.0210509069588451	0.0190591480993666	0.0187329748245445	0.0170498124191646	0.0160079478446255	0.0139093140416794	0.0144909524302892	0.0135432614048606	0.0125015991860323	0.0114670262985202	0.0110577151694699	0.00985071126977824	0.0097262005284689	0.00923031262961553	0.00896936765482328	0.0088039679205241
0.00665669577604844	0.00678373946219133	0.00702490417201295	0.00735751359617708	0.00923902159174916	0.00991508945875682	0.0102065113557954	0.0105904291638756	0.00988204049682144	0.00978437210316958	0.0100572936356865	0.0109790688823155	0.0116340277211072	0.0115079265604347	0.0125894697346117	0.0131256297682892	0.0144755860968906	0.0151647566289605	0.0165562662628983	0.0163682607193183	0.0165285387735364	0.0174688851387551	0.0182580369650825	0.0195260659713603	0.0196146563225033	0.0198954885708665	0.0204991761346807	0.0211407932363259	0.0219196177859495	0.0209279962893794	0.0208805312322635	0.0204152949008969	0.0196080798196281	0.0175842706835717	0.0163401120538967	0.0150496108489901	0.0142375157229432	0.0134301112867925	0.011858821962447	0.011469863111755	0.0109610911141756	0.0107948621671383	0.00963333211942752	0.00938095589178805	0.00978320978748382	0.00890067864031496	0.00787066936709986	0.00688221607789987	0.00746433981540078	0.00765817628855467
0.00527523430510015	0.0063460686293944	0.00647146248030697	0.00683630523179898	0.00793629621297186	0.00833637783869991	0.00890200507126232	0.00974689904915626	0.00914294558028541	0.00942411887526452	0.00885204350858159	0.00936497893507965	0.00961543639737244	0.0101521755567917	0.011440603348834	0.0109185270925193	0.0117348677628459	0.0122346954902129	0.0119708790410056	0.0120614020358227	0.0128367195944821	0.0137539341364135	0.0154627878195977	0.0154088129494724	0.015002248251339	0.0146568528696985	0.014902205855494	0.0155543213459983	0.0160148704281853	0.0152029918132813	0.0147962470432736	0.014524179177985	0.0137348477878087	0.0123019275343657	0.0115989869536433	0.0113494481858163	0.0113105222256497	0.0113841187875783	0.0097288105084105	0.0093163185868181	0.00902199796673513	0.00722648193457803	0.00632053594784961	0.00579893804353223	0.00722218013804328	0.00592662842278075	0.00512578120763624	0.00537952000529501	0.00584379048821183	0.00672798678064599
0.00562516415885942	0.00616987758347064	0.00604878813849546	0.00574525859011462	0.00682625926255506	0.00760027373633858	0.00730564811634349	0.0077717171704411	0.00735776682369347	0.00822340176547873	0.00801576764866211	0.00814113644469092	0.00782851631481336	0.0074558545460404	0.00772500184319705	0.00796871222157659	0.00795642920914012	0.00744804421137351	0.0077342872754856	0.00841503638773759	0.0101114358770538	0.0104994235912145	0.0116151253469345	0.0113540033946039	0.0114669902749085	0.0109324342387247	0.0110592428708015	0.0106906522550803	0.0110989821794617	0.0103413330939071	0.00966052027066498	0.00927601703271111	0.00882137007291517	0.00799324247685052	0.00736733681942216	0.00693288862197782	0.00733224240910572	0.00747915782786405	0.00653928270228847	0.00672114536567271	0.00592606308299816	0.00585821207930231	0.00472389452185888	0.00575699873134165	0.00561310181413649	0.00501350332281173	0.00354030525389817	0.00362064056350669	0.00399741297275198	0.00406364427635417
0.00395900898548171	0.00464796778646482	0.00456643499196507	0.00418904498560819	0.00538941118846901	0.00554652057347582	0.00506613850714799	0.00567370971649686	0.00616063076110436	0.00558669165745081	0.00516409562081057	0.00505104913990223	0.00419776357713032	0.00451369062837497	0.00501693041525262	0.00451449771892076	0.0046733246912583	0.0047132542553907	0.00514503252590888	0.00505036367522992	0.00555861995786102	0.00571102562905031	0.00607557404916132	0.00602330406573437	0.00742611874032797	0.00782126587020324	0.00772638891389071	0.00748598515668148	0.00783190082549789	0.00767834082847519	0.00545470026679753	0.00386369660530917	0.00425973197122472	0.00470605498278278	0.00497046265797055	0.00447816326504881	0.00466919804798926	0.00338511202483539	0.00302778550754989	0.00339666179512998	0.00450284165587969	0.00400951127181041	0.00420862153243645	0.00437366509482128	0.00414140168089072	0.0035731404526456	0.00313263463088649	0.00284527102462297	0.00309682531352285	0.00294602313180193
-0.00319100401216252	-0.00296804443489134	-0.00283483119722483	-0.00368260893450904	-0.00196024683569808	-0.000775476824588733	0.00130419202470543	0.00259196804338921	0.00275914129398544	0.00322089601256042	0.00327101598676425	0.00301444755750093	0.00203305771341924	0.002286448329016	0.00246552334215854	0.0025898441281925	0.00275531835747325	0.00171667840420373	0.00188948812614704	0.00178320685641807	0.0023116030166509	0.00227840384087327	0.00231756561714388	0.00207900287431947	0.00317457435873414	0.00351305004332209	0.00443014120438351	0.00288419924781126	0.00164236058491186	0.00131226032076075	0.00125474467598922	0.00143606693901431	0.00128313673171023	0.00186661437970842	0.00190940403387086	0.000688678578850039	0.000723057758830419	0.000563385640234249	0.000353538726886742	-0.000815225046783668	0.000155218145394187	0.00169710007928694	0.0023615752940469	0.00171969013978366	0.00105650519380704	0.000449348163624134	-0.000383160527105064	-0.000381285336473285	0.000440829503146774	5.37792572955797e-05
-0.00428169522087839	-0.00430734490988492	-0.00380242074205704	-0.00521239806525335	-0.00360187623366129	-0.0022526598208067	0.00125499497081415	0.00249227948716066	0.0023258801900059	0.00221012805875651	0.00180350461442558	0.00170112597190359	0.00139900961133487	0.00214870946348918	0.00204814398632914	0.00246734325040164	0.00199592261168588	0.00122414153254968	0.00152438207900104	0.000384452481608687	-4.14485828498285e-05	-0.000403820807343089	0.00020455800057686	0.000313123144193582	0.000478611321077819	0.00130461998983047	0.00108298453430077	0.00115290151521786	-1.79727340710517e-05	-0.000302525782770574	-0.00105418998399555	-0.0011736638161715	-0.000372416438740682	0.000686868530916024	0.00127851524871398	7.15640451003653e-05	0.000597964935995864	0.00137893769366205	0.00103025656607239	-0.000438198740352298	-0.000748091120788586	0.000261467640450297	0.00198448486096835	0.00164962887968342	6.36719183613425e-05	-0.0014031950008014	-0.00158000410567789	-0.000411689611102762	0.000186704190608433	-0.00010603628607756
-0.00579048106194383	-0.00616624455604972	-0.00560583372719345	-0.00736914453505821	-0.00580592221361276	-0.00418187688727961	-0.000704753977004956	-0.000350756734199428	0.00053574116682361	0.00268163106684588	0.00391958453704268	0.00488273461048579	0.00427833682731231	0.00458725331425326	0.00316605228063208	0.00246641014649119	0.0029459420093995	0.00252755182178984	0.00264359036384405	0.00275552761770975	0.00240451174442689	0.00193771482863708	0.000556183735131629	0.000343499408155782	0.000339236059898877	0.0004904426528449	0.000469275501917048	0.000162239239676699	-0.00176065404341213	-0.00161800652204629	-0.00181639926622248	-0.00131520455825292	-0.000284137576378272	-0.00084171339318032	-0.00105066188688963	-0.00242868559686587	-0.00176073177128192	-0.00101307547395983	-0.000529959423334864	-0.00253356979703972	-0.00386532367176954	-0.00319506426576262	-0.00238870673118802	-0.00373516775340699	-0.0047424356438643	-0.0043961842626976	-0.0038106970975618	-0.00265361908332004	-0.00232626023910901	-0.00189247861703291
[truncated: 188 more columns]
