# Supplementary material for: Performance Comparison of Centered and Tilted Blunt and Lighthouse Tip Cannulae for Drainage in Extracorporeal Life Support
Source: Cardiovasc Eng Technol. 2025 Feb 10;16(2):238–50. doi: 10.1007/s13239-024-00770-x (PMC11933157; doi:10.1007/s13239-024-00770-x)
Supplement: Supplementary file 2 — Supplementary file2 (ZIP 41,511 KB) [file 13239_2024_770_MOESM2_ESM.zip › avg_velocity/rc_1.32_mm/Lighthouse_90_Qc_1.3_Lmin_Qo_1.3_Lmin_rc_1.32_mm/x_adim.csv]

-4.38104089219331	-4.35130111524164	-4.32156133828996	-4.29182156133829	-4.26208178438662	-4.23234200743494	-4.20260223048327	-4.1728624535316	-4.14312267657993	-4.11338289962825	-4.08364312267658	-4.05390334572491	-4.02416356877323	-3.99442379182156	-3.96468401486989	-3.93494423791822	-3.90520446096654	-3.87546468401487	-3.8457249070632	-3.81598513011152	-3.78624535315985	-3.75650557620818	-3.72676579925651	-3.69702602230483	-3.66728624535316	-3.63754646840149	-3.60780669144981	-3.57806691449814	-3.54832713754647	-3.5185873605948	-3.48884758364312	-3.45910780669145	-3.42936802973978	-3.3996282527881	-3.36988847583643	-3.34014869888476	-3.31040892193309	-3.28066914498141	-3.25092936802974	-3.22118959107807	-3.19144981412639	-3.16171003717472	-3.13197026022305	-3.10223048327138	-3.0724907063197	-3.04275092936803	-3.01301115241636	-2.98327137546468	-2.95353159851301	-2.92379182156134
-4.38104089219331	-4.35130111524164	-4.32156133828996	-4.29182156133829	-4.26208178438662	-4.23234200743494	-4.20260223048327	-4.1728624535316	-4.14312267657993	-4.11338289962825	-4.08364312267658	-4.05390334572491	-4.02416356877323	-3.99442379182156	-3.96468401486989	-3.93494423791822	-3.90520446096654	-3.87546468401487	-3.8457249070632	-3.81598513011152	-3.78624535315985	-3.75650557620818	-3.72676579925651	-3.69702602230483	-3.66728624535316	-3.63754646840149	-3.60780669144981	-3.57806691449814	-3.54832713754647	-3.5185873605948	-3.48884758364312	-3.45910780669145	-3.42936802973978	-3.3996282527881	-3.36988847583643	-3.34014869888476	-3.31040892193309	-3.28066914498141	-3.25092936802974	-3.22118959107807	-3.19144981412639	-3.16171003717472	-3.13197026022305	-3.10223048327138	-3.0724907063197	-3.04275092936803	-3.01301115241636	-2.98327137546468	-2.95353159851301	-2.92379182156134
-4.38104089219331	-4.35130111524164	-4.32156133828996	-4.29182156133829	-4.26208178438662	-4.23234200743494	-4.20260223048327	-4.1728624535316	-4.14312267657993	-4.11338289962825	-4.08364312267658	-4.05390334572491	-4.02416356877323	-3.99442379182156	-3.96468401486989	-3.93494423791822	-3.90520446096654	-3.87546468401487	-3.8457249070632	-3.81598513011152	-3.78624535315985	-3.75650557620818	-3.72676579925651	-3.69702602230483	-3.66728624535316	-3.63754646840149	-3.60780669144981	-3.57806691449814	-3.54832713754647	-3.5185873605948	-3.48884758364312	-3.45910780669145	-3.42936802973978	-3.3996282527881	-3.36988847583643	-3.34014869888476	-3.31040892193309	-3.28066914498141	-3.25092936802974	-3.22118959107807	-3.19144981412639	-3.16171003717472	-3.13197026022305	-3.10223048327138	-3.0724907063197	-3.04275092936803	-3.01301115241636	-2.98327137546468	-2.95353159851301	-2.92379182156134
-4.38104089219331	-4.35130111524164	-4.32156133828996	-4.29182156133829	-4.26208178438662	-4.23234200743494	-4.20260223048327	-4.1728624535316	-4.14312267657993	-4.11338289962825	-4.08364312267658	-4.05390334572491	-4.02416356877323	-3.99442379182156	-3.96468401486989	-3.93494423791822	-3.90520446096654	-3.87546468401487	-3.8457249070632	-3.81598513011152	-3.78624535315985	-3.75650557620818	-3.72676579925651	-3.69702602230483	-3.66728624535316	-3.63754646840149	-3.60780669144981	-3.57806691449814	-3.54832713754647	-3.5185873605948	-3.48884758364312	-3.45910780669145	-3.42936802973978	-3.3996282527881	-3.36988847583643	-3.34014869888476	-3.31040892193309	-3.28066914498141	-3.25092936802974	-3.22118959107807	-3.19144981412639	-3.16171003717472	-3.13197026022305	-3.10223048327138	-3.0724907063197	-3.04275092936803	-3.01301115241636	-2.98327137546468	-2.95353159851301	-2.92379182156134
-4.38104089219331	-4.35130111524164	-4.32156133828996	-4.29182156133829	-4.26208178438662	-4.23234200743494	-4.20260223048327	-4.1728624535316	-4.14312267657993	-4.11338289962825	-4.08364312267658	-4.05390334572491	-4.02416356877323	-3.99442379182156	-3.96468401486989	-3.93494423791822	-3.90520446096654	-3.87546468401487	-3.8457249070632	-3.81598513011152	-3.78624535315985	-3.75650557620818	-3.72676579925651	-3.69702602230483	-3.66728624535316	-3.63754646840149	-3.60780669144981	-3.57806691449814	-3.54832713754647	-3.5185873605948	-3.48884758364312	-3.45910780669145	-3.42936802973978	-3.3996282527881	-3.36988847583643	-3.34014869888476	-3.31040892193309	-3.28066914498141	-3.25092936802974	-3.22118959107807	-3.19144981412639	-3.16171003717472	-3.13197026022305	-3.10223048327138	-3.0724907063197	-3.04275092936803	-3.01301115241636	-2.98327137546468	-2.95353159851301	-2.92379182156134
-4.38104089219331	-4.35130111524164	-4.32156133828996	-4.29182156133829	-4.26208178438662	-4.23234200743494	-4.20260223048327	-4.1728624535316	-4.14312267657993	-4.11338289962825	-4.08364312267658	-4.05390334572491	-4.02416356877323	-3.99442379182156	-3.96468401486989	-3.93494423791822	-3.90520446096654	-3.87546468401487	-3.8457249070632	-3.81598513011152	-3.78624535315985	-3.75650557620818	-3.72676579925651	-3.69702602230483	-3.66728624535316	-3.63754646840149	-3.60780669144981	-3.57806691449814	-3.54832713754647	-3.5185873605948	-3.48884758364312	-3.45910780669145	-3.42936802973978	-3.3996282527881	-3.36988847583643	-3.34014869888476	-3.31040892193309	-3.28066914498141	-3.25092936802974	-3.22118959107807	-3.19144981412639	-3.16171003717472	-3.13197026022305	-3.10223048327138	-3.0724907063197	-3.04275092936803	-3.01301115241636	-2.98327137546468	-2.95353159851301	-2.92379182156134
-4.38104089219331	-4.35130111524164	-4.32156133828996	-4.29182156133829	-4.26208178438662	-4.23234200743494	-4.20260223048327	-4.1728624535316	-4.14312267657993	-4.11338289962825	-4.08364312267658	-4.05390334572491	-4.02416356877323	-3.99442379182156	-3.96468401486989	-3.93494423791822	-3.90520446096654	-3.87546468401487	-3.8457249070632	-3.81598513011152	-3.78624535315985	-3.75650557620818	-3.72676579925651	-3.69702602230483	-3.66728624535316	-3.63754646840149	-3.60780669144981	-3.57806691449814	-3.54832713754647	-3.5185873605948	-3.48884758364312	-3.45910780669145	-3.42936802973978	-3.3996282527881	-3.36988847583643	-3.34014869888476	-3.31040892193309	-3.28066914498141	-3.25092936802974	-3.22118959107807	-3.19144981412639	-3.16171003717472	-3.13197026022305	-3.10223048327138	-3.0724907063197	-3.04275092936803	-3.01301115241636	-2.98327137546468	-2.95353159851301	-2.92379182156134
-4.38104089219331	-4.35130111524164	-4.32156133828996	-4.29182156133829	-4.26208178438662	-4.23234200743494	-4.20260223048327	-4.1728624535316	-4.14312267657993	-4.11338289962825	-4.08364312267658	-4.05390334572491	-4.02416356877323	-3.99442379182156	-3.96468401486989	-3.93494423791822	-3.90520446096654	-3.87546468401487	-3.8457249070632	-3.81598513011152	-3.78624535315985	-3.75650557620818	-3.72676579925651	-3.69702602230483	-3.66728624535316	-3.63754646840149	-3.60780669144981	-3.57806691449814	-3.54832713754647	-3.5185873605948	-3.48884758364312	-3.45910780669145	-3.42936802973978	-3.3996282527881	-3.36988847583643	-3.34014869888476	-3.31040892193309	-3.28066914498141	-3.25092936802974	-3.22118959107807	-3.19144981412639	-3.16171003717472	-3.13197026022305	-3.10223048327138	-3.0724907063197	-3.04275092936803	-3.01301115241636	-2.98327137546468	-2.95353159851301	-2.92379182156134
-4.38104089219331	-4.35130111524164	-4.32156133828996	-4.29182156133829	-4.26208178438662	-4.23234200743494	-4.20260223048327	-4.1728624535316	-4.14312267657993	-4.11338289962825	-4.08364312267658	-4.05390334572491	-4.02416356877323	-3.99442379182156	-3.96468401486989	-3.93494423791822	-3.90520446096654	-3.87546468401487	-3.8457249070632	-3.81598513011152	-3.78624535315985	-3.75650557620818	-3.72676579925651	-3.69702602230483	-3.66728624535316	-3.63754646840149	-3.60780669144981	-3.57806691449814	-3.54832713754647	-3.5185873605948	-3.48884758364312	-3.45910780669145	-3.42936802973978	-3.3996282527881	-3.36988847583643	-3.34014869888476	-3.31040892193309	-3.28066914498141	-3.25092936802974	-3.22118959107807	-3.19144981412639	-3.16171003717472	-3.13197026022305	-3.10223048327138	-3.0724907063197	-3.04275092936803	-3.01301115241636	-2.98327137546468	-2.95353159851301	-2.92379182156134
-4.38104089219331	-4.35130111524164	-4.32156133828996	-4.29182156133829	-4.26208178438662	-4.23234200743494	-4.20260223048327	-4.1728624535316	-4.14312267657993	-4.11338289962825	-4.08364312267658	-4.05390334572491	-4.02416356877323	-3.99442379182156	-3.96468401486989	-3.93494423791822	-3.90520446096654	-3.87546468401487	-3.8457249070632	-3.81598513011152	-3.78624535315985	-3.75650557620818	-3.72676579925651	-3.69702602230483	-3.66728624535316	-3.63754646840149	-3.60780669144981	-3.57806691449814	-3.54832713754647	-3.5185873605948	-3.48884758364312	-3.45910780669145	-3.42936802973978	-3.3996282527881	-3.36988847583643	-3.34014869888476	-3.31040892193309	-3.28066914498141	-3.25092936802974	-3.22118959107807	-3.19144981412639	-3.16171003717472	-3.13197026022305	-3.10223048327138	-3.0724907063197	-3.04275092936803	-3.01301115241636	-2.98327137546468	-2.95353159851301	-2.92379182156134
-4.38104089219331	-4.35130111524164	-4.32156133828996	-4.29182156133829	-4.26208178438662	-4.23234200743494	-4.20260223048327	-4.1728624535316	-4.14312267657993	-4.11338289962825	-4.08364312267658	-4.05390334572491	-4.02416356877323	-3.99442379182156	-3.96468401486989	-3.93494423791822	-3.90520446096654	-3.87546468401487	-3.8457249070632	-3.81598513011152	-3.78624535315985	-3.75650557620818	-3.72676579925651	-3.69702602230483	-3.66728624535316	-3.63754646840149	-3.60780669144981	-3.57806691449814	-3.54832713754647	-3.5185873605948	-3.48884758364312	-3.45910780669145	-3.42936802973978	-3.3996282527881	-3.36988847583643	-3.34014869888476	-3.31040892193309	-3.28066914498141	-3.25092936802974	-3.22118959107807	-3.19144981412639	-3.16171003717472	-3.13197026022305	-3.10223048327138	-3.0724907063197	-3.04275092936803	-3.01301115241636	-2.98327137546468	-2.95353159851301	-2.92379182156134
-4.38104089219331	-4.35130111524164	-4.32156133828996	-4.29182156133829	-4.26208178438662	-4.23234200743494	-4.20260223048327	-4.1728624535316	-4.14312267657993	-4.11338289962825	-4.08364312267658	-4.05390334572491	-4.02416356877323	-3.99442379182156	-3.96468401486989	-3.93494423791822	-3.90520446096654	-3.87546468401487	-3.8457249070632	-3.81598513011152	-3.78624535315985	-3.75650557620818	-3.72676579925651	-3.69702602230483	-3.66728624535316	-3.63754646840149	-3.60780669144981	-3.57806691449814	-3.54832713754647	-3.5185873605948	-3.48884758364312	-3.45910780669145	-3.42936802973978	-3.3996282527881	-3.36988847583643	-3.34014869888476	-3.31040892193309	-3.28066914498141	-3.25092936802974	-3.22118959107807	-3.19144981412639	-3.16171003717472	-3.13197026022305	-3.10223048327138	-3.0724907063197	-3.04275092936803	-3.01301115241636	-2.98327137546468	-2.95353159851301	-2.92379182156134
-4.38104089219331	-4.35130111524164	-4.32156133828996	-4.29182156133829	-4.26208178438662	-4.23234200743494	-4.20260223048327	-4.1728624535316	-4.14312267657993	-4.11338289962825	-4.08364312267658	-4.05390334572491	-4.02416356877323	-3.99442379182156	-3.96468401486989	-3.93494423791822	-3.90520446096654	-3.87546468401487	-3.8457249070632	-3.81598513011152	-3.78624535315985	-3.75650557620818	-3.72676579925651	-3.69702602230483	-3.66728624535316	-3.63754646840149	-3.60780669144981	-3.57806691449814	-3.54832713754647	-3.5185873605948	-3.48884758364312	-3.45910780669145	-3.42936802973978	-3.3996282527881	-3.36988847583643	-3.34014869888476	-3.31040892193309	-3.28066914498141	-3.25092936802974	-3.22118959107807	-3.19144981412639	-3.16171003717472	-3.13197026022305	-3.10223048327138	-3.0724907063197	-3.04275092936803	-3.01301115241636	-2.98327137546468	-2.95353159851301	-2.92379182156134
-4.38104089219331	-4.35130111524164	-4.32156133828996	-4.29182156133829	-4.26208178438662	-4.23234200743494	-4.20260223048327	-4.1728624535316	-4.14312267657993	-4.11338289962825	-4.08364312267658	-4.05390334572491	-4.02416356877323	-3.99442379182156	-3.96468401486989	-3.93494423791822	-3.90520446096654	-3.87546468401487	-3.8457249070632	-3.81598513011152	-3.78624535315985	-3.75650557620818	-3.72676579925651	-3.69702602230483	-3.66728624535316	-3.63754646840149	-3.60780669144981	-3.57806691449814	-3.54832713754647	-3.5185873605948	-3.48884758364312	-3.45910780669145	-3.42936802973978	-3.3996282527881	-3.36988847583643	-3.34014869888476	-3.31040892193309	-3.28066914498141	-3.25092936802974	-3.22118959107807	-3.19144981412639	-3.16171003717472	-3.13197026022305	-3.10223048327138	-3.0724907063197	-3.04275092936803	-3.01301115241636	-2.98327137546468	-2.95353159851301	-2.92379182156134
-4.38104089219331	-4.35130111524164	-4.32156133828996	-4.29182156133829	-4.26208178438662	-4.23234200743494	-4.20260223048327	-4.1728624535316	-4.14312267657993	-4.11338289962825	-4.08364312267658	-4.05390334572491	-4.02416356877323	-3.99442379182156	-3.96468401486989	-3.93494423791822	-3.90520446096654	-3.87546468401487	-3.8457249070632	-3.81598513011152	-3.78624535315985	-3.75650557620818	-3.72676579925651	-3.69702602230483	-3.66728624535316	-3.63754646840149	-3.60780669144981	-3.57806691449814	-3.54832713754647	-3.5185873605948	-3.48884758364312	-3.45910780669145	-3.42936802973978	-3.3996282527881	-3.36988847583643	-3.34014869888476	-3.31040892193309	-3.28066914498141	-3.25092936802974	-3.22118959107807	-3.19144981412639	-3.16171003717472	-3.13197026022305	-3.10223048327138	-3.0724907063197	-3.04275092936803	-3.01301115241636	-2.98327137546468	-2.95353159851301	-2.92379182156134
-4.38104089219331	-4.35130111524164	-4.32156133828996	-4.29182156133829	-4.26208178438662	-4.23234200743494	-4.20260223048327	-4.1728624535316	-4.14312267657993	-4.11338289962825	-4.08364312267658	-4.05390334572491	-4.02416356877323	-3.99442379182156	-3.96468401486989	-3.93494423791822	-3.90520446096654	-3.87546468401487	-3.8457249070632	-3.81598513011152	-3.78624535315985	-3.75650557620818	-3.72676579925651	-3.69702602230483	-3.66728624535316	-3.63754646840149	-3.60780669144981	-3.57806691449814	-3.54832713754647	-3.5185873605948	-3.48884758364312	-3.45910780669145	-3.42936802973978	-3.3996282527881	-3.36988847583643	-3.34014869888476	-3.31040892193309	-3.28066914498141	-3.25092936802974	-3.22118959107807	-3.19144981412639	-3.16171003717472	-3.13197026022305	-3.10223048327138	-3.0724907063197	-3.04275092936803	-3.01301115241636	-2.98327137546468	-2.95353159851301	-2.92379182156134
-4.38104089219331	-4.35130111524164	-4.32156133828996	-4.29182156133829	-4.26208178438662	-4.23234200743494	-4.20260223048327	-4.1728624535316	-4.14312267657993	-4.11338289962825	-4.08364312267658	-4.05390334572491	-4.02416356877323	-3.99442379182156	-3.96468401486989	-3.93494423791822	-3.90520446096654	-3.87546468401487	-3.8457249070632	-3.81598513011152	-3.78624535315985	-3.75650557620818	-3.72676579925651	-3.69702602230483	-3.66728624535316	-3.63754646840149	-3.60780669144981	-3.57806691449814	-3.54832713754647	-3.5185873605948	-3.48884758364312	-3.45910780669145	-3.42936802973978	-3.3996282527881	-3.36988847583643	-3.34014869888476	-3.31040892193309	-3.28066914498141	-3.25092936802974	-3.22118959107807	-3.19144981412639	-3.16171003717472	-3.13197026022305	-3.10223048327138	-3.0724907063197	-3.04275092936803	-3.01301115241636	-2.98327137546468	-2.95353159851301	-2.92379182156134
-4.38104089219331	-4.35130111524164	-4.32156133828996	-4.29182156133829	-4.26208178438662	-4.23234200743494	-4.20260223048327	-4.1728624535316	-4.14312267657993	-4.11338289962825	-4.08364312267658	-4.05390334572491	-4.02416356877323	-3.99442379182156	-3.96468401486989	-3.93494423791822	-3.90520446096654	-3.87546468401487	-3.8457249070632	-3.81598513011152	-3.78624535315985	-3.75650557620818	-3.72676579925651	-3.69702602230483	-3.66728624535316	-3.63754646840149	-3.60780669144981	-3.57806691449814	-3.54832713754647	-3.5185873605948	-3.48884758364312	-3.45910780669145	-3.42936802973978	-3.3996282527881	-3.36988847583643	-3.34014869888476	-3.31040892193309	-3.28066914498141	-3.25092936802974	-3.22118959107807	-3.19144981412639	-3.16171003717472	-3.13197026022305	-3.10223048327138	-3.0724907063197	-3.04275092936803	-3.01301115241636	-2.98327137546468	-2.95353159851301	-2.92379182156134
-4.38104089219331	-4.35130111524164	-4.32156133828996	-4.29182156133829	-4.26208178438662	-4.23234200743494	-4.20260223048327	-4.1728624535316	-4.14312267657993	-4.11338289962825	-4.08364312267658	-4.05390334572491	-4.02416356877323	-3.99442379182156	-3.96468401486989	-3.93494423791822	-3.90520446096654	-3.87546468401487	-3.8457249070632	-3.81598513011152	-3.78624535315985	-3.75650557620818	-3.72676579925651	-3.69702602230483	-3.66728624535316	-3.63754646840149	-3.60780669144981	-3.57806691449814	-3.54832713754647	-3.5185873605948	-3.48884758364312	-3.45910780669145	-3.42936802973978	-3.3996282527881	-3.36988847583643	-3.34014869888476	-3.31040892193309	-3.28066914498141	-3.25092936802974	-3.22118959107807	-3.19144981412639	-3.16171003717472	-3.13197026022305	-3.10223048327138	-3.0724907063197	-3.04275092936803	-3.01301115241636	-2.98327137546468	-2.95353159851301	-2.92379182156134
-4.38104089219331	-4.35130111524164	-4.32156133828996	-4.29182156133829	-4.26208178438662	-4.23234200743494	-4.20260223048327	-4.1728624535316	-4.14312267657993	-4.11338289962825	-4.08364312267658	-4.05390334572491	-4.02416356877323	-3.99442379182156	-3.96468401486989	-3.93494423791822	-3.90520446096654	-3.87546468401487	-3.8457249070632	-3.81598513011152	-3.78624535315985	-3.75650557620818	-3.72676579925651	-3.69702602230483	-3.66728624535316	-3.63754646840149	-3.60780669144981	-3.57806691449814	-3.54832713754647	-3.5185873605948	-3.48884758364312	-3.45910780669145	-3.42936802973978	-3.3996282527881	-3.36988847583643	-3.34014869888476	-3.31040892193309	-3.28066914498141	-3.25092936802974	-3.22118959107807	-3.19144981412639	-3.16171003717472	-3.13197026022305	-3.10223048327138	-3.0724907063197	-3.04275092936803	-3.01301115241636	-2.98327137546468	-2.95353159851301	-2.92379182156134
-4.38104089219331	-4.35130111524164	-4.32156133828996	-4.29182156133829	-4.26208178438662	-4.23234200743494	-4.20260223048327	-4.1728624535316	-4.14312267657993	-4.11338289962825	-4.08364312267658	-4.05390334572491	-4.02416356877323	-3.99442379182156	-3.96468401486989	-3.93494423791822	-3.90520446096654	-3.87546468401487	-3.8457249070632	-3.81598513011152	-3.78624535315985	-3.75650557620818	-3.72676579925651	-3.69702602230483	-3.66728624535316	-3.63754646840149	-3.60780669144981	-3.57806691449814	-3.54832713754647	-3.5185873605948	-3.48884758364312	-3.45910780669145	-3.42936802973978	-3.3996282527881	-3.36988847583643	-3.34014869888476	-3.31040892193309	-3.28066914498141	-3.25092936802974	-3.22118959107807	-3.19144981412639	-3.16171003717472	-3.13197026022305	-3.10223048327138	-3.0724907063197	-3.04275092936803	-3.01301115241636	-2.98327137546468	-2.95353159851301	-2.92379182156134
-4.38104089219331	-4.35130111524164	-4.32156133828996	-4.29182156133829	-4.26208178438662	-4.23234200743494	-4.20260223048327	-4.1728624535316	-4.14312267657993	-4.11338289962825	-4.08364312267658	-4.05390334572491	-4.02416356877323	-3.99442379182156	-3.96468401486989	-3.93494423791822	-3.90520446096654	-3.87546468401487	-3.8457249070632	-3.81598513011152	-3.78624535315985	-3.75650557620818	-3.72676579925651	-3.69702602230483	-3.66728624535316	-3.63754646840149	-3.60780669144981	-3.57806691449814	-3.54832713754647	-3.5185873605948	-3.48884758364312	-3.45910780669145	-3.42936802973978	-3.3996282527881	-3.36988847583643	-3.34014869888476	-3.31040892193309	-3.28066914498141	-3.25092936802974	-3.22118959107807	-3.19144981412639	-3.16171003717472	-3.13197026022305	-3.10223048327138	-3.0724907063197	-3.04275092936803	-3.01301115241636	-2.98327137546468	-2.95353159851301	-2.92379182156134
-4.38104089219331	-4.35130111524164	-4.32156133828996	-4.29182156133829	-4.26208178438662	-4.23234200743494	-4.20260223048327	-4.1728624535316	-4.14312267657993	-4.11338289962825	-4.08364312267658	-4.05390334572491	-4.02416356877323	-3.99442379182156	-3.96468401486989	-3.93494423791822	-3.90520446096654	-3.87546468401487	-3.8457249070632	-3.81598513011152	-3.78624535315985	-3.75650557620818	-3.72676579925651	-3.69702602230483	-3.66728624535316	-3.63754646840149	-3.60780669144981	-3.57806691449814	-3.54832713754647	-3.5185873605948	-3.48884758364312	-3.45910780669145	-3.42936802973978	-3.3996282527881	-3.36988847583643	-3.34014869888476	-3.31040892193309	-3.28066914498141	-3.25092936802974	-3.22118959107807	-3.19144981412639	-3.16171003717472	-3.13197026022305	-3.10223048327138	-3.0724907063197	-3.04275092936803	-3.01301115241636	-2.98327137546468	-2.95353159851301	-2.92379182156134
-4.38104089219331	-4.35130111524164	-4.32156133828996	-4.29182156133829	-4.26208178438662	-4.23234200743494	-4.20260223048327	-4.1728624535316	-4.14312267657993	-4.11338289962825	-4.08364312267658	-4.05390334572491	-4.02416356877323	-3.99442379182156	-3.96468401486989	-3.93494423791822	-3.90520446096654	-3.87546468401487	-3.8457249070632	-3.81598513011152	-3.78624535315985	-3.75650557620818	-3.72676579925651	-3.69702602230483	-3.66728624535316	-3.63754646840149	-3.60780669144981	-3.57806691449814	-3.54832713754647	-3.5185873605948	-3.48884758364312	-3.45910780669145	-3.42936802973978	-3.3996282527881	-3.36988847583643	-3.34014869888476	-3.31040892193309	-3.28066914498141	-3.25092936802974	-3.22118959107807	-3.19144981412639	-3.16171003717472	-3.13197026022305	-3.10223048327138	-3.0724907063197	-3.04275092936803	-3.01301115241636	-2.98327137546468	-2.95353159851301	-2.92379182156134
-4.38104089219331	-4.35130111524164	-4.32156133828996	-4.29182156133829	-4.26208178438662	-4.23234200743494	-4.20260223048327	-4.1728624535316	-4.14312267657993	-4.11338289962825	-4.08364312267658	-4.05390334572491	-4.02416356877323	-3.99442379182156	-3.96468401486989	-3.93494423791822	-3.90520446096654	-3.87546468401487	-3.8457249070632	-3.81598513011152	-3.78624535315985	-3.75650557620818	-3.72676579925651	-3.69702602230483	-3.66728624535316	-3.63754646840149	-3.60780669144981	-3.57806691449814	-3.54832713754647	-3.5185873605948	-3.48884758364312	-3.45910780669145	-3.42936802973978	-3.3996282527881	-3.36988847583643	-3.34014869888476	-3.31040892193309	-3.28066914498141	-3.25092936802974	-3.22118959107807	-3.19144981412639	-3.16171003717472	-3.13197026022305	-3.10223048327138	-3.0724907063197	-3.04275092936803	-3.01301115241636	-2.98327137546468	-2.95353159851301	-2.92379182156134
-4.38104089219331	-4.35130111524164	-4.32156133828996	-4.29182156133829	-4.26208178438662	-4.23234200743494	-4.20260223048327	-4.1728624535316	-4.14312267657993	-4.11338289962825	-4.08364312267658	-4.05390334572491	-4.02416356877323	-3.99442379182156	-3.96468401486989	-3.93494423791822	-3.90520446096654	-3.87546468401487	-3.8457249070632	-3.81598513011152	-3.78624535315985	-3.75650557620818	-3.72676579925651	-3.69702602230483	-3.66728624535316	-3.63754646840149	-3.60780669144981	-3.57806691449814	-3.54832713754647	-3.5185873605948	-3.48884758364312	-3.45910780669145	-3.42936802973978	-3.3996282527881	-3.36988847583643	-3.34014869888476	-3.31040892193309	-3.28066914498141	-3.25092936802974	-3.22118959107807	-3.19144981412639	-3.16171003717472	-3.13197026022305	-3.10223048327138	-3.0724907063197	-3.04275092936803	-3.01301115241636	-2.98327137546468	-2.95353159851301	-2.92379182156134
-4.38104089219331	-4.35130111524164	-4.32156133828996	-4.29182156133829	-4.26208178438662	-4.23234200743494	-4.20260223048327	-4.1728624535316	-4.14312267657993	-4.11338289962825	-4.08364312267658	-4.05390334572491	-4.02416356877323	-3.99442379182156	-3.96468401486989	-3.93494423791822	-3.90520446096654	-3.87546468401487	-3.8457249070632	-3.81598513011152	-3.78624535315985	-3.75650557620818	-3.72676579925651	-3.69702602230483	-3.66728624535316	-3.63754646840149	-3.60780669144981	-3.57806691449814	-3.54832713754647	-3.5185873605948	-3.48884758364312	-3.45910780669145	-3.42936802973978	-3.3996282527881	-3.36988847583643	-3.34014869888476	-3.31040892193309	-3.28066914498141	-3.25092936802974	-3.22118959107807	-3.19144981412639	-3.16171003717472	-3.13197026022305	-3.10223048327138	-3.0724907063197	-3.04275092936803	-3.01301115241636	-2.98327137546468	-2.95353159851301	-2.92379182156134
-4.38104089219331	-4.35130111524164	-4.32156133828996	-4.29182156133829	-4.26208178438662	-4.23234200743494	-4.20260223048327	-4.1728624535316	-4.14312267657993	-4.11338289962825	-4.08364312267658	-4.05390334572491	-4.02416356877323	-3.99442379182156	-3.96468401486989	-3.93494423791822	-3.90520446096654	-3.87546468401487	-3.8457249070632	-3.81598513011152	-3.78624535315985	-3.75650557620818	-3.72676579925651	-3.69702602230483	-3.66728624535316	-3.63754646840149	-3.60780669144981	-3.57806691449814	-3.54832713754647	-3.5185873605948	-3.48884758364312	-3.45910780669145	-3.42936802973978	-3.3996282527881	-3.36988847583643	-3.34014869888476	-3.31040892193309	-3.28066914498141	-3.25092936802974	-3.22118959107807	-3.19144981412639	-3.16171003717472	-3.13197026022305	-3.10223048327138	-3.0724907063197	-3.04275092936803	-3.01301115241636	-2.98327137546468	-2.95353159851301	-2.92379182156134
-4.38104089219331	-4.35130111524164	-4.32156133828996	-4.29182156133829	-4.26208178438662	-4.23234200743494	-4.20260223048327	-4.1728624535316	-4.14312267657993	-4.11338289962825	-4.08364312267658	-4.05390334572491	-4.02416356877323	-3.99442379182156	-3.96468401486989	-3.93494423791822	-3.90520446096654	-3.87546468401487	-3.8457249070632	-3.81598513011152	-3.78624535315985	-3.75650557620818	-3.72676579925651	-3.69702602230483	-3.66728624535316	-3.63754646840149	-3.60780669144981	-3.57806691449814	-3.54832713754647	-3.5185873605948	-3.48884758364312	-3.45910780669145	-3.42936802973978	-3.3996282527881	-3.36988847583643	-3.34014869888476	-3.31040892193309	-3.28066914498141	-3.25092936802974	-3.22118959107807	-3.19144981412639	-3.16171003717472	-3.13197026022305	-3.10223048327138	-3.0724907063197	-3.04275092936803	-3.01301115241636	-2.98327137546468	-2.95353159851301	-2.92379182156134
-4.38104089219331	-4.35130111524164	-4.32156133828996	-4.29182156133829	-4.26208178438662	-4.23234200743494	-4.20260223048327	-4.1728624535316	-4.14312267657993	-4.11338289962825	-4.08364312267658	-4.05390334572491	-4.02416356877323	-3.99442379182156	-3.96468401486989	-3.93494423791822	-3.90520446096654	-3.87546468401487	-3.8457249070632	-3.81598513011152	-3.78624535315985	-3.75650557620818	-3.72676579925651	-3.69702602230483	-3.66728624535316	-3.63754646840149	-3.60780669144981	-3.57806691449814	-3.54832713754647	-3.5185873605948	-3.48884758364312	-3.45910780669145	-3.42936802973978	-3.3996282527881	-3.36988847583643	-3.34014869888476	-3.31040892193309	-3.28066914498141	-3.25092936802974	-3.22118959107807	-3.19144981412639	-3.16171003717472	-3.13197026022305	-3.10223048327138	-3.0724907063197	-3.04275092936803	-3.01301115241636	-2.98327137546468	-2.95353159851301	-2.92379182156134
-4.38104089219331	-4.35130111524164	-4.32156133828996	-4.29182156133829	-4.26208178438662	-4.23234200743494	-4.20260223048327	-4.1728624535316	-4.14312267657993	-4.11338289962825	-4.08364312267658	-4.05390334572491	-4.02416356877323	-3.99442379182156	-3.96468401486989	-3.93494423791822	-3.90520446096654	-3.87546468401487	-3.8457249070632	-3.81598513011152	-3.78624535315985	-3.75650557620818	-3.72676579925651	-3.69702602230483	-3.66728624535316	-3.63754646840149	-3.60780669144981	-3.57806691449814	-3.54832713754647	-3.5185873605948	-3.48884758364312	-3.45910780669145	-3.42936802973978	-3.3996282527881	-3.36988847583643	-3.34014869888476	-3.31040892193309	-3.28066914498141	-3.25092936802974	-3.22118959107807	-3.19144981412639	-3.16171003717472	-3.13197026022305	-3.10223048327138	-3.0724907063197	-3.04275092936803	-3.01301115241636	-2.98327137546468	-2.95353159851301	-2.92379182156134
-4.38104089219331	-4.35130111524164	-4.32156133828996	-4.29182156133829	-4.26208178438662	-4.23234200743494	-4.20260223048327	-4.1728624535316	-4.14312267657993	-4.11338289962825	-4.08364312267658	-4.05390334572491	-4.02416356877323	-3.99442379182156	-3.96468401486989	-3.93494423791822	-3.90520446096654	-3.87546468401487	-3.8457249070632	-3.81598513011152	-3.78624535315985	-3.75650557620818	-3.72676579925651	-3.69702602230483	-3.66728624535316	-3.63754646840149	-3.60780669144981	-3.57806691449814	-3.54832713754647	-3.5185873605948	-3.48884758364312	-3.45910780669145	-3.42936802973978	-3.3996282527881	-3.36988847583643	-3.34014869888476	-3.31040892193309	-3.28066914498141	-3.25092936802974	-3.22118959107807	-3.19144981412639	-3.16171003717472	-3.13197026022305	-3.10223048327138	-3.0724907063197	-3.04275092936803	-3.01301115241636	-2.98327137546468	-2.95353159851301	-2.92379182156134
-4.38104089219331	-4.35130111524164	-4.32156133828996	-4.29182156133829	-4.26208178438662	-4.23234200743494	-4.20260223048327	-4.1728624535316	-4.14312267657993	-4.11338289962825	-4.08364312267658	-4.05390334572491	-4.02416356877323	-3.99442379182156	-3.96468401486989	-3.93494423791822	-3.90520446096654	-3.87546468401487	-3.8457249070632	-3.81598513011152	-3.78624535315985	-3.75650557620818	-3.72676579925651	-3.69702602230483	-3.66728624535316	-3.63754646840149	-3.60780669144981	-3.57806691449814	-3.54832713754647	-3.5185873605948	-3.48884758364312	-3.45910780669145	-3.42936802973978	-3.3996282527881	-3.36988847583643	-3.34014869888476	-3.31040892193309	-3.28066914498141	-3.25092936802974	-3.22118959107807	-3.19144981412639	-3.16171003717472	-3.13197026022305	-3.10223048327138	-3.0724907063197	-3.04275092936803	-3.01301115241636	-2.98327137546468	-2.95353159851301	-2.92379182156134
-4.38104089219331	-4.35130111524164	-4.32156133828996	-4.29182156133829	-4.26208178438662	-4.23234200743494	-4.20260223048327	-4.1728624535316	-4.14312267657993	-4.11338289962825	-4.08364312267658	-4.05390334572491	-4.02416356877323	-3.99442379182156	-3.96468401486989	-3.93494423791822	-3.90520446096654	-3.87546468401487	-3.8457249070632	-3.81598513011152	-3.78624535315985	-3.75650557620818	-3.72676579925651	-3.69702602230483	-3.66728624535316	-3.63754646840149	-3.60780669144981	-3.57806691449814	-3.54832713754647	-3.5185873605948	-3.48884758364312	-3.45910780669145	-3.42936802973978	-3.3996282527881	-3.36988847583643	-3.34014869888476	-3.31040892193309	-3.28066914498141	-3.25092936802974	-3.22118959107807	-3.19144981412639	-3.16171003717472	-3.13197026022305	-3.10223048327138	-3.0724907063197	-3.04275092936803	-3.01301115241636	-2.98327137546468	-2.95353159851301	-2.92379182156134
-4.38104089219331	-4.35130111524164	-4.32156133828996	-4.29182156133829	-4.26208178438662	-4.23234200743494	-4.20260223048327	-4.1728624535316	-4.14312267657993	-4.11338289962825	-4.08364312267658	-4.05390334572491	-4.02416356877323	-3.99442379182156	-3.96468401486989	-3.93494423791822	-3.90520446096654	-3.87546468401487	-3.8457249070632	-3.81598513011152	-3.78624535315985	-3.75650557620818	-3.72676579925651	-3.69702602230483	-3.66728624535316	-3.63754646840149	-3.60780669144981	-3.57806691449814	-3.54832713754647	-3.5185873605948	-3.48884758364312	-3.45910780669145	-3.42936802973978	-3.3996282527881	-3.36988847583643	-3.34014869888476	-3.31040892193309	-3.28066914498141	-3.25092936802974	-3.22118959107807	-3.19144981412639	-3.16171003717472	-3.13197026022305	-3.10223048327138	-3.0724907063197	-3.04275092936803	-3.01301115241636	-2.98327137546468	-2.95353159851301	-2.92379182156134
-4.38104089219331	-4.35130111524164	-4.32156133828996	-4.29182156133829	-4.26208178438662	-4.23234200743494	-4.20260223048327	-4.1728624535316	-4.14312267657993	-4.11338289962825	-4.08364312267658	-4.05390334572491	-4.02416356877323	-3.99442379182156	-3.96468401486989	-3.93494423791822	-3.90520446096654	-3.87546468401487	-3.8457249070632	-3.81598513011152	-3.78624535315985	-3.75650557620818	-3.72676579925651	-3.69702602230483	-3.66728624535316	-3.63754646840149	-3.60780669144981	-3.57806691449814	-3.54832713754647	-3.5185873605948	-3.48884758364312	-3.45910780669145	-3.42936802973978	-3.3996282527881	-3.36988847583643	-3.34014869888476	-3.31040892193309	-3.28066914498141	-3.25092936802974	-3.22118959107807	-3.19144981412639	-3.16171003717472	-3.13197026022305	-3.10223048327138	-3.0724907063197	-3.04275092936803	-3.01301115241636	-2.98327137546468	-2.95353159851301	-2.92379182156134
-4.38104089219331	-4.35130111524164	-4.32156133828996	-4.29182156133829	-4.26208178438662	-4.23234200743494	-4.20260223048327	-4.1728624535316	-4.14312267657993	-4.11338289962825	-4.08364312267658	-4.05390334572491	-4.02416356877323	-3.99442379182156	-3.96468401486989	-3.93494423791822	-3.90520446096654	-3.87546468401487	-3.8457249070632	-3.81598513011152	-3.78624535315985	-3.75650557620818	-3.72676579925651	-3.69702602230483	-3.66728624535316	-3.63754646840149	-3.60780669144981	-3.57806691449814	-3.54832713754647	-3.5185873605948	-3.48884758364312	-3.45910780669145	-3.42936802973978	-3.3996282527881	-3.36988847583643	-3.34014869888476	-3.31040892193309	-3.28066914498141	-3.25092936802974	-3.22118959107807	-3.19144981412639	-3.16171003717472	-3.13197026022305	-3.10223048327138	-3.0724907063197	-3.04275092936803	-3.01301115241636	-2.98327137546468	-2.95353159851301	-2.92379182156134
-4.38104089219331	-4.35130111524164	-4.32156133828996	-4.29182156133829	-4.26208178438662	-4.23234200743494	-4.20260223048327	-4.1728624535316	-4.14312267657993	-4.11338289962825	-4.08364312267658	-4.05390334572491	-4.02416356877323	-3.99442379182156	-3.96468401486989	-3.93494423791822	-3.90520446096654	-3.87546468401487	-3.8457249070632	-3.81598513011152	-3.78624535315985	-3.75650557620818	-3.72676579925651	-3.69702602230483	-3.66728624535316	-3.63754646840149	-3.60780669144981	-3.57806691449814	-3.54832713754647	-3.5185873605948	-3.48884758364312	-3.45910780669145	-3.42936802973978	-3.3996282527881	-3.36988847583643	-3.34014869888476	-3.31040892193309	-3.28066914498141	-3.25092936802974	-3.22118959107807	-3.19144981412639	-3.16171003717472	-3.13197026022305	-3.10223048327138	-3.0724907063197	-3.04275092936803	-3.01301115241636	-2.98327137546468	-2.95353159851301	-2.92379182156134
-4.38104089219331	-4.35130111524164	-4.32156133828996	-4.29182156133829	-4.26208178438662	-4.23234200743494	-4.20260223048327	-4.1728624535316	-4.14312267657993	-4.11338289962825	-4.08364312267658	-4.05390334572491	-4.02416356877323	-3.99442379182156	-3.96468401486989	-3.93494423791822	-3.90520446096654	-3.87546468401487	-3.8457249070632	-3.81598513011152	-3.78624535315985	-3.75650557620818	-3.72676579925651	-3.69702602230483	-3.66728624535316	-3.63754646840149	-3.60780669144981	-3.57806691449814	-3.54832713754647	-3.5185873605948	-3.48884758364312	-3.45910780669145	-3.42936802973978	-3.3996282527881	-3.36988847583643	-3.34014869888476	-3.31040892193309	-3.28066914498141	-3.25092936802974	-3.22118959107807	-3.19144981412639	-3.16171003717472	-3.13197026022305	-3.10223048327138	-3.0724907063197	-3.04275092936803	-3.01301115241636	-2.98327137546468	-2.95353159851301	-2.92379182156134
-4.38104089219331	-4.35130111524164	-4.32156133828996	-4.29182156133829	-4.26208178438662	-4.23234200743494	-4.20260223048327	-4.1728624535316	-4.14312267657993	-4.11338289962825	-4.08364312267658	-4.05390334572491	-4.02416356877323	-3.99442379182156	-3.96468401486989	-3.93494423791822	-3.90520446096654	-3.87546468401487	-3.8457249070632	-3.81598513011152	-3.78624535315985	-3.75650557620818	-3.72676579925651	-3.69702602230483	-3.66728624535316	-3.63754646840149	-3.60780669144981	-3.57806691449814	-3.54832713754647	-3.5185873605948	-3.48884758364312	-3.45910780669145	-3.42936802973978	-3.3996282527881	-3.36988847583643	-3.34014869888476	-3.31040892193309	-3.28066914498141	-3.25092936802974	-3.22118959107807	-3.19144981412639	-3.16171003717472	-3.13197026022305	-3.10223048327138	-3.0724907063197	-3.04275092936803	-3.01301115241636	-2.98327137546468	-2.95353159851301	-2.92379182156134
-4.38104089219331	-4.35130111524164	-4.32156133828996	-4.29182156133829	-4.26208178438662	-4.23234200743494	-4.20260223048327	-4.1728624535316	-4.14312267657993	-4.11338289962825	-4.08364312267658	-4.05390334572491	-4.02416356877323	-3.99442379182156	-3.96468401486989	-3.93494423791822	-3.90520446096654	-3.87546468401487	-3.8457249070632	-3.81598513011152	-3.78624535315985	-3.75650557620818	-3.72676579925651	-3.69702602230483	-3.66728624535316	-3.63754646840149	-3.60780669144981	-3.57806691449814	-3.54832713754647	-3.5185873605948	-3.48884758364312	-3.45910780669145	-3.42936802973978	-3.3996282527881	-3.36988847583643	-3.34014869888476	-3.31040892193309	-3.28066914498141	-3.25092936802974	-3.22118959107807	-3.19144981412639	-3.16171003717472	-3.13197026022305	-3.10223048327138	-3.0724907063197	-3.04275092936803	-3.01301115241636	-2.98327137546468	-2.95353159851301	-2.92379182156134
-4.38104089219331	-4.35130111524164	-4.32156133828996	-4.29182156133829	-4.26208178438662	-4.23234200743494	-4.20260223048327	-4.1728624535316	-4.14312267657993	-4.11338289962825	-4.08364312267658	-4.05390334572491	-4.02416356877323	-3.99442379182156	-3.96468401486989	-3.93494423791822	-3.90520446096654	-3.87546468401487	-3.8457249070632	-3.81598513011152	-3.78624535315985	-3.75650557620818	-3.72676579925651	-3.69702602230483	-3.66728624535316	-3.63754646840149	-3.60780669144981	-3.57806691449814	-3.54832713754647	-3.5185873605948	-3.48884758364312	-3.45910780669145	-3.42936802973978	-3.3996282527881	-3.36988847583643	-3.34014869888476	-3.31040892193309	-3.28066914498141	-3.25092936802974	-3.22118959107807	-3.19144981412639	-3.16171003717472	-3.13197026022305	-3.10223048327138	-3.0724907063197	-3.04275092936803	-3.01301115241636	-2.98327137546468	-2.95353159851301	-2.92379182156134
-4.38104089219331	-4.35130111524164	-4.32156133828996	-4.29182156133829	-4.26208178438662	-4.23234200743494	-4.20260223048327	-4.1728624535316	-4.14312267657993	-4.11338289962825	-4.08364312267658	-4.05390334572491	-4.02416356877323	-3.99442379182156	-3.96468401486989	-3.93494423791822	-3.90520446096654	-3.87546468401487	-3.8457249070632	-3.81598513011152	-3.78624535315985	-3.75650557620818	-3.72676579925651	-3.69702602230483	-3.66728624535316	-3.63754646840149	-3.60780669144981	-3.57806691449814	-3.54832713754647	-3.5185873605948	-3.48884758364312	-3.45910780669145	-3.42936802973978	-3.3996282527881	-3.36988847583643	-3.34014869888476	-3.31040892193309	-3.28066914498141	-3.25092936802974	-3.22118959107807	-3.19144981412639	-3.16171003717472	-3.13197026022305	-3.10223048327138	-3.0724907063197	-3.04275092936803	-3.01301115241636	-2.98327137546468	-2.95353159851301	-2.92379182156134
-4.38104089219331	-4.35130111524164	-4.32156133828996	-4.29182156133829	-4.26208178438662	-4.23234200743494	-4.20260223048327	-4.1728624535316	-4.14312267657993	-4.11338289962825	-4.08364312267658	-4.05390334572491	-4.02416356877323	-3.99442379182156	-3.96468401486989	-3.93494423791822	-3.90520446096654	-3.87546468401487	-3.8457249070632	-3.81598513011152	-3.78624535315985	-3.75650557620818	-3.72676579925651	-3.69702602230483	-3.66728624535316	-3.63754646840149	-3.60780669144981	-3.57806691449814	-3.54832713754647	-3.5185873605948	-3.48884758364312	-3.45910780669145	-3.42936802973978	-3.3996282527881	-3.36988847583643	-3.34014869888476	-3.31040892193309	-3.28066914498141	-3.25092936802974	-3.22118959107807	-3.19144981412639	-3.16171003717472	-3.13197026022305	-3.10223048327138	-3.0724907063197	-3.04275092936803	-3.01301115241636	-2.98327137546468	-2.95353159851301	-2.92379182156134
-4.38104089219331	-4.35130111524164	-4.32156133828996	-4.29182156133829	-4.26208178438662	-4.23234200743494	-4.20260223048327	-4.1728624535316	-4.14312267657993	-4.11338289962825	-4.08364312267658	-4.05390334572491	-4.02416356877323	-3.99442379182156	-3.96468401486989	-3.93494423791822	-3.90520446096654	-3.87546468401487	-3.8457249070632	-3.81598513011152	-3.78624535315985	-3.75650557620818	-3.72676579925651	-3.69702602230483	-3.66728624535316	-3.63754646840149	-3.60780669144981	-3.57806691449814	-3.54832713754647	-3.5185873605948	-3.48884758364312	-3.45910780669145	-3.42936802973978	-3.3996282527881	-3.36988847583643	-3.34014869888476	-3.31040892193309	-3.28066914498141	-3.25092936802974	-3.22118959107807	-3.19144981412639	-3.16171003717472	-3.13197026022305	-3.10223048327138	-3.0724907063197	-3.04275092936803	-3.01301115241636	-2.98327137546468	-2.95353159851301	-2.92379182156134
-4.38104089219331	-4.35130111524164	-4.32156133828996	-4.29182156133829	-4.26208178438662	-4.23234200743494	-4.20260223048327	-4.1728624535316	-4.14312267657993	-4.11338289962825	-4.08364312267658	-4.05390334572491	-4.02416356877323	-3.99442379182156	-3.96468401486989	-3.93494423791822	-3.90520446096654	-3.87546468401487	-3.8457249070632	-3.81598513011152	-3.78624535315985	-3.75650557620818	-3.72676579925651	-3.69702602230483	-3.66728624535316	-3.63754646840149	-3.60780669144981	-3.57806691449814	-3.54832713754647	-3.5185873605948	-3.48884758364312	-3.45910780669145	-3.42936802973978	-3.3996282527881	-3.36988847583643	-3.34014869888476	-3.31040892193309	-3.28066914498141	-3.25092936802974	-3.22118959107807	-3.19144981412639	-3.16171003717472	-3.13197026022305	-3.10223048327138	-3.0724907063197	-3.04275092936803	-3.01301115241636	-2.98327137546468	-2.95353159851301	-2.92379182156134
-4.38104089219331	-4.35130111524164	-4.32156133828996	-4.29182156133829	-4.26208178438662	-4.23234200743494	-4.20260223048327	-4.1728624535316	-4.14312267657993	-4.11338289962825	-4.08364312267658	-4.05390334572491	-4.02416356877323	-3.99442379182156	-3.96468401486989	-3.93494423791822	-3.90520446096654	-3.87546468401487	-3.8457249070632	-3.81598513011152	-3.78624535315985	-3.75650557620818	-3.72676579925651	-3.69702602230483	-3.66728624535316	-3.63754646840149	-3.60780669144981	-3.57806691449814	-3.54832713754647	-3.5185873605948	-3.48884758364312	-3.45910780669145	-3.42936802973978	-3.3996282527881	-3.36988847583643	-3.34014869888476	-3.31040892193309	-3.28066914498141	-3.25092936802974	-3.22118959107807	-3.19144981412639	-3.16171003717472	-3.13197026022305	-3.10223048327138	-3.0724907063197	-3.04275092936803	-3.01301115241636	-2.98327137546468	-2.95353159851301	-2.92379182156134
-4.38104089219331	-4.35130111524164	-4.32156133828996	-4.29182156133829	-4.26208178438662	-4.23234200743494	-4.20260223048327	-4.1728624535316	-4.14312267657993	-4.11338289962825	-4.08364312267658	-4.05390334572491	-4.02416356877323	-3.99442379182156	-3.96468401486989	-3.93494423791822	-3.90520446096654	-3.87546468401487	-3.8457249070632	-3.81598513011152	-3.78624535315985	-3.75650557620818	-3.72676579925651	-3.69702602230483	-3.66728624535316	-3.63754646840149	-3.60780669144981	-3.57806691449814	-3.54832713754647	-3.5185873605948	-3.48884758364312	-3.45910780669145	-3.42936802973978	-3.3996282527881	-3.36988847583643	-3.34014869888476	-3.31040892193309	-3.28066914498141	-3.25092936802974	-3.22118959107807	-3.19144981412639	-3.16171003717472	-3.13197026022305	-3.10223048327138	-3.0724907063197	-3.04275092936803	-3.01301115241636	-2.98327137546468	-2.95353159851301	-2.92379182156134
-4.38104089219331	-4.35130111524164	-4.32156133828996	-4.29182156133829	-4.26208178438662	-4.23234200743494	-4.20260223048327	-4.1728624535316	-4.14312267657993	-4.11338289962825	-4.08364312267658	-4.05390334572491	-4.02416356877323	-3.99442379182156	-3.96468401486989	-3.93494423791822	-3.90520446096654	-3.87546468401487	-3.8457249070632	-3.81598513011152	-3.78624535315985	-3.75650557620818	-3.72676579925651	-3.69702602230483	-3.66728624535316	-3.63754646840149	-3.60780669144981	-3.57806691449814	-3.54832713754647	-3.5185873605948	-3.48884758364312	-3.45910780669145	-3.42936802973978	-3.3996282527881	-3.36988847583643	-3.34014869888476	-3.31040892193309	-3.28066914498141	-3.25092936802974	-3.22118959107807	-3.19144981412639	-3.16171003717472	-3.13197026022305	-3.10223048327138	-3.0724907063197	-3.04275092936803	-3.01301115241636	-2.98327137546468	-2.95353159851301	-2.92379182156134
-4.38104089219331	-4.35130111524164	-4.32156133828996	-4.29182156133829	-4.26208178438662	-4.23234200743494	-4.20260223048327	-4.1728624535316	-4.14312267657993	-4.11338289962825	-4.08364312267658	-4.05390334572491	-4.02416356877323	-3.99442379182156	-3.96468401486989	-3.93494423791822	-3.90520446096654	-3.87546468401487	-3.8457249070632	-3.81598513011152	-3.78624535315985	-3.75650557620818	-3.72676579925651	-3.69702602230483	-3.66728624535316	-3.63754646840149	-3.60780669144981	-3.57806691449814	-3.54832713754647	-3.5185873605948	-3.48884758364312	-3.45910780669145	-3.42936802973978	-3.3996282527881	-3.36988847583643	-3.34014869888476	-3.31040892193309	-3.28066914498141	-3.25092936802974	-3.22118959107807	-3.19144981412639	-3.16171003717472	-3.13197026022305	-3.10223048327138	-3.0724907063197	-3.04275092936803	-3.01301115241636	-2.98327137546468	-2.95353159851301	-2.92379182156134
-4.38104089219331	-4.35130111524164	-4.32156133828996	-4.29182156133829	-4.26208178438662	-4.23234200743494	-4.20260223048327	-4.1728624535316	-4.14312267657993	-4.11338289962825	-4.08364312267658	-4.05390334572491	-4.02416356877323	-3.99442379182156	-3.96468401486989	-3.93494423791822	-3.90520446096654	-3.87546468401487	-3.8457249070632	-3.81598513011152	-3.78624535315985	-3.75650557620818	-3.72676579925651	-3.69702602230483	-3.66728624535316	-3.63754646840149	-3.60780669144981	-3.57806691449814	-3.54832713754647	-3.5185873605948	-3.48884758364312	-3.45910780669145	-3.42936802973978	-3.3996282527881	-3.36988847583643	-3.34014869888476	-3.31040892193309	-3.28066914498141	-3.25092936802974	-3.22118959107807	-3.19144981412639	-3.16171003717472	-3.13197026022305	-3.10223048327138	-3.0724907063197	-3.04275092936803	-3.01301115241636	-2.98327137546468	-2.95353159851301	-2.92379182156134
-4.38104089219331	-4.35130111524164	-4.32156133828996	-4.29182156133829	-4.26208178438662	-4.23234200743494	-4.20260223048327	-4.1728624535316	-4.14312267657993	-4.11338289962825	-4.08364312267658	-4.05390334572491	-4.02416356877323	-3.99442379182156	-3.96468401486989	-3.93494423791822	-3.90520446096654	-3.87546468401487	-3.8457249070632	-3.81598513011152	-3.78624535315985	-3.75650557620818	-3.72676579925651	-3.69702602230483	-3.66728624535316	-3.63754646840149	-3.60780669144981	-3.57806691449814	-3.54832713754647	-3.5185873605948	-3.48884758364312	-3.45910780669145	-3.42936802973978	-3.3996282527881	-3.36988847583643	-3.34014869888476	-3.31040892193309	-3.28066914498141	-3.25092936802974	-3.22118959107807	-3.19144981412639	-3.16171003717472	-3.13197026022305	-3.10223048327138	-3.0724907063197	-3.04275092936803	-3.01301115241636	-2.98327137546468	-2.95353159851301	-2.92379182156134
-4.38104089219331	-4.35130111524164	-4.32156133828996	-4.29182156133829	-4.26208178438662	-4.23234200743494	-4.20260223048327	-4.1728624535316	-4.14312267657993	-4.11338289962825	-4.08364312267658	-4.05390334572491	-4.02416356877323	-3.99442379182156	-3.96468401486989	-3.93494423791822	-3.90520446096654	-3.87546468401487	-3.8457249070632	-3.81598513011152	-3.78624535315985	-3.75650557620818	-3.72676579925651	-3.69702602230483	-3.66728624535316	-3.63754646840149	-3.60780669144981	-3.57806691449814	-3.54832713754647	-3.5185873605948	-3.48884758364312	-3.45910780669145	-3.42936802973978	-3.3996282527881	-3.36988847583643	-3.34014869888476	-3.31040892193309	-3.28066914498141	-3.25092936802974	-3.22118959107807	-3.19144981412639	-3.16171003717472	-3.13197026022305	-3.10223048327138	-3.0724907063197	-3.04275092936803	-3.01301115241636	-2.98327137546468	-2.95353159851301	-2.92379182156134
-4.38104089219331	-4.35130111524164	-4.32156133828996	-4.29182156133829	-4.26208178438662	-4.23234200743494	-4.20260223048327	-4.1728624535316	-4.14312267657993	-4.11338289962825	-4.08364312267658	-4.05390334572491	-4.02416356877323	-3.99442379182156	-3.96468401486989	-3.93494423791822	-3.90520446096654	-3.87546468401487	-3.8457249070632	-3.81598513011152	-3.78624535315985	-3.75650557620818	-3.72676579925651	-3.69702602230483	-3.66728624535316	-3.63754646840149	-3.60780669144981	-3.57806691449814	-3.54832713754647	-3.5185873605948	-3.48884758364312	-3.45910780669145	-3.42936802973978	-3.3996282527881	-3.36988847583643	-3.34014869888476	-3.31040892193309	-3.28066914498141	-3.25092936802974	-3.22118959107807	-3.19144981412639	-3.16171003717472	-3.13197026022305	-3.10223048327138	-3.0724907063197	-3.04275092936803	-3.01301115241636	-2.98327137546468	-2.95353159851301	-2.92379182156134
-4.38104089219331	-4.35130111524164	-4.32156133828996	-4.29182156133829	-4.26208178438662	-4.23234200743494	-4.20260223048327	-4.1728624535316	-4.14312267657993	-4.11338289962825	-4.08364312267658	-4.05390334572491	-4.02416356877323	-3.99442379182156	-3.96468401486989	-3.93494423791822	-3.90520446096654	-3.87546468401487	-3.8457249070632	-3.81598513011152	-3.78624535315985	-3.75650557620818	-3.72676579925651	-3.69702602230483	-3.66728624535316	-3.63754646840149	-3.60780669144981	-3.57806691449814	-3.54832713754647	-3.5185873605948	-3.48884758364312	-3.45910780669145	-3.42936802973978	-3.3996282527881	-3.36988847583643	-3.34014869888476	-3.31040892193309	-3.28066914498141	-3.25092936802974	-3.22118959107807	-3.19144981412639	-3.16171003717472	-3.13197026022305	-3.10223048327138	-3.0724907063197	-3.04275092936803	-3.01301115241636	-2.98327137546468	-2.95353159851301	-2.92379182156134
-4.38104089219331	-4.35130111524164	-4.32156133828996	-4.29182156133829	-4.26208178438662	-4.23234200743494	-4.20260223048327	-4.1728624535316	-4.14312267657993	-4.11338289962825	-4.08364312267658	-4.05390334572491	-4.02416356877323	-3.99442379182156	-3.96468401486989	-3.93494423791822	-3.90520446096654	-3.87546468401487	-3.8457249070632	-3.81598513011152	-3.78624535315985	-3.75650557620818	-3.72676579925651	-3.69702602230483	-3.66728624535316	-3.63754646840149	-3.60780669144981	-3.57806691449814	-3.54832713754647	-3.5185873605948	-3.48884758364312	-3.45910780669145	-3.42936802973978	-3.3996282527881	-3.36988847583643	-3.34014869888476	-3.31040892193309	-3.28066914498141	-3.25092936802974	-3.22118959107807	-3.19144981412639	-3.16171003717472	-3.13197026022305	-3.10223048327138	-3.0724907063197	-3.04275092936803	-3.01301115241636	-2.98327137546468	-2.95353159851301	-2.92379182156134
-4.38104089219331	-4.35130111524164	-4.32156133828996	-4.29182156133829	-4.26208178438662	-4.23234200743494	-4.20260223048327	-4.1728624535316	-4.14312267657993	-4.11338289962825	-4.08364312267658	-4.05390334572491	-4.02416356877323	-3.99442379182156	-3.96468401486989	-3.93494423791822	-3.90520446096654	-3.87546468401487	-3.8457249070632	-3.81598513011152	-3.78624535315985	-3.75650557620818	-3.72676579925651	-3.69702602230483	-3.66728624535316	-3.63754646840149	-3.60780669144981	-3.57806691449814	-3.54832713754647	-3.5185873605948	-3.48884758364312	-3.45910780669145	-3.42936802973978	-3.3996282527881	-3.36988847583643	-3.34014869888476	-3.31040892193309	-3.28066914498141	-3.25092936802974	-3.22118959107807	-3.19144981412639	-3.16171003717472	-3.13197026022305	-3.10223048327138	-3.0724907063197	-3.04275092936803	-3.01301115241636	-2.98327137546468	-2.95353159851301	-2.92379182156134
-4.38104089219331	-4.35130111524164	-4.32156133828996	-4.29182156133829	-4.26208178438662	-4.23234200743494	-4.20260223048327	-4.1728624535316	-4.14312267657993	-4.11338289962825	-4.08364312267658	-4.05390334572491	-4.02416356877323	-3.99442379182156	-3.96468401486989	-3.93494423791822	-3.90520446096654	-3.87546468401487	-3.8457249070632	-3.81598513011152	-3.78624535315985	-3.75650557620818	-3.72676579925651	-3.69702602230483	-3.66728624535316	-3.63754646840149	-3.60780669144981	-3.57806691449814	-3.54832713754647	-3.5185873605948	-3.48884758364312	-3.45910780669145	-3.42936802973978	-3.3996282527881	-3.36988847583643	-3.34014869888476	-3.31040892193309	-3.28066914498141	-3.25092936802974	-3.22118959107807	-3.19144981412639	-3.16171003717472	-3.13197026022305	-3.10223048327138	-3.0724907063197	-3.04275092936803	-3.01301115241636	-2.98327137546468	-2.95353159851301	-2.92379182156134
-4.38104089219331	-4.35130111524164	-4.32156133828996	-4.29182156133829	-4.26208178438662	-4.23234200743494	-4.20260223048327	-4.1728624535316	-4.14312267657993	-4.11338289962825	-4.08364312267658	-4.05390334572491	-4.02416356877323	-3.99442379182156	-3.96468401486989	-3.93494423791822	-3.90520446096654	-3.87546468401487	-3.8457249070632	-3.81598513011152	-3.78624535315985	-3.75650557620818	-3.72676579925651	-3.69702602230483	-3.66728624535316	-3.63754646840149	-3.60780669144981	-3.57806691449814	-3.54832713754647	-3.5185873605948	-3.48884758364312	-3.45910780669145	-3.42936802973978	-3.3996282527881	-3.36988847583643	-3.34014869888476	-3.31040892193309	-3.28066914498141	-3.25092936802974	-3.22118959107807	-3.19144981412639	-3.16171003717472	-3.13197026022305	-3.10223048327138	-3.0724907063197	-3.04275092936803	-3.01301115241636	-2.98327137546468	-2.95353159851301	-2.92379182156134
-4.38104089219331	-4.35130111524164	-4.32156133828996	-4.29182156133829	-4.26208178438662	-4.23234200743494	-4.20260223048327	-4.1728624535316	-4.14312267657993	-4.11338289962825	-4.08364312267658	-4.05390334572491	-4.02416356877323	-3.99442379182156	-3.96468401486989	-3.93494423791822	-3.90520446096654	-3.87546468401487	-3.8457249070632	-3.81598513011152	-3.78624535315985	-3.75650557620818	-3.72676579925651	-3.69702602230483	-3.66728624535316	-3.63754646840149	-3.60780669144981	-3.57806691449814	-3.54832713754647	-3.5185873605948	-3.48884758364312	-3.45910780669145	-3.42936802973978	-3.3996282527881	-3.36988847583643	-3.34014869888476	-3.31040892193309	-3.28066914498141	-3.25092936802974	-3.22118959107807	-3.19144981412639	-3.16171003717472	-3.13197026022305	-3.10223048327138	-3.0724907063197	-3.04275092936803	-3.01301115241636	-2.98327137546468	-2.95353159851301	-2.92379182156134
-4.38104089219331	-4.35130111524164	-4.32156133828996	-4.29182156133829	-4.26208178438662	-4.23234200743494	-4.20260223048327	-4.1728624535316	-4.14312267657993	-4.11338289962825	-4.08364312267658	-4.05390334572491	-4.02416356877323	-3.99442379182156	-3.96468401486989	-3.93494423791822	-3.90520446096654	-3.87546468401487	-3.8457249070632	-3.81598513011152	-3.78624535315985	-3.75650557620818	-3.72676579925651	-3.69702602230483	-3.66728624535316	-3.63754646840149	-3.60780669144981	-3.57806691449814	-3.54832713754647	-3.5185873605948	-3.48884758364312	-3.45910780669145	-3.42936802973978	-3.3996282527881	-3.36988847583643	-3.34014869888476	-3.31040892193309	-3.28066914498141	-3.25092936802974	-3.22118959107807	-3.19144981412639	-3.16171003717472	-3.13197026022305	-3.10223048327138	-3.0724907063197	-3.04275092936803	-3.01301115241636	-2.98327137546468	-2.95353159851301	-2.92379182156134
-4.38104089219331	-4.35130111524164	-4.32156133828996	-4.29182156133829	-4.26208178438662	-4.23234200743494	-4.20260223048327	-4.1728624535316	-4.14312267657993	-4.11338289962825	-4.08364312267658	-4.05390334572491	-4.02416356877323	-3.99442379182156	-3.96468401486989	-3.93494423791822	-3.90520446096654	-3.87546468401487	-3.8457249070632	-3.81598513011152	-3.78624535315985	-3.75650557620818	-3.72676579925651	-3.69702602230483	-3.66728624535316	-3.63754646840149	-3.60780669144981	-3.57806691449814	-3.54832713754647	-3.5185873605948	-3.48884758364312	-3.45910780669145	-3.42936802973978	-3.3996282527881	-3.36988847583643	-3.34014869888476	-3.31040892193309	-3.28066914498141	-3.25092936802974	-3.22118959107807	-3.19144981412639	-3.16171003717472	-3.13197026022305	-3.10223048327138	-3.0724907063197	-3.04275092936803	-3.01301115241636	-2.98327137546468	-2.95353159851301	-2.92379182156134
-4.38104089219331	-4.35130111524164	-4.32156133828996	-4.29182156133829	-4.26208178438662	-4.23234200743494	-4.20260223048327	-4.1728624535316	-4.14312267657993	-4.11338289962825	-4.08364312267658	-4.05390334572491	-4.02416356877323	-3.99442379182156	-3.96468401486989	-3.93494423791822	-3.90520446096654	-3.87546468401487	-3.8457249070632	-3.81598513011152	-3.78624535315985	-3.75650557620818	-3.72676579925651	-3.69702602230483	-3.66728624535316	-3.63754646840149	-3.60780669144981	-3.57806691449814	-3.54832713754647	-3.5185873605948	-3.48884758364312	-3.45910780669145	-3.42936802973978	-3.3996282527881	-3.36988847583643	-3.34014869888476	-3.31040892193309	-3.28066914498141	-3.25092936802974	-3.22118959107807	-3.19144981412639	-3.16171003717472	-3.13197026022305	-3.10223048327138	-3.0724907063197	-3.04275092936803	-3.01301115241636	-2.98327137546468	-2.95353159851301	-2.92379182156134
-4.38104089219331	-4.35130111524164	-4.32156133828996	-4.29182156133829	-4.26208178438662	-4.23234200743494	-4.20260223048327	-4.1728624535316	-4.14312267657993	-4.11338289962825	-4.08364312267658	-4.05390334572491	-4.02416356877323	-3.99442379182156	-3.96468401486989	-3.93494423791822	-3.90520446096654	-3.87546468401487	-3.8457249070632	-3.81598513011152	-3.78624535315985	-3.75650557620818	-3.72676579925651	-3.69702602230483	-3.66728624535316	-3.63754646840149	-3.60780669144981	-3.57806691449814	-3.54832713754647	-3.5185873605948	-3.48884758364312	-3.45910780669145	-3.42936802973978	-3.3996282527881	-3.36988847583643	-3.34014869888476	-3.31040892193309	-3.28066914498141	-3.25092936802974	-3.22118959107807	-3.19144981412639	-3.16171003717472	-3.13197026022305	-3.10223048327138	-3.0724907063197	-3.04275092936803	-3.01301115241636	-2.98327137546468	-2.95353159851301	-2.92379182156134
-4.38104089219331	-4.35130111524164	-4.32156133828996	-4.29182156133829	-4.26208178438662	-4.23234200743494	-4.20260223048327	-4.1728624535316	-4.14312267657993	-4.11338289962825	-4.08364312267658	-4.05390334572491	-4.02416356877323	-3.99442379182156	-3.96468401486989	-3.93494423791822	-3.90520446096654	-3.87546468401487	-3.8457249070632	-3.81598513011152	-3.78624535315985	-3.75650557620818	-3.72676579925651	-3.69702602230483	-3.66728624535316	-3.63754646840149	-3.60780669144981	-3.57806691449814	-3.54832713754647	-3.5185873605948	-3.48884758364312	-3.45910780669145	-3.42936802973978	-3.3996282527881	-3.36988847583643	-3.34014869888476	-3.31040892193309	-3.28066914498141	-3.25092936802974	-3.22118959107807	-3.19144981412639	-3.16171003717472	-3.13197026022305	-3.10223048327138	-3.0724907063197	-3.04275092936803	-3.01301115241636	-2.98327137546468	-2.95353159851301	-2.92379182156134
-4.38104089219331	-4.35130111524164	-4.32156133828996	-4.29182156133829	-4.26208178438662	-4.23234200743494	-4.20260223048327	-4.1728624535316	-4.14312267657993	-4.11338289962825	-4.08364312267658	-4.05390334572491	-4.02416356877323	-3.99442379182156	-3.96468401486989	-3.93494423791822	-3.90520446096654	-3.87546468401487	-3.8457249070632	-3.81598513011152	-3.78624535315985	-3.75650557620818	-3.72676579925651	-3.69702602230483	-3.66728624535316	-3.63754646840149	-3.60780669144981	-3.57806691449814	-3.54832713754647	-3.5185873605948	-3.48884758364312	-3.45910780669145	-3.42936802973978	-3.3996282527881	-3.36988847583643	-3.34014869888476	-3.31040892193309	-3.28066914498141	-3.25092936802974	-3.22118959107807	-3.19144981412639	-3.16171003717472	-3.13197026022305	-3.10223048327138	-3.0724907063197	-3.04275092936803	-3.01301115241636	-2.98327137546468	-2.95353159851301	-2.92379182156134
-4.38104089219331	-4.35130111524164	-4.32156133828996	-4.29182156133829	-4.26208178438662	-4.23234200743494	-4.20260223048327	-4.1728624535316	-4.14312267657993	-4.11338289962825	-4.08364312267658	-4.05390334572491	-4.02416356877323	-3.99442379182156	-3.96468401486989	-3.93494423791822	-3.90520446096654	-3.87546468401487	-3.8457249070632	-3.81598513011152	-3.78624535315985	-3.75650557620818	-3.72676579925651	-3.69702602230483	-3.66728624535316	-3.63754646840149	-3.60780669144981	-3.57806691449814	-3.54832713754647	-3.5185873605948	-3.48884758364312	-3.45910780669145	-3.42936802973978	-3.3996282527881	-3.36988847583643	-3.34014869888476	-3.31040892193309	-3.28066914498141	-3.25092936802974	-3.22118959107807	-3.19144981412639	-3.16171003717472	-3.13197026022305	-3.10223048327138	-3.0724907063197	-3.04275092936803	-3.01301115241636	-2.98327137546468	-2.95353159851301	-2.92379182156134
-4.38104089219331	-4.35130111524164	-4.32156133828996	-4.29182156133829	-4.26208178438662	-4.23234200743494	-4.20260223048327	-4.1728624535316	-4.14312267657993	-4.11338289962825	-4.08364312267658	-4.05390334572491	-4.02416356877323	-3.99442379182156	-3.96468401486989	-3.93494423791822	-3.90520446096654	-3.87546468401487	-3.8457249070632	-3.81598513011152	-3.78624535315985	-3.75650557620818	-3.72676579925651	-3.69702602230483	-3.66728624535316	-3.63754646840149	-3.60780669144981	-3.57806691449814	-3.54832713754647	-3.5185873605948	-3.48884758364312	-3.45910780669145	-3.42936802973978	-3.3996282527881	-3.36988847583643	-3.34014869888476	-3.31040892193309	-3.28066914498141	-3.25092936802974	-3.22118959107807	-3.19144981412639	-3.16171003717472	-3.13197026022305	-3.10223048327138	-3.0724907063197	-3.04275092936803	-3.01301115241636	-2.98327137546468	-2.95353159851301	-2.92379182156134
-4.38104089219331	-4.35130111524164	-4.32156133828996	-4.29182156133829	-4.26208178438662	-4.23234200743494	-4.20260223048327	-4.1728624535316	-4.14312267657993	-4.11338289962825	-4.08364312267658	-4.05390334572491	-4.02416356877323	-3.99442379182156	-3.96468401486989	-3.93494423791822	-3.90520446096654	-3.87546468401487	-3.8457249070632	-3.81598513011152	-3.78624535315985	-3.75650557620818	-3.72676579925651	-3.69702602230483	-3.66728624535316	-3.63754646840149	-3.60780669144981	-3.57806691449814	-3.54832713754647	-3.5185873605948	-3.48884758364312	-3.45910780669145	-3.42936802973978	-3.3996282527881	-3.36988847583643	-3.34014869888476	-3.31040892193309	-3.28066914498141	-3.25092936802974	-3.22118959107807	-3.19144981412639	-3.16171003717472	-3.13197026022305	-3.10223048327138	-3.0724907063197	-3.04275092936803	-3.01301115241636	-2.98327137546468	-2.95353159851301	-2.92379182156134
-4.38104089219331	-4.35130111524164	-4.32156133828996	-4.29182156133829	-4.26208178438662	-4.23234200743494	-4.20260223048327	-4.1728624535316	-4.14312267657993	-4.11338289962825	-4.08364312267658	-4.05390334572491	-4.02416356877323	-3.99442379182156	-3.96468401486989	-3.93494423791822	-3.90520446096654	-3.87546468401487	-3.8457249070632	-3.81598513011152	-3.78624535315985	-3.75650557620818	-3.72676579925651	-3.69702602230483	-3.66728624535316	-3.63754646840149	-3.60780669144981	-3.57806691449814	-3.54832713754647	-3.5185873605948	-3.48884758364312	-3.45910780669145	-3.42936802973978	-3.3996282527881	-3.36988847583643	-3.34014869888476	-3.31040892193309	-3.28066914498141	-3.25092936802974	-3.22118959107807	-3.19144981412639	-3.16171003717472	-3.13197026022305	-3.10223048327138	-3.0724907063197	-3.04275092936803	-3.01301115241636	-2.98327137546468	-2.95353159851301	-2.92379182156134
-4.38104089219331	-4.35130111524164	-4.32156133828996	-4.29182156133829	-4.26208178438662	-4.23234200743494	-4.20260223048327	-4.1728624535316	-4.14312267657993	-4.11338289962825	-4.08364312267658	-4.05390334572491	-4.02416356877323	-3.99442379182156	-3.96468401486989	-3.93494423791822	-3.90520446096654	-3.87546468401487	-3.8457249070632	-3.81598513011152	-3.78624535315985	-3.75650557620818	-3.72676579925651	-3.69702602230483	-3.66728624535316	-3.63754646840149	-3.60780669144981	-3.57806691449814	-3.54832713754647	-3.5185873605948	-3.48884758364312	-3.45910780669145	-3.42936802973978	-3.3996282527881	-3.36988847583643	-3.34014869888476	-3.31040892193309	-3.28066914498141	-3.25092936802974	-3.22118959107807	-3.19144981412639	-3.16171003717472	-3.13197026022305	-3.10223048327138	-3.0724907063197	-3.04275092936803	-3.01301115241636	-2.98327137546468	-2.95353159851301	-2.92379182156134
-4.38104089219331	-4.35130111524164	-4.32156133828996	-4.29182156133829	-4.26208178438662	-4.23234200743494	-4.20260223048327	-4.1728624535316	-4.14312267657993	-4.11338289962825	-4.08364312267658	-4.05390334572491	-4.02416356877323	-3.99442379182156	-3.96468401486989	-3.93494423791822	-3.90520446096654	-3.87546468401487	-3.8457249070632	-3.81598513011152	-3.78624535315985	-3.75650557620818	-3.72676579925651	-3.69702602230483	-3.66728624535316	-3.63754646840149	-3.60780669144981	-3.57806691449814	-3.54832713754647	-3.5185873605948	-3.48884758364312	-3.45910780669145	-3.42936802973978	-3.3996282527881	-3.36988847583643	-3.34014869888476	-3.31040892193309	-3.28066914498141	-3.25092936802974	-3.22118959107807	-3.19144981412639	-3.16171003717472	-3.13197026022305	-3.10223048327138	-3.0724907063197	-3.04275092936803	-3.01301115241636	-2.98327137546468	-2.95353159851301	-2.92379182156134
-4.38104089219331	-4.35130111524164	-4.32156133828996	-4.29182156133829	-4.26208178438662	-4.23234200743494	-4.20260223048327	-4.1728624535316	-4.14312267657993	-4.11338289962825	-4.08364312267658	-4.05390334572491	-4.02416356877323	-3.99442379182156	-3.96468401486989	-3.93494423791822	-3.90520446096654	-3.87546468401487	-3.8457249070632	-3.81598513011152	-3.78624535315985	-3.75650557620818	-3.72676579925651	-3.69702602230483	-3.66728624535316	-3.63754646840149	-3.60780669144981	-3.57806691449814	-3.54832713754647	-3.5185873605948	-3.48884758364312	-3.45910780669145	-3.42936802973978	-3.3996282527881	-3.36988847583643	-3.34014869888476	-3.31040892193309	-3.28066914498141	-3.25092936802974	-3.22118959107807	-3.19144981412639	-3.16171003717472	-3.13197026022305	-3.10223048327138	-3.0724907063197	-3.04275092936803	-3.01301115241636	-2.98327137546468	-2.95353159851301	-2.92379182156134
[truncated: 188 more columns]
