# Supplementary material for: Performance Comparison of Centered and Tilted Blunt and Lighthouse Tip Cannulae for Drainage in Extracorporeal Life Support
Source: Cardiovasc Eng Technol. 2025 Feb 10;16(2):238–50. doi: 10.1007/s13239-024-00770-x (PMC11933157; doi:10.1007/s13239-024-00770-x)
Supplement: Supplementary file 2 — Supplementary file2 (ZIP 41,511 KB) [file 13239_2024_770_MOESM2_ESM.zip › avg_velocity/rc_1.32_mm/Lighthouse_90_Qc_1.3_Lmin_Qo_1.3_Lmin_rc_1.32_mm/y_adim.csv]

-0.457472525240214	-0.457472525240214	-0.457472525240214	-0.457472525240214	-0.457472525240214	-0.457472525240214	-0.457472525240214	-0.457472525240214	-0.457472525240214	-0.457472525240214	-0.457472525240214	-0.457472525240214	-0.457472525240214	-0.457472525240214	-0.457472525240214	-0.457472525240214	-0.457472525240214	-0.457472525240214	-0.457472525240214	-0.457472525240214	-0.457472525240214	-0.457472525240214	-0.457472525240214	-0.457472525240214	-0.457472525240214	-0.457472525240214	-0.457472525240214	-0.457472525240214	-0.457472525240214	-0.457472525240214	-0.457472525240214	-0.457472525240214	-0.457472525240214	-0.457472525240214	-0.457472525240214	-0.457472525240214	-0.457472525240214	-0.457472525240214	-0.457472525240214	-0.457472525240214	-0.457472525240214	-0.457472525240214	-0.457472525240214	-0.457472525240214	-0.457472525240214	-0.457472525240214	-0.457472525240214	-0.457472525240214	-0.457472525240214	-0.457472525240214
-0.444471529851504	-0.444471529851504	-0.444471529851504	-0.444471529851504	-0.444471529851504	-0.444471529851504	-0.444471529851504	-0.444471529851504	-0.444471529851504	-0.444471529851504	-0.444471529851504	-0.444471529851504	-0.444471529851504	-0.444471529851504	-0.444471529851504	-0.444471529851504	-0.444471529851504	-0.444471529851504	-0.444471529851504	-0.444471529851504	-0.444471529851504	-0.444471529851504	-0.444471529851504	-0.444471529851504	-0.444471529851504	-0.444471529851504	-0.444471529851504	-0.444471529851504	-0.444471529851504	-0.444471529851504	-0.444471529851504	-0.444471529851504	-0.444471529851504	-0.444471529851504	-0.444471529851504	-0.444471529851504	-0.444471529851504	-0.444471529851504	-0.444471529851504	-0.444471529851504	-0.444471529851504	-0.444471529851504	-0.444471529851504	-0.444471529851504	-0.444471529851504	-0.444471529851504	-0.444471529851504	-0.444471529851504	-0.444471529851504	-0.444471529851504
-0.431470534462795	-0.431470534462795	-0.431470534462795	-0.431470534462795	-0.431470534462795	-0.431470534462795	-0.431470534462795	-0.431470534462795	-0.431470534462795	-0.431470534462795	-0.431470534462795	-0.431470534462795	-0.431470534462795	-0.431470534462795	-0.431470534462795	-0.431470534462795	-0.431470534462795	-0.431470534462795	-0.431470534462795	-0.431470534462795	-0.431470534462795	-0.431470534462795	-0.431470534462795	-0.431470534462795	-0.431470534462795	-0.431470534462795	-0.431470534462795	-0.431470534462795	-0.431470534462795	-0.431470534462795	-0.431470534462795	-0.431470534462795	-0.431470534462795	-0.431470534462795	-0.431470534462795	-0.431470534462795	-0.431470534462795	-0.431470534462795	-0.431470534462795	-0.431470534462795	-0.431470534462795	-0.431470534462795	-0.431470534462795	-0.431470534462795	-0.431470534462795	-0.431470534462795	-0.431470534462795	-0.431470534462795	-0.431470534462795	-0.431470534462795
-0.418469539074085	-0.418469539074085	-0.418469539074085	-0.418469539074085	-0.418469539074085	-0.418469539074085	-0.418469539074085	-0.418469539074085	-0.418469539074085	-0.418469539074085	-0.418469539074085	-0.418469539074085	-0.418469539074085	-0.418469539074085	-0.418469539074085	-0.418469539074085	-0.418469539074085	-0.418469539074085	-0.418469539074085	-0.418469539074085	-0.418469539074085	-0.418469539074085	-0.418469539074085	-0.418469539074085	-0.418469539074085	-0.418469539074085	-0.418469539074085	-0.418469539074085	-0.418469539074085	-0.418469539074085	-0.418469539074085	-0.418469539074085	-0.418469539074085	-0.418469539074085	-0.418469539074085	-0.418469539074085	-0.418469539074085	-0.418469539074085	-0.418469539074085	-0.418469539074085	-0.418469539074085	-0.418469539074085	-0.418469539074085	-0.418469539074085	-0.418469539074085	-0.418469539074085	-0.418469539074085	-0.418469539074085	-0.418469539074085	-0.418469539074085
-0.405468543685376	-0.405468543685376	-0.405468543685376	-0.405468543685376	-0.405468543685376	-0.405468543685376	-0.405468543685376	-0.405468543685376	-0.405468543685376	-0.405468543685376	-0.405468543685376	-0.405468543685376	-0.405468543685376	-0.405468543685376	-0.405468543685376	-0.405468543685376	-0.405468543685376	-0.405468543685376	-0.405468543685376	-0.405468543685376	-0.405468543685376	-0.405468543685376	-0.405468543685376	-0.405468543685376	-0.405468543685376	-0.405468543685376	-0.405468543685376	-0.405468543685376	-0.405468543685376	-0.405468543685376	-0.405468543685376	-0.405468543685376	-0.405468543685376	-0.405468543685376	-0.405468543685376	-0.405468543685376	-0.405468543685376	-0.405468543685376	-0.405468543685376	-0.405468543685376	-0.405468543685376	-0.405468543685376	-0.405468543685376	-0.405468543685376	-0.405468543685376	-0.405468543685376	-0.405468543685376	-0.405468543685376	-0.405468543685376	-0.405468543685376
-0.392467548296666	-0.392467548296666	-0.392467548296666	-0.392467548296666	-0.392467548296666	-0.392467548296666	-0.392467548296666	-0.392467548296666	-0.392467548296666	-0.392467548296666	-0.392467548296666	-0.392467548296666	-0.392467548296666	-0.392467548296666	-0.392467548296666	-0.392467548296666	-0.392467548296666	-0.392467548296666	-0.392467548296666	-0.392467548296666	-0.392467548296666	-0.392467548296666	-0.392467548296666	-0.392467548296666	-0.392467548296666	-0.392467548296666	-0.392467548296666	-0.392467548296666	-0.392467548296666	-0.392467548296666	-0.392467548296666	-0.392467548296666	-0.392467548296666	-0.392467548296666	-0.392467548296666	-0.392467548296666	-0.392467548296666	-0.392467548296666	-0.392467548296666	-0.392467548296666	-0.392467548296666	-0.392467548296666	-0.392467548296666	-0.392467548296666	-0.392467548296666	-0.392467548296666	-0.392467548296666	-0.392467548296666	-0.392467548296666	-0.392467548296666
-0.379466552907957	-0.379466552907957	-0.379466552907957	-0.379466552907957	-0.379466552907957	-0.379466552907957	-0.379466552907957	-0.379466552907957	-0.379466552907957	-0.379466552907957	-0.379466552907957	-0.379466552907957	-0.379466552907957	-0.379466552907957	-0.379466552907957	-0.379466552907957	-0.379466552907957	-0.379466552907957	-0.379466552907957	-0.379466552907957	-0.379466552907957	-0.379466552907957	-0.379466552907957	-0.379466552907957	-0.379466552907957	-0.379466552907957	-0.379466552907957	-0.379466552907957	-0.379466552907957	-0.379466552907957	-0.379466552907957	-0.379466552907957	-0.379466552907957	-0.379466552907957	-0.379466552907957	-0.379466552907957	-0.379466552907957	-0.379466552907957	-0.379466552907957	-0.379466552907957	-0.379466552907957	-0.379466552907957	-0.379466552907957	-0.379466552907957	-0.379466552907957	-0.379466552907957	-0.379466552907957	-0.379466552907957	-0.379466552907957	-0.379466552907957
-0.366465557519248	-0.366465557519248	-0.366465557519248	-0.366465557519248	-0.366465557519248	-0.366465557519248	-0.366465557519248	-0.366465557519248	-0.366465557519248	-0.366465557519248	-0.366465557519248	-0.366465557519248	-0.366465557519248	-0.366465557519248	-0.366465557519248	-0.366465557519248	-0.366465557519248	-0.366465557519248	-0.366465557519248	-0.366465557519248	-0.366465557519248	-0.366465557519248	-0.366465557519248	-0.366465557519248	-0.366465557519248	-0.366465557519248	-0.366465557519248	-0.366465557519248	-0.366465557519248	-0.366465557519248	-0.366465557519248	-0.366465557519248	-0.366465557519248	-0.366465557519248	-0.366465557519248	-0.366465557519248	-0.366465557519248	-0.366465557519248	-0.366465557519248	-0.366465557519248	-0.366465557519248	-0.366465557519248	-0.366465557519248	-0.366465557519248	-0.366465557519248	-0.366465557519248	-0.366465557519248	-0.366465557519248	-0.366465557519248	-0.366465557519248
-0.353464562130538	-0.353464562130538	-0.353464562130538	-0.353464562130538	-0.353464562130538	-0.353464562130538	-0.353464562130538	-0.353464562130538	-0.353464562130538	-0.353464562130538	-0.353464562130538	-0.353464562130538	-0.353464562130538	-0.353464562130538	-0.353464562130538	-0.353464562130538	-0.353464562130538	-0.353464562130538	-0.353464562130538	-0.353464562130538	-0.353464562130538	-0.353464562130538	-0.353464562130538	-0.353464562130538	-0.353464562130538	-0.353464562130538	-0.353464562130538	-0.353464562130538	-0.353464562130538	-0.353464562130538	-0.353464562130538	-0.353464562130538	-0.353464562130538	-0.353464562130538	-0.353464562130538	-0.353464562130538	-0.353464562130538	-0.353464562130538	-0.353464562130538	-0.353464562130538	-0.353464562130538	-0.353464562130538	-0.353464562130538	-0.353464562130538	-0.353464562130538	-0.353464562130538	-0.353464562130538	-0.353464562130538	-0.353464562130538	-0.353464562130538
-0.340463566741829	-0.340463566741829	-0.340463566741829	-0.340463566741829	-0.340463566741829	-0.340463566741829	-0.340463566741829	-0.340463566741829	-0.340463566741829	-0.340463566741829	-0.340463566741829	-0.340463566741829	-0.340463566741829	-0.340463566741829	-0.340463566741829	-0.340463566741829	-0.340463566741829	-0.340463566741829	-0.340463566741829	-0.340463566741829	-0.340463566741829	-0.340463566741829	-0.340463566741829	-0.340463566741829	-0.340463566741829	-0.340463566741829	-0.340463566741829	-0.340463566741829	-0.340463566741829	-0.340463566741829	-0.340463566741829	-0.340463566741829	-0.340463566741829	-0.340463566741829	-0.340463566741829	-0.340463566741829	-0.340463566741829	-0.340463566741829	-0.340463566741829	-0.340463566741829	-0.340463566741829	-0.340463566741829	-0.340463566741829	-0.340463566741829	-0.340463566741829	-0.340463566741829	-0.340463566741829	-0.340463566741829	-0.340463566741829	-0.340463566741829
-0.327462571353119	-0.327462571353119	-0.327462571353119	-0.327462571353119	-0.327462571353119	-0.327462571353119	-0.327462571353119	-0.327462571353119	-0.327462571353119	-0.327462571353119	-0.327462571353119	-0.327462571353119	-0.327462571353119	-0.327462571353119	-0.327462571353119	-0.327462571353119	-0.327462571353119	-0.327462571353119	-0.327462571353119	-0.327462571353119	-0.327462571353119	-0.327462571353119	-0.327462571353119	-0.327462571353119	-0.327462571353119	-0.327462571353119	-0.327462571353119	-0.327462571353119	-0.327462571353119	-0.327462571353119	-0.327462571353119	-0.327462571353119	-0.327462571353119	-0.327462571353119	-0.327462571353119	-0.327462571353119	-0.327462571353119	-0.327462571353119	-0.327462571353119	-0.327462571353119	-0.327462571353119	-0.327462571353119	-0.327462571353119	-0.327462571353119	-0.327462571353119	-0.327462571353119	-0.327462571353119	-0.327462571353119	-0.327462571353119	-0.327462571353119
-0.31446157596441	-0.31446157596441	-0.31446157596441	-0.31446157596441	-0.31446157596441	-0.31446157596441	-0.31446157596441	-0.31446157596441	-0.31446157596441	-0.31446157596441	-0.31446157596441	-0.31446157596441	-0.31446157596441	-0.31446157596441	-0.31446157596441	-0.31446157596441	-0.31446157596441	-0.31446157596441	-0.31446157596441	-0.31446157596441	-0.31446157596441	-0.31446157596441	-0.31446157596441	-0.31446157596441	-0.31446157596441	-0.31446157596441	-0.31446157596441	-0.31446157596441	-0.31446157596441	-0.31446157596441	-0.31446157596441	-0.31446157596441	-0.31446157596441	-0.31446157596441	-0.31446157596441	-0.31446157596441	-0.31446157596441	-0.31446157596441	-0.31446157596441	-0.31446157596441	-0.31446157596441	-0.31446157596441	-0.31446157596441	-0.31446157596441	-0.31446157596441	-0.31446157596441	-0.31446157596441	-0.31446157596441	-0.31446157596441	-0.31446157596441
-0.3014605805757	-0.3014605805757	-0.3014605805757	-0.3014605805757	-0.3014605805757	-0.3014605805757	-0.3014605805757	-0.3014605805757	-0.3014605805757	-0.3014605805757	-0.3014605805757	-0.3014605805757	-0.3014605805757	-0.3014605805757	-0.3014605805757	-0.3014605805757	-0.3014605805757	-0.3014605805757	-0.3014605805757	-0.3014605805757	-0.3014605805757	-0.3014605805757	-0.3014605805757	-0.3014605805757	-0.3014605805757	-0.3014605805757	-0.3014605805757	-0.3014605805757	-0.3014605805757	-0.3014605805757	-0.3014605805757	-0.3014605805757	-0.3014605805757	-0.3014605805757	-0.3014605805757	-0.3014605805757	-0.3014605805757	-0.3014605805757	-0.3014605805757	-0.3014605805757	-0.3014605805757	-0.3014605805757	-0.3014605805757	-0.3014605805757	-0.3014605805757	-0.3014605805757	-0.3014605805757	-0.3014605805757	-0.3014605805757	-0.3014605805757
-0.288459585186991	-0.288459585186991	-0.288459585186991	-0.288459585186991	-0.288459585186991	-0.288459585186991	-0.288459585186991	-0.288459585186991	-0.288459585186991	-0.288459585186991	-0.288459585186991	-0.288459585186991	-0.288459585186991	-0.288459585186991	-0.288459585186991	-0.288459585186991	-0.288459585186991	-0.288459585186991	-0.288459585186991	-0.288459585186991	-0.288459585186991	-0.288459585186991	-0.288459585186991	-0.288459585186991	-0.288459585186991	-0.288459585186991	-0.288459585186991	-0.288459585186991	-0.288459585186991	-0.288459585186991	-0.288459585186991	-0.288459585186991	-0.288459585186991	-0.288459585186991	-0.288459585186991	-0.288459585186991	-0.288459585186991	-0.288459585186991	-0.288459585186991	-0.288459585186991	-0.288459585186991	-0.288459585186991	-0.288459585186991	-0.288459585186991	-0.288459585186991	-0.288459585186991	-0.288459585186991	-0.288459585186991	-0.288459585186991	-0.288459585186991
-0.275458589798281	-0.275458589798281	-0.275458589798281	-0.275458589798281	-0.275458589798281	-0.275458589798281	-0.275458589798281	-0.275458589798281	-0.275458589798281	-0.275458589798281	-0.275458589798281	-0.275458589798281	-0.275458589798281	-0.275458589798281	-0.275458589798281	-0.275458589798281	-0.275458589798281	-0.275458589798281	-0.275458589798281	-0.275458589798281	-0.275458589798281	-0.275458589798281	-0.275458589798281	-0.275458589798281	-0.275458589798281	-0.275458589798281	-0.275458589798281	-0.275458589798281	-0.275458589798281	-0.275458589798281	-0.275458589798281	-0.275458589798281	-0.275458589798281	-0.275458589798281	-0.275458589798281	-0.275458589798281	-0.275458589798281	-0.275458589798281	-0.275458589798281	-0.275458589798281	-0.275458589798281	-0.275458589798281	-0.275458589798281	-0.275458589798281	-0.275458589798281	-0.275458589798281	-0.275458589798281	-0.275458589798281	-0.275458589798281	-0.275458589798281
-0.262457594409572	-0.262457594409572	-0.262457594409572	-0.262457594409572	-0.262457594409572	-0.262457594409572	-0.262457594409572	-0.262457594409572	-0.262457594409572	-0.262457594409572	-0.262457594409572	-0.262457594409572	-0.262457594409572	-0.262457594409572	-0.262457594409572	-0.262457594409572	-0.262457594409572	-0.262457594409572	-0.262457594409572	-0.262457594409572	-0.262457594409572	-0.262457594409572	-0.262457594409572	-0.262457594409572	-0.262457594409572	-0.262457594409572	-0.262457594409572	-0.262457594409572	-0.262457594409572	-0.262457594409572	-0.262457594409572	-0.262457594409572	-0.262457594409572	-0.262457594409572	-0.262457594409572	-0.262457594409572	-0.262457594409572	-0.262457594409572	-0.262457594409572	-0.262457594409572	-0.262457594409572	-0.262457594409572	-0.262457594409572	-0.262457594409572	-0.262457594409572	-0.262457594409572	-0.262457594409572	-0.262457594409572	-0.262457594409572	-0.262457594409572
-0.249456599020863	-0.249456599020863	-0.249456599020863	-0.249456599020863	-0.249456599020863	-0.249456599020863	-0.249456599020863	-0.249456599020863	-0.249456599020863	-0.249456599020863	-0.249456599020863	-0.249456599020863	-0.249456599020863	-0.249456599020863	-0.249456599020863	-0.249456599020863	-0.249456599020863	-0.249456599020863	-0.249456599020863	-0.249456599020863	-0.249456599020863	-0.249456599020863	-0.249456599020863	-0.249456599020863	-0.249456599020863	-0.249456599020863	-0.249456599020863	-0.249456599020863	-0.249456599020863	-0.249456599020863	-0.249456599020863	-0.249456599020863	-0.249456599020863	-0.249456599020863	-0.249456599020863	-0.249456599020863	-0.249456599020863	-0.249456599020863	-0.249456599020863	-0.249456599020863	-0.249456599020863	-0.249456599020863	-0.249456599020863	-0.249456599020863	-0.249456599020863	-0.249456599020863	-0.249456599020863	-0.249456599020863	-0.249456599020863	-0.249456599020863
-0.236455603632153	-0.236455603632153	-0.236455603632153	-0.236455603632153	-0.236455603632153	-0.236455603632153	-0.236455603632153	-0.236455603632153	-0.236455603632153	-0.236455603632153	-0.236455603632153	-0.236455603632153	-0.236455603632153	-0.236455603632153	-0.236455603632153	-0.236455603632153	-0.236455603632153	-0.236455603632153	-0.236455603632153	-0.236455603632153	-0.236455603632153	-0.236455603632153	-0.236455603632153	-0.236455603632153	-0.236455603632153	-0.236455603632153	-0.236455603632153	-0.236455603632153	-0.236455603632153	-0.236455603632153	-0.236455603632153	-0.236455603632153	-0.236455603632153	-0.236455603632153	-0.236455603632153	-0.236455603632153	-0.236455603632153	-0.236455603632153	-0.236455603632153	-0.236455603632153	-0.236455603632153	-0.236455603632153	-0.236455603632153	-0.236455603632153	-0.236455603632153	-0.236455603632153	-0.236455603632153	-0.236455603632153	-0.236455603632153	-0.236455603632153
-0.223454608243444	-0.223454608243444	-0.223454608243444	-0.223454608243444	-0.223454608243444	-0.223454608243444	-0.223454608243444	-0.223454608243444	-0.223454608243444	-0.223454608243444	-0.223454608243444	-0.223454608243444	-0.223454608243444	-0.223454608243444	-0.223454608243444	-0.223454608243444	-0.223454608243444	-0.223454608243444	-0.223454608243444	-0.223454608243444	-0.223454608243444	-0.223454608243444	-0.223454608243444	-0.223454608243444	-0.223454608243444	-0.223454608243444	-0.223454608243444	-0.223454608243444	-0.223454608243444	-0.223454608243444	-0.223454608243444	-0.223454608243444	-0.223454608243444	-0.223454608243444	-0.223454608243444	-0.223454608243444	-0.223454608243444	-0.223454608243444	-0.223454608243444	-0.223454608243444	-0.223454608243444	-0.223454608243444	-0.223454608243444	-0.223454608243444	-0.223454608243444	-0.223454608243444	-0.223454608243444	-0.223454608243444	-0.223454608243444	-0.223454608243444
-0.210453612854734	-0.210453612854734	-0.210453612854734	-0.210453612854734	-0.210453612854734	-0.210453612854734	-0.210453612854734	-0.210453612854734	-0.210453612854734	-0.210453612854734	-0.210453612854734	-0.210453612854734	-0.210453612854734	-0.210453612854734	-0.210453612854734	-0.210453612854734	-0.210453612854734	-0.210453612854734	-0.210453612854734	-0.210453612854734	-0.210453612854734	-0.210453612854734	-0.210453612854734	-0.210453612854734	-0.210453612854734	-0.210453612854734	-0.210453612854734	-0.210453612854734	-0.210453612854734	-0.210453612854734	-0.210453612854734	-0.210453612854734	-0.210453612854734	-0.210453612854734	-0.210453612854734	-0.210453612854734	-0.210453612854734	-0.210453612854734	-0.210453612854734	-0.210453612854734	-0.210453612854734	-0.210453612854734	-0.210453612854734	-0.210453612854734	-0.210453612854734	-0.210453612854734	-0.210453612854734	-0.210453612854734	-0.210453612854734	-0.210453612854734
-0.197452617466025	-0.197452617466025	-0.197452617466025	-0.197452617466025	-0.197452617466025	-0.197452617466025	-0.197452617466025	-0.197452617466025	-0.197452617466025	-0.197452617466025	-0.197452617466025	-0.197452617466025	-0.197452617466025	-0.197452617466025	-0.197452617466025	-0.197452617466025	-0.197452617466025	-0.197452617466025	-0.197452617466025	-0.197452617466025	-0.197452617466025	-0.197452617466025	-0.197452617466025	-0.197452617466025	-0.197452617466025	-0.197452617466025	-0.197452617466025	-0.197452617466025	-0.197452617466025	-0.197452617466025	-0.197452617466025	-0.197452617466025	-0.197452617466025	-0.197452617466025	-0.197452617466025	-0.197452617466025	-0.197452617466025	-0.197452617466025	-0.197452617466025	-0.197452617466025	-0.197452617466025	-0.197452617466025	-0.197452617466025	-0.197452617466025	-0.197452617466025	-0.197452617466025	-0.197452617466025	-0.197452617466025	-0.197452617466025	-0.197452617466025
-0.184451622077315	-0.184451622077315	-0.184451622077315	-0.184451622077315	-0.184451622077315	-0.184451622077315	-0.184451622077315	-0.184451622077315	-0.184451622077315	-0.184451622077315	-0.184451622077315	-0.184451622077315	-0.184451622077315	-0.184451622077315	-0.184451622077315	-0.184451622077315	-0.184451622077315	-0.184451622077315	-0.184451622077315	-0.184451622077315	-0.184451622077315	-0.184451622077315	-0.184451622077315	-0.184451622077315	-0.184451622077315	-0.184451622077315	-0.184451622077315	-0.184451622077315	-0.184451622077315	-0.184451622077315	-0.184451622077315	-0.184451622077315	-0.184451622077315	-0.184451622077315	-0.184451622077315	-0.184451622077315	-0.184451622077315	-0.184451622077315	-0.184451622077315	-0.184451622077315	-0.184451622077315	-0.184451622077315	-0.184451622077315	-0.184451622077315	-0.184451622077315	-0.184451622077315	-0.184451622077315	-0.184451622077315	-0.184451622077315	-0.184451622077315
-0.171450626688606	-0.171450626688606	-0.171450626688606	-0.171450626688606	-0.171450626688606	-0.171450626688606	-0.171450626688606	-0.171450626688606	-0.171450626688606	-0.171450626688606	-0.171450626688606	-0.171450626688606	-0.171450626688606	-0.171450626688606	-0.171450626688606	-0.171450626688606	-0.171450626688606	-0.171450626688606	-0.171450626688606	-0.171450626688606	-0.171450626688606	-0.171450626688606	-0.171450626688606	-0.171450626688606	-0.171450626688606	-0.171450626688606	-0.171450626688606	-0.171450626688606	-0.171450626688606	-0.171450626688606	-0.171450626688606	-0.171450626688606	-0.171450626688606	-0.171450626688606	-0.171450626688606	-0.171450626688606	-0.171450626688606	-0.171450626688606	-0.171450626688606	-0.171450626688606	-0.171450626688606	-0.171450626688606	-0.171450626688606	-0.171450626688606	-0.171450626688606	-0.171450626688606	-0.171450626688606	-0.171450626688606	-0.171450626688606	-0.171450626688606
-0.158449631299896	-0.158449631299896	-0.158449631299896	-0.158449631299896	-0.158449631299896	-0.158449631299896	-0.158449631299896	-0.158449631299896	-0.158449631299896	-0.158449631299896	-0.158449631299896	-0.158449631299896	-0.158449631299896	-0.158449631299896	-0.158449631299896	-0.158449631299896	-0.158449631299896	-0.158449631299896	-0.158449631299896	-0.158449631299896	-0.158449631299896	-0.158449631299896	-0.158449631299896	-0.158449631299896	-0.158449631299896	-0.158449631299896	-0.158449631299896	-0.158449631299896	-0.158449631299896	-0.158449631299896	-0.158449631299896	-0.158449631299896	-0.158449631299896	-0.158449631299896	-0.158449631299896	-0.158449631299896	-0.158449631299896	-0.158449631299896	-0.158449631299896	-0.158449631299896	-0.158449631299896	-0.158449631299896	-0.158449631299896	-0.158449631299896	-0.158449631299896	-0.158449631299896	-0.158449631299896	-0.158449631299896	-0.158449631299896	-0.158449631299896
-0.145448635911187	-0.145448635911187	-0.145448635911187	-0.145448635911187	-0.145448635911187	-0.145448635911187	-0.145448635911187	-0.145448635911187	-0.145448635911187	-0.145448635911187	-0.145448635911187	-0.145448635911187	-0.145448635911187	-0.145448635911187	-0.145448635911187	-0.145448635911187	-0.145448635911187	-0.145448635911187	-0.145448635911187	-0.145448635911187	-0.145448635911187	-0.145448635911187	-0.145448635911187	-0.145448635911187	-0.145448635911187	-0.145448635911187	-0.145448635911187	-0.145448635911187	-0.145448635911187	-0.145448635911187	-0.145448635911187	-0.145448635911187	-0.145448635911187	-0.145448635911187	-0.145448635911187	-0.145448635911187	-0.145448635911187	-0.145448635911187	-0.145448635911187	-0.145448635911187	-0.145448635911187	-0.145448635911187	-0.145448635911187	-0.145448635911187	-0.145448635911187	-0.145448635911187	-0.145448635911187	-0.145448635911187	-0.145448635911187	-0.145448635911187
-0.132447640522478	-0.132447640522478	-0.132447640522478	-0.132447640522478	-0.132447640522478	-0.132447640522478	-0.132447640522478	-0.132447640522478	-0.132447640522478	-0.132447640522478	-0.132447640522478	-0.132447640522478	-0.132447640522478	-0.132447640522478	-0.132447640522478	-0.132447640522478	-0.132447640522478	-0.132447640522478	-0.132447640522478	-0.132447640522478	-0.132447640522478	-0.132447640522478	-0.132447640522478	-0.132447640522478	-0.132447640522478	-0.132447640522478	-0.132447640522478	-0.132447640522478	-0.132447640522478	-0.132447640522478	-0.132447640522478	-0.132447640522478	-0.132447640522478	-0.132447640522478	-0.132447640522478	-0.132447640522478	-0.132447640522478	-0.132447640522478	-0.132447640522478	-0.132447640522478	-0.132447640522478	-0.132447640522478	-0.132447640522478	-0.132447640522478	-0.132447640522478	-0.132447640522478	-0.132447640522478	-0.132447640522478	-0.132447640522478	-0.132447640522478
-0.119446645133768	-0.119446645133768	-0.119446645133768	-0.119446645133768	-0.119446645133768	-0.119446645133768	-0.119446645133768	-0.119446645133768	-0.119446645133768	-0.119446645133768	-0.119446645133768	-0.119446645133768	-0.119446645133768	-0.119446645133768	-0.119446645133768	-0.119446645133768	-0.119446645133768	-0.119446645133768	-0.119446645133768	-0.119446645133768	-0.119446645133768	-0.119446645133768	-0.119446645133768	-0.119446645133768	-0.119446645133768	-0.119446645133768	-0.119446645133768	-0.119446645133768	-0.119446645133768	-0.119446645133768	-0.119446645133768	-0.119446645133768	-0.119446645133768	-0.119446645133768	-0.119446645133768	-0.119446645133768	-0.119446645133768	-0.119446645133768	-0.119446645133768	-0.119446645133768	-0.119446645133768	-0.119446645133768	-0.119446645133768	-0.119446645133768	-0.119446645133768	-0.119446645133768	-0.119446645133768	-0.119446645133768	-0.119446645133768	-0.119446645133768
-0.106445649745059	-0.106445649745059	-0.106445649745059	-0.106445649745059	-0.106445649745059	-0.106445649745059	-0.106445649745059	-0.106445649745059	-0.106445649745059	-0.106445649745059	-0.106445649745059	-0.106445649745059	-0.106445649745059	-0.106445649745059	-0.106445649745059	-0.106445649745059	-0.106445649745059	-0.106445649745059	-0.106445649745059	-0.106445649745059	-0.106445649745059	-0.106445649745059	-0.106445649745059	-0.106445649745059	-0.106445649745059	-0.106445649745059	-0.106445649745059	-0.106445649745059	-0.106445649745059	-0.106445649745059	-0.106445649745059	-0.106445649745059	-0.106445649745059	-0.106445649745059	-0.106445649745059	-0.106445649745059	-0.106445649745059	-0.106445649745059	-0.106445649745059	-0.106445649745059	-0.106445649745059	-0.106445649745059	-0.106445649745059	-0.106445649745059	-0.106445649745059	-0.106445649745059	-0.106445649745059	-0.106445649745059	-0.106445649745059	-0.106445649745059
-0.0934446543563492	-0.0934446543563492	-0.0934446543563492	-0.0934446543563492	-0.0934446543563492	-0.0934446543563492	-0.0934446543563492	-0.0934446543563492	-0.0934446543563492	-0.0934446543563492	-0.0934446543563492	-0.0934446543563492	-0.0934446543563492	-0.0934446543563492	-0.0934446543563492	-0.0934446543563492	-0.0934446543563492	-0.0934446543563492	-0.0934446543563492	-0.0934446543563492	-0.0934446543563492	-0.0934446543563492	-0.0934446543563492	-0.0934446543563492	-0.0934446543563492	-0.0934446543563492	-0.0934446543563492	-0.0934446543563492	-0.0934446543563492	-0.0934446543563492	-0.0934446543563492	-0.0934446543563492	-0.0934446543563492	-0.0934446543563492	-0.0934446543563492	-0.0934446543563492	-0.0934446543563492	-0.0934446543563492	-0.0934446543563492	-0.0934446543563492	-0.0934446543563492	-0.0934446543563492	-0.0934446543563492	-0.0934446543563492	-0.0934446543563492	-0.0934446543563492	-0.0934446543563492	-0.0934446543563492	-0.0934446543563492	-0.0934446543563492
-0.0804436589676397	-0.0804436589676397	-0.0804436589676397	-0.0804436589676397	-0.0804436589676397	-0.0804436589676397	-0.0804436589676397	-0.0804436589676397	-0.0804436589676397	-0.0804436589676397	-0.0804436589676397	-0.0804436589676397	-0.0804436589676397	-0.0804436589676397	-0.0804436589676397	-0.0804436589676397	-0.0804436589676397	-0.0804436589676397	-0.0804436589676397	-0.0804436589676397	-0.0804436589676397	-0.0804436589676397	-0.0804436589676397	-0.0804436589676397	-0.0804436589676397	-0.0804436589676397	-0.0804436589676397	-0.0804436589676397	-0.0804436589676397	-0.0804436589676397	-0.0804436589676397	-0.0804436589676397	-0.0804436589676397	-0.0804436589676397	-0.0804436589676397	-0.0804436589676397	-0.0804436589676397	-0.0804436589676397	-0.0804436589676397	-0.0804436589676397	-0.0804436589676397	-0.0804436589676397	-0.0804436589676397	-0.0804436589676397	-0.0804436589676397	-0.0804436589676397	-0.0804436589676397	-0.0804436589676397	-0.0804436589676397	-0.0804436589676397
-0.0674426635789303	-0.0674426635789303	-0.0674426635789303	-0.0674426635789303	-0.0674426635789303	-0.0674426635789303	-0.0674426635789303	-0.0674426635789303	-0.0674426635789303	-0.0674426635789303	-0.0674426635789303	-0.0674426635789303	-0.0674426635789303	-0.0674426635789303	-0.0674426635789303	-0.0674426635789303	-0.0674426635789303	-0.0674426635789303	-0.0674426635789303	-0.0674426635789303	-0.0674426635789303	-0.0674426635789303	-0.0674426635789303	-0.0674426635789303	-0.0674426635789303	-0.0674426635789303	-0.0674426635789303	-0.0674426635789303	-0.0674426635789303	-0.0674426635789303	-0.0674426635789303	-0.0674426635789303	-0.0674426635789303	-0.0674426635789303	-0.0674426635789303	-0.0674426635789303	-0.0674426635789303	-0.0674426635789303	-0.0674426635789303	-0.0674426635789303	-0.0674426635789303	-0.0674426635789303	-0.0674426635789303	-0.0674426635789303	-0.0674426635789303	-0.0674426635789303	-0.0674426635789303	-0.0674426635789303	-0.0674426635789303	-0.0674426635789303
-0.0544416681902208	-0.0544416681902208	-0.0544416681902208	-0.0544416681902208	-0.0544416681902208	-0.0544416681902208	-0.0544416681902208	-0.0544416681902208	-0.0544416681902208	-0.0544416681902208	-0.0544416681902208	-0.0544416681902208	-0.0544416681902208	-0.0544416681902208	-0.0544416681902208	-0.0544416681902208	-0.0544416681902208	-0.0544416681902208	-0.0544416681902208	-0.0544416681902208	-0.0544416681902208	-0.0544416681902208	-0.0544416681902208	-0.0544416681902208	-0.0544416681902208	-0.0544416681902208	-0.0544416681902208	-0.0544416681902208	-0.0544416681902208	-0.0544416681902208	-0.0544416681902208	-0.0544416681902208	-0.0544416681902208	-0.0544416681902208	-0.0544416681902208	-0.0544416681902208	-0.0544416681902208	-0.0544416681902208	-0.0544416681902208	-0.0544416681902208	-0.0544416681902208	-0.0544416681902208	-0.0544416681902208	-0.0544416681902208	-0.0544416681902208	-0.0544416681902208	-0.0544416681902208	-0.0544416681902208	-0.0544416681902208	-0.0544416681902208
-0.0414406728015114	-0.0414406728015114	-0.0414406728015114	-0.0414406728015114	-0.0414406728015114	-0.0414406728015114	-0.0414406728015114	-0.0414406728015114	-0.0414406728015114	-0.0414406728015114	-0.0414406728015114	-0.0414406728015114	-0.0414406728015114	-0.0414406728015114	-0.0414406728015114	-0.0414406728015114	-0.0414406728015114	-0.0414406728015114	-0.0414406728015114	-0.0414406728015114	-0.0414406728015114	-0.0414406728015114	-0.0414406728015114	-0.0414406728015114	-0.0414406728015114	-0.0414406728015114	-0.0414406728015114	-0.0414406728015114	-0.0414406728015114	-0.0414406728015114	-0.0414406728015114	-0.0414406728015114	-0.0414406728015114	-0.0414406728015114	-0.0414406728015114	-0.0414406728015114	-0.0414406728015114	-0.0414406728015114	-0.0414406728015114	-0.0414406728015114	-0.0414406728015114	-0.0414406728015114	-0.0414406728015114	-0.0414406728015114	-0.0414406728015114	-0.0414406728015114	-0.0414406728015114	-0.0414406728015114	-0.0414406728015114	-0.0414406728015114
-0.0284396774128019	-0.0284396774128019	-0.0284396774128019	-0.0284396774128019	-0.0284396774128019	-0.0284396774128019	-0.0284396774128019	-0.0284396774128019	-0.0284396774128019	-0.0284396774128019	-0.0284396774128019	-0.0284396774128019	-0.0284396774128019	-0.0284396774128019	-0.0284396774128019	-0.0284396774128019	-0.0284396774128019	-0.0284396774128019	-0.0284396774128019	-0.0284396774128019	-0.0284396774128019	-0.0284396774128019	-0.0284396774128019	-0.0284396774128019	-0.0284396774128019	-0.0284396774128019	-0.0284396774128019	-0.0284396774128019	-0.0284396774128019	-0.0284396774128019	-0.0284396774128019	-0.0284396774128019	-0.0284396774128019	-0.0284396774128019	-0.0284396774128019	-0.0284396774128019	-0.0284396774128019	-0.0284396774128019	-0.0284396774128019	-0.0284396774128019	-0.0284396774128019	-0.0284396774128019	-0.0284396774128019	-0.0284396774128019	-0.0284396774128019	-0.0284396774128019	-0.0284396774128019	-0.0284396774128019	-0.0284396774128019	-0.0284396774128019
-0.0154386820240925	-0.0154386820240925	-0.0154386820240925	-0.0154386820240925	-0.0154386820240925	-0.0154386820240925	-0.0154386820240925	-0.0154386820240925	-0.0154386820240925	-0.0154386820240925	-0.0154386820240925	-0.0154386820240925	-0.0154386820240925	-0.0154386820240925	-0.0154386820240925	-0.0154386820240925	-0.0154386820240925	-0.0154386820240925	-0.0154386820240925	-0.0154386820240925	-0.0154386820240925	-0.0154386820240925	-0.0154386820240925	-0.0154386820240925	-0.0154386820240925	-0.0154386820240925	-0.0154386820240925	-0.0154386820240925	-0.0154386820240925	-0.0154386820240925	-0.0154386820240925	-0.0154386820240925	-0.0154386820240925	-0.0154386820240925	-0.0154386820240925	-0.0154386820240925	-0.0154386820240925	-0.0154386820240925	-0.0154386820240925	-0.0154386820240925	-0.0154386820240925	-0.0154386820240925	-0.0154386820240925	-0.0154386820240925	-0.0154386820240925	-0.0154386820240925	-0.0154386820240925	-0.0154386820240925	-0.0154386820240925	-0.0154386820240925
-0.00243768663538302	-0.00243768663538302	-0.00243768663538302	-0.00243768663538302	-0.00243768663538302	-0.00243768663538302	-0.00243768663538302	-0.00243768663538302	-0.00243768663538302	-0.00243768663538302	-0.00243768663538302	-0.00243768663538302	-0.00243768663538302	-0.00243768663538302	-0.00243768663538302	-0.00243768663538302	-0.00243768663538302	-0.00243768663538302	-0.00243768663538302	-0.00243768663538302	-0.00243768663538302	-0.00243768663538302	-0.00243768663538302	-0.00243768663538302	-0.00243768663538302	-0.00243768663538302	-0.00243768663538302	-0.00243768663538302	-0.00243768663538302	-0.00243768663538302	-0.00243768663538302	-0.00243768663538302	-0.00243768663538302	-0.00243768663538302	-0.00243768663538302	-0.00243768663538302	-0.00243768663538302	-0.00243768663538302	-0.00243768663538302	-0.00243768663538302	-0.00243768663538302	-0.00243768663538302	-0.00243768663538302	-0.00243768663538302	-0.00243768663538302	-0.00243768663538302	-0.00243768663538302	-0.00243768663538302	-0.00243768663538302	-0.00243768663538302
0.0105633087533264	0.0105633087533264	0.0105633087533264	0.0105633087533264	0.0105633087533264	0.0105633087533264	0.0105633087533264	0.0105633087533264	0.0105633087533264	0.0105633087533264	0.0105633087533264	0.0105633087533264	0.0105633087533264	0.0105633087533264	0.0105633087533264	0.0105633087533264	0.0105633087533264	0.0105633087533264	0.0105633087533264	0.0105633087533264	0.0105633087533264	0.0105633087533264	0.0105633087533264	0.0105633087533264	0.0105633087533264	0.0105633087533264	0.0105633087533264	0.0105633087533264	0.0105633087533264	0.0105633087533264	0.0105633087533264	0.0105633087533264	0.0105633087533264	0.0105633087533264	0.0105633087533264	0.0105633087533264	0.0105633087533264	0.0105633087533264	0.0105633087533264	0.0105633087533264	0.0105633087533264	0.0105633087533264	0.0105633087533264	0.0105633087533264	0.0105633087533264	0.0105633087533264	0.0105633087533264	0.0105633087533264	0.0105633087533264	0.0105633087533264
0.0235643041420359	0.0235643041420359	0.0235643041420359	0.0235643041420359	0.0235643041420359	0.0235643041420359	0.0235643041420359	0.0235643041420359	0.0235643041420359	0.0235643041420359	0.0235643041420359	0.0235643041420359	0.0235643041420359	0.0235643041420359	0.0235643041420359	0.0235643041420359	0.0235643041420359	0.0235643041420359	0.0235643041420359	0.0235643041420359	0.0235643041420359	0.0235643041420359	0.0235643041420359	0.0235643041420359	0.0235643041420359	0.0235643041420359	0.0235643041420359	0.0235643041420359	0.0235643041420359	0.0235643041420359	0.0235643041420359	0.0235643041420359	0.0235643041420359	0.0235643041420359	0.0235643041420359	0.0235643041420359	0.0235643041420359	0.0235643041420359	0.0235643041420359	0.0235643041420359	0.0235643041420359	0.0235643041420359	0.0235643041420359	0.0235643041420359	0.0235643041420359	0.0235643041420359	0.0235643041420359	0.0235643041420359	0.0235643041420359	0.0235643041420359
0.0365652995307453	0.0365652995307453	0.0365652995307453	0.0365652995307453	0.0365652995307453	0.0365652995307453	0.0365652995307453	0.0365652995307453	0.0365652995307453	0.0365652995307453	0.0365652995307453	0.0365652995307453	0.0365652995307453	0.0365652995307453	0.0365652995307453	0.0365652995307453	0.0365652995307453	0.0365652995307453	0.0365652995307453	0.0365652995307453	0.0365652995307453	0.0365652995307453	0.0365652995307453	0.0365652995307453	0.0365652995307453	0.0365652995307453	0.0365652995307453	0.0365652995307453	0.0365652995307453	0.0365652995307453	0.0365652995307453	0.0365652995307453	0.0365652995307453	0.0365652995307453	0.0365652995307453	0.0365652995307453	0.0365652995307453	0.0365652995307453	0.0365652995307453	0.0365652995307453	0.0365652995307453	0.0365652995307453	0.0365652995307453	0.0365652995307453	0.0365652995307453	0.0365652995307453	0.0365652995307453	0.0365652995307453	0.0365652995307453	0.0365652995307453
0.0495662949194548	0.0495662949194548	0.0495662949194548	0.0495662949194548	0.0495662949194548	0.0495662949194548	0.0495662949194548	0.0495662949194548	0.0495662949194548	0.0495662949194548	0.0495662949194548	0.0495662949194548	0.0495662949194548	0.0495662949194548	0.0495662949194548	0.0495662949194548	0.0495662949194548	0.0495662949194548	0.0495662949194548	0.0495662949194548	0.0495662949194548	0.0495662949194548	0.0495662949194548	0.0495662949194548	0.0495662949194548	0.0495662949194548	0.0495662949194548	0.0495662949194548	0.0495662949194548	0.0495662949194548	0.0495662949194548	0.0495662949194548	0.0495662949194548	0.0495662949194548	0.0495662949194548	0.0495662949194548	0.0495662949194548	0.0495662949194548	0.0495662949194548	0.0495662949194548	0.0495662949194548	0.0495662949194548	0.0495662949194548	0.0495662949194548	0.0495662949194548	0.0495662949194548	0.0495662949194548	0.0495662949194548	0.0495662949194548	0.0495662949194548
0.0625672903081642	0.0625672903081642	0.0625672903081642	0.0625672903081642	0.0625672903081642	0.0625672903081642	0.0625672903081642	0.0625672903081642	0.0625672903081642	0.0625672903081642	0.0625672903081642	0.0625672903081642	0.0625672903081642	0.0625672903081642	0.0625672903081642	0.0625672903081642	0.0625672903081642	0.0625672903081642	0.0625672903081642	0.0625672903081642	0.0625672903081642	0.0625672903081642	0.0625672903081642	0.0625672903081642	0.0625672903081642	0.0625672903081642	0.0625672903081642	0.0625672903081642	0.0625672903081642	0.0625672903081642	0.0625672903081642	0.0625672903081642	0.0625672903081642	0.0625672903081642	0.0625672903081642	0.0625672903081642	0.0625672903081642	0.0625672903081642	0.0625672903081642	0.0625672903081642	0.0625672903081642	0.0625672903081642	0.0625672903081642	0.0625672903081642	0.0625672903081642	0.0625672903081642	0.0625672903081642	0.0625672903081642	0.0625672903081642	0.0625672903081642
0.0755682856968737	0.0755682856968737	0.0755682856968737	0.0755682856968737	0.0755682856968737	0.0755682856968737	0.0755682856968737	0.0755682856968737	0.0755682856968737	0.0755682856968737	0.0755682856968737	0.0755682856968737	0.0755682856968737	0.0755682856968737	0.0755682856968737	0.0755682856968737	0.0755682856968737	0.0755682856968737	0.0755682856968737	0.0755682856968737	0.0755682856968737	0.0755682856968737	0.0755682856968737	0.0755682856968737	0.0755682856968737	0.0755682856968737	0.0755682856968737	0.0755682856968737	0.0755682856968737	0.0755682856968737	0.0755682856968737	0.0755682856968737	0.0755682856968737	0.0755682856968737	0.0755682856968737	0.0755682856968737	0.0755682856968737	0.0755682856968737	0.0755682856968737	0.0755682856968737	0.0755682856968737	0.0755682856968737	0.0755682856968737	0.0755682856968737	0.0755682856968737	0.0755682856968737	0.0755682856968737	0.0755682856968737	0.0755682856968737	0.0755682856968737
0.0885692810855831	0.0885692810855831	0.0885692810855831	0.0885692810855831	0.0885692810855831	0.0885692810855831	0.0885692810855831	0.0885692810855831	0.0885692810855831	0.0885692810855831	0.0885692810855831	0.0885692810855831	0.0885692810855831	0.0885692810855831	0.0885692810855831	0.0885692810855831	0.0885692810855831	0.0885692810855831	0.0885692810855831	0.0885692810855831	0.0885692810855831	0.0885692810855831	0.0885692810855831	0.0885692810855831	0.0885692810855831	0.0885692810855831	0.0885692810855831	0.0885692810855831	0.0885692810855831	0.0885692810855831	0.0885692810855831	0.0885692810855831	0.0885692810855831	0.0885692810855831	0.0885692810855831	0.0885692810855831	0.0885692810855831	0.0885692810855831	0.0885692810855831	0.0885692810855831	0.0885692810855831	0.0885692810855831	0.0885692810855831	0.0885692810855831	0.0885692810855831	0.0885692810855831	0.0885692810855831	0.0885692810855831	0.0885692810855831	0.0885692810855831
0.101570276474293	0.101570276474293	0.101570276474293	0.101570276474293	0.101570276474293	0.101570276474293	0.101570276474293	0.101570276474293	0.101570276474293	0.101570276474293	0.101570276474293	0.101570276474293	0.101570276474293	0.101570276474293	0.101570276474293	0.101570276474293	0.101570276474293	0.101570276474293	0.101570276474293	0.101570276474293	0.101570276474293	0.101570276474293	0.101570276474293	0.101570276474293	0.101570276474293	0.101570276474293	0.101570276474293	0.101570276474293	0.101570276474293	0.101570276474293	0.101570276474293	0.101570276474293	0.101570276474293	0.101570276474293	0.101570276474293	0.101570276474293	0.101570276474293	0.101570276474293	0.101570276474293	0.101570276474293	0.101570276474293	0.101570276474293	0.101570276474293	0.101570276474293	0.101570276474293	0.101570276474293	0.101570276474293	0.101570276474293	0.101570276474293	0.101570276474293
0.114571271863002	0.114571271863002	0.114571271863002	0.114571271863002	0.114571271863002	0.114571271863002	0.114571271863002	0.114571271863002	0.114571271863002	0.114571271863002	0.114571271863002	0.114571271863002	0.114571271863002	0.114571271863002	0.114571271863002	0.114571271863002	0.114571271863002	0.114571271863002	0.114571271863002	0.114571271863002	0.114571271863002	0.114571271863002	0.114571271863002	0.114571271863002	0.114571271863002	0.114571271863002	0.114571271863002	0.114571271863002	0.114571271863002	0.114571271863002	0.114571271863002	0.114571271863002	0.114571271863002	0.114571271863002	0.114571271863002	0.114571271863002	0.114571271863002	0.114571271863002	0.114571271863002	0.114571271863002	0.114571271863002	0.114571271863002	0.114571271863002	0.114571271863002	0.114571271863002	0.114571271863002	0.114571271863002	0.114571271863002	0.114571271863002	0.114571271863002
0.127572267251711	0.127572267251711	0.127572267251711	0.127572267251711	0.127572267251711	0.127572267251711	0.127572267251711	0.127572267251711	0.127572267251711	0.127572267251711	0.127572267251711	0.127572267251711	0.127572267251711	0.127572267251711	0.127572267251711	0.127572267251711	0.127572267251711	0.127572267251711	0.127572267251711	0.127572267251711	0.127572267251711	0.127572267251711	0.127572267251711	0.127572267251711	0.127572267251711	0.127572267251711	0.127572267251711	0.127572267251711	0.127572267251711	0.127572267251711	0.127572267251711	0.127572267251711	0.127572267251711	0.127572267251711	0.127572267251711	0.127572267251711	0.127572267251711	0.127572267251711	0.127572267251711	0.127572267251711	0.127572267251711	0.127572267251711	0.127572267251711	0.127572267251711	0.127572267251711	0.127572267251711	0.127572267251711	0.127572267251711	0.127572267251711	0.127572267251711
0.140573262640421	0.140573262640421	0.140573262640421	0.140573262640421	0.140573262640421	0.140573262640421	0.140573262640421	0.140573262640421	0.140573262640421	0.140573262640421	0.140573262640421	0.140573262640421	0.140573262640421	0.140573262640421	0.140573262640421	0.140573262640421	0.140573262640421	0.140573262640421	0.140573262640421	0.140573262640421	0.140573262640421	0.140573262640421	0.140573262640421	0.140573262640421	0.140573262640421	0.140573262640421	0.140573262640421	0.140573262640421	0.140573262640421	0.140573262640421	0.140573262640421	0.140573262640421	0.140573262640421	0.140573262640421	0.140573262640421	0.140573262640421	0.140573262640421	0.140573262640421	0.140573262640421	0.140573262640421	0.140573262640421	0.140573262640421	0.140573262640421	0.140573262640421	0.140573262640421	0.140573262640421	0.140573262640421	0.140573262640421	0.140573262640421	0.140573262640421
0.15357425802913	0.15357425802913	0.15357425802913	0.15357425802913	0.15357425802913	0.15357425802913	0.15357425802913	0.15357425802913	0.15357425802913	0.15357425802913	0.15357425802913	0.15357425802913	0.15357425802913	0.15357425802913	0.15357425802913	0.15357425802913	0.15357425802913	0.15357425802913	0.15357425802913	0.15357425802913	0.15357425802913	0.15357425802913	0.15357425802913	0.15357425802913	0.15357425802913	0.15357425802913	0.15357425802913	0.15357425802913	0.15357425802913	0.15357425802913	0.15357425802913	0.15357425802913	0.15357425802913	0.15357425802913	0.15357425802913	0.15357425802913	0.15357425802913	0.15357425802913	0.15357425802913	0.15357425802913	0.15357425802913	0.15357425802913	0.15357425802913	0.15357425802913	0.15357425802913	0.15357425802913	0.15357425802913	0.15357425802913	0.15357425802913	0.15357425802913
0.16657525341784	0.16657525341784	0.16657525341784	0.16657525341784	0.16657525341784	0.16657525341784	0.16657525341784	0.16657525341784	0.16657525341784	0.16657525341784	0.16657525341784	0.16657525341784	0.16657525341784	0.16657525341784	0.16657525341784	0.16657525341784	0.16657525341784	0.16657525341784	0.16657525341784	0.16657525341784	0.16657525341784	0.16657525341784	0.16657525341784	0.16657525341784	0.16657525341784	0.16657525341784	0.16657525341784	0.16657525341784	0.16657525341784	0.16657525341784	0.16657525341784	0.16657525341784	0.16657525341784	0.16657525341784	0.16657525341784	0.16657525341784	0.16657525341784	0.16657525341784	0.16657525341784	0.16657525341784	0.16657525341784	0.16657525341784	0.16657525341784	0.16657525341784	0.16657525341784	0.16657525341784	0.16657525341784	0.16657525341784	0.16657525341784	0.16657525341784
0.179576248806549	0.179576248806549	0.179576248806549	0.179576248806549	0.179576248806549	0.179576248806549	0.179576248806549	0.179576248806549	0.179576248806549	0.179576248806549	0.179576248806549	0.179576248806549	0.179576248806549	0.179576248806549	0.179576248806549	0.179576248806549	0.179576248806549	0.179576248806549	0.179576248806549	0.179576248806549	0.179576248806549	0.179576248806549	0.179576248806549	0.179576248806549	0.179576248806549	0.179576248806549	0.179576248806549	0.179576248806549	0.179576248806549	0.179576248806549	0.179576248806549	0.179576248806549	0.179576248806549	0.179576248806549	0.179576248806549	0.179576248806549	0.179576248806549	0.179576248806549	0.179576248806549	0.179576248806549	0.179576248806549	0.179576248806549	0.179576248806549	0.179576248806549	0.179576248806549	0.179576248806549	0.179576248806549	0.179576248806549	0.179576248806549	0.179576248806549
0.192577244195259	0.192577244195259	0.192577244195259	0.192577244195259	0.192577244195259	0.192577244195259	0.192577244195259	0.192577244195259	0.192577244195259	0.192577244195259	0.192577244195259	0.192577244195259	0.192577244195259	0.192577244195259	0.192577244195259	0.192577244195259	0.192577244195259	0.192577244195259	0.192577244195259	0.192577244195259	0.192577244195259	0.192577244195259	0.192577244195259	0.192577244195259	0.192577244195259	0.192577244195259	0.192577244195259	0.192577244195259	0.192577244195259	0.192577244195259	0.192577244195259	0.192577244195259	0.192577244195259	0.192577244195259	0.192577244195259	0.192577244195259	0.192577244195259	0.192577244195259	0.192577244195259	0.192577244195259	0.192577244195259	0.192577244195259	0.192577244195259	0.192577244195259	0.192577244195259	0.192577244195259	0.192577244195259	0.192577244195259	0.192577244195259	0.192577244195259
0.205578239583968	0.205578239583968	0.205578239583968	0.205578239583968	0.205578239583968	0.205578239583968	0.205578239583968	0.205578239583968	0.205578239583968	0.205578239583968	0.205578239583968	0.205578239583968	0.205578239583968	0.205578239583968	0.205578239583968	0.205578239583968	0.205578239583968	0.205578239583968	0.205578239583968	0.205578239583968	0.205578239583968	0.205578239583968	0.205578239583968	0.205578239583968	0.205578239583968	0.205578239583968	0.205578239583968	0.205578239583968	0.205578239583968	0.205578239583968	0.205578239583968	0.205578239583968	0.205578239583968	0.205578239583968	0.205578239583968	0.205578239583968	0.205578239583968	0.205578239583968	0.205578239583968	0.205578239583968	0.205578239583968	0.205578239583968	0.205578239583968	0.205578239583968	0.205578239583968	0.205578239583968	0.205578239583968	0.205578239583968	0.205578239583968	0.205578239583968
0.218579234972678	0.218579234972678	0.218579234972678	0.218579234972678	0.218579234972678	0.218579234972678	0.218579234972678	0.218579234972678	0.218579234972678	0.218579234972678	0.218579234972678	0.218579234972678	0.218579234972678	0.218579234972678	0.218579234972678	0.218579234972678	0.218579234972678	0.218579234972678	0.218579234972678	0.218579234972678	0.218579234972678	0.218579234972678	0.218579234972678	0.218579234972678	0.218579234972678	0.218579234972678	0.218579234972678	0.218579234972678	0.218579234972678	0.218579234972678	0.218579234972678	0.218579234972678	0.218579234972678	0.218579234972678	0.218579234972678	0.218579234972678	0.218579234972678	0.218579234972678	0.218579234972678	0.218579234972678	0.218579234972678	0.218579234972678	0.218579234972678	0.218579234972678	0.218579234972678	0.218579234972678	0.218579234972678	0.218579234972678	0.218579234972678	0.218579234972678
0.231580230361387	0.231580230361387	0.231580230361387	0.231580230361387	0.231580230361387	0.231580230361387	0.231580230361387	0.231580230361387	0.231580230361387	0.231580230361387	0.231580230361387	0.231580230361387	0.231580230361387	0.231580230361387	0.231580230361387	0.231580230361387	0.231580230361387	0.231580230361387	0.231580230361387	0.231580230361387	0.231580230361387	0.231580230361387	0.231580230361387	0.231580230361387	0.231580230361387	0.231580230361387	0.231580230361387	0.231580230361387	0.231580230361387	0.231580230361387	0.231580230361387	0.231580230361387	0.231580230361387	0.231580230361387	0.231580230361387	0.231580230361387	0.231580230361387	0.231580230361387	0.231580230361387	0.231580230361387	0.231580230361387	0.231580230361387	0.231580230361387	0.231580230361387	0.231580230361387	0.231580230361387	0.231580230361387	0.231580230361387	0.231580230361387	0.231580230361387
0.244581225750096	0.244581225750096	0.244581225750096	0.244581225750096	0.244581225750096	0.244581225750096	0.244581225750096	0.244581225750096	0.244581225750096	0.244581225750096	0.244581225750096	0.244581225750096	0.244581225750096	0.244581225750096	0.244581225750096	0.244581225750096	0.244581225750096	0.244581225750096	0.244581225750096	0.244581225750096	0.244581225750096	0.244581225750096	0.244581225750096	0.244581225750096	0.244581225750096	0.244581225750096	0.244581225750096	0.244581225750096	0.244581225750096	0.244581225750096	0.244581225750096	0.244581225750096	0.244581225750096	0.244581225750096	0.244581225750096	0.244581225750096	0.244581225750096	0.244581225750096	0.244581225750096	0.244581225750096	0.244581225750096	0.244581225750096	0.244581225750096	0.244581225750096	0.244581225750096	0.244581225750096	0.244581225750096	0.244581225750096	0.244581225750096	0.244581225750096
0.257582221138806	0.257582221138806	0.257582221138806	0.257582221138806	0.257582221138806	0.257582221138806	0.257582221138806	0.257582221138806	0.257582221138806	0.257582221138806	0.257582221138806	0.257582221138806	0.257582221138806	0.257582221138806	0.257582221138806	0.257582221138806	0.257582221138806	0.257582221138806	0.257582221138806	0.257582221138806	0.257582221138806	0.257582221138806	0.257582221138806	0.257582221138806	0.257582221138806	0.257582221138806	0.257582221138806	0.257582221138806	0.257582221138806	0.257582221138806	0.257582221138806	0.257582221138806	0.257582221138806	0.257582221138806	0.257582221138806	0.257582221138806	0.257582221138806	0.257582221138806	0.257582221138806	0.257582221138806	0.257582221138806	0.257582221138806	0.257582221138806	0.257582221138806	0.257582221138806	0.257582221138806	0.257582221138806	0.257582221138806	0.257582221138806	0.257582221138806
0.270583216527515	0.270583216527515	0.270583216527515	0.270583216527515	0.270583216527515	0.270583216527515	0.270583216527515	0.270583216527515	0.270583216527515	0.270583216527515	0.270583216527515	0.270583216527515	0.270583216527515	0.270583216527515	0.270583216527515	0.270583216527515	0.270583216527515	0.270583216527515	0.270583216527515	0.270583216527515	0.270583216527515	0.270583216527515	0.270583216527515	0.270583216527515	0.270583216527515	0.270583216527515	0.270583216527515	0.270583216527515	0.270583216527515	0.270583216527515	0.270583216527515	0.270583216527515	0.270583216527515	0.270583216527515	0.270583216527515	0.270583216527515	0.270583216527515	0.270583216527515	0.270583216527515	0.270583216527515	0.270583216527515	0.270583216527515	0.270583216527515	0.270583216527515	0.270583216527515	0.270583216527515	0.270583216527515	0.270583216527515	0.270583216527515	0.270583216527515
0.283584211916225	0.283584211916225	0.283584211916225	0.283584211916225	0.283584211916225	0.283584211916225	0.283584211916225	0.283584211916225	0.283584211916225	0.283584211916225	0.283584211916225	0.283584211916225	0.283584211916225	0.283584211916225	0.283584211916225	0.283584211916225	0.283584211916225	0.283584211916225	0.283584211916225	0.283584211916225	0.283584211916225	0.283584211916225	0.283584211916225	0.283584211916225	0.283584211916225	0.283584211916225	0.283584211916225	0.283584211916225	0.283584211916225	0.283584211916225	0.283584211916225	0.283584211916225	0.283584211916225	0.283584211916225	0.283584211916225	0.283584211916225	0.283584211916225	0.283584211916225	0.283584211916225	0.283584211916225	0.283584211916225	0.283584211916225	0.283584211916225	0.283584211916225	0.283584211916225	0.283584211916225	0.283584211916225	0.283584211916225	0.283584211916225	0.283584211916225
0.296585207304934	0.296585207304934	0.296585207304934	0.296585207304934	0.296585207304934	0.296585207304934	0.296585207304934	0.296585207304934	0.296585207304934	0.296585207304934	0.296585207304934	0.296585207304934	0.296585207304934	0.296585207304934	0.296585207304934	0.296585207304934	0.296585207304934	0.296585207304934	0.296585207304934	0.296585207304934	0.296585207304934	0.296585207304934	0.296585207304934	0.296585207304934	0.296585207304934	0.296585207304934	0.296585207304934	0.296585207304934	0.296585207304934	0.296585207304934	0.296585207304934	0.296585207304934	0.296585207304934	0.296585207304934	0.296585207304934	0.296585207304934	0.296585207304934	0.296585207304934	0.296585207304934	0.296585207304934	0.296585207304934	0.296585207304934	0.296585207304934	0.296585207304934	0.296585207304934	0.296585207304934	0.296585207304934	0.296585207304934	0.296585207304934	0.296585207304934
0.309586202693644	0.309586202693644	0.309586202693644	0.309586202693644	0.309586202693644	0.309586202693644	0.309586202693644	0.309586202693644	0.309586202693644	0.309586202693644	0.309586202693644	0.309586202693644	0.309586202693644	0.309586202693644	0.309586202693644	0.309586202693644	0.309586202693644	0.309586202693644	0.309586202693644	0.309586202693644	0.309586202693644	0.309586202693644	0.309586202693644	0.309586202693644	0.309586202693644	0.309586202693644	0.309586202693644	0.309586202693644	0.309586202693644	0.309586202693644	0.309586202693644	0.309586202693644	0.309586202693644	0.309586202693644	0.309586202693644	0.309586202693644	0.309586202693644	0.309586202693644	0.309586202693644	0.309586202693644	0.309586202693644	0.309586202693644	0.309586202693644	0.309586202693644	0.309586202693644	0.309586202693644	0.309586202693644	0.309586202693644	0.309586202693644	0.309586202693644
0.322587198082353	0.322587198082353	0.322587198082353	0.322587198082353	0.322587198082353	0.322587198082353	0.322587198082353	0.322587198082353	0.322587198082353	0.322587198082353	0.322587198082353	0.322587198082353	0.322587198082353	0.322587198082353	0.322587198082353	0.322587198082353	0.322587198082353	0.322587198082353	0.322587198082353	0.322587198082353	0.322587198082353	0.322587198082353	0.322587198082353	0.322587198082353	0.322587198082353	0.322587198082353	0.322587198082353	0.322587198082353	0.322587198082353	0.322587198082353	0.322587198082353	0.322587198082353	0.322587198082353	0.322587198082353	0.322587198082353	0.322587198082353	0.322587198082353	0.322587198082353	0.322587198082353	0.322587198082353	0.322587198082353	0.322587198082353	0.322587198082353	0.322587198082353	0.322587198082353	0.322587198082353	0.322587198082353	0.322587198082353	0.322587198082353	0.322587198082353
0.335588193471063	0.335588193471063	0.335588193471063	0.335588193471063	0.335588193471063	0.335588193471063	0.335588193471063	0.335588193471063	0.335588193471063	0.335588193471063	0.335588193471063	0.335588193471063	0.335588193471063	0.335588193471063	0.335588193471063	0.335588193471063	0.335588193471063	0.335588193471063	0.335588193471063	0.335588193471063	0.335588193471063	0.335588193471063	0.335588193471063	0.335588193471063	0.335588193471063	0.335588193471063	0.335588193471063	0.335588193471063	0.335588193471063	0.335588193471063	0.335588193471063	0.335588193471063	0.335588193471063	0.335588193471063	0.335588193471063	0.335588193471063	0.335588193471063	0.335588193471063	0.335588193471063	0.335588193471063	0.335588193471063	0.335588193471063	0.335588193471063	0.335588193471063	0.335588193471063	0.335588193471063	0.335588193471063	0.335588193471063	0.335588193471063	0.335588193471063
0.348589188859772	0.348589188859772	0.348589188859772	0.348589188859772	0.348589188859772	0.348589188859772	0.348589188859772	0.348589188859772	0.348589188859772	0.348589188859772	0.348589188859772	0.348589188859772	0.348589188859772	0.348589188859772	0.348589188859772	0.348589188859772	0.348589188859772	0.348589188859772	0.348589188859772	0.348589188859772	0.348589188859772	0.348589188859772	0.348589188859772	0.348589188859772	0.348589188859772	0.348589188859772	0.348589188859772	0.348589188859772	0.348589188859772	0.348589188859772	0.348589188859772	0.348589188859772	0.348589188859772	0.348589188859772	0.348589188859772	0.348589188859772	0.348589188859772	0.348589188859772	0.348589188859772	0.348589188859772	0.348589188859772	0.348589188859772	0.348589188859772	0.348589188859772	0.348589188859772	0.348589188859772	0.348589188859772	0.348589188859772	0.348589188859772	0.348589188859772
0.361590184248482	0.361590184248482	0.361590184248482	0.361590184248482	0.361590184248482	0.361590184248482	0.361590184248482	0.361590184248482	0.361590184248482	0.361590184248482	0.361590184248482	0.361590184248482	0.361590184248482	0.361590184248482	0.361590184248482	0.361590184248482	0.361590184248482	0.361590184248482	0.361590184248482	0.361590184248482	0.361590184248482	0.361590184248482	0.361590184248482	0.361590184248482	0.361590184248482	0.361590184248482	0.361590184248482	0.361590184248482	0.361590184248482	0.361590184248482	0.361590184248482	0.361590184248482	0.361590184248482	0.361590184248482	0.361590184248482	0.361590184248482	0.361590184248482	0.361590184248482	0.361590184248482	0.361590184248482	0.361590184248482	0.361590184248482	0.361590184248482	0.361590184248482	0.361590184248482	0.361590184248482	0.361590184248482	0.361590184248482	0.361590184248482	0.361590184248482
0.374591179637191	0.374591179637191	0.374591179637191	0.374591179637191	0.374591179637191	0.374591179637191	0.374591179637191	0.374591179637191	0.374591179637191	0.374591179637191	0.374591179637191	0.374591179637191	0.374591179637191	0.374591179637191	0.374591179637191	0.374591179637191	0.374591179637191	0.374591179637191	0.374591179637191	0.374591179637191	0.374591179637191	0.374591179637191	0.374591179637191	0.374591179637191	0.374591179637191	0.374591179637191	0.374591179637191	0.374591179637191	0.374591179637191	0.374591179637191	0.374591179637191	0.374591179637191	0.374591179637191	0.374591179637191	0.374591179637191	0.374591179637191	0.374591179637191	0.374591179637191	0.374591179637191	0.374591179637191	0.374591179637191	0.374591179637191	0.374591179637191	0.374591179637191	0.374591179637191	0.374591179637191	0.374591179637191	0.374591179637191	0.374591179637191	0.374591179637191
0.3875921750259	0.3875921750259	0.3875921750259	0.3875921750259	0.3875921750259	0.3875921750259	0.3875921750259	0.3875921750259	0.3875921750259	0.3875921750259	0.3875921750259	0.3875921750259	0.3875921750259	0.3875921750259	0.3875921750259	0.3875921750259	0.3875921750259	0.3875921750259	0.3875921750259	0.3875921750259	0.3875921750259	0.3875921750259	0.3875921750259	0.3875921750259	0.3875921750259	0.3875921750259	0.3875921750259	0.3875921750259	0.3875921750259	0.3875921750259	0.3875921750259	0.3875921750259	0.3875921750259	0.3875921750259	0.3875921750259	0.3875921750259	0.3875921750259	0.3875921750259	0.3875921750259	0.3875921750259	0.3875921750259	0.3875921750259	0.3875921750259	0.3875921750259	0.3875921750259	0.3875921750259	0.3875921750259	0.3875921750259	0.3875921750259	0.3875921750259
0.40059317041461	0.40059317041461	0.40059317041461	0.40059317041461	0.40059317041461	0.40059317041461	0.40059317041461	0.40059317041461	0.40059317041461	0.40059317041461	0.40059317041461	0.40059317041461	0.40059317041461	0.40059317041461	0.40059317041461	0.40059317041461	0.40059317041461	0.40059317041461	0.40059317041461	0.40059317041461	0.40059317041461	0.40059317041461	0.40059317041461	0.40059317041461	0.40059317041461	0.40059317041461	0.40059317041461	0.40059317041461	0.40059317041461	0.40059317041461	0.40059317041461	0.40059317041461	0.40059317041461	0.40059317041461	0.40059317041461	0.40059317041461	0.40059317041461	0.40059317041461	0.40059317041461	0.40059317041461	0.40059317041461	0.40059317041461	0.40059317041461	0.40059317041461	0.40059317041461	0.40059317041461	0.40059317041461	0.40059317041461	0.40059317041461	0.40059317041461
0.413594165803319	0.413594165803319	0.413594165803319	0.413594165803319	0.413594165803319	0.413594165803319	0.413594165803319	0.413594165803319	0.413594165803319	0.413594165803319	0.413594165803319	0.413594165803319	0.413594165803319	0.413594165803319	0.413594165803319	0.413594165803319	0.413594165803319	0.413594165803319	0.413594165803319	0.413594165803319	0.413594165803319	0.413594165803319	0.413594165803319	0.413594165803319	0.413594165803319	0.413594165803319	0.413594165803319	0.413594165803319	0.413594165803319	0.413594165803319	0.413594165803319	0.413594165803319	0.413594165803319	0.413594165803319	0.413594165803319	0.413594165803319	0.413594165803319	0.413594165803319	0.413594165803319	0.413594165803319	0.413594165803319	0.413594165803319	0.413594165803319	0.413594165803319	0.413594165803319	0.413594165803319	0.413594165803319	0.413594165803319	0.413594165803319	0.413594165803319
0.426595161192029	0.426595161192029	0.426595161192029	0.426595161192029	0.426595161192029	0.426595161192029	0.426595161192029	0.426595161192029	0.426595161192029	0.426595161192029	0.426595161192029	0.426595161192029	0.426595161192029	0.426595161192029	0.426595161192029	0.426595161192029	0.426595161192029	0.426595161192029	0.426595161192029	0.426595161192029	0.426595161192029	0.426595161192029	0.426595161192029	0.426595161192029	0.426595161192029	0.426595161192029	0.426595161192029	0.426595161192029	0.426595161192029	0.426595161192029	0.426595161192029	0.426595161192029	0.426595161192029	0.426595161192029	0.426595161192029	0.426595161192029	0.426595161192029	0.426595161192029	0.426595161192029	0.426595161192029	0.426595161192029	0.426595161192029	0.426595161192029	0.426595161192029	0.426595161192029	0.426595161192029	0.426595161192029	0.426595161192029	0.426595161192029	0.426595161192029
0.439596156580738	0.439596156580738	0.439596156580738	0.439596156580738	0.439596156580738	0.439596156580738	0.439596156580738	0.439596156580738	0.439596156580738	0.439596156580738	0.439596156580738	0.439596156580738	0.439596156580738	0.439596156580738	0.439596156580738	0.439596156580738	0.439596156580738	0.439596156580738	0.439596156580738	0.439596156580738	0.439596156580738	0.439596156580738	0.439596156580738	0.439596156580738	0.439596156580738	0.439596156580738	0.439596156580738	0.439596156580738	0.439596156580738	0.439596156580738	0.439596156580738	0.439596156580738	0.439596156580738	0.439596156580738	0.439596156580738	0.439596156580738	0.439596156580738	0.439596156580738	0.439596156580738	0.439596156580738	0.439596156580738	0.439596156580738	0.439596156580738	0.439596156580738	0.439596156580738	0.439596156580738	0.439596156580738	0.439596156580738	0.439596156580738	0.439596156580738
0.452597151969448	0.452597151969448	0.452597151969448	0.452597151969448	0.452597151969448	0.452597151969448	0.452597151969448	0.452597151969448	0.452597151969448	0.452597151969448	0.452597151969448	0.452597151969448	0.452597151969448	0.452597151969448	0.452597151969448	0.452597151969448	0.452597151969448	0.452597151969448	0.452597151969448	0.452597151969448	0.452597151969448	0.452597151969448	0.452597151969448	0.452597151969448	0.452597151969448	0.452597151969448	0.452597151969448	0.452597151969448	0.452597151969448	0.452597151969448	0.452597151969448	0.452597151969448	0.452597151969448	0.452597151969448	0.452597151969448	0.452597151969448	0.452597151969448	0.452597151969448	0.452597151969448	0.452597151969448	0.452597151969448	0.452597151969448	0.452597151969448	0.452597151969448	0.452597151969448	0.452597151969448	0.452597151969448	0.452597151969448	0.452597151969448	0.452597151969448
0.465598147358157	0.465598147358157	0.465598147358157	0.465598147358157	0.465598147358157	0.465598147358157	0.465598147358157	0.465598147358157	0.465598147358157	0.465598147358157	0.465598147358157	0.465598147358157	0.465598147358157	0.465598147358157	0.465598147358157	0.465598147358157	0.465598147358157	0.465598147358157	0.465598147358157	0.465598147358157	0.465598147358157	0.465598147358157	0.465598147358157	0.465598147358157	0.465598147358157	0.465598147358157	0.465598147358157	0.465598147358157	0.465598147358157	0.465598147358157	0.465598147358157	0.465598147358157	0.465598147358157	0.465598147358157	0.465598147358157	0.465598147358157	0.465598147358157	0.465598147358157	0.465598147358157	0.465598147358157	0.465598147358157	0.465598147358157	0.465598147358157	0.465598147358157	0.465598147358157	0.465598147358157	0.465598147358157	0.465598147358157	0.465598147358157	0.465598147358157
0.478599142746867	0.478599142746867	0.478599142746867	0.478599142746867	0.478599142746867	0.478599142746867	0.478599142746867	0.478599142746867	0.478599142746867	0.478599142746867	0.478599142746867	0.478599142746867	0.478599142746867	0.478599142746867	0.478599142746867	0.478599142746867	0.478599142746867	0.478599142746867	0.478599142746867	0.478599142746867	0.478599142746867	0.478599142746867	0.478599142746867	0.478599142746867	0.478599142746867	0.478599142746867	0.478599142746867	0.478599142746867	0.478599142746867	0.478599142746867	0.478599142746867	0.478599142746867	0.478599142746867	0.478599142746867	0.478599142746867	0.478599142746867	0.478599142746867	0.478599142746867	0.478599142746867	0.478599142746867	0.478599142746867	0.478599142746867	0.478599142746867	0.478599142746867	0.478599142746867	0.478599142746867	0.478599142746867	0.478599142746867	0.478599142746867	0.478599142746867
[truncated: 188 more columns]
