# Supplementary material for: Performance Comparison of Centered and Tilted Blunt and Lighthouse Tip Cannulae for Drainage in Extracorporeal Life Support
Source: Cardiovasc Eng Technol. 2025 Feb 10;16(2):238–50. doi: 10.1007/s13239-024-00770-x (PMC11933157; doi:10.1007/s13239-024-00770-x)
Supplement: Supplementary file 2 — Supplementary file2 (ZIP 41,511 KB) [file 13239_2024_770_MOESM2_ESM.zip › avg_velocity/rc_1.32_mm/Lighthouse_90_Qc_1.3_Lmin_Qo_2.6_Lmin_rc_1.32_mm/U_ms.csv]

0.0345139224896407	0.0323477449459326	0.0316479485799313	0.0302052574298485	0.0262233612814419	0.0267135885315627	0.0266907795352568	0.0293880591666436	0.0288354007806628	0.0272801112510718	0.0227425188408943	0.0215128093049517	0.0228903908250948	0.0249581265066427	0.0228981976266766	0.021121177548458	0.0202172731768288	0.0195200296379236	0.0180034308758807	0.0164767676016708	0.0147550802759089	0.0142546714368831	0.0139776451292768	0.0132557709770103	0.011731400582591	0.00866020805468767	0.00839187863206828	0.00715665575163598	0.00769639020508927	0.00650045550685726	0.00534346549645143	0.00438516581758307	0.00513318327470419	0.00327866620109567	0.00411770361723048	0.00382201869522377	0.00264992788700309	0.00287763745457753	0.000891443319419603	-7.05062902567061e-05	-0.000672093169485299	0.000456557943118794	0.000517646714510826	-0.00114580828134378	-0.000235698611684087	-0.000588077308998911	0.000269997292747625	-0.00179832647426082	-0.00239920331886658	-0.0033072998228434
0.0580021962508306	0.0572409523090281	0.0552032810100968	0.0535762634356042	0.0498812826766007	0.0494216907140653	0.0496793657609685	0.0503263960106605	0.04943040013804	0.0470344794707867	0.0461785094099996	0.0441602140340899	0.0442798153575224	0.0437594952060924	0.0425190006164732	0.041052098874486	0.037611643220834	0.036128346301862	0.0343996067306304	0.0328378882795119	0.0308073171420722	0.0287271292063891	0.0271144944745123	0.0256677636689458	0.0229848772946936	0.020139200912071	0.0197596259582062	0.0201407335781952	0.0180669811683685	0.015084642171802	0.0138340308126868	0.012902847815134	0.0132776983646967	0.0104520364697969	0.00960298024067936	0.00822038506510617	0.00675421506427687	0.00489049171795723	0.00327994517786229	0.00333824320467674	0.00411028630940372	0.00327635103746831	0.00123252191777917	0.00110224340367664	0.00157066927947565	0.00111475348032692	0.0010318364092726	-0.00112597229523533	-0.000570676542131341	-0.00244229270795176
0.0857397539581664	0.0865560604522458	0.0828800032659247	0.0813347564957817	0.0776386394920269	0.0765674099702389	0.0759730401906877	0.0757667725464482	0.0746485930590072	0.0727336815460296	0.0711109842417187	0.0691337562449529	0.0680190792455246	0.0688882414531015	0.0659674953737539	0.0640881826478402	0.0597587617759627	0.0594297093601622	0.0569739546285297	0.0540101276579745	0.0499249511914274	0.0490831452914598	0.0467709253011829	0.0455906679171048	0.0413448733195903	0.0377167276291574	0.0350182933717406	0.0354761250035446	0.0337203911850929	0.0303852857062686	0.0280270809291187	0.0255909919720296	0.023050496427818	0.0208389957078124	0.0186238195633661	0.016173039623229	0.0122802428211248	0.00985325432893354	0.00731155083912808	0.009876093044719	0.00943201629008497	0.00792735021085506	0.00532672483917563	0.00605869638670089	0.00489064604218594	0.00536681032088881	0.00392390940254413	0.00183729360756812	0.00147082335086664	0.000568602759794203
0.115748850791514	0.119376735818788	0.118565152689868	0.117243617743902	0.116617624590663	0.115118842645111	0.113688159804333	0.110860980784265	0.11004160304637	0.106735318004049	0.106956962419297	0.102851419934617	0.101690901295988	0.101913621708807	0.101021388848806	0.0988242998595818	0.0936339311796382	0.0895842038405224	0.0879013533626722	0.0838071640194065	0.0795595469966146	0.0762534568050851	0.0736519136857146	0.0713531201342557	0.0682336666814312	0.0624114817006989	0.0578012167111399	0.0616396760054279	0.0590177467316485	0.0532412778155012	0.0464062321400476	0.0409158309500102	0.0373198682231249	0.0345449672917961	0.0319954735112308	0.0276055432477157	0.0240329823364688	0.0206205819870451	0.0155045837301034	0.0192292536488607	0.0184899834866907	0.0174008883548924	0.012946707763128	0.012763092920509	0.0115577027400677	0.0115698543586898	0.0101830606080845	0.00938413908590431	0.00839455724160849	0.00725327749772443
0.151718431314995	0.156407093613131	0.157235944013727	0.155227459876283	0.154323563933256	0.153400615633134	0.153135504458376	0.151294789831578	0.147212128921545	0.142728310665318	0.142106606723441	0.139213729918696	0.139041832979652	0.140466428014794	0.140256130552288	0.135714338435567	0.131139868792676	0.127207366119213	0.127346480001379	0.125071394581718	0.121071415111371	0.115737862643181	0.112135532950762	0.109462960667648	0.106025136354092	0.0968601150196424	0.0889684222496808	0.090600177829698	0.086014090895333	0.0819242762040472	0.0738875697387342	0.0702532210132925	0.0644748706485655	0.0590431761224145	0.0540222372259576	0.0492603014237953	0.0449406217752623	0.0395636939459316	0.0308623245966972	0.0341099727362414	0.0336483740507076	0.0315685782181822	0.0265030525280897	0.0251496819000479	0.0231129497782385	0.0221023328464988	0.0213966771015071	0.0212892294518901	0.020981669854322	0.0217053229726115
0.180142183773156	0.182111355781934	0.183496092722865	0.182974693733542	0.18488121206829	0.185338216011431	0.180998580205716	0.179352843238525	0.175649153586663	0.172008154763955	0.173611812411804	0.172764226084595	0.173889233270327	0.171951868678944	0.173894362917168	0.166381858586191	0.162670515186914	0.158744212731228	0.160147554528247	0.159112745524434	0.157017282053328	0.149701911441299	0.146399225134692	0.142870418155797	0.140209278635516	0.131559834181982	0.121610147484934	0.123093820434991	0.120575414615639	0.11533044282302	0.107214883188798	0.103545262729121	0.0973325826984866	0.0903863507691024	0.0819380559744564	0.0736215468664043	0.0674448288147348	0.0606848769672074	0.0503318941374835	0.0518782691856177	0.0503662064659537	0.049386604663074	0.0411917082660486	0.039894230511441	0.0396061649296831	0.038522712619548	0.0374704920879681	0.0372485362301232	0.0395758647309625	0.0392327346110104
0.233028432939047	0.233366276917275	0.231982182004854	0.231367930239814	0.231428841109985	0.230839406172667	0.228915097692757	0.227710828400848	0.224075186450839	0.222093191698936	0.221896935408943	0.219370142253652	0.217464499846878	0.212621026377791	0.210339521504347	0.204308073262053	0.203213220979808	0.201711933869168	0.204064624008673	0.20336997867276	0.198555523954777	0.192157243741772	0.190251059526023	0.186103260906106	0.181302161734321	0.174201316902403	0.164088997846469	0.161169614475694	0.157806143404648	0.153378255292437	0.146418509220596	0.139939270304764	0.132638961187867	0.124300985124688	0.11432071703692	0.106181312358084	0.101978739928992	0.0958345102333476	0.0893825503590967	0.0816874068018918	0.0756623318985391	0.0722911600415532	0.0649499810287985	0.0647340062220013	0.0654376205597225	0.0607386602887055	0.0591589104496866	0.0568763859925716	0.0590081024025826	0.0589542391825615
0.254363608406244	0.254216668417535	0.252676491301064	0.251781840102118	0.251184219006877	0.251889951163491	0.251423990688253	0.248403439253044	0.246125325286785	0.24504045858805	0.245246712030673	0.242738448589911	0.241210220851811	0.236961687697772	0.235453310378318	0.230598453032287	0.229131011444151	0.22767783178861	0.228948241055029	0.227089439527021	0.223309760952852	0.220779442009661	0.216814794774743	0.213368588690434	0.210022643891595	0.204928686311981	0.196908220791792	0.195167322374124	0.190515716110512	0.185308325327281	0.173381280578992	0.166418365468466	0.156750746583477	0.151863030461707	0.143105977476182	0.134793306799414	0.130157538201213	0.124150429797075	0.116992796997341	0.107215645111277	0.101452455329705	0.0998369587066176	0.0929172487456672	0.0928979578245136	0.0930828546920511	0.0878921230280361	0.0839747506178546	0.0804694846766206	0.082924162232988	0.081465943797857
0.269066507349139	0.269132748305222	0.268204139564196	0.268451057637366	0.267011708208383	0.266816393150706	0.265703355502714	0.2634658241671	0.263056031083691	0.262429763481334	0.262530058042461	0.26021709850591	0.258815977033433	0.258039732536442	0.257162128934417	0.256056143370249	0.254418975796788	0.252196125514638	0.251261991790724	0.249098626859774	0.24533135814272	0.244249070295831	0.239681668993576	0.237031315658482	0.233421092846365	0.2315035328128	0.222273181388525	0.222046403839534	0.216449085817035	0.21063884231719	0.196724352860209	0.189533558524753	0.182778998742223	0.17934861402033	0.167975722383894	0.160316426199765	0.157342343491705	0.153829100121667	0.148522513543648	0.135703681450448	0.133158897341452	0.131255345735861	0.128225422019131	0.126062154351931	0.123413467663086	0.117286806521208	0.113946241548575	0.109668194734429	0.10793971317077	0.105584818224587
0.278277132266755	0.277995794071385	0.277060398435736	0.277319982410769	0.276209506411039	0.276831604118701	0.275595386801851	0.27484636895056	0.273699300281557	0.273579888497743	0.274274714367372	0.274564218792219	0.271911233308808	0.271036138635874	0.270400126669653	0.269761851843316	0.267980431504024	0.26647328127348	0.265011969403066	0.263929886590568	0.262277190323443	0.259488424896941	0.256031865880651	0.254607825124195	0.25037532148439	0.248481857252106	0.241690178393731	0.240548498418285	0.238509413238779	0.231411642260079	0.21991331292091	0.213305200989133	0.206296009000282	0.204947328115362	0.190905401137176	0.183563070869832	0.177720707286115	0.172329201832653	0.164249946748087	0.152157924295964	0.154094909554097	0.15362357470238	0.151525889936864	0.150173980851406	0.148106496873299	0.144539494359148	0.14106292090132	0.137218442869744	0.135699653248626	0.134562727512422
0.284116507968989	0.283987495176811	0.283589695415962	0.283964815565311	0.283349690481699	0.283310078202455	0.282191385332362	0.281180498500641	0.281216211824316	0.281563335738923	0.28089752852803	0.279908817185073	0.27940659691259	0.279504039789196	0.279133832128968	0.277452163733606	0.275799022043759	0.275495437513187	0.276053897317091	0.274978851624763	0.273461985387404	0.272055655108508	0.271126995980609	0.270579228723595	0.266820855252313	0.265032859610933	0.259995792620242	0.259244745623564	0.253963040184653	0.249718603146181	0.241500209286211	0.234010985445196	0.226350379040745	0.221759705815681	0.20779088744113	0.198851147174803	0.193100798101978	0.185692378824298	0.177360660408847	0.172415907571604	0.171805876457603	0.173268178446222	0.170338456899291	0.169217516155831	0.16678231227117	0.164458412040466	0.161121328611349	0.156827366288463	0.155682104088125	0.156089561225053
0.286278120951625	0.28600118237075	0.286743596770734	0.287117938902439	0.286876040604094	0.286038826421459	0.286095849558801	0.286065389262838	0.284857057846872	0.28515603493442	0.283764865284863	0.28306008934731	0.28082585636591	0.280055319671637	0.279980171715924	0.280381793166315	0.280668431912854	0.2808965201671	0.28111461773449	0.282233680677916	0.280079764624845	0.279466642915884	0.27911780370006	0.279297308571877	0.27479677148037	0.272360258622358	0.266327710043463	0.263400424685638	0.259447409590389	0.256357940852579	0.251540303309954	0.245787212701728	0.237484473088119	0.229996901599369	0.221357816428133	0.215191559425464	0.210762040690616	0.199349280522358	0.190840968866596	0.186015110250854	0.185349070918586	0.189677709523881	0.187528902450259	0.187541007422922	0.185943665014396	0.184066286502416	0.179323099004211	0.176789771719972	0.176075728361936	0.175810390515529
0.285328759077194	0.285070104141868	0.285280129995579	0.285245476158652	0.283998766249049	0.284404892128789	0.283134064734463	0.283992482946044	0.282224915024778	0.282285575530848	0.281621211619811	0.282084338676347	0.280241010744351	0.280615131353936	0.280844501032707	0.282002967641718	0.282449837588688	0.284409230641697	0.285415895991066	0.285394553733056	0.284793165907375	0.28527682014152	0.285593950566131	0.285034704269799	0.282361007218686	0.28073672226606	0.275564680968026	0.273768103971229	0.269702727721191	0.267778905329118	0.262793377642932	0.257455164227417	0.250849478301149	0.245024452373703	0.238518951575295	0.230543982398753	0.224503087980348	0.212188135231686	0.205364605011727	0.198494766069495	0.199449187968212	0.203794799282881	0.201383631483436	0.20109580629001	0.197128217034438	0.194846352871652	0.19313798656946	0.192070744630563	0.192800099247437	0.194402857736701
0.280976920757959	0.280302960018221	0.279389873043241	0.280485018340619	0.280579563902796	0.281665200790967	0.281167510441466	0.280812012468854	0.279010708943286	0.28003892223163	0.280693789672053	0.281104604117221	0.279762394550848	0.280422130720942	0.280641371991819	0.282936622528701	0.284618670418957	0.286629258843347	0.288713891561592	0.289250804465662	0.288796339748394	0.289593065169601	0.290843984322768	0.29171480841963	0.290292415604856	0.289534666345951	0.284002336165873	0.283000477289984	0.280300595922521	0.277170813114707	0.271329693800393	0.263893079303701	0.256809495739523	0.250217869805797	0.242607155549298	0.237416135811851	0.230305804461995	0.222292157980575	0.217479331783853	0.213869060663149	0.215259391008738	0.213704418325285	0.208482609160759	0.207982678535178	0.208024390852432	0.209285879610366	0.208120810889387	0.209041634004248	0.210088066118735	0.21309339270559
0.272644247578246	0.273361416354066	0.271933905946506	0.27115838462352	0.2726069551965	0.272568045146762	0.274147236527432	0.272975393543185	0.273267570319625	0.274728549341104	0.276775114361733	0.279042529176774	0.279390243878612	0.2798478129768	0.282324514284015	0.28447986149052	0.286162785978418	0.286211779337259	0.288568480105529	0.289606771622724	0.29102528411722	0.292878229706954	0.294642497611378	0.297242438072595	0.297704454170183	0.298397070545445	0.295024644166182	0.296354753332119	0.293383018970974	0.291640564795123	0.285189580698908	0.276824290517311	0.269339747759896	0.260696243923215	0.253010805103901	0.245027575158994	0.2364169834638	0.228782600493648	0.225106363905123	0.219788024069589	0.218413166557973	0.216548381600436	0.212425370666064	0.213817130086801	0.214916241630009	0.219250244636014	0.215205104811476	0.207204234889064	0.209768158366032	0.222143628011252
0.261731396421402	0.263650276512507	0.26362112773002	0.264131025858029	0.265066552287098	0.265275355416298	0.265686356699313	0.265734957793352	0.267356041932621	0.270289613780154	0.27208524834385	0.271970290163765	0.273708852773504	0.274759144702521	0.276727101330062	0.278228566180278	0.281012731830318	0.282022215680919	0.285372644334083	0.288581238121615	0.290520502958512	0.293799551541009	0.296871578639008	0.300390246010361	0.30332719442491	0.305085933605533	0.305076765180706	0.308797726561011	0.304630696666728	0.299755707525316	0.291453373962468	0.28135407448637	0.271057120172833	0.26174263655028	0.253098642376825	0.243401254040993	0.234671774774812	0.22631601528626	0.222064276700451	0.217449916241904	0.217550874584259	0.21616752346705	0.213939255995743	0.216285637200057	0.22097700219275	0.227343037070557	0.224416882069009	0.216730960671852	0.218499194083159	0.231591747225226
0.24517351214413	0.249461415895928	0.249596969490658	0.251032005784905	0.251899807339103	0.252643905889117	0.253138940605675	0.254478393257335	0.256289341596903	0.258057917163245	0.258164679278914	0.259472776101479	0.261114378920483	0.263134874184463	0.266223651753862	0.268445911364242	0.271800797639154	0.27403688913872	0.277837390284116	0.28217528864333	0.285601095433849	0.288475977012858	0.293667608228022	0.299170210453687	0.30385216009817	0.308258492073722	0.311494944790613	0.31626272396897	0.314610777223887	0.30940491169423	0.299961677235813	0.28629365470245	0.273379056816504	0.261579224834412	0.251792112766103	0.242025682130356	0.232353061112875	0.22381265470523	0.219106257798333	0.21601529287985	0.216091565511193	0.216502893500655	0.218134877368765	0.223360838000523	0.227489063629789	0.23348898523103	0.229480946447439	0.221856952871628	0.223351286201337	0.234481828274417
0.224339951591097	0.228232960701589	0.22924359324356	0.230011029967498	0.230050439267546	0.232794160100347	0.233564079682442	0.23569058139756	0.237459884640857	0.238406304979568	0.240111787868751	0.242283615877594	0.245095522525851	0.246371801724331	0.249656894953405	0.253366616643579	0.255258074730168	0.258574224930913	0.263982154865183	0.269269950511303	0.274207914560374	0.281828504435999	0.28864504646786	0.296720772508545	0.303539290135308	0.308999880470441	0.315045702133793	0.324559906086072	0.323889824950759	0.316944334853762	0.305077923293638	0.288493417521158	0.272521340003116	0.257258840878087	0.244311156713438	0.233024546822662	0.220321021299438	0.210165970434949	0.204887030616456	0.203346067284661	0.206613195169123	0.209107767189693	0.213856237527458	0.221823673751144	0.227151347512289	0.233570434593922	0.237595729080067	0.242617674259169	0.244202880220557	0.247817355758583
0.191921960163661	0.195763802375281	0.197470978535856	0.198239737441802	0.198843498138166	0.200232990149654	0.202333784330158	0.204274081913199	0.206529588476825	0.208078492867432	0.21072717352925	0.213185326440461	0.21694886708318	0.219073381472628	0.224416702389699	0.22760800495909	0.231954918942978	0.23668973880277	0.242739387212823	0.249545521145774	0.257874926545159	0.267093998953527	0.276110846213464	0.289491586401518	0.300574293759805	0.309025543321922	0.319982170348574	0.338432997601088	0.339182536293764	0.330208048598396	0.31283248521198	0.292806358144907	0.270517318359845	0.251399219236426	0.232797475704329	0.217636956537427	0.201366129019142	0.189108952047293	0.182310734880308	0.183158450892519	0.189728879909653	0.195803363990549	0.201243880491369	0.214589023785908	0.225038777166948	0.234256434724876	0.240955425338452	0.245846064476112	0.248715618948085	0.253030764009039
0.142612638294039	0.145549640813283	0.147775161853673	0.150539536339292	0.150108351557776	0.151094044468455	0.152612591230391	0.155133606844949	0.159242632004655	0.16291684390456	0.163156708577658	0.166638809419948	0.16921731548584	0.175144662672042	0.180881495062283	0.185630056913876	0.191646181774002	0.199255765489487	0.204927970619803	0.213926315714037	0.225453098510712	0.238326131822396	0.253768583943734	0.271097066432524	0.289087143217007	0.304093446480048	0.327830100988503	0.360270949536095	0.363907109371706	0.34688328214607	0.318656921437521	0.291630411239978	0.264841865654752	0.241094853595906	0.216604251566548	0.196859583789602	0.177941701267344	0.162018559516548	0.150531571934408	0.143720321748011	0.156027441924354	0.17029518843129	0.187174297539927	0.20515119744147	0.220598555078127	0.228996590953652	0.235055517799099	0.239346764680612	0.245587042330869	0.250197134868932
0.102284435166104	0.101754283986313	0.102270704443228	0.105635019090272	0.107894334943004	0.107945783703546	0.110483463933229	0.113291266845539	0.115065385891508	0.116184287814007	0.11693400223725	0.117663038437726	0.12152345382313	0.128091070227507	0.134036675750362	0.138140007863178	0.145150175676247	0.152642060669206	0.161521996659909	0.172435993737077	0.185588118178987	0.204062502633602	0.219225803285167	0.240508668219281	0.26188130080697	0.27718145141835	0.306127370168763	0.358376213439397	0.378418887329005	0.354743904042941	0.315273522081408	0.27901215928622	0.249952804260947	0.22214534522911	0.196279624747874	0.17209806845171	0.150543490715802	0.130620244543529	0.113625193325275	0.0992353619901714	0.112900339835587	0.136734446526747	0.157939196267966	0.168793077650006	0.178847802548168	0.19211419723464	0.206277927387154	0.211685744170336	0.220960606068992	0.226031069279996
0.0801243311150195	0.0777562015095658	0.0784890900427447	0.0811440040363517	0.081641015040575	0.0819667562398857	0.0847102016767941	0.0868453887308689	0.0875925852883932	0.0878185604576181	0.0872983868945772	0.0870999439251731	0.0908266379321571	0.0980567298251894	0.100959010824681	0.107054550868242	0.113521414010837	0.123625507629254	0.133450558056562	0.14585772993485	0.155523925540797	0.173740405921471	0.188531178461097	0.213163120701098	0.235747870924892	0.245156943430324	0.257906803377284	0.297670106141389	0.354667323248075	0.344715586230221	0.30456061085977	0.265034689056196	0.231967045506716	0.20401494899535	0.177071705066973	0.151366775122015	0.128423889327564	0.10729181433638	0.0839856093813827	0.064176756788358	0.074248444558677	0.102644469065635	0.12984142161035	0.138347704213093	0.14679279851767	0.15876964286094	0.176567640893598	0.181555084135335	0.192935053533966	0.198078324112699
0.0612037734701227	0.0626329413102009	0.0629132519089566	0.0620732795877309	0.0640647281130316	0.0635702921042808	0.0678556931387494	0.0687006500655956	0.0716385486029027	0.0697788486783495	0.0654825698986805	0.0589456297702933	0.0611524089494118	0.0650847023395467	0.071795089045766	0.0761827961905997	0.0810887555468174	0.0890967493000812	0.0993261811637344	0.107838658973279	0.111933415111127	0.125617433121029	0.138879528389449	0.160217968865926	0.173166420033306	0.163015342042067	0.138283377727234	0.140808214754227	0.193382789456231	0.261786432348535	0.26886136190968	0.23266411213736	0.203630960156097	0.176997401657126	0.156343567082371	0.129879392967899	0.102562530589847	0.0770150926653091	0.0439525163679276	0.0148113478179964	0.0110957759163788	0.0345433274323351	0.0597063267304997	0.0579401497824855	0.062461547662577	0.0673862110090906	0.0815439809626853	0.0863862737809914	0.100979865655514	0.111037725369929
0.0118193631530246	0.0213492830062878	0.0248897665539717	0.0282440399194603	0.0279284029275657	0.0240091236906319	0.0358509336410207	0.0417675293724913	0.0451903218642118	0.0394196063114131	0.0399404517148116	0.036743501151137	0.0364347120399922	0.0380609456159978	0.0401475048816138	0.0515269726514527	0.0591087141331364	0.0625911239009885	0.0693084340451737	0.0776402340217764	0.0840202562906924	0.0917941788451135	0.10011214771766	0.108300922571552	0.10115013991559	0.0973419107125317	0.0548435869102105	0.0399768723482469	0.0113176303539017	0.0505747066504343	0.0943777711447769	0.100998030630974	0.104398694279888	0.0969928500900483	0.0891943340773884	0.0678596257625405	0.0403757553806649	0.0162575150849609	-0.0113882003782406	-0.0123350324483594	-0.000607849422472825	0.0202652356599825	0.0332270144783537	0.0326425595051526	0.0339641032722848	0.0248786330873125	0.020042259040772	0.0165972984266524	0.0379243309411677	0.0580144736288048
-0.234579407163248	-0.209226820607848	-0.187700821211299	-0.165191896279485	-0.157634620072022	-0.145438128291653	-0.109569625519565	-0.0902881508655339	-0.0621846339980333	-0.0466532535963648	-0.0370418354943216	-0.0294088049798672	-0.0209070861761576	-0.0194713348132184	-0.0123384677153892	0.00550792882467575	0.010663506570139	0.0218405066556521	0.0127931436326268	0.0170494067147842	0.0238434815358999	0.0420113461128936	0.0512206780599557	0.0398655085856606	0.0395991622397714	0.0376575131016227	0.0327218057009016	0.0244551135992424	0.0120755391789333	0.0236075864800719	0.0292489659056862	0.0181235059790827	0.010256403272827	0.0049802788843218	0.000126207314866592	-0.00141867436982761	-0.00321618188422442	-0.00467618311866012	-0.021688774995474	-0.0160510750354108	-0.002861284766981	0.0116505890685467	0.0139302727405927	0.0181126189508746	0.012100134576905	0.00858145752997994	0.00740373694710922	0.00948416598697783	0.0119750542468742	0.0134563776492283
-0.610451318531224	-0.598236602521173	-0.609749368299626	-0.603229035633519	-0.569518598072527	-0.540689385063022	-0.479067604594913	-0.419424859631377	-0.332222936764127	-0.288184267134754	-0.242440008900754	-0.240501233199845	-0.213376491832086	-0.180345132903815	-0.140623879416283	-0.10073513957293	-0.0782559756864486	-0.0453775389063533	-0.0253582049918507	-0.00794811828482341	0.00480392143702264	0.0300573945439191	0.0439880048442267	0.0555325380908142	0.0637504440386759	0.0587499891376804	0.0489244910015376	0.0239058393313812	0.0235879504942844	0.0141356641335703	0.0136819410177693	0.00603048874416117	-0.00433892101412834	-0.00971879677568064	-0.0186163789556521	-0.0242941333155173	-0.0254680050294939	-0.0229000975027192	-0.0286704740640953	-0.0210185295370705	-0.0192435471944853	-0.0273135951981181	-0.0431032273477657	-0.0593547361882425	-0.0646199168575353	-0.0649832376345263	-0.0625600934159095	-0.0723912573272218	-0.0828545843358616	-0.0993424668612685
-0.780517011385838	-0.799225147375929	-0.79368621773947	-0.778027991065667	-0.750152069529326	-0.702784397652259	-0.650130524196981	-0.582888399298333	-0.503199089133091	-0.442398047310268	-0.387777670988008	-0.364355920737331	-0.329683273781002	-0.284241405155902	-0.226171132961631	-0.188711189533934	-0.149845218333311	-0.115791526393999	-0.0785674436149622	-0.0536768448231926	-0.0332356507928706	-0.011566233939533	0.010783585991556	0.0313658910900222	0.0499306720411572	0.0517907256205905	0.0510750890952368	0.0267002082768621	0.0169444553398114	-0.0142197721082791	-0.0372939434615144	-0.0572477204067148	-0.0708479240574359	-0.0780588891907605	-0.0808074646901673	-0.0855669099214237	-0.0843304855380818	-0.0811270698214394	-0.0649159159239093	-0.0638651195257774	-0.0762168643667328	-0.101228041599309	-0.124608457087893	-0.147038278278869	-0.149207967755241	-0.152548765703655	-0.144393261888028	-0.15549537953032	-0.158562802626012	-0.173260038726429
-0.953285955593693	-0.944510023072045	-0.934119907265057	-0.904846978106508	-0.870917158320712	-0.8264390151077	-0.776173433788784	-0.720594374090006	-0.64998127504858	-0.58777753211791	-0.520410496962242	-0.487884977940482	-0.436975411290745	-0.388515597123081	-0.33896295677041	-0.291945493814634	-0.250162819238298	-0.202485325273023	-0.156516562857032	-0.117269102024492	-0.0834957086760648	-0.0485438309056474	-0.0144913548094131	0.0250122305537447	0.0498049124120339	0.0566748169588047	0.0542888537489341	0.0197065763175992	-0.0098432663438492	-0.0666198690796592	-0.114437173776158	-0.139742262691549	-0.146551626072009	-0.148656782457873	-0.147354647681591	-0.146877854813956	-0.1390893121922	-0.130038526672053	-0.111975624069287	-0.106268749630364	-0.132589940257107	-0.164626929202698	-0.196282891050309	-0.21983600627336	-0.232246098650504	-0.23690797162035	-0.217446899703175	-0.221971734628385	-0.216927013405345	-0.236530156027349
-1.02395154607139	-1.01467046227152	-0.988698147276773	-0.952636136562252	-0.917067620139232	-0.874997300972463	-0.823944314094886	-0.771574172465422	-0.71569388175561	-0.65840699312994	-0.59864714475715	-0.547432426226445	-0.499373427388493	-0.444537406545152	-0.39010901187261	-0.340048759736667	-0.29620335546765	-0.249334036751447	-0.206416371899812	-0.156105360465277	-0.109375091088935	-0.0606280697637066	-0.0177399662110966	0.013188552095331	0.0362625746664317	0.0371814720652375	0.0323092582659999	-0.00586238686951387	-0.0674701307373364	-0.140310816634731	-0.177355251255726	-0.1895678351529	-0.192773238633961	-0.194904503640407	-0.190502687178394	-0.185527296397978	-0.178170001437414	-0.165355863798115	-0.152321577300755	-0.155071872650514	-0.192391741127652	-0.218957168008229	-0.244024064993075	-0.263458251657546	-0.274456455797447	-0.282550654122711	-0.289115022675207	-0.291693082186868	-0.290462475547534	-0.285530698553767
-1.06137065502645	-1.04388556145619	-1.01534723786394	-0.979047891449319	-0.936825822194911	-0.896699656777165	-0.847462380699176	-0.794838359572137	-0.740707870238509	-0.685036282946388	-0.622977056238845	-0.567022773838886	-0.513330060360741	-0.452887519748232	-0.394280315575852	-0.344675296868721	-0.295075823142202	-0.247427914884256	-0.195694876898091	-0.141614878235488	-0.0844064621292307	-0.0303200738939688	0.010112413317717	0.0322847751185259	0.0397506581993058	0.0321946605298602	0.0129603421921194	-0.0543714543664152	-0.147600525318962	-0.21702204854226	-0.236336772943677	-0.238884682401183	-0.236190915464499	-0.237378431029027	-0.230184819277666	-0.222971374565256	-0.213631845826886	-0.196999765517841	-0.187201346053485	-0.191552036789768	-0.218528948547255	-0.231002504506206	-0.245063293493646	-0.25912908877015	-0.279807329295626	-0.294315984814016	-0.300448975304465	-0.302126853461669	-0.303774121524725	-0.298035934115569
-1.07731092131691	-1.0616763085824	-1.03571117979016	-0.999219455697008	-0.951710384424353	-0.908494746689529	-0.859493933986026	-0.807084647806967	-0.748846382132172	-0.693776190886504	-0.631371466291671	-0.570342947923239	-0.51039056692421	-0.444805822308979	-0.385165179277001	-0.327617071920182	-0.276200359484919	-0.220337724755407	-0.160648290604837	-0.0997340993798	-0.0408542522805915	0.00796884578604447	0.0340840573038227	0.0425560723997815	0.0404788831526652	0.0218423240468608	-0.0221466066041858	-0.129104992718182	-0.239993572184305	-0.28586520120346	-0.291745579488521	-0.286517793960635	-0.280116465364954	-0.276051728441655	-0.266257108498464	-0.254873001995861	-0.240946175444842	-0.223771888354163	-0.214437219801402	-0.214860366860749	-0.222616312108871	-0.224228869159063	-0.231944843346623	-0.252020260459308	-0.281054529357268	-0.29762358423323	-0.305226813660722	-0.309233648447462	-0.308849593033803	-0.305635121185806
-1.08833105326015	-1.07267079319202	-1.04665318760388	-1.010523779991	-0.962233278045149	-0.917849925678162	-0.870944453203446	-0.814127683032206	-0.749288862278769	-0.688345329314003	-0.628782178797556	-0.566653027096152	-0.506207198313028	-0.444161763129752	-0.379065993366834	-0.313175054726021	-0.257515548506281	-0.19891207896638	-0.139052428840091	-0.0755892503126132	-0.0243326580280708	0.0142021588713789	0.0331874454967189	0.0367457932457977	0.0194101762807168	-0.019310865256557	-0.0977927721449506	-0.239892748907401	-0.327789493372249	-0.348343235857048	-0.337924163208766	-0.325962956530584	-0.314039028471283	-0.307820201219147	-0.292519921199869	-0.274583099344396	-0.256846592369886	-0.239043034623884	-0.227825967784318	-0.228580679121249	-0.233188535770723	-0.231671000348592	-0.235081468770196	-0.250315899220696	-0.278253953174024	-0.294449794219364	-0.301811214530042	-0.306345709556193	-0.306769427543601	-0.304698593069411
-1.0955221259011	-1.07799663307423	-1.05029884462596	-1.01267233048875	-0.968051297264664	-0.924455467071233	-0.877087587758203	-0.814252411693274	-0.749276868471281	-0.692463370098385	-0.630517421646745	-0.570005324982198	-0.509634805937749	-0.452755056009517	-0.389149906026878	-0.310980993683002	-0.253817724907014	-0.201069754037143	-0.151416803674758	-0.0969270310258791	-0.0573560330848532	-0.0317906628373469	-0.0223081512809191	-0.0314762279025712	-0.0709831623070115	-0.145679496765802	-0.255429257339467	-0.379922584211436	-0.414654183461881	-0.40889074668765	-0.3839671458801	-0.363651642987855	-0.342112081024802	-0.324855461207616	-0.304941737946364	-0.283059622541342	-0.263220154589179	-0.248766954118789	-0.239136369146132	-0.238811132231201	-0.234680473484072	-0.236358005075659	-0.240977943651922	-0.252648875600359	-0.269277232291837	-0.279695894571143	-0.28762699761102	-0.292320746327663	-0.296197091769804	-0.292914116983107
-1.10068209855028	-1.08670382714128	-1.06147207751919	-1.0189076426998	-0.976003923719753	-0.934332728781952	-0.8767933102279	-0.810073792933841	-0.754064916265466	-0.703195314833996	-0.643445728987781	-0.589520677716184	-0.534074384954853	-0.483862089693044	-0.425820159768016	-0.347123709434086	-0.293550992707788	-0.239635556784722	-0.214064656589536	-0.181727511314232	-0.16684963042561	-0.156606093840096	-0.171834657845435	-0.209984246624114	-0.276760581605471	-0.364755050900964	-0.446803784826953	-0.482380296967687	-0.473768300952032	-0.454696652567047	-0.422727500469721	-0.393007484206481	-0.36126994973057	-0.334393002387046	-0.306742573603729	-0.282755115806311	-0.263314197945262	-0.249978817857707	-0.244010418325292	-0.235306151245972	-0.238064529947808	-0.242092713573795	-0.242351602731871	-0.242884924081857	-0.24798614767013	-0.254866919732319	-0.259246596313522	-0.262467495027853	-0.264679950050279	-0.263512194475895
-1.11148209239636	-1.09386836051784	-1.06686759200806	-1.02593398289767	-0.985297164888171	-0.935688322551769	-0.87121105199172	-0.81585171048411	-0.771179574118323	-0.718797937377467	-0.669862883744963	-0.618148709638509	-0.574133321191858	-0.527044195772627	-0.472535769982166	-0.422525152332983	-0.370666065905315	-0.328937549226764	-0.306825561682865	-0.306899058764204	-0.319761822667885	-0.34476101934781	-0.383357030295349	-0.444722943039625	-0.503063088083539	-0.55118788792767	-0.561631812919261	-0.536495307324853	-0.503918884515136	-0.476036899927846	-0.437744040927345	-0.401099026806435	-0.361622708199883	-0.331857295881809	-0.302162482799527	-0.272550648721202	-0.250361084976151	-0.237442588942857	-0.232730816805074	-0.223304690883522	-0.217891247281475	-0.216300979102057	-0.214138310650691	-0.212124069639906	-0.212407627928899	-0.217522225814121	-0.221712830044813	-0.224520316110984	-0.224391258058372	-0.229290454905181
-1.12595527193125	-1.1048816240284	-1.06822673846803	-1.03547810027978	-0.996536980130482	-0.934747332795609	-0.870009159542327	-0.833726266219576	-0.791631249841946	-0.741081226408584	-0.699671333010056	-0.654817661911213	-0.612215287139475	-0.574696750799372	-0.531726528445087	-0.501778922993176	-0.468499591169583	-0.445647648622327	-0.437988553408385	-0.460812390125989	-0.491966309717797	-0.530824218880314	-0.568754410724547	-0.606319820364666	-0.619959626388139	-0.617958919840824	-0.595255585914444	-0.546213121048498	-0.498894771569018	-0.468025485963576	-0.426822092099743	-0.38685074244827	-0.347071776479257	-0.311417504093662	-0.282977735283741	-0.256179470735916	-0.238686213037556	-0.223238149499755	-0.216828279036077	-0.203981788914428	-0.196126020968307	-0.188711209624025	-0.183457412185099	-0.177205060898102	-0.180434617171645	-0.182301609014145	-0.184995891596502	-0.187944220447279	-0.1904519332579	-0.205241643770652
-1.13294691928971	-1.10943543318322	-1.07955174015347	-1.04882174764766	-1.00129778901709	-0.934535877197082	-0.877458933371992	-0.848978406039216	-0.807700686227685	-0.765993305202492	-0.726285813704485	-0.688272161964172	-0.65525811769248	-0.627540475638857	-0.596131140858292	-0.56805924052923	-0.551151438590806	-0.545424047296422	-0.563874918885688	-0.588929036517387	-0.617342700332181	-0.640652489105422	-0.660503672421033	-0.662461989799761	-0.64964747088748	-0.623350086095035	-0.587617266071561	-0.530982098293111	-0.479460774975282	-0.447715238200419	-0.402049772357028	-0.360948503076887	-0.324536089259953	-0.293129222073696	-0.267700598726148	-0.239640567438185	-0.225086295589812	-0.209369536781904	-0.202624268273953	-0.186431136920065	-0.170902730475368	-0.164201857558807	-0.159569953601375	-0.15042785554583	-0.148086965840918	-0.14936904073049	-0.152062225978214	-0.155657547507904	-0.166764932772089	-0.188786620044077
-1.1391944016623	-1.1163163515567	-1.08690494373234	-1.05649941127842	-1.0020829597263	-0.93395021667986	-0.882986486728797	-0.864210324604837	-0.825650685982147	-0.786033185091542	-0.754329147309493	-0.721880568279574	-0.692632759170572	-0.672830952264871	-0.648328292578479	-0.629451790494407	-0.61947913010849	-0.615959405513412	-0.629811374329712	-0.656717862166314	-0.670820539501773	-0.684837788273866	-0.680818718321435	-0.665975267253678	-0.640170053647043	-0.604937608332532	-0.566228695506559	-0.504512267940489	-0.454023978655377	-0.42033306769309	-0.375284016186043	-0.339761022454709	-0.305647577388683	-0.274384744101723	-0.251217628043284	-0.229609430131274	-0.216375923870745	-0.200339249574296	-0.192130397560833	-0.171484424862221	-0.154030085272727	-0.14799668117924	-0.140862559351305	-0.134808396882514	-0.131692365372601	-0.131401509231002	-0.13346090904881	-0.138785049355493	-0.152909389582195	-0.181340799367042
-1.1367486301126	-1.11926759337832	-1.09041663970351	-1.06517635257783	-1.01021845926089	-0.935691463164128	-0.889759342488035	-0.871707083107524	-0.836156147985083	-0.803985389975973	-0.772237937114442	-0.744535262109428	-0.723519976752602	-0.705297622883688	-0.688245650479533	-0.671614916830078	-0.659852155846163	-0.656442546587698	-0.667199919721119	-0.68764953394738	-0.690262997302943	-0.690623595526206	-0.681629414022536	-0.66004832514837	-0.62825807189487	-0.589001554495434	-0.552307216291219	-0.493273819032204	-0.437794783440361	-0.406077708459236	-0.364533911555223	-0.33024252270983	-0.300338447982431	-0.271983504455839	-0.247648112351102	-0.226893403350534	-0.211517547110222	-0.196036824981739	-0.186600913661734	-0.168689667508311	-0.151764996266752	-0.144097524523955	-0.13659101743156	-0.128996108811786	-0.127438230639316	-0.126675531158866	-0.125852649778355	-0.137574855657356	-0.146449835030014	-0.177847463152837
-1.13964439462548	-1.12221898996292	-1.09096565850393	-1.06121280722668	-1.01616463802102	-0.945148620771545	-0.89600230149579	-0.874402818480572	-0.842874202917442	-0.81263955795631	-0.780786089891753	-0.756764308820226	-0.734478060357044	-0.720548858164295	-0.70038417595051	-0.690268404123767	-0.678302106731956	-0.675566323955999	-0.673995386277524	-0.6884833343386	-0.690063705400184	-0.689033323120943	-0.679742398478581	-0.659564130144391	-0.628731795181316	-0.591291373110427	-0.552894138766359	-0.494929888864378	-0.439103515964212	-0.406253171828205	-0.36806202727334	-0.33462822902014	-0.303995055166405	-0.271853054437016	-0.250148795384828	-0.232161477616434	-0.219133218954632	-0.203259826712141	-0.194392535817355	-0.177213066222113	-0.163727059429392	-0.151997956090991	-0.146970624527539	-0.140330188331906	-0.137523498687748	-0.138904280213027	-0.139678367911728	-0.14827272374205	-0.157000844871888	-0.179905044355557
-1.13762465749688	-1.12341821516406	-1.08962743966097	-1.05561081052216	-1.0162195295766	-0.944220331970995	-0.895063559289707	-0.873641052912254	-0.844477803689551	-0.81106723094412	-0.778206555190102	-0.747816932287172	-0.721909398668755	-0.704472997475441	-0.686618771919233	-0.671974769618593	-0.657549050430032	-0.64935752877575	-0.649775607336027	-0.666387863482099	-0.677707401332423	-0.685800087081653	-0.681813481862071	-0.667862576805725	-0.643941747218214	-0.612848733577969	-0.578986033862933	-0.52136577827811	-0.460320948141209	-0.428938993476166	-0.387898989298378	-0.353355268746834	-0.324154566213826	-0.288277835602649	-0.264582683827923	-0.244186931459251	-0.232197055020251	-0.219436902180664	-0.213209921515143	-0.196514206535227	-0.186105743094594	-0.174684360282319	-0.169588021241776	-0.164081961950178	-0.162745508125636	-0.161725763549645	-0.162862865755363	-0.164988020349048	-0.173558347067955	-0.189539522395309
-1.12989070018383	-1.11424272920135	-1.0849570871486	-1.0470027994338	-1.00935810198604	-0.952309708512743	-0.895961757313419	-0.857847769146077	-0.828293267707958	-0.794536830719728	-0.761005683343684	-0.727003770219707	-0.691566314946845	-0.66694041733033	-0.642989720381648	-0.624484415798901	-0.599821726136279	-0.593172317636673	-0.58944277240701	-0.605120261737285	-0.617850506943151	-0.635687692245712	-0.641799503762098	-0.646000522696028	-0.642390809825846	-0.624471629679781	-0.595953048112053	-0.545694214546722	-0.488891791587051	-0.457713639673711	-0.413432959495496	-0.3784745776389	-0.346583923185145	-0.308993548535561	-0.279470647679267	-0.259720005755799	-0.248519713772847	-0.236975666591004	-0.229188617147952	-0.21404070631441	-0.205855635588388	-0.200284385198067	-0.199642551931659	-0.195491174850856	-0.191772335330556	-0.192174914293163	-0.1908451265225	-0.194532254411264	-0.193561326054932	-0.203104948666588
-1.11949792571884	-1.10439041469611	-1.07511958793096	-1.03539339482114	-0.997042692776657	-0.951265631742067	-0.892523439522569	-0.840051750818709	-0.799125006931201	-0.764671103196226	-0.72529679482149	-0.68561255270844	-0.642547437625967	-0.611880197166357	-0.582259652370902	-0.543301272593406	-0.496589210081517	-0.476237705007034	-0.475772544879461	-0.48035810681587	-0.491418393701742	-0.518454002470633	-0.531745592740776	-0.563680099683791	-0.58028674522162	-0.589537488734962	-0.585655759471688	-0.552645452303329	-0.498728081866134	-0.467982424677526	-0.422272894636881	-0.392818680647535	-0.3602167393348	-0.330820238150221	-0.301442856682273	-0.275632017803941	-0.261463343988028	-0.249646626376715	-0.242306276068673	-0.230906362867111	-0.228945745357686	-0.229587724981561	-0.22685474638976	-0.226203895120196	-0.224847296383985	-0.227681068556302	-0.227823047308554	-0.230072291559858	-0.226846562379398	-0.222315001130036
-1.10483975611686	-1.08997999651352	-1.05585334937112	-1.01208216909836	-0.9742917866691	-0.93365869955117	-0.882113514724088	-0.824484772969316	-0.777536265048565	-0.734015982834579	-0.69012433738756	-0.64711551905863	-0.595790287707703	-0.552929700744682	-0.503519774510872	-0.438277483094982	-0.397173402195043	-0.362755799730651	-0.343522546952869	-0.32135253578509	-0.308401864362444	-0.298011778944605	-0.316583184938123	-0.34596095426029	-0.403580827833184	-0.464352031183001	-0.502856982245355	-0.511894205360641	-0.48791898750897	-0.460125987685188	-0.41875071932779	-0.386307506892327	-0.35955849253322	-0.335286409616787	-0.310185941627833	-0.28163303163647	-0.266399146943688	-0.253259249238868	-0.251734938929985	-0.241657719711002	-0.231440153678652	-0.237786882140533	-0.240810833396462	-0.251500623163147	-0.254692998774324	-0.260648506610726	-0.260673958192961	-0.266114249638576	-0.267380157269783	-0.261921807580204
-1.08214994841008	-1.06741009833988	-1.03686326315373	-0.996501657316614	-0.958568644177007	-0.915486411574861	-0.870305688086516	-0.811272643697254	-0.752489294524515	-0.701299508281823	-0.651903426014348	-0.602078616029685	-0.546344932598199	-0.491621842036525	-0.431092655308762	-0.366128333926735	-0.320812040309748	-0.277734228520606	-0.230382413798647	-0.182573520800209	-0.136497028041618	-0.108696703763177	-0.0926431857495936	-0.117216291455969	-0.168889491683026	-0.254756302836189	-0.344562222815895	-0.418250990041871	-0.442376405224968	-0.428497272434814	-0.397029908742289	-0.370011065985752	-0.348584625183325	-0.32443764365688	-0.302703851177782	-0.27738261668747	-0.262337606238426	-0.249944388198487	-0.249963801230447	-0.242780346521131	-0.238753220003412	-0.246613479031673	-0.254994999512955	-0.268339146800816	-0.275250985002223	-0.285867728906397	-0.289468095958558	-0.293075627160305	-0.294012992802579	-0.289861497790631
-1.05854357555625	-1.03986940357401	-1.01840449966865	-0.98214248641635	-0.940192633439887	-0.894049496191486	-0.852029048412908	-0.797735507460979	-0.740774722603033	-0.683170178600982	-0.620944523615749	-0.564049132281514	-0.507369599347011	-0.449113960454175	-0.391365197169777	-0.336121378327628	-0.282770835101827	-0.22133952624753	-0.158320320237133	-0.103534973600498	-0.0495022360459481	-0.00928455141888047	0.0151451327895959	0.0147828666269286	-0.011481935293695	-0.0741289311005283	-0.167366755398145	-0.28479862625559	-0.369864100711238	-0.374647100858483	-0.358882459973971	-0.339041284710443	-0.321963320115863	-0.302947148947255	-0.284109569313357	-0.26419442307326	-0.247839627887614	-0.236780104563759	-0.234825142253341	-0.233431532719947	-0.225338818151827	-0.239573821227856	-0.255686006279354	-0.279998430699156	-0.290095688144498	-0.297627979737339	-0.303032678792391	-0.307603645670164	-0.309167345766305	-0.30584928259632
-1.03972452221925	-1.02447752345393	-1.0012286873244	-0.969353858851469	-0.92870227554868	-0.882284189077173	-0.835344851036048	-0.786489787048127	-0.732685986935189	-0.674786218951718	-0.611370712178372	-0.552485335939706	-0.493716121277582	-0.439481087035403	-0.378905194101758	-0.323556972090111	-0.269909488842727	-0.210673549542957	-0.148335267359329	-0.0822449812100782	-0.0278464552842303	0.0144672146482879	0.0373763096022309	0.0425683685054153	0.0336906190324799	0.00199740242008754	-0.0413319785523332	-0.158761223496315	-0.275006649937469	-0.308375752024041	-0.309030845581902	-0.299147983030882	-0.287504296063239	-0.272725461355954	-0.258306791734186	-0.243808020194248	-0.222183725454652	-0.211130467814561	-0.205374278228958	-0.217346824862987	-0.220217780330165	-0.239103437307119	-0.256588162813055	-0.281161879950963	-0.291835969057422	-0.299383739926922	-0.306074531312468	-0.308127792060271	-0.309351813098458	-0.305189696293689
-1.01778736111916	-1.00955035390522	-0.984103789413536	-0.949046178417221	-0.910556618212031	-0.867160784621718	-0.82206396278054	-0.776765092514452	-0.722644557936438	-0.665080909716442	-0.602043187708198	-0.543231956213843	-0.48454929001066	-0.428853055178696	-0.373348134659044	-0.319227868526213	-0.266652886618844	-0.213082428780826	-0.157205075311611	-0.0976211516871256	-0.0476785018874566	-0.00345245310968963	0.0237187833563495	0.0418288976732547	0.0430213215472407	0.0293780281148696	0.0118383928106251	-0.0591381385424365	-0.179859383388624	-0.235813396904652	-0.247143044850866	-0.245882189046262	-0.239681594059845	-0.230340205071406	-0.223095966198047	-0.21312256654296	-0.193769639724853	-0.18118552416117	-0.172819805252411	-0.185257904255722	-0.202342053919689	-0.228518243667174	-0.251434551887512	-0.276920138240682	-0.288341389243486	-0.294833245475488	-0.301344601681053	-0.303635031473564	-0.301816609135166	-0.299475231772157
-0.982225829512795	-0.975821150467216	-0.956564001403541	-0.928100260080839	-0.886478667554933	-0.846033721369323	-0.801219883402174	-0.752056552345278	-0.697766779186025	-0.633036204236125	-0.578308571766692	-0.522660819035388	-0.464592438334743	-0.408230745143617	-0.351126669073169	-0.29598946037785	-0.245748948790887	-0.197007627393982	-0.148697735000209	-0.0976198519505984	-0.0565125567284466	-0.0181879884056146	0.00918660432717142	0.0326926430862718	0.0448060519946039	0.0460276591275203	0.0400219871879902	-0.00266652068582663	-0.0881373699058214	-0.161505503018386	-0.189162077614589	-0.191247443598068	-0.191370648852927	-0.190664250536602	-0.188827962611285	-0.180732225107937	-0.162255607235582	-0.143695725588001	-0.132650823116612	-0.137039460478849	-0.176852139652867	-0.215544425803967	-0.23930478823639	-0.257110024243947	-0.27369451345942	-0.281526275016712	-0.288141124241369	-0.290000249935697	-0.28912352468631	-0.284966100072422
-0.85939071675539	-0.860961022958425	-0.855494303944713	-0.831721215571073	-0.796385457517173	-0.75543616511178	-0.718470618759624	-0.666138719611569	-0.612512276739709	-0.552078562858835	-0.486021069696048	-0.421514113578606	-0.368440867414802	-0.306214304819294	-0.247211156217524	-0.202480936419426	-0.167500518272994	-0.119411230343602	-0.0751741848734399	-0.0402783519222032	-0.0173628878089807	0.00686015032259733	0.031189323782093	0.0514100840907155	0.0691626190784758	0.0683320946883561	0.0585663891201631	0.0245830320356632	-0.0212412971731493	-0.0835150679035282	-0.128423261108106	-0.148475502845881	-0.15148914559895	-0.14865801252566	-0.143592031575628	-0.135070360794399	-0.122395766641928	-0.103420928595876	-0.0916391510244676	-0.0902010617753152	-0.11906444320358	-0.143455111669966	-0.165302297403418	-0.180360185092846	-0.203089519268777	-0.222150437420632	-0.240185584708105	-0.231581254678658	-0.21744899219008	-0.213077981504321
-0.664344392335505	-0.670244877199419	-0.661794338249225	-0.666194512935138	-0.644684267148905	-0.604589220058433	-0.578199820270161	-0.518290563252123	-0.473486498121347	-0.425519768961538	-0.363256084565321	-0.302424996718068	-0.263457164344868	-0.206037741341875	-0.162352034800548	-0.125480492801986	-0.0956693150946889	-0.0586537147192477	-0.0283085542592173	-0.00458186281951611	0.0130132477844638	0.0345050102019297	0.0544146957705231	0.0667436964114894	0.0805729251381886	0.0823349113393785	0.0658597803642805	0.0330386474055017	0.00233277506309521	-0.0206435331380646	-0.0434989854704237	-0.0582336109623256	-0.059807625218881	-0.0583216668477685	-0.05258260789813	-0.0546270340399065	-0.0538485869992594	-0.0490454393078498	-0.0465796779558415	-0.0457174886956044	-0.0594679468075044	-0.0760457033023248	-0.095451997461583	-0.114895675400955	-0.132163673853188	-0.15672510934109	-0.169310254325661	-0.171509841968011	-0.152520716472638	-0.151925024996012
-0.357225435423719	-0.350928594606839	-0.333088030936081	-0.331768086755859	-0.317825444245965	-0.299589080909935	-0.279192344819561	-0.253924434742263	-0.219653736543164	-0.191058560764084	-0.156268532508667	-0.125675458800103	-0.0959099346010032	-0.0670678506552459	-0.0463680976140109	-0.0248815863768917	-0.00762472640229506	0.0198477504732478	0.0315226941126854	0.0401445634151688	0.0511061986013409	0.070196916523911	0.0879011636383175	0.0864557959107955	0.0978591743990638	0.0893312147265514	0.0588685330988341	0.026236967284109	0.00387434975714614	0.00290785401386132	-0.000773604866845179	-0.00518112435151943	-0.00634505484183062	-0.00709192873401773	-0.00591126312852485	-0.00712796308349401	-0.00990198552363137	-0.0146917549693496	-0.0227020514396212	-0.0181656500485584	0.000339409342707829	-0.000809189244464414	-0.00722053081083824	-0.0153974420040809	-0.0234221233721616	-0.035088812085525	-0.0443503624283547	-0.0512155560796779	-0.0441255345418853	-0.0469229867621443
-0.0391661544787686	-0.0199329251625191	0.000697561816751136	0.00279787251882041	0.00601200782315294	0.0125952453817969	0.0212311262989596	0.0166494910054984	0.0254187994546329	0.0358448935204864	0.0308728427061745	0.0406576290116021	0.0483821662887609	0.0533077071104153	0.0603214009423055	0.0625887564107559	0.0705767375929381	0.0793203608836637	0.0898249034762805	0.0979379342991476	0.10710658554359	0.118655798026412	0.129168722759256	0.139708882289294	0.137425496406019	0.127327672512476	0.0438285222883411	0.0176177882757476	0.00265480564566748	0.00221853114347977	0.00248675838373916	0.00724108308951744	0.0140084557779564	0.0189895932942992	0.0199509380536803	0.00814439997607961	-0.0040620176486429	-0.0121349189763326	-0.0193456252707705	-0.0109807682269198	0.022930635110896	0.0274947392597258	0.0321105117052994	0.0396407353119101	0.0367259269398161	0.0411460170254265	0.0332303205684067	0.0396928491006515	0.0453556672167127	0.0552892468102092
0.0752317001487384	0.0790571422647659	0.0880726200963412	0.0836662463703465	0.0783168613400917	0.0817086205756862	0.086307512887949	0.0831466365075521	0.0949787818771395	0.103729216447702	0.109340975712634	0.105804087737051	0.105023175873144	0.109929359822725	0.113351669020748	0.11872913861287	0.127299583401473	0.133230600677851	0.146042291297866	0.155614553743034	0.167407228780261	0.172773938512142	0.183450781900819	0.199944279860708	0.200976430321979	0.21442814307514	0.104833271354112	0.0618899927678067	0.0639166471918834	0.11122768921246	0.158743618664924	0.158564581707495	0.149366882546678	0.124057059990162	0.111050732803341	0.0899510300382178	0.066533249358627	0.04645800910802	0.0227478206159416	0.0118030903408593	0.0314585820134999	0.0452943018024566	0.0605865635199861	0.0701417683462799	0.0878489767632102	0.0979530795953593	0.112899360062626	0.124870272540933	0.143845518808399	0.156331824909043
0.0772938137683839	0.0761619761364073	0.0753253265084246	0.0756827867056383	0.074794123023516	0.0606561102428331	0.0593002870995984	0.0605474813882262	0.0845827507852871	0.0898694805019752	0.0931504673395161	0.0931511569607592	0.0953685305224253	0.0988025751047108	0.103671627162355	0.110252801306996	0.11800187087153	0.123727250154834	0.132097376806494	0.142577741182273	0.156003143074601	0.170862662913093	0.18894842986383	0.209758922627855	0.232393048614983	0.277716688393163	0.287361157189046	0.329066645358182	0.344150037372106	0.33360073419502	0.296839469085115	0.259184328900359	0.227208483592892	0.19260483577742	0.164809339401888	0.14077632970133	0.118232757929482	0.0987627682517785	0.0803007185127188	0.0649505122154262	0.0675592024655363	0.0796292871847298	0.104300423437515	0.118651318998327	0.12998314831278	0.136967045029542	0.158578418469105	0.174213098724796	0.177020607559738	0.181264407765413
0.100775697518165	0.100365108751688	0.100142076111143	0.100613396622692	0.101159903330402	0.0919331674297684	0.0904357925526322	0.0942129803249753	0.109320864353724	0.113072503349358	0.114214271721205	0.117625657936684	0.119596473846033	0.123688652148086	0.13117690889368	0.137900274722447	0.146534292641585	0.151855269313125	0.160038021088422	0.171034233191874	0.185338922512969	0.201142407542484	0.219882540697416	0.240798062795204	0.265858724323791	0.310756933907684	0.358830394493815	0.405851063597215	0.407270273471885	0.367562589570844	0.318932727814754	0.28008373934546	0.24688424565945	0.217906933601531	0.189146532410103	0.164832576155491	0.143142684589699	0.123019474628124	0.108258434522769	0.103633052686415	0.112838886948612	0.128697138397843	0.151107994358061	0.167948399490493	0.18146521845597	0.191760107831428	0.20886842670633	0.220249643676527	0.221604286907928	0.224130512783704
0.132234060665132	0.133750574471491	0.133621001673796	0.135233029038343	0.136478251080417	0.131977223259569	0.131775989545587	0.131911077512044	0.143778941308652	0.145900725731821	0.147178078918862	0.151071485859343	0.15402223678998	0.157774506937763	0.166081413097718	0.171343154874528	0.178835444856014	0.181734988176478	0.189655482909297	0.200839837700065	0.21285162827191	0.227326745946389	0.243753944989127	0.262825290475576	0.288685001294704	0.3265214445068	0.371344481888319	0.402542687707526	0.402233509056442	0.366716459567413	0.327257925841034	0.293822430737173	0.264201637055508	0.23825896635265	0.213634096586762	0.190010239626823	0.169510736577866	0.151780615920035	0.138123694316621	0.135072002016291	0.143930393439458	0.158065474752558	0.179295108357747	0.193218800115605	0.207892846754957	0.216848881124327	0.228034317985877	0.235197712600653	0.236386776695549	0.239455456576539
0.186063386693639	0.189803243936155	0.191297541080607	0.193467478404046	0.194995797979263	0.197624393422382	0.200236955771997	0.200863303134325	0.202986769813976	0.206069338136603	0.208868497899147	0.211175796001835	0.212943357665153	0.215916362782292	0.220100435862912	0.226740334013576	0.232100296061149	0.237213957286284	0.243039621131853	0.249794577474309	0.260622707215903	0.27147124941376	0.284652286822053	0.298965279239256	0.316955425600112	0.338817745684141	0.360648843549727	0.373540826343384	0.370013561937107	0.349535841396261	0.323474954339285	0.298516988299359	0.274893691575858	0.253394140460984	0.233232791100948	0.213645442962203	0.196827743950955	0.182514621433092	0.174014888269332	0.172810326123933	0.180006891095598	0.193581172178454	0.210120373063546	0.223729729436494	0.235720876169647	0.245759164509854	0.252522758598534	0.257600319661825	0.260543922514948	0.263079665736559
0.227242160358629	0.230636455333195	0.232054656200358	0.23635579375702	0.236475533632805	0.237729622355773	0.237467785288566	0.239454353792181	0.242105007647328	0.242792635652964	0.243413613234132	0.247213418477245	0.249073946806314	0.251764503531173	0.253928142287757	0.257798243106091	0.263133275382682	0.267250822920687	0.271584488205334	0.277205847093106	0.28442549264678	0.292081623371493	0.301039049730165	0.31106540707328	0.322664246561037	0.334665994419618	0.345975156292086	0.350020030811961	0.345962582181156	0.333935333392611	0.317566372799176	0.299374807456752	0.280997673983732	0.262220064865188	0.245600851151088	0.230284896958177	0.217383038453024	0.206548344909187	0.200497139170691	0.199597697755075	0.202463971953917	0.209552779565272	0.218773304256308	0.227472443259047	0.237625465532357	0.244732878299997	0.250789768125665	0.254097853355611	0.257256979588874	0.260406332985764
0.256170816894526	0.257885545174368	0.258461417568273	0.26035617957426	0.261278625229539	0.262962570594263	0.263272319896304	0.264054386409333	0.265499936402475	0.267176672449546	0.268866905273846	0.269099298003306	0.270358217584966	0.271874114810264	0.274716775878038	0.278790977243264	0.280971414779836	0.284376897002467	0.286480767761051	0.291978726450804	0.296662387678682	0.302307993851639	0.308459671151892	0.31536265440317	0.322150995881752	0.328983928287448	0.333718943159677	0.335152554142782	0.331886798457728	0.322198289341779	0.310772062115773	0.297093373429743	0.282116851925611	0.267594466538751	0.254295914867296	0.241251277470056	0.231266717422969	0.222726097713977	0.217798888768182	0.216534358047162	0.218100629328587	0.220468027146698	0.226292740500036	0.231989210627148	0.238870125813917	0.243270908652289	0.248299214446608	0.249941277790539	0.253291537571479	0.255641460959055
0.274906387843776	0.275448914034767	0.276559824557766	0.278180532943056	0.278349852277226	0.277858512890462	0.278623734831952	0.27921351894429	0.281026558546883	0.281734589656499	0.282070418690957	0.281668407007865	0.283697950571782	0.286075772653244	0.287363074638145	0.288758609241018	0.290302096442467	0.292677067924735	0.294411445676126	0.298091085087339	0.302378188306735	0.306722953043438	0.310891266071058	0.315133539475991	0.318976109849501	0.322219876860545	0.32383674332765	0.3233107549302	0.319959493254108	0.312689960932932	0.304603055218377	0.293516734599471	0.282532595971115	0.269964926941155	0.258122393424197	0.248104974670648	0.239774536525119	0.233009495788234	0.227976898034597	0.224619052419986	0.225701142090825	0.227597920472292	0.229336192930313	0.233668718321664	0.236790541735571	0.240445033525319	0.244098037747732	0.245088969992533	0.247410533861099	0.249888728924319
0.284939523352717	0.286880865528129	0.28856439472777	0.28829886392412	0.287251607007479	0.286549403871653	0.287599398259492	0.288831381046975	0.289209558492536	0.290055629126284	0.289785611350881	0.288113524751288	0.288250760071382	0.29048469657384	0.293489693429188	0.29397295278913	0.294749216845093	0.29651317700165	0.298452015282039	0.300414682165495	0.303240915519572	0.30589993911451	0.308917397229895	0.311760292543513	0.313355672127045	0.315529263722599	0.315424622012134	0.313310373774711	0.309074024822189	0.303288925341447	0.296708301226554	0.286723633547381	0.276773134564074	0.267421615112548	0.258639956637824	0.25022816701664	0.243800375475826	0.237429845544045	0.233215968674692	0.227763384979816	0.226424112284569	0.226887635485372	0.228109948311605	0.231288749463866	0.23213940331707	0.233865326904104	0.237964069516424	0.239656324627771	0.240376802426335	0.24107607670398
0.291101386075155	0.292834161953522	0.294418719674636	0.293585340205463	0.293063045775377	0.291374984412824	0.292539381870747	0.292811522406744	0.293260868977016	0.294844263020012	0.294187438619978	0.292622319770838	0.292077720628826	0.293970749460343	0.296187320365138	0.297106502558305	0.297706807943733	0.298387433906035	0.299413872408019	0.300505522907041	0.30250991344595	0.3043085763946	0.306258702396599	0.307966097285155	0.307694769058509	0.309297024787471	0.307847318824145	0.30551059691255	0.301416492294048	0.295724443418692	0.289544592421225	0.281609826264975	0.273058134745121	0.26453408213349	0.256810567026313	0.250379742713053	0.243647644599173	0.23777175287021	0.23439270666737	0.228854813725797	0.225514677341774	0.225018704140856	0.225321908229761	0.226189091748099	0.227328361997937	0.228274421038296	0.229604021070522	0.230985341079518	0.2320615404511	0.232177962690803
0.293500534458015	0.295556590453346	0.295936766955341	0.296025287637743	0.296565805951132	0.294367013391456	0.29529941405636	0.295047369592328	0.294964554911462	0.295766860320842	0.295271159005823	0.293373304857707	0.293262005614333	0.294828126982111	0.296319519976886	0.297584663584237	0.297879300426973	0.298226600210699	0.29808560820521	0.299353838712792	0.300223920330689	0.301732849827451	0.301941058059033	0.303000836367434	0.301077057480799	0.301313801585443	0.299574845510115	0.29606821787636	0.292596384687077	0.287898357912536	0.281324962050784	0.274197064941302	0.267263937709081	0.259523093143313	0.252984059373418	0.24796039531383	0.242000635675201	0.236335731283999	0.231677041138797	0.226836686483167	0.222756394864547	0.220111828653391	0.220147504567931	0.2191992671613	0.218435892861617	0.219357478938101	0.220124778795405	0.220976620319375	0.21997472089383	0.219169782389359
0.292906151354346	0.294834265959749	0.293781838061482	0.293366563962466	0.292103632274146	0.292447520852768	0.292600640322586	0.293221923688796	0.292384574371433	0.292583580648519	0.292728784668618	0.292879605577999	0.293006064111373	0.293285486520273	0.294598295877822	0.294502124011223	0.292774724402885	0.292028244207207	0.289277161418244	0.289179993175493	0.290610981247103	0.292183176288178	0.29262576997843	0.291722372223478	0.290117011074454	0.288097338649804	0.284642953958676	0.279330222653097	0.274606614542043	0.272506916426109	0.269045297662639	0.262242690418179	0.256469098749461	0.249201242519187	0.243053659671873	0.23784408939086	0.233224931279999	0.226689648722681	0.220692908422008	0.216315853020395	0.211576925937755	0.207683920267979	0.206510374406044	0.205410444757379	0.203815789802651	0.204543317352744	0.2042943817264	0.204815965290549	0.204277229961201	0.203512241665163
0.291191867758281	0.292216365580554	0.290000678593584	0.290409819949818	0.289803240036368	0.289948917374395	0.289680725996103	0.289819427130811	0.288327198826995	0.289102897058243	0.288714317586985	0.288834010608983	0.288904812431407	0.287958692266367	0.288579222069425	0.288966675641174	0.2870704553024	0.286289808442959	0.282743022772242	0.282852429783044	0.282836613570158	0.282621517023631	0.283340656475747	0.281435672885409	0.280740805519349	0.27854436511678	0.275194489102766	0.269014770191876	0.263251559881464	0.260747108454669	0.258049908444701	0.251923814951812	0.244804035232101	0.239128794142636	0.232185103794516	0.227242306138795	0.222122044649057	0.214620504912515	0.208377454575669	0.202154214869853	0.198249127019275	0.193836531438244	0.192510271579951	0.18962676158391	0.187205474382474	0.187670947245799	0.185977207661456	0.186079891580994	0.183600521247444	0.183525339715878
0.285963160349225	0.286906083742017	0.284949583177196	0.284476499425316	0.28573229894655	0.284586040462428	0.283575595774355	0.282674903485008	0.282377869825124	0.281122680349899	0.280681758109044	0.281657163576822	0.282193957256592	0.280815803353588	0.280341657505558	0.280454967697777	0.27865983762629	0.277033260301898	0.273747377624611	0.273381617956741	0.273243684425159	0.272639632145369	0.271351833842848	0.268577494233284	0.267200849996714	0.264752747719343	0.261015617972255	0.254226767429237	0.248992445971224	0.246263955829068	0.242966833161454	0.237532064343336	0.231334954710625	0.2251819019088	0.217922819367699	0.211318083402545	0.205175144114235	0.199812746016106	0.191719204151889	0.185642249405442	0.180032268136667	0.175253111593327	0.172648096536737	0.168932925998193	0.167601606485089	0.16468808616494	0.163260292602555	0.162593167181487	0.160525756520666	0.159609081316859
0.280176894142214	0.279678628869727	0.279184221472037	0.278445238113237	0.278391880955683	0.27784610732847	0.277226479709058	0.27652463514672	0.274867964274441	0.27368140218102	0.273272883525242	0.273015316826279	0.272267432194679	0.271335022523873	0.270407880313315	0.269291072979097	0.268037255657096	0.266790921686209	0.266991638138075	0.265736319670609	0.262484856261116	0.260197674805419	0.257068215909913	0.254488369996587	0.253109040245952	0.250378654730705	0.245661195226677	0.242769082515064	0.237921579735737	0.231560433377494	0.224083129033727	0.220052749676241	0.213131200779192	0.206541756421533	0.198092723558505	0.191626685933919	0.184745146476433	0.178448424052537	0.170509882437047	0.164744611252759	0.157923866489296	0.15368807551019	0.15069016632353	0.145310461905054	0.141835088287507	0.137733886255468	0.136652441037804	0.134412087783334	0.133580048738896	0.130911493157759
0.268082010584012	0.267524533093195	0.267497537021703	0.266735470055834	0.266587945676394	0.266082145903882	0.265997157475157	0.264465791110615	0.262561863243018	0.262048258193001	0.260725808293483	0.258802282495813	0.257449796224345	0.25596580564302	0.255410108619211	0.252811781276852	0.251467957437019	0.249861203328827	0.249313474658643	0.248500936857829	0.246242603641474	0.242508446211821	0.23773876129204	0.235908812275406	0.233312675353372	0.230080378191008	0.224001166542198	0.219470848592371	0.212308630471804	0.206566450307136	0.199062291446196	0.19347438408422	0.18559732514446	0.178907578951676	0.171196799253458	0.164922091251218	0.157205935814089	0.150033246276188	0.14418462522948	0.136136015616097	0.129645388597474	0.124830947780911	0.120019898379558	0.116195908938763	0.112054555058434	0.109341611044446	0.107855000230306	0.105357407168056	0.102100149429902	0.0988115487711141
0.251162245388888	0.251922085656807	0.251529726292634	0.250013915985846	0.249893764401745	0.2479345258577	0.247196632674995	0.245076533995207	0.245175469496307	0.244599772255667	0.242536658472773	0.239786979126773	0.23820572410118	0.236072825447036	0.234870144588574	0.232514751639051	0.229965311686075	0.226471478507674	0.224618744302646	0.224381502310122	0.221476661856113	0.216873669387173	0.213491378796262	0.211197807005867	0.206923529277551	0.202937646585396	0.196570412790991	0.191046989679819	0.185226657444237	0.178311851566898	0.170867588310674	0.163311625117672	0.155281605258171	0.147706083391594	0.140300901920749	0.13334161295621	0.126610692514235	0.118536098238441	0.113064117398942	0.105860551399994	0.100804711604673	0.0959064762419149	0.0936208404762625	0.0881432471118809	0.0844682420921258	0.0803389379713476	0.0794611229153398	0.0775509930287858	0.0744742972476222	0.0714919116512812
0.227274973435184	0.228614667052478	0.227445632039485	0.226223434765915	0.226703928436163	0.224367952305697	0.221481142315907	0.219564007753524	0.217579853132089	0.217012024094815	0.216674673224409	0.213761105842645	0.21152961040172	0.209282097385154	0.206365185996176	0.204625559974038	0.201657585484993	0.200198317815988	0.196827086335306	0.193264788250826	0.190108356999373	0.185990938638344	0.182419422758217	0.177278978254911	0.173078362577603	0.169048993128216	0.163652898843928	0.156382211711986	0.149434960014194	0.142955591251716	0.135463396270961	0.127644681195753	0.120485024053779	0.115744375804539	0.108823655519834	0.101937052366426	0.0957690608037631	0.0875283363687594	0.0824117618956756	0.0781231719633522	0.0751897144215097	0.0683922634490348	0.064951667072377	0.060315834278252	0.0576731110673986	0.0544028585733731	0.0539085032482757	0.0515121373661296	0.0499825892472025	0.0478160919477568
0.193519813276158	0.197477574228233	0.196127539109526	0.195118507516897	0.192232944128807	0.191017031081924	0.18927349134839	0.186659366058962	0.183101506822386	0.180393764479371	0.179854751329465	0.178833601370778	0.176457117589582	0.174417341911336	0.172748508751903	0.169125759860339	0.166498540426818	0.16366943599089	0.16041237054031	0.156790285106687	0.152219166190798	0.147598826551659	0.144961603799926	0.140224020906027	0.134471252178008	0.13212082009547	0.124318750007138	0.119098879790418	0.112447181921016	0.106239513167331	0.0995304951505262	0.0930004036187426	0.0871186733860098	0.0811978522234426	0.0769532314645514	0.0703076402208126	0.0651053521128979	0.0586775863428216	0.0540955728014379	0.0505069462368849	0.0476228166578149	0.0431971917059159	0.0409247741118038	0.0366616198743784	0.0343028659911632	0.032636954300453	0.0320994160172483	0.0295133820325674	0.0277719143032826	0.0257183793603751
0.15550645893847	0.156470494038157	0.155985908755294	0.155690066460906	0.152835242274665	0.14965087771433	0.147469819116838	0.146258626040583	0.143323268461053	0.142295395318734	0.139065289338733	0.137367810503498	0.134626759597623	0.132928528353838	0.129908682935233	0.125807307158544	0.122915231232581	0.120515660726888	0.11593291784592	0.112335332278421	0.106986331915682	0.104313419902199	0.101971653276355	0.0977389801177466	0.091419176788553	0.0864948694523098	0.081483601025129	0.0767006889509968	0.0734058391885428	0.0699996512033197	0.064733121865427	0.0596778457010763	0.05602883878331	0.0507072886666745	0.047309707923066	0.0429125364286722	0.0391576339709265	0.0359115217073025	0.0319710121164761	0.0287238150572076	0.0251577313991674	0.0222936098420436	0.0196044665590095	0.0176262832206806	0.016157885713679	0.0152147663616759	0.0149906552758024	0.0118407856097541	0.0110424412273985	0.00971123223288721
0.105506343534521	0.10897855289344	0.108585988056128	0.108880917082683	0.106754803267969	0.104652175508723	0.103281477015443	0.100364071133119	0.0985881169612414	0.0967745780852454	0.0941569802351124	0.0925384216974013	0.0911418433103812	0.0896153982330347	0.0892611360550386	0.0870531410559343	0.0827321815993205	0.0801996695340323	0.0763389778059618	0.072991107083238	0.069354770177721	0.0666369631378024	0.0638772968689531	0.0593918734144452	0.05464855794005	0.0504475364890854	0.0466188783651264	0.0435474312934594	0.0406071907595523	0.0386967551803245	0.0368610533314589	0.0330139699614452	0.0305131227893665	0.0284352245698621	0.0246172336377117	0.0221021914307309	0.0184633450419121	0.0175805556793421	0.0149428873663358	0.0130099668416628	0.0108729963878898	0.00988085968439665	0.00822187718157514	0.00660401355318846	0.00608958116088909	0.00526732148787648	0.00456007317596021	0.00306650768029785	0.00257110365244378	0.00176366353906236
0.0746952279566107	0.0770874832213766	0.0767920528431335	0.0770573060571451	0.0761921839668927	0.0764051605931483	0.075737087497081	0.0723632119987632	0.0702928574006469	0.0669706415395507	0.0640846402336578	0.0632469496618503	0.0618168514427245	0.0621837237552612	0.0613056366286169	0.0597567120324588	0.0561216351913121	0.0548956655066544	0.0513607956384556	0.0497833889275473	0.0472958471457147	0.0453068997905746	0.0423519111207742	0.0389543374433358	0.0347522547275346	0.0296789169015945	0.027020903768965	0.0252442173940875	0.0250434430735229	0.0236478598156831	0.0217783727838647	0.0205212629037567	0.0180244005666141	0.0161893255516836	0.0129775769501765	0.0107407058396152	0.00913400283414888	0.00907747218114386	0.00710693208334461	0.00594715689354738	0.00376530755468745	0.00436228719872005	0.00350671178121717	0.00226027426553911	0.00114056005678067	0.000668097319637097	-0.000179900531151226	-0.000940179825290941	-0.00126982746199825	-0.0019711321781859
0.0462771742952631	0.0474157734898741	0.0469392408466499	0.0453317967708337	0.0448098707745455	0.0443516890671307	0.0440338585836664	0.0436768986759058	0.0400391717670036	0.0381503008915873	0.0357083807509116	0.0361902490452334	0.0334402743979863	0.0323014159488316	0.031545202427294	0.0308286308813891	0.03090544054165	0.0287141227890278	0.0279901306331316	0.0259182085922506	0.0245318049357941	0.0238397854902505	0.020938718832853	0.0187213919171456	0.0164144976945651	0.0144573402761327	0.0133222191843205	0.0124710410951994	0.0116293732164669	0.0103155285726466	0.00875421892024427	0.00794348317751248	0.00756663451828916	0.00698768550011892	0.00524192052343487	0.0039579973454794	0.0030447863199597	0.00304195430987312	0.00169095796112915	0.00059335215870577	-0.000526450908294778	0.000474092921031887	-0.000316994943502114	-0.000281401790900544	-0.00213242589042452	-0.00210593239449877	-0.00206633094542933	-0.00264358237399171	-0.00320157202357884	-0.00420034307555433
[truncated: 188 more columns]
