# Supplementary material for: Performance Comparison of Centered and Tilted Blunt and Lighthouse Tip Cannulae for Drainage in Extracorporeal Life Support
Source: Cardiovasc Eng Technol. 2025 Feb 10;16(2):238–50. doi: 10.1007/s13239-024-00770-x (PMC11933157; doi:10.1007/s13239-024-00770-x)
Supplement: Supplementary file 2 — Supplementary file2 (ZIP 41,511 KB) [file 13239_2024_770_MOESM2_ESM.zip › avg_velocity/rc_1.32_mm/Lighthouse_90_Qc_1.3_Lmin_Qo_2.6_Lmin_rc_1.32_mm/V_ms.csv]

0.000944017540720741	0.00178231598788308	0.0031763577815244	0.0030909679204496	0.00138592765984935	0.00203186265319418	0.000391331051704524	0.00266668768759561	0.00265665310273669	0.00327313865498979	0.000847460891145923	0.000576360375290939	0.00177788104253751	0.0031965725004886	0.00284827608659792	0.00308993039424941	0.00285247048196736	0.00124186979099462	0.000466411440052897	-0.000464583426497167	0.000322244576680807	-5.56051694739614e-05	-0.000731260058102735	0.000116275743681816	0.000860340463828455	-0.000102665561352108	0.0016393317843005	-0.00166329755419797	-0.00165415977253314	-0.00284204924367653	0.000181321824275977	0.000815248208118606	0.000421655196890096	0.00116526317920648	0.00152526641248339	0.00270475374567795	0.00295700855527244	0.00295067643565516	0.00353562957384001	0.00191631747297543	0.00137538207082209	-2.62168761538443e-05	0.000943356900011615	0.00169662096525174	0.00227674483809562	0.00206698110234377	0.000306832012980598	-0.000514400987099452	-0.000393896556340939	0.000888018420724299
0.00170100319142715	0.00277450164654078	0.00328662162316777	0.00359468980023803	0.00273354898874494	0.00139530516017619	0.00042698823858504	0.00156976892010451	0.00237235582168001	0.00256604974755516	0.00059170497906221	0.00143838281849551	0.0016946017263574	0.00251370030435401	0.000848069135973719	5.36487178874009e-05	0.00121198758162964	0.000905819165141689	0.000272850016410925	-0.000276837991867089	0.000981804923837947	0.000963938159224553	0.000521998343708378	0.000548648865633717	0.00209559862892653	0.00281077705401848	0.00375992846742734	-0.00120855878037639	-0.00368337963197022	-0.00342789047934933	-0.00103346530000563	-0.00113751735474994	-0.00156103324045891	-0.000243397965916563	0.00138141905083634	0.00139992414923009	0.00189594794484927	0.0016896228475677	0.00356838390419765	0.00229431657856627	0.00230413442136164	0.00267532289369353	0.0026396909695253	0.00143454487214512	0.000420612151687868	0.00197769591115257	0.000472135060829741	-0.000844389947527323	-0.00141449971816841	-0.000568789690009887
-0.00103415048757322	-0.000505168966742817	-0.000773861488894204	-0.000104690619445257	-0.000466578765110685	-0.000758129192548373	-0.00142610795755578	-0.000892128807183957	-0.000619180695707413	-0.00112979765641369	-0.00286907491918852	-0.00218148210584942	-0.000839440164731656	-0.00173380841668231	-0.00127830945228629	-0.00148749614058173	-0.000879431500121239	-0.000858557433603194	-0.00216666982021674	-0.00244215004521273	-0.00138913045912349	-0.00248203548042082	-0.00287817635395286	-0.00399562627088938	-0.00387372865004162	-0.00340198416829378	-0.00182938379231209	-0.0029727779605567	-0.00258954811109123	-0.00420176203638115	-0.00306938564358138	-0.00338589034267597	-0.00342961321620916	-0.00261456147532651	-0.00296972733794981	-0.000324820565111901	6.59706866269962e-05	-0.000206151306447331	0.000421799429889126	-0.000970332650492561	-0.00117226055794464	-0.00104260730751721	-0.00108617913589405	-0.00188812412442007	-0.00320446448867527	-0.00103617697737401	-0.0013128053164396	-0.00111616015617847	-0.000745957807123961	-0.0008640172737928
-0.00328006994425577	-0.00351165135732287	-0.00415285143947881	-0.00511491981161333	-0.00462500599000614	-0.00546445716964983	-0.00648063097440995	-0.00769400167799121	-0.00683625272045735	-0.00666696402944997	-0.0072106691624074	-0.00579206386092756	-0.00563416839914844	-0.00564346092069903	-0.00674911352047101	-0.00669589237514367	-0.00626749332722855	-0.00645623599241626	-0.00736003995977391	-0.00786506896554856	-0.00730947650258153	-0.00819031712631257	-0.00795136491282505	-0.00915759555183707	-0.00890219832870208	-0.00827149379508207	-0.00749683835502352	-0.00745672717184897	-0.00782782909514459	-0.00859983654573286	-0.0098782555005618	-0.00925346068662017	-0.00656296603321523	-0.00555924699962463	-0.00688204679001708	-0.00662207567661899	-0.0057089962527422	-0.00522500436651248	-0.00407820213368341	-0.00289289899621344	-0.00252189789284634	-0.00322409832690132	-0.00420062445229036	-0.00399374888651201	-0.0051869314962728	-0.00315681654245399	-0.00214842746326758	-0.00218172198615585	-0.00166080146429019	-0.00286992156643098
-0.00309498074296099	-0.0039768088293088	-0.00463412398177662	-0.00488675507646864	-0.00415625061362065	-0.00606896177668714	-0.00713660117609929	-0.00842515142532923	-0.00778742353440496	-0.00837223103097519	-0.0077294295145441	-0.00777337354072406	-0.00871852836533884	-0.0077583806520998	-0.00813010294355409	-0.00926911176819535	-0.00981651239259268	-0.00973009207148766	-0.00798853472192273	-0.00904574387714113	-0.0103048624199805	-0.0113575790844429	-0.0120224935101605	-0.0138827099117	-0.0116318854708158	-0.0102319647161184	-0.0102871726329055	-0.0112927982854198	-0.0123598652326952	-0.0123498093338661	-0.0140983575271166	-0.0129904804231399	-0.010885977611815	-0.010244128712084	-0.00907821819319421	-0.00931517229702115	-0.00884546187926939	-0.00905752932498746	-0.00812335472812997	-0.00787460965745466	-0.00801898504211739	-0.00853621845496048	-0.00804046490570499	-0.00597464353273637	-0.0041364121104778	-0.00170063256388402	-0.000590836532916284	-9.66198756317063e-05	0.00103946796522056	0.000367072081936948
-0.00249309018006762	-0.00410870861376497	-0.00475443349246712	-0.00588732714738317	-0.00656521847881099	-0.00670984545145391	-0.00661722992354804	-0.00826004595313487	-0.00936276382934288	-0.00915518439452141	-0.00869095069725421	-0.00925439568407946	-0.00921939962284131	-0.00927024942156232	-0.00934837087240526	-0.0102128546288771	-0.0100903102918317	-0.0101560857351019	-0.010456966739803	-0.0122122936299951	-0.0135201329761059	-0.0130760958012606	-0.0131586512275826	-0.0144492271352992	-0.0135717391321196	-0.0126003586101845	-0.011818205617395	-0.0163361228314693	-0.0178329321840863	-0.0180899209350032	-0.0191909417758128	-0.0190508381680084	-0.0181049193657216	-0.0167950030043855	-0.0165186221429136	-0.0157481426014854	-0.0135726269986869	-0.0117175548381699	-0.00864836443794535	-0.00674560174945064	-0.00637493169383797	-0.00626699714816193	-0.00372611465032164	-0.00309917950272954	-0.00275908966014204	-0.00133820277088826	-0.000804069688852732	-0.00143942203041599	-0.00134038727964717	-0.00250117962844876
-0.00762516806101094	-0.00872464090256934	-0.00808461706061057	-0.00895194224872899	-0.00974925774131438	-0.00972324486040763	-0.00926571524964025	-0.010116954925282	-0.0116303095070815	-0.0125352257958176	-0.0118538760822093	-0.0119914466297198	-0.0123307731643049	-0.0124368478986603	-0.0124635385545838	-0.0137168299087627	-0.0139489751837207	-0.0154410624181493	-0.0165205130130533	-0.016621157719067	-0.0175692710982504	-0.0182917069648463	-0.0211669073990023	-0.0220242831426825	-0.0225319842922209	-0.0224460137351444	-0.0236383841048304	-0.0255497030014899	-0.0262549070889042	-0.0263254399812126	-0.0259166749100759	-0.0258857462840682	-0.0258587313001794	-0.0244328414933027	-0.0238109775234592	-0.0218082964434751	-0.020141026616421	-0.0191031050340075	-0.017212806422782	-0.0126810320799015	-0.00982019333603554	-0.00774535613056441	-0.00627598690973008	-0.00592600595324477	-0.00524784234335208	-0.00264712070087966	-0.00182279271834785	-0.00188609541778164	-0.00254066642544645	-0.00212556754897216
-0.00936580378341864	-0.00957046851549108	-0.01018610594261	-0.0109784725991741	-0.0112439610750802	-0.0105633587821378	-0.0117588082469391	-0.0124978149749027	-0.0133688886276438	-0.0140578390000254	-0.0139310702941183	-0.0145189552231756	-0.013891363614537	-0.0155400290704368	-0.0158807422831506	-0.0155858526978318	-0.01685358323925	-0.019195311740105	-0.0214718809861858	-0.022370384310007	-0.0232974467605942	-0.0233183946755161	-0.0265314623877879	-0.0268955155294226	-0.0275416350745012	-0.028410953245843	-0.0284596870499436	-0.0307338551837542	-0.0318061638667243	-0.0336253867144319	-0.0348532673362284	-0.0347434627725417	-0.0337279550351246	-0.0322913847123213	-0.0315033310288483	-0.0283958670653013	-0.0266485893278479	-0.0248810187740873	-0.0226102472050158	-0.0167111544227728	-0.0148883038126336	-0.0129944193972474	-0.00969572455299696	-0.00867952502368339	-0.00874694041878273	-0.00791106146516926	-0.00647108326251797	-0.00573060593988415	-0.00502455026352679	-0.00464057546424565
-0.00915907254300753	-0.00966354676207045	-0.0101336831590302	-0.0112938123039042	-0.010859125242204	-0.0114507182709653	-0.0123154666162465	-0.0126877292387838	-0.0130534251494788	-0.0149443314513226	-0.0151684890446024	-0.0153439108016805	-0.0162584743290819	-0.0177118224411914	-0.018156597707511	-0.0191391892161465	-0.0216751051894485	-0.0228087121118756	-0.0246038680233764	-0.0247731161416365	-0.0256667939641222	-0.0283133093759576	-0.0305444479522074	-0.0325407916244926	-0.0331044139814214	-0.0349154594923721	-0.0356326993686419	-0.0382852807641174	-0.040558438112332	-0.0420885580137259	-0.0423946146415575	-0.0413016742894102	-0.0413010442456789	-0.0409122161653156	-0.0370274998287817	-0.0363172209381656	-0.0343837241049821	-0.0350360492713798	-0.0304917590095583	-0.0258205101327384	-0.0227943978988584	-0.0214862233253306	-0.0186048968681817	-0.0161957007379905	-0.013452385701938	-0.0111118792328327	-0.0090904032029333	-0.00669040422409001	-0.00513247330935756	-0.00378474506422991
-0.0113309367140143	-0.0119715997441596	-0.0123247815832782	-0.0129316601463245	-0.0134510973497955	-0.0136613326946635	-0.0143346071153227	-0.0149920386055826	-0.0154757393240433	-0.0164267226073817	-0.0165097928480618	-0.0174585731720864	-0.01862124867828	-0.0195981645976209	-0.0207533632877524	-0.0218270864285978	-0.0232807451519898	-0.0245367405169736	-0.026659197750367	-0.0279942795371453	-0.0299220212519839	-0.0315899221388199	-0.0340852398481519	-0.0356320080847707	-0.0365877789984682	-0.0392550103885874	-0.041961357509412	-0.0457078363766862	-0.0482138235408487	-0.0494326522603469	-0.0496933408671029	-0.0503814874280111	-0.0516327689186716	-0.0511938123893189	-0.0459828950330575	-0.0438184215678258	-0.0420447478983948	-0.0429557050235189	-0.0388098058870796	-0.0332189819518975	-0.0293494544631984	-0.027538144224886	-0.0242948442276383	-0.0205944636908901	-0.017462720898405	-0.0143599831172488	-0.0113999699387505	-0.00774588475397358	-0.00606558892749228	-0.00494192387530817
-0.011768353210876	-0.0120121066790372	-0.0135656339612558	-0.0132595180099254	-0.0130343491923003	-0.0139810590130601	-0.0141262651114447	-0.0155523059865698	-0.0158550639368992	-0.0170863933807639	-0.0176818068751871	-0.0179611073349244	-0.0189576188982262	-0.0195756239310379	-0.0219763682522619	-0.0238036163755194	-0.0250087553836374	-0.0257978631503168	-0.0275892398154805	-0.0297297284367741	-0.0322905626581214	-0.0346327438326043	-0.0373928739978221	-0.0401796691867782	-0.0423756744425925	-0.0451429574422881	-0.0490227499976845	-0.0538639264996857	-0.0579403875152305	-0.0593460334147807	-0.0594532802327627	-0.0608311564768516	-0.0614759848525564	-0.0629462185938867	-0.0579459236977663	-0.0550643072505435	-0.051689006579635	-0.0506718911038106	-0.0457976768164304	-0.0373880907087701	-0.0326003778418052	-0.0318453761222354	-0.0268577518156657	-0.0229796798495677	-0.0190025379173112	-0.016307385618746	-0.0147911587081253	-0.012447619212562	-0.00895753193556501	-0.00678320264110129
-0.0133217363986479	-0.0131599771735967	-0.0140367531331444	-0.0140134675629298	-0.0151603429744931	-0.0148375428490626	-0.0156329559716631	-0.0166020034798093	-0.0171103120890456	-0.0184441804574122	-0.0199243495108407	-0.0197474203734427	-0.0205660145054157	-0.0219702242636473	-0.0228146469095299	-0.0241356636235129	-0.0253352834217584	-0.0270417309355116	-0.0301343452504749	-0.0322438214908636	-0.0342318275675043	-0.0370299311685568	-0.0412921893417339	-0.0446768427120982	-0.0475045802828839	-0.0509726988835934	-0.0555376449457936	-0.061522472399733	-0.0649105177626088	-0.0673798415034302	-0.0711456000229333	-0.0732945129967362	-0.0740073966946728	-0.0728803361399842	-0.0695396392193275	-0.0659869465768872	-0.0615864858496433	-0.0559269063486395	-0.0498883049947622	-0.0417062036303922	-0.0375063765468909	-0.0364030838400642	-0.0319388988216696	-0.0268625342503115	-0.0218950772085253	-0.0186905953315298	-0.016849056549155	-0.0135822648388843	-0.0104292518587052	-0.00713045781097033
-0.0128833924785222	-0.0132241733971522	-0.0135252752543034	-0.0140532842992631	-0.0142407658378457	-0.0146837095806165	-0.0151238063958308	-0.0161598398560596	-0.0163797358098948	-0.0172876154794399	-0.0182237002744903	-0.0191438334679127	-0.0200416238706036	-0.0221583957005775	-0.0223973054015848	-0.0248676848882407	-0.0256604847287351	-0.0272359246889987	-0.0299819608470717	-0.0322962895579706	-0.034691185053275	-0.037754653472259	-0.0419870979502094	-0.0475709010220298	-0.051822809865587	-0.0557371165278631	-0.0603692721656428	-0.0692027973671732	-0.0740899446391677	-0.0771723951461113	-0.081542762948954	-0.084152848652175	-0.0858407278183854	-0.0865948280470734	-0.0846504736742407	-0.0797693262502297	-0.0751883373727698	-0.0667333866847507	-0.057458123238285	-0.0468039259314393	-0.0425549935618882	-0.0411598020608252	-0.0354481239887466	-0.0305404800437502	-0.0246680415705302	-0.0203199634004997	-0.0170843435910758	-0.0139147012342521	-0.00991760690881897	-0.00690328342494974
-0.0120044788409108	-0.0123733985877454	-0.0121864673098311	-0.0140475575379663	-0.0147752821556884	-0.0149381514852805	-0.0153655445969318	-0.0169316875326933	-0.0170062063683567	-0.0176672669603875	-0.0180837725588975	-0.0193007740961541	-0.0201488738752898	-0.0214764907153241	-0.0219754555848235	-0.0240272385563247	-0.0257463038249982	-0.0274577047700924	-0.0304247335931474	-0.0323385870510846	-0.0359440376352456	-0.0397603704421165	-0.0450884540873059	-0.0508530548629443	-0.0560220462311331	-0.0605808501058993	-0.066401390100734	-0.077518679548922	-0.0848633823405676	-0.0910861366051249	-0.0959359673641727	-0.0991807866110583	-0.0997887604304518	-0.100040883245838	-0.0968732862450274	-0.0924051636380488	-0.0846756695812007	-0.0790705295625443	-0.0706621995243283	-0.0592465168943899	-0.0507239627033608	-0.0471143972297887	-0.0407716387546496	-0.0341028654623957	-0.0275839065428649	-0.0199836003852758	-0.0154532884393848	-0.0121014446355827	-0.00964449024840551	-0.00675000667511983
-0.0112735525092412	-0.0113552004176539	-0.0136726073923541	-0.014196079979278	-0.014464621456273	-0.0138802219040128	-0.0145004732861168	-0.0148663380921296	-0.0158658045152706	-0.0172653438584335	-0.0172615883045488	-0.019288776547748	-0.0206066983254635	-0.0233197436212208	-0.0236942266606684	-0.0256006374326063	-0.0268383201484141	-0.0283452879055091	-0.0310723393662198	-0.0332041598059557	-0.0368519414128999	-0.0400733719373445	-0.0470924164763545	-0.0540890478400379	-0.0610059285619485	-0.0672890130699518	-0.0756518525837205	-0.0915588386452735	-0.101954967601271	-0.110110109287233	-0.115916778713683	-0.11859502891839	-0.122115105713549	-0.120235805526623	-0.11801943743938	-0.112160580075587	-0.104305115097278	-0.0976104051740951	-0.0880638545586636	-0.0724906870445637	-0.0589740048764431	-0.0528891305006153	-0.0438571871536443	-0.0354781909345818	-0.0276201929190706	-0.0217170549623418	-0.016905088898624	-0.0147949533337735	-0.0123926874998897	-0.0100097998289574
-0.0119085850719748	-0.0118243472044354	-0.0126871234186221	-0.0129940118916864	-0.0143876623672999	-0.014886203543705	-0.0149434213471027	-0.0156228857095734	-0.0163750882097801	-0.0168951837216624	-0.0170987180050902	-0.0184097464799763	-0.0195790638626635	-0.0214014101422393	-0.0219858763843652	-0.0231357557725766	-0.0250856614763357	-0.02691210040767	-0.0293367540156157	-0.0326682917482692	-0.0370455965441163	-0.0413662365220971	-0.0477148396896771	-0.0548895099258264	-0.0629547016925937	-0.0691032837794739	-0.081232459298951	-0.103279380649073	-0.116449465747907	-0.126271410939888	-0.133639572815478	-0.139976959846829	-0.143913522219682	-0.143012612888075	-0.138133011823779	-0.1311623215247	-0.122451679767098	-0.112517144116184	-0.0998953760500995	-0.0784394387680575	-0.0618958232355393	-0.0540051654978353	-0.0445968334161752	-0.0353637899427826	-0.02734806379055	-0.0204372507149076	-0.0157207433888309	-0.0137736076006124	-0.0108180054209947	-0.0084816364253341
-0.0113617628343732	-0.0120660545083618	-0.0120384364753584	-0.0117809589810178	-0.013534639315052	-0.0139787386768116	-0.0144224785875844	-0.0145945083983351	-0.0152518917878366	-0.0159828074509749	-0.0157472219441946	-0.0169318823834852	-0.0173658797777583	-0.0198259630234375	-0.0202582183989818	-0.0212358139868882	-0.0224873124736249	-0.0249913776164604	-0.0276566492297366	-0.0307286624725003	-0.0351142169063403	-0.0386549694534168	-0.0450075057297212	-0.053009348104912	-0.0629349541952544	-0.0713124351134209	-0.0870724747666726	-0.115129671504423	-0.135222807823466	-0.149160252080012	-0.159338148079878	-0.165056732501799	-0.169505669533596	-0.168612223024263	-0.164787739344134	-0.156567366864201	-0.144605453753758	-0.132160451887505	-0.115969521761026	-0.0879253023677353	-0.0665535860498455	-0.056805602689978	-0.0445213887044157	-0.034391947487304	-0.0258863188747572	-0.0200003727017642	-0.0144312646079181	-0.012489958340658	-0.00939369386396625	-0.0072300775759558
-0.0101342080646179	-0.0100937148695153	-0.01052114862319	-0.0103686747149671	-0.0108997718147609	-0.0114088563633557	-0.0121911810225101	-0.0123256425937812	-0.012729212575182	-0.0132574811748823	-0.0131313645194384	-0.0141978666580485	-0.0148239390170491	-0.0166777838808271	-0.016856429935886	-0.0165462008270488	-0.0175739737729252	-0.0196766131936604	-0.0229438988892522	-0.0252917455156159	-0.0306333959531566	-0.0342149761145306	-0.0405136801141726	-0.0490148767833416	-0.0584197247120835	-0.066760619288201	-0.0873310213771499	-0.12582829931785	-0.15365556623276	-0.173653013193771	-0.188571272740885	-0.19607176072652	-0.199108844597911	-0.198201689372434	-0.193954947123011	-0.18437255077404	-0.17119136299026	-0.154940833460904	-0.135769424726481	-0.0966377134850635	-0.0693598321879222	-0.057892133125362	-0.0456861483150969	-0.0335045840959185	-0.0239395309453119	-0.0164764064880559	-0.0118365113158613	-0.00745688068785561	-0.0038458540180813	-0.00187611833214904
-0.0077300526537498	-0.00833659070129756	-0.00805779916744332	-0.00816978782423184	-0.00791987314078023	-0.00823002422155084	-0.00915452763327815	-0.0100087226306003	-0.0109579204128631	-0.0107726802818723	-0.0100219995021538	-0.0109938700144838	-0.0108651840442138	-0.01251840895784	-0.0129491227537254	-0.0144377862440617	-0.0157614025465599	-0.0172096010602893	-0.018444914069027	-0.0201354848686989	-0.023546473392742	-0.0272155099697135	-0.0335645085657078	-0.0420048250771435	-0.0532210113010492	-0.0645520416071777	-0.088926485662353	-0.144237882790984	-0.184924925404803	-0.212718202264014	-0.232908139177141	-0.241510615099006	-0.241484498488572	-0.237369406259898	-0.228666616010104	-0.218055156746669	-0.201792800573233	-0.183484526811222	-0.159650848269923	-0.113067288423544	-0.0742768811358873	-0.0583392517276206	-0.0429097810149445	-0.028126958424572	-0.0185672418949294	-0.0128080036033608	-0.00934069497970449	-0.00567157850420957	-0.00276637164850445	-0.000986623797752487
-0.00539040527850667	-0.00609772997895332	-0.00586015855511951	-0.00649468089881467	-0.00558948789793837	-0.00588486419457972	-0.00636803049352455	-0.00637734245858863	-0.0069814225643097	-0.00740322201729089	-0.0070098020810428	-0.00659732999552887	-0.006379989293456	-0.00783119420849977	-0.00907140056304147	-0.0103672282284062	-0.0102833536913194	-0.0111310739062852	-0.0122222232383549	-0.0128732352517392	-0.015195669390724	-0.0182514366312027	-0.0229862056191898	-0.0302375866123122	-0.0407250414278258	-0.0514042208091673	-0.0802554826013115	-0.158234981755889	-0.221364056040963	-0.263704446256515	-0.283857562004448	-0.291208952833612	-0.289573774895026	-0.280954053892954	-0.267037058601215	-0.251566495616156	-0.235002896862563	-0.213627592569859	-0.184411524511676	-0.12615907714919	-0.0727469761522841	-0.0532667321918749	-0.0360224834602379	-0.021445759226222	-0.0130930874923072	-0.00908023440702887	-0.00643442803685775	-0.00399389238056516	-0.00104827151242686	0.00129227446719094
-0.00670295889150576	-0.00693541242235612	-0.00688156832255954	-0.00685449117484856	-0.005820581052515	-0.00716070642203168	-0.00602090764115222	-0.00685088424145404	-0.00781917061225144	-0.00915510304119838	-0.00935956652597873	-0.00801905579618543	-0.00706864641978344	-0.00706369991606012	-0.00754723351729161	-0.0093624317655379	-0.00991312113785206	-0.0108095940924065	-0.0116204823120023	-0.0114809084822101	-0.0114741981839465	-0.0141099829931798	-0.0167600937692882	-0.022054942469101	-0.0297294153546415	-0.0383485061282464	-0.0633597584561977	-0.159159113200733	-0.262342049543097	-0.330215529455569	-0.354582881131276	-0.357734196314019	-0.348676333031677	-0.333315243239261	-0.316049803317864	-0.295790127809974	-0.273883014119831	-0.249078100467292	-0.207475336975179	-0.117160217679347	-0.0509550899418161	-0.0367551329213322	-0.0237829406236019	-0.0131716839237068	-0.00866622312033815	-0.00641650194874542	-0.00497688897009552	-0.0035215627922324	-0.00332513416620629	-0.00214297362701325
-0.00472141404218283	-0.0043421169088769	-0.0038350058999922	-0.00420255178479082	-0.00268398779617903	-0.00584119937448225	-0.0046880741433991	-0.00439264136358201	-0.00411972535006715	-0.00406726702780895	-0.00272805989091688	-0.00188038041034272	-0.00151094113837	-0.00407668879561243	-0.00690400265021197	-0.00650637536394946	-0.00616831020998219	-0.00817473024066076	-0.00791076754944532	-0.00755026765216856	-0.00825709104711155	-0.00869040022875743	-0.011650047652137	-0.0144082111821703	-0.0203452966821171	-0.0240600032088326	-0.0412448667395285	-0.11865026221335	-0.255164079313199	-0.353487408434689	-0.391604963632349	-0.398565936054155	-0.389345370120701	-0.370968597622746	-0.347833418204863	-0.321874546044301	-0.294720601050416	-0.261436765467141	-0.201936560854727	-0.0998146938746761	-0.0341006384873407	-0.0236569617353806	-0.0150595735482701	-0.00790267172765596	-0.00501097277955228	-0.00400232938752273	-0.00409612875291311	-0.00368566454500062	-0.00490901425085535	-0.00523190605175913
-0.00106827087485106	0.00133189665292915	-0.00126383257880713	-0.000806151022293084	-0.000471412464126956	-0.00368248294423643	-0.00482072370391121	-0.00406590323391052	-0.00515819502249537	-0.0019802232215238	0.000670764567884419	0.00350240308015686	0.0030373796806641	-0.00190393816665392	-0.00450311451164602	-0.00809284704726134	-0.00829256682277842	-0.0122536550865073	-0.0112798796409738	-0.0110478434990856	-0.00685337351920447	-0.00900887269454738	-0.00931115762714505	-0.00981676608195023	-0.0117155219518688	-0.0126683000423824	-0.0147735846122647	-0.035627694857667	-0.112957669011984	-0.276195553704201	-0.385429982980996	-0.404626353399627	-0.394505297116881	-0.376221746705938	-0.357742038007701	-0.326850829124958	-0.290886531371761	-0.235756833899672	-0.147455392260759	-0.0512101150826081	-0.00244100086890843	0.000837385433342998	-0.000597443979150192	-0.000624749137849375	-0.00145455513402105	-0.00379512766950643	-0.00422593503441397	-0.00530112223487692	-0.00731991358202468	-0.00692759966302305
0.00278148771017016	0.00304725661603785	0.00381997255408098	0.000835844200065042	0.00103953578659714	-0.00861528113811857	-0.00624326867226029	-0.00409488263614613	0.00234932204727419	0.00716164994046064	0.0113591864533771	0.01137824843986	0.00753511468939294	0.00255842341041249	-0.000416619904200831	-0.00163439470213714	-0.000789421472297547	-0.000695342231154971	-0.000956134244150006	-0.0018496846908396	-0.00202204007652676	-0.00157575523614183	-0.00261493235688229	-0.00223910478231332	-0.00596078317104204	-0.00715096362842728	-0.00539788992277676	0.00112561838634274	0.00523036793590911	-0.0180994762672745	-0.0937663021575535	-0.165298505456449	-0.225042317756857	-0.239219337550833	-0.250062241152874	-0.219545748192991	-0.16135148041815	-0.0807654342567126	-0.0193880264934124	0.00115466196140966	0.00383388394922517	-0.000674879942228776	-0.00158431853356879	-0.000985404144484855	0.000222427905710246	-0.000993490175241296	0.00181858389044168	0.00128626718356426	0.00204749717776322	-0.00450788530789422
0.0114476149060962	0.00387818250778332	0.00295496061294906	-0.00658560957492004	-0.0140865485022782	-0.0176759965206375	-0.0191806947671053	-0.0137086058798631	-0.0140967832260104	-0.0112498152814493	-0.0122559947046248	-0.0135415882466509	-0.0156576943325706	-0.00810926815662799	-0.00339984577437623	-0.00300634233724366	-0.0049404327056136	-0.00103937303376699	0.00508736366532746	0.00272477774732883	-0.00102315783628833	-0.00571703642266992	-0.00566824973775491	0.000184710029689906	4.21116713171826e-05	-0.00135727459458816	-0.00475512514581116	-0.00215709345107984	0.00679651292686385	-0.017065312663412	-0.0213977273976158	-0.0296246829847539	-0.0456301046736112	-0.0610894914717023	-0.0716238445728416	-0.0694786532999651	-0.048127271687377	-0.0239832774420212	-0.0125031642041308	-0.00192797406713386	0.00107956406928075	3.23218853732015e-05	-0.00080292857167694	-0.00107535995215457	-0.000611817215469633	-0.0017279434955979	-0.000696551539180285	-0.000548912369116248	-0.00216057695742028	-0.00326661785016036
-0.00687780429388924	-0.0124895058286745	-0.0127369265697797	-0.0147197029878726	-0.0109510339914673	-0.0137496784778122	-0.0113914985708095	-0.0111811645997586	-0.0078392850654965	-0.00385559369425777	-0.00122091781187031	-0.00165565756964857	-0.00195337426953751	-0.00366525414393046	-0.00241789156037838	5.93572133657566e-05	0.000711853699747558	-0.00264464971203977	-0.00629036236288718	-0.00846109396077987	-0.00973737994832508	-0.00983157525015498	-0.00720135583491187	-0.0117317153273519	-0.0145177445065348	-0.0159954582968154	-0.014119935578138	-0.013110991365859	-0.0218677315463551	-0.0314811037445948	-0.0396097012937461	-0.0531309435892627	-0.0727420920894877	-0.0902595089999212	-0.113985434591493	-0.131005625487545	-0.119345502377605	-0.0937406781238244	-0.0620257937939461	-0.0346763884009662	-0.0137672132709888	-0.00931957576789062	-0.00628318234905625	-0.00232999519487732	-0.000200648422660194	-0.000300874839121432	0.00314393842457115	0.00650503690203949	0.01219716759256	0.0110127598958527
-0.00938224465958758	-0.0171528044791356	-0.0167777297980505	-0.0224210495569943	-0.0192009833113814	-0.0198159315329144	-0.0160017541388084	-0.0166662865064138	-0.0162972954282096	-0.0143716104537688	-0.0136780525690864	-0.0128941426631901	-0.0104333159686791	-0.0132137826172869	-0.0120891719222044	-0.014661061443592	-0.0136647164664021	-0.0176928328483128	-0.0249192840242685	-0.0307367333548663	-0.0345423285622414	-0.039643516334731	-0.038776319469183	-0.0387915760229342	-0.0351231456586892	-0.028506628102062	-0.0253106312404142	-0.0396589070764355	-0.0687082177258168	-0.12266672276314	-0.204980848316941	-0.287696292538058	-0.317377786882883	-0.317438913548344	-0.309428746301233	-0.305365841524968	-0.284074592187606	-0.24165132147882	-0.156243634627818	-0.0742521535358793	-0.0219599707891634	-0.0136343954848286	-0.0109509834891348	-0.0065548331717636	-0.00247561053072731	0.000636955438466637	0.0055186631912834	0.0102345294356248	0.016507773840088	0.0184986085784669
-0.0196158490504304	-0.0202992765643941	-0.0194243784972491	-0.0249867624145042	-0.0179589078625114	-0.0183152764981074	-0.0212185318670187	-0.0223911629832303	-0.0187708327308092	-0.0227718192227466	-0.0260398523390044	-0.027963701610234	-0.0259470387966946	-0.0320199936290908	-0.0359096042582032	-0.0430754266334855	-0.0469537317831928	-0.0587064976234838	-0.0688888669246052	-0.0833839913047826	-0.0859564799265427	-0.0869872825736209	-0.0813040283319361	-0.0715279268805327	-0.0554510224768061	-0.040945513089778	-0.0370484306093962	-0.0687383170467184	-0.148294834734696	-0.313273334782126	-0.504783977994327	-0.572411234327297	-0.538921543062111	-0.494812377557001	-0.450740599549825	-0.41253019979722	-0.370459193295321	-0.326979646997068	-0.240806561550327	-0.110531911118696	-0.0377252034076816	-0.0270283756664186	-0.0211899319134926	-0.0132255406086754	-0.00631154470838969	0.00129000969043578	0.00737264979411803	0.0132236933363427	0.0190204175211093	0.0252072411657184
-0.0137214267987164	-0.00989382913137185	-0.0151861415610946	-0.0153218460393365	-0.0125134635856276	-0.0132994085253864	-0.0162651278670651	-0.0197472197727283	-0.0252570012270944	-0.0288928660616542	-0.0356411303716643	-0.0458862122546577	-0.0469907817445056	-0.0556003100503929	-0.0698815211904114	-0.0836244008119146	-0.0951482944456566	-0.108639777958862	-0.123492934919114	-0.137229031871842	-0.140939667083861	-0.136520639279137	-0.116573132705389	-0.0923695446223416	-0.0657767990049347	-0.0432257251774048	-0.0427208747656126	-0.104257364807052	-0.279953129991432	-0.511738616772441	-0.630104805536061	-0.620420199601528	-0.574866109297674	-0.525285130601411	-0.469237047011788	-0.418025205982523	-0.377509206825258	-0.3309299613144	-0.267282645232462	-0.139563954265481	-0.0528097271403143	-0.0416342718673482	-0.0335946205872416	-0.0210171078744729	-0.0099323031337643	0.00162683856485311	0.00907561467902908	0.0186223408633833	0.0267121285823316	0.0372589780434383
0.00588146938483696	0.00990566009366601	0.00830279355665828	0.00766634491960533	0.00468934060426985	0.00544021662734513	0.00407642501502519	-0.00983408925950037	-0.0224343741598332	-0.0263364762533966	-0.0349987186722771	-0.0475673273411998	-0.0574789241029768	-0.0753341114203394	-0.0903960005709859	-0.110938955346522	-0.13143878099154	-0.149982069401547	-0.163402518070363	-0.176695051512554	-0.172494832302803	-0.155891751832465	-0.12469640039955	-0.0919895853473426	-0.0599438246754025	-0.0393734447548302	-0.0502538522849672	-0.161096436134041	-0.395440053379606	-0.572863385751393	-0.620751847911114	-0.588603267953987	-0.539422754927481	-0.49293521001407	-0.44425714758024	-0.399444469781216	-0.355287724959481	-0.301798659747166	-0.243319153389676	-0.140281105652982	-0.0703555298023368	-0.0536063060655013	-0.0407903653982552	-0.0250559024631042	-0.0150822823250409	-0.00479232218044612	0.00526674414022332	0.0183898316575792	0.0292659763474845	0.0419617370966739
0.0301012453936419	0.0335199158374132	0.0330295621120865	0.0339769491305615	0.0307746869546224	0.0291504861725497	0.0263856761245191	0.0106946128895389	-0.00189265259260361	-0.0133898488737251	-0.0276854455581304	-0.0454259915646382	-0.0598993717695236	-0.0793776349162246	-0.0954039528399761	-0.117879260167908	-0.137900670173953	-0.157125220801759	-0.170157904433136	-0.176157859310034	-0.165997098033427	-0.145093523050988	-0.115671090454286	-0.0836529396407611	-0.0539769104242069	-0.0348129080750666	-0.0673295508096358	-0.23535299616585	-0.459576578351873	-0.558851291796488	-0.568314627984424	-0.524032768379307	-0.480454568326163	-0.446443691442278	-0.405928790081485	-0.366313484183434	-0.321142814723462	-0.268416849638817	-0.214815606784304	-0.130405366632616	-0.0699306440726098	-0.0528298046000812	-0.0389757428119417	-0.0266095713689192	-0.0165880061591145	-0.00728509297424899	0.00489789782613548	0.0190279022577476	0.0322434798207622	0.045976127050831
0.056781034286623	0.0572358707167611	0.062103326535843	0.0581296698649236	0.0560723851642381	0.0496333027151084	0.0430164815440924	0.0312973336771567	0.0123730362733434	-0.00420132762857173	-0.0144121825082521	-0.0271371338365546	-0.0427172129654864	-0.0585610431007311	-0.0770998125333909	-0.105592237749251	-0.125037226209142	-0.13858093860191	-0.14312676326176	-0.149984054117813	-0.13923945943695	-0.120348648728138	-0.0996849556454725	-0.0757995853458987	-0.054236584481361	-0.0488686129762975	-0.110759758776782	-0.318654391587023	-0.475517606380073	-0.519398420774034	-0.493193421905154	-0.45380009343293	-0.417507971114881	-0.399733207318792	-0.364690572215344	-0.324711789761273	-0.277338109330516	-0.22690058230213	-0.179471686172563	-0.118582855985798	-0.0695703210605032	-0.052119170807614	-0.03830807514315	-0.0280027277437513	-0.0205926739639678	-0.0120040806645415	-0.000565016770896966	0.0125547311729208	0.0252061006720283	0.0388863236868097
0.0785083085010175	0.0823489295814787	0.0811020541941822	0.0786012316844224	0.0734597548275375	0.0681179586098299	0.0579494638258349	0.0442239335220924	0.0305138295911011	0.0166122878052838	0.00834788313368931	0.00322783695430696	-0.0100060997421978	-0.0289361129385801	-0.0487357342732863	-0.0722052522486924	-0.0883619581659969	-0.101551725827302	-0.104522027580213	-0.111506431975886	-0.103835120508651	-0.0955706093364815	-0.0837736866766889	-0.0727746878004936	-0.0751854304520443	-0.0996910073351283	-0.198115087409194	-0.36780195924257	-0.452879347052979	-0.456882635638439	-0.422974980765247	-0.394172001073441	-0.366417314392769	-0.346290445402115	-0.312328187947363	-0.273793025082689	-0.229824357667022	-0.187636613903556	-0.148971530728794	-0.107091705298028	-0.0635736133196323	-0.0495889778316032	-0.0378893232184398	-0.0292704133942073	-0.0208658916059542	-0.0125660000514126	-0.00202483292248169	0.00836266793977211	0.0205697114516553	0.0334037110325358
0.0902205237393478	0.0890485374919693	0.0898518769175555	0.0831746967765728	0.076659891979861	0.0729123941754938	0.0633391642423398	0.0469837606733151	0.0365867623474892	0.0303666535553676	0.0227379342359159	0.0178139477407368	0.0127324071767753	-0.0027250667213522	-0.0151402330011075	-0.0314767341728676	-0.0477258154837592	-0.0635230217132204	-0.0614415936877975	-0.0645823091306354	-0.0678919722178644	-0.0717956835970028	-0.0771104003116096	-0.0883572532283005	-0.124032026859124	-0.177077699372863	-0.263750986245758	-0.351821186409802	-0.392736567688151	-0.38652820446389	-0.366375327672582	-0.342598496838256	-0.317450918878773	-0.291745170874541	-0.257202270067992	-0.221177822235591	-0.183112933719836	-0.149238835141109	-0.12142729317927	-0.0919169575665554	-0.0624399593124974	-0.0498947641437948	-0.0398379397156502	-0.0281328328364926	-0.0192761265332217	-0.0112614292014832	-0.00290253159451341	0.00706935511506686	0.0157891111004336	0.0280145889797346
0.0903657711494256	0.08820851746255	0.0863970270830871	0.0832672954010918	0.0730466206234227	0.0688670722700725	0.0558736478865452	0.045107325241015	0.0422581367640835	0.0347884962820541	0.0330942776991356	0.0258350011385574	0.0236078506532241	0.00893529114245707	0.0012981555989006	-0.00595809292310417	-0.0197345790873937	-0.0286845159524635	-0.0338364258014971	-0.0432399946380121	-0.0510579241444734	-0.0644055030508184	-0.0878154902067611	-0.124849291650551	-0.175330567623404	-0.228904389858925	-0.275020731428718	-0.310816158203159	-0.326465821579533	-0.320122577132018	-0.306271596355634	-0.287561894215935	-0.262442309027386	-0.233652472665759	-0.198293605164775	-0.165608327129001	-0.136542912170207	-0.113454395221847	-0.0952969979287089	-0.0733822233787959	-0.048627300638944	-0.0393479272909522	-0.0294831982178229	-0.0199692233618588	-0.012189011385037	-0.00475247281503381	0.00274706121456136	0.0103437566516583	0.01753887118802	0.0241616729482426
0.0760257726156833	0.0758081076318293	0.0716786516576727	0.072084145045924	0.0654167920769285	0.0542146463096832	0.0447185869425763	0.0372196627973451	0.0393316705970439	0.0341090849158583	0.032646312218714	0.02240488241409	0.0150128364452146	0.00984259256375865	0.00226806400208958	-0.00247471672950088	-0.0124634271354002	-0.0205175775035465	-0.0284989596219121	-0.0384029417773122	-0.0530363904990745	-0.0786797756275724	-0.109369702072089	-0.148549260243998	-0.190343802221896	-0.221389003546647	-0.238636435287663	-0.25448455553486	-0.260065148348672	-0.254548716104277	-0.239702995087144	-0.221550403297619	-0.199292791758348	-0.172625003669753	-0.145901054262541	-0.119750007056268	-0.0987496347819104	-0.0822287722936394	-0.0698633063591963	-0.0531549567671569	-0.0358579477845935	-0.0284055147888999	-0.0177604654935009	-0.0126660734137084	-0.00531682273345784	-0.00103284449309787	0.0057063050118458	0.0103645140109113	0.0175875937693799	0.023184933983348
0.0529932717830746	0.0580415565033464	0.0538538359165843	0.0502051529804024	0.040202135935681	0.0302436803987909	0.0268237897706347	0.0243359977863454	0.0226274001710008	0.0156806430358319	0.0135709381609694	0.00734268382985591	0.00181795652538923	-0.00387834683087346	-0.0077542169691685	-0.0124785739095041	-0.015283179079701	-0.0270381493341056	-0.037389176497373	-0.0482433614476175	-0.0659935825879978	-0.0907499821804679	-0.116439133437135	-0.143144381463453	-0.163821093225363	-0.176310790025363	-0.185678389632008	-0.192389684733635	-0.192133096791582	-0.188813976120766	-0.177300157506078	-0.160008365781627	-0.139330806887541	-0.118646319613789	-0.0996935889118376	-0.0787432356070185	-0.0638021749841751	-0.0520302719696578	-0.0456414274489681	-0.0336841582439112	-0.0222676269808133	-0.0173909399265047	-0.0137222488529163	-0.00886605073576966	-0.00194364156716277	0.00219967412211049	0.00570052633960087	0.00928059002238395	0.0156684035288341	0.0158151240737086
0.0214305317915569	0.0214070570511969	0.0223678027102055	0.013730660781898	0.00815919554306178	0.00192767433221112	-0.000518569450086903	0.000589393579440419	-0.00141223727371118	-0.00805324834614691	-0.0083311074457604	-0.0141498289871515	-0.021916921788089	-0.0224045684775511	-0.0263444399886098	-0.0325417848139401	-0.0330484066868362	-0.038555868289887	-0.0487332334033221	-0.0574373335039656	-0.0701612518090192	-0.0853199237959562	-0.0971250241157944	-0.112547928093536	-0.120081914227833	-0.122449135437879	-0.121422948570059	-0.124944677786759	-0.124547102827102	-0.116774966235597	-0.107934598926332	-0.0956263199673878	-0.081121516527688	-0.0667964796159225	-0.0560201720796441	-0.0441511830531968	-0.0382034241496775	-0.0291205052908176	-0.0247348591353203	-0.0154991545330758	-0.0125197909251887	-0.0111086365766652	-0.00734558352276675	-0.0063403250339867	-0.00367450999529174	-8.80939642479012e-05	0.00316648821251739	0.00413820123700658	0.00691470191689028	0.00788423856102527
-0.0168109854570039	-0.0170337471353315	-0.0169324143783349	-0.0214526815095851	-0.0221543007627051	-0.0329511526339946	-0.0318481998653648	-0.0320489537263653	-0.0313857176083865	-0.0358945237121238	-0.0371433299419136	-0.0391710076905745	-0.0435013014653652	-0.042520824681287	-0.0464089179774022	-0.0474304817457821	-0.0508896826552387	-0.0496399818160005	-0.0533134563633774	-0.0559864962837734	-0.0594659106652232	-0.0605501642928892	-0.0597588131557933	-0.0619539274045204	-0.0598813071521509	-0.0587203957868784	-0.0550614857242515	-0.0508126203447631	-0.0466145722965608	-0.0405651308606308	-0.0372153162945847	-0.0324757261927534	-0.0273265840424227	-0.0217666219510144	-0.018135847068047	-0.0134224862428051	-0.0131399097357833	-0.00815548273257778	-0.00746885024868643	-0.0031449158883265	-0.00355661605250011	-0.00278601908795311	-0.00371009735178655	-0.00513746959955958	-0.00209265986425229	-0.00154127112584644	-0.000185339380659419	-0.00167415458582176	-0.00234997340497568	-0.00508604774126685
-0.049032840650062	-0.0560105351169449	-0.0576095416315939	-0.0652058202801222	-0.054436095504667	-0.058170747358389	-0.0609369978659532	-0.0624389471413778	-0.0618452392264145	-0.0631689064699944	-0.0633047979015442	-0.0625291280273441	-0.0625154534181706	-0.0628162151985723	-0.0650264900535464	-0.0642434853794456	-0.0633156786487123	-0.0571389831810763	-0.0550534383496014	-0.0493591636999772	-0.0400067029930446	-0.0283800372280993	-0.0169836277846132	-0.00593184411063309	0.00461691393222236	0.0134292091493329	0.0191856411091842	0.0313720110167114	0.0321656617533872	0.033374195940721	0.0324767763964938	0.0305064258614049	0.0295700460422118	0.0220642336513121	0.0204229163656152	0.0171082501529346	0.0168047809902874	0.0153028269117147	0.0102911156250311	0.00807779919953723	0.00448415399166937	0.00382628823215242	0.0011397361552161	-0.000593567030312558	-0.00324314200138158	-0.0047651863096297	-0.0076534805184054	-0.0117252667082982	-0.0136730990453772	-0.0157562963843423
-0.0860665433060241	-0.0885032123356296	-0.0938844879608758	-0.0966835265824795	-0.0871048175041748	-0.0827726060955483	-0.0835070567372262	-0.0896814162814741	-0.0890852934451898	-0.0838635599302485	-0.0841222916466688	-0.0813259768026721	-0.0792588032511106	-0.0759647863730322	-0.0769136004576467	-0.0706479913269528	-0.0719387872096212	-0.0594940480617202	-0.0464759176230755	-0.0344272040962412	-0.0190045205091083	-9.20501419391435e-05	0.0231798850894361	0.0496566731255468	0.0708217992955045	0.088672661146972	0.0992215697038668	0.110049440906771	0.114386662807216	0.111630336273549	0.10623314287654	0.0977550912393164	0.0863347474080407	0.0748895983412552	0.0640729971483536	0.0514726429949365	0.0450833368870841	0.038110301797266	0.0299938313891545	0.0244991382859835	0.0172318288525682	0.013802340194924	0.00749316570162976	0.00393646801870192	0.000274802934912492	-0.00649342771587771	-0.0120593898861904	-0.0173477985341032	-0.0224141012026969	-0.0244123336668366
-0.114008445066012	-0.113929829214191	-0.117294770048593	-0.118426601538082	-0.112450808020819	-0.106176468336917	-0.10285112239344	-0.104624599249254	-0.105443274780734	-0.100387358365962	-0.096361133893334	-0.0933376701338576	-0.0871644015277418	-0.0805995666311189	-0.0748455755018785	-0.0736034142429182	-0.0650255609214699	-0.0556953844207157	-0.041411319748812	-0.0286083869768188	-0.0116125607659804	0.0141938230076387	0.0496720568703577	0.0890639404262809	0.124697932211268	0.158796974344586	0.173340604194587	0.189992507050163	0.195625834852188	0.193681649374673	0.181971685912269	0.170511966656995	0.155386623692482	0.130546996071295	0.110916271763187	0.0915170310270939	0.0753743963943483	0.0617866225984655	0.0528089994864507	0.0424526503194923	0.0329653970859023	0.0250306709712819	0.014493329457542	0.00974510244080043	0.00576055555496866	-0.00245220853035246	-0.0106503238218169	-0.0166170879284466	-0.020361601961717	-0.026592708739389
-0.123001268202418	-0.126897046166217	-0.129289244809254	-0.12256239360369	-0.127696631331073	-0.117139801228157	-0.112728891852349	-0.104997211254641	-0.0999351207623015	-0.0940773536900635	-0.0934278697012996	-0.0877099459662716	-0.0834275079662312	-0.0769092418315553	-0.0746843141647065	-0.0652054434408153	-0.050917959689415	-0.0365884948753819	-0.0247769969930321	-0.0158187676772924	0.000366925124074983	0.0203799375874915	0.0577867694647721	0.102385642671774	0.150406300101935	0.202559285881257	0.226557505062992	0.264541293691074	0.277167643198525	0.275249539808817	0.255925364589786	0.238506444362061	0.218587962843548	0.194182185912784	0.166463630568236	0.13692817430558	0.112409789550656	0.0925651454904293	0.0769799925974382	0.0615163118079281	0.0440401365985899	0.0327914116086951	0.0246997629930994	0.0166538630480759	0.0127691918334248	0.00356728317503264	-0.00465620920368467	-0.0120888874280405	-0.0187495356870508	-0.0273884778260753
-0.124087290935798	-0.124865206674358	-0.129719836771438	-0.123111865077733	-0.120361359844252	-0.111435049942393	-0.10525846700236	-0.0941116672424129	-0.0864025995663392	-0.0788625736809809	-0.0752281598128414	-0.073363363309275	-0.0681899118484886	-0.05767109492284	-0.0428494145862426	-0.0259390213493528	-0.0104022506376834	-0.000130768758510044	0.00453116480489736	0.0111232054489065	0.0260233777946138	0.0416703505073931	0.0629592287752536	0.0928738460897127	0.135252300285063	0.199675051487333	0.248722255051564	0.320659989632778	0.354745685687643	0.353334331454258	0.328804909272549	0.305037069700774	0.28250965070857	0.254452716873909	0.222049766297303	0.187890080515118	0.155182443223974	0.125347316373061	0.105498462145589	0.0829976808361261	0.0540667289495871	0.0404019890447454	0.0315865744599692	0.0257737674644966	0.0180582551642956	0.00869190633901402	-0.00243481563787693	-0.0110945354571662	-0.0196822495264551	-0.0309142089658348
-0.0981528086307925	-0.10300975938741	-0.105584168090764	-0.10301028454701	-0.0984214359178775	-0.0891886292997315	-0.0828835760923486	-0.0667317123026617	-0.0522935091314791	-0.043455936353889	-0.0368180049538702	-0.0318987882619807	-0.0259821231619655	-0.0168430764910656	0.000266360085664056	0.0210367957943005	0.0366242118706947	0.0387752946436152	0.0530352217637965	0.0598287608260567	0.0665055475476343	0.0722343747524161	0.0820113609298667	0.0841435177516225	0.100765962622045	0.15311924487796	0.218118810168291	0.347045109423417	0.427095767818898	0.431840252144032	0.406167583513977	0.375980567101739	0.347213696623864	0.313669163635759	0.278602895542075	0.238518564806403	0.198354086476469	0.159129116362389	0.13281605123073	0.100765695239096	0.0623774676754435	0.0466340751104455	0.0359832360124293	0.0269908630095245	0.0176478695848432	0.0105791420195653	-0.000430995865383216	-0.010136357265619	-0.0230915060537227	-0.0354693821916622
-0.0625739016588274	-0.065569207285138	-0.0654557655374598	-0.0633641225781991	-0.059911659077083	-0.0560943938590634	-0.0474243152193182	-0.0379294646060272	-0.0131553310975579	-0.000525688454698575	0.00982372277248085	0.016338843676385	0.02670053756962	0.0382360129792501	0.0585305723902484	0.0742811458696677	0.0893585245498463	0.10022136031642	0.109909831492116	0.114831501253408	0.112577222194349	0.106508238156917	0.099941778780144	0.0845642108178845	0.0720468782039954	0.0920775858349369	0.149489626676216	0.320266656199382	0.493755630427693	0.519334381391742	0.49380883072089	0.453203893007329	0.415241365191566	0.373774515299379	0.333170419822476	0.290148011008739	0.242247555618828	0.196907785714313	0.154816258362027	0.116753727175998	0.0698437287501332	0.0503910298287296	0.0396805793661489	0.0297402814383523	0.0162704609780362	0.00714306771459062	-0.00436308175027795	-0.015057517847015	-0.0299461780855756	-0.0451023791298567
-0.0269191873374121	-0.023001417813096	-0.0196894481755774	-0.0184730889208432	-0.0172647304409845	-0.0119456872906164	-0.00299142985516802	-0.000326184289734151	0.0176866371334866	0.0284906820425282	0.0398998573303074	0.0489656346537515	0.0601666304595623	0.0667396138509607	0.0792492775459505	0.0980517067712911	0.118055412003515	0.123560992250355	0.135144569596082	0.141965686672807	0.142181551907786	0.129907766319052	0.112993621777217	0.0879248164184505	0.062471544930669	0.0537889688918138	0.0784427669110264	0.25411789135105	0.500917053881241	0.573330492285508	0.568037528498084	0.519440603014683	0.472398624467089	0.423629867487539	0.378655217139024	0.334635283205343	0.26925643586082	0.215976972947674	0.162339391090154	0.126093484179368	0.0723122072523278	0.0513344498624297	0.0392005687124941	0.02656879813642	0.0114133131306968	-0.000320096922847693	-0.0130304202632384	-0.0259150579348452	-0.0377091425113396	-0.0513734524420473
0.0143322272015626	0.0118407856790303	0.0140729438158585	0.0176236651585184	0.0170846227047901	0.022416499174447	0.0272603730598323	0.0323910002052759	0.0384497887061993	0.0437447190364396	0.0556345460596089	0.0636581462805906	0.0684440595603241	0.0757834033086164	0.0833682570225198	0.0949715374595568	0.108083069387419	0.122439732836484	0.132171079037684	0.14343775433926	0.144443763781791	0.131758605797567	0.112078043376925	0.0857831314206845	0.0598190252833587	0.0418597688462203	0.0508613777258555	0.163005171260246	0.454127673475973	0.600299850561297	0.626994679843268	0.581605957729959	0.526048761661696	0.470602554687362	0.420432494431556	0.371800234542072	0.306473445819362	0.248282548307406	0.182886565777784	0.135616417068412	0.0715437398836239	0.045699201424601	0.0342180178236028	0.0189369695174399	0.00562916705178555	-0.00659466962871506	-0.0183701995050735	-0.0327024165461302	-0.0429976606156109	-0.0535653511908679
0.0262549750719253	0.0247326623415861	0.0327581936821658	0.036458147038919	0.0359466864329379	0.0365969648347074	0.0360857480808668	0.0386055536022687	0.0424170959384574	0.0457611599122022	0.0496906253333606	0.0537554618527086	0.0564387448561622	0.0609458852604249	0.0629406230647598	0.0643564318717395	0.0721677907638006	0.0829074871109749	0.0947792123847406	0.102294240262083	0.109284697363463	0.105492789719906	0.0928859359139857	0.0770919891978948	0.056642276761108	0.0421673217009072	0.0435596326985602	0.10083306738277	0.305817913812581	0.554293929766778	0.649018650781316	0.615039667540573	0.556339195651272	0.49515523867756	0.441893434538853	0.392956541208211	0.330106580706671	0.264385024071876	0.18985570188894	0.124826113712422	0.0626640188107116	0.0335330075337474	0.0244460900539922	0.0118193521842966	0.00159044106966075	-0.00916039260054667	-0.0203899824021324	-0.031519112349635	-0.0389178036357205	-0.0447802798484097
0.0225173612691018	0.0276157771632258	0.0321528163569517	0.0298800201454441	0.0298098876694346	0.0285522922326071	0.0266248237430077	0.0269707195757457	0.0302180091879857	0.032419463038157	0.0319572224626657	0.0333505498803771	0.0298982481391326	0.0295928733505203	0.0282840894468379	0.0265256368848479	0.0301471013499191	0.0329846014811116	0.0386774415134932	0.0424610226686853	0.0510096804000438	0.0547987218572668	0.0525941214831687	0.0444386263501551	0.0370294973380488	0.0302999194452779	0.0304959348389125	0.0577639637244465	0.121112252978543	0.334381104342321	0.545928359363048	0.600597907083922	0.553360387037924	0.490959370173323	0.41731547885356	0.35363110655236	0.304812832786272	0.241517913436546	0.169661215840237	0.0960039555808816	0.0428085914056202	0.0190242035103274	0.0139500958875165	0.00692998673532141	-0.0004480523527467	-0.0078791418896438	-0.0147330690871412	-0.0224790474101369	-0.0276591696586743	-0.0316332315028569
0.0148146594501434	0.0188663959831081	0.0227603572022753	0.0262235325552418	0.0189675024379288	0.0170840074168843	0.0150956708005145	0.0168132709011516	0.0181555551010578	0.0189001712364756	0.0179380727061124	0.0159874674977093	0.0165939540037819	0.0104454782558323	0.011168600949532	0.00908035954289529	0.00953279640793122	0.0111706279935422	0.0142927522738831	0.0168769666043334	0.0212948647224501	0.0256442981192253	0.0289538131632657	0.0274591257861125	0.0237914436507556	0.0210742590110968	0.0186495991682953	0.0349907750733391	0.0509126578219993	0.0922003420647133	0.183641718588694	0.270370168325769	0.26478323115355	0.224878461980699	0.180187676907006	0.167186073223897	0.15713911062892	0.138042559259741	0.1050390913357	0.0578045009791973	0.0194638120901433	0.00455496565131114	0.00367208239643025	0.00389211833432568	-0.000381981007835552	-0.00583101113506433	-0.0103059577917879	-0.0146429219848567	-0.0178389061689642	-0.0212592700919568
0.00144481342574342	0.00131925400476952	0.0021442466922128	0.00127078146422188	-0.000335310040436374	0.00305208516552501	0.00216610986088381	0.00397944379485797	0.00410708886748721	0.00227996003780531	0.00391622078611896	0.0023423487535533	0.00120967186379285	-0.00145849459306176	-0.00259304951377722	-0.00326764807926998	-0.00478738969360246	-0.00372545823545926	-0.00196469083313067	-0.000202562038477758	0.000830549491187644	-0.00277169205884325	0.000176040485700604	-0.000959505499992805	0.00240987524454734	0.00376008715605517	0.00707224725687446	0.00756735665315078	0.00964654675788269	0.0126664400694174	0.0308709265964146	0.0641816186827779	0.0790642584752384	0.0776829921783707	0.0648212521534834	0.0424744317422752	0.0304963952945642	0.0334248660370408	0.0348018265886316	0.0262086200962582	0.000683838621885841	-0.00339549984891719	-0.00352527278548519	0.000307741817003767	0.000450140890909382	-0.0016385951938101	-0.00517378560287657	-0.00665117095480548	-0.00842096411922185	-0.00891150258101855
0.00649110070602418	0.0117301115607789	0.0148940812379073	0.0118262163218558	0.0128522324008094	0.0116864072532609	0.0125053858680122	0.0239320990894881	0.0195984215198667	0.0245945007066474	0.0094061275289941	0.0151283568014702	0.0159492783820458	0.0193382997076932	0.0188959880176627	0.0148924904952554	0.0139014173888968	0.0132761062596133	0.0111949205160711	0.00985999741792063	0.00808719822166283	0.0089595961116057	0.0157540453935462	0.0183949759678779	0.0218259867385754	0.0158854454889428	0.00163994910430739	0.00082880645640815	0.00393749882511299	0.00602177557927285	0.0213162347832983	0.0615242741345259	0.092291239035422	0.0981374612559738	0.089654985157199	0.0647434248492849	0.0343147475712501	0.0222916064904857	0.0210797726326913	0.0111246365099721	-0.0158942119964869	-0.018137902330553	-0.017759112483594	-0.0174879664994753	-0.0182556029466287	-0.0171988703191349	-0.0196797548451629	-0.0163948583835211	-0.0228596574655358	-0.0214516512342913
-0.0243817867987443	-0.026141785974462	-0.0290648809549349	-0.0270875793175936	-0.0272578257748301	-0.0247011436903848	-0.0300927536354131	-0.0272551318783471	-0.0218710985763511	-0.00983572205279132	-0.00824444144824222	-0.00754932944491311	-0.0064661229035594	-0.00810171467493073	-0.00526286324264363	-0.00681887880965409	-0.00559389141499197	-0.00170002106307594	0.00313959457739741	0.00670996151214126	0.00789040351722916	0.00368586272104892	-0.00211201980756935	-0.00871980207711603	-0.00753713060303082	-0.00468149482329276	9.15914874680168e-05	0.00924191657387999	0.0366562265624101	0.115317809988985	0.23783655685366	0.304277763736911	0.330815005743718	0.315787354934585	0.294071604234815	0.247484709063836	0.196808862382727	0.156654880825209	0.111285584144297	0.0521639094084438	0.00433748586576833	0.00273358191802073	0.00575077793853965	0.00805653988820287	0.0110311414748241	0.00616096915213346	0.00361178658324405	0.00348143759217818	0.0020658255295392	0.000478907453639384
0.000616474444972844	0.000275121859336057	-0.00169855619523631	-0.00110187007436263	0.000186194410319202	-0.00124174772637201	0.00166146004980609	0.00426856239758743	0.0030778166927878	0.00371603076391727	0.0029074059355531	0.00277418422310104	0.00318369246596489	0.00416501998458	0.00474416812557294	0.0055709644413579	0.00526268183143	0.00654045686420035	0.00763157326699422	0.00947076573455435	0.00940435228079263	0.00887505257448455	0.00747021094824899	0.0106970876423844	0.0120411267232963	0.0255161863560884	0.0528055511031316	0.126581549828052	0.243823006132162	0.35610854068606	0.410580032298791	0.413632484997523	0.397146889163236	0.368047718117483	0.341031127968185	0.305723709943597	0.273098318991569	0.238491032883687	0.193795390972735	0.114307880069086	0.0405026894026207	0.00627981626583461	0.00307352942115801	0.00336488742247003	0.00456903647402904	0.00281622569455959	0.0041604169521387	0.0049859702224005	0.00503179003960578	0.00587426131415467
0.00306090993433332	0.00199177370767221	0.00173105792156315	0.00211819781078646	0.00293828011048633	0.00316880739416299	0.00528456405104946	0.00582093431482994	0.00608181345416269	0.0058035135964236	0.00588720662992849	0.00590119127308309	0.00618828283180233	0.00611211607754948	0.00653400750620071	0.00633014436876407	0.00703769061442248	0.00852401374769529	0.00868759588295722	0.0084861510382824	0.0100387896457116	0.0129724588955487	0.0153717787369438	0.0208188706091283	0.0273709461503266	0.0460511067578032	0.0896882017212969	0.175906517029326	0.286164335363193	0.359140624664887	0.388533691667763	0.387476848614044	0.371680514479275	0.348507265539501	0.325904469541454	0.3007868407814	0.272697527400495	0.237156988253636	0.192936377863536	0.129251412950832	0.0651091645656155	0.0268902611623719	0.0136448862071243	0.00877733102291341	0.00726863937435568	0.0049535786221019	0.00393413874582663	0.00456277540867656	0.00409830342445498	0.00412830719041729
0.00534451122033247	0.00538234571124956	0.0061645251213543	0.00653106513916531	0.00730247646825661	0.00609380984796579	0.00783949972927476	0.00911249597594458	0.00911632447764293	0.00799055936435883	0.00874832197047435	0.00829466873124313	0.00911662809203154	0.00992662373427999	0.0102958091321587	0.0100736032335014	0.0102437638344635	0.0120904790481907	0.0130909759313619	0.0136467290226897	0.0149910738193675	0.018763621173226	0.0229215417121681	0.0294178123144921	0.0392053926204775	0.0608714824854488	0.105993206364048	0.179240094044781	0.259077094113339	0.307770530177658	0.327919971286279	0.32808275480578	0.320628405192302	0.30578148246443	0.288561577127128	0.269213802424436	0.246841755717118	0.216746232073796	0.177587392651218	0.126720115804939	0.074663883973742	0.039480974034875	0.0236569232640108	0.0147053042579203	0.0103570848106743	0.00659904527365373	0.00458971206430203	0.00440752879077391	0.00370652923614281	0.00390415040535958
0.00687639087515653	0.00700401117000671	0.00662907841271479	0.00715574042861078	0.00765660404264179	0.00807821772001024	0.00840970819537498	0.0087493498211019	0.00955572806925322	0.00916185139517485	0.00967430793855831	0.0106133509879805	0.0114693301239467	0.0118961867377968	0.0127376419617602	0.0128121926644647	0.0133866663492786	0.0150332218375852	0.016740356501731	0.0182189896099631	0.0213464186211349	0.0263144081657961	0.0319881637662137	0.0403405231569417	0.0539250203282385	0.0764136759976457	0.113264007755497	0.160679945984119	0.210495522585993	0.247222205213433	0.264941048356342	0.269654132307799	0.267674335111667	0.260339351398081	0.246892025974441	0.230103469095166	0.209893628859488	0.183830667789255	0.153545611455231	0.118212933096838	0.083879270843348	0.0562865197417804	0.0373547110454612	0.02444613399818	0.0159129964856996	0.0112879680963964	0.0075148263529454	0.00572055761525028	0.00344111176831743	0.00336387356563008
0.00956486846032068	0.0101216472085304	0.00995924068998008	0.0102497793619551	0.0106218970356396	0.0109278546678151	0.0111629155461124	0.0115554480314502	0.0124526428668536	0.0129558505557696	0.0140567911747671	0.0142222267248493	0.0147428975522836	0.0161318347539673	0.0166642986034432	0.0177687245992378	0.0192111509757749	0.0208216761095315	0.0237041357401879	0.0261987204844827	0.029468693495321	0.034468860553804	0.0408390904966494	0.0497186458840402	0.0632767155334232	0.0836636738457243	0.111094172960799	0.143322740899879	0.175029645999772	0.202538290142682	0.218804175198353	0.226913968006556	0.225622175378264	0.219699291771561	0.210027131417559	0.197017326959253	0.179710913481746	0.155732752801198	0.132777767691639	0.105569688884987	0.0805656406096997	0.0595571066780928	0.0433495216120604	0.0310901115226684	0.021948502810941	0.0159351034141429	0.0119833090574882	0.00836931194073501	0.00600513280923416	0.0048957410278471
0.011965438459593	0.0119724829923152	0.0123304518383072	0.0126872016776093	0.0133504773291927	0.0131117758492793	0.0131369634430979	0.0133007640061437	0.0147186476807872	0.0156820580941008	0.01652551272088	0.0167590812748797	0.0174313689718681	0.018811816008675	0.0207867889735344	0.0216508201718387	0.0227773086438635	0.0247505806938587	0.0271230896389804	0.0302525140118578	0.0335316754914299	0.0389915645207391	0.0462512901525841	0.0547853931209493	0.0660248189618728	0.0829398795887717	0.103978966923524	0.12611991560384	0.14806381392754	0.167354072131054	0.181194566965198	0.187568491568169	0.187836627894993	0.184443151557001	0.176982102821815	0.165177212986093	0.150552311143304	0.132465047018937	0.113961418758013	0.093559663516298	0.0742825054146274	0.0581348715820803	0.0452377791162119	0.0350616639528254	0.0268963778561731	0.0206663897732877	0.0158852711208071	0.0116944706999839	0.00881079859769004	0.00638539064146074
0.0124236554285816	0.0117614791206396	0.0130108967588692	0.0125200915376096	0.0140497244274843	0.0139051824336177	0.0143924339948622	0.014983623605357	0.0161445648979376	0.0166338674265652	0.0185319416881853	0.0183474290494137	0.0193112907277397	0.0191421320681152	0.0206043962319413	0.0221225678402907	0.0237352674146683	0.0258678348594131	0.0287562817297893	0.0306558860943151	0.0352748258697605	0.0411337263233346	0.0480186406390246	0.0556627500997875	0.0660055522181047	0.0789212149250649	0.0946029910651281	0.1090865409896	0.125267790532481	0.139380025047574	0.148523228750892	0.152666307608011	0.153179070121173	0.151783619481027	0.14652709228365	0.137642189814593	0.126183852272655	0.112055998773948	0.0996511543904467	0.0824273270517001	0.0673955163467338	0.0547956336176962	0.043142125712922	0.0332717950836385	0.0256683109738305	0.0196893006865981	0.0151057254754645	0.0114034335397363	0.0087209386682483	0.00638770880705578
0.0130768425291647	0.0127026859190599	0.0134447165290263	0.0145834045587873	0.0158203537322564	0.0160067530845971	0.0164157749394273	0.0171275269879322	0.0184343471198453	0.0196707951032711	0.0206878749942329	0.0199635286523395	0.0215489371310818	0.0228088362085994	0.0251807515954427	0.0261356825355027	0.0267903076940452	0.0293144178523051	0.0315932595878887	0.0344366069978326	0.0380570016540056	0.0433049290454101	0.0502448174938843	0.0569320928825644	0.0652647046143089	0.0758761836445457	0.0878703014943469	0.0997338617856075	0.110536224853825	0.12065679992116	0.12701964398447	0.130489567414308	0.130965225676728	0.129863379756658	0.125725602189654	0.11976257671043	0.110173768274042	0.0996445468287526	0.0887005095694458	0.0757618526447767	0.0644258471084038	0.0546401256669645	0.0453957289828814	0.0366771879861865	0.02956608649308	0.0233251478095488	0.0188781669753256	0.0152304770207626	0.0130092319830768	0.0100908054548477
0.0121270577467681	0.0125148508641497	0.0134402374778485	0.0146454415132041	0.0167213894005176	0.0174381971319996	0.0172564205327184	0.0178491410774328	0.018743175880055	0.0195465871912204	0.0212871499658145	0.0214114865930007	0.0224436350452634	0.0234033456489222	0.0244262003557551	0.0260923894975513	0.0281695810076893	0.0306659169151683	0.0321503089519351	0.0347469145503934	0.0385010652923503	0.0438553529745088	0.049910146826371	0.0561052450945805	0.062851515636237	0.070951531613141	0.0799195802264758	0.0890843079453979	0.0967068067722446	0.104519263045122	0.110088724562928	0.112200582702994	0.112493021043182	0.111875669123069	0.108309747525097	0.103191521738891	0.0959825431922897	0.0879436339062152	0.0787864375006138	0.0690669654207668	0.0592940521975485	0.0505329456551215	0.043130271242912	0.035370177875906	0.0291469488155282	0.023212357373388	0.0199133916592884	0.0165080407150112	0.0140030299985535	0.01185083003183
0.0125285015037664	0.0136460456132106	0.0148175475508408	0.0166673521587415	0.0179578714678221	0.017897609877067	0.0186795368678774	0.0188180080518638	0.0198232166156127	0.0206966631621281	0.0222754991329215	0.0217771171069854	0.0234897995689726	0.024724673920962	0.025763324681315	0.0275178128448409	0.0296179392722813	0.0321259526260477	0.0345317408532989	0.0365466296656079	0.0397947081718513	0.0436944519427294	0.049135666909051	0.0543892871857022	0.0590570926439957	0.0651893074952825	0.0721944230429993	0.0805068384139663	0.0865446922548094	0.0927332846587513	0.0955002663763562	0.0977720405102508	0.0980240926408457	0.0975419827804973	0.0942433136146162	0.0899998960443544	0.0848767646966454	0.0779791036568868	0.069877766144552	0.063286756699519	0.0565616711358597	0.0488986727405022	0.0423095954773019	0.0359181956817578	0.0307026008442575	0.0255479799875254	0.021006840290741	0.0175820749982563	0.0153640654581999	0.0133665541359632
0.0127962581509603	0.0138277509965826	0.0145125787206214	0.0155659533471141	0.0163588836808327	0.0164756323267858	0.0168202255826731	0.0169381374218103	0.0182611186696005	0.0193341333691751	0.0193508500338019	0.0206222821629635	0.0212820883019941	0.0219209549085201	0.0226915778054491	0.0244883577814425	0.0262245955981669	0.0282329984284711	0.0312684346352856	0.0333397548971153	0.0371840930831832	0.0396345634049964	0.0443725012700232	0.0485393788721784	0.0539122821251399	0.0577575375508738	0.0616725481283772	0.0668178860236711	0.0720273227402169	0.0771003730700252	0.0802653289858915	0.0817095824061178	0.0812750512158141	0.0802616698182601	0.0783968256988683	0.0752222393322637	0.0714186199968965	0.0653898548440014	0.0592657674044404	0.0528330743663258	0.0463920839589327	0.0414557137006649	0.0357906342023813	0.0311685183451736	0.0254305631266678	0.0211823918251893	0.0185688747805887	0.016282338955762	0.0140534620850236	0.0120366444854144
0.0131815993997266	0.0140143954711271	0.0145632174348333	0.0148309635520483	0.0153855920370223	0.0158844883923833	0.0163076947290446	0.0164818062888926	0.0173495055914551	0.0185822929524497	0.0177749931926015	0.0184917377442107	0.0199487504044014	0.0209568008154541	0.0222272592448659	0.0240933953880374	0.0257019016985566	0.0277395133968842	0.0302339706730147	0.0326023038811504	0.0350421967007112	0.036659919305895	0.0405025800155383	0.0444634890617991	0.0490744374377451	0.0531299943209112	0.056567318737579	0.059945871855688	0.0632209017271986	0.0669064109088277	0.0694081407517605	0.0694240477164388	0.0701497279480145	0.0684324084158913	0.0666464800217959	0.0640549179829838	0.0605333922073217	0.0554310474534119	0.0508635946327728	0.0452145335645351	0.0394112541446795	0.0344589695784585	0.0306138139566024	0.0268756962388727	0.0233333088894962	0.0193581498492337	0.0167689743054184	0.0140873192459236	0.012545089637994	0.00991288522937974
0.0127489582944328	0.0130231579724021	0.0137124891097408	0.0136103645722334	0.0140459556187579	0.0144723469276239	0.0148077436094648	0.0152981133837722	0.016340217930986	0.0176580372723288	0.0176917440808342	0.0183867190789787	0.0192135063195846	0.0202141613833583	0.0214177696650852	0.023256778088937	0.0250386476842322	0.0266590758935728	0.0287256467424007	0.0304139166031535	0.0329202715545359	0.0343321120835854	0.0377616616118965	0.0414457906735418	0.0455659000214541	0.0487949654963794	0.0502452101281595	0.0523562799746155	0.0548234094618292	0.0575432618577604	0.0589439930513522	0.0600193054800498	0.0598942432772853	0.0589746305557752	0.0561613855148845	0.0541540156154608	0.0504664083124645	0.0486725137815815	0.0449979997913637	0.0406137160673333	0.0343424187159886	0.0304404018321221	0.0270561975330247	0.023910504666197	0.0202291103739788	0.0163161767655167	0.014546690748574	0.0125445479444796	0.0112439342652	0.00933786181501495
0.0116714223083049	0.0112360579103371	0.0118278367839873	0.0129044359252912	0.0131771670406916	0.0143511806322772	0.0139302405733549	0.0142111463699253	0.014916566737562	0.0159118075448701	0.0175276037181438	0.0172485281519667	0.0174194726590476	0.0187203545294977	0.0206342266689106	0.0218613019320657	0.0226827795001401	0.0241206804335533	0.0261252101483016	0.0285825553223894	0.0307255897738853	0.0325324115394601	0.0340914077601394	0.0355153957974246	0.0376574792255726	0.0414405742929278	0.0430763003677128	0.0448337118473256	0.0460436596381286	0.0469961655887297	0.048440449213369	0.049592283898564	0.0494841521467062	0.0482417731065397	0.0461386774098155	0.0440382793735799	0.0409213938269659	0.0389474539777234	0.0355516013283325	0.0325592304486779	0.0279525225829428	0.0244586589230241	0.0217954823598712	0.0194148137434177	0.0166546421510465	0.0138679358896087	0.011597797689525	0.0101918338354177	0.00900802826414256	0.00828658505587667
0.0105579009047732	0.0102690670502204	0.0101225356062151	0.0115196079785563	0.0122933507049923	0.0132902087184517	0.0129215921934406	0.0133251772308638	0.013943936565775	0.0144496406217034	0.0162813715601442	0.0168901513616646	0.0179176129342206	0.0183989444305444	0.0182951152141672	0.0195419250662007	0.0202021486403776	0.0210895151953751	0.0237687438798876	0.0249828950026868	0.0260171509516924	0.0274155125998584	0.0286237042626846	0.0307906897282525	0.0323159084787266	0.0352704643802539	0.0358655870763811	0.0375497576810466	0.0373426421425935	0.0389085951692638	0.0398336757208157	0.0409908786861875	0.0395469290881782	0.0384753659092334	0.0370567159477118	0.0350944114017494	0.0330642682756189	0.0297220518051275	0.0272592014149548	0.0251250460447892	0.0220771782743242	0.0198871213250185	0.0170779027309538	0.0150965782029635	0.0125684258490935	0.0110319880758824	0.00948129238809343	0.00854159777314119	0.00733797037118963	0.00667514032706411
0.00927390260835054	0.00981302897862046	0.00871971451202921	0.0101653909572848	0.0101006256761251	0.0117628395430974	0.0112936777464778	0.0116272791593022	0.0116624850580783	0.01341332557691	0.0147639034513651	0.0148056391608736	0.0153295754825215	0.0159208003314979	0.015476318449785	0.0166382369752004	0.0168855719523994	0.0180753661951019	0.0199151702096542	0.0215975457993159	0.0232326624746702	0.0237790885680037	0.0240898582619365	0.0258100439342091	0.0267617330725076	0.0283604914398934	0.0288679421329625	0.0304560861431698	0.0310523476241749	0.031678955003085	0.0315975940596866	0.031950909809654	0.0297957352624731	0.0283584905360937	0.0276992616754401	0.0256241803869078	0.0235798802815882	0.0210109866546282	0.0195029800319937	0.0177110613500267	0.0156357395807945	0.0147550569991136	0.012958467163132	0.0117509290286609	0.0104931998888131	0.00833906520013039	0.00806997263115304	0.00652559017367721	0.00545562263290066	0.00567191546353104
0.00779271942097735	0.00847331480939416	0.00842947326577099	0.00903806297346362	0.00797793297300856	0.00809782084579812	0.00900732959081266	0.00932121525787862	0.00948531257697157	0.0107281343611807	0.0117690531542692	0.0118557372559614	0.0123885457082302	0.0129032006848839	0.013034854423454	0.01356515775682	0.013637462433521	0.014165134380607	0.0157936453647239	0.016881445540051	0.0178777808647603	0.0191158335384415	0.0191689078875514	0.0202984603293931	0.0213728062399712	0.0226269743534372	0.0225120973188467	0.0232867963798043	0.0233234351639186	0.0234790494535808	0.0231592071668651	0.0225576757778538	0.0212919634592793	0.0209469098862927	0.0194360545118289	0.0187007212685732	0.0161906762985689	0.0144777203342376	0.0135460683831554	0.0131340472855491	0.0112948374065767	0.0100420384443667	0.00859956447509653	0.00757815170568886	0.00657384278545719	0.0057113686153991	0.00507371284097433	0.00366899999915051	0.00260438161832592	0.00290742888905952
0.00625722650553466	0.00664789102805507	0.00603232407789953	0.00697272475564047	0.0065418493153437	0.00719151529262273	0.00734941029256068	0.00782314203070147	0.00722990768767951	0.00789585176520526	0.00838954416347978	0.00921271858221611	0.00905208232398251	0.00928381399707598	0.00917389595901257	0.0090193972467091	0.00933463989551616	0.00977732394499418	0.0101918099351369	0.0109285084501828	0.0123626523287275	0.0142529803361438	0.0140970567514465	0.0148383085355471	0.0149486521602535	0.0160094155296963	0.0164964597242531	0.0172928211684308	0.0175747994063942	0.016694111975381	0.0152956889254307	0.014427323001316	0.0143444886229241	0.0141048798329298	0.0124573733443672	0.0111806381470029	0.0102139270471781	0.0101193030181852	0.00844209249858303	0.0073964171108625	0.00545805676681479	0.00564320921725851	0.00466579811180949	0.00415548326450799	0.00362338073647559	0.00326491060807195	0.00318091384471816	0.00246319367671826	0.00203179224550702	0.00221477030151359
0.00506419350922258	0.0045091420701003	0.00482217938111146	0.00377953371768465	0.00493347026516036	0.00528469454427353	0.00529534942801493	0.00638375937224567	0.00560484998239812	0.00565137309134506	0.00555027899077584	0.00527479283112074	0.00560234624901891	0.00549267709716482	0.0053966815384338	0.00516149249921042	0.00573356502557012	0.00605566070465602	0.00556712873493722	0.00553901616240341	0.00699340323242079	0.00775934125865222	0.00736859540590087	0.00769643798255886	0.00846947376870788	0.00868888832239409	0.00942047633391536	0.00978194635167279	0.0104298759908694	0.00897890238897822	0.00876608662200389	0.00791680529149751	0.00779660382854996	0.0074158500019932	0.00656761379497433	0.00554805836603703	0.00525046079807924	0.00409383453378302	0.0030925125482602	0.0028222377813345	0.00110376297660348	-0.000331282669927957	-0.000376920498618122	0.000496079355112565	0.000321426655959451	-1.52950943972877e-05	-0.000959536281707137	-0.000685542838914548	-0.000342011032600325	2.29246182440672e-05
0.000577985386558088	5.76829467372634e-05	0.000805644751996778	0.000343999766885039	0.0012902249315155	0.00101173467975192	0.00103566876734477	0.0013486332460026	0.00095834660193177	0.00149048954106701	0.00183408815270723	0.00245959210068137	0.00147664319625234	0.00167758493424293	0.00266403143116824	0.00345879273422601	0.00384921663749412	0.00334258857592636	0.00254978314715369	0.00252285766808467	0.00254334563538022	0.00344694306736428	0.00263346470390539	0.00290300445060069	0.00282643797281068	0.00304551787638129	0.00312056494288888	0.00318577400723377	0.00316457672116924	0.00279725194283326	0.00343206690909705	0.00235251480150275	0.00121275904112876	0.000998263049774789	-0.000201639949479324	0.000375701607388421	-0.000198730627179996	-0.000575493868877948	-0.00134391544602926	-0.00138957200237908	-0.00180934524266417	-0.00111732032430274	-0.0011604505401478	-0.000660786212188589	-0.00119554758295892	-0.00180897413018781	-0.00267907438337591	-0.00226081531247591	-0.00237755222766326	-0.00256716195347338
-0.00131772066897565	-0.00192809901826381	-0.00173387988660418	-0.00123777365233521	-0.000229566515479798	-0.00111801225475149	-0.0015052404480075	-0.000462627344383544	-0.000615889915689396	-0.000576966357096975	-0.000671710995912785	-0.000184122036597651	0.00016432837823291	-0.000113419833314406	0.00173088558552861	0.00275890884932194	0.00271453653472812	0.00198965764377548	0.000670098616001774	0.000755747893264705	0.00119212231479067	0.00101995824681036	-8.51663299459802e-05	0.000578578275166811	0.000565565253476695	0.000284295803164913	-0.000162936042549848	-0.000681844622611732	-0.000698386572721879	-0.00117245596294589	-0.000280088060585509	-0.000316645237364219	-0.00146050085421907	-0.00122207428526518	-0.00181704311900489	-0.00177670637260034	-0.0023356584299205	-0.00145319073972909	-0.00190970725569447	-0.00246709353287819	-0.00294333639385701	-0.00229563139420807	-0.0025645458079521	-0.00127692397494468	-0.00116740582206284	-0.00172661886583113	-0.00304621897437737	-0.00315108329228863	-0.00390906458020064	-0.00457318470837301
-0.00400233072686214	-0.00313787082448699	-0.00213200487600917	-0.0018036926992442	-0.00284338805196739	-0.00504668187738088	-0.00443183415248755	-0.00304712494511879	-0.00266625434202087	-0.00225023236049756	-0.00169937965805177	-0.000779270642014823	-0.00104280938612344	-0.000353137479273691	0.000611855848483942	0.00299651366427272	0.00297935940513244	0.00246913302350806	-9.24619195309952e-05	5.31868998042134e-05	-0.00015786183974157	-0.000247618016563283	-0.00129102657233543	-0.00199452736640342	-0.00208274612013687	-0.00268712000302952	-0.00257697808745641	-0.00240281530942199	-0.00308353645719082	-0.00279732442880571	-0.00283379350938024	-0.00287442066151578	-0.00308936512374299	-0.00232503467427432	-0.0029150190409461	-0.00273887094625168	-0.00245864465660241	-0.000818514325817863	-0.000682070578406722	-0.000611953620260742	0.000457569190556106	0.00151096360694317	0.000815249154893016	0.000777434246041768	-0.000418735113691384	0.00138170659315204	0.00118286286106823	-0.000733981826700792	-0.00310791790723808	-0.00379880658084812
[truncated: 188 more columns]
