# Supplementary material for: Performance Comparison of Centered and Tilted Blunt and Lighthouse Tip Cannulae for Drainage in Extracorporeal Life Support
Source: Cardiovasc Eng Technol. 2025 Feb 10;16(2):238–50. doi: 10.1007/s13239-024-00770-x (PMC11933157; doi:10.1007/s13239-024-00770-x)
Supplement: Supplementary file 2 — Supplementary file2 (ZIP 41,511 KB) [file 13239_2024_770_MOESM2_ESM.zip › avg_velocity/rc_1.32_mm/Lighthouse_90_Qc_1.3_Lmin_Qo_2.6_Lmin_rc_1.32_mm/y_adim.csv]

-0.491600138135576	-0.491600138135576	-0.491600138135576	-0.491600138135576	-0.491600138135576	-0.491600138135576	-0.491600138135576	-0.491600138135576	-0.491600138135576	-0.491600138135576	-0.491600138135576	-0.491600138135576	-0.491600138135576	-0.491600138135576	-0.491600138135576	-0.491600138135576	-0.491600138135576	-0.491600138135576	-0.491600138135576	-0.491600138135576	-0.491600138135576	-0.491600138135576	-0.491600138135576	-0.491600138135576	-0.491600138135576	-0.491600138135576	-0.491600138135576	-0.491600138135576	-0.491600138135576	-0.491600138135576	-0.491600138135576	-0.491600138135576	-0.491600138135576	-0.491600138135576	-0.491600138135576	-0.491600138135576	-0.491600138135576	-0.491600138135576	-0.491600138135576	-0.491600138135576	-0.491600138135576	-0.491600138135576	-0.491600138135576	-0.491600138135576	-0.491600138135576	-0.491600138135576	-0.491600138135576	-0.491600138135576	-0.491600138135576	-0.491600138135576
-0.478599142746867	-0.478599142746867	-0.478599142746867	-0.478599142746867	-0.478599142746867	-0.478599142746867	-0.478599142746867	-0.478599142746867	-0.478599142746867	-0.478599142746867	-0.478599142746867	-0.478599142746867	-0.478599142746867	-0.478599142746867	-0.478599142746867	-0.478599142746867	-0.478599142746867	-0.478599142746867	-0.478599142746867	-0.478599142746867	-0.478599142746867	-0.478599142746867	-0.478599142746867	-0.478599142746867	-0.478599142746867	-0.478599142746867	-0.478599142746867	-0.478599142746867	-0.478599142746867	-0.478599142746867	-0.478599142746867	-0.478599142746867	-0.478599142746867	-0.478599142746867	-0.478599142746867	-0.478599142746867	-0.478599142746867	-0.478599142746867	-0.478599142746867	-0.478599142746867	-0.478599142746867	-0.478599142746867	-0.478599142746867	-0.478599142746867	-0.478599142746867	-0.478599142746867	-0.478599142746867	-0.478599142746867	-0.478599142746867	-0.478599142746867
-0.465598147358157	-0.465598147358157	-0.465598147358157	-0.465598147358157	-0.465598147358157	-0.465598147358157	-0.465598147358157	-0.465598147358157	-0.465598147358157	-0.465598147358157	-0.465598147358157	-0.465598147358157	-0.465598147358157	-0.465598147358157	-0.465598147358157	-0.465598147358157	-0.465598147358157	-0.465598147358157	-0.465598147358157	-0.465598147358157	-0.465598147358157	-0.465598147358157	-0.465598147358157	-0.465598147358157	-0.465598147358157	-0.465598147358157	-0.465598147358157	-0.465598147358157	-0.465598147358157	-0.465598147358157	-0.465598147358157	-0.465598147358157	-0.465598147358157	-0.465598147358157	-0.465598147358157	-0.465598147358157	-0.465598147358157	-0.465598147358157	-0.465598147358157	-0.465598147358157	-0.465598147358157	-0.465598147358157	-0.465598147358157	-0.465598147358157	-0.465598147358157	-0.465598147358157	-0.465598147358157	-0.465598147358157	-0.465598147358157	-0.465598147358157
-0.452597151969448	-0.452597151969448	-0.452597151969448	-0.452597151969448	-0.452597151969448	-0.452597151969448	-0.452597151969448	-0.452597151969448	-0.452597151969448	-0.452597151969448	-0.452597151969448	-0.452597151969448	-0.452597151969448	-0.452597151969448	-0.452597151969448	-0.452597151969448	-0.452597151969448	-0.452597151969448	-0.452597151969448	-0.452597151969448	-0.452597151969448	-0.452597151969448	-0.452597151969448	-0.452597151969448	-0.452597151969448	-0.452597151969448	-0.452597151969448	-0.452597151969448	-0.452597151969448	-0.452597151969448	-0.452597151969448	-0.452597151969448	-0.452597151969448	-0.452597151969448	-0.452597151969448	-0.452597151969448	-0.452597151969448	-0.452597151969448	-0.452597151969448	-0.452597151969448	-0.452597151969448	-0.452597151969448	-0.452597151969448	-0.452597151969448	-0.452597151969448	-0.452597151969448	-0.452597151969448	-0.452597151969448	-0.452597151969448	-0.452597151969448
-0.439596156580738	-0.439596156580738	-0.439596156580738	-0.439596156580738	-0.439596156580738	-0.439596156580738	-0.439596156580738	-0.439596156580738	-0.439596156580738	-0.439596156580738	-0.439596156580738	-0.439596156580738	-0.439596156580738	-0.439596156580738	-0.439596156580738	-0.439596156580738	-0.439596156580738	-0.439596156580738	-0.439596156580738	-0.439596156580738	-0.439596156580738	-0.439596156580738	-0.439596156580738	-0.439596156580738	-0.439596156580738	-0.439596156580738	-0.439596156580738	-0.439596156580738	-0.439596156580738	-0.439596156580738	-0.439596156580738	-0.439596156580738	-0.439596156580738	-0.439596156580738	-0.439596156580738	-0.439596156580738	-0.439596156580738	-0.439596156580738	-0.439596156580738	-0.439596156580738	-0.439596156580738	-0.439596156580738	-0.439596156580738	-0.439596156580738	-0.439596156580738	-0.439596156580738	-0.439596156580738	-0.439596156580738	-0.439596156580738	-0.439596156580738
-0.426595161192029	-0.426595161192029	-0.426595161192029	-0.426595161192029	-0.426595161192029	-0.426595161192029	-0.426595161192029	-0.426595161192029	-0.426595161192029	-0.426595161192029	-0.426595161192029	-0.426595161192029	-0.426595161192029	-0.426595161192029	-0.426595161192029	-0.426595161192029	-0.426595161192029	-0.426595161192029	-0.426595161192029	-0.426595161192029	-0.426595161192029	-0.426595161192029	-0.426595161192029	-0.426595161192029	-0.426595161192029	-0.426595161192029	-0.426595161192029	-0.426595161192029	-0.426595161192029	-0.426595161192029	-0.426595161192029	-0.426595161192029	-0.426595161192029	-0.426595161192029	-0.426595161192029	-0.426595161192029	-0.426595161192029	-0.426595161192029	-0.426595161192029	-0.426595161192029	-0.426595161192029	-0.426595161192029	-0.426595161192029	-0.426595161192029	-0.426595161192029	-0.426595161192029	-0.426595161192029	-0.426595161192029	-0.426595161192029	-0.426595161192029
-0.413594165803319	-0.413594165803319	-0.413594165803319	-0.413594165803319	-0.413594165803319	-0.413594165803319	-0.413594165803319	-0.413594165803319	-0.413594165803319	-0.413594165803319	-0.413594165803319	-0.413594165803319	-0.413594165803319	-0.413594165803319	-0.413594165803319	-0.413594165803319	-0.413594165803319	-0.413594165803319	-0.413594165803319	-0.413594165803319	-0.413594165803319	-0.413594165803319	-0.413594165803319	-0.413594165803319	-0.413594165803319	-0.413594165803319	-0.413594165803319	-0.413594165803319	-0.413594165803319	-0.413594165803319	-0.413594165803319	-0.413594165803319	-0.413594165803319	-0.413594165803319	-0.413594165803319	-0.413594165803319	-0.413594165803319	-0.413594165803319	-0.413594165803319	-0.413594165803319	-0.413594165803319	-0.413594165803319	-0.413594165803319	-0.413594165803319	-0.413594165803319	-0.413594165803319	-0.413594165803319	-0.413594165803319	-0.413594165803319	-0.413594165803319
-0.40059317041461	-0.40059317041461	-0.40059317041461	-0.40059317041461	-0.40059317041461	-0.40059317041461	-0.40059317041461	-0.40059317041461	-0.40059317041461	-0.40059317041461	-0.40059317041461	-0.40059317041461	-0.40059317041461	-0.40059317041461	-0.40059317041461	-0.40059317041461	-0.40059317041461	-0.40059317041461	-0.40059317041461	-0.40059317041461	-0.40059317041461	-0.40059317041461	-0.40059317041461	-0.40059317041461	-0.40059317041461	-0.40059317041461	-0.40059317041461	-0.40059317041461	-0.40059317041461	-0.40059317041461	-0.40059317041461	-0.40059317041461	-0.40059317041461	-0.40059317041461	-0.40059317041461	-0.40059317041461	-0.40059317041461	-0.40059317041461	-0.40059317041461	-0.40059317041461	-0.40059317041461	-0.40059317041461	-0.40059317041461	-0.40059317041461	-0.40059317041461	-0.40059317041461	-0.40059317041461	-0.40059317041461	-0.40059317041461	-0.40059317041461
-0.3875921750259	-0.3875921750259	-0.3875921750259	-0.3875921750259	-0.3875921750259	-0.3875921750259	-0.3875921750259	-0.3875921750259	-0.3875921750259	-0.3875921750259	-0.3875921750259	-0.3875921750259	-0.3875921750259	-0.3875921750259	-0.3875921750259	-0.3875921750259	-0.3875921750259	-0.3875921750259	-0.3875921750259	-0.3875921750259	-0.3875921750259	-0.3875921750259	-0.3875921750259	-0.3875921750259	-0.3875921750259	-0.3875921750259	-0.3875921750259	-0.3875921750259	-0.3875921750259	-0.3875921750259	-0.3875921750259	-0.3875921750259	-0.3875921750259	-0.3875921750259	-0.3875921750259	-0.3875921750259	-0.3875921750259	-0.3875921750259	-0.3875921750259	-0.3875921750259	-0.3875921750259	-0.3875921750259	-0.3875921750259	-0.3875921750259	-0.3875921750259	-0.3875921750259	-0.3875921750259	-0.3875921750259	-0.3875921750259	-0.3875921750259
-0.374591179637191	-0.374591179637191	-0.374591179637191	-0.374591179637191	-0.374591179637191	-0.374591179637191	-0.374591179637191	-0.374591179637191	-0.374591179637191	-0.374591179637191	-0.374591179637191	-0.374591179637191	-0.374591179637191	-0.374591179637191	-0.374591179637191	-0.374591179637191	-0.374591179637191	-0.374591179637191	-0.374591179637191	-0.374591179637191	-0.374591179637191	-0.374591179637191	-0.374591179637191	-0.374591179637191	-0.374591179637191	-0.374591179637191	-0.374591179637191	-0.374591179637191	-0.374591179637191	-0.374591179637191	-0.374591179637191	-0.374591179637191	-0.374591179637191	-0.374591179637191	-0.374591179637191	-0.374591179637191	-0.374591179637191	-0.374591179637191	-0.374591179637191	-0.374591179637191	-0.374591179637191	-0.374591179637191	-0.374591179637191	-0.374591179637191	-0.374591179637191	-0.374591179637191	-0.374591179637191	-0.374591179637191	-0.374591179637191	-0.374591179637191
-0.361590184248482	-0.361590184248482	-0.361590184248482	-0.361590184248482	-0.361590184248482	-0.361590184248482	-0.361590184248482	-0.361590184248482	-0.361590184248482	-0.361590184248482	-0.361590184248482	-0.361590184248482	-0.361590184248482	-0.361590184248482	-0.361590184248482	-0.361590184248482	-0.361590184248482	-0.361590184248482	-0.361590184248482	-0.361590184248482	-0.361590184248482	-0.361590184248482	-0.361590184248482	-0.361590184248482	-0.361590184248482	-0.361590184248482	-0.361590184248482	-0.361590184248482	-0.361590184248482	-0.361590184248482	-0.361590184248482	-0.361590184248482	-0.361590184248482	-0.361590184248482	-0.361590184248482	-0.361590184248482	-0.361590184248482	-0.361590184248482	-0.361590184248482	-0.361590184248482	-0.361590184248482	-0.361590184248482	-0.361590184248482	-0.361590184248482	-0.361590184248482	-0.361590184248482	-0.361590184248482	-0.361590184248482	-0.361590184248482	-0.361590184248482
-0.348589188859772	-0.348589188859772	-0.348589188859772	-0.348589188859772	-0.348589188859772	-0.348589188859772	-0.348589188859772	-0.348589188859772	-0.348589188859772	-0.348589188859772	-0.348589188859772	-0.348589188859772	-0.348589188859772	-0.348589188859772	-0.348589188859772	-0.348589188859772	-0.348589188859772	-0.348589188859772	-0.348589188859772	-0.348589188859772	-0.348589188859772	-0.348589188859772	-0.348589188859772	-0.348589188859772	-0.348589188859772	-0.348589188859772	-0.348589188859772	-0.348589188859772	-0.348589188859772	-0.348589188859772	-0.348589188859772	-0.348589188859772	-0.348589188859772	-0.348589188859772	-0.348589188859772	-0.348589188859772	-0.348589188859772	-0.348589188859772	-0.348589188859772	-0.348589188859772	-0.348589188859772	-0.348589188859772	-0.348589188859772	-0.348589188859772	-0.348589188859772	-0.348589188859772	-0.348589188859772	-0.348589188859772	-0.348589188859772	-0.348589188859772
-0.335588193471063	-0.335588193471063	-0.335588193471063	-0.335588193471063	-0.335588193471063	-0.335588193471063	-0.335588193471063	-0.335588193471063	-0.335588193471063	-0.335588193471063	-0.335588193471063	-0.335588193471063	-0.335588193471063	-0.335588193471063	-0.335588193471063	-0.335588193471063	-0.335588193471063	-0.335588193471063	-0.335588193471063	-0.335588193471063	-0.335588193471063	-0.335588193471063	-0.335588193471063	-0.335588193471063	-0.335588193471063	-0.335588193471063	-0.335588193471063	-0.335588193471063	-0.335588193471063	-0.335588193471063	-0.335588193471063	-0.335588193471063	-0.335588193471063	-0.335588193471063	-0.335588193471063	-0.335588193471063	-0.335588193471063	-0.335588193471063	-0.335588193471063	-0.335588193471063	-0.335588193471063	-0.335588193471063	-0.335588193471063	-0.335588193471063	-0.335588193471063	-0.335588193471063	-0.335588193471063	-0.335588193471063	-0.335588193471063	-0.335588193471063
-0.322587198082353	-0.322587198082353	-0.322587198082353	-0.322587198082353	-0.322587198082353	-0.322587198082353	-0.322587198082353	-0.322587198082353	-0.322587198082353	-0.322587198082353	-0.322587198082353	-0.322587198082353	-0.322587198082353	-0.322587198082353	-0.322587198082353	-0.322587198082353	-0.322587198082353	-0.322587198082353	-0.322587198082353	-0.322587198082353	-0.322587198082353	-0.322587198082353	-0.322587198082353	-0.322587198082353	-0.322587198082353	-0.322587198082353	-0.322587198082353	-0.322587198082353	-0.322587198082353	-0.322587198082353	-0.322587198082353	-0.322587198082353	-0.322587198082353	-0.322587198082353	-0.322587198082353	-0.322587198082353	-0.322587198082353	-0.322587198082353	-0.322587198082353	-0.322587198082353	-0.322587198082353	-0.322587198082353	-0.322587198082353	-0.322587198082353	-0.322587198082353	-0.322587198082353	-0.322587198082353	-0.322587198082353	-0.322587198082353	-0.322587198082353
-0.309586202693644	-0.309586202693644	-0.309586202693644	-0.309586202693644	-0.309586202693644	-0.309586202693644	-0.309586202693644	-0.309586202693644	-0.309586202693644	-0.309586202693644	-0.309586202693644	-0.309586202693644	-0.309586202693644	-0.309586202693644	-0.309586202693644	-0.309586202693644	-0.309586202693644	-0.309586202693644	-0.309586202693644	-0.309586202693644	-0.309586202693644	-0.309586202693644	-0.309586202693644	-0.309586202693644	-0.309586202693644	-0.309586202693644	-0.309586202693644	-0.309586202693644	-0.309586202693644	-0.309586202693644	-0.309586202693644	-0.309586202693644	-0.309586202693644	-0.309586202693644	-0.309586202693644	-0.309586202693644	-0.309586202693644	-0.309586202693644	-0.309586202693644	-0.309586202693644	-0.309586202693644	-0.309586202693644	-0.309586202693644	-0.309586202693644	-0.309586202693644	-0.309586202693644	-0.309586202693644	-0.309586202693644	-0.309586202693644	-0.309586202693644
-0.296585207304934	-0.296585207304934	-0.296585207304934	-0.296585207304934	-0.296585207304934	-0.296585207304934	-0.296585207304934	-0.296585207304934	-0.296585207304934	-0.296585207304934	-0.296585207304934	-0.296585207304934	-0.296585207304934	-0.296585207304934	-0.296585207304934	-0.296585207304934	-0.296585207304934	-0.296585207304934	-0.296585207304934	-0.296585207304934	-0.296585207304934	-0.296585207304934	-0.296585207304934	-0.296585207304934	-0.296585207304934	-0.296585207304934	-0.296585207304934	-0.296585207304934	-0.296585207304934	-0.296585207304934	-0.296585207304934	-0.296585207304934	-0.296585207304934	-0.296585207304934	-0.296585207304934	-0.296585207304934	-0.296585207304934	-0.296585207304934	-0.296585207304934	-0.296585207304934	-0.296585207304934	-0.296585207304934	-0.296585207304934	-0.296585207304934	-0.296585207304934	-0.296585207304934	-0.296585207304934	-0.296585207304934	-0.296585207304934	-0.296585207304934
-0.283584211916225	-0.283584211916225	-0.283584211916225	-0.283584211916225	-0.283584211916225	-0.283584211916225	-0.283584211916225	-0.283584211916225	-0.283584211916225	-0.283584211916225	-0.283584211916225	-0.283584211916225	-0.283584211916225	-0.283584211916225	-0.283584211916225	-0.283584211916225	-0.283584211916225	-0.283584211916225	-0.283584211916225	-0.283584211916225	-0.283584211916225	-0.283584211916225	-0.283584211916225	-0.283584211916225	-0.283584211916225	-0.283584211916225	-0.283584211916225	-0.283584211916225	-0.283584211916225	-0.283584211916225	-0.283584211916225	-0.283584211916225	-0.283584211916225	-0.283584211916225	-0.283584211916225	-0.283584211916225	-0.283584211916225	-0.283584211916225	-0.283584211916225	-0.283584211916225	-0.283584211916225	-0.283584211916225	-0.283584211916225	-0.283584211916225	-0.283584211916225	-0.283584211916225	-0.283584211916225	-0.283584211916225	-0.283584211916225	-0.283584211916225
-0.270583216527515	-0.270583216527515	-0.270583216527515	-0.270583216527515	-0.270583216527515	-0.270583216527515	-0.270583216527515	-0.270583216527515	-0.270583216527515	-0.270583216527515	-0.270583216527515	-0.270583216527515	-0.270583216527515	-0.270583216527515	-0.270583216527515	-0.270583216527515	-0.270583216527515	-0.270583216527515	-0.270583216527515	-0.270583216527515	-0.270583216527515	-0.270583216527515	-0.270583216527515	-0.270583216527515	-0.270583216527515	-0.270583216527515	-0.270583216527515	-0.270583216527515	-0.270583216527515	-0.270583216527515	-0.270583216527515	-0.270583216527515	-0.270583216527515	-0.270583216527515	-0.270583216527515	-0.270583216527515	-0.270583216527515	-0.270583216527515	-0.270583216527515	-0.270583216527515	-0.270583216527515	-0.270583216527515	-0.270583216527515	-0.270583216527515	-0.270583216527515	-0.270583216527515	-0.270583216527515	-0.270583216527515	-0.270583216527515	-0.270583216527515
-0.257582221138806	-0.257582221138806	-0.257582221138806	-0.257582221138806	-0.257582221138806	-0.257582221138806	-0.257582221138806	-0.257582221138806	-0.257582221138806	-0.257582221138806	-0.257582221138806	-0.257582221138806	-0.257582221138806	-0.257582221138806	-0.257582221138806	-0.257582221138806	-0.257582221138806	-0.257582221138806	-0.257582221138806	-0.257582221138806	-0.257582221138806	-0.257582221138806	-0.257582221138806	-0.257582221138806	-0.257582221138806	-0.257582221138806	-0.257582221138806	-0.257582221138806	-0.257582221138806	-0.257582221138806	-0.257582221138806	-0.257582221138806	-0.257582221138806	-0.257582221138806	-0.257582221138806	-0.257582221138806	-0.257582221138806	-0.257582221138806	-0.257582221138806	-0.257582221138806	-0.257582221138806	-0.257582221138806	-0.257582221138806	-0.257582221138806	-0.257582221138806	-0.257582221138806	-0.257582221138806	-0.257582221138806	-0.257582221138806	-0.257582221138806
-0.244581225750096	-0.244581225750096	-0.244581225750096	-0.244581225750096	-0.244581225750096	-0.244581225750096	-0.244581225750096	-0.244581225750096	-0.244581225750096	-0.244581225750096	-0.244581225750096	-0.244581225750096	-0.244581225750096	-0.244581225750096	-0.244581225750096	-0.244581225750096	-0.244581225750096	-0.244581225750096	-0.244581225750096	-0.244581225750096	-0.244581225750096	-0.244581225750096	-0.244581225750096	-0.244581225750096	-0.244581225750096	-0.244581225750096	-0.244581225750096	-0.244581225750096	-0.244581225750096	-0.244581225750096	-0.244581225750096	-0.244581225750096	-0.244581225750096	-0.244581225750096	-0.244581225750096	-0.244581225750096	-0.244581225750096	-0.244581225750096	-0.244581225750096	-0.244581225750096	-0.244581225750096	-0.244581225750096	-0.244581225750096	-0.244581225750096	-0.244581225750096	-0.244581225750096	-0.244581225750096	-0.244581225750096	-0.244581225750096	-0.244581225750096
-0.231580230361387	-0.231580230361387	-0.231580230361387	-0.231580230361387	-0.231580230361387	-0.231580230361387	-0.231580230361387	-0.231580230361387	-0.231580230361387	-0.231580230361387	-0.231580230361387	-0.231580230361387	-0.231580230361387	-0.231580230361387	-0.231580230361387	-0.231580230361387	-0.231580230361387	-0.231580230361387	-0.231580230361387	-0.231580230361387	-0.231580230361387	-0.231580230361387	-0.231580230361387	-0.231580230361387	-0.231580230361387	-0.231580230361387	-0.231580230361387	-0.231580230361387	-0.231580230361387	-0.231580230361387	-0.231580230361387	-0.231580230361387	-0.231580230361387	-0.231580230361387	-0.231580230361387	-0.231580230361387	-0.231580230361387	-0.231580230361387	-0.231580230361387	-0.231580230361387	-0.231580230361387	-0.231580230361387	-0.231580230361387	-0.231580230361387	-0.231580230361387	-0.231580230361387	-0.231580230361387	-0.231580230361387	-0.231580230361387	-0.231580230361387
-0.218579234972678	-0.218579234972678	-0.218579234972678	-0.218579234972678	-0.218579234972678	-0.218579234972678	-0.218579234972678	-0.218579234972678	-0.218579234972678	-0.218579234972678	-0.218579234972678	-0.218579234972678	-0.218579234972678	-0.218579234972678	-0.218579234972678	-0.218579234972678	-0.218579234972678	-0.218579234972678	-0.218579234972678	-0.218579234972678	-0.218579234972678	-0.218579234972678	-0.218579234972678	-0.218579234972678	-0.218579234972678	-0.218579234972678	-0.218579234972678	-0.218579234972678	-0.218579234972678	-0.218579234972678	-0.218579234972678	-0.218579234972678	-0.218579234972678	-0.218579234972678	-0.218579234972678	-0.218579234972678	-0.218579234972678	-0.218579234972678	-0.218579234972678	-0.218579234972678	-0.218579234972678	-0.218579234972678	-0.218579234972678	-0.218579234972678	-0.218579234972678	-0.218579234972678	-0.218579234972678	-0.218579234972678	-0.218579234972678	-0.218579234972678
-0.205578239583968	-0.205578239583968	-0.205578239583968	-0.205578239583968	-0.205578239583968	-0.205578239583968	-0.205578239583968	-0.205578239583968	-0.205578239583968	-0.205578239583968	-0.205578239583968	-0.205578239583968	-0.205578239583968	-0.205578239583968	-0.205578239583968	-0.205578239583968	-0.205578239583968	-0.205578239583968	-0.205578239583968	-0.205578239583968	-0.205578239583968	-0.205578239583968	-0.205578239583968	-0.205578239583968	-0.205578239583968	-0.205578239583968	-0.205578239583968	-0.205578239583968	-0.205578239583968	-0.205578239583968	-0.205578239583968	-0.205578239583968	-0.205578239583968	-0.205578239583968	-0.205578239583968	-0.205578239583968	-0.205578239583968	-0.205578239583968	-0.205578239583968	-0.205578239583968	-0.205578239583968	-0.205578239583968	-0.205578239583968	-0.205578239583968	-0.205578239583968	-0.205578239583968	-0.205578239583968	-0.205578239583968	-0.205578239583968	-0.205578239583968
-0.192577244195259	-0.192577244195259	-0.192577244195259	-0.192577244195259	-0.192577244195259	-0.192577244195259	-0.192577244195259	-0.192577244195259	-0.192577244195259	-0.192577244195259	-0.192577244195259	-0.192577244195259	-0.192577244195259	-0.192577244195259	-0.192577244195259	-0.192577244195259	-0.192577244195259	-0.192577244195259	-0.192577244195259	-0.192577244195259	-0.192577244195259	-0.192577244195259	-0.192577244195259	-0.192577244195259	-0.192577244195259	-0.192577244195259	-0.192577244195259	-0.192577244195259	-0.192577244195259	-0.192577244195259	-0.192577244195259	-0.192577244195259	-0.192577244195259	-0.192577244195259	-0.192577244195259	-0.192577244195259	-0.192577244195259	-0.192577244195259	-0.192577244195259	-0.192577244195259	-0.192577244195259	-0.192577244195259	-0.192577244195259	-0.192577244195259	-0.192577244195259	-0.192577244195259	-0.192577244195259	-0.192577244195259	-0.192577244195259	-0.192577244195259
-0.179576248806549	-0.179576248806549	-0.179576248806549	-0.179576248806549	-0.179576248806549	-0.179576248806549	-0.179576248806549	-0.179576248806549	-0.179576248806549	-0.179576248806549	-0.179576248806549	-0.179576248806549	-0.179576248806549	-0.179576248806549	-0.179576248806549	-0.179576248806549	-0.179576248806549	-0.179576248806549	-0.179576248806549	-0.179576248806549	-0.179576248806549	-0.179576248806549	-0.179576248806549	-0.179576248806549	-0.179576248806549	-0.179576248806549	-0.179576248806549	-0.179576248806549	-0.179576248806549	-0.179576248806549	-0.179576248806549	-0.179576248806549	-0.179576248806549	-0.179576248806549	-0.179576248806549	-0.179576248806549	-0.179576248806549	-0.179576248806549	-0.179576248806549	-0.179576248806549	-0.179576248806549	-0.179576248806549	-0.179576248806549	-0.179576248806549	-0.179576248806549	-0.179576248806549	-0.179576248806549	-0.179576248806549	-0.179576248806549	-0.179576248806549
-0.16657525341784	-0.16657525341784	-0.16657525341784	-0.16657525341784	-0.16657525341784	-0.16657525341784	-0.16657525341784	-0.16657525341784	-0.16657525341784	-0.16657525341784	-0.16657525341784	-0.16657525341784	-0.16657525341784	-0.16657525341784	-0.16657525341784	-0.16657525341784	-0.16657525341784	-0.16657525341784	-0.16657525341784	-0.16657525341784	-0.16657525341784	-0.16657525341784	-0.16657525341784	-0.16657525341784	-0.16657525341784	-0.16657525341784	-0.16657525341784	-0.16657525341784	-0.16657525341784	-0.16657525341784	-0.16657525341784	-0.16657525341784	-0.16657525341784	-0.16657525341784	-0.16657525341784	-0.16657525341784	-0.16657525341784	-0.16657525341784	-0.16657525341784	-0.16657525341784	-0.16657525341784	-0.16657525341784	-0.16657525341784	-0.16657525341784	-0.16657525341784	-0.16657525341784	-0.16657525341784	-0.16657525341784	-0.16657525341784	-0.16657525341784
-0.15357425802913	-0.15357425802913	-0.15357425802913	-0.15357425802913	-0.15357425802913	-0.15357425802913	-0.15357425802913	-0.15357425802913	-0.15357425802913	-0.15357425802913	-0.15357425802913	-0.15357425802913	-0.15357425802913	-0.15357425802913	-0.15357425802913	-0.15357425802913	-0.15357425802913	-0.15357425802913	-0.15357425802913	-0.15357425802913	-0.15357425802913	-0.15357425802913	-0.15357425802913	-0.15357425802913	-0.15357425802913	-0.15357425802913	-0.15357425802913	-0.15357425802913	-0.15357425802913	-0.15357425802913	-0.15357425802913	-0.15357425802913	-0.15357425802913	-0.15357425802913	-0.15357425802913	-0.15357425802913	-0.15357425802913	-0.15357425802913	-0.15357425802913	-0.15357425802913	-0.15357425802913	-0.15357425802913	-0.15357425802913	-0.15357425802913	-0.15357425802913	-0.15357425802913	-0.15357425802913	-0.15357425802913	-0.15357425802913	-0.15357425802913
-0.140573262640421	-0.140573262640421	-0.140573262640421	-0.140573262640421	-0.140573262640421	-0.140573262640421	-0.140573262640421	-0.140573262640421	-0.140573262640421	-0.140573262640421	-0.140573262640421	-0.140573262640421	-0.140573262640421	-0.140573262640421	-0.140573262640421	-0.140573262640421	-0.140573262640421	-0.140573262640421	-0.140573262640421	-0.140573262640421	-0.140573262640421	-0.140573262640421	-0.140573262640421	-0.140573262640421	-0.140573262640421	-0.140573262640421	-0.140573262640421	-0.140573262640421	-0.140573262640421	-0.140573262640421	-0.140573262640421	-0.140573262640421	-0.140573262640421	-0.140573262640421	-0.140573262640421	-0.140573262640421	-0.140573262640421	-0.140573262640421	-0.140573262640421	-0.140573262640421	-0.140573262640421	-0.140573262640421	-0.140573262640421	-0.140573262640421	-0.140573262640421	-0.140573262640421	-0.140573262640421	-0.140573262640421	-0.140573262640421	-0.140573262640421
-0.127572267251711	-0.127572267251711	-0.127572267251711	-0.127572267251711	-0.127572267251711	-0.127572267251711	-0.127572267251711	-0.127572267251711	-0.127572267251711	-0.127572267251711	-0.127572267251711	-0.127572267251711	-0.127572267251711	-0.127572267251711	-0.127572267251711	-0.127572267251711	-0.127572267251711	-0.127572267251711	-0.127572267251711	-0.127572267251711	-0.127572267251711	-0.127572267251711	-0.127572267251711	-0.127572267251711	-0.127572267251711	-0.127572267251711	-0.127572267251711	-0.127572267251711	-0.127572267251711	-0.127572267251711	-0.127572267251711	-0.127572267251711	-0.127572267251711	-0.127572267251711	-0.127572267251711	-0.127572267251711	-0.127572267251711	-0.127572267251711	-0.127572267251711	-0.127572267251711	-0.127572267251711	-0.127572267251711	-0.127572267251711	-0.127572267251711	-0.127572267251711	-0.127572267251711	-0.127572267251711	-0.127572267251711	-0.127572267251711	-0.127572267251711
-0.114571271863002	-0.114571271863002	-0.114571271863002	-0.114571271863002	-0.114571271863002	-0.114571271863002	-0.114571271863002	-0.114571271863002	-0.114571271863002	-0.114571271863002	-0.114571271863002	-0.114571271863002	-0.114571271863002	-0.114571271863002	-0.114571271863002	-0.114571271863002	-0.114571271863002	-0.114571271863002	-0.114571271863002	-0.114571271863002	-0.114571271863002	-0.114571271863002	-0.114571271863002	-0.114571271863002	-0.114571271863002	-0.114571271863002	-0.114571271863002	-0.114571271863002	-0.114571271863002	-0.114571271863002	-0.114571271863002	-0.114571271863002	-0.114571271863002	-0.114571271863002	-0.114571271863002	-0.114571271863002	-0.114571271863002	-0.114571271863002	-0.114571271863002	-0.114571271863002	-0.114571271863002	-0.114571271863002	-0.114571271863002	-0.114571271863002	-0.114571271863002	-0.114571271863002	-0.114571271863002	-0.114571271863002	-0.114571271863002	-0.114571271863002
-0.101570276474293	-0.101570276474293	-0.101570276474293	-0.101570276474293	-0.101570276474293	-0.101570276474293	-0.101570276474293	-0.101570276474293	-0.101570276474293	-0.101570276474293	-0.101570276474293	-0.101570276474293	-0.101570276474293	-0.101570276474293	-0.101570276474293	-0.101570276474293	-0.101570276474293	-0.101570276474293	-0.101570276474293	-0.101570276474293	-0.101570276474293	-0.101570276474293	-0.101570276474293	-0.101570276474293	-0.101570276474293	-0.101570276474293	-0.101570276474293	-0.101570276474293	-0.101570276474293	-0.101570276474293	-0.101570276474293	-0.101570276474293	-0.101570276474293	-0.101570276474293	-0.101570276474293	-0.101570276474293	-0.101570276474293	-0.101570276474293	-0.101570276474293	-0.101570276474293	-0.101570276474293	-0.101570276474293	-0.101570276474293	-0.101570276474293	-0.101570276474293	-0.101570276474293	-0.101570276474293	-0.101570276474293	-0.101570276474293	-0.101570276474293
-0.0885692810855831	-0.0885692810855831	-0.0885692810855831	-0.0885692810855831	-0.0885692810855831	-0.0885692810855831	-0.0885692810855831	-0.0885692810855831	-0.0885692810855831	-0.0885692810855831	-0.0885692810855831	-0.0885692810855831	-0.0885692810855831	-0.0885692810855831	-0.0885692810855831	-0.0885692810855831	-0.0885692810855831	-0.0885692810855831	-0.0885692810855831	-0.0885692810855831	-0.0885692810855831	-0.0885692810855831	-0.0885692810855831	-0.0885692810855831	-0.0885692810855831	-0.0885692810855831	-0.0885692810855831	-0.0885692810855831	-0.0885692810855831	-0.0885692810855831	-0.0885692810855831	-0.0885692810855831	-0.0885692810855831	-0.0885692810855831	-0.0885692810855831	-0.0885692810855831	-0.0885692810855831	-0.0885692810855831	-0.0885692810855831	-0.0885692810855831	-0.0885692810855831	-0.0885692810855831	-0.0885692810855831	-0.0885692810855831	-0.0885692810855831	-0.0885692810855831	-0.0885692810855831	-0.0885692810855831	-0.0885692810855831	-0.0885692810855831
-0.0755682856968737	-0.0755682856968737	-0.0755682856968737	-0.0755682856968737	-0.0755682856968737	-0.0755682856968737	-0.0755682856968737	-0.0755682856968737	-0.0755682856968737	-0.0755682856968737	-0.0755682856968737	-0.0755682856968737	-0.0755682856968737	-0.0755682856968737	-0.0755682856968737	-0.0755682856968737	-0.0755682856968737	-0.0755682856968737	-0.0755682856968737	-0.0755682856968737	-0.0755682856968737	-0.0755682856968737	-0.0755682856968737	-0.0755682856968737	-0.0755682856968737	-0.0755682856968737	-0.0755682856968737	-0.0755682856968737	-0.0755682856968737	-0.0755682856968737	-0.0755682856968737	-0.0755682856968737	-0.0755682856968737	-0.0755682856968737	-0.0755682856968737	-0.0755682856968737	-0.0755682856968737	-0.0755682856968737	-0.0755682856968737	-0.0755682856968737	-0.0755682856968737	-0.0755682856968737	-0.0755682856968737	-0.0755682856968737	-0.0755682856968737	-0.0755682856968737	-0.0755682856968737	-0.0755682856968737	-0.0755682856968737	-0.0755682856968737
-0.0625672903081642	-0.0625672903081642	-0.0625672903081642	-0.0625672903081642	-0.0625672903081642	-0.0625672903081642	-0.0625672903081642	-0.0625672903081642	-0.0625672903081642	-0.0625672903081642	-0.0625672903081642	-0.0625672903081642	-0.0625672903081642	-0.0625672903081642	-0.0625672903081642	-0.0625672903081642	-0.0625672903081642	-0.0625672903081642	-0.0625672903081642	-0.0625672903081642	-0.0625672903081642	-0.0625672903081642	-0.0625672903081642	-0.0625672903081642	-0.0625672903081642	-0.0625672903081642	-0.0625672903081642	-0.0625672903081642	-0.0625672903081642	-0.0625672903081642	-0.0625672903081642	-0.0625672903081642	-0.0625672903081642	-0.0625672903081642	-0.0625672903081642	-0.0625672903081642	-0.0625672903081642	-0.0625672903081642	-0.0625672903081642	-0.0625672903081642	-0.0625672903081642	-0.0625672903081642	-0.0625672903081642	-0.0625672903081642	-0.0625672903081642	-0.0625672903081642	-0.0625672903081642	-0.0625672903081642	-0.0625672903081642	-0.0625672903081642
-0.0495662949194548	-0.0495662949194548	-0.0495662949194548	-0.0495662949194548	-0.0495662949194548	-0.0495662949194548	-0.0495662949194548	-0.0495662949194548	-0.0495662949194548	-0.0495662949194548	-0.0495662949194548	-0.0495662949194548	-0.0495662949194548	-0.0495662949194548	-0.0495662949194548	-0.0495662949194548	-0.0495662949194548	-0.0495662949194548	-0.0495662949194548	-0.0495662949194548	-0.0495662949194548	-0.0495662949194548	-0.0495662949194548	-0.0495662949194548	-0.0495662949194548	-0.0495662949194548	-0.0495662949194548	-0.0495662949194548	-0.0495662949194548	-0.0495662949194548	-0.0495662949194548	-0.0495662949194548	-0.0495662949194548	-0.0495662949194548	-0.0495662949194548	-0.0495662949194548	-0.0495662949194548	-0.0495662949194548	-0.0495662949194548	-0.0495662949194548	-0.0495662949194548	-0.0495662949194548	-0.0495662949194548	-0.0495662949194548	-0.0495662949194548	-0.0495662949194548	-0.0495662949194548	-0.0495662949194548	-0.0495662949194548	-0.0495662949194548
-0.0365652995307453	-0.0365652995307453	-0.0365652995307453	-0.0365652995307453	-0.0365652995307453	-0.0365652995307453	-0.0365652995307453	-0.0365652995307453	-0.0365652995307453	-0.0365652995307453	-0.0365652995307453	-0.0365652995307453	-0.0365652995307453	-0.0365652995307453	-0.0365652995307453	-0.0365652995307453	-0.0365652995307453	-0.0365652995307453	-0.0365652995307453	-0.0365652995307453	-0.0365652995307453	-0.0365652995307453	-0.0365652995307453	-0.0365652995307453	-0.0365652995307453	-0.0365652995307453	-0.0365652995307453	-0.0365652995307453	-0.0365652995307453	-0.0365652995307453	-0.0365652995307453	-0.0365652995307453	-0.0365652995307453	-0.0365652995307453	-0.0365652995307453	-0.0365652995307453	-0.0365652995307453	-0.0365652995307453	-0.0365652995307453	-0.0365652995307453	-0.0365652995307453	-0.0365652995307453	-0.0365652995307453	-0.0365652995307453	-0.0365652995307453	-0.0365652995307453	-0.0365652995307453	-0.0365652995307453	-0.0365652995307453	-0.0365652995307453
-0.0235643041420359	-0.0235643041420359	-0.0235643041420359	-0.0235643041420359	-0.0235643041420359	-0.0235643041420359	-0.0235643041420359	-0.0235643041420359	-0.0235643041420359	-0.0235643041420359	-0.0235643041420359	-0.0235643041420359	-0.0235643041420359	-0.0235643041420359	-0.0235643041420359	-0.0235643041420359	-0.0235643041420359	-0.0235643041420359	-0.0235643041420359	-0.0235643041420359	-0.0235643041420359	-0.0235643041420359	-0.0235643041420359	-0.0235643041420359	-0.0235643041420359	-0.0235643041420359	-0.0235643041420359	-0.0235643041420359	-0.0235643041420359	-0.0235643041420359	-0.0235643041420359	-0.0235643041420359	-0.0235643041420359	-0.0235643041420359	-0.0235643041420359	-0.0235643041420359	-0.0235643041420359	-0.0235643041420359	-0.0235643041420359	-0.0235643041420359	-0.0235643041420359	-0.0235643041420359	-0.0235643041420359	-0.0235643041420359	-0.0235643041420359	-0.0235643041420359	-0.0235643041420359	-0.0235643041420359	-0.0235643041420359	-0.0235643041420359
-0.0105633087533264	-0.0105633087533264	-0.0105633087533264	-0.0105633087533264	-0.0105633087533264	-0.0105633087533264	-0.0105633087533264	-0.0105633087533264	-0.0105633087533264	-0.0105633087533264	-0.0105633087533264	-0.0105633087533264	-0.0105633087533264	-0.0105633087533264	-0.0105633087533264	-0.0105633087533264	-0.0105633087533264	-0.0105633087533264	-0.0105633087533264	-0.0105633087533264	-0.0105633087533264	-0.0105633087533264	-0.0105633087533264	-0.0105633087533264	-0.0105633087533264	-0.0105633087533264	-0.0105633087533264	-0.0105633087533264	-0.0105633087533264	-0.0105633087533264	-0.0105633087533264	-0.0105633087533264	-0.0105633087533264	-0.0105633087533264	-0.0105633087533264	-0.0105633087533264	-0.0105633087533264	-0.0105633087533264	-0.0105633087533264	-0.0105633087533264	-0.0105633087533264	-0.0105633087533264	-0.0105633087533264	-0.0105633087533264	-0.0105633087533264	-0.0105633087533264	-0.0105633087533264	-0.0105633087533264	-0.0105633087533264	-0.0105633087533264
0.00243768663538302	0.00243768663538302	0.00243768663538302	0.00243768663538302	0.00243768663538302	0.00243768663538302	0.00243768663538302	0.00243768663538302	0.00243768663538302	0.00243768663538302	0.00243768663538302	0.00243768663538302	0.00243768663538302	0.00243768663538302	0.00243768663538302	0.00243768663538302	0.00243768663538302	0.00243768663538302	0.00243768663538302	0.00243768663538302	0.00243768663538302	0.00243768663538302	0.00243768663538302	0.00243768663538302	0.00243768663538302	0.00243768663538302	0.00243768663538302	0.00243768663538302	0.00243768663538302	0.00243768663538302	0.00243768663538302	0.00243768663538302	0.00243768663538302	0.00243768663538302	0.00243768663538302	0.00243768663538302	0.00243768663538302	0.00243768663538302	0.00243768663538302	0.00243768663538302	0.00243768663538302	0.00243768663538302	0.00243768663538302	0.00243768663538302	0.00243768663538302	0.00243768663538302	0.00243768663538302	0.00243768663538302	0.00243768663538302	0.00243768663538302
0.0154386820240925	0.0154386820240925	0.0154386820240925	0.0154386820240925	0.0154386820240925	0.0154386820240925	0.0154386820240925	0.0154386820240925	0.0154386820240925	0.0154386820240925	0.0154386820240925	0.0154386820240925	0.0154386820240925	0.0154386820240925	0.0154386820240925	0.0154386820240925	0.0154386820240925	0.0154386820240925	0.0154386820240925	0.0154386820240925	0.0154386820240925	0.0154386820240925	0.0154386820240925	0.0154386820240925	0.0154386820240925	0.0154386820240925	0.0154386820240925	0.0154386820240925	0.0154386820240925	0.0154386820240925	0.0154386820240925	0.0154386820240925	0.0154386820240925	0.0154386820240925	0.0154386820240925	0.0154386820240925	0.0154386820240925	0.0154386820240925	0.0154386820240925	0.0154386820240925	0.0154386820240925	0.0154386820240925	0.0154386820240925	0.0154386820240925	0.0154386820240925	0.0154386820240925	0.0154386820240925	0.0154386820240925	0.0154386820240925	0.0154386820240925
0.0284396774128019	0.0284396774128019	0.0284396774128019	0.0284396774128019	0.0284396774128019	0.0284396774128019	0.0284396774128019	0.0284396774128019	0.0284396774128019	0.0284396774128019	0.0284396774128019	0.0284396774128019	0.0284396774128019	0.0284396774128019	0.0284396774128019	0.0284396774128019	0.0284396774128019	0.0284396774128019	0.0284396774128019	0.0284396774128019	0.0284396774128019	0.0284396774128019	0.0284396774128019	0.0284396774128019	0.0284396774128019	0.0284396774128019	0.0284396774128019	0.0284396774128019	0.0284396774128019	0.0284396774128019	0.0284396774128019	0.0284396774128019	0.0284396774128019	0.0284396774128019	0.0284396774128019	0.0284396774128019	0.0284396774128019	0.0284396774128019	0.0284396774128019	0.0284396774128019	0.0284396774128019	0.0284396774128019	0.0284396774128019	0.0284396774128019	0.0284396774128019	0.0284396774128019	0.0284396774128019	0.0284396774128019	0.0284396774128019	0.0284396774128019
0.0414406728015114	0.0414406728015114	0.0414406728015114	0.0414406728015114	0.0414406728015114	0.0414406728015114	0.0414406728015114	0.0414406728015114	0.0414406728015114	0.0414406728015114	0.0414406728015114	0.0414406728015114	0.0414406728015114	0.0414406728015114	0.0414406728015114	0.0414406728015114	0.0414406728015114	0.0414406728015114	0.0414406728015114	0.0414406728015114	0.0414406728015114	0.0414406728015114	0.0414406728015114	0.0414406728015114	0.0414406728015114	0.0414406728015114	0.0414406728015114	0.0414406728015114	0.0414406728015114	0.0414406728015114	0.0414406728015114	0.0414406728015114	0.0414406728015114	0.0414406728015114	0.0414406728015114	0.0414406728015114	0.0414406728015114	0.0414406728015114	0.0414406728015114	0.0414406728015114	0.0414406728015114	0.0414406728015114	0.0414406728015114	0.0414406728015114	0.0414406728015114	0.0414406728015114	0.0414406728015114	0.0414406728015114	0.0414406728015114	0.0414406728015114
0.0544416681902208	0.0544416681902208	0.0544416681902208	0.0544416681902208	0.0544416681902208	0.0544416681902208	0.0544416681902208	0.0544416681902208	0.0544416681902208	0.0544416681902208	0.0544416681902208	0.0544416681902208	0.0544416681902208	0.0544416681902208	0.0544416681902208	0.0544416681902208	0.0544416681902208	0.0544416681902208	0.0544416681902208	0.0544416681902208	0.0544416681902208	0.0544416681902208	0.0544416681902208	0.0544416681902208	0.0544416681902208	0.0544416681902208	0.0544416681902208	0.0544416681902208	0.0544416681902208	0.0544416681902208	0.0544416681902208	0.0544416681902208	0.0544416681902208	0.0544416681902208	0.0544416681902208	0.0544416681902208	0.0544416681902208	0.0544416681902208	0.0544416681902208	0.0544416681902208	0.0544416681902208	0.0544416681902208	0.0544416681902208	0.0544416681902208	0.0544416681902208	0.0544416681902208	0.0544416681902208	0.0544416681902208	0.0544416681902208	0.0544416681902208
0.0674426635789303	0.0674426635789303	0.0674426635789303	0.0674426635789303	0.0674426635789303	0.0674426635789303	0.0674426635789303	0.0674426635789303	0.0674426635789303	0.0674426635789303	0.0674426635789303	0.0674426635789303	0.0674426635789303	0.0674426635789303	0.0674426635789303	0.0674426635789303	0.0674426635789303	0.0674426635789303	0.0674426635789303	0.0674426635789303	0.0674426635789303	0.0674426635789303	0.0674426635789303	0.0674426635789303	0.0674426635789303	0.0674426635789303	0.0674426635789303	0.0674426635789303	0.0674426635789303	0.0674426635789303	0.0674426635789303	0.0674426635789303	0.0674426635789303	0.0674426635789303	0.0674426635789303	0.0674426635789303	0.0674426635789303	0.0674426635789303	0.0674426635789303	0.0674426635789303	0.0674426635789303	0.0674426635789303	0.0674426635789303	0.0674426635789303	0.0674426635789303	0.0674426635789303	0.0674426635789303	0.0674426635789303	0.0674426635789303	0.0674426635789303
0.0804436589676397	0.0804436589676397	0.0804436589676397	0.0804436589676397	0.0804436589676397	0.0804436589676397	0.0804436589676397	0.0804436589676397	0.0804436589676397	0.0804436589676397	0.0804436589676397	0.0804436589676397	0.0804436589676397	0.0804436589676397	0.0804436589676397	0.0804436589676397	0.0804436589676397	0.0804436589676397	0.0804436589676397	0.0804436589676397	0.0804436589676397	0.0804436589676397	0.0804436589676397	0.0804436589676397	0.0804436589676397	0.0804436589676397	0.0804436589676397	0.0804436589676397	0.0804436589676397	0.0804436589676397	0.0804436589676397	0.0804436589676397	0.0804436589676397	0.0804436589676397	0.0804436589676397	0.0804436589676397	0.0804436589676397	0.0804436589676397	0.0804436589676397	0.0804436589676397	0.0804436589676397	0.0804436589676397	0.0804436589676397	0.0804436589676397	0.0804436589676397	0.0804436589676397	0.0804436589676397	0.0804436589676397	0.0804436589676397	0.0804436589676397
0.0934446543563492	0.0934446543563492	0.0934446543563492	0.0934446543563492	0.0934446543563492	0.0934446543563492	0.0934446543563492	0.0934446543563492	0.0934446543563492	0.0934446543563492	0.0934446543563492	0.0934446543563492	0.0934446543563492	0.0934446543563492	0.0934446543563492	0.0934446543563492	0.0934446543563492	0.0934446543563492	0.0934446543563492	0.0934446543563492	0.0934446543563492	0.0934446543563492	0.0934446543563492	0.0934446543563492	0.0934446543563492	0.0934446543563492	0.0934446543563492	0.0934446543563492	0.0934446543563492	0.0934446543563492	0.0934446543563492	0.0934446543563492	0.0934446543563492	0.0934446543563492	0.0934446543563492	0.0934446543563492	0.0934446543563492	0.0934446543563492	0.0934446543563492	0.0934446543563492	0.0934446543563492	0.0934446543563492	0.0934446543563492	0.0934446543563492	0.0934446543563492	0.0934446543563492	0.0934446543563492	0.0934446543563492	0.0934446543563492	0.0934446543563492
0.106445649745059	0.106445649745059	0.106445649745059	0.106445649745059	0.106445649745059	0.106445649745059	0.106445649745059	0.106445649745059	0.106445649745059	0.106445649745059	0.106445649745059	0.106445649745059	0.106445649745059	0.106445649745059	0.106445649745059	0.106445649745059	0.106445649745059	0.106445649745059	0.106445649745059	0.106445649745059	0.106445649745059	0.106445649745059	0.106445649745059	0.106445649745059	0.106445649745059	0.106445649745059	0.106445649745059	0.106445649745059	0.106445649745059	0.106445649745059	0.106445649745059	0.106445649745059	0.106445649745059	0.106445649745059	0.106445649745059	0.106445649745059	0.106445649745059	0.106445649745059	0.106445649745059	0.106445649745059	0.106445649745059	0.106445649745059	0.106445649745059	0.106445649745059	0.106445649745059	0.106445649745059	0.106445649745059	0.106445649745059	0.106445649745059	0.106445649745059
0.119446645133768	0.119446645133768	0.119446645133768	0.119446645133768	0.119446645133768	0.119446645133768	0.119446645133768	0.119446645133768	0.119446645133768	0.119446645133768	0.119446645133768	0.119446645133768	0.119446645133768	0.119446645133768	0.119446645133768	0.119446645133768	0.119446645133768	0.119446645133768	0.119446645133768	0.119446645133768	0.119446645133768	0.119446645133768	0.119446645133768	0.119446645133768	0.119446645133768	0.119446645133768	0.119446645133768	0.119446645133768	0.119446645133768	0.119446645133768	0.119446645133768	0.119446645133768	0.119446645133768	0.119446645133768	0.119446645133768	0.119446645133768	0.119446645133768	0.119446645133768	0.119446645133768	0.119446645133768	0.119446645133768	0.119446645133768	0.119446645133768	0.119446645133768	0.119446645133768	0.119446645133768	0.119446645133768	0.119446645133768	0.119446645133768	0.119446645133768
0.132447640522478	0.132447640522478	0.132447640522478	0.132447640522478	0.132447640522478	0.132447640522478	0.132447640522478	0.132447640522478	0.132447640522478	0.132447640522478	0.132447640522478	0.132447640522478	0.132447640522478	0.132447640522478	0.132447640522478	0.132447640522478	0.132447640522478	0.132447640522478	0.132447640522478	0.132447640522478	0.132447640522478	0.132447640522478	0.132447640522478	0.132447640522478	0.132447640522478	0.132447640522478	0.132447640522478	0.132447640522478	0.132447640522478	0.132447640522478	0.132447640522478	0.132447640522478	0.132447640522478	0.132447640522478	0.132447640522478	0.132447640522478	0.132447640522478	0.132447640522478	0.132447640522478	0.132447640522478	0.132447640522478	0.132447640522478	0.132447640522478	0.132447640522478	0.132447640522478	0.132447640522478	0.132447640522478	0.132447640522478	0.132447640522478	0.132447640522478
0.145448635911187	0.145448635911187	0.145448635911187	0.145448635911187	0.145448635911187	0.145448635911187	0.145448635911187	0.145448635911187	0.145448635911187	0.145448635911187	0.145448635911187	0.145448635911187	0.145448635911187	0.145448635911187	0.145448635911187	0.145448635911187	0.145448635911187	0.145448635911187	0.145448635911187	0.145448635911187	0.145448635911187	0.145448635911187	0.145448635911187	0.145448635911187	0.145448635911187	0.145448635911187	0.145448635911187	0.145448635911187	0.145448635911187	0.145448635911187	0.145448635911187	0.145448635911187	0.145448635911187	0.145448635911187	0.145448635911187	0.145448635911187	0.145448635911187	0.145448635911187	0.145448635911187	0.145448635911187	0.145448635911187	0.145448635911187	0.145448635911187	0.145448635911187	0.145448635911187	0.145448635911187	0.145448635911187	0.145448635911187	0.145448635911187	0.145448635911187
0.158449631299896	0.158449631299896	0.158449631299896	0.158449631299896	0.158449631299896	0.158449631299896	0.158449631299896	0.158449631299896	0.158449631299896	0.158449631299896	0.158449631299896	0.158449631299896	0.158449631299896	0.158449631299896	0.158449631299896	0.158449631299896	0.158449631299896	0.158449631299896	0.158449631299896	0.158449631299896	0.158449631299896	0.158449631299896	0.158449631299896	0.158449631299896	0.158449631299896	0.158449631299896	0.158449631299896	0.158449631299896	0.158449631299896	0.158449631299896	0.158449631299896	0.158449631299896	0.158449631299896	0.158449631299896	0.158449631299896	0.158449631299896	0.158449631299896	0.158449631299896	0.158449631299896	0.158449631299896	0.158449631299896	0.158449631299896	0.158449631299896	0.158449631299896	0.158449631299896	0.158449631299896	0.158449631299896	0.158449631299896	0.158449631299896	0.158449631299896
0.171450626688606	0.171450626688606	0.171450626688606	0.171450626688606	0.171450626688606	0.171450626688606	0.171450626688606	0.171450626688606	0.171450626688606	0.171450626688606	0.171450626688606	0.171450626688606	0.171450626688606	0.171450626688606	0.171450626688606	0.171450626688606	0.171450626688606	0.171450626688606	0.171450626688606	0.171450626688606	0.171450626688606	0.171450626688606	0.171450626688606	0.171450626688606	0.171450626688606	0.171450626688606	0.171450626688606	0.171450626688606	0.171450626688606	0.171450626688606	0.171450626688606	0.171450626688606	0.171450626688606	0.171450626688606	0.171450626688606	0.171450626688606	0.171450626688606	0.171450626688606	0.171450626688606	0.171450626688606	0.171450626688606	0.171450626688606	0.171450626688606	0.171450626688606	0.171450626688606	0.171450626688606	0.171450626688606	0.171450626688606	0.171450626688606	0.171450626688606
0.184451622077315	0.184451622077315	0.184451622077315	0.184451622077315	0.184451622077315	0.184451622077315	0.184451622077315	0.184451622077315	0.184451622077315	0.184451622077315	0.184451622077315	0.184451622077315	0.184451622077315	0.184451622077315	0.184451622077315	0.184451622077315	0.184451622077315	0.184451622077315	0.184451622077315	0.184451622077315	0.184451622077315	0.184451622077315	0.184451622077315	0.184451622077315	0.184451622077315	0.184451622077315	0.184451622077315	0.184451622077315	0.184451622077315	0.184451622077315	0.184451622077315	0.184451622077315	0.184451622077315	0.184451622077315	0.184451622077315	0.184451622077315	0.184451622077315	0.184451622077315	0.184451622077315	0.184451622077315	0.184451622077315	0.184451622077315	0.184451622077315	0.184451622077315	0.184451622077315	0.184451622077315	0.184451622077315	0.184451622077315	0.184451622077315	0.184451622077315
0.197452617466025	0.197452617466025	0.197452617466025	0.197452617466025	0.197452617466025	0.197452617466025	0.197452617466025	0.197452617466025	0.197452617466025	0.197452617466025	0.197452617466025	0.197452617466025	0.197452617466025	0.197452617466025	0.197452617466025	0.197452617466025	0.197452617466025	0.197452617466025	0.197452617466025	0.197452617466025	0.197452617466025	0.197452617466025	0.197452617466025	0.197452617466025	0.197452617466025	0.197452617466025	0.197452617466025	0.197452617466025	0.197452617466025	0.197452617466025	0.197452617466025	0.197452617466025	0.197452617466025	0.197452617466025	0.197452617466025	0.197452617466025	0.197452617466025	0.197452617466025	0.197452617466025	0.197452617466025	0.197452617466025	0.197452617466025	0.197452617466025	0.197452617466025	0.197452617466025	0.197452617466025	0.197452617466025	0.197452617466025	0.197452617466025	0.197452617466025
0.210453612854734	0.210453612854734	0.210453612854734	0.210453612854734	0.210453612854734	0.210453612854734	0.210453612854734	0.210453612854734	0.210453612854734	0.210453612854734	0.210453612854734	0.210453612854734	0.210453612854734	0.210453612854734	0.210453612854734	0.210453612854734	0.210453612854734	0.210453612854734	0.210453612854734	0.210453612854734	0.210453612854734	0.210453612854734	0.210453612854734	0.210453612854734	0.210453612854734	0.210453612854734	0.210453612854734	0.210453612854734	0.210453612854734	0.210453612854734	0.210453612854734	0.210453612854734	0.210453612854734	0.210453612854734	0.210453612854734	0.210453612854734	0.210453612854734	0.210453612854734	0.210453612854734	0.210453612854734	0.210453612854734	0.210453612854734	0.210453612854734	0.210453612854734	0.210453612854734	0.210453612854734	0.210453612854734	0.210453612854734	0.210453612854734	0.210453612854734
0.223454608243444	0.223454608243444	0.223454608243444	0.223454608243444	0.223454608243444	0.223454608243444	0.223454608243444	0.223454608243444	0.223454608243444	0.223454608243444	0.223454608243444	0.223454608243444	0.223454608243444	0.223454608243444	0.223454608243444	0.223454608243444	0.223454608243444	0.223454608243444	0.223454608243444	0.223454608243444	0.223454608243444	0.223454608243444	0.223454608243444	0.223454608243444	0.223454608243444	0.223454608243444	0.223454608243444	0.223454608243444	0.223454608243444	0.223454608243444	0.223454608243444	0.223454608243444	0.223454608243444	0.223454608243444	0.223454608243444	0.223454608243444	0.223454608243444	0.223454608243444	0.223454608243444	0.223454608243444	0.223454608243444	0.223454608243444	0.223454608243444	0.223454608243444	0.223454608243444	0.223454608243444	0.223454608243444	0.223454608243444	0.223454608243444	0.223454608243444
0.236455603632153	0.236455603632153	0.236455603632153	0.236455603632153	0.236455603632153	0.236455603632153	0.236455603632153	0.236455603632153	0.236455603632153	0.236455603632153	0.236455603632153	0.236455603632153	0.236455603632153	0.236455603632153	0.236455603632153	0.236455603632153	0.236455603632153	0.236455603632153	0.236455603632153	0.236455603632153	0.236455603632153	0.236455603632153	0.236455603632153	0.236455603632153	0.236455603632153	0.236455603632153	0.236455603632153	0.236455603632153	0.236455603632153	0.236455603632153	0.236455603632153	0.236455603632153	0.236455603632153	0.236455603632153	0.236455603632153	0.236455603632153	0.236455603632153	0.236455603632153	0.236455603632153	0.236455603632153	0.236455603632153	0.236455603632153	0.236455603632153	0.236455603632153	0.236455603632153	0.236455603632153	0.236455603632153	0.236455603632153	0.236455603632153	0.236455603632153
0.249456599020863	0.249456599020863	0.249456599020863	0.249456599020863	0.249456599020863	0.249456599020863	0.249456599020863	0.249456599020863	0.249456599020863	0.249456599020863	0.249456599020863	0.249456599020863	0.249456599020863	0.249456599020863	0.249456599020863	0.249456599020863	0.249456599020863	0.249456599020863	0.249456599020863	0.249456599020863	0.249456599020863	0.249456599020863	0.249456599020863	0.249456599020863	0.249456599020863	0.249456599020863	0.249456599020863	0.249456599020863	0.249456599020863	0.249456599020863	0.249456599020863	0.249456599020863	0.249456599020863	0.249456599020863	0.249456599020863	0.249456599020863	0.249456599020863	0.249456599020863	0.249456599020863	0.249456599020863	0.249456599020863	0.249456599020863	0.249456599020863	0.249456599020863	0.249456599020863	0.249456599020863	0.249456599020863	0.249456599020863	0.249456599020863	0.249456599020863
0.262457594409572	0.262457594409572	0.262457594409572	0.262457594409572	0.262457594409572	0.262457594409572	0.262457594409572	0.262457594409572	0.262457594409572	0.262457594409572	0.262457594409572	0.262457594409572	0.262457594409572	0.262457594409572	0.262457594409572	0.262457594409572	0.262457594409572	0.262457594409572	0.262457594409572	0.262457594409572	0.262457594409572	0.262457594409572	0.262457594409572	0.262457594409572	0.262457594409572	0.262457594409572	0.262457594409572	0.262457594409572	0.262457594409572	0.262457594409572	0.262457594409572	0.262457594409572	0.262457594409572	0.262457594409572	0.262457594409572	0.262457594409572	0.262457594409572	0.262457594409572	0.262457594409572	0.262457594409572	0.262457594409572	0.262457594409572	0.262457594409572	0.262457594409572	0.262457594409572	0.262457594409572	0.262457594409572	0.262457594409572	0.262457594409572	0.262457594409572
0.275458589798281	0.275458589798281	0.275458589798281	0.275458589798281	0.275458589798281	0.275458589798281	0.275458589798281	0.275458589798281	0.275458589798281	0.275458589798281	0.275458589798281	0.275458589798281	0.275458589798281	0.275458589798281	0.275458589798281	0.275458589798281	0.275458589798281	0.275458589798281	0.275458589798281	0.275458589798281	0.275458589798281	0.275458589798281	0.275458589798281	0.275458589798281	0.275458589798281	0.275458589798281	0.275458589798281	0.275458589798281	0.275458589798281	0.275458589798281	0.275458589798281	0.275458589798281	0.275458589798281	0.275458589798281	0.275458589798281	0.275458589798281	0.275458589798281	0.275458589798281	0.275458589798281	0.275458589798281	0.275458589798281	0.275458589798281	0.275458589798281	0.275458589798281	0.275458589798281	0.275458589798281	0.275458589798281	0.275458589798281	0.275458589798281	0.275458589798281
0.288459585186991	0.288459585186991	0.288459585186991	0.288459585186991	0.288459585186991	0.288459585186991	0.288459585186991	0.288459585186991	0.288459585186991	0.288459585186991	0.288459585186991	0.288459585186991	0.288459585186991	0.288459585186991	0.288459585186991	0.288459585186991	0.288459585186991	0.288459585186991	0.288459585186991	0.288459585186991	0.288459585186991	0.288459585186991	0.288459585186991	0.288459585186991	0.288459585186991	0.288459585186991	0.288459585186991	0.288459585186991	0.288459585186991	0.288459585186991	0.288459585186991	0.288459585186991	0.288459585186991	0.288459585186991	0.288459585186991	0.288459585186991	0.288459585186991	0.288459585186991	0.288459585186991	0.288459585186991	0.288459585186991	0.288459585186991	0.288459585186991	0.288459585186991	0.288459585186991	0.288459585186991	0.288459585186991	0.288459585186991	0.288459585186991	0.288459585186991
0.3014605805757	0.3014605805757	0.3014605805757	0.3014605805757	0.3014605805757	0.3014605805757	0.3014605805757	0.3014605805757	0.3014605805757	0.3014605805757	0.3014605805757	0.3014605805757	0.3014605805757	0.3014605805757	0.3014605805757	0.3014605805757	0.3014605805757	0.3014605805757	0.3014605805757	0.3014605805757	0.3014605805757	0.3014605805757	0.3014605805757	0.3014605805757	0.3014605805757	0.3014605805757	0.3014605805757	0.3014605805757	0.3014605805757	0.3014605805757	0.3014605805757	0.3014605805757	0.3014605805757	0.3014605805757	0.3014605805757	0.3014605805757	0.3014605805757	0.3014605805757	0.3014605805757	0.3014605805757	0.3014605805757	0.3014605805757	0.3014605805757	0.3014605805757	0.3014605805757	0.3014605805757	0.3014605805757	0.3014605805757	0.3014605805757	0.3014605805757
0.31446157596441	0.31446157596441	0.31446157596441	0.31446157596441	0.31446157596441	0.31446157596441	0.31446157596441	0.31446157596441	0.31446157596441	0.31446157596441	0.31446157596441	0.31446157596441	0.31446157596441	0.31446157596441	0.31446157596441	0.31446157596441	0.31446157596441	0.31446157596441	0.31446157596441	0.31446157596441	0.31446157596441	0.31446157596441	0.31446157596441	0.31446157596441	0.31446157596441	0.31446157596441	0.31446157596441	0.31446157596441	0.31446157596441	0.31446157596441	0.31446157596441	0.31446157596441	0.31446157596441	0.31446157596441	0.31446157596441	0.31446157596441	0.31446157596441	0.31446157596441	0.31446157596441	0.31446157596441	0.31446157596441	0.31446157596441	0.31446157596441	0.31446157596441	0.31446157596441	0.31446157596441	0.31446157596441	0.31446157596441	0.31446157596441	0.31446157596441
0.327462571353119	0.327462571353119	0.327462571353119	0.327462571353119	0.327462571353119	0.327462571353119	0.327462571353119	0.327462571353119	0.327462571353119	0.327462571353119	0.327462571353119	0.327462571353119	0.327462571353119	0.327462571353119	0.327462571353119	0.327462571353119	0.327462571353119	0.327462571353119	0.327462571353119	0.327462571353119	0.327462571353119	0.327462571353119	0.327462571353119	0.327462571353119	0.327462571353119	0.327462571353119	0.327462571353119	0.327462571353119	0.327462571353119	0.327462571353119	0.327462571353119	0.327462571353119	0.327462571353119	0.327462571353119	0.327462571353119	0.327462571353119	0.327462571353119	0.327462571353119	0.327462571353119	0.327462571353119	0.327462571353119	0.327462571353119	0.327462571353119	0.327462571353119	0.327462571353119	0.327462571353119	0.327462571353119	0.327462571353119	0.327462571353119	0.327462571353119
0.340463566741829	0.340463566741829	0.340463566741829	0.340463566741829	0.340463566741829	0.340463566741829	0.340463566741829	0.340463566741829	0.340463566741829	0.340463566741829	0.340463566741829	0.340463566741829	0.340463566741829	0.340463566741829	0.340463566741829	0.340463566741829	0.340463566741829	0.340463566741829	0.340463566741829	0.340463566741829	0.340463566741829	0.340463566741829	0.340463566741829	0.340463566741829	0.340463566741829	0.340463566741829	0.340463566741829	0.340463566741829	0.340463566741829	0.340463566741829	0.340463566741829	0.340463566741829	0.340463566741829	0.340463566741829	0.340463566741829	0.340463566741829	0.340463566741829	0.340463566741829	0.340463566741829	0.340463566741829	0.340463566741829	0.340463566741829	0.340463566741829	0.340463566741829	0.340463566741829	0.340463566741829	0.340463566741829	0.340463566741829	0.340463566741829	0.340463566741829
0.353464562130538	0.353464562130538	0.353464562130538	0.353464562130538	0.353464562130538	0.353464562130538	0.353464562130538	0.353464562130538	0.353464562130538	0.353464562130538	0.353464562130538	0.353464562130538	0.353464562130538	0.353464562130538	0.353464562130538	0.353464562130538	0.353464562130538	0.353464562130538	0.353464562130538	0.353464562130538	0.353464562130538	0.353464562130538	0.353464562130538	0.353464562130538	0.353464562130538	0.353464562130538	0.353464562130538	0.353464562130538	0.353464562130538	0.353464562130538	0.353464562130538	0.353464562130538	0.353464562130538	0.353464562130538	0.353464562130538	0.353464562130538	0.353464562130538	0.353464562130538	0.353464562130538	0.353464562130538	0.353464562130538	0.353464562130538	0.353464562130538	0.353464562130538	0.353464562130538	0.353464562130538	0.353464562130538	0.353464562130538	0.353464562130538	0.353464562130538
0.366465557519248	0.366465557519248	0.366465557519248	0.366465557519248	0.366465557519248	0.366465557519248	0.366465557519248	0.366465557519248	0.366465557519248	0.366465557519248	0.366465557519248	0.366465557519248	0.366465557519248	0.366465557519248	0.366465557519248	0.366465557519248	0.366465557519248	0.366465557519248	0.366465557519248	0.366465557519248	0.366465557519248	0.366465557519248	0.366465557519248	0.366465557519248	0.366465557519248	0.366465557519248	0.366465557519248	0.366465557519248	0.366465557519248	0.366465557519248	0.366465557519248	0.366465557519248	0.366465557519248	0.366465557519248	0.366465557519248	0.366465557519248	0.366465557519248	0.366465557519248	0.366465557519248	0.366465557519248	0.366465557519248	0.366465557519248	0.366465557519248	0.366465557519248	0.366465557519248	0.366465557519248	0.366465557519248	0.366465557519248	0.366465557519248	0.366465557519248
0.379466552907957	0.379466552907957	0.379466552907957	0.379466552907957	0.379466552907957	0.379466552907957	0.379466552907957	0.379466552907957	0.379466552907957	0.379466552907957	0.379466552907957	0.379466552907957	0.379466552907957	0.379466552907957	0.379466552907957	0.379466552907957	0.379466552907957	0.379466552907957	0.379466552907957	0.379466552907957	0.379466552907957	0.379466552907957	0.379466552907957	0.379466552907957	0.379466552907957	0.379466552907957	0.379466552907957	0.379466552907957	0.379466552907957	0.379466552907957	0.379466552907957	0.379466552907957	0.379466552907957	0.379466552907957	0.379466552907957	0.379466552907957	0.379466552907957	0.379466552907957	0.379466552907957	0.379466552907957	0.379466552907957	0.379466552907957	0.379466552907957	0.379466552907957	0.379466552907957	0.379466552907957	0.379466552907957	0.379466552907957	0.379466552907957	0.379466552907957
0.392467548296666	0.392467548296666	0.392467548296666	0.392467548296666	0.392467548296666	0.392467548296666	0.392467548296666	0.392467548296666	0.392467548296666	0.392467548296666	0.392467548296666	0.392467548296666	0.392467548296666	0.392467548296666	0.392467548296666	0.392467548296666	0.392467548296666	0.392467548296666	0.392467548296666	0.392467548296666	0.392467548296666	0.392467548296666	0.392467548296666	0.392467548296666	0.392467548296666	0.392467548296666	0.392467548296666	0.392467548296666	0.392467548296666	0.392467548296666	0.392467548296666	0.392467548296666	0.392467548296666	0.392467548296666	0.392467548296666	0.392467548296666	0.392467548296666	0.392467548296666	0.392467548296666	0.392467548296666	0.392467548296666	0.392467548296666	0.392467548296666	0.392467548296666	0.392467548296666	0.392467548296666	0.392467548296666	0.392467548296666	0.392467548296666	0.392467548296666
0.405468543685376	0.405468543685376	0.405468543685376	0.405468543685376	0.405468543685376	0.405468543685376	0.405468543685376	0.405468543685376	0.405468543685376	0.405468543685376	0.405468543685376	0.405468543685376	0.405468543685376	0.405468543685376	0.405468543685376	0.405468543685376	0.405468543685376	0.405468543685376	0.405468543685376	0.405468543685376	0.405468543685376	0.405468543685376	0.405468543685376	0.405468543685376	0.405468543685376	0.405468543685376	0.405468543685376	0.405468543685376	0.405468543685376	0.405468543685376	0.405468543685376	0.405468543685376	0.405468543685376	0.405468543685376	0.405468543685376	0.405468543685376	0.405468543685376	0.405468543685376	0.405468543685376	0.405468543685376	0.405468543685376	0.405468543685376	0.405468543685376	0.405468543685376	0.405468543685376	0.405468543685376	0.405468543685376	0.405468543685376	0.405468543685376	0.405468543685376
0.418469539074085	0.418469539074085	0.418469539074085	0.418469539074085	0.418469539074085	0.418469539074085	0.418469539074085	0.418469539074085	0.418469539074085	0.418469539074085	0.418469539074085	0.418469539074085	0.418469539074085	0.418469539074085	0.418469539074085	0.418469539074085	0.418469539074085	0.418469539074085	0.418469539074085	0.418469539074085	0.418469539074085	0.418469539074085	0.418469539074085	0.418469539074085	0.418469539074085	0.418469539074085	0.418469539074085	0.418469539074085	0.418469539074085	0.418469539074085	0.418469539074085	0.418469539074085	0.418469539074085	0.418469539074085	0.418469539074085	0.418469539074085	0.418469539074085	0.418469539074085	0.418469539074085	0.418469539074085	0.418469539074085	0.418469539074085	0.418469539074085	0.418469539074085	0.418469539074085	0.418469539074085	0.418469539074085	0.418469539074085	0.418469539074085	0.418469539074085
0.431470534462795	0.431470534462795	0.431470534462795	0.431470534462795	0.431470534462795	0.431470534462795	0.431470534462795	0.431470534462795	0.431470534462795	0.431470534462795	0.431470534462795	0.431470534462795	0.431470534462795	0.431470534462795	0.431470534462795	0.431470534462795	0.431470534462795	0.431470534462795	0.431470534462795	0.431470534462795	0.431470534462795	0.431470534462795	0.431470534462795	0.431470534462795	0.431470534462795	0.431470534462795	0.431470534462795	0.431470534462795	0.431470534462795	0.431470534462795	0.431470534462795	0.431470534462795	0.431470534462795	0.431470534462795	0.431470534462795	0.431470534462795	0.431470534462795	0.431470534462795	0.431470534462795	0.431470534462795	0.431470534462795	0.431470534462795	0.431470534462795	0.431470534462795	0.431470534462795	0.431470534462795	0.431470534462795	0.431470534462795	0.431470534462795	0.431470534462795
0.444471529851504	0.444471529851504	0.444471529851504	0.444471529851504	0.444471529851504	0.444471529851504	0.444471529851504	0.444471529851504	0.444471529851504	0.444471529851504	0.444471529851504	0.444471529851504	0.444471529851504	0.444471529851504	0.444471529851504	0.444471529851504	0.444471529851504	0.444471529851504	0.444471529851504	0.444471529851504	0.444471529851504	0.444471529851504	0.444471529851504	0.444471529851504	0.444471529851504	0.444471529851504	0.444471529851504	0.444471529851504	0.444471529851504	0.444471529851504	0.444471529851504	0.444471529851504	0.444471529851504	0.444471529851504	0.444471529851504	0.444471529851504	0.444471529851504	0.444471529851504	0.444471529851504	0.444471529851504	0.444471529851504	0.444471529851504	0.444471529851504	0.444471529851504	0.444471529851504	0.444471529851504	0.444471529851504	0.444471529851504	0.444471529851504	0.444471529851504
0.457472525240214	0.457472525240214	0.457472525240214	0.457472525240214	0.457472525240214	0.457472525240214	0.457472525240214	0.457472525240214	0.457472525240214	0.457472525240214	0.457472525240214	0.457472525240214	0.457472525240214	0.457472525240214	0.457472525240214	0.457472525240214	0.457472525240214	0.457472525240214	0.457472525240214	0.457472525240214	0.457472525240214	0.457472525240214	0.457472525240214	0.457472525240214	0.457472525240214	0.457472525240214	0.457472525240214	0.457472525240214	0.457472525240214	0.457472525240214	0.457472525240214	0.457472525240214	0.457472525240214	0.457472525240214	0.457472525240214	0.457472525240214	0.457472525240214	0.457472525240214	0.457472525240214	0.457472525240214	0.457472525240214	0.457472525240214	0.457472525240214	0.457472525240214	0.457472525240214	0.457472525240214	0.457472525240214	0.457472525240214	0.457472525240214	0.457472525240214
0.470473520628923	0.470473520628923	0.470473520628923	0.470473520628923	0.470473520628923	0.470473520628923	0.470473520628923	0.470473520628923	0.470473520628923	0.470473520628923	0.470473520628923	0.470473520628923	0.470473520628923	0.470473520628923	0.470473520628923	0.470473520628923	0.470473520628923	0.470473520628923	0.470473520628923	0.470473520628923	0.470473520628923	0.470473520628923	0.470473520628923	0.470473520628923	0.470473520628923	0.470473520628923	0.470473520628923	0.470473520628923	0.470473520628923	0.470473520628923	0.470473520628923	0.470473520628923	0.470473520628923	0.470473520628923	0.470473520628923	0.470473520628923	0.470473520628923	0.470473520628923	0.470473520628923	0.470473520628923	0.470473520628923	0.470473520628923	0.470473520628923	0.470473520628923	0.470473520628923	0.470473520628923	0.470473520628923	0.470473520628923	0.470473520628923	0.470473520628923
0.483474516017633	0.483474516017633	0.483474516017633	0.483474516017633	0.483474516017633	0.483474516017633	0.483474516017633	0.483474516017633	0.483474516017633	0.483474516017633	0.483474516017633	0.483474516017633	0.483474516017633	0.483474516017633	0.483474516017633	0.483474516017633	0.483474516017633	0.483474516017633	0.483474516017633	0.483474516017633	0.483474516017633	0.483474516017633	0.483474516017633	0.483474516017633	0.483474516017633	0.483474516017633	0.483474516017633	0.483474516017633	0.483474516017633	0.483474516017633	0.483474516017633	0.483474516017633	0.483474516017633	0.483474516017633	0.483474516017633	0.483474516017633	0.483474516017633	0.483474516017633	0.483474516017633	0.483474516017633	0.483474516017633	0.483474516017633	0.483474516017633	0.483474516017633	0.483474516017633	0.483474516017633	0.483474516017633	0.483474516017633	0.483474516017633	0.483474516017633
[truncated: 188 more columns]
