# Supplementary material for: Performance Comparison of Centered and Tilted Blunt and Lighthouse Tip Cannulae for Drainage in Extracorporeal Life Support
Source: Cardiovasc Eng Technol. 2025 Feb 10;16(2):238–50. doi: 10.1007/s13239-024-00770-x (PMC11933157; doi:10.1007/s13239-024-00770-x)
Supplement: Supplementary file 2 — Supplementary file2 (ZIP 41,511 KB) [file 13239_2024_770_MOESM2_ESM.zip › avg_velocity/rc_1.32_mm/Lighthouse_90_Qc_2.6_Lmin_Qo_1.3_Lmin_rc_1.32_mm/U_ms.csv]

0.0522439459299039	0.0536825391632389	0.0514960854987825	0.0488166860715874	0.0453380959842673	0.0441963622736	0.043103833029375	0.0404559533617999	0.0392046163578301	0.0368615464392817	0.036475343233238	0.0344802501113949	0.0305434041680593	0.0283156085598803	0.0253932225748876	0.0242922463479356	0.0228996397719304	0.0191400609413648	0.0160692298272732	0.012340720992299	0.00976067817298785	0.0089383293184443	0.00631593213027832	0.00525158344160802	0.00293062523155904	0.0041331146568548	0.00280252806260335	0.00225821650909075	-0.00164143602506314	-0.00278756653299487	-0.00317819988123597	-0.00390815678518658	-0.00325134954255123	-0.00279367724595276	-0.00144855754905905	-0.000170493519173287	-0.00110733910519162	-0.00158867318782603	-0.00158174259132181	0.00336686340993831	0.00259228020183955	0.000104621897478376	-0.00332795527684114	-0.00401108857488416	-0.00518423441308556	-0.00531581568877524	-0.00578046289553868	-0.00631378424552463	-0.00749060056646625	-0.00715418088333021
0.068518044207392	0.0693226896274538	0.0665990505033584	0.0658565903349148	0.0624401532165148	0.0599638124687053	0.0576977726933948	0.0558485590574617	0.0539803759418334	0.0515489380717599	0.0514858956891044	0.0497708399869622	0.0459227723641278	0.042265651843687	0.0386696554485801	0.037442961781696	0.0356867408824489	0.0310035402949594	0.027379370525928	0.0229878314155869	0.01895366154284	0.0171470190871015	0.0139181612559688	0.0132047750055574	0.0104667378211793	0.01001979261719	0.0098245823050921	0.0101915190906568	0.00474000940743428	0.00345233758011965	0.0029663139160077	0.00181443902753828	0.00120146476137231	0.000138203985774409	-7.53996360607592e-05	-0.000685911180343864	-0.00247358484914858	-0.00340827848621088	-0.00420582208215272	-0.00175926858916258	-0.00212241255025967	-0.00336990832880669	-0.00658128394738064	-0.00761199614286449	-0.00773029583622062	-0.00820036258753115	-0.0088200813974839	-0.0109130891436014	-0.0108059222472348	-0.0102698148865434
0.0943639706146068	0.0950259485848562	0.0929465812716654	0.0908337156943518	0.0892520102119684	0.0862778488061713	0.0838408285925363	0.0825735705839165	0.0796635800004102	0.0766219288430846	0.0746499914909937	0.0704025801260774	0.069048380123653	0.0639151410123507	0.0619360535044609	0.0582137444023313	0.0555304724599738	0.0505244654198298	0.0445309288652046	0.0400227260645944	0.0356504161041496	0.0327803757752603	0.0284783428240207	0.0268486887137189	0.0230011932197325	0.0214922713202569	0.0175624066604944	0.0193854227483267	0.0163561403904358	0.0135178445530825	0.0124279298610267	0.00933996968123081	0.00745858236475784	0.00495519222589202	0.0034740297059114	0.00141915637037014	-0.00150439652562798	-0.00423459603434153	-0.00603922622498735	-0.0073189221937579	-0.00660402819355371	-0.00777207800695133	-0.0104852370541902	-0.0114782524105192	-0.0114118832935103	-0.0125255601527816	-0.0135596354526115	-0.0141905752481262	-0.0150825552038993	-0.0148686822593828
0.11037319632758	0.110832157114874	0.109236535018541	0.108583609504799	0.106581237512021	0.103990602388448	0.102643841215649	0.100377919579311	0.097668863736902	0.0944009528007274	0.0928077742367763	0.0886114897291017	0.0869701852594975	0.0834008731699977	0.0813827648166722	0.0776387175662774	0.0728545608301779	0.0695778432293687	0.0643607504331087	0.0588324382481639	0.0535804079290345	0.0483561034597312	0.044195727241984	0.0411033449560273	0.0375313117214152	0.034452557975975	0.0315509455608606	0.0307796224434338	0.0267260944516424	0.0236751406122603	0.0208672560464303	0.0172369322206467	0.0141681139489491	0.0111648534316837	0.00799868171892371	0.00402937305174849	-0.000161477063185192	-0.00428905200441915	-0.00830664720560862	-0.0101740909366075	-0.0117798471445725	-0.0131994732997861	-0.0157107938982086	-0.0163055090887748	-0.0173087427272902	-0.0175989636756288	-0.0198166525362652	-0.0201684858915203	-0.0198568836134089	-0.0201008464803589
0.122909200256502	0.123934697572355	0.123961483760126	0.124265812570845	0.120411965213531	0.118451798484185	0.115785597022978	0.112153145702729	0.111406754827135	0.110699160249798	0.109729372271695	0.105725880129737	0.102856437608065	0.101817467576908	0.0996946360905183	0.0959277221367629	0.0910834157371172	0.0874947439352212	0.0836090638285227	0.0782223609459816	0.0735736891750132	0.0680730605583343	0.063111401424478	0.0572953641732735	0.0525094995485079	0.0505651267943965	0.0455814633301138	0.043892516664211	0.0383432329873518	0.0349741878627937	0.0304464942792616	0.0257725439548552	0.0216916481094252	0.0176306317786343	0.0132267582529339	0.00700793894446569	0.00210703164577202	-0.00506737762702117	-0.0090175457485296	-0.0113995779972371	-0.0151835746016584	-0.0181248475815127	-0.0213416743345702	-0.022960379437578	-0.0236356221098659	-0.0239175751774853	-0.0251922173568275	-0.0258361062783057	-0.0262127732492107	-0.0266431906354299
0.133823679103292	0.13536177992039	0.1359706292521	0.136353331563483	0.134321906781907	0.132149102394636	0.129690920433615	0.126875544942475	0.125772070224041	0.124226426108843	0.123419827354622	0.120267643333168	0.118699091503113	0.117311805591459	0.114701657447311	0.111194457569248	0.106653325862316	0.103978866034319	0.101632142513325	0.097968474193438	0.0931713948179663	0.0860646156040507	0.0812737564440796	0.0755107592271855	0.0689639323031154	0.0658106511548578	0.0588210769321608	0.0553276977898189	0.0494223858774022	0.0472702187244942	0.0407768479998176	0.0349800523682211	0.0296590445224015	0.0235500785249559	0.0166675008716	0.00919193469018755	0.0026310849748817	-0.00523184083978521	-0.00960227385460184	-0.0169308964680363	-0.0211766876017419	-0.0239306196967435	-0.0270088411009532	-0.0289841782506715	-0.0296148407798366	-0.0306072402940505	-0.0318009642278527	-0.0339072098430366	-0.0332737756895185	-0.033276942072616
0.143938988349914	0.146608988062222	0.145734028177635	0.145975427941523	0.144673697461006	0.142796786332295	0.140879830895012	0.139753816364401	0.137808908844393	0.134837549013349	0.134028880402442	0.132636920357898	0.131312216073051	0.129035496058918	0.129464268389963	0.127757701028425	0.122683042429092	0.119315154378322	0.117398050089629	0.114052206087627	0.110535380815985	0.105832588533277	0.100923102326925	0.0945618918882195	0.0877469709188848	0.0817419891778991	0.0738018685043391	0.0692988354614764	0.0625338949210344	0.0593906514750638	0.0520437310375551	0.0454762308324178	0.0373931043642003	0.0295830165976059	0.0205910989700999	0.0111723166465233	0.00328146731400766	-0.00561233411864293	-0.0129105418120088	-0.0206150208881778	-0.025888974507699	-0.0294614629098813	-0.0337864412622178	-0.0357532454805664	-0.0363348796664217	-0.0385827495707554	-0.0395797882102986	-0.0409247936015014	-0.0402427144790329	-0.0410515010210846
0.152656259860679	0.156054149645309	0.153790548160484	0.151717824386415	0.150994650520713	0.149296361269676	0.150210046328977	0.148987265195794	0.147963847112003	0.145062892358722	0.145374435636623	0.143853895429623	0.142203073267803	0.141836640096948	0.13965060860151	0.139241054174528	0.13477057308322	0.132637762502189	0.130069491783514	0.128427160179135	0.125498383628525	0.124380410237709	0.119236233134024	0.114193287898132	0.106483046937645	0.0989932900164533	0.0898486488555692	0.0830039280231513	0.0745660441215536	0.0691295174204623	0.0606702920921695	0.0534884379396314	0.0439419569698492	0.0349226809333566	0.0243782818167892	0.0136064307014709	0.00357805527406431	-0.00670989870174142	-0.0156581521788196	-0.0269179755585365	-0.0318785015881613	-0.0368885450278088	-0.041048265846744	-0.0445675399157563	-0.0448431565455435	-0.0460776208749375	-0.0465483769472941	-0.0486257881090953	-0.0484712946848731	-0.048452049047247
0.155357477588674	0.15768072807812	0.15770369426207	0.156212734243398	0.156654946822312	0.154373368816318	0.154126732212252	0.15532380253175	0.153322312978906	0.152457517087076	0.153735366568644	0.152394055006252	0.152247838838125	0.151019869796836	0.149714348454675	0.149262350223296	0.145777135047409	0.145394283861523	0.143691055796418	0.141267660243834	0.139917741924761	0.139814471951863	0.135393759673821	0.131585112550684	0.125831988343514	0.118718192977016	0.107456741029855	0.0995807115109834	0.089537192842558	0.0821011698951349	0.0706383582206275	0.0612080556614994	0.0510814648357531	0.0390133077261649	0.0272514592942294	0.0141009251331303	0.0021089776135639	-0.0105078357742089	-0.0204054178269708	-0.03280771099982	-0.0392749872593464	-0.0446907255192737	-0.0493288400628169	-0.0522213166359995	-0.0527560169975505	-0.05365980281455	-0.0551717934177147	-0.0559834429363037	-0.0561264727236102	-0.0551016720258933
0.158040649426957	0.159204721979614	0.15929803484151	0.159251698085477	0.159760908116319	0.159051436408617	0.158849782326798	0.158983245097251	0.15893866439992	0.157872528870834	0.158777642250292	0.157701163418614	0.15781616108612	0.156808926840792	0.156051941698111	0.155050276726239	0.153731265603744	0.154989097064504	0.154950785884218	0.155425263842237	0.153071590604515	0.15301429678206	0.149895918934241	0.148432402926817	0.144936471349944	0.138827430834425	0.129016132928897	0.119529575459038	0.107352072163129	0.0973678974301357	0.0817665342351826	0.0702448983351178	0.0567073516836836	0.0431170720299521	0.0283970932767138	0.0121643564557378	-0.0020299669106301	-0.0164747301662341	-0.0286490356969374	-0.0418102899768439	-0.0485228370606205	-0.0544036899105807	-0.0589824498270688	-0.061995076852841	-0.0633186839185159	-0.0630338500241977	-0.0630039097152127	-0.0635786029362294	-0.0643168133576386	-0.0626928973237425
0.157215220438155	0.1605665479728	0.159263432361321	0.160594912248774	0.160037524054949	0.160204074766733	0.161049050929265	0.161683828648038	0.160397112808864	0.16087893325644	0.161179351034442	0.160470938813488	0.161234715399927	0.160869568572206	0.161883812619799	0.162741661681408	0.162701836955222	0.163402985107251	0.163419620418555	0.163960391335974	0.162981526954898	0.164283669975046	0.162342789594626	0.16298153863948	0.160740803303806	0.156097564540055	0.147170649510796	0.138028503331401	0.124227248093766	0.113291054098402	0.0950318124898899	0.0780899642666049	0.0614265543841351	0.0458562040319281	0.0278350124301678	0.00938249682486927	-0.00794832717558695	-0.0253027860598306	-0.039744500748021	-0.0534905495467607	-0.0629148226769777	-0.0680871283790846	-0.0723601784180955	-0.073990204980213	-0.075090371922874	-0.074316791094862	-0.0738495301903355	-0.0735303046463249	-0.0723157643530596	-0.0704746193595629
0.152018949682005	0.155553236845193	0.156624293037988	0.157680955627268	0.158035383005852	0.158246380619579	0.160290707303859	0.160965249524728	0.160123659004392	0.160296542297635	0.161416818890392	0.16061776768321	0.162151699298376	0.162528836931622	0.163089209473846	0.164959405755156	0.165800830728523	0.166525658216553	0.168356796635858	0.170483894403196	0.171484206873186	0.173705991156628	0.175649934860287	0.177595426517014	0.175752952898825	0.174190635762991	0.166062964228488	0.157294115588427	0.142748702731293	0.128981978042083	0.108343744346768	0.0880116802687282	0.0664308663747978	0.0481067503982406	0.0281265110159335	0.00509301833321685	-0.0166200630169293	-0.0368833245368082	-0.0525038326880116	-0.0676653779967282	-0.0793831898495121	-0.083706168498836	-0.0870270841384715	-0.0862046990524878	-0.0867511091430243	-0.0847290759941154	-0.0841786988726197	-0.0822916417629589	-0.0795214057046047	-0.0783751721829987
0.145768794426704	0.149843800457811	0.149443846738997	0.151520713828801	0.153764689534529	0.153821161695349	0.155565577587776	0.157068246134647	0.155929419829639	0.155770727530188	0.15766523217518	0.159522930549356	0.160529159597366	0.161488069945728	0.163571964803421	0.164492354434155	0.167167003732495	0.168331838808024	0.171875150717249	0.174507657470189	0.17752049086969	0.182079218794675	0.186302742048288	0.189634635352462	0.191194901405453	0.191975638762672	0.188082023323993	0.180220645485484	0.166026889398632	0.148699622152527	0.124912809290868	0.0973836288027992	0.0708133421060875	0.047490111353073	0.0235185719739935	-0.00261300315392508	-0.0280287863469345	-0.0514540761252856	-0.068208297699491	-0.0858151376837985	-0.0992139389099565	-0.102674130445642	-0.105319471695566	-0.102546336891075	-0.100548766984285	-0.0967990402420382	-0.0953589653991212	-0.0900953169802955	-0.086397906590329	-0.0842346651788005
0.133628612285247	0.137615831476487	0.139108803021306	0.14043694412035	0.142187544966704	0.143289770104562	0.145138844564657	0.147968884875542	0.147707573591422	0.149859989122514	0.151080143141449	0.153171955573329	0.153547639261279	0.155528415145045	0.156787750522317	0.160081805733213	0.163340703261551	0.166569580651658	0.171150515285872	0.176850088131274	0.181480172573028	0.188399058239848	0.195001982702269	0.202793892261653	0.209294967028251	0.213358323854657	0.214142591826017	0.213094684683186	0.194752761819723	0.173118991507828	0.140549070059428	0.106651447785177	0.0739148993750156	0.0456712058595289	0.0163758857863977	-0.014244940143124	-0.0446287395059383	-0.0727682538218053	-0.0923724110626877	-0.111845845036416	-0.125868359652312	-0.128164716829927	-0.126657561265118	-0.121205456291712	-0.114867154583914	-0.109007319479262	-0.104899950066353	-0.0984602918167376	-0.0940486178397715	-0.09048468559957
0.116344697215855	0.119436366649958	0.120278433674926	0.123467966538209	0.123571078653794	0.125650640817777	0.128544404219025	0.131585482485465	0.131936747545154	0.132070614519004	0.135865000702504	0.137892985898835	0.142855740265947	0.147005908477473	0.147867534753318	0.150942305973028	0.154017536008853	0.159045473392467	0.165214845444588	0.171251511937953	0.178429955993806	0.189193006494609	0.199608309987784	0.211368183702314	0.224230845770017	0.233650758519145	0.241915337443415	0.25002928518266	0.232990957298723	0.20310363232687	0.162091910748444	0.114562837019028	0.0732272341680723	0.0376514652221568	0.00426157522553923	-0.0306845708649729	-0.0647644134524144	-0.0980054183007533	-0.122831367825866	-0.146967917052925	-0.16191105319001	-0.158577381543298	-0.152223942921705	-0.140694744718777	-0.128308952969475	-0.117791945930116	-0.110564762066228	-0.10465884153951	-0.0984992152598701	-0.093713776868325
0.0916866771369869	0.0942399530042125	0.0948369418388844	0.0973088788618118	0.0983503825998408	0.10107413651456	0.103282157353679	0.105836038902513	0.106928262477157	0.107330380429903	0.110955122881991	0.112812007214912	0.116187423807955	0.119749729489722	0.12376907703179	0.128990632622419	0.131835060786897	0.139208490353655	0.14472762409182	0.154103855833319	0.164358785394048	0.178486662007905	0.192823727619264	0.212927284322192	0.233450446686333	0.25092213831845	0.272073832761509	0.28420584026798	0.274418527021654	0.235916006767958	0.177354086884847	0.116602616853845	0.0648142112923986	0.0232559011449135	-0.0147550819616292	-0.0509179398302446	-0.0897473589343415	-0.12673055958108	-0.155506715191046	-0.188414395246333	-0.203711409771396	-0.195913537380598	-0.179337510781176	-0.155147908611346	-0.133097702623694	-0.116721427020252	-0.108009396598605	-0.100729023248602	-0.0924615702866984	-0.0861021590657512
0.0666304947288542	0.0651764425860571	0.0664992087775041	0.0674724977657276	0.0682263834922817	0.0737862969749063	0.0760149118893301	0.0788423730712647	0.079822313519186	0.0803842916060706	0.0834304218838504	0.0861555119743658	0.0881761557202834	0.0910236249241641	0.0961879784139947	0.102709697827506	0.105950158125012	0.112486629761711	0.118017560632304	0.127228499717379	0.138136511194364	0.154761213937016	0.17077444136522	0.193186399116839	0.219566917699309	0.233009442399394	0.262643515215634	0.282676380822558	0.293530090861523	0.246609657526868	0.174513850183047	0.101817409823669	0.0436234307919306	0.000491101977306672	-0.0388098858548791	-0.0752374505101194	-0.116017851846663	-0.154731871365972	-0.181903620129335	-0.204885615858384	-0.205547037979686	-0.197509992638411	-0.17012533160636	-0.142551976194617	-0.115657702763943	-0.102135513255268	-0.0927792431437695	-0.0848124805616223	-0.0770356167254922	-0.0703298196583204
0.051147232681736	0.0483320646496517	0.0479357908120454	0.0472311057186517	0.0499721438777104	0.0547190047682554	0.0549508581826827	0.0560944728569966	0.0594834025995389	0.0606558497644103	0.0630106964020067	0.0661784229954515	0.0667521669250243	0.0691452118689238	0.076290976366505	0.0781055920944767	0.0848800296828336	0.0930572351150891	0.0980016198187313	0.106780213122853	0.11639260116064	0.131649171445766	0.149016208759154	0.1723025595315	0.199720382607298	0.206898889750655	0.219076439369234	0.225559394189885	0.247618336596129	0.231587803771259	0.160619771173321	0.0802718161917752	0.019983702221255	-0.0206345428684712	-0.0584410496972329	-0.0918541930275511	-0.129922792575701	-0.163081232460698	-0.182095567048596	-0.191725554675877	-0.184586512622983	-0.176194141783682	-0.147292715264924	-0.121023840805725	-0.0963869560338355	-0.0859099567714117	-0.0769567324977645	-0.068692170269053	-0.0622957554325551	-0.0551132641470238
0.0392280202748459	0.0375143731882879	0.0363705568279329	0.0343437876594161	0.0379281505524234	0.0400138806514856	0.0436620549619811	0.0430067735502206	0.0454972976021662	0.0439448213550022	0.0460821733819541	0.0437548861928079	0.0470665998548552	0.0504410230737149	0.0531244655047422	0.0573512894217742	0.0617802991845543	0.0696479961418503	0.0736170554609751	0.0806314755612053	0.0837169720492517	0.095224556500836	0.106764110891726	0.122588410848996	0.134649956748345	0.121333711595086	0.0924168663932327	0.0825083375731067	0.0977013504995747	0.119413778944852	0.110346713107621	0.0569759841664823	0.00486306678074924	-0.0339250101025208	-0.0693390965582964	-0.0997875768238877	-0.129945630783462	-0.146377786213324	-0.13321876572063	-0.0956895193991348	-0.0582165728793328	-0.0478844736531471	-0.0451473383522161	-0.0510950070119697	-0.0427838442697306	-0.0430860111788159	-0.0419656941056793	-0.0383317296551875	-0.0343250741321001	-0.0318743379514142
-0.0304219992855613	-0.00835604756198526	0.00428438311342625	0.00415954548093307	0.00241518985877939	-0.00501070438055331	0.00399080203961719	0.0177340297277221	0.01523453937574	0.0144681665953183	0.017963617880461	0.0119678322978646	0.0154406295344158	0.0155542197871239	0.0179547506684486	0.0316685920491505	0.0447262418676877	0.0496914063991562	0.0556690054844935	0.0653216640406607	0.069443699705023	0.0774576005685627	0.0814103514444754	0.0815081403786739	0.0650240378154581	0.0540038402214908	0.0111992956068004	0.0101922289867272	-0.00868054657017892	0.0327679701208998	0.039420365878502	0.018302706613025	-0.00278999166100608	-0.026635793764075	-0.0517941385575993	-0.064354405520491	-0.0640216404558508	-0.0409722144604168	-0.0358877065899964	-0.0280927197366772	-0.0214339238533446	-0.00435079654409589	-0.0158439391759461	-0.0453768843388556	-0.045609666377334	-0.0327432848948195	-0.0216015462675758	-0.02155109538417	-0.0434136714436699	-0.0485178676726671
-0.452867474686624	-0.385936008132002	-0.365045776780259	-0.348847014912773	-0.31941245021024	-0.322353027033798	-0.260932697922325	-0.250202198310842	-0.20409758840749	-0.18348688236286	-0.183285436271214	-0.166896067863019	-0.152058089774833	-0.13767966538564	-0.111389400406029	-0.0897853012420811	-0.0414688433141596	-0.0305465260296675	-0.021822962625652	-0.00480544403500917	-0.00168091896568699	0.0210957376046212	0.0399752086577813	0.0433486861644665	0.0366949219021858	0.0205590843707526	0.00903467125805674	0.00548716527675095	0.0020495251223637	0.0204140355061961	0.0249212775386095	0.0115579549284414	0.00279505129272528	-0.0120276595039024	-0.0188824512218957	-0.0251052057635579	-0.0223971650942358	-0.0179359856227494	-0.0310925303234555	-0.0266218991568576	-0.0116755643539771	-0.0107831259284692	-0.0207289907050557	-0.0342651410489729	-0.0309562201405123	-0.0238336964145518	-0.0288116554475583	-0.0444535659884919	-0.0556990386697387	-0.0542990688213243
-1.12486496194934	-1.13538084925477	-1.13164740356855	-1.10692635362292	-1.08256144296256	-1.04174510313168	-0.950162341552276	-0.838954572704307	-0.700494571370704	-0.66594265808	-0.612515596107697	-0.656858971410187	-0.616278908277586	-0.574279177470249	-0.496429040513792	-0.412666059454097	-0.34045774663012	-0.2872281297039	-0.191829443816146	-0.14976796461276	-0.105206913842621	-0.0627714716560419	-0.029017380520785	0.00668683040470773	0.024246983672832	0.0184809326235351	0.010515869385992	0.000561803072171106	0.00385087169152972	0.00951975747695117	0.0111689790358101	-0.00147731180372174	-0.0116893804943789	-0.0258165424321098	-0.041694861480798	-0.0622997521599015	-0.065075452215016	-0.0595337341431851	-0.0579044386063716	-0.0561591002323812	-0.0851451416196297	-0.1279043165968	-0.169172790717474	-0.188365512336809	-0.167378634784486	-0.14291862100419	-0.135677422385103	-0.156689446496655	-0.182219638394211	-0.214344057222624
-1.42444039081104	-1.46627989198821	-1.47310547984915	-1.42127288336123	-1.37613344216982	-1.3138784232534	-1.23323723431787	-1.15457610917629	-1.00739667346043	-0.93853439687984	-0.87700911477695	-0.856523705735136	-0.815824519746563	-0.748922189089057	-0.65265666608694	-0.574117255538552	-0.475872356331626	-0.402190123488611	-0.310058156940616	-0.253708405484391	-0.17055675601417	-0.125846589729374	-0.0709763726413418	-0.0220923567307327	0.0151316669326335	0.0111100746577167	-8.71563804780508e-05	-0.0295939910985326	-0.0727620038637331	-0.132007642036011	-0.168258921522096	-0.161613366394337	-0.159084004616981	-0.163796491962009	-0.171464613122774	-0.194758588939107	-0.208217581232873	-0.217540207184621	-0.201651479921564	-0.238705013183184	-0.271185225932035	-0.331351241149876	-0.361827179882344	-0.383365151125836	-0.364047974855805	-0.337777721893066	-0.301106345600768	-0.313954712090744	-0.325815397513057	-0.355709656776144
-1.69992081740071	-1.70904090475242	-1.69064059518863	-1.65168016231928	-1.59882062888729	-1.53332992444144	-1.44444833158868	-1.34993511337284	-1.24438642810082	-1.15807562126924	-1.08794899803444	-1.04688879908922	-0.98348145810661	-0.912620800533761	-0.824869968761205	-0.730914312460747	-0.633236476997175	-0.546972863798653	-0.456534207830734	-0.374260931228292	-0.275097314694435	-0.193967685372295	-0.114682889168724	-0.0659601900855042	-0.0238265051317962	-0.0402130504434391	-0.100351293096219	-0.252809562337832	-0.456571411123317	-0.533872384953993	-0.532791060507797	-0.488237155990899	-0.444739380151789	-0.41019000195348	-0.383590981669499	-0.368559283353582	-0.348875595261143	-0.344383123717735	-0.339115265916793	-0.381826589945455	-0.445690626569137	-0.482266107245133	-0.504914340494248	-0.513599096816015	-0.506338058654642	-0.497894158879173	-0.462015562406554	-0.449403751128183	-0.437152862909063	-0.451382354672705
-1.79704795637961	-1.78652488612765	-1.76333973468639	-1.71870899771737	-1.65724095466257	-1.58661834123109	-1.51248545771688	-1.42972055857285	-1.34785627641497	-1.2655684538707	-1.17980214672363	-1.09094429031354	-1.01267798850499	-0.94240028115752	-0.864634885082917	-0.772669282455043	-0.675065002703548	-0.5920166747477	-0.51069237248876	-0.426448323505501	-0.326958991335242	-0.251763492260644	-0.191901716510346	-0.151996595206692	-0.159794412153457	-0.258191891746088	-0.453370140797486	-0.679812843621065	-0.75098249637859	-0.715825233750247	-0.652635747175643	-0.591866989390309	-0.542316234481143	-0.508038857134969	-0.468934700354116	-0.43756550820811	-0.417516626272517	-0.412716222217886	-0.42146394254786	-0.476788283514375	-0.529407726178921	-0.547540159848117	-0.5588695403652	-0.56637352144038	-0.564181146925872	-0.556037921019336	-0.54511751284771	-0.529555545236123	-0.510413433396651	-0.492224600329712
-1.82539383447195	-1.81298289436225	-1.78719834736307	-1.74443256757216	-1.67949572541677	-1.60847709774861	-1.53686826192864	-1.44619155417588	-1.35906561464266	-1.27752451584601	-1.1933323305645	-1.10746722448277	-1.0300977549643	-0.959665086185857	-0.873249528810939	-0.790305214230636	-0.698073708601309	-0.61951502678311	-0.554579195690424	-0.492873933134766	-0.430162812805219	-0.372105846855601	-0.366791397316115	-0.392357900852588	-0.528871116081017	-0.699146487923528	-0.839378951424791	-0.862068531397685	-0.833795198532014	-0.775684948187919	-0.707874934397383	-0.647453771858666	-0.598392473548343	-0.561205394315582	-0.524889393076868	-0.493609795347812	-0.479320032641132	-0.479158638016597	-0.486007793309427	-0.515160439166772	-0.538840083954371	-0.542788802772087	-0.546633375942946	-0.552709984354694	-0.553402812045387	-0.54442615565932	-0.530055488331415	-0.514376429226078	-0.494909121714093	-0.477598123931804
-1.86067346776197	-1.84151378037184	-1.8119136932238	-1.75882775531812	-1.70799532739048	-1.63928482909294	-1.55697497122871	-1.46459408184737	-1.38559655785169	-1.31434316714661	-1.22427484840846	-1.14426233481498	-1.06830801034535	-0.993052157080845	-0.91154310567427	-0.833289651825374	-0.761439763661537	-0.710482225684387	-0.665960477759907	-0.6312614226559	-0.623372129705054	-0.65096756816805	-0.734936359510669	-0.839111499592773	-0.94695809454461	-0.995860654486825	-0.993138674688795	-0.919659500063326	-0.865379768878388	-0.814109786894492	-0.752133331477837	-0.697003060560652	-0.648727990899124	-0.607456211866092	-0.567739862323619	-0.538732608571191	-0.522456918950657	-0.518005992815103	-0.522634202966815	-0.529109595092037	-0.528320083653079	-0.522812292549441	-0.522918661545901	-0.531932625531381	-0.537843170242865	-0.531007497964398	-0.519038981125542	-0.502570184463808	-0.484411120478237	-0.463880291019468
-1.89765026770567	-1.88296654653284	-1.8481668331216	-1.79812610599101	-1.7415600086617	-1.67003082573481	-1.59267797000585	-1.51238352729122	-1.42036033881871	-1.35008089457895	-1.27950959518895	-1.21634336827526	-1.1575534895689	-1.07491821998284	-1.00375610449639	-0.926382324983707	-0.877825562871532	-0.863892233435121	-0.861368161055471	-0.882060153225227	-0.917828925159529	-0.979250972666555	-1.04649711990164	-1.09388083341627	-1.11082407228952	-1.09721140338384	-1.04016369338929	-0.943522583962976	-0.884546319366937	-0.841962514097343	-0.787217345403025	-0.73022856802816	-0.683069844783355	-0.63903166315846	-0.598531297625172	-0.569223803511029	-0.553038991417692	-0.543199466241375	-0.545390196370377	-0.544499288347972	-0.538286345391158	-0.5329415917273	-0.529830100693441	-0.53751369334884	-0.539410202707823	-0.533115621241063	-0.521427235945141	-0.5078743351991	-0.489298396765564	-0.467906240465677
-1.95075875151984	-1.93252988813811	-1.89867769397047	-1.86009960869539	-1.79940854277933	-1.73356239176379	-1.64307558104823	-1.55928105755252	-1.49252178981942	-1.43201349223729	-1.37605530284573	-1.32525203272957	-1.2713199379413	-1.20692163374743	-1.14156709760692	-1.08586427114678	-1.03923023993434	-1.04229518816172	-1.06861713990272	-1.1016038740971	-1.12762867602517	-1.16054829455937	-1.17371928223442	-1.16184929422241	-1.13139155681231	-1.09761030620615	-1.03761395702665	-0.947190849172815	-0.890439209922394	-0.853349846768383	-0.801383906780492	-0.751429087027109	-0.705880600727168	-0.662766737569702	-0.62649848311122	-0.601640980135172	-0.582436045449248	-0.574003625013294	-0.574655149116174	-0.574066494944455	-0.571400624115346	-0.569794439734427	-0.56863662238174	-0.571791540110386	-0.568408161560218	-0.55873911796448	-0.545817047003385	-0.530351289475755	-0.509481844694717	-0.48602007403575
-1.99261159161692	-1.97940083073407	-1.94957122189225	-1.90895557990103	-1.85223959502025	-1.79445085617234	-1.70597103036541	-1.61360668593615	-1.55456121437072	-1.49540848404873	-1.43984383956763	-1.38942202051965	-1.35326112734649	-1.30859028632973	-1.26248887465343	-1.20883990330759	-1.17620954326781	-1.16508693096153	-1.18499092907151	-1.19439119828375	-1.19957323902052	-1.19431176735153	-1.17793316231357	-1.14885212938721	-1.10638098232865	-1.06709694409069	-1.01759316018404	-0.939533289303678	-0.888422592992775	-0.855392815108491	-0.809800683478149	-0.767712682629618	-0.725845259435588	-0.690308805273923	-0.660727555588285	-0.642570806027396	-0.630126283783202	-0.623124309632976	-0.620222201131163	-0.619784356368979	-0.624468336197992	-0.626888618340661	-0.626715719875937	-0.621214399120981	-0.610383965600143	-0.598152032843842	-0.583671010876318	-0.567775532534421	-0.548415736313766	-0.526813477009599
-2.02830154146422	-2.01826337541956	-1.99209744983818	-1.94126632381772	-1.88518617618865	-1.82380758717418	-1.73395505010085	-1.64829847671722	-1.5933997398051	-1.53688575864301	-1.48598585103198	-1.43897002837442	-1.39826802039771	-1.3531926755567	-1.31654898156261	-1.27933649194384	-1.25109077764229	-1.22522877184199	-1.22058449206514	-1.21296521802121	-1.19933510761427	-1.17805182658434	-1.14940746499721	-1.11337099317599	-1.07255831514523	-1.03486350472016	-0.993867260340112	-0.931286419448352	-0.88577080852734	-0.857366523990962	-0.818678802285472	-0.786653178281338	-0.753005984973779	-0.727859085782271	-0.706648116656865	-0.693491620264748	-0.684884171283292	-0.681041441874773	-0.680401265602135	-0.677150517422976	-0.674006131635951	-0.674484744827485	-0.671580323956184	-0.662418577445141	-0.650345220419577	-0.636713834615134	-0.625205408203996	-0.605528264885942	-0.58728391594652	-0.559335219994819
-2.05364088936542	-2.03706355935784	-2.00693195624316	-1.96617924930505	-1.91171014698146	-1.82038124598724	-1.73007856476701	-1.6751507023723	-1.62488594631738	-1.56618215111135	-1.50848871882441	-1.45885007743315	-1.41977655587061	-1.37104074128314	-1.32750814386639	-1.29871580305553	-1.27454584038148	-1.23773418463535	-1.21294266026651	-1.19772723744378	-1.17111867942368	-1.14348067349831	-1.11244616559794	-1.08067360751197	-1.04260596212768	-1.01167194139931	-0.980266940259231	-0.929830311488838	-0.88909222695037	-0.867451944308428	-0.837230720982969	-0.810828249750099	-0.785746049842649	-0.770641844748332	-0.755132206790053	-0.747381991651575	-0.738098328260906	-0.730810825145392	-0.727586945915945	-0.717518229816484	-0.710872436609598	-0.708174891350259	-0.702771369274352	-0.693095272601828	-0.676794739851718	-0.663530702610432	-0.65238022804953	-0.632566127393587	-0.606478589145016	-0.57962594249861
-2.06560240774022	-2.04886030074497	-2.02042809185943	-1.98760881596401	-1.92837583618868	-1.81835737819735	-1.73366653590966	-1.68992467633977	-1.63208677006507	-1.5731643243754	-1.51680037409718	-1.47068265580193	-1.41989414917788	-1.3714511320583	-1.32759279658276	-1.29147411629341	-1.27225360933911	-1.2372847894332	-1.19432431098094	-1.1749519291726	-1.14755273924066	-1.11967948934006	-1.09027393840075	-1.06106370392772	-1.03092258589187	-1.00454697802044	-0.981111540667782	-0.937665637443952	-0.901828288260707	-0.885594680961485	-0.860183584371079	-0.839156327167305	-0.818643654278488	-0.803831847390364	-0.788033408183516	-0.779929000443418	-0.770696710879559	-0.763798564398541	-0.756205355261923	-0.7443866428893	-0.734070907319438	-0.728735930186683	-0.721743214658863	-0.709955171034217	-0.692988772627211	-0.676675270360848	-0.667017942498031	-0.643083240471678	-0.613059309715439	-0.588113086795615
-2.06957289701199	-2.05751363350863	-2.02891652450858	-2.00101614019196	-1.9396579076355	-1.80612187286864	-1.73073148674767	-1.69649657948466	-1.6358565733665	-1.57739403189017	-1.51880779558426	-1.4664698006869	-1.41771053652942	-1.36978766142913	-1.32208387006569	-1.28486381431078	-1.26769615434077	-1.23702652276775	-1.18498140482115	-1.16021259869682	-1.13149256752745	-1.10695165914788	-1.08072210970272	-1.05492634476614	-1.02908888051313	-1.00463272294501	-0.982003187035673	-0.945773025260418	-0.91356740032086	-0.901521200456992	-0.877032205196175	-0.858463970481272	-0.83744961661191	-0.820650975453666	-0.804137491293828	-0.793703829752489	-0.784586365358459	-0.776469417152559	-0.769379978412146	-0.75443770199241	-0.741854891915175	-0.736720511340315	-0.73008615713112	-0.7148501079273	-0.697063289868709	-0.68155437224411	-0.669440340912425	-0.642399596977691	-0.613574357003079	-0.595910215298833
-2.07191940515335	-2.05465338594456	-2.02554156269054	-1.99675109503821	-1.93588631271361	-1.81178652333956	-1.73991296251333	-1.70470808770836	-1.63701340847538	-1.58089155012241	-1.51968887807421	-1.46611547858501	-1.41646294371804	-1.37077596699843	-1.32251886589131	-1.28300982786959	-1.26315254603363	-1.23398145343152	-1.18308858451092	-1.15768740355818	-1.13138404099376	-1.10471631700872	-1.08192633211775	-1.0536741274467	-1.02783671658254	-1.00374113403016	-0.980380228652547	-0.946476173785131	-0.914358205284585	-0.901692271046714	-0.879338505260083	-0.861354870721246	-0.841786714715828	-0.821531261082857	-0.805591371100591	-0.793833174377552	-0.783433135936006	-0.77590265540715	-0.769574290142962	-0.756995871020702	-0.744563131430215	-0.738609512362575	-0.73140604208021	-0.716631903327812	-0.700513156483081	-0.685135777644782	-0.671841566079589	-0.641536001041601	-0.609417378620136	-0.597509030241762
-2.06582247476002	-2.05487767985027	-2.01916172446533	-1.99266904350451	-1.93554508489437	-1.81795841602844	-1.73985274523623	-1.70375819310013	-1.63557515515714	-1.57456244762115	-1.51753655752075	-1.4689958741089	-1.42223515623664	-1.37544476880978	-1.32743420244765	-1.29078667406339	-1.2699208991647	-1.23927772531801	-1.19115377103579	-1.16796266364455	-1.13640083047818	-1.10887577935824	-1.08273834316561	-1.0543308792684	-1.02503521720188	-0.998798673957244	-0.972504479632912	-0.935862962711933	-0.903929817646179	-0.889165422126132	-0.868030455200969	-0.849389568296974	-0.82982457608834	-0.811703071474899	-0.79565585773191	-0.785700338881407	-0.774624624260354	-0.768114978345032	-0.763557718405313	-0.748916465860844	-0.739915427170324	-0.735123755516265	-0.730290050588429	-0.714486280579818	-0.699931541140347	-0.684975148729824	-0.673869586214207	-0.643706751390247	-0.613966588460339	-0.597883470168335
-2.05840221616073	-2.04628113932645	-2.01041589696832	-1.97849274559139	-1.92878854011847	-1.83301069585759	-1.74345133380731	-1.69382043181191	-1.63312290335228	-1.57247506267588	-1.51983781834323	-1.4680925044108	-1.42433849622425	-1.38256745323338	-1.33808406181889	-1.30369492283396	-1.2734129669783	-1.2404714981146	-1.21001667187416	-1.18636809537334	-1.15352746329541	-1.12755179330163	-1.09681132346692	-1.0622640971252	-1.02846344337048	-0.997189747047965	-0.971231424870967	-0.926940882328466	-0.887198420378317	-0.866600743173433	-0.841033146158702	-0.817662449701994	-0.798388309778586	-0.779837328572492	-0.765748736700117	-0.756240992912921	-0.750725832048007	-0.745918940187098	-0.74158229309418	-0.730418701320218	-0.726266285443152	-0.721743337323878	-0.719261874757436	-0.705216200122849	-0.693443658612907	-0.677187807172228	-0.662659090335419	-0.639529110972068	-0.613369308273161	-0.594062447549068
-2.03428522445264	-2.03040502122807	-1.99768586462505	-1.95504366337214	-1.89540243038423	-1.81951855731504	-1.72438153606609	-1.6745817451494	-1.62284426101824	-1.56604671928105	-1.51049168783928	-1.46175841522564	-1.41803179805406	-1.37813312361447	-1.33507153542831	-1.30192224625653	-1.27744724510662	-1.24632572960791	-1.22857967997867	-1.21014107419826	-1.18629726551716	-1.15874968236707	-1.12786612411432	-1.09096183651419	-1.05184660755301	-1.01240946116034	-0.980498921880767	-0.925839751384722	-0.872034364731888	-0.844402328057523	-0.809922928634482	-0.779277876987756	-0.754528251635462	-0.732387435965402	-0.715361024761484	-0.708473850102714	-0.705278005533193	-0.703337160552899	-0.700226483860493	-0.696770441090267	-0.69338524884362	-0.692179480761637	-0.68907917570578	-0.679985027525125	-0.668101790790791	-0.652510666545415	-0.638133253750042	-0.62184197290255	-0.601159176798813	-0.578802575838484
-2.00352482457786	-1.99657448715753	-1.96174995948179	-1.91603698320539	-1.86140624794721	-1.79469795230838	-1.71126245405106	-1.64011583991728	-1.58558581961116	-1.53360883995656	-1.47847001867349	-1.42803205310382	-1.38353777946428	-1.34068116174905	-1.30810793668145	-1.26616994286269	-1.23354950079287	-1.22426082111427	-1.22802311351575	-1.21758991189895	-1.20831324052966	-1.18950273843604	-1.1635868598787	-1.12971435901643	-1.08935176142157	-1.04187947866194	-1.0025310942175	-0.93577014921581	-0.872604792711099	-0.837073319968353	-0.793475868181278	-0.753591766585757	-0.717967687205544	-0.68425900969818	-0.661064794900954	-0.650970939077515	-0.645282315262497	-0.642482721992734	-0.639468906303236	-0.643909363815596	-0.64331213491588	-0.64375743612693	-0.643263770838734	-0.636844865099039	-0.626510547857517	-0.613094926167928	-0.597006438117857	-0.58089136404198	-0.563329333412571	-0.542036436318264
-1.9678876852298	-1.94641773240743	-1.92050121477737	-1.87178207949158	-1.8013555117967	-1.74556257825282	-1.66625669645947	-1.59262661266677	-1.53339344118116	-1.48042809995901	-1.42729900756774	-1.37433320993104	-1.31602110319561	-1.2683127693702	-1.20836911670754	-1.14837009101988	-1.12910919065126	-1.13773577204997	-1.16412642137263	-1.17563207710619	-1.18947035662677	-1.1914050188007	-1.187562349547	-1.1639695400448	-1.12668374184517	-1.07442345939211	-1.02976165600677	-0.950308596745983	-0.880246837995822	-0.845136022203356	-0.790847974852205	-0.741273471838889	-0.694922035999681	-0.65429887770498	-0.623146810558125	-0.606131693518502	-0.59022768275326	-0.58562287783481	-0.583685267243728	-0.587315024598217	-0.589525992238046	-0.589874319041087	-0.590133330563983	-0.58627650781799	-0.579045805278555	-0.564646166977017	-0.549420423412642	-0.534922361930419	-0.51412652389491	-0.48887700578801
-1.91808900243174	-1.90794232793447	-1.87861641670267	-1.81965149875918	-1.75209474592233	-1.67997791787742	-1.60071435955575	-1.52072862937899	-1.44969487207104	-1.3823746101575	-1.32480567057697	-1.25786490138648	-1.19260016566717	-1.1202919652796	-1.04013370957487	-0.979922882508185	-0.960215674322581	-0.97338153442907	-0.994544532919827	-1.04024794042438	-1.07815247149542	-1.12402764967163	-1.15409824465239	-1.16298024281013	-1.14002731240887	-1.09243891647364	-1.04467032181952	-0.961172178201316	-0.884552752167931	-0.848960903343998	-0.793174360712117	-0.738100096974055	-0.685020830733624	-0.63549837615852	-0.597069253921231	-0.572061454479551	-0.554726548057119	-0.54665454115414	-0.547167085585898	-0.54863338076878	-0.553239288702507	-0.554475438059429	-0.55568039069154	-0.551516861022248	-0.544345178275018	-0.529162659534653	-0.514512610370597	-0.497903523563407	-0.478014641353448	-0.45005836074577
-1.87041695368938	-1.85450719916708	-1.82448943944026	-1.76978648476126	-1.70591231335628	-1.63070084954067	-1.54291427823495	-1.46527364381997	-1.38520767407328	-1.30220275034365	-1.22016860205474	-1.13605374217152	-1.0525815306813	-0.972553589537374	-0.896533429261837	-0.820464692185106	-0.777629902584809	-0.744255474799815	-0.731820687705758	-0.739629849550071	-0.784320587746885	-0.841680175600171	-0.936516837632579	-1.0273407797978	-1.07793329435118	-1.0678677580744	-1.02655587741831	-0.952304641607027	-0.87151561008349	-0.833519991185877	-0.779338026166371	-0.725103220558663	-0.671736345151014	-0.613525526766542	-0.570037979139204	-0.539291817112008	-0.524055441663584	-0.520365687907542	-0.522901986239152	-0.528510704626327	-0.53703449087106	-0.542545975110746	-0.543454875079816	-0.540449451321577	-0.53180536965231	-0.516902894266308	-0.502437936635841	-0.486924144970398	-0.466806703220367	-0.44362187324365
-1.840641448479	-1.82555786819552	-1.79538754475545	-1.73977054879906	-1.67680363272363	-1.59662444582262	-1.51831696177503	-1.43160937538976	-1.34956175981217	-1.26317066166136	-1.1733372528949	-1.08067899031705	-0.981210444348027	-0.898591622334839	-0.817549111822396	-0.732031005281444	-0.653485422087199	-0.588714817884751	-0.530586796423348	-0.487585434704929	-0.457991398692342	-0.466145819213309	-0.521167287785249	-0.678315002122698	-0.791560939441625	-0.902869070302623	-0.93745365947996	-0.911449165747519	-0.839906670826059	-0.801751465804675	-0.744992715216205	-0.69317235763489	-0.641761103076993	-0.586023888176959	-0.537017990278826	-0.499617773006317	-0.481403495169301	-0.481787978317163	-0.495331554813166	-0.511745793114636	-0.534677335720348	-0.544574556036009	-0.547023895124048	-0.545648719011298	-0.536682250333531	-0.524826380228957	-0.510259547108839	-0.494954842604918	-0.474289481952319	-0.448953028109564
-1.79922265553958	-1.7986960341888	-1.76544193434196	-1.7153045069061	-1.6511958629161	-1.57700328700729	-1.50412101286628	-1.42199557291719	-1.33725892473681	-1.25222145194253	-1.15671403199275	-1.06346762220624	-0.960760237533351	-0.867548015793848	-0.772937359435276	-0.682854782667089	-0.592115984270877	-0.514969745730645	-0.432488775780256	-0.371058724796583	-0.29639842794325	-0.247985952842431	-0.212249068962995	-0.243948735949438	-0.336515582908941	-0.510051561069046	-0.693078744299126	-0.791539006927501	-0.772266481323738	-0.74299708356446	-0.685824205998084	-0.637381443699374	-0.592106460551632	-0.546496682778208	-0.498596543726409	-0.454403322434641	-0.429651691306122	-0.427084793017775	-0.447720768679217	-0.48055992623683	-0.522443435151165	-0.545525649722481	-0.552411684026112	-0.555401649752387	-0.549212851113268	-0.540385720495374	-0.526413477683968	-0.51113090959705	-0.490885260667494	-0.46850852079943
-1.71112188098171	-1.72925028365494	-1.72060052665039	-1.67977288531194	-1.61033467821474	-1.54781557253346	-1.47263382704288	-1.40788258652466	-1.31575167643836	-1.22410080090598	-1.13890020707868	-1.03376476137984	-0.94202562448888	-0.843440055597775	-0.746683246389903	-0.643424139760203	-0.554484842993122	-0.465152466620553	-0.391312833571144	-0.325207883826027	-0.250394347147065	-0.189281184744871	-0.124039231119617	-0.0743825383658203	-0.0621870176065229	-0.121251212905953	-0.279590948114779	-0.526599565709173	-0.647674357456836	-0.665621123491759	-0.625466186546493	-0.579994987473678	-0.541340531980213	-0.504223616259189	-0.460769112513533	-0.41365205535568	-0.371354412905294	-0.35497676404021	-0.371176830147173	-0.411570016891683	-0.47389836854327	-0.512065579218372	-0.524254197253279	-0.533023891639992	-0.531331604292131	-0.525261914445924	-0.516827866158379	-0.503198748201936	-0.48386706326066	-0.461905913460252
-1.43836490536204	-1.4651871332551	-1.48438581789058	-1.47272201690845	-1.40470751603304	-1.3586766318455	-1.29039674352195	-1.21042630280513	-1.13584652285736	-1.05038284940225	-0.974662999388093	-0.87967949677829	-0.782594639335885	-0.696918350806892	-0.598513799502185	-0.496352206883974	-0.411116111949012	-0.350483916165521	-0.273206953180442	-0.209797426326634	-0.150011896351615	-0.103161956652769	-0.0542751440860152	-0.00292944730564158	0.0394376598445978	0.0425164894705432	-0.000962664747644117	-0.142268880901403	-0.322295631952667	-0.485722612387649	-0.525346105552045	-0.50936159455371	-0.47667464384466	-0.442804774945968	-0.394794104415565	-0.344252079216951	-0.26161128834274	-0.238711055012531	-0.22805852643022	-0.2766991191122	-0.357985423526998	-0.385650068913198	-0.414508656545525	-0.426588641107414	-0.450546630366609	-0.453454057200475	-0.455647531820662	-0.425435087426273	-0.392277010525348	-0.375884686264355
-1.1035296952916	-1.10282258821072	-1.09502125090268	-1.09605118974512	-1.05424197061632	-1.02254137879292	-0.959383674442277	-0.894971677304141	-0.820464010853911	-0.776436543967373	-0.686545429069755	-0.613635186219731	-0.55146583200606	-0.469989232954989	-0.383928946811759	-0.320300451427381	-0.263736634993078	-0.215532565260746	-0.168114143411928	-0.125031049383619	-0.0921431679745826	-0.0496721009530979	-0.0117614019700713	0.0261384814777611	0.0591157895399412	0.07233106228778	0.0564129246553938	0.0120205817417077	-0.0396927770072441	-0.110821955435877	-0.158773577770845	-0.162487524615011	-0.140029457402495	-0.140983975248716	-0.128946503213191	-0.138828682100721	-0.115190614865121	-0.116382817378631	-0.114840138768712	-0.144003783696934	-0.193989306097441	-0.212268636850301	-0.251898319610126	-0.275685059177591	-0.321711298512971	-0.345494004613623	-0.354132775455756	-0.321370402526611	-0.286578795698058	-0.282534016663846
-0.550282237981134	-0.513133429887028	-0.481633687918322	-0.49776090576152	-0.457055326667201	-0.446296324158114	-0.389643655624183	-0.353240684935205	-0.331164813555947	-0.289643149582035	-0.261299533125924	-0.230650235473078	-0.188636332653622	-0.143516627321156	-0.11743212711002	-0.0880076169669763	-0.0648736223564454	-0.0425321778688854	-0.0374549771109873	-0.0173662373582882	-0.00189749506660223	0.0266372629501297	0.0537803218163976	0.0747087691629608	0.0935169190302026	0.088368630870389	0.0626518702402412	0.0346484820636092	0.00710929606358422	0.00488578883545385	-0.00494682661958013	-0.0160124353936809	-0.0245483825400429	-0.036118745501327	-0.0373184342062758	-0.0390099939926404	-0.0339677070882515	-0.0408175139004277	-0.0348613312217005	-0.0332026931831195	-0.0287084782123681	-0.0388689151610105	-0.0615283966212242	-0.0762446070275774	-0.108629333605421	-0.139584994895019	-0.152003801568562	-0.132737857825032	-0.115988295812628	-0.125425420043019
-0.078736420078243	-0.0485257996793916	-0.0223207718761626	-0.0241925281645956	-0.00865693801133844	-0.00398948664667391	0.00254453859422794	0.00376285238390779	0.00998389892144364	0.014119698607431	0.0191804139445787	0.0237954971845665	0.0186688206054439	0.0228276062190913	0.0285011771984991	0.0318314963401196	0.0392164589585219	0.0403429869872435	0.0455934546436641	0.0535962236108046	0.0651630146462552	0.0760683911576904	0.0868719252242081	0.0995958088449895	0.106040963997548	0.10460435155483	0.0341142566826148	0.0129988461449121	0.00396026440834837	0.00682738650140355	-0.00130290083223975	-0.0105663189069664	-0.0198098768643832	-0.0342160468240192	-0.0414073824142406	-0.0488713151166455	-0.0531262197391701	-0.0618593429553163	-0.0776657050937084	-0.0441420423388405	-0.00118712431577631	-0.00168402316187023	-0.0109092065603015	-0.0248298306074292	-0.0314640567018833	-0.0456879367026797	-0.0517372419416471	-0.0551437918256152	-0.0576499298271056	-0.060100861204964
0.0334868601325965	0.0372991419226909	0.0428182683868572	0.0409668991072389	0.0393860255162724	0.0362512794168089	0.0413950862393307	0.042718264416198	0.0545538475698495	0.0620126960474925	0.062594333119855	0.0627770462406714	0.0609362660324269	0.0624426946823179	0.0668547592614583	0.0671100832134906	0.0751357565933237	0.078449706282513	0.086627591822083	0.0959096880932758	0.106104182641888	0.113651176071045	0.125851733854936	0.142053521151591	0.138339769920254	0.159474339315626	0.0723857409807644	0.0478762701299956	0.0400035236091181	0.0490710459301667	0.0447255947127409	0.0132430696750214	-0.028310367332211	-0.0673378223158083	-0.102761478143827	-0.126974697716756	-0.144934957457664	-0.157300883108813	-0.161295525196157	-0.0928100371199826	-0.0239952541382982	-0.0107454238474171	-0.0282407532498287	-0.0385527376763885	-0.0510518840470311	-0.0565775425618595	-0.0656173336988168	-0.0647429923119322	-0.0617287055906206	-0.0625905276178471
0.0398393344298154	0.0373225719799172	0.0388107429397321	0.0380960436286753	0.0380445418025831	0.032264592728444	0.0327343894643114	0.0344831472641792	0.0418263935704025	0.0478423439469321	0.0511801594174043	0.0512636717324573	0.0529601139420823	0.0531902039545341	0.0600531653658128	0.0646298107886642	0.0684858418926991	0.0744211116871575	0.0704835764227757	0.0768633124425313	0.0853420042147162	0.112227906312248	0.134110733876361	0.161207685313832	0.18689127477887	0.228554081457046	0.227887226790367	0.24352431501667	0.209206824155023	0.181848056109909	0.122876510468448	0.0507029295094658	-0.0134320245562292	-0.0626074232228372	-0.104299020340932	-0.138523317703535	-0.169941379365671	-0.198702772568851	-0.226445603971291	-0.226196431859173	-0.18305553759956	-0.140625311331755	-0.122859527460016	-0.108247061014159	-0.0881124538284298	-0.0713581202577393	-0.0635050176432256	-0.0601661927034044	-0.0558352868043201	-0.0508854592562436
0.0552358053897333	0.0557250959335824	0.0558664378530378	0.0553116701229496	0.0541197790289433	0.0492872215224147	0.0526065949819977	0.053349012591777	0.0606930102905003	0.064363319332278	0.0681635513397294	0.0685966210336338	0.0721669760990594	0.0741543970691153	0.0828967693937416	0.0854406854260653	0.0900178030122422	0.0952388637862355	0.0963000612171068	0.106369431953342	0.117878486676307	0.139440226275688	0.159492505722794	0.186080646460395	0.216488002632747	0.263124094418868	0.295101384157702	0.324066287651662	0.303668147125365	0.236136610793591	0.148493468144309	0.0712884047088509	0.00474184612669617	-0.0454444968246764	-0.0906379017096537	-0.129496114809847	-0.163821840622937	-0.194405631254604	-0.223637875415409	-0.242532341089099	-0.233517345327342	-0.204272272350198	-0.174837770596617	-0.149085161692802	-0.121079911464919	-0.100743611749093	-0.0902152489589172	-0.0840422131207538	-0.0796912308241372	-0.0741190613698769
0.0720544664854251	0.074132975120411	0.0755265320039103	0.0757404682206678	0.0754005702961809	0.0733027924465767	0.0752609920096212	0.0757230709637933	0.0816632871234226	0.0831897960272198	0.0868355819953539	0.0882510335220002	0.0929761741144417	0.0952800175989551	0.102464857439231	0.106691451821199	0.111052221086528	0.116676657499156	0.119973223532693	0.128563770374106	0.140873202180992	0.158285724961666	0.17510296707344	0.199339599661655	0.22838022441787	0.267774104259181	0.300340120955904	0.321881323979205	0.298327201180353	0.239099177953788	0.161032802294485	0.0910499690375618	0.029626737069565	-0.0205016313978286	-0.0666921495558826	-0.107041806314827	-0.143949866302943	-0.178107952267297	-0.208977354487637	-0.227983008285713	-0.229501375137419	-0.210163747316268	-0.183589600666474	-0.158567042489645	-0.134512268477519	-0.116965113359799	-0.105936786091084	-0.0982436730186059	-0.0933889997393755	-0.0889595094770365
0.106096667146628	0.109201040838503	0.108338543045269	0.110224282060215	0.111515397860266	0.115154599497317	0.115570474728807	0.117458835315908	0.119321541433947	0.120815387290295	0.121010297844378	0.124889501344448	0.127972976977156	0.131520145237102	0.134930067993357	0.139524948429883	0.14435376017356	0.150447073750091	0.155918611545351	0.164611911097546	0.173736191944035	0.186080335779837	0.199275365959689	0.215588226220634	0.234229487539272	0.255379809182528	0.272739471354189	0.275743508780679	0.25251485834339	0.207534709290751	0.151295898250399	0.0952772970773281	0.0448937926503527	-0.000216410276841226	-0.0429006338348118	-0.083384156528463	-0.119547491294276	-0.151405588254382	-0.177879906086783	-0.195568149780981	-0.20481817305301	-0.198596509749678	-0.183170952171095	-0.164719953067479	-0.148469746850037	-0.135272371302145	-0.127178697836285	-0.118833582170378	-0.114510617861223	-0.1102870498552
0.128166693971998	0.132044507953615	0.129808933831626	0.130739308029821	0.133357758969881	0.136647523653167	0.137284929017306	0.137915708831038	0.140750029231923	0.141344253670057	0.141874312550889	0.144135217391276	0.145080109035697	0.148537541116545	0.152004998383783	0.154625164763613	0.157739865778376	0.162625343887087	0.166631526438627	0.172513428268448	0.179653818897574	0.189002231705158	0.197754767260503	0.20773325786014	0.219010921610247	0.228735934606502	0.234993431820241	0.229855696546546	0.209964825902498	0.17520594779521	0.13432528207886	0.0919455040157811	0.0514374375118175	0.0101565004453851	-0.0277665956941244	-0.0635647660129748	-0.0956004711786505	-0.123665779533158	-0.144608460547638	-0.157979310129819	-0.166094923753275	-0.164985244868321	-0.158154867552743	-0.149813930695066	-0.141913279037618	-0.1314039271312	-0.125114057298833	-0.119357602870409	-0.115468846047077	-0.113474507319702
0.139136806737875	0.143585126103284	0.143658867683341	0.143944241493086	0.146429159255005	0.149353234770477	0.147975016625366	0.150146405654172	0.152979867284484	0.154676445783439	0.155146735326933	0.156866089638905	0.156529265244348	0.157177252428955	0.158718617239284	0.161464398253199	0.163142606326648	0.167105100735111	0.170454563840023	0.174649709424267	0.179299245161522	0.182804896463032	0.190216454251695	0.1950789535451	0.200290340339824	0.202821463348502	0.202563933204268	0.194391264276232	0.176743099182313	0.14978771615121	0.11758562224145	0.0845954694755961	0.0504789243468659	0.0176037439627131	-0.0145978542067291	-0.0448392456513795	-0.0740100403197438	-0.0982816018405832	-0.116136716464145	-0.128802743993932	-0.137431385758502	-0.139152267933451	-0.136876719587288	-0.132636644130691	-0.128012012878614	-0.121276794958319	-0.117083158001366	-0.112483877996528	-0.109005477772115	-0.107092212261086
0.148918861991697	0.152933977128867	0.154143075778485	0.1542792051737	0.155805450689475	0.155622208968342	0.155768277162556	0.155011907261596	0.156521175472678	0.158349074884361	0.160228937524562	0.160283289026165	0.159458751136819	0.161432410625376	0.162666610943263	0.163861123078307	0.165175434458819	0.166899503291693	0.168638029577625	0.171702225488828	0.174379246711075	0.174725032325417	0.17848740190056	0.179909057016424	0.180970799858632	0.180415132715947	0.17518572628718	0.166859880112996	0.149018708543791	0.12753626224796	0.100757958083164	0.0745644089959649	0.0479568109358351	0.0213412443373439	-0.00582177160978861	-0.032489363854633	-0.0567940674445884	-0.07893719218197	-0.0945503442654864	-0.105571184511449	-0.113995589763083	-0.116960573414862	-0.1161526612998	-0.115805663698754	-0.111729840185675	-0.108660997944421	-0.105059818582909	-0.102483785145392	-0.10126177034527	-0.0980810134572758
0.152444240561903	0.157505867204058	0.157765104728933	0.158935991009184	0.158939262715162	0.158036711515084	0.159722142461225	0.157001694590374	0.158632516466088	0.159043199817638	0.160671919646334	0.159675701560007	0.157963320726491	0.160744004902293	0.159536475912277	0.160412939205349	0.161501509015903	0.162331676056413	0.164560155605189	0.165471114485309	0.16483890605827	0.164473485243271	0.166062791014955	0.164828945668196	0.162988213883999	0.159720821918753	0.152225136111474	0.143192321154745	0.126565699069445	0.10706620487609	0.0860421082362164	0.0646049057723687	0.0435706912545806	0.021942975634308	-0.000344270682918428	-0.0237820924753757	-0.0433714919509762	-0.0621616434057775	-0.0763919062363522	-0.0864256037136339	-0.0933303433007171	-0.0988612669896797	-0.0997456922629685	-0.10077600254117	-0.0989317411126986	-0.0973194612595808	-0.0969151550571626	-0.0948010132048531	-0.0931621613197179	-0.0905029023243339
0.154774827998811	0.158809922777788	0.15943453689637	0.159502472417	0.15801576346161	0.157324929354535	0.15920730912151	0.157223926028848	0.15940040168399	0.158277172263495	0.159328802816065	0.157548617393892	0.155481391307896	0.157671206437163	0.156443386131824	0.156419412787731	0.156627424274972	0.155926748586465	0.156285427051423	0.156398410052262	0.156072375699265	0.156018907907658	0.154838509615837	0.151863943244606	0.147367824241241	0.142925509111306	0.134299997244382	0.123304919676869	0.109820662754177	0.0918458301230101	0.0752254848287544	0.0569256710272068	0.0387620498238391	0.020735355407568	0.00253313005496474	-0.016575378867174	-0.0342070623274405	-0.0509760793069835	-0.0628605440077274	-0.072365387501619	-0.0786561347860338	-0.0840006719618403	-0.0856137471747379	-0.0876423037147871	-0.0870547725098859	-0.0872272708123246	-0.0874390466053406	-0.0858537667724576	-0.0848138177996529	-0.0845048381559314
0.152268654758839	0.15667890407124	0.156680891027436	0.158568010855129	0.158144614032075	0.15639749780048	0.156714756201281	0.156922440866614	0.156094532183266	0.157020378074922	0.155028785639911	0.154120801755905	0.152690890005153	0.151911997587969	0.149711027724257	0.149410797153575	0.149375100779471	0.148104634798956	0.147110632349483	0.146116560277453	0.144707435628527	0.145224988219806	0.142233391409053	0.138591173995312	0.132389080703754	0.127132371702599	0.117937880398218	0.107513198711955	0.0943049959211946	0.0806790841585584	0.0654210664400972	0.0504769435100653	0.0348718208355773	0.0191533548548577	0.00445340608411345	-0.0121065914629158	-0.0264971984371808	-0.040699371533268	-0.0510080344211873	-0.0599074098842581	-0.066147470838636	-0.0720695701235633	-0.0742764726604599	-0.0770559021292485	-0.07723437951991	-0.07853026579292	-0.0781575428763756	-0.0774659859647691	-0.0757361193625175	-0.0763093913365932
0.14926600638896	0.151341141181792	0.151037121204267	0.151557159193831	0.150344912242198	0.149508504341887	0.148781717400302	0.149531663552355	0.148424623904981	0.147106726212283	0.147398639577609	0.1442349777869	0.142091549384881	0.140188053869902	0.139633527013078	0.137651440377873	0.136980869921834	0.135790346016259	0.134104685442686	0.132214781936586	0.128888637030968	0.126065654091989	0.122534231106126	0.117536309473252	0.111227043350669	0.105481977694705	0.0970463396112827	0.0875876543256253	0.0781001645831694	0.067873283329775	0.0554675080361088	0.043289602591997	0.0302172994997438	0.0179839397003937	0.00563577618373976	-0.0090952521196163	-0.0212115822657501	-0.0318591382041275	-0.0405921346910553	-0.048116982420202	-0.0555909923584984	-0.060701195455465	-0.0625141812073771	-0.0653892034863	-0.0663293841890889	-0.0692667580517294	-0.0687376111224819	-0.068688402799666	-0.0672851327265816	-0.0660376521657011
0.145477261318311	0.145791798943472	0.144839207529162	0.145180547621994	0.144471242546588	0.143719851801523	0.142411847370284	0.141515393235758	0.140717160780611	0.138973711960513	0.138619207916294	0.135793470187073	0.133358184233235	0.130586769094361	0.130061943797727	0.128205474775483	0.12671011777481	0.125095252650253	0.122213963971713	0.119733939717242	0.11583670099599	0.111265892437372	0.106420431250051	0.100104167032876	0.0944578557439036	0.0893867699940862	0.0812288448837295	0.0728120603578674	0.0643150702073988	0.0564072554395074	0.0467148985861762	0.0369953040491416	0.0260290860822636	0.015600222308698	0.0050613118743017	-0.00643050749021319	-0.0163689442904417	-0.025116446839211	-0.0321307266320921	-0.0392120208495643	-0.0467925508756612	-0.0508670167604211	-0.0523997678633587	-0.0541308548347317	-0.0559648976808197	-0.0583121541665296	-0.0588301747414719	-0.0600168476767755	-0.0591836680231869	-0.0592242331269607
0.138961658829522	0.139208001079114	0.137977688724978	0.13807786433891	0.135438287374878	0.132769227763375	0.132612445569749	0.131494454744428	0.131355311558439	0.130294311818683	0.128215960048053	0.126341585143248	0.123854972770596	0.120718233895738	0.118373439046584	0.116408497133499	0.112964775085043	0.110507953454111	0.108619078075744	0.105439011617214	0.10024219895972	0.0934192222795025	0.0892014524816065	0.0831425900860952	0.077660907002647	0.0713975939384477	0.065727149485244	0.0594128412116299	0.0532452747506763	0.04688129439643	0.0391544990623051	0.0312214785040529	0.021881096999046	0.0140926102831636	0.0046661924318049	-0.00500048032535221	-0.0131353857243671	-0.020072808125702	-0.0263316484197632	-0.0312308669731076	-0.0368993517880207	-0.0402506883054758	-0.0427592583395029	-0.0441516413381951	-0.04640951287502	-0.0486857589015543	-0.0505523876676153	-0.0505376173864376	-0.0505327398125095	-0.0505796773777272
0.128955200606203	0.129791430928583	0.129027197142472	0.126611448432779	0.124870725722586	0.121542599125761	0.121727384066089	0.121059786435512	0.118852954745051	0.117791868410075	0.11397708478015	0.113054733548299	0.110276124009241	0.107404053680558	0.103320703033821	0.101042741752254	0.0985721344393466	0.0963967046004545	0.0923715329871532	0.0880126886065661	0.0825696676334207	0.0765427310944749	0.0718120914746199	0.0665388179624132	0.0617893705072739	0.0563310095949533	0.0506466048838091	0.0451675311568166	0.0410043139461721	0.0360719363741403	0.0313802816222936	0.0256404603114272	0.0188117945099682	0.0116891563628565	0.0038039149368113	-0.00316954610912281	-0.0098544273362425	-0.0151460510684046	-0.0205888994284107	-0.0240372183437281	-0.0278127196568355	-0.0312042329158201	-0.0335306034887859	-0.0355696923168364	-0.0377108961684662	-0.0391931576857074	-0.0406221267262518	-0.0406342392962025	-0.0422271153079994	-0.0430122660656734
0.115595311785173	0.117241955115671	0.11512702169068	0.113847911983097	0.111018560485233	0.109509489826714	0.108119157356656	0.107087129791321	0.103433462364979	0.10295622673021	0.0988850703300358	0.0963130981621699	0.0942419723585671	0.0904486501647671	0.0868411571572849	0.0845796815273887	0.0814610971211036	0.077674333418373	0.0732914403443052	0.0685142489582584	0.063940766662524	0.0571416735906586	0.0525227916377281	0.0477223812558721	0.043962492576062	0.0400225155342947	0.0371600563282971	0.0335149397296704	0.0305017841266732	0.0261778234875503	0.0226604555756206	0.0179887768863108	0.0136977602326243	0.00804205878887693	0.00239113220558009	-0.0029022309590004	-0.00792780891151034	-0.0118540102701628	-0.0163875738550322	-0.0183893258260321	-0.0209385424326161	-0.0234665746846885	-0.02550211373219	-0.0267291010146011	-0.0288600443717611	-0.0297603438420969	-0.031533358140882	-0.0328465444993832	-0.0334104549297449	-0.0338202453806589
0.100814683725513	0.103078880777627	0.100138300005326	0.0984169968159615	0.0957996285239844	0.0926874045019968	0.0904599153485295	0.0894443382425678	0.0870451869039256	0.0838220192793605	0.0823940277718476	0.0795735873378147	0.0771572120481988	0.0730361713744647	0.0703526464586036	0.0655901949876771	0.0633637998204938	0.0592542220447292	0.0547033560420703	0.050173819735341	0.0444655194541578	0.0374758226357207	0.0339952993736092	0.0311558158423976	0.029050508711574	0.0269902996094748	0.0244889200499813	0.0219018533653405	0.0196122447726226	0.0164702746227721	0.0137126096271955	0.0100327043571104	0.00654878032750499	0.00308972101855262	0.000425538888608892	-0.00333199791120041	-0.00614147862322411	-0.00803484275143435	-0.0105796707584348	-0.0124483131289278	-0.0141311595425755	-0.0151502904240125	-0.017391068572364	-0.0193922147001101	-0.0218187378642252	-0.0217919753919991	-0.02308093393192	-0.0235325709804087	-0.0243979221900678	-0.0262363546056059
0.0833945495482583	0.0852834460789516	0.0845468607380859	0.0809650196595397	0.0782468222483679	0.0756102834603241	0.0718451659763722	0.0707890367443739	0.0688608889787739	0.0662572467912617	0.0644070444457409	0.0626837397059991	0.0581940490699527	0.0545988677552439	0.0512377770828915	0.047425152583553	0.0444187988157403	0.0394918065427324	0.0357974493385916	0.0309392826234355	0.0255262776781357	0.0222931780898209	0.019200801599971	0.0174712171364933	0.015678415691304	0.0141232663074177	0.0121924457976605	0.0101507811197312	0.0092614209580246	0.00673479907653318	0.00434366128267486	0.00147022168727559	0.000577738855738741	-0.00148259120256418	-0.001828196975952	-0.00333145319262626	-0.00506959996057234	-0.00577195462648778	-0.00638565435277182	-0.00678407007119662	-0.00748255023603267	-0.00798394231182847	-0.00971439127270999	-0.0113425285349479	-0.0126905205375707	-0.0131509099150793	-0.0140602193063506	-0.016213400131362	-0.0164438676758827	-0.0180166455143359
0.0662062093695633	0.0673808194059345	0.0663516547940449	0.0615239994544867	0.0595388146501252	0.0582542162834636	0.0547918726140855	0.0519576429418994	0.049440977455556	0.0468727439381878	0.0460364245497376	0.043331369521969	0.0399862934463807	0.0366636950884233	0.0332757582813157	0.0298214872492999	0.0267580107942796	0.0217988964052989	0.0184153693962849	0.0149767304641721	0.0114135084664219	0.00988080601845207	0.00807967231188372	0.00710619189049306	0.00546143379567228	0.00306567068553596	0.0013577345883987	-0.000468699101038285	-0.00196385374600054	-0.00455776119903694	-0.00517184471533762	-0.00481485185520917	-0.00437396997927312	-0.00273849750147737	-0.00187908000414558	-0.000716623179748407	-0.00113875846054017	0.000123209734718677	-0.00048952931573674	-0.00060654596812394	-0.00183657308915062	-0.00227436268440578	-0.00360938228426985	-0.00478582262031075	-0.00592837716129875	-0.00701071611091271	-0.00806122898474716	-0.0098968859426505	-0.0106607402800516	-0.0116788149538128
0.0491376523411714	0.0490369702722067	0.0471175676309044	0.0443995958753307	0.0418198299759881	0.0402247469406751	0.0374415681066735	0.0350536164396229	0.0340618760420423	0.0308031425135051	0.02764006862352	0.0257003905542311	0.0226045814991223	0.0218171824293312	0.019019458577185	0.0159547176472111	0.0127597226114406	0.00981867078423312	0.00727362882930828	0.00555221265050039	0.00328712117367498	0.00247596012140492	0.000681761745212838	-0.000170678532748091	-0.00314655147575657	-0.00609095114345929	-0.00818285670561208	-0.00962609809327114	-0.0116195778191527	-0.0128352641251104	-0.0118695719623785	-0.00917390374103636	-0.00644733758303258	-0.0037694668963117	-0.0014032653853965	0.00133027251916023	0.00269638619963313	0.00437602101593238	0.00454192237902405	0.00361974285972232	0.00230651578992149	0.00121377989486252	0.000748500450622203	-0.000633958805093134	-0.00192636279564166	-0.00242271632276792	-0.00313723556195043	-0.00439383229032856	-0.0056377048093955	-0.00641680948878401
0.0319441564908848	0.0309106242470009	0.0293371150368625	0.0271117667250711	0.0245645899324058	0.0227534750990945	0.0204458160213437	0.0188568397733385	0.0174499344790876	0.0162834126672183	0.0137192764662045	0.0130164999545596	0.011542739917304	0.0114218855033028	0.0092170466806058	0.00690056828377255	0.0052452857753424	0.00459813604733845	0.0024507169680929	0.00144442157659828	-0.000373500010506039	-0.00185382179481124	-0.00356029588752415	-0.00539666022446359	-0.00871480045264846	-0.01244383564801	-0.0143591790286706	-0.0159135049497415	-0.0166373123229834	-0.0161685652366471	-0.0140133049717441	-0.0101174976348471	-0.00578337078613038	-0.00146922503401941	0.00141626445948313	0.00488457278454736	0.00666958114483772	0.00806107724682903	0.00780181046431525	0.00653619069871227	0.00432769446338024	0.00376392872785877	0.00254839956336089	0.000886762674568809	0.000244727976133028	-0.000453227421667647	-0.000525371677836472	-0.00119084213723702	-0.00201964212786872	-0.00284354891124873
0.0214756253173299	0.0204120841348625	0.0189476783211385	0.0174352809513589	0.0149850984027819	0.0136126384010755	0.0128313036753883	0.011772553702549	0.0103374307899889	0.00974556248079508	0.0073953919158217	0.00691632392618981	0.00593817124236568	0.00655099028371264	0.00473823090325254	0.00269320748537629	0.00151714234910616	0.00226125066705975	0.00110088462075495	0.000801462087393195	-0.00126092175552398	-0.00274247979628709	-0.00463668911694009	-0.00674798237906461	-0.00957742067997819	-0.0131639374154903	-0.0153754579253902	-0.0169253954316139	-0.0177563533751369	-0.0162965138774808	-0.0132496639356898	-0.00866216388278866	-0.00386425340103004	0.00014703651351447	0.00287250473649235	0.00587140556543167	0.00856942532039368	0.00933529760353383	0.00895909764642526	0.00720624407737094	0.00471298641060111	0.0038538363654939	0.00368260316149434	0.00184746335024697	0.00116371617291383	0.000657726168021723	0.000907730148464549	9.51908235752123e-05	-0.00088302499393757	-0.00144112841809821
[truncated: 188 more columns]
