# Supplementary material for: Performance Comparison of Centered and Tilted Blunt and Lighthouse Tip Cannulae for Drainage in Extracorporeal Life Support
Source: Cardiovasc Eng Technol. 2025 Feb 10;16(2):238–50. doi: 10.1007/s13239-024-00770-x (PMC11933157; doi:10.1007/s13239-024-00770-x)
Supplement: Supplementary file 2 — Supplementary file2 (ZIP 41,511 KB) [file 13239_2024_770_MOESM2_ESM.zip › avg_velocity/rc_1.32_mm/Lighthouse_90_Qc_2.6_Lmin_Qo_1.3_Lmin_rc_1.32_mm/V_ms.csv]

-0.00936639235381235	-0.00935451915614274	-0.00888511470816956	-0.00927026009009349	-0.00949059894961574	-0.0117631561352231	-0.0123786602749788	-0.0128298180246958	-0.0128399441002915	-0.0104553455618176	-0.00966652833942163	-0.00946055853655616	-0.0109810188912177	-0.0116483418648483	-0.0112528877953279	-0.0111485527012194	-0.0100961574089388	-0.0105448516516429	-0.01083740078753	-0.0123321956120326	-0.0113991159020492	-0.0140894908000375	-0.0146525506113226	-0.0168426546222441	-0.0165259889253158	-0.0141771673060471	-0.0105005743839629	-0.0106213650407898	-0.0125251364365953	-0.00961454437423451	-0.00701291396688159	-0.00278387986272145	0.000571623039435881	0.00190410657703847	0.000684883514452774	0.000623695424116005	0.000622732185068856	0.000463697245650107	-0.000466420699968459	-0.00823755389533553	-0.010105204946838	-0.0104981031180183	-0.0102280316073938	-0.00839828222160742	-0.00633388911556529	-0.00482670179917561	-0.00485922054434977	-0.00361258933248281	-0.00245502703158468	-0.000956475106029393
-0.00608073819553848	-0.00579545469883619	-0.00661522479390161	-0.00784411647839897	-0.00970066999448558	-0.0102054592354141	-0.0112657431906249	-0.0122880358367476	-0.0119914227987152	-0.00992994434923793	-0.00845640248575352	-0.00829129408086769	-0.00890675300637234	-0.0102912692564981	-0.00903477284002324	-0.0100181471001746	-0.008787534849471	-0.00961231594437986	-0.00988649516278518	-0.0119471035265803	-0.0112186359911437	-0.0120285324991839	-0.0122905892642373	-0.0140129134227957	-0.0129253441449642	-0.0110385850152296	-0.00774131818389308	-0.0117333376830323	-0.0142173536538729	-0.0112177463926719	-0.006940412984589	-0.00203416333810071	0.00208249455524872	0.00405639537891197	0.00367708060327314	0.00381056665052187	0.00214511250586404	0.00195292771530517	-0.000789439807392212	-0.0073835534255164	-0.0106385142889533	-0.0106921566334325	-0.00947233158396695	-0.00764487891125296	-0.00559939106589087	-0.00422728682044184	-0.00392686038291745	-0.00280532127803122	-0.00216929349374918	-0.00226876484607301
-0.0143236652665671	-0.0137477324869282	-0.0134094423239404	-0.0138041716953806	-0.013467457888692	-0.0151255946448614	-0.0154664200849807	-0.0164448994752523	-0.0167724153685549	-0.0167080663448465	-0.0166638198126968	-0.0170628606100603	-0.016552027138211	-0.0159352173041767	-0.0153315054937008	-0.0166371504245594	-0.0164334782353567	-0.0179976018167636	-0.0164515959413727	-0.0177388684838992	-0.0171181784681391	-0.0168733120320217	-0.0183623612059235	-0.0206050696194669	-0.0214576862052965	-0.0226299464399523	-0.0202920084312669	-0.018197996850263	-0.0156290418677029	-0.0131716123152326	-0.00999770236121312	-0.00587193250312056	-0.00258126083304266	-0.000470299727091388	-0.000110087649235026	-0.000153902013505034	-0.00299050173914224	-0.00418377874923926	-0.00766679142765353	-0.0115737399670495	-0.0120744432067324	-0.0135169555319123	-0.0127165908715197	-0.0129734654783901	-0.0115760522210775	-0.00876973613715476	-0.00712133012053517	-0.00667917836610367	-0.00592189309593483	-0.00622045094715623
-0.0150848704598949	-0.0154493163050809	-0.0150368372457652	-0.0153133055799557	-0.0168606212600116	-0.0166608982977904	-0.0180673282651038	-0.0176572296968498	-0.0177552810261121	-0.0176966443311638	-0.0182894810058419	-0.0184050355614365	-0.0177845717323919	-0.018855208711952	-0.0187693195312905	-0.0197151608135361	-0.0199232752913591	-0.0199264708859109	-0.0199510740659064	-0.0213912227110435	-0.0219455956362031	-0.021954908709686	-0.0226857911202597	-0.0237454852350136	-0.0246279857390204	-0.0247994569759617	-0.0239847906646319	-0.0214606921216776	-0.0187458740023849	-0.0162408788499748	-0.0141844212837422	-0.0111826228401773	-0.00714666915207517	-0.00474586204354343	-0.00443660093071753	-0.00479105022366538	-0.00656855313374068	-0.00691043207976487	-0.0101726114284026	-0.0147757642485992	-0.0163750474984805	-0.0171380027465738	-0.0161418086298037	-0.0151920000164025	-0.013627316198558	-0.0120596362091812	-0.00936757646840157	-0.00897576646430625	-0.00830148843968116	-0.00811073161585204
-0.0163451958630014	-0.0158771569639231	-0.0161815332750067	-0.0162253085213292	-0.0172053664847376	-0.0177060579705626	-0.0189207282259349	-0.0179968697523167	-0.0191228389994003	-0.0194801434406776	-0.0197619275898871	-0.0204641772100273	-0.0202771773717905	-0.0213703446495992	-0.0220857432343794	-0.0226859508018461	-0.0236890778243262	-0.0228915033312097	-0.0239558761510814	-0.0251370106639195	-0.0259516345089533	-0.0268487136531423	-0.0279167191771462	-0.0289272322869896	-0.0291891159077864	-0.0283805140098367	-0.0262538709713197	-0.0259022116147273	-0.0234688310790263	-0.020901666423782	-0.0201131288924019	-0.0164616824833638	-0.0137522976253011	-0.0115840767114973	-0.0108522648686505	-0.0111787440901591	-0.0114090124194888	-0.012078273371059	-0.0148553920175273	-0.0178804101727551	-0.018405230296768	-0.0188216102513863	-0.0181491179125732	-0.016374291995594	-0.0136318301649287	-0.0128922566654748	-0.010896276716207	-0.00956132595377008	-0.00867691151065679	-0.00755529063679052
-0.0169549928928023	-0.0171445901489007	-0.0173514354178979	-0.0177168585882869	-0.0187814794630538	-0.0188968663933939	-0.0197025913902949	-0.0191218367347738	-0.0206240379445594	-0.0212775121256172	-0.0208819526177565	-0.0213914288769441	-0.021347861274414	-0.0233138820253928	-0.0247201571604523	-0.0248587214054354	-0.026485593546142	-0.0268637270244227	-0.0279405671082678	-0.0291761123538404	-0.0301724141950646	-0.0312850253096397	-0.0322277683072692	-0.0334148339461242	-0.0338951982084747	-0.0337187785511693	-0.0324716533077971	-0.0317605347899244	-0.0320063123001281	-0.0294329171072331	-0.0264589205556434	-0.0234214170784523	-0.0201284132489918	-0.0192958041539911	-0.0190305220979983	-0.019030010331792	-0.0194440449645541	-0.0202205685290745	-0.0211401562418849	-0.0216405128466738	-0.022248277544383	-0.0224984331241916	-0.0211026072149982	-0.0191932426916399	-0.0162215057441843	-0.0136355555144005	-0.0118607444917993	-0.0106605811064906	-0.00964242385552717	-0.007752130855672
-0.0169491113916197	-0.0179930545054601	-0.0179768567193937	-0.0186486811896833	-0.0195038454530799	-0.0196364540020957	-0.0207161846805803	-0.0211650743051936	-0.021537487880519	-0.021720733319474	-0.0224380651252296	-0.023430786658203	-0.0238417333746833	-0.0249398428149083	-0.0266159423755634	-0.0274702740547814	-0.0290365056871406	-0.0303699500853083	-0.0316135594472736	-0.0320882420009339	-0.0336428939587824	-0.0348038153460084	-0.0363583328618907	-0.0372192054822133	-0.0386525253437332	-0.0393133074686274	-0.0401770212665839	-0.0396428265518437	-0.0402316268501103	-0.03915744747946	-0.0370210676281818	-0.0340092749877689	-0.0316094062250449	-0.0300959938207303	-0.0285363963521169	-0.0284442279788369	-0.0295545611079994	-0.0300808055040127	-0.030177542340922	-0.0280642210649209	-0.0272326614578068	-0.0267642299706375	-0.0251537365653698	-0.0228507747587521	-0.0186892075449823	-0.0162588171306942	-0.0136115223618756	-0.0129094940560266	-0.00914372581476686	-0.00779721177318098
-0.0179177343522656	-0.0182068805269131	-0.0188703044064218	-0.0192531242101998	-0.0205132038445249	-0.0205233437291718	-0.0211773000031403	-0.0214771894117461	-0.0220758458856257	-0.0234417955201132	-0.0242795345390599	-0.025276911523448	-0.0249526598542957	-0.0265799252065789	-0.0282402160130816	-0.0295616112289998	-0.0305836260776556	-0.031727441791433	-0.0323100893261027	-0.0348819871606315	-0.036977316997994	-0.0382406348548113	-0.0410326935552735	-0.0430611140600043	-0.0442847986007112	-0.0458981904057344	-0.0476412334983601	-0.0489486373513347	-0.0502681672138383	-0.0504329181074701	-0.049179775974175	-0.0471373175067258	-0.0450075312233541	-0.0442213394294872	-0.0431137596588591	-0.0422382920953608	-0.0412724588401499	-0.0413749211221087	-0.0401571071138567	-0.0349180482738038	-0.0322968835780902	-0.0315381825568907	-0.0279352239984352	-0.0242809843277852	-0.0203821807731717	-0.0167393468476458	-0.0134175238286533	-0.0116066295475953	-0.00896512682132364	-0.00776392057554919
-0.0180125805037717	-0.0184176932194343	-0.0192615269023581	-0.0203648513838578	-0.0208782697345807	-0.0201521245213096	-0.0212909805919822	-0.0221906687231543	-0.022851732825178	-0.0235167483479289	-0.025359931446532	-0.0252284179229427	-0.0264460122795319	-0.0278852371730422	-0.0290054512786887	-0.0308342396191736	-0.0326360288631061	-0.0337578425094789	-0.0344336677944093	-0.0368963424309228	-0.0390745365278012	-0.0419678974575582	-0.0456243030016757	-0.0493208191747583	-0.0518884506821545	-0.0540273925049841	-0.0564966646350541	-0.0609515796928395	-0.0642499868331296	-0.0659931799086772	-0.0657339922164646	-0.0651250851315162	-0.0630733014441613	-0.0619359755918546	-0.0605992858126565	-0.0578431169977511	-0.0563044928684165	-0.0555200811951753	-0.0532163826826069	-0.0452477049836581	-0.0392951705269265	-0.0372475871696	-0.0324923638594471	-0.0268222336429789	-0.021690089510919	-0.0181563577579283	-0.0153140827201012	-0.0129394686798108	-0.00998977892164242	-0.0078028472746616
-0.018115031955555	-0.0190885124693139	-0.0188810644513988	-0.0198253724209426	-0.0204556716427472	-0.0205710398916117	-0.021557155502427	-0.0227446263838213	-0.0233200195251389	-0.0244564999078981	-0.0250932257882086	-0.0265042840968596	-0.0269885137620185	-0.0275454301850825	-0.0287246475952022	-0.0309992945428513	-0.0328881449125195	-0.0349213108584181	-0.0355311832606988	-0.0382725035585314	-0.041357899503754	-0.0450395556137343	-0.0498693967552066	-0.0556629739772972	-0.060390581656021	-0.0649095152439696	-0.0694350457250814	-0.076719127451893	-0.0833640985353016	-0.0845730913078306	-0.0857042065509331	-0.0851957911178331	-0.0841365605068828	-0.0827064884510594	-0.0811307024562952	-0.0790742257929301	-0.0770178048276106	-0.0732283458197811	-0.068642618821336	-0.0550828484418253	-0.0475164819761541	-0.0433901051432969	-0.0380700646007268	-0.0308027333684079	-0.0242817271069474	-0.0188888309111541	-0.0161981677549963	-0.0136791959261919	-0.0105813814181478	-0.0075027295548708
-0.017856327072107	-0.0183413390269405	-0.0192977667711573	-0.0205047496108915	-0.0211966447287906	-0.0214176221299218	-0.0216163423425833	-0.022368086211411	-0.0241208902710913	-0.0253759320495086	-0.026870324818176	-0.0280036275720052	-0.0288125003398043	-0.0296645890642626	-0.0301291113198961	-0.0324187543659656	-0.0333258346115284	-0.0358827421437435	-0.0382365856623074	-0.0416365253751786	-0.0441064181966961	-0.048311167906732	-0.0540225246528129	-0.0620634278227013	-0.0687921389781385	-0.0763775340622674	-0.0853111919265002	-0.0988300020047441	-0.106409546369405	-0.111276529978977	-0.113323242511676	-0.113929392150795	-0.112516496614857	-0.110910714843983	-0.10880325405539	-0.105748315150151	-0.100808691382448	-0.0950053171235074	-0.0876943322476476	-0.0717333299811841	-0.0586082951105128	-0.0533821449391364	-0.0452775060244366	-0.036938100839925	-0.0277908596286845	-0.0209899157052172	-0.0166003337623164	-0.0140901418344501	-0.0108648656047234	-0.00794744097164785
-0.017268962176213	-0.0181030186352728	-0.0182169863276813	-0.0193674850218168	-0.0202415482186693	-0.0207152243049485	-0.0212447789706774	-0.0224565006241583	-0.023013167722264	-0.0236886252892506	-0.0251518706115615	-0.0263788174135937	-0.0273344229650584	-0.0283227793599797	-0.0280765430567525	-0.0304838324063756	-0.031937943618659	-0.0336602681697824	-0.0368433311000414	-0.0400093432004911	-0.0438467620589796	-0.0491833208361155	-0.0559786051961771	-0.0636267948389869	-0.0718140312537399	-0.0797185563962163	-0.0933708600035356	-0.11529064172001	-0.127228535209874	-0.136860123740312	-0.142192678723932	-0.145991200556603	-0.146486222826542	-0.142338268058124	-0.139610462410774	-0.136071495018392	-0.127836764358161	-0.117723068853881	-0.106500152357081	-0.0834439532991677	-0.0671109592107398	-0.059997742600511	-0.0506242023077374	-0.0399034605227885	-0.0298647775162042	-0.0217756871774306	-0.0147431442447474	-0.0118660768176404	-0.00769346349446971	-0.00566380564795407
-0.0165208454694233	-0.0175455270813932	-0.017541297817015	-0.0180626068858614	-0.0185371616942526	-0.0196483509153096	-0.0205336838912443	-0.0210293450953568	-0.0213916701196819	-0.0219032793461532	-0.0229383229652832	-0.0241436905155069	-0.0256466579890784	-0.0269596217863172	-0.0269678998968184	-0.028270925172163	-0.0300957006439523	-0.0325524325391433	-0.0350817297972868	-0.0382183788671287	-0.0420045103323826	-0.0478150193909034	-0.0545960268547147	-0.0637531311922779	-0.0751283412483221	-0.0858446887299488	-0.103704445388439	-0.135953109376393	-0.156340382110166	-0.171728143784662	-0.182942354967874	-0.187347335088122	-0.186137441979314	-0.182697176003833	-0.178279886892582	-0.169156273891524	-0.16012860881028	-0.147022188101796	-0.131685926267476	-0.101085480003494	-0.0788664247436207	-0.0687000498798962	-0.0557385965440933	-0.0424836218505453	-0.0303733981915226	-0.0216644446481527	-0.0157237051993798	-0.0114905030709813	-0.00773780260268301	-0.00457236514811548
-0.0140034895305228	-0.0157863493825739	-0.0151866087134433	-0.015209706083379	-0.0159871123187535	-0.0175287419488122	-0.0183101376606267	-0.0185017967142837	-0.0193363880085165	-0.0202117658824585	-0.0208174737935858	-0.0217785261382269	-0.0225122360328437	-0.0239497548850527	-0.024630391746807	-0.0250269083743192	-0.0257759889667338	-0.0269901521897717	-0.029197112757012	-0.0329584578298761	-0.0375555020615842	-0.0427542706626387	-0.0506914049326073	-0.0604984126107214	-0.0740869889941985	-0.0872713434150877	-0.111684082370648	-0.159950857734143	-0.190429112299908	-0.214962107100214	-0.228039781289875	-0.232999666537961	-0.231955447312374	-0.229507465229169	-0.223157934753785	-0.213351324697831	-0.201709438887679	-0.185051931751086	-0.164559507295639	-0.122621485974234	-0.0894508339001451	-0.0753283327250025	-0.0594145360994669	-0.0438896071571751	-0.0298772788640564	-0.0211189020338955	-0.0144867804111247	-0.00935062733601927	-0.00560129452120258	-0.00224831874468001
-0.0119879292704212	-0.0133281587851229	-0.013842182355614	-0.0143793071985986	-0.0145321739027411	-0.0158469341697834	-0.0164735026154824	-0.0163189969293772	-0.0167959307278463	-0.0170133034355126	-0.0175963817525386	-0.0181261939178147	-0.0187001349150171	-0.0200514848031807	-0.0202336120784663	-0.0212403467040106	-0.0223708677191651	-0.024101894489541	-0.026049467479708	-0.028820836434465	-0.031374087292991	-0.0366120865308354	-0.0441614581187557	-0.0547968392540842	-0.0705806293206935	-0.0871353338445656	-0.120858085961746	-0.188947392429997	-0.238375489943398	-0.273100194713318	-0.290178051652719	-0.295709132783339	-0.292487122578943	-0.28543746589059	-0.275410827724949	-0.264345791633906	-0.24926515662706	-0.232352941426734	-0.2096344460397	-0.156105750697978	-0.106062167264456	-0.0849658439990406	-0.0626625513796533	-0.0424844322201635	-0.0278470971972798	-0.018994868929136	-0.0144347686200068	-0.0102731976884155	-0.00547957595617847	-0.00299251585159952
-0.00870027312302088	-0.0101184090091302	-0.0100275600237196	-0.0115956091627478	-0.0117374034787266	-0.0118471269200108	-0.0115899494376976	-0.0117417531912832	-0.0122545408978813	-0.0127934158187234	-0.0130436182292271	-0.013676301706099	-0.0142513333181447	-0.0153736650117638	-0.0161026750720289	-0.0168674780542961	-0.0181662176744548	-0.017710419760266	-0.0188880384840656	-0.0204764998253446	-0.0235724243869313	-0.026968416073608	-0.0332545179285614	-0.0426888235884442	-0.0574207946020072	-0.0738216645180937	-0.112770560133046	-0.204139058558322	-0.290787192429303	-0.352880967443064	-0.375117400493206	-0.376261848629197	-0.366684348651089	-0.352622605130308	-0.334949641867049	-0.318812821768515	-0.299455810865804	-0.27920654756721	-0.253279726237434	-0.182199670737184	-0.115876299650921	-0.0854783170532461	-0.059213409994479	-0.0355997316907534	-0.0231758374671921	-0.0160052691889011	-0.0120408606565952	-0.00838392833643322	-0.0045075085147714	-0.00179189845332349
-0.00777499836725473	-0.00847759259018779	-0.00922074933058389	-0.00997077189425942	-0.0105251784876408	-0.0110237586896252	-0.0116931255413769	-0.0112138076494851	-0.0123387833607404	-0.0118443316955738	-0.0130457478019783	-0.013858579657068	-0.0127575086372147	-0.014128735476799	-0.0142324226308308	-0.0161500273244378	-0.0151661760747206	-0.0156971615705945	-0.0164718144012504	-0.0169568238852336	-0.0189088951622634	-0.0210788262739391	-0.0245390271388164	-0.0312830983927963	-0.0428334537708833	-0.0541989709121701	-0.0890057238913419	-0.18597061871196	-0.338285395170489	-0.448719082993362	-0.486619377456748	-0.485562488934766	-0.464866225149795	-0.435586002849418	-0.406763844232944	-0.384917864643905	-0.365505386616047	-0.341291063057973	-0.301515895340062	-0.199917837328955	-0.0994756799141985	-0.0682215067034838	-0.0417305080222394	-0.0249120517992928	-0.016302791338195	-0.0115175014285878	-0.0094387351093183	-0.0085505689686941	-0.00618090076245726	-0.00562123192763312
-0.00546549446492941	-0.00403831168749856	-0.00390736680585632	-0.00489104089329872	-0.00703473409195505	-0.00890786578959204	-0.00897189094717624	-0.00722546121939663	-0.00823918611132499	-0.00714932196778577	-0.00829011957257494	-0.00893201100787815	-0.0094015921331929	-0.00850771442584655	-0.010817755195446	-0.0120592104147097	-0.0130873894113473	-0.0120782389407994	-0.0127247526673209	-0.0120784162185345	-0.0123792318034332	-0.0151137818098334	-0.017754781937446	-0.0222966116942224	-0.0281164552787487	-0.0342331833253663	-0.0566478587121044	-0.10769308358669	-0.270287122631948	-0.475382868604687	-0.551494835239299	-0.552645494538704	-0.526046428555538	-0.494011212548942	-0.45861287506198	-0.428325566444004	-0.40140431435325	-0.364778862877749	-0.300674189728905	-0.172848596916209	-0.073793597529284	-0.0473337631977833	-0.025908829175283	-0.0150477700424338	-0.0102533470850339	-0.0073591706592218	-0.00676110647355737	-0.00788017883854251	-0.00836671764030133	-0.00853691897565509
0.00236291405615363	0.00500120430757853	0.00466515414356677	0.00124073400808441	-0.00337459793337628	-0.00627942919674564	-0.00563160647378113	-0.00509339154707056	-0.00546693432406943	-0.00323615676906632	-0.00550468702291437	-0.00453112695701304	-0.00496211790378773	-0.00528745469187325	-0.00887975217791558	-0.00974107585542202	-0.00977263417878018	-0.00956310898399536	-0.0134009386502091	-0.0119730128396035	-0.0118900907344804	-0.0112438389411814	-0.013781339607016	-0.0142607797020828	-0.0128719049182339	-0.0106251018208308	-0.0122641291594285	-0.0214014841291956	-0.072563301893798	-0.235288991444738	-0.465682418192588	-0.544539427449447	-0.532151990252405	-0.50084924340411	-0.476256593502879	-0.441323459879848	-0.400371449446772	-0.32423563783682	-0.18602133827147	-0.0708784218549031	-0.00876869960391311	-0.00195575797039529	-0.000275182129609433	-0.00136303687147137	-0.00264424592430025	-0.00257412337787605	-0.00490832550711071	-0.00664981900713319	-0.0125806449658034	-0.0129777652197316
0.00915450955219614	0.00477081864749827	0.00899504660146823	0.00464305097912907	0.0059964377023358	-0.00271212433826983	-0.000663993329677708	0.00107368663230049	0.0147970264002568	0.0177381510367256	0.0189552200720699	0.015144638065329	0.007550696564068	0.00585518332487508	0.000854445961816767	0.000753134287869887	0.00118113793046281	0.00268099090879288	0.00223760287481142	0.00370588817749952	0.0028002673731426	0.00163630067448325	-0.0034903032339305	-0.00818854127771758	-0.0136116336425067	-0.0104067950162954	0.00127977208019622	0.00734551577066634	0.00720149593443239	-0.0074639287305707	-0.0564757836409184	-0.119321339239881	-0.185102919155385	-0.218872099311507	-0.268076588591706	-0.23652942437856	-0.172149421264747	-0.0785642933963058	-0.0136118955064531	0.00431552270848289	0.0113863438690844	0.00398463087164948	0.00388169841228219	-0.00072778292517051	0.000379994467296423	0.00120450443834334	0.00443944113848498	0.00750825564617698	0.00591051053523772	-0.00854353803719456
0.0406520696908233	0.0234966783930811	0.0210931313425011	0.0131034104046118	0.00974845148208271	0.0101194247364269	0.00401607911516355	0.00825347981859408	0.00945037764041297	0.00759406910797772	0.00913297105787134	0.000555588421856739	-0.00623899303902812	0.000574467311405675	0.00456793747676843	0.00588917827608973	0.00628835159877839	0.00835984260329048	0.0197863754296033	0.0185292443509855	0.0194773139245333	0.00880215013675041	0.000595620122165043	0.00235449907902012	-0.000848498532806401	-0.00215748333739998	-0.00425080393472962	-0.00375817478720877	-0.00120053211930302	-0.0196431878311672	-0.0175392470112764	-0.0127627059206962	-0.0224095490651531	-0.035699838005417	-0.0566015012655869	-0.054764607774121	-0.038292263433214	-0.0238835874079009	-0.0179064974562752	-0.00971635781552625	-0.00517712695450328	-0.00445558699051118	-0.00445185000264171	-0.00416976113062475	-0.0019914406970928	-0.00445511173284979	-0.00372019405428355	-0.00422555939589408	-0.000790086985431078	-0.00575192180367044
0.0550442250107205	0.0505840775695243	0.0325865520720149	0.0289791503012569	0.0249432390794508	0.0324565428344096	0.030333071213059	0.029657094421131	0.0254553356869142	0.0407650841892304	0.0516398258287372	0.0488744426819922	0.0321462944898875	0.0298526455720162	0.023572930841964	0.0155522716024943	0.0233520152120901	0.0134304411337599	0.00446618206582037	0.00714631928429285	0.00733074722139292	0.00571916955159808	0.00197174737372339	-0.0148218449829764	-0.0186574037992236	-0.016224501707888	-0.0158400067368913	-0.014956551930464	-0.0184579370203023	-0.0154412660901076	-0.0137200246489084	-0.0193549843436344	-0.0325834931131748	-0.042311225176257	-0.0684463269002976	-0.0877971548811834	-0.0806363423742338	-0.0669867367506922	-0.0448394070417781	-0.0381248550130914	-0.0237119600455504	-0.0209478495483478	-0.0129665265918368	-0.0104122006825152	-0.00418410418562338	-0.00408066132248128	0.000246493202380981	0.00095313590196415	0.00480344869639567	0.00278676382994025
0.0387062219545506	0.040436297563026	0.0320530418751725	0.0406818528121642	0.0398842166170667	0.0245347460096743	0.0167544273244489	0.0213929828801305	0.022835461675641	0.0272941192402978	0.0234761284466998	0.0274451534279332	0.0133964365069726	0.0127916439650546	0.00160308189354772	-0.0128478093940583	-0.00497399537348819	-0.0148955487613337	-0.0229697217686994	-0.0318859160556649	-0.0353851015807221	-0.0460329773210215	-0.0432195262527824	-0.0450003760796706	-0.0438292718565685	-0.0388210881589655	-0.0414043245407273	-0.0583968314297631	-0.117477618027033	-0.207020156912115	-0.26431678565271	-0.250565931535094	-0.234603454217193	-0.224153900882659	-0.228585625509512	-0.232494036076424	-0.222876612330291	-0.184737949305202	-0.115882715548527	-0.0737286165221114	-0.0466452753131546	-0.0423019037665409	-0.0320405875658441	-0.0272701462194939	-0.020291125437124	-0.0163559069759058	-0.00916309314754276	-0.00765654550427283	-0.00447756215566718	-0.00673853516381238
0.0395852288378952	0.0489614076985792	0.0458216137212545	0.0517531580045965	0.0414748028895929	0.0436874735225715	0.0288391674187357	0.0211348640500419	0.025656673961738	0.0313691055046018	0.0197298101385101	0.0194378393432347	0.0083004063458076	0.00422302266396288	-0.0128021355879405	-0.0297597208876276	-0.0327018457797138	-0.0489500891952531	-0.062274311500211	-0.0747525190772948	-0.0695279320073762	-0.0813872316983349	-0.0891313718934531	-0.0851130033623078	-0.0864718417742075	-0.0996714424728815	-0.159200590279184	-0.329447673172015	-0.610062150327928	-0.745933643339661	-0.764941832299407	-0.693025440484228	-0.628438328159186	-0.551619077512335	-0.48677212177298	-0.419605984364932	-0.346286246734714	-0.26156922678119	-0.177918515962849	-0.112144374438221	-0.0822714557243317	-0.0745395466537938	-0.0605396192118875	-0.0521954229563	-0.042036734053414	-0.0377377159320902	-0.0300939752976898	-0.0295799118241212	-0.0280599876670642	-0.0293103344604622
0.047843342101172	0.0491808069191384	0.0698155770134679	0.0606848954639466	0.0590111225898561	0.0543058866362136	0.0483109029484498	0.054112184304829	0.0419448180994283	0.0339177773233356	0.0207877562075078	0.0103824043987009	0.000278508148109124	-0.01147317315055	-0.0259962263135657	-0.0407540929927451	-0.0604180213028704	-0.0799882408146598	-0.10080928688046	-0.105000847838239	-0.112028702805888	-0.127919460992422	-0.133692641045192	-0.14050779445919	-0.164056042130267	-0.23282184216763	-0.438066778357836	-0.734089432785028	-0.890859095505543	-0.88781327262925	-0.836075037359603	-0.772964828524502	-0.698924190557227	-0.622480061930181	-0.52827866670635	-0.435400054900642	-0.356464638521083	-0.278670628452982	-0.211767355916584	-0.140108119276789	-0.103910838122361	-0.0965073766173286	-0.0902211790226992	-0.078567576024827	-0.0702445598517205	-0.0655652564878964	-0.0625506134099338	-0.0612840197598446	-0.0598546202140488	-0.0596363111233996
0.0726219878902918	0.0750221824126886	0.0787185127177904	0.0838336674911016	0.0856416941079343	0.0844291798195363	0.0796349650601382	0.0720365904147121	0.0571640377184522	0.0513139519424569	0.0335513567376525	0.0279578006424458	0.0212545655699172	0.00635826791002579	-0.013515184301729	-0.0395613451140825	-0.0554004742372805	-0.0794913513208496	-0.0959142067473344	-0.108569757479338	-0.121843043621275	-0.140431262850409	-0.163430414362674	-0.208483506171782	-0.295627258734395	-0.412668142173061	-0.611927207078996	-0.775260028651418	-0.830121506919286	-0.798457991774714	-0.752899333630717	-0.695897675205277	-0.63022335282247	-0.560609682933601	-0.488053181027623	-0.412289824096863	-0.341099944774148	-0.280942012030887	-0.229891225179935	-0.165146284429361	-0.117858747353557	-0.102852073462972	-0.0969239821582687	-0.0863281090415398	-0.0880247531219427	-0.0801665128245508	-0.0796757392625039	-0.0769207806331222	-0.0761501093352379	-0.0755847261164602
0.0869437116227422	0.102483644861135	0.109379330467635	0.118469607980492	0.12043001419758	0.128033312116118	0.110587443502001	0.101724634960558	0.0836187220820999	0.0715287330704883	0.0572891918045188	0.0559556997212497	0.0435091456760823	0.031576139712824	0.0224745234679969	-0.0051800518408502	-0.0348981847157772	-0.052121809306248	-0.0646033653934969	-0.0735028138736575	-0.115537001473383	-0.146144693032446	-0.208930951457396	-0.283802923953487	-0.410121172931819	-0.5006455281944	-0.603353360714677	-0.679791891988323	-0.70434678967564	-0.680716963903446	-0.641800524569648	-0.589517334032258	-0.53282625044996	-0.482188121875793	-0.421327024535747	-0.362682166960374	-0.307512229520698	-0.265548509878411	-0.224727724895492	-0.161377973313682	-0.101638250362867	-0.0843128165569517	-0.0762781203708144	-0.0745441008234388	-0.079145174988874	-0.0713360615455147	-0.0690578722067754	-0.0665535274422004	-0.0674993608269618	-0.0667051658335532
0.0962853024819585	0.111386937984343	0.124338738447019	0.127484990395681	0.137945939984503	0.135095225792157	0.138130768591915	0.125599070154257	0.104686096819362	0.0886008588611016	0.0890000141950765	0.0946887549944628	0.097977549557268	0.0770124704696684	0.0661659323854067	0.0338004859678174	0.00610216725659681	-0.0179969561628006	-0.043128673457182	-0.0654491060879095	-0.113341189844482	-0.160776872429922	-0.23645543208802	-0.321598088309366	-0.426386180189062	-0.485472013717418	-0.53016552774134	-0.557659141009189	-0.567678323418725	-0.554813073978207	-0.524173571353204	-0.485057931884487	-0.441145112220373	-0.40530492820981	-0.355391084367923	-0.311179888702549	-0.268217349884436	-0.230937815844497	-0.196268341298293	-0.13982190877248	-0.0819487124977341	-0.0617391603816728	-0.0513744032575668	-0.0489128178272811	-0.0515693756059991	-0.0469155475168617	-0.0440736686002105	-0.0380274431953045	-0.0421281865035961	-0.045761249070641
0.110311666821154	0.113137925484129	0.127242863255034	0.137074134267315	0.134802934733119	0.137326986653206	0.13711892979007	0.122531228930658	0.116901295591994	0.112424488615925	0.114136151217137	0.111603528748716	0.119487022844859	0.103524669069472	0.0953267581658194	0.0622869153998959	0.0231879498754985	-0.00991953068514238	-0.0349510927558798	-0.0742819344403824	-0.115683797852579	-0.178972733564947	-0.246575374109655	-0.313412863559312	-0.378472132813364	-0.410868327923638	-0.433315077925984	-0.45072735048111	-0.455683784482461	-0.440598334088602	-0.414283813995599	-0.387333536687963	-0.356988016984775	-0.325049651174006	-0.283078074089252	-0.247456384021269	-0.214655191078324	-0.181594716643223	-0.150980276753276	-0.102408354542881	-0.0505752553870266	-0.0312908780612092	-0.0196540891071755	-0.013408398816897	-0.0117187735446631	-0.00827123204659602	-0.00259379176182201	-0.00222461525438594	-0.00970528972248538	-0.0154693881534776
0.107631018367593	0.118618526381335	0.123652174685094	0.128892361456757	0.137608085268467	0.133505222109181	0.127398536637275	0.113248187339856	0.111331427954151	0.114198791867246	0.11468292288313	0.112105553477645	0.11422354925601	0.0987045488534245	0.0854392008376076	0.0579943724765855	0.0276590887902845	-0.0177263725857731	-0.049888122936971	-0.0860345541541255	-0.130763587713165	-0.176763751865263	-0.22598395540691	-0.26876202026545	-0.311540120755036	-0.325499825756229	-0.341408697353656	-0.350664237826548	-0.352084552979519	-0.340168999440064	-0.319737253202295	-0.300411773882338	-0.271721792709235	-0.243720328539847	-0.214070163722262	-0.184159631785563	-0.155392023031478	-0.12742611151122	-0.101705009066	-0.061710624947359	-0.0261874222790763	-0.0130618240545394	-0.000390521859781378	0.0116645116171553	0.0199239466698756	0.026139564887882	0.0299196977521233	0.0304989831523135	0.0231197146430369	0.0176656292715801
0.101672951954172	0.106288357097459	0.109241204971768	0.112870545837886	0.11572184056459	0.117101890025421	0.114959804264975	0.102112542106526	0.105992662569156	0.105809582908091	0.104692235519896	0.0934583489327516	0.0859894756843748	0.0746353887657944	0.0599398796742677	0.0443182282583273	0.0119544719716107	-0.0271239884511836	-0.0560186940262387	-0.0878483068625854	-0.119370121237108	-0.150717940204838	-0.183799871642389	-0.212761009237221	-0.235975893020389	-0.244550350423676	-0.252887840514479	-0.256084703536158	-0.25938470063397	-0.254223301865427	-0.240785817214996	-0.22077152328087	-0.196911815324751	-0.170893006547976	-0.144193947978535	-0.123089963091312	-0.097696017434788	-0.0774485569101293	-0.056571606886707	-0.0296968765193761	-0.0032428686144979	0.00827796368192195	0.0189544195396689	0.0321717563249959	0.0402296526176385	0.0455525968711377	0.0517463269579576	0.0507337804537878	0.0432398608888078	0.0365537377245838
0.0853033899511588	0.0846118498736631	0.0885720277791592	0.0802387752196923	0.0780070165292964	0.0780501561205174	0.0789919222086009	0.0758203137708021	0.0823987716427553	0.0831382879662717	0.078631836421214	0.0699074132305746	0.0616823292086151	0.0500082772459346	0.0385462457597246	0.0231678758102642	0.00920675321067612	-0.0227613984232049	-0.053010455138209	-0.0703665260328908	-0.0898482972096983	-0.114382891365994	-0.132506867730314	-0.148150924585741	-0.159996227302386	-0.167505570815451	-0.171081368910048	-0.17697357790339	-0.176501233951796	-0.172477454327797	-0.160963892958644	-0.148018654173742	-0.130917111755852	-0.110239667467654	-0.0882859262231834	-0.0701598418310033	-0.0532287605572208	-0.0409823263343964	-0.0275726021949708	-0.00827400593397069	0.0111650907949557	0.0188134587315512	0.0260065729183226	0.0354361634569108	0.0418963946525977	0.0475743700265571	0.0509785779370177	0.0513383238323918	0.0427652610278099	0.0363729293060503
0.0578287642440878	0.0565050810208033	0.0590251145762854	0.052704987750441	0.0501967571465855	0.0477763558719848	0.0458663092323027	0.0482445994590719	0.0515708953405704	0.0509155186740675	0.0480273721390076	0.0419993899685488	0.0370519565589406	0.031118569413849	0.0225789287850561	0.0152034122273031	0.0049053191750725	-0.013007730098667	-0.0327684250344574	-0.0415332232350427	-0.0505352018647227	-0.068006811104374	-0.078408465897665	-0.0889663734298591	-0.0968793708177748	-0.098361165159575	-0.0983732286819929	-0.102087429354069	-0.102469120487291	-0.0990398781757297	-0.0903079658378691	-0.0836155644278006	-0.0704100503147186	-0.0593331107061324	-0.0457184731793457	-0.034529359877304	-0.0243589993704213	-0.0170237760536341	-0.0100004662959105	0.000515342034678127	0.0114140023362826	0.017856278740428	0.0229438766054155	0.0284714358506926	0.0310086948812242	0.034008301680584	0.0389940746506186	0.0387239201240429	0.0348763172288913	0.0259725838093988
0.0243202984423674	0.0274082807674476	0.0189808308509574	0.0178778343228763	0.0161919840480407	0.0115269335185415	0.0194212970698358	0.0214729653892653	0.0208409028578535	0.0174986244544605	0.0192666753230432	0.016121313480878	0.0182953563183527	0.0149428270036943	0.00924238176340375	0.00586442582902639	0.00296669809858933	0.000193891524621974	-0.008557047122491	-0.0128521557582664	-0.0141790633026238	-0.0236481849749625	-0.0288409458767333	-0.0334063004836372	-0.0346418622862159	-0.0337458651435322	-0.0331430481965175	-0.0351023480268857	-0.0389457760625497	-0.0369743254679654	-0.0318894916531356	-0.0257176313393156	-0.0224590806767917	-0.0176279700032049	-0.0143120393155707	-0.00997942019355464	-0.00722746524062423	-0.00491570619093227	-0.00338149640882677	0.00154889021208265	0.00599412849645958	0.0081805280562224	0.0097261571384905	0.0105725645930078	0.0120899857094473	0.0132160270499383	0.0158684024873417	0.0154748352468507	0.0135183535482418	0.00978587202475441
-0.00893677492269283	-0.0094388042238502	-0.00965619662904262	-0.0109712765825465	-0.0167444661723368	-0.0139038508300492	-0.00832934272753773	-0.00871326845619401	-0.00787517444302786	-0.00885935350761128	-0.00832617034050497	-0.00471148385652159	0.00158921130207136	0.00190176906029821	0.00608605980666433	0.00553850732888859	0.00625607213351714	0.00765033265513905	0.0158875800957628	0.0174678917183872	0.0188177529769827	0.0218542313053171	0.0235373314775986	0.0261630215240679	0.0292961788437045	0.0286337588452664	0.0258783524377731	0.0229136371157174	0.0217462006043083	0.0234109923070765	0.0243635063629902	0.0230335839194408	0.0206832323358188	0.0162860021645037	0.0142692442578664	0.0118857174680238	0.00783830224438352	0.00349330032914517	-8.85228299632266e-05	-0.00364302577435013	-0.00421824408569087	-0.00522672488653468	-0.00639026168033603	-0.00763203035120535	-0.00869790191496691	-0.00903679189418111	-0.0101295647596262	-0.00976993704940883	-0.00859843594309277	-0.00904923558116242
-0.0341067999797358	-0.0358101983256819	-0.0346611464413961	-0.0368891957620247	-0.0404170712072689	-0.04190989505528	-0.032542895726703	-0.0296701573447602	-0.0321288757573983	-0.0284632698290446	-0.0252359221954628	-0.0193010831833606	-0.0130232761806509	-0.00889385532951573	-0.000645619070888902	0.00197418358592279	0.00911645261547701	0.0195207001389419	0.0371439593852514	0.0459751193595708	0.0546891187487008	0.0679752960093497	0.0752826041445214	0.0834261290701262	0.0884225046665734	0.0923497317513838	0.0892272509527477	0.0867816577199292	0.0813957371039707	0.0804520912761197	0.0747542521593971	0.0703904934885085	0.0628074299171844	0.0549066047690994	0.0451206688717104	0.0342978430758174	0.0242082038161213	0.0144605205375574	0.00686433123220447	-0.00157049347963229	-0.0110506366452373	-0.0174082255101831	-0.0217760318264076	-0.0259915463152925	-0.0304439958339638	-0.0308540009024719	-0.032013587383965	-0.0299927706785273	-0.0266327979620157	-0.0239538702132129
-0.0604153303852628	-0.0596448871907351	-0.0595894448202755	-0.0621287880707549	-0.0670860345200102	-0.0584308093159463	-0.0583712089201097	-0.0489926348587227	-0.0514892793222908	-0.0453306659296241	-0.0420474484684829	-0.0338256074952558	-0.0262817953897586	-0.0184516530014435	-0.00564658682341749	0.00247538113421558	0.0101866854840087	0.0322720071035793	0.0561193560512964	0.0715343014895382	0.0885693999490561	0.110621809380956	0.129172284963332	0.144936873775252	0.154704406571871	0.159268967273794	0.156083783407214	0.158021572707741	0.151347566847339	0.147914406783273	0.136705444194097	0.128971923020753	0.115802645843778	0.101386201303517	0.0827617167350425	0.0665575876496162	0.0497989473406906	0.0349031277325997	0.0221938618468559	0.00621006141426209	-0.011309322200632	-0.02080516981356	-0.0276887002452605	-0.0379475092487693	-0.0405890854077878	-0.0428085850783962	-0.0436002443559242	-0.0409584850537877	-0.0364552440438438	-0.0307931655664248
-0.0801126212705735	-0.0831424247931386	-0.0846774467922269	-0.0810278465240108	-0.0844433308409743	-0.0813627326404323	-0.0756135003226619	-0.0678631872276715	-0.0682507917060251	-0.062837945818826	-0.0592833248509268	-0.0466222048916514	-0.0421601660491982	-0.0336635991761668	-0.0236022189850252	-0.0124129183832951	0.00698128117163389	0.0426406914017507	0.0715841969396547	0.0954995237357464	0.124192450647325	0.152927066137521	0.177492860828816	0.204795498891236	0.224091177378243	0.237780433775492	0.240441691157641	0.239141016492234	0.234441135333006	0.227716822314172	0.213647548219016	0.202618143544116	0.183581073115554	0.157659590346476	0.137126383560257	0.113556994555174	0.0874523322749685	0.0625506154882193	0.0447700935025407	0.02473285486008	-0.000187519201730392	-0.0145012972338655	-0.0227437127465164	-0.0356081955768673	-0.0395295382508959	-0.0410883600572555	-0.0401332751624396	-0.0385618611178849	-0.0344486423248469	-0.0303597371373875
-0.0885401749396838	-0.0948025985901476	-0.101606073403255	-0.105329327640258	-0.103359849938806	-0.0935458900038367	-0.087020525924507	-0.0823442033067198	-0.0775524516155853	-0.0776195439296905	-0.0730714193700637	-0.0626129355974607	-0.0567880593296475	-0.0509598702750845	-0.0429237668357941	-0.0255487872166235	0.00545819204009502	0.0413624657967298	0.070948820120509	0.106013788546943	0.144047238102192	0.184314274661589	0.22347832215164	0.259685786857798	0.288087353897608	0.30845967325327	0.319565691421392	0.328266055619492	0.324961223968258	0.318577932441123	0.301646324206559	0.283117675884702	0.262130411401844	0.231493441052003	0.203674352767006	0.169763563931965	0.137315570262643	0.10682391248867	0.0852569687474672	0.0553157727504776	0.0268213967636773	0.00941039812815745	-0.00225126750821569	-0.0155532682326584	-0.0231134238120207	-0.024930632547271	-0.0238020164653201	-0.0227628482581143	-0.019736970108434	-0.0178521996898921
-0.0839729933352748	-0.0931718100362747	-0.102950100360836	-0.102782763872477	-0.105378986281312	-0.103277832811466	-0.0933489986822292	-0.0873222577330212	-0.0841745501995267	-0.0732366568364661	-0.0706922825422362	-0.0661871747240778	-0.0642123145177413	-0.0618942344557125	-0.0507487561157363	-0.0286496995474425	0.00163280102679375	0.0299139322654439	0.0625160173955218	0.10147309898366	0.14782118571231	0.204540450981674	0.259629400968909	0.311925628890111	0.35409914739117	0.385338121893741	0.399369566093301	0.417809274334785	0.417206757815454	0.412113057019532	0.393937066046864	0.372290779030896	0.350516895089242	0.314172467179811	0.277089428109383	0.238292278887344	0.19979426186221	0.163976430571965	0.136563561343165	0.100793515119786	0.0668036645252697	0.0422191840633129	0.0324858785932961	0.0157336500254063	0.00912828528658349	0.00589173223469674	0.00581637668137616	0.00689232504228007	0.0137993925398071	0.0122521838914435
-0.0576590885994517	-0.0713277189158014	-0.0804053099286797	-0.0856928578662862	-0.0809229544494449	-0.0814858501916527	-0.0695167768572737	-0.0703447040373605	-0.0612791875849042	-0.0512220425004319	-0.0495158022609979	-0.0437273283146176	-0.0399599765123362	-0.0410601717427689	-0.026623820577791	-0.00724778560575726	0.0141148471275295	0.0335447707439412	0.0606582555643683	0.0947878707059897	0.14414994511379	0.199598620098086	0.269508245640259	0.345725444957304	0.412339497170453	0.470367718633349	0.491732213048414	0.511922846810597	0.516179388867917	0.507082208746131	0.483491768904819	0.456896983242573	0.425230498782535	0.386015518269982	0.34359352663033	0.299689737485267	0.258975569761531	0.220904063500484	0.190795293305481	0.14965842752439	0.108317954442781	0.0830985312000151	0.0736402888662288	0.0594005026627921	0.0503356946977908	0.0457471169154151	0.0444994569985143	0.0448871607727206	0.0469664380037902	0.0497630020341929
-0.0301441683120754	-0.0426391122744043	-0.0523969184649519	-0.0526842752128739	-0.0510961809891451	-0.0470493711238253	-0.0462334991530154	-0.0326720335392868	-0.0194887595265509	-0.0180365731990097	-0.00123927412812948	-0.00180368505577276	-0.00575790643398746	0.0053735029537275	0.0202642811728256	0.0375961114559266	0.0630144931983085	0.0722157725980995	0.0793025866489299	0.0979417230132284	0.131295938457738	0.173412987984682	0.250786565695864	0.339201462106376	0.442697859221924	0.546953526808842	0.587804792639657	0.629706888813932	0.62783705380788	0.61893590704535	0.582387470310684	0.54588475712243	0.504922138821044	0.458807503662026	0.409970337890099	0.356019366013461	0.30820084464257	0.264945749553125	0.230103469326087	0.18553841654052	0.139476779365172	0.115223942432745	0.111128937501056	0.0984910554730778	0.089906980412053	0.0840138768092624	0.0803769182424316	0.0790135847765573	0.0785067345232003	0.0795941611844768
0.0119599164786733	0.0140652801388568	-0.00853567329763722	-0.0147670548477164	-0.0147483471626912	0.00045649947402599	0.00538735103044656	0.0111487885865996	0.0159409866241378	0.0202078361451745	0.0246798422360432	0.0349220175446924	0.0415460869203887	0.0595909433794288	0.0737438604445066	0.0901634237285419	0.104157191409958	0.115765328845898	0.118930453287609	0.128864934464356	0.141738343045088	0.159898485221975	0.202909367380566	0.268041354612987	0.384586475796691	0.540752405069473	0.643495890112032	0.730491201355736	0.741485037193973	0.728491426642268	0.682486215166517	0.630400862378765	0.580594862561684	0.523983798158709	0.463566007383861	0.396956252787584	0.33353670079357	0.281143831682767	0.239978848179613	0.192373750289407	0.148872734542084	0.129274028274041	0.127473991463356	0.11407380838531	0.105266585639103	0.100537162832192	0.101732041923142	0.0970933678359228	0.0928922342268289	0.0952099881366199
0.0242772713787489	0.0323395979983252	0.0186690134241345	0.0231069029379151	0.0236589147462505	0.0305686447581528	0.0394866103445776	0.0415240700509747	0.0357402658730854	0.0366672568075667	0.0417817786275473	0.0645464370028718	0.0709501488837543	0.0826871885240031	0.102320892862294	0.113061091715759	0.120065274967788	0.129543679947945	0.141429666230625	0.158749764085247	0.155488604112451	0.16172638555734	0.156933148030777	0.179966717610049	0.238614693329208	0.391218172479396	0.568222308104145	0.774145932809833	0.852595549795356	0.850584835634705	0.789287724039974	0.722477834311318	0.65347600664662	0.58354887737009	0.517971430584373	0.441223557722075	0.361999426527527	0.285655042893701	0.225595560164096	0.175889809070405	0.135186647114244	0.118960040888488	0.116695292398012	0.106849952733667	0.100404633696767	0.0940505228422514	0.0932415498318251	0.0902071544995593	0.0894618826651328	0.0883770787767983
0.0235838475203756	0.0305117343331493	0.0314456588430105	0.0327262188935278	0.0334004938700011	0.0353722532746871	0.0466781469742627	0.0367996255917363	0.0368887465752977	0.0379159985412363	0.0406306990526736	0.0537388996277709	0.065983168438969	0.0726286020563147	0.0857389235677333	0.0986182365338783	0.109455978067827	0.111077836045078	0.115943511720442	0.123636858461463	0.131952339210862	0.128935999120593	0.115348517369978	0.11340193052618	0.11198102707992	0.169922810163722	0.313676455438247	0.636955116494063	0.863638861801199	0.925124145456347	0.862399322807155	0.778075057692402	0.693862883162784	0.621072452258862	0.548437706583405	0.469171399613983	0.379552523555256	0.281247280526753	0.196159562714777	0.131781215994339	0.0932792650522588	0.0819101898403736	0.0784665688658592	0.0695114875981224	0.0645869741883463	0.0610759823633138	0.0612245289127348	0.0608537910126535	0.0590793076663663	0.0565867280748097
0.00711306189343509	0.0136613376825482	0.0181546627546311	0.0150845790381134	0.0143203084894451	0.0177619801016352	0.0175300706889654	0.0125878050742797	0.00809006713285934	0.0202677614462779	0.0253190606039003	0.0256162811478147	0.0202803165755348	0.0263587840827511	0.0403706108625377	0.0497812348079377	0.0542281791105239	0.0549529031230384	0.0573320351015338	0.0639265765924147	0.0637621721720324	0.06253370845266	0.0589783753256686	0.0547127161540769	0.0441543294385714	0.0619908063922302	0.0928593541833034	0.24908854041015	0.490880518897963	0.756302671640232	0.81833367719638	0.77453763167185	0.685712083176434	0.609938969365914	0.493365451877549	0.413547642210413	0.285346869324475	0.201481003767619	0.116965109480333	0.0795201047672902	0.0583547542348897	0.0494721895365849	0.0465266569262953	0.0413082689195515	0.0370795715207002	0.0332570074834166	0.0301594004344286	0.0273712307368588	0.0253986873336857	0.02368289231619
-0.00281767259677752	0.0127972099363463	0.0105608292087448	-0.00165322849289533	-0.00424359505582527	0.00320561167906251	0.00248924380511579	0.0057317752986478	-0.000854072840331291	0.00579986341160302	0.00939660443323676	0.00404373065474414	0.00388688585854664	0.0126780302277227	0.0162172323277898	0.0229512747930176	0.0235055811437718	0.0284304497325037	0.0266717750480003	0.0244234987696164	0.0248300210245458	0.0268353030554766	0.0299599757061462	0.0263411815605661	0.0219508093381384	0.0247667689659969	0.0314308589809054	0.0555200572718024	0.0929674723570308	0.187433539244465	0.232418388778034	0.238299473818644	0.182156232634919	0.16209972701777	0.129914678649738	0.142974115054678	0.115150244681415	0.0969169597477389	0.0561656211295787	0.0359447733251456	0.020802902750691	0.0181549991597431	0.0148063306525733	0.0143071115395069	0.0114489208082033	0.0114405824736129	0.00903620937390678	0.00578238893488387	0.00234742644326245	0.00111058039892771
-0.0171429372655186	-0.014904487882017	-0.015633152046334	-0.0140587521985812	-0.0125386896739082	-0.00899416330712853	-0.0191946201329451	-0.0118419425449901	-0.0125743334904866	-0.00750860352804224	-0.0128734558270845	-0.00682763949799935	-0.0084527063939201	-0.00608005192264413	-0.00454829855828945	0.00128113501968849	0.000273318854479971	-0.00138624014158852	0.000156374434052581	-0.00239488598137631	-0.00187294652241776	0.000105287156599255	-0.00180284055609177	-0.00456927035040018	-0.0023360481084121	0.00400350022417815	0.00846243551702572	0.0111389082105091	0.00973063471177652	0.0153759143168396	0.0197632317600898	0.0372978934274419	0.0409999689213034	0.0574140901460344	0.0496279456576722	0.051280987659101	0.0301842201717511	0.0288125363172318	0.0181791373580434	0.0174269104957146	0.002922382174803	0.00361210763213702	0.000395014696918265	0.00230297314481856	0.000216784091088481	0.00167989116124356	-0.00169688874076515	-0.00234936492922729	-0.00306475707132309	-0.00267806708468065
-0.00049536592595712	0.00394408814408078	0.00525346066434097	0.0153920985478674	0.0141533269722128	0.0126002336128704	0.0130017820923551	0.0186907764425466	0.0144968728646828	0.0258489077767375	0.0198043086300698	0.0231645654481804	0.0186375817376266	0.0212270750974465	0.0224244201200754	0.0181811228594399	0.0118741756875815	0.00892047915702114	0.010221816379778	0.0142423647089023	0.0146855854640101	0.0125169336292977	0.0174659264918183	0.017187534612225	0.019782177939898	0.0115391706008731	0.00413799532511858	0.00596238183427014	0.00754119441280796	0.00761178565874885	0.0169640615830273	0.0439639089967622	0.0579213991462311	0.0783674990382531	0.0756951192505408	0.0964510492668088	0.0717791296621142	0.0553644308588094	0.0403546731392371	0.022079252726331	-0.0106455834378101	-0.0127580933281426	-0.0143729929522348	-0.0129114645475849	-0.0100780945696544	-0.00880590677596188	-0.0110002328234472	-0.0169490205243685	-0.0147238309012049	-0.01689267086692
-0.0278847939209743	-0.0265647122737267	-0.0328246055656675	-0.0325947488291932	-0.0293165644208114	-0.0154233354528597	-0.0159512818952481	-0.0164788713575002	-0.0192720654021233	-0.0107247142194495	-0.00292427988019208	-0.00200363910022596	-0.000956325423304501	-0.00802349240415922	-0.00565528400860113	-0.00546119354589292	-0.00535343533117759	-0.00236613015645362	0.00856915100982766	0.0157638974125886	0.0166758303388399	0.00657081592457876	-7.9797634112303e-05	-0.00667369506438237	-0.00323079740242439	0.00377507801257825	0.00827348474620443	0.0136939104400478	0.0337544855707126	0.0987580324630918	0.232352970592004	0.347810221192695	0.393247645727995	0.416890314495051	0.40819510818538	0.372756998552849	0.320661439606239	0.262291679274068	0.180198100777791	0.0712232143490736	0.0100586762957969	-5.69828878838084e-06	-0.00402042252358817	-0.00212913157732151	0.00170306212557051	0.00125545505699292	0.000950689529258886	0.000159668308406472	0.000570295869542651	-0.00273617340122326
0.00309255651554008	0.00188537884810619	0.0015387516667752	0.00191280274617153	0.00305585886976792	0.00751366158950145	0.0093843823376513	0.00785200548771005	0.00538981629245587	0.00382727846581626	0.00580296781561477	0.00561050908396279	0.00597400489875924	0.0067306778368059	0.00648321074993868	0.00582633189882912	0.00620018337046953	0.00759759418002394	0.0159858127207784	0.0176732463949913	0.0188865790659518	0.0115724264214709	0.0123043933274924	0.0157950120682217	0.0202505178670543	0.0331712272741805	0.0560564830950762	0.100959181244075	0.202836922188687	0.418607692727189	0.548702437870705	0.552203245589797	0.51463874877876	0.478338335765038	0.44485613842713	0.410686391434942	0.378163455606335	0.349343021874282	0.300702770839311	0.21865504042492	0.100427678001151	0.033225616023275	0.0122093987171405	0.0095721027866738	0.00710950650151572	0.00584313661347593	0.00504509540675982	0.00469863871409866	0.00569422186117793	0.00576932970598417
0.00556021848253677	0.00636241662930301	0.00650971057308854	0.00666787240176548	0.00687313697315635	0.00959992920241542	0.011227985781	0.0098557085991229	0.00799506935889537	0.00757036649518191	0.00708007664248983	0.00823381882410694	0.00907990395966799	0.00878638033890111	0.00934566335160747	0.00936953375130224	0.0101980937461672	0.0119504665616502	0.0159063308936617	0.0181549741279515	0.0196779053559925	0.0172607577293792	0.021489144470764	0.0273337891111374	0.0365129416771304	0.0614344143667284	0.11089931528753	0.20296664727851	0.345811630616908	0.475440306729418	0.522726559286361	0.510384896530629	0.476258870195137	0.44125367154479	0.412303560431109	0.386091958503487	0.359485436094546	0.332224338221174	0.292377781218863	0.229915139477634	0.139861240390842	0.0688935811914936	0.0350220843950276	0.0217676197357815	0.0144382266096223	0.00979609390930195	0.00672406618781729	0.00587940026709571	0.00557751882204078	0.00478056866891706
0.00958362170597789	0.00977646150278354	0.0112393306092731	0.0103858196680076	0.0108378434392044	0.0115400565277076	0.0125421177131234	0.0123736118429081	0.0115426070686899	0.010381994191369	0.00988327012585847	0.0104677844918348	0.0119677594193272	0.0126943698913982	0.0132440046493886	0.0131680434144588	0.0141926791425079	0.0155569968612026	0.0185796553544059	0.0213786300110069	0.0234317127652197	0.0233285897039994	0.0289806150536363	0.0380081529207288	0.0517861808725056	0.0799298804854708	0.137315223697025	0.224740316256189	0.326597978424788	0.408055514681154	0.427374069477818	0.4173335400764	0.394332417680012	0.369610241165205	0.349926155081132	0.330824781628243	0.311499258779754	0.290852000569323	0.262515140226119	0.211902931102389	0.142757179918433	0.0801135323215679	0.045943546211111	0.0286443867805752	0.0187651091100323	0.0131014178370453	0.00969313272341357	0.00698854009102962	0.00507508891984803	0.00410826586972232
0.00936354461803374	0.00931677283070601	0.0101497389520272	0.010827479376851	0.0107108896273542	0.0112900847837788	0.0117219673149422	0.0122210807818397	0.0124709001874568	0.013469752038546	0.0130301859250261	0.013895269774829	0.0144147475510473	0.0146274980136795	0.0162468408731663	0.0173174535829726	0.0182263416596318	0.0195769348441218	0.0212563863556586	0.0239581500030156	0.026687207078306	0.0322427248259008	0.0402425928762514	0.0511918794685401	0.0675479414383445	0.0987806890287177	0.150367129619958	0.208154742637636	0.265573362568101	0.307985778831575	0.326308029801098	0.32533980185321	0.315322320543272	0.301602844169116	0.286720506097495	0.273869270396126	0.257459110383155	0.237799140698479	0.211583381484426	0.175875885205549	0.130891019253527	0.0892479896305253	0.0581834138606454	0.0378266108674883	0.0256400859198785	0.0178821948887006	0.0121071931495989	0.00804184361707337	0.00511919597596285	0.00284175050171233
0.0124909972061976	0.0121751115590142	0.012835247083171	0.0130457206688092	0.0137902908972142	0.0147980578532455	0.0154595157903315	0.0155460399795168	0.0167203315994899	0.0172792804701059	0.0175517922802242	0.0179950868837359	0.0188644869857023	0.0195982026302418	0.0205358929468617	0.0218092811350449	0.0234786362442814	0.0257185620185599	0.0277246221133185	0.0301847637588144	0.0333373921638468	0.0406464620152735	0.0480890163898731	0.0597860040318939	0.0766389364445598	0.102435276673601	0.139035539723969	0.178871250663384	0.21620325029958	0.243473866257733	0.258087388056859	0.258538652792084	0.254620563996964	0.244976514599053	0.236462274519044	0.226182480468583	0.211145362077002	0.191884605317896	0.168392939910575	0.140384928357398	0.110108971079657	0.0816165079235441	0.0589837717319727	0.0413714457903571	0.0297971705262933	0.0215684855517825	0.0152111165463282	0.0104601712709815	0.00804691151574963	0.00501287332526458
0.0144122731445828	0.0144049243047102	0.0151498022347983	0.0154921520971768	0.0167806369727884	0.0173346076111923	0.0175734130053702	0.0184454706569193	0.0184599707610095	0.018681705535484	0.0198195015882912	0.0207783007945747	0.021726453430258	0.0233517689352833	0.0239640048097783	0.0259626128200698	0.0277790975961858	0.0305695829885003	0.0321066618434467	0.0341630645660398	0.0386954055187661	0.045143713522476	0.0528082864036761	0.0641328887812355	0.0784196594960454	0.0992796370871982	0.124448334004481	0.14973861726166	0.174280389145673	0.193550872418483	0.202063327921098	0.20410459220582	0.198864306715605	0.191548844335736	0.186170999012726	0.177332408337186	0.1653833879619	0.150890801144968	0.133798327440395	0.113278816438769	0.0925920821460545	0.0723839878085711	0.0551309050713024	0.0409782194348376	0.030291873687072	0.0218681537384654	0.0156046351318513	0.0115985966516661	0.00901210031778469	0.00678520756291919
0.015373867113462	0.0154348444887626	0.0159679413608453	0.0161929810938619	0.017364154870245	0.018702724204474	0.0205304164572977	0.0205698385965308	0.0212423223912821	0.0207183546644343	0.0208083764923	0.0222291341353009	0.0223628116157168	0.024092283505408	0.0248604972078463	0.0262117997111053	0.0280185345119867	0.0298390688731718	0.0324660721650228	0.0357855091739516	0.040134859762604	0.0450354934896775	0.0523918969351296	0.0613660964416045	0.0727606539481619	0.089079213075197	0.105396354349824	0.12094024501288	0.136359387848458	0.148971178136149	0.154010841621018	0.152161583094123	0.146243954062299	0.143600276733762	0.138721444126997	0.134759779208377	0.127840460634731	0.116360662534166	0.103628078772418	0.0876124436507065	0.0726700055634659	0.0588226686677712	0.0467679659153001	0.03591423460855	0.026288684351281	0.0190094964782986	0.0144656122672383	0.0113176368658623	0.00793279326311795	0.00473161027145308
0.0170363923768468	0.0181065938401786	0.0179020288658	0.0187375208888769	0.0195486768378019	0.0207900350242346	0.0221424272648387	0.0220668662614713	0.0216533064014373	0.0217535619369847	0.0231755722779893	0.0244965701950366	0.0250851344000945	0.0262724323681527	0.0273223615440178	0.0298377584912052	0.0306309673844286	0.0333238947169479	0.035966732533689	0.0392817302559653	0.0433041598720248	0.0480221287406846	0.0543420336980286	0.0618243414905365	0.0706265013028593	0.0817443809378852	0.0920813016935723	0.103163558387241	0.111804021438532	0.116543543511158	0.11780286431734	0.116103194345925	0.112619743634248	0.107708330995986	0.104875684884821	0.102656706794544	0.0996538209459324	0.092742236110594	0.083360571292602	0.0734198883278176	0.0627947313400585	0.052173169554928	0.0425012689404036	0.0341791366851224	0.0265052780021608	0.0200578045685466	0.0156472340917925	0.0123508191495957	0.0105008126478252	0.00779540274129756
0.017491019015631	0.0179817846340098	0.0185701289564841	0.0196596670863377	0.020380312279237	0.021706189294288	0.0227745862286878	0.0224774276176751	0.0225217238670273	0.023384300057801	0.0243876106390562	0.0249735612156272	0.0256368313943927	0.0257423432829078	0.0271849492232939	0.0301392451544236	0.0316006232528629	0.0334389759546142	0.035557880497859	0.0386910340996741	0.0420189160361367	0.0465283632908857	0.0519660759308389	0.0578743870398477	0.0648388090919443	0.0724117790320153	0.0795012555279448	0.0850117948174954	0.09005129224737	0.0920537612729784	0.0917617985368316	0.0881964747460768	0.0846655276182682	0.0800990480817221	0.0790656911296561	0.0779791305591352	0.0763406398107072	0.07190107997904	0.0666161732418385	0.0591353954598681	0.0521393195987504	0.0447510721580812	0.0382830309510163	0.0305113878829918	0.0239179142612761	0.0191815491501875	0.0157296922081789	0.0124872990360788	0.0101441867436026	0.00817845060224793
0.0181919826390187	0.01836354820702	0.0194111701167418	0.0210072334561335	0.0214876330031498	0.0222038318894105	0.0225664940347015	0.023321380039965	0.0231047901069066	0.0237873851521519	0.0250684337613565	0.0267340199925904	0.0277534879949933	0.0284965164128188	0.0298518287597137	0.0322591398620561	0.0336015706041673	0.0355153839742905	0.0377770552862927	0.039703394782047	0.0424562864874332	0.0459148726862857	0.0495746636878621	0.0534727102155133	0.0574607576958089	0.0627022977775757	0.067223423702491	0.0708349449117958	0.0733272572127722	0.0733060690711627	0.0707030901799464	0.0656413836623604	0.0617512468575971	0.0591377107620479	0.0570091127960202	0.0569344440928955	0.0582432934163803	0.0579318512124203	0.0549107900892898	0.0504519895847893	0.0451536373347291	0.0400932912165089	0.0348955026424282	0.0287215097769814	0.0236199294394929	0.0192572646856121	0.0163518485696705	0.013561723136368	0.0108985580037842	0.00956911478973028
0.0168864930484393	0.0167602751112257	0.0178681615674861	0.0186785800484227	0.0201899639770194	0.0211114488641015	0.0205497735833836	0.0217804436104182	0.0213917621646281	0.0224606416999641	0.0232758921480123	0.0240809887176262	0.0246059562382502	0.0250552792546224	0.0261662515950634	0.0279941701269709	0.0308769321250448	0.0313640698193476	0.0337773375644318	0.034972097708187	0.0373989614108927	0.0398112764700006	0.0422055945021915	0.0450052531224811	0.0475504311358162	0.0503595459079847	0.0508809265160292	0.0511983806913039	0.0503115043114376	0.0492724556518201	0.0466952201110006	0.0436655269915683	0.0389842736650261	0.0363037929752717	0.0353759576334776	0.0368647965310921	0.0392132708688892	0.0402150117674501	0.0398471201945317	0.0375890661611664	0.0338008365514534	0.0312657566954151	0.0275859320627992	0.0233678738912735	0.0187563148458337	0.0156691903445524	0.0141236144432956	0.0110454297785514	0.00965732710077935	0.00757496096046939
0.0164420551570983	0.0170284399336503	0.016891410594721	0.0173827598417929	0.019125745712297	0.0200278985974531	0.0202375157217239	0.0201627643952128	0.0211212283278952	0.0220586023525862	0.0228938924125172	0.0228227841353806	0.0230317840320127	0.0239525110608182	0.0250512186315494	0.0271205508980401	0.0294882077628667	0.0301952712459447	0.0314330016699458	0.0321977682360363	0.0340939703782684	0.0362604587872715	0.0375509907277082	0.038395699899856	0.0395852891774448	0.0416396251376866	0.0414993634185558	0.0405103765873383	0.0387572331667624	0.0371277368906821	0.0334533932736738	0.0278749950367591	0.0236618138849519	0.0219837549400187	0.021882962444829	0.0246226853264045	0.0276792422229248	0.0300399813073398	0.0306468821773148	0.0297079545650944	0.0279736295790575	0.0251794078916353	0.0218633997301439	0.0187922218195138	0.0169867754631431	0.015059193499167	0.0125000701453614	0.0101741935346246	0.00869697867136552	0.00703121548568529
0.0161324562536369	0.0165602579330838	0.0167230795544825	0.0164524187114264	0.0183505672832916	0.0189095526162684	0.0189763087561821	0.0194041409402387	0.020196570522663	0.0202306513301521	0.021266467494108	0.0213367546407271	0.0224506960195314	0.0223697878421291	0.023951994606924	0.0241548376064808	0.0273756796298078	0.0277578373380771	0.0288578238162985	0.0295607551140133	0.0306163337389625	0.0315265678748189	0.0331252920659576	0.0355359399938832	0.0362277903131884	0.0367860392404112	0.0350156203273865	0.0332422482171509	0.0301394308376681	0.0262090912897172	0.0211055144359202	0.0160743879235309	0.0135382565936889	0.0117416258154871	0.0119504377196688	0.0150887566686481	0.0191031768734022	0.0214336163363981	0.0234172588452469	0.0237075140391086	0.0238022399733569	0.0214002767378111	0.0195345776118517	0.0176516436585591	0.015903428475888	0.0140453949435712	0.011303148538722	0.00933591603195955	0.00868604522811928	0.00692631338916588
0.015736465547763	0.0162814572085902	0.0168753766006274	0.0167542515476976	0.0170034409788597	0.0170981345611335	0.0177200870428383	0.0183197337041976	0.0193808735434744	0.0195358108432499	0.0206383559446743	0.0208028204044095	0.021463731937201	0.021941829713984	0.0231532282171946	0.0231683930954725	0.0237252191824027	0.0241800759335525	0.0257973825352977	0.0262670272792344	0.0266619039087333	0.0274236757580911	0.0287494097178381	0.0290019869387571	0.0285823724332838	0.0285038405210964	0.0277241569468868	0.0257563696072285	0.0218300273870176	0.0164869423091423	0.0109139577513918	0.00578915345330148	0.00301941719946714	0.00176037848587492	0.00361217321358391	0.00714320795266347	0.0115653057773231	0.0154414147105978	0.0175555552235677	0.0183570117226827	0.0181721130770568	0.0168391494555525	0.0149012856831364	0.013877058107226	0.012752114747945	0.0122398182094367	0.0105852390851164	0.00933788700845109	0.0073153651392103	0.00556882791789712
0.0142844489468537	0.0142302908643341	0.0154694481928303	0.0158646875523883	0.015706089376169	0.0159595861690519	0.0166699486760128	0.0171515535592203	0.0168862791005149	0.0174345739879799	0.0178870774043291	0.0187363220646462	0.0195940254615481	0.0197154835943335	0.0198253087792287	0.0199831987220057	0.0189876369581729	0.0200822108887411	0.0214706400882241	0.0212081761408985	0.02172290332642	0.0224506908007261	0.0233211497197709	0.0245340567348122	0.0245670506683716	0.0244949556675641	0.0229484735184612	0.0214506298032561	0.0157337384910834	0.00972549335726137	0.00286159265340047	-0.00171632553445378	-0.00492529708497412	-0.00551398062979171	-0.00342089783448321	0.000187916569877575	0.00483896920138036	0.00881934367548263	0.0120555738080197	0.013953048876899	0.0143490387283667	0.0136370507944816	0.0118628364937708	0.0116242643293864	0.010576262994047	0.0104971894114372	0.0095427970243717	0.00823428574553511	0.00704172876892234	0.00581564833475076
0.0126239637283082	0.0130185992998058	0.0140977597660834	0.0145936355877901	0.0146846455941264	0.0147006358518607	0.0153311162770504	0.0158308700174611	0.015951182414659	0.0166073502381872	0.0167999392783268	0.0165972017863865	0.0162206996927811	0.0172829883388893	0.0178334799739043	0.0176479121665996	0.0168992639268013	0.0164767897469551	0.0163904693451884	0.0170858108604895	0.0172634910209146	0.0186304375626709	0.0211510199471137	0.021454507629592	0.0207584591740039	0.020310575347102	0.0194721657578609	0.0178002651417108	0.0131977476071428	0.00593359899163871	-0.000925486740865575	-0.00633067179138619	-0.0101961847487614	-0.0108292222499861	-0.00735617264032476	-0.00368798185618947	0.00137499248469871	0.00524161360688187	0.0085333822421192	0.0107864131754023	0.0112321637348236	0.0116586919795981	0.010870661018711	0.00966808982443513	0.00903244873976912	0.00863793590256393	0.00780989353928815	0.00690167968146872	0.00651653967999451	0.00636809725266642
0.0121989563496159	0.0116302773629357	0.0123468421659596	0.0125193612281592	0.0126959592254345	0.0125597456596651	0.0120665669673299	0.0134081468363518	0.0131689759641598	0.0134838839628513	0.0141321273076662	0.0136054064532045	0.0141535138331523	0.0141874330885983	0.0134742611324922	0.013002645804629	0.0124612298798249	0.0120544840706746	0.0119846618364746	0.011915418612556	0.0130495582918708	0.0156332312290035	0.0183535333889634	0.0206672276224558	0.0203103569655023	0.0201914765992365	0.0186628400624212	0.0153225200272556	0.0101376731665875	0.00253641977274804	-0.00378991565329145	-0.0091571393220321	-0.012162600697234	-0.0122781809081059	-0.00894944144804121	-0.00554866882770246	-0.00154517061253342	0.00296100278867653	0.00716679752983169	0.00909549553300771	0.0101921912312111	0.0107146438649916	0.00993854766520272	0.00824653317310901	0.00797786189565169	0.00694709626514389	0.00621760471236145	0.00520167773861744	0.00577120023202007	0.00539878841169114
0.0103053313735098	0.00998720018525636	0.010072248907347	0.0110727180107715	0.0118667587492277	0.0122243837775568	0.011540281097979	0.0107698131025802	0.0107290919888576	0.0105327465173351	0.0114181976553344	0.0111817498679879	0.0111601472239238	0.0102614639436888	0.00898963954972498	0.00829338753763888	0.00825136763416322	0.00732456143615203	0.00622986447109474	0.00778827038947593	0.0106694992134004	0.0127124460317083	0.0164012958722026	0.0189754285099941	0.0192636418809281	0.0195085235347121	0.0171669130573696	0.0142442338263227	0.0078591440974796	0.000998504084684153	-0.00522008735134823	-0.0100272844661825	-0.01242634276692	-0.0123369765687866	-0.00888329969544292	-0.00540874676966409	-0.000771123001645601	0.00322691689740972	0.00710870857851724	0.0084789931697358	0.00868011691933357	0.00953395900072168	0.00937652004585221	0.0074678190266183	0.00635268792185446	0.00584085190827406	0.00528798356929508	0.0054310534905998	0.0047534309276439	0.00447794562239498
0.00841142950052718	0.00786539721916387	0.00726874615203539	0.00768472691423381	0.00938763316840765	0.0101357208715715	0.00937099949664011	0.00800448703940444	0.00910549587234348	0.0085277171135272	0.00907640304191522	0.00858038434964103	0.008205351349722	0.00698311692102933	0.00621921977095128	0.00519703108527714	0.00482730457118548	0.00406229643906834	0.00404380581939543	0.00470259482251374	0.00702691248836349	0.00862701806954944	0.0119914560050957	0.0149706321516497	0.0168032432900945	0.0168861279398983	0.014267207699928	0.0105549853707101	0.00524626432442451	0.000129232559300901	-0.0037726958588884	-0.0084056450783596	-0.0106767682471178	-0.00997053393059387	-0.00770860869831355	-0.00383755623314601	-0.000106779042147642	0.00283945099450079	0.00537882218637127	0.00633018604993013	0.00676968600470162	0.00697337100999699	0.00720141310321761	0.00645007394581176	0.00528891002269262	0.00442707628779226	0.0035093146257126	0.00294805017581212	0.00343743895327925	0.00300371646996564
0.00404144691940875	0.00340845142263894	0.00357757359681058	0.00396759214207918	0.00529705851746802	0.00637752347723726	0.00558902917419106	0.00382520216644472	0.00402898427384717	0.00515460755570637	0.00544483007430494	0.00594285553576174	0.00478150528282046	0.00474684913668728	0.00471066314166112	0.00441708636297498	0.00478484388649217	0.00375533561858396	0.00374640758208887	0.00369608028738146	0.00514967693931948	0.00617063213958277	0.00857780048681791	0.0100992459948903	0.0111971474911261	0.0118175729642611	0.00930079340314733	0.00724638183950512	0.00292947755623855	-0.000257719014183198	-0.00340465157818552	-0.00686032187350188	-0.0079899903298468	-0.00799620213983794	-0.00571833015526208	-0.00242638456557846	-0.000187175083870706	0.00209759154287388	0.00404096785155768	0.00462163194002423	0.00445553020713868	0.00457634748910931	0.00409337384721072	0.00347548739212076	0.00226343838561481	0.00193762190619262	0.00104145887015879	0.000369634399869253	0.000541543369876427	0.000660929914070266
0.000916641928150272	-0.000543354734057787	0.000591313199193253	0.000581690091729421	0.00181928993013833	0.00242089174992894	0.00293084460611728	0.00261106924018785	0.00229532523969299	0.00327926442396998	0.00369711686680724	0.00388091406741429	0.00271707709994107	0.00302240944534948	0.00417441803683913	0.00442983008507582	0.00549573236127552	0.00352314469062584	0.00282246946396005	0.0025101528330108	0.00381283004175348	0.0049689446553037	0.00589943678464245	0.0066569760674577	0.00781255907872314	0.00782613097441941	0.00667371635526055	0.00391174044178588	0.00110212641930695	-0.00117378765888265	-0.00269500245419592	-0.00469598633713718	-0.00583977810444956	-0.00539686597470716	-0.00396871665606472	-0.00179308298356975	-0.000351709512543955	0.000646136263729001	0.00214177595738555	0.00199717489403256	0.00280635942771699	0.00259749251825128	0.00291347646832874	0.00175610031251629	0.000359022259528636	-0.000101433276728324	-3.48857504734485e-05	-0.000994973470543824	-0.000134594419885181	-0.000107437766215893
[truncated: 188 more columns]
