# Supplementary material for: Performance Comparison of Centered and Tilted Blunt and Lighthouse Tip Cannulae for Drainage in Extracorporeal Life Support
Source: Cardiovasc Eng Technol. 2025 Feb 10;16(2):238–50. doi: 10.1007/s13239-024-00770-x (PMC11933157; doi:10.1007/s13239-024-00770-x)
Supplement: Supplementary file 2 — Supplementary file2 (ZIP 41,511 KB) [file 13239_2024_770_MOESM2_ESM.zip › avg_velocity/rc_1.32_mm/Lighthouse_90_Qc_2.6_Lmin_Qo_2.6_Lmin_rc_1.32_mm/U_ms.csv]

0.0268510037157018	0.0240680962364828	0.0236002844939866	0.023189321566881	0.0216427780390859	0.0207961001072844	0.0187713818137824	0.0201367804255637	0.0181603563788236	0.0171158573698526	0.0133242972386885	0.0116157332222893	0.0122483056032665	0.0125637206112002	0.00901627282188242	0.0099987172110116	0.00774544207920711	0.0070661888936138	0.00344103457156499	0.00365073942256699	0.00129499196375812	0.00132721944879511	0.000739141978151783	-0.00221997347347005	-0.00180154961763872	-0.000220609613911249	-0.000144143517300686	-0.000641894783651745	-0.00264283781674105	-0.00310672353977478	-0.00244101966584426	-0.0029470005262811	-0.00282751819622751	-0.00278548078897131	-0.00192809155952884	-0.00135850050580372	-0.000179176756753444	6.23153984614205e-05	0.000916435531329057	0.000578380168394689	0.00092878708099593	0.00149403283274759	0.00112562448264625	0.000844602232823523	0.000637432335664195	0.000836333359145793	0.00020224764009771	-0.000469832413098216	-0.000996708538563034	-0.000902945866454031
0.0491464279469865	0.046083665844804	0.0426926605649282	0.0416252406324424	0.0380188866638507	0.0369957400041189	0.0354498131959372	0.0358194995529386	0.0332958465712582	0.0315378832838091	0.0301490903151245	0.0280791963112123	0.0260294614205867	0.0254311865660702	0.0233848051042181	0.0221244207701778	0.0181073420690666	0.0158059835440888	0.0122260242143192	0.0120821911697486	0.00856191929287718	0.00768094298020886	0.00621758605397797	0.00264780773581196	0.00108263443559788	0.000646354830065184	0.00050424454544645	-0.000383324272893746	-0.0013269159498668	-0.0028694240249329	-0.00302002969323375	-0.00348312125727459	-0.00336281989808082	-0.00360763629370685	-0.00371984852780829	-0.0051876215562648	-0.00318851438803119	-0.00350627116164393	-0.0014607902900836	-7.99678225853818e-05	-0.000327461950253408	-0.00107672575506211	-0.00245278546234857	-0.00111634858737797	-0.00166574173315764	-0.00187312467765112	-0.000662000692835064	-0.00190890577651895	-0.00313403190827013	-0.00536942762101303
0.075127070330684	0.0736748380499458	0.0680963942523993	0.066374281155258	0.0631695294937398	0.0614367559245789	0.0590700729904226	0.0583221382259639	0.0547953228447694	0.053111466638484	0.0506151280523262	0.0476751685949584	0.0446631128436278	0.0442004268915992	0.041947947997073	0.0399188296272341	0.0351203394193402	0.0318927142192121	0.027757824729813	0.0247210871007507	0.0204613279501728	0.018962971914552	0.0151570686822051	0.011541735089459	0.00886173367538405	0.00682136845687749	0.00553468903388021	0.00428476450186877	0.00180097009933202	-0.00050901093111143	-0.00270101243959348	-0.00256830898221621	-0.00450891722272413	-0.00544445651407035	-0.00729736571071932	-0.00731816179535492	-0.0070247573065192	-0.00737015587486377	-0.00584153007585577	-0.00172780926146031	-0.00314740953047604	-0.00467232607517713	-0.00575642385453876	-0.00368358441234734	-0.004543996877215	-0.00448684285408368	-0.00460693393699036	-0.00480679863826823	-0.00657272958658044	-0.0080602061220043
0.10157826354452	0.104439120554204	0.100521727568998	0.0970153220577565	0.0949733455677579	0.0911069153245322	0.0885420254449046	0.0855034842336849	0.084829357993162	0.0823526150047809	0.0806345516774451	0.0763129976465023	0.072953947804119	0.0712296720894905	0.0686657557248763	0.063699994379149	0.0590727065011721	0.0542006956811311	0.0504962397193001	0.0453000783040481	0.0402044120044529	0.0357707197725492	0.0309994286153445	0.0256959432315421	0.0201148815565699	0.0157435465197538	0.0129948795757944	0.0120394749945171	0.0100050830450347	0.00654128681588431	0.00232982743107041	-1.52305751851052e-05	-0.00408186504222838	-0.00615570928917274	-0.00872308960115377	-0.00898332839769703	-0.0105805841648191	-0.0119270660622591	-0.0137592733205961	-0.00828627234321692	-0.00864882330024499	-0.00921601809103236	-0.0100244669810008	-0.00907686966314665	-0.0105529846054627	-0.00991851262554772	-0.00995945770914832	-0.0101005781295762	-0.012160906571435	-0.012664299366294
0.137429258748969	0.140583110340354	0.137406966391294	0.134848015650627	0.133919302071655	0.126046538601206	0.123714032906976	0.118647617064202	0.117808519146874	0.1117029923652	0.111640019073984	0.108756026361547	0.107964979139036	0.105943051613204	0.102638246310008	0.0959562378273668	0.0918515653360003	0.0862388618367854	0.0822283878801372	0.0761360135500045	0.0707969228209934	0.0654515919711273	0.0597156711168143	0.0533012562745239	0.045198130720987	0.0382850137506419	0.030074541159588	0.0296760402545583	0.0235531743618139	0.0186382534394318	0.0123602040855655	0.00786820706087404	0.00265165785167732	-0.00116130593928052	-0.00567025024898958	-0.00983258368036112	-0.0127073677416057	-0.0152736332382658	-0.0174456800443653	-0.0130353992574885	-0.0146935575816407	-0.0154938228307203	-0.0173122123322113	-0.0167047436054192	-0.0174064991940542	-0.0165074711955659	-0.0173099449460535	-0.0168504526257516	-0.0190882644144186	-0.0182401239470754
0.166243425527193	0.170622776002343	0.166617340409628	0.164541404761105	0.163942334546809	0.15732956854914	0.152453870019683	0.144528101799589	0.142820524114296	0.137503682907191	0.14107633346181	0.141448176478548	0.144155155421192	0.141177917160209	0.138693220066004	0.131517454019298	0.125668420248224	0.118381953296478	0.113654452418526	0.106759834496455	0.100749371901507	0.0935077013731065	0.0913483644823337	0.0848346328428687	0.076579600891545	0.0667690699425653	0.0543998367465635	0.0514099182666415	0.0442413998704068	0.0389066779972692	0.0302719382203744	0.0228157741945625	0.0162910584709665	0.0101155973431474	0.00330815219691643	-0.00394998504766658	-0.00967713738542637	-0.0131255723614311	-0.0169929868574771	-0.0162561744985815	-0.0176604297481689	-0.0191578057799079	-0.0218924954470796	-0.0214118042473611	-0.0218166500188244	-0.0225420672087588	-0.0227872722899179	-0.0231514698954722	-0.0233109649903459	-0.0218386206348448
0.218193147662017	0.217236801594412	0.21367777565466	0.209771018040406	0.20926396242937	0.203456877114941	0.198134754245972	0.191933744179799	0.186601395916289	0.185159761112435	0.190158070322422	0.194320884992299	0.191836946195118	0.186802048010587	0.1836441969439	0.177831828743729	0.1688459165063	0.160590355862292	0.154054278199207	0.147668899542524	0.143541702618293	0.137708445434133	0.133496921899579	0.127651717253689	0.119380748779852	0.110549758647625	0.095703061390615	0.0879183287276335	0.0776253603112675	0.0688916018325848	0.0576009282936757	0.0469073137200212	0.0393854215203834	0.0287204945115259	0.0184744879301313	0.00837049090579511	0.000322093416064147	-0.00626858260273243	-0.0109899851681621	-0.0158736958337876	-0.0185604699177768	-0.0214929592557795	-0.0243776926921861	-0.024847454651413	-0.0245965557613249	-0.0253853776714088	-0.0261611676704984	-0.0267385373534938	-0.0270194290870004	-0.0247119874671669
0.238121274317818	0.237858512367474	0.235515414900099	0.232452482193787	0.23244707823638	0.230174091838676	0.227005725595203	0.223563054997459	0.217539765479722	0.219394645144838	0.223517793638603	0.225941755939586	0.221015504021073	0.216989228953744	0.212849384924586	0.209240286326257	0.203182119994673	0.194026864984637	0.188854881116553	0.181026445554669	0.176426901076482	0.172309451125517	0.169060129365922	0.161594479907501	0.15578962496266	0.147122567757159	0.132953268977767	0.122267012596269	0.110897889422178	0.10357935150337	0.0909575370684308	0.0796892364553902	0.0661176059021307	0.0513742942399574	0.0394295891238763	0.0267814326076409	0.0153273268702075	0.0069589863200164	-0.00141378977591382	-0.00961342697260308	-0.0138570905425667	-0.0188888951070774	-0.0225405855299004	-0.0228803428237496	-0.0244373151640308	-0.0253976149615689	-0.0267673850617182	-0.0284517024856933	-0.0280435032392724	-0.0271564447785229
0.252375683636742	0.250315087465554	0.249264464719703	0.248721912596332	0.249722645480344	0.250423143521643	0.249901626300978	0.248496255612585	0.247577437812106	0.247669140487837	0.24710854166653	0.244783772158367	0.238897487940725	0.234542817888508	0.231190265597252	0.228398504876716	0.22684698761966	0.220708851641218	0.216971340320951	0.212829301206871	0.212317920383952	0.209382448406364	0.203142909286331	0.198118234325686	0.191490355545424	0.181079418645101	0.166828374116243	0.156990729026074	0.144798095282147	0.138235174948117	0.125200842589927	0.109849005831641	0.093731216799324	0.0774790141348496	0.0628621731755651	0.0499888355567294	0.0351061788839741	0.0252481579384549	0.0134397407445725	0.00130365561927244	-0.00719185924883801	-0.0119738236710628	-0.0169364315190613	-0.0191273965635779	-0.0223858997026448	-0.0237599593836298	-0.0256509938694918	-0.0274053980702921	-0.0284595635305211	-0.0290105102176462
0.267419552622229	0.26501700822884	0.264441581557853	0.262330983251237	0.261964346546977	0.262709356147983	0.265410943718392	0.266414188348727	0.264321216210564	0.26363668263317	0.262320788915516	0.257363628160891	0.252030416323659	0.246979410273539	0.245924436383424	0.246347554646973	0.249298546543243	0.245820723343195	0.243299828223	0.239975049351209	0.238278918768918	0.233938086263442	0.228808632956621	0.224887477143532	0.219457364331038	0.212432702025248	0.19994344291213	0.189471368608538	0.177322223861774	0.16963070143958	0.154848062962192	0.138725328072729	0.121669898233166	0.104637146711947	0.0876142518281837	0.0699704154099557	0.0547492532869486	0.0430743287446437	0.0327930603124146	0.0152313612849688	0.00344583942859984	-0.00260887641828779	-0.00878354010804164	-0.0131631163080648	-0.015700261587115	-0.01845062205648	-0.0198317002223449	-0.0222914931546613	-0.0246688578978995	-0.0264519895665742
0.277747042142368	0.277144208315058	0.277519982454603	0.274139803470821	0.272965624193714	0.273496922379155	0.274959860276888	0.274946964008646	0.274939084490172	0.272940350535792	0.270144402624609	0.266134076664965	0.263575262259814	0.259432296599968	0.260191190809331	0.262923328688549	0.264781443273992	0.262376416391918	0.260848510441658	0.258795729454469	0.257331473739127	0.255777372157407	0.251944568477783	0.249234391261908	0.244384722447469	0.237851026176035	0.227750500142144	0.219875034462071	0.20716678201751	0.197798464524943	0.181918842091182	0.164284183704077	0.147802188337407	0.129786859647722	0.110206631506548	0.0921781769904661	0.0751877028029948	0.0616137113638318	0.047404709645772	0.0281484430682158	0.0166267252144345	0.00970878609110256	0.00287664516572045	-0.00427775412230149	-0.00755917629133427	-0.0109906165512327	-0.0138205005057884	-0.0161202930428012	-0.0180343420904762	-0.0192995032939763
0.283418457200986	0.283639458294569	0.281436559458821	0.281216447132395	0.279746330791092	0.279613776785519	0.279357403322507	0.280397903364202	0.279305271083211	0.278763454488096	0.277441796299811	0.276409190301497	0.273842492105839	0.272656993563368	0.27391665377663	0.274909124506753	0.27574015484388	0.274853679573075	0.275389519827922	0.275931818539041	0.275470084995885	0.274549141432844	0.27287149468116	0.270047957740599	0.265320127223508	0.258574040309903	0.248423895907508	0.241484437594813	0.230159533773518	0.219904007560175	0.204205119534899	0.187500168124043	0.169683039082739	0.151457691051303	0.130835613507073	0.112870468179293	0.0930488576163669	0.0772657949265167	0.0617739953065249	0.0393769384909527	0.0293560296267342	0.0221384798390378	0.0147294243289544	0.00786542527601526	0.00267980125210956	-0.000610248687378192	-0.00324257227410779	-0.00482267789247599	-0.00642026964905304	-0.00899885748392574
0.282609115849131	0.282791273051724	0.280005522455138	0.279983546504852	0.281226169397159	0.282658563336399	0.282396164323942	0.281783675683772	0.280153862515369	0.280302577775372	0.280939787064841	0.281012673476686	0.279289978921505	0.279714394242903	0.281374067313742	0.282648531753507	0.282697951599582	0.280871732781752	0.282100713463043	0.285002262144075	0.286367457083899	0.287307698426434	0.286755023783644	0.284368500221875	0.2803212959211	0.275903355613792	0.267379473005898	0.261086527957884	0.25020985129622	0.240330744599281	0.224148800100891	0.206630037847114	0.187921508807093	0.169554332837642	0.147857409001011	0.129408132703531	0.10830019616466	0.0891669342643404	0.0738461807333961	0.0528766828187079	0.0411415946190689	0.0337429535120271	0.023832917242305	0.0190425262276411	0.0144453418502284	0.0121620464185475	0.00998273933062084	0.00827698467099867	0.00766819179937305	0.00525351541561231
0.280780703955388	0.281117235819745	0.280406280655096	0.278323101651225	0.279802601473699	0.280793573713945	0.282858327240841	0.278829336570493	0.279733343563231	0.280557112671757	0.282315796754727	0.283560872924266	0.282986162153285	0.283968296416064	0.287069332381766	0.288734995809752	0.289303471955789	0.287478623628554	0.29026040673234	0.29330123858342	0.294914634822119	0.296417964841013	0.296500744699054	0.297091097776628	0.29363487583512	0.29067835152032	0.284973871081313	0.27820254600228	0.269005250952493	0.25876950511958	0.243470553124602	0.224787295664217	0.204844409303402	0.18441663097409	0.162099738286695	0.140247176075385	0.119716979685408	0.100279515911417	0.0864979696997508	0.0645878498623066	0.050035763330914	0.0433050593308057	0.0357812742982032	0.0306138674147185	0.0267325882387631	0.0275391772712267	0.0256061552569555	0.0258994433156309	0.0247510025857723	0.0249192268021469
0.277687990298388	0.276956343517577	0.274259034351446	0.273381573550712	0.275153385122709	0.277553078293418	0.27969567087837	0.277199891905164	0.277195427725272	0.280119894512588	0.282158697645687	0.28258994643839	0.282773083760326	0.284624990576888	0.288228358118796	0.289127249735585	0.290981467582296	0.291271901970534	0.29491777723566	0.298094758433495	0.300486344167109	0.303137943157128	0.306215406379772	0.308322309287317	0.307342561542626	0.305880197205449	0.301778697586048	0.296265091832738	0.286355707659664	0.275509693626584	0.259128264152731	0.238966869278247	0.216667160084539	0.193545233799574	0.16904544630345	0.14630838746439	0.123983718156734	0.104467441740397	0.0919960167166283	0.0697432228043007	0.0560848478328918	0.0515003802291472	0.0448927755144404	0.0425131831264775	0.0404661428020049	0.0426185641753877	0.0429013499888302	0.044686886672333	0.0449778235899534	0.0486230690653599
0.271021219041444	0.272248176488915	0.27157653770187	0.271173793469398	0.271227675255435	0.271835362987313	0.272219140049295	0.271375039953288	0.272261617845204	0.275389628452967	0.277131492257244	0.278622598771937	0.280762845296086	0.28408445330492	0.287093131565552	0.287941352924377	0.289541707114668	0.291426912356676	0.295863307629518	0.300309909315228	0.304327877476259	0.310281139586854	0.314144505236777	0.318391663374177	0.320058626769611	0.320322903628286	0.318132656631337	0.314467309218582	0.305628076075782	0.293100192908073	0.274272505750504	0.252185680283698	0.226414359977037	0.200040093246187	0.172923431928341	0.146767347027804	0.122516382653514	0.102652525515464	0.0887524852214918	0.0691363287233909	0.0571918813839618	0.053484062779626	0.0510067181045619	0.0517126989395567	0.0515378323617555	0.0565528686739801	0.0610846943966912	0.0665819048806481	0.068017191192616	0.0722809103079827
0.260400585811089	0.26194978693465	0.262241484804883	0.263366429896069	0.264073163001062	0.264586531195833	0.263739490949629	0.263743329450189	0.265849195662848	0.270201755308722	0.273069890242567	0.274633634144344	0.276429363385479	0.279304502210022	0.28103826234121	0.283391100085154	0.286913114280951	0.291202033136559	0.295596986823446	0.301032773516422	0.306747812452917	0.313891150714068	0.320843669456451	0.329090332545482	0.334283986070784	0.336971650746204	0.338595913322626	0.336259924075872	0.328113455259155	0.313439954262061	0.291022714248185	0.263791142920288	0.233336212257554	0.202256701029	0.171383661994142	0.14157294130178	0.115103565031402	0.0938010058964198	0.0790206639935519	0.0604549419948381	0.0525456589876665	0.0507466979205389	0.0516345305425583	0.057447213903148	0.0613136913003575	0.0710813639886682	0.0801904558025863	0.0884079185445642	0.0925780421974194	0.0977857480256085
0.242517393091437	0.246721511210573	0.247672510034867	0.249886993024986	0.248923798083672	0.248140908015459	0.247669997041573	0.25074234895247	0.253045511729275	0.258099159718747	0.261462619797972	0.263885499127583	0.266552693501132	0.268973027254553	0.271068068602825	0.275100096294557	0.278968253916147	0.284829778712923	0.290488344934388	0.298323234842157	0.305871119717149	0.315442974564388	0.325725335551194	0.337564255299508	0.34846142849562	0.355958239417278	0.36205055844193	0.365095883591988	0.35703963168485	0.338630562933707	0.309151132439283	0.276047767876473	0.240247670340582	0.202662131583759	0.165965616906821	0.130282483350332	0.100482680190787	0.0758444058311691	0.0606459503835553	0.043408323900162	0.0376683512901266	0.0402716330798778	0.0498421594409761	0.0640626303842296	0.0756624227888825	0.0893901282260081	0.101787241111131	0.109660238873608	0.118667739045459	0.126669786501223
0.218263645893145	0.222603423945943	0.223417940343627	0.225588823055952	0.225603009592977	0.226579600814879	0.227130900117741	0.228859083840026	0.230961894118905	0.23854453081043	0.24144413396242	0.245486251429031	0.247067993027394	0.251770433548772	0.256394312623218	0.261488246879854	0.267250953691016	0.273547703109529	0.279659142682125	0.289464378714399	0.298419918059305	0.309694031012813	0.325005222930445	0.341622824911212	0.361137215468385	0.376062046045557	0.393681083624776	0.407486847840898	0.399905407918407	0.370913113155463	0.329416262961122	0.285483073468684	0.240224967729391	0.194244106945066	0.152274149075473	0.110949062694458	0.0783005880891774	0.048852498922036	0.0314744906177144	0.0159796737893247	0.0139608884922964	0.0224756715127903	0.0428083764185532	0.0692499015415946	0.0910010676082068	0.10933823828762	0.126305758252828	0.1379310421197	0.149022132819001	0.158432006272491
0.172510114165451	0.175704093681753	0.177222390010312	0.180158852868141	0.179821414224821	0.182027759088498	0.185774225347509	0.185236081475062	0.188300302487334	0.195869896576242	0.199404953697946	0.203946191951636	0.208859291972817	0.215054391534181	0.221933266930124	0.230363533685219	0.237136179976393	0.244824202797082	0.252341957846564	0.264139829451419	0.278166035586921	0.29331272425016	0.311435082068989	0.335253042815755	0.365771362034197	0.388720755263174	0.423758834626716	0.450287612955238	0.452597597541859	0.411972669564142	0.35123850924802	0.288534077117637	0.231897643224697	0.177367726394092	0.130222444205379	0.0851033784305713	0.0469429738857773	0.0132282159622353	-0.00609821800652319	-0.0204655284187536	-0.0178230217421353	0.00396706979970999	0.0401093120943131	0.0812863591198855	0.112495532697138	0.132729745492421	0.150430082359241	0.162940381293676	0.175958718036773	0.18514957818419
0.121653047103481	0.124187098693234	0.126815579622833	0.129071846700324	0.130023195738781	0.13222223275099	0.131937595069895	0.136710393630511	0.137038844428905	0.141631966451341	0.145932566101585	0.153441870796899	0.160130242388701	0.168006535665068	0.173879880801791	0.18084819802236	0.191325988857466	0.202670544528792	0.210548502488583	0.225042276745361	0.239671831822727	0.260508524074586	0.28161552238311	0.308864818089986	0.346426162557897	0.365120940230742	0.407258508021763	0.449094360930749	0.475610937923445	0.427223022058434	0.350078826541918	0.275136690395538	0.209228739604115	0.14841048967147	0.0974062630384046	0.0532332385692559	0.0117989444157212	-0.0233358291798815	-0.0420381510283238	-0.0468106550959149	-0.0322094501159991	-0.00578438849934411	0.0319096369111872	0.0688428522104239	0.0961644250682668	0.119540395520275	0.144088240754295	0.159803209789096	0.167989170552339	0.175232261981299
0.0951506890459662	0.0914158460592736	0.0913735489587245	0.0924020322856046	0.0952530885406172	0.096931255856582	0.100242763652926	0.104727221466812	0.105805211442815	0.106137178515181	0.106907920636409	0.11511016164746	0.122611562462178	0.130975577084633	0.139593525332446	0.147203293160916	0.159834938185467	0.168997956699476	0.180699429904635	0.193326887946367	0.211302758011366	0.232524030721023	0.254741789592718	0.281838319854129	0.317791727554058	0.32179912925084	0.331063777416446	0.346610748952705	0.394662813153042	0.390874642658999	0.331436119960598	0.253209053407251	0.184636940437422	0.123302483926511	0.0716119217965219	0.0268593280103207	-0.0115434225647451	-0.04137276656375	-0.0516076166326106	-0.0515175373517027	-0.0365319960894181	-0.0081237290965866	0.02808710210845	0.0620907850309008	0.0864013950383702	0.107999002562759	0.131894677324083	0.145309855646143	0.150061683823265	0.155790606051869
0.0713644738298794	0.0617941285336137	0.0618368573171093	0.0600365480432229	0.0655517767064225	0.0696003826720727	0.073416322174999	0.0782960077793219	0.0825345989938418	0.0784105216912884	0.0735464319785201	0.0753690891002988	0.0826493945365571	0.0916457801772367	0.0962218190178886	0.105818634602561	0.117304306006627	0.1283920739665	0.138439401993307	0.149770573576651	0.162355724241868	0.181528049292275	0.20201131019532	0.221983537580012	0.20989437521792	0.192302660393549	0.127400203306616	0.102216685167073	0.116721781737367	0.179495872356161	0.218213817109803	0.198259680274866	0.145407050121473	0.0949161359620408	0.0482444810660867	0.00912633340722457	-0.0257394677442906	-0.0383668372048853	-0.0323764945590915	-0.0256589758474315	-0.0119232457813337	0.0052327292374699	0.0174773346616085	0.0232384791564439	0.0327131300837009	0.0436062137685746	0.0642253597990375	0.0756966106280639	0.0780740682244704	0.0796092298612379
-0.00715346844713328	0.0150733565284756	0.0192126885143236	0.018834739841789	0.0175504551345615	0.0157330609469873	0.0273800174730462	0.0412014948191043	0.0478998544421743	0.046094177119032	0.0509688660405879	0.0485081837407205	0.0503701286752266	0.0532221551199959	0.0674599484094856	0.0868536693584044	0.0993877531595482	0.107547700926424	0.116254150551678	0.126533445120909	0.131911064557399	0.142489754295901	0.14485765625984	0.140128764731925	0.0803106368059698	0.0665779896451771	0.0210275589477036	0.0149048304527088	-0.00312892371395137	0.0326055965316252	0.0473643835909907	0.052390072085186	0.0449513412936762	0.0276789938216487	0.0112771382672179	-0.00680378041341335	-0.014527155559623	-0.0109699948809169	-0.0166518546624492	-0.0117288713324869	-0.000851943175211952	0.0202703458633105	0.0270298817766752	0.0223884398291087	0.0254183138286371	0.0185577676850605	0.0205125792505195	0.0188466081439422	0.0378587457995537	0.0497370875947327
-0.397706708327362	-0.34169873991584	-0.330545735989375	-0.326944859734225	-0.310915666017844	-0.310019422390525	-0.266913558229846	-0.207871373564974	-0.159601009349166	-0.159160633304778	-0.123625276339194	-0.117740769332579	-0.0770716666390163	-0.0493258402658315	-0.0331271275613403	0.0107424823347879	0.0242461856805574	0.0304421090742106	0.015810753185734	0.0389280171378508	0.0432170708972664	0.0613118918747706	0.0712401197450967	0.05402188449476	0.0466062460391171	0.0347766688990291	0.0134271331732501	0.00692941435246089	-0.00198850077781561	0.0145616262072481	0.0211908744851471	0.0158041089769426	0.0073206254640122	-0.00291308967634446	-0.0122750344534551	-0.013157894131344	-0.00979125753160684	-0.00900087736939774	-0.0191075621708215	-0.0127772932204004	0.00244635984298536	0.00835817108461698	0.00667870440159759	0.0061773616504393	0.00926794947560168	0.00225880136166302	0.0017855565888574	-0.00307016677865312	0.0010908715576948	0.00321823742383513
-1.03052892958531	-1.03080213681278	-1.02965051619097	-1.00783271468664	-0.996632384001392	-0.96248300723009	-0.867757057925856	-0.765057518133356	-0.62875789068561	-0.552649101910848	-0.488503797614943	-0.460196242041083	-0.398496905207901	-0.346528291044147	-0.2481179569799	-0.174726177298966	-0.112932205675892	-0.0736203251810354	-0.0519531017268993	-0.0274952366395796	-0.0100524836522146	0.00860994428623393	0.0214446288006694	0.027675998273602	0.0354806976930207	0.0264912199262594	0.0168511739292991	0.00589576355394722	0.00227002913629023	0.00820256817933969	0.00984902483363479	0.000359542962361661	-0.0162731419429664	-0.0268163863873195	-0.0391248953662609	-0.0490175049367334	-0.0489923629497308	-0.0443293845861246	-0.0397311939722514	-0.0362526006982271	-0.0436703673641896	-0.0655702409087801	-0.0923966248643882	-0.110064570523475	-0.0940542994791856	-0.0854446970016055	-0.0806735188800286	-0.108286507169133	-0.126958205853321	-0.146192940610157
-1.34873701434831	-1.37966168803478	-1.37124666998214	-1.34788877918043	-1.31761288078744	-1.2685864996097	-1.16815598675814	-1.05798129461701	-0.904055565775457	-0.795194965363177	-0.700327149811199	-0.655128272316125	-0.587070989476216	-0.504944090894141	-0.387373981274282	-0.296543570769393	-0.209481965065307	-0.162968908645769	-0.122589692134969	-0.0784126457219454	-0.0465255373540104	-0.0159678429193988	0.00139908258224057	0.0117544692952818	0.026144496358675	0.0222128466365863	0.00929917220206986	-0.00776958863683264	-0.0361378914274434	-0.0810825679373038	-0.119306696473052	-0.133211051956953	-0.135630718049679	-0.151121500718495	-0.169492038984071	-0.183064902838004	-0.183314733096889	-0.174403606431495	-0.145219032408378	-0.154356619753533	-0.166150496016565	-0.208383277099734	-0.237006820710966	-0.261160596336756	-0.243501216838512	-0.225050556934147	-0.209950059847168	-0.234601410038876	-0.244405101997548	-0.261518724564138
-1.61520441779225	-1.63667932642444	-1.63047149011478	-1.60215921004424	-1.56256264817812	-1.49735883291218	-1.38270109960879	-1.28512378849542	-1.13884962711066	-1.02380552662451	-0.925007685784414	-0.86252370127715	-0.787050079968931	-0.68657371732667	-0.566200394895391	-0.454462855009102	-0.345397532365524	-0.251309217106086	-0.180999486014813	-0.117433991839949	-0.0609059098123717	-0.0310296754021332	-0.00416566270585153	0.0118844445644686	0.0229263825697225	0.0208270917515205	-0.0073969685723178	-0.0823637066517219	-0.251199144559058	-0.395070087031392	-0.444135293372462	-0.441244763690754	-0.416359022452098	-0.400165673455556	-0.378234382195153	-0.362968088975593	-0.323237705696249	-0.293347351831416	-0.253034710441881	-0.252127824423624	-0.290712945387171	-0.330872918410256	-0.370754295165936	-0.394198380887161	-0.392274672269662	-0.383633833510575	-0.347105128732292	-0.350082577454299	-0.338815754178809	-0.352532992031882
-1.71457512093021	-1.72602587222281	-1.71108752480142	-1.68107547941236	-1.61253063675532	-1.5435292304745	-1.44976537679103	-1.34033789824937	-1.23811745108572	-1.13846180129492	-1.02836102685698	-0.933075397864659	-0.843682921060815	-0.740823848233188	-0.623776298024788	-0.503423456979566	-0.383122085731751	-0.288332299285475	-0.197105050896352	-0.116762769818381	-0.0487809770892192	-0.0153125883867946	0.00733280802599304	0.0248883736640792	0.0241746911656459	0.000788807893204177	-0.0999604760968349	-0.36065315834709	-0.580895603605417	-0.630915377348265	-0.612662781518806	-0.573905918540836	-0.53949006656996	-0.505618208013302	-0.469543419238786	-0.429606039576012	-0.385928227054974	-0.349687205453955	-0.328222611190003	-0.346760424726891	-0.393675932710149	-0.415903995627935	-0.437528018112158	-0.452578441016487	-0.458466554425379	-0.459463337736028	-0.45530625017383	-0.443407505020658	-0.430266780250661	-0.410047712797774
-1.74141106430538	-1.7292795354511	-1.71692849828938	-1.68487762605168	-1.63088975569764	-1.5512547886054	-1.45056499287616	-1.33922081196308	-1.23515547810729	-1.14095625767047	-1.04607575603416	-0.942934761728857	-0.846633952144308	-0.735050937202901	-0.615134831277165	-0.504313534057329	-0.399940957380835	-0.290170942185128	-0.182847353060431	-0.102239346027822	-0.0406008422445733	-0.00337229729465386	0.0139294928294001	0.0187104185477298	-0.0233996818397869	-0.133115077435088	-0.413778473108477	-0.69505830507876	-0.770912710949068	-0.748865555145273	-0.69697672379053	-0.648026324353467	-0.60611853467046	-0.566345531463587	-0.518831182408531	-0.472402938271494	-0.432690501124169	-0.402126692027858	-0.392115238992229	-0.409295249080198	-0.442144264198949	-0.445299965533517	-0.452641279196068	-0.46286282172712	-0.478840118419915	-0.484679436807659	-0.481033787636881	-0.468230397942321	-0.453926919568787	-0.432116959873596
-1.78089022134161	-1.77497098177724	-1.74629939310565	-1.71208526040547	-1.63639582224014	-1.5606825596514	-1.46448838268226	-1.34580525077062	-1.25784769263008	-1.18003727475364	-1.06617690998529	-0.957485605722751	-0.861757883652912	-0.750194264863173	-0.641530038926042	-0.535505436945281	-0.434101576266931	-0.3353560721694	-0.232507990492074	-0.149667417008854	-0.0947070933451	-0.0741939578530691	-0.0797697699179549	-0.147426799465771	-0.290401636724586	-0.529986465082448	-0.776570949124747	-0.85845365602066	-0.854915919157906	-0.820112726396893	-0.763944366225858	-0.710052363131066	-0.662768430263792	-0.616117686589478	-0.561824505296364	-0.510612221499965	-0.474559641443689	-0.456224847860804	-0.454222989758703	-0.469531389292222	-0.476702004355024	-0.468901884575791	-0.47069811276704	-0.488634477907775	-0.511162333201338	-0.518588742301212	-0.51284627821968	-0.496744682008637	-0.479321309077772	-0.458273270522098
-1.83488787550076	-1.8317070999082	-1.80612393263409	-1.75712263012493	-1.67618543420245	-1.59805331489765	-1.49470983381087	-1.38444119412262	-1.29525324707776	-1.21990912735132	-1.13068884606684	-1.04813331971001	-0.954155370797868	-0.849283388055	-0.732174073655583	-0.631352127200484	-0.549020651151227	-0.479153645929149	-0.418180916081137	-0.364538372710055	-0.349911945036392	-0.359638952609222	-0.451893580963565	-0.611304275655644	-0.802403352499061	-0.949437903604184	-0.989917450514988	-0.944933316835241	-0.903876833263729	-0.864568445673681	-0.809991218387294	-0.751526550755844	-0.701175229777348	-0.651801963849455	-0.598160417223997	-0.555595641750557	-0.527953565041607	-0.515724908332588	-0.516352591362688	-0.526325658030288	-0.532884978219988	-0.528131155951226	-0.533396403772224	-0.542355639255149	-0.55412768130695	-0.554974191059289	-0.542907438732003	-0.526504370682843	-0.505351423888161	-0.482254847718925
-1.91826244810898	-1.91146483320598	-1.87864148846672	-1.83134599185846	-1.75688447297103	-1.66606241682661	-1.56485179943262	-1.46238668260029	-1.39519132962752	-1.33027643665872	-1.2665572345822	-1.20124347957166	-1.13785060717248	-1.04118732682962	-0.938785612131131	-0.847944210198838	-0.779977531245228	-0.755883390768824	-0.751278619518594	-0.761839806492606	-0.804676755200401	-0.883999964466421	-1.0040205621197	-1.09514265610847	-1.14278150412789	-1.13918841608521	-1.08479167094966	-0.985490274261673	-0.928353204627138	-0.887710118555396	-0.832145184638434	-0.776795910275486	-0.7268767694617	-0.676441157757945	-0.633506264036727	-0.60268313945675	-0.581444200282997	-0.576370336535419	-0.579337289985995	-0.585149566672337	-0.588281569873969	-0.58877234336674	-0.592513292517254	-0.597673500289775	-0.598836560578944	-0.590596408342065	-0.575608214240977	-0.556530165614802	-0.532545966499441	-0.503488023091719
-1.97390279992782	-1.98569646651496	-1.95756142002753	-1.89248068545788	-1.82219409718172	-1.74158048168844	-1.64753540217555	-1.55778008144572	-1.48998080985	-1.43339342383625	-1.37568476259058	-1.32066249429446	-1.27823790343576	-1.2302729005459	-1.1803916876535	-1.09775415590009	-1.04282587847181	-1.03535782000363	-1.05687648129812	-1.12818063137342	-1.18555098643022	-1.23798562805927	-1.25269207969232	-1.23979233009253	-1.20664118662843	-1.16710832252068	-1.09918599643815	-0.997065274847302	-0.933072751607095	-0.894257962892481	-0.844878160018409	-0.794304278100852	-0.748998492709942	-0.706938386421816	-0.676051019133969	-0.651213241971819	-0.639658722633696	-0.636083859813665	-0.635731381658852	-0.635395255175585	-0.642995380522355	-0.646029204372351	-0.645366646283402	-0.641608203305023	-0.633172194178399	-0.618783765316394	-0.598939592426534	-0.57649539970805	-0.549240193519458	-0.519045348460551
-2.02650510142643	-2.02047948415989	-1.99478918120988	-1.9384292558544	-1.86984380634315	-1.77524802810566	-1.69233057640186	-1.6098328425174	-1.55175654274158	-1.50582462606074	-1.45088927267144	-1.40738620334733	-1.37122012219678	-1.33375259466732	-1.30951148732305	-1.26979329055443	-1.24230499360962	-1.2323646396374	-1.24623233063573	-1.27626877945847	-1.29749320945295	-1.29722964867902	-1.27853467800275	-1.24049558844307	-1.18918358475452	-1.14513826163334	-1.08648873826131	-0.996667261923658	-0.931996711316703	-0.898484226596171	-0.853836870341732	-0.811188223079159	-0.771610737793698	-0.738839506173512	-0.71558954105013	-0.699546067920464	-0.691086479908297	-0.6869570112566	-0.683103841420291	-0.679964425760164	-0.680820219443807	-0.68247334573125	-0.67693988279332	-0.668512703723588	-0.65534036137601	-0.636594860194914	-0.61816075750451	-0.591943403437419	-0.561748179553287	-0.522645308953924
-2.05366389030292	-2.04514057144146	-2.01258517016415	-1.9598515969389	-1.89574755237899	-1.79346194628386	-1.70614614303528	-1.65142723315229	-1.5994111191086	-1.54917425368844	-1.49871127731775	-1.45683734495728	-1.4253736427416	-1.39222794496225	-1.36129868052832	-1.33579787022739	-1.31758285476074	-1.30233558727313	-1.30263369609927	-1.30629072152661	-1.29724426114907	-1.2765244843602	-1.24587790909943	-1.20562746224452	-1.15702328998815	-1.1154920234818	-1.06852349747096	-0.990176071274066	-0.933542293614462	-0.903335843248857	-0.866398757674386	-0.831889621822146	-0.799027180126027	-0.771182649264698	-0.75124719748457	-0.740580076845589	-0.729600999488489	-0.721710398880538	-0.716901439079583	-0.710591191775421	-0.707806212569059	-0.70314972021055	-0.6977491596219	-0.686492384694136	-0.671616246032071	-0.652440404546048	-0.63336785430071	-0.606349177160418	-0.562800769719451	-0.524579861671494
-2.06114460462792	-2.0461902631155	-2.01990662939004	-1.98245951156888	-1.91414183343755	-1.79556013526448	-1.71171044927406	-1.66932016291563	-1.61589769501605	-1.56770362691621	-1.51492908717793	-1.47521148551475	-1.43961165949294	-1.40563205336701	-1.3735767946311	-1.35031295870841	-1.32706263533483	-1.3139039982165	-1.2946134064482	-1.28847680604548	-1.26405924200424	-1.24363966705953	-1.2124007668672	-1.17655736557864	-1.13528406882005	-1.09803760660318	-1.05724016120281	-0.988838978446073	-0.937547707731562	-0.912130191779738	-0.879870205593728	-0.850996193436014	-0.822447435373727	-0.798399448140762	-0.777445650932481	-0.766272776612743	-0.756185057296086	-0.74632669368751	-0.737382577060388	-0.729975934393341	-0.72148100211478	-0.716964490144851	-0.710850842994529	-0.697590615942941	-0.680865702878991	-0.658628950973702	-0.642492221857879	-0.60595129574605	-0.558882137683648	-0.528310159471354
-2.06755408243422	-2.05387896461179	-2.01968234365892	-1.98740707614138	-1.92070641709257	-1.79493814770594	-1.72972195202526	-1.69054596887352	-1.62695866000022	-1.57322359485499	-1.52405551650956	-1.47931111906489	-1.44241932671631	-1.4072395463518	-1.37189743070774	-1.34700160338894	-1.32952294954729	-1.31352461254824	-1.28249706459439	-1.2704000762874	-1.24454380346016	-1.22203796718358	-1.19327001699031	-1.16178911520886	-1.12018142013049	-1.0859158606996	-1.05074209992679	-0.991039448343623	-0.941741605513319	-0.916749297402351	-0.889157293675264	-0.859883421275392	-0.834303876059981	-0.813558261428007	-0.795608775287115	-0.781160887237211	-0.770073345925895	-0.757872240144357	-0.750638800064449	-0.737769261066187	-0.73018339548136	-0.724677319170913	-0.718232195215729	-0.704704793991034	-0.685769514396639	-0.662788249461974	-0.645181737292532	-0.606278754371047	-0.557283990586149	-0.532472354027084
-2.07500034017466	-2.0543996389954	-2.02621587182017	-1.99025164124177	-1.91936155912107	-1.79243153283035	-1.73699251485266	-1.6972547522981	-1.6338940749858	-1.57953530049194	-1.52587199211813	-1.48197722296214	-1.44239961302575	-1.40781655182684	-1.37032751579964	-1.34451842554437	-1.32794685889899	-1.31522856166288	-1.28240537475784	-1.26580104606936	-1.24018312365347	-1.21826950603879	-1.19012347103356	-1.15695189737849	-1.11825359091984	-1.08244297033278	-1.04691378919976	-0.987662461744593	-0.941677751952823	-0.919418911431093	-0.891711409400666	-0.862924558680593	-0.837317876001016	-0.816630996066687	-0.797480999651579	-0.784407829937452	-0.77288210577312	-0.761524866719241	-0.753596619266445	-0.741175642355035	-0.730492400595624	-0.726445461899708	-0.717206675477487	-0.703430680666023	-0.685509368938198	-0.662605568693132	-0.646800917145178	-0.602982865373581	-0.555367452214541	-0.533770399892522
-2.07939552221891	-2.06186270161213	-2.01847939987428	-1.97970110545677	-1.92056383041878	-1.80480299785074	-1.73143227708825	-1.68909400289041	-1.6321107709349	-1.58101676882005	-1.52896273108082	-1.48456141004396	-1.4421334328965	-1.40613144509321	-1.37370791803745	-1.34734661657391	-1.33388944407293	-1.32277622485411	-1.2943016110512	-1.28123400883244	-1.25153986234862	-1.23100379087705	-1.19933211169675	-1.16447874474138	-1.12424040574564	-1.08698369411849	-1.05044949707877	-0.989561145359461	-0.936760851810085	-0.913414732901187	-0.883278334743594	-0.858207081164759	-0.831456253478646	-0.80879361085414	-0.788078051968351	-0.774442691674217	-0.763277389240543	-0.754606293718897	-0.747510075958254	-0.734818547452318	-0.727057046462685	-0.722300740897014	-0.715315149569521	-0.701541983258151	-0.683024499300129	-0.660561413097915	-0.644084685330046	-0.607694464574936	-0.562284595123686	-0.531557911086413
-2.06631195708342	-2.04407017628194	-2.01817168685307	-1.96934411185973	-1.91773831370365	-1.81139864526649	-1.71920921574671	-1.67666973937864	-1.62515600965342	-1.57845686112138	-1.52844262831803	-1.48338809205446	-1.44338118915347	-1.41080613995177	-1.38026839761014	-1.35355434024051	-1.33963565280889	-1.32988164805615	-1.31236797905613	-1.30425922084144	-1.27996253236652	-1.25939812795491	-1.22658736914971	-1.18980838441779	-1.14438606190418	-1.10201298016867	-1.06126348815318	-0.992926567363092	-0.933438309381092	-0.910267653425507	-0.873021121932465	-0.845019846517564	-0.817582179211792	-0.791818207975925	-0.771300175743557	-0.756153883755703	-0.747322245845044	-0.738716796451139	-0.730483523038368	-0.719877002057886	-0.714200334225569	-0.711823975695701	-0.705225606626802	-0.693160950481151	-0.674369097695828	-0.653258629158897	-0.633715709009699	-0.605846780626251	-0.560571797432326	-0.524484938531064
-2.04848940126975	-2.03826383353884	-2.00959195286818	-1.95470740688058	-1.90696554837373	-1.81036787282383	-1.71725747463994	-1.6585977574864	-1.61224076341174	-1.566599092203	-1.51406630103416	-1.47453850122272	-1.43680945428041	-1.405671089153	-1.37302664674447	-1.34289629147846	-1.33041160473153	-1.32504407444643	-1.32701594681747	-1.32294640903206	-1.31183591195131	-1.29385448104146	-1.26477599678563	-1.22760847805072	-1.1758246348335	-1.12285332341357	-1.07970580187165	-1.00437691937091	-0.933792769019283	-0.905433771196843	-0.862742465004252	-0.828169695797389	-0.795241066510934	-0.768026442791344	-0.745860729217344	-0.730626551163047	-0.719012850988703	-0.71303240901692	-0.707434862105934	-0.697362054301489	-0.694625453581719	-0.693395217616112	-0.691771750099272	-0.680943703858564	-0.662919450665468	-0.643691451908358	-0.623204352851132	-0.601607373684755	-0.562178547799605	-0.514979716512145
-2.02198728096807	-2.01296355783981	-1.98306862906867	-1.92979588686831	-1.86537218009355	-1.7955556527264	-1.69952135057795	-1.63245705152753	-1.57301174110319	-1.52579542427791	-1.47795682189108	-1.43932807765005	-1.39252765917141	-1.3601483167149	-1.33001537536923	-1.28316486026246	-1.256031736385	-1.25207057249478	-1.28298818832441	-1.29672325359323	-1.31465829091749	-1.3103159056789	-1.29302123989372	-1.25911935166181	-1.20842513758025	-1.14512779795185	-1.10009771534719	-1.01301662019953	-0.934256143876701	-0.90037411901808	-0.853225523834788	-0.810025359465056	-0.768149275363466	-0.734817038894303	-0.707111327606851	-0.689682208748282	-0.680855513808259	-0.672775084007572	-0.67228718067297	-0.668210127784867	-0.670480316787479	-0.670129796585238	-0.667773132163867	-0.658900719427357	-0.645614620679707	-0.629159426256633	-0.605690336084707	-0.583947863670195	-0.554329755317859	-0.509193734706931
-1.98086586603731	-1.97082559147986	-1.93941462212791	-1.88317781125242	-1.82516627008416	-1.74524651465823	-1.65657234698534	-1.57399878168951	-1.50651698590632	-1.46180476932381	-1.41310540545873	-1.36423138150504	-1.31275909549024	-1.25557177414131	-1.18262712659458	-1.11518382894498	-1.06786729119916	-1.0685839129472	-1.1071575584276	-1.15336760207594	-1.20370991170179	-1.24298134119074	-1.2604463323849	-1.25427320163838	-1.21998901950123	-1.16125774566896	-1.11052720281418	-1.0176609534345	-0.932314182972666	-0.893063394343539	-0.843831839438566	-0.792929951083103	-0.744504342373863	-0.699753943626401	-0.667011122397028	-0.644924951243707	-0.633227321226796	-0.627663740009386	-0.628321219369485	-0.630256697154928	-0.636256864270938	-0.63680675948426	-0.636892788002403	-0.632452287377171	-0.624128349692367	-0.611319572920695	-0.588910093709019	-0.566175237390524	-0.539497385251602	-0.502399666236132
-1.92415594423058	-1.91286058323467	-1.87802380111136	-1.82276551553315	-1.75856979196687	-1.66980143229431	-1.58534383686516	-1.492075902301	-1.39462423216976	-1.35018904505847	-1.27594771112199	-1.21882329207928	-1.1350030978346	-1.04900208856746	-0.951282142771911	-0.869682395942114	-0.809374043005969	-0.796628843544493	-0.771633464951747	-0.787334780483515	-0.839785643498721	-0.910597727664908	-1.01937436927718	-1.10542743568823	-1.13803422478614	-1.12191824434696	-1.09261791163445	-1.00280407084767	-0.917052484911156	-0.879194444620179	-0.829159055750092	-0.774216041731943	-0.721726158125317	-0.671112327754324	-0.62890072903975	-0.595038232765751	-0.577650710209931	-0.572041375865181	-0.57643718227252	-0.58291836798746	-0.596168245339956	-0.599602571391346	-0.603607762670079	-0.600383460740495	-0.598227733461796	-0.585720264297519	-0.567584579843749	-0.546876696435004	-0.521698566688821	-0.488169373547525
-1.85857405751164	-1.84710431316235	-1.8213573677014	-1.76166151134909	-1.69255651185274	-1.60565854892366	-1.50219574371054	-1.40944979298828	-1.30547074267933	-1.23496971870518	-1.14428006422803	-1.04921890406375	-0.957149798810485	-0.849230074425976	-0.740964198371812	-0.660726507185725	-0.57151880790966	-0.49563761853026	-0.453044538843289	-0.396408102756604	-0.363546024806593	-0.39783420286286	-0.502355027854837	-0.658450373086401	-0.834356744774308	-0.95748715390674	-0.99010513362415	-0.958340121445679	-0.886208346973363	-0.848603897298306	-0.800673580874447	-0.746341414944245	-0.692360867982624	-0.63474603339715	-0.587499586954192	-0.543984226142862	-0.514026797790994	-0.504015860377947	-0.506377804567632	-0.526504967589469	-0.545658988119106	-0.556976816972344	-0.563626678953799	-0.569109985247334	-0.56869726965606	-0.558824713506522	-0.543278904932526	-0.523547064655669	-0.49870144471451	-0.470465730890849
-1.78576220449737	-1.77970604929936	-1.74823987902753	-1.69478566282622	-1.62665724499166	-1.54190974365912	-1.44741049433765	-1.35020733438467	-1.24926346241351	-1.15829669304762	-1.05549551097216	-0.959437997448279	-0.84071190444704	-0.740273982369874	-0.627727095843648	-0.532539778936111	-0.422454451307395	-0.326686346722693	-0.246598903739839	-0.176387203333528	-0.129005935983773	-0.10604470100851	-0.116567662427589	-0.192220920093809	-0.327219205307822	-0.551979249109811	-0.751876516864135	-0.843959092408038	-0.823844448030004	-0.795703551908433	-0.748082241106862	-0.695507788377112	-0.645936237337126	-0.592198701226149	-0.542621112998321	-0.494894515224887	-0.451790033585765	-0.43306362263274	-0.435277234659679	-0.466296698984348	-0.495533172825189	-0.517439586895227	-0.528411250085022	-0.535859804769445	-0.535846241764192	-0.528151175034268	-0.513943097714411	-0.496883954764168	-0.476029241169454	-0.451491400846998
-1.67629451688529	-1.67636835178036	-1.65384681955433	-1.61221230912292	-1.54811739444719	-1.46930610772069	-1.3654877703587	-1.27136438338844	-1.16433621563609	-1.06834675043754	-0.976428345068176	-0.887040426752193	-0.784147503945296	-0.686966419861929	-0.573715617854445	-0.471372958717759	-0.359575647161834	-0.261785908343537	-0.184196463827117	-0.119309522687031	-0.0743660522061241	-0.0306835878360313	-0.00868636156623226	-0.00495976858700543	-0.038152597304463	-0.146282225293323	-0.364317209140747	-0.629526378444602	-0.71884593126582	-0.713071133152492	-0.670178363687766	-0.62500417825402	-0.581460023908436	-0.532251750971317	-0.491354192605761	-0.448059363334092	-0.397343314925846	-0.370547519404036	-0.365763805134874	-0.403428287466016	-0.448041591893497	-0.480861288572405	-0.49680095733275	-0.507489954256688	-0.50794610125353	-0.502188066381512	-0.489886622002291	-0.474821122338981	-0.455832793496544	-0.430984509563115
-1.5444906435402	-1.55101738284399	-1.55101927763978	-1.52259454508537	-1.45636604224971	-1.37903794550287	-1.28925229291511	-1.19842521039155	-1.10365205128981	-1.01645169882111	-0.930031499111069	-0.842364508138101	-0.751070664976371	-0.648962181876474	-0.537209203655749	-0.431223491888648	-0.336174504402949	-0.245921800702022	-0.162775512053242	-0.116880840184502	-0.0765226585995005	-0.0421394724009353	-0.00739107594076287	0.018915949301282	0.0275074279765426	0.00239753357828161	-0.0774421393037106	-0.288457942761543	-0.520831411966281	-0.602221194990729	-0.586064935627656	-0.552233486603571	-0.519731977064975	-0.480438848545712	-0.446217258865553	-0.404497749059784	-0.345102285892436	-0.298739513861385	-0.285106431321742	-0.314566730276401	-0.385784956186572	-0.433317973739429	-0.454465485979725	-0.467767976371274	-0.471888346151423	-0.470893512688032	-0.462602519681427	-0.44702194596678	-0.428635316923739	-0.406041788808015
-1.27865670232972	-1.29862726842552	-1.31162215730741	-1.28948040904147	-1.23751105196001	-1.17244628933609	-1.09829387224937	-1.007720088181	-0.929561909418601	-0.837739633334082	-0.757009805369352	-0.682374951715835	-0.597420745167635	-0.505180459175531	-0.397107700553993	-0.306311571295663	-0.22568858472164	-0.155908480920619	-0.096764632866654	-0.0681946637323408	-0.0421466628292847	-0.0190832303917926	0.0081683438316133	0.0346791026877372	0.0539309944285768	0.051361965251232	0.029653861001787	-0.043656460518181	-0.18179057122376	-0.358428454627027	-0.454221142394002	-0.46778701013926	-0.435739405497152	-0.405165474597275	-0.352085182607593	-0.302429032955926	-0.24670841683556	-0.214520526597132	-0.197410387329054	-0.20928683160358	-0.259994121471043	-0.277890795080587	-0.296759485167364	-0.313369543180363	-0.347215741402575	-0.374912814689791	-0.386986219261904	-0.365563817930226	-0.326398983278075	-0.30818331305919
-0.939926436014685	-0.962607664213409	-0.937185066830963	-0.93254455678652	-0.913128547474854	-0.84952444665681	-0.796892730563033	-0.736486270899774	-0.668822502373357	-0.603961016533329	-0.535524005847033	-0.469191736905596	-0.396073887949423	-0.312239155798952	-0.236086179399882	-0.175369080281903	-0.107177354298186	-0.0682213788427544	-0.0378469974375538	-0.027005103789795	-0.012811598990726	0.00679189437655907	0.0307526131170993	0.0471621848829655	0.0651086995608282	0.0701246442222764	0.0513749275627609	0.0216614903194309	-0.012604129012263	-0.0649630753114434	-0.112195452455759	-0.150830575577824	-0.146814149504479	-0.134571336624493	-0.104453084437598	-0.0855235138005218	-0.0797602114220714	-0.0886152225373086	-0.0919914470522121	-0.101022534076368	-0.12796137100079	-0.134681041638314	-0.150525936409836	-0.166086550249479	-0.192403801809746	-0.234421161556583	-0.248901482125913	-0.248560714392849	-0.224522935905051	-0.220306621553434
-0.456175877386194	-0.45769178636535	-0.433446386068803	-0.405565644180656	-0.374106199771129	-0.346836008753041	-0.315767738646324	-0.27483391540327	-0.233924690259957	-0.228554087714994	-0.189368973385918	-0.161253443036491	-0.105689630400629	-0.0816250654017721	-0.0370210705146892	-0.00751375612839001	0.0244158211681033	0.0360610562504577	0.0444257518115414	0.0386220107583391	0.0531535081099425	0.0685372019104586	0.0867355530852711	0.0920584753782224	0.099740266622118	0.0958837296634436	0.0592354953318473	0.0262595373468828	0.00872284064566826	0.00440102512025209	-0.00433716405483742	-0.0147581249407646	-0.0219471317199519	-0.0257605631481918	-0.0207824570649551	-0.0156549007476698	-0.0168219631908188	-0.0256253557496068	-0.0303647398933659	-0.022927865818841	-0.00936775531639667	-0.0110951161069838	-0.0189634140812932	-0.0269192510484022	-0.0395356442761658	-0.0537131430456244	-0.0688090237991371	-0.0752748007374722	-0.0678456132472711	-0.0698665621085612
-0.0545274512453071	-0.0182895021350757	0.00533581052515593	-0.00290657598386916	0.00878677646007711	0.00989612233445135	0.0272292419164691	0.0279758263958838	0.0415204349452683	0.0493336004907309	0.0558936819794257	0.0643527841115851	0.0644993905355051	0.0757835992909191	0.0814929860765592	0.0840018615492474	0.0921954920165193	0.102685244030039	0.116968229910233	0.122167543922624	0.137995181167319	0.14450284846268	0.156152048243695	0.166258734615379	0.16148708830231	0.140869296182345	0.0547354181648745	0.0204182465509399	0.00577663072220299	0.0064700653876598	0.00283286003599684	-0.00318979611275279	-0.00488151149340934	-0.00697527959174573	-0.0105948109743939	-0.0109025287756566	-0.0149532872213803	-0.0189149642633314	-0.0259798725637344	-0.0120491453021491	0.0164915541165659	0.0166466823183912	0.0152025745859635	0.0160221379609189	0.0180981083168056	0.0225865227009483	0.017702242723706	0.018696337957071	0.0168876724522485	0.0281086816604554
0.0805170150149866	0.0798364943062876	0.0865812414879197	0.08895686926959	0.0860778198048952	0.0867309321795764	0.0854843309181097	0.0935340235259562	0.107889387261586	0.125249661395896	0.129652041881445	0.127955963256285	0.125948893876914	0.12845157827628	0.135906692144536	0.139334437559572	0.147885538523116	0.154573974426301	0.171307400054423	0.183349753127684	0.198655042045428	0.210372183905219	0.22613558063579	0.242529235276472	0.233554927491333	0.241155816746498	0.109443807975558	0.0552654570017994	0.0444886980157721	0.0614947835433852	0.0826356081849112	0.0845964020945732	0.0673962953804281	0.0463180864957721	0.0190116274827573	-0.0061534966773783	-0.0295025374706554	-0.0446682341542361	-0.0440684954479305	-0.0176759384441098	0.0125818993264354	0.0204020145193505	0.0237267282484429	0.0262419131643467	0.0350603579352579	0.0403950088003148	0.0557290392489968	0.0650246647186693	0.0744389645041673	0.0886182599512579
0.0779332902823661	0.0796898755050242	0.0792718618103407	0.0823598308113029	0.0832959174075338	0.0722561909056553	0.0685411702345726	0.0729381444766005	0.0988305465385815	0.10765729606823	0.111360088778344	0.113205244746988	0.114251537269979	0.118737169938539	0.125642402494892	0.135461723066567	0.143353554296513	0.152351507241405	0.163190346179263	0.177212637448766	0.195822786051504	0.217284097017264	0.241859040158756	0.271524931199476	0.30500741688792	0.356769738952945	0.348973773642912	0.357191276865269	0.316340213113059	0.309146407365312	0.272990740964188	0.215083773569554	0.152878677859895	0.0973881762295631	0.0521711721149372	0.0116533965548669	-0.0244050803357191	-0.054363320488913	-0.0807728343378636	-0.0780066616967215	-0.040545515957893	-0.00198352309981297	0.0296361630863073	0.0532941207821823	0.0750083259997364	0.0910525416314601	0.10762757162381	0.110246238359159	0.11114346984166	0.114512262893305
0.108084694560331	0.108683815022947	0.11146087113612	0.113026723181218	0.115526828497816	0.106592587258903	0.106524605831259	0.109355041108718	0.130829190220008	0.139094348778044	0.142329873425094	0.142413154426994	0.149049975006619	0.154250968088786	0.162279847385321	0.170150100010036	0.178616003330803	0.18522419377558	0.19692207032331	0.212737355094656	0.231708817335729	0.252462372241385	0.276146634355409	0.305438425569396	0.345576914410679	0.413233746567577	0.477390406244826	0.524802655263047	0.497308043078922	0.418112523938136	0.327006787647941	0.250355748539923	0.180717867805138	0.125686945713813	0.0749536477224092	0.0328020483189863	-0.00567922543946868	-0.0411751558321439	-0.0724344494990606	-0.0873609091978851	-0.0618937310026472	-0.0169079924248166	0.0287634665467684	0.0661831159483696	0.097002721113855	0.117327164443031	0.135162294760191	0.141787863734184	0.149155400877215	0.153953035131767
0.14724408170345	0.148293460480095	0.148337831847915	0.149048732492213	0.154828908284185	0.147602683595142	0.147713664445209	0.148365020899742	0.16554694820589	0.171301766423399	0.17598252396344	0.177893211176832	0.182577507644154	0.188108124739852	0.194720202547986	0.202129880481421	0.209145809809336	0.215902381210381	0.227631737037353	0.241202135305988	0.258182074480595	0.277759942867376	0.297287540765915	0.326041179517211	0.364598941494468	0.425039289146525	0.482215690791987	0.516151343377814	0.49096916850333	0.422003960017587	0.342222136899364	0.272665329935134	0.212465055846939	0.159074450785694	0.10890703147628	0.0651140730829022	0.0248498788326498	-0.0127296197805462	-0.0459914642420515	-0.0647473107347493	-0.0526027692744385	-0.0167953708839736	0.0261791734954896	0.0635762604316045	0.0956766630801553	0.118003315926383	0.133149635324511	0.141556017316649	0.150775528220122	0.157873417961281
0.203356294480382	0.208192955053187	0.209392225999701	0.212212107744464	0.216556731781253	0.21684747327078	0.220387642974293	0.221956538645104	0.224217077060703	0.226186609536518	0.229525051125072	0.233891569227706	0.23757534103211	0.241886815009931	0.247022207640448	0.255427004986239	0.257718920567995	0.264869176147717	0.272539298004454	0.283596649335446	0.295559781845143	0.310582078991372	0.327536073198817	0.34922433626644	0.37667276396357	0.414901933611205	0.444726249845532	0.4581836678151	0.436003082978349	0.387213525665224	0.331451176029095	0.277946911762255	0.229184420628112	0.181812873257008	0.136992111528605	0.095505006760363	0.0586034401668025	0.022392064774309	-0.0057450863464483	-0.0239841938041891	-0.0238581709255958	-0.00792076504845787	0.0225524444104936	0.052714783055387	0.0809054568806671	0.103867800621132	0.121089291990306	0.133146039521489	0.144064529689806	0.154003093496358
0.238970974584454	0.242120621827793	0.244673884463268	0.244345873984251	0.246617506817839	0.247575997006192	0.250883126594378	0.251700998014188	0.254103374020284	0.256767121788602	0.258011093326417	0.260858664597197	0.263003872450172	0.267333035152831	0.271259657133335	0.274966477029222	0.279394297320056	0.283980988781426	0.290023854730532	0.29847704116217	0.307087730652231	0.318254362426453	0.330476990976624	0.344844857122339	0.361924932816023	0.382048353492634	0.396428602870324	0.397557272987691	0.381408150271563	0.350970440973492	0.313047223277386	0.272961576779299	0.232588189258339	0.191616760920879	0.153498117255938	0.117261444074321	0.0824793783764225	0.0527072326218413	0.0281182037632541	0.0116881519968527	0.00585888433531701	0.00886797769879718	0.0242992173093585	0.039308523186617	0.057857398050572	0.0719182068971827	0.0852992165233786	0.0988979793912774	0.109437013783845	0.119472892144433
0.26083051766368	0.263509783018382	0.264221407621815	0.264727501263866	0.26490456685224	0.266155137338411	0.26838728000356	0.269835301562842	0.270764601726293	0.27292174237754	0.274292893059515	0.275948193279554	0.277781344194872	0.280619122054255	0.284288148724734	0.286688597352145	0.290531062541328	0.294063781730632	0.299755338514216	0.305495060044297	0.311277401940658	0.31880906374378	0.327260852135996	0.336443725525418	0.346157888856416	0.354576193324678	0.358588537183876	0.354683919141234	0.344044965294943	0.321650665671186	0.294802778205722	0.26403780483325	0.231421157920193	0.197355768652331	0.163196304161344	0.130977657817679	0.101040360637707	0.0726099032386401	0.0508901242446784	0.0353793285891236	0.0248217648976845	0.0234365525143553	0.0281774496498046	0.036480871610658	0.0457029536070451	0.0547998901307037	0.061946578980305	0.074117517434828	0.081941388666561	0.0888451861207389
0.274020551484054	0.276010328975614	0.276850335242166	0.278554918580199	0.277759553766186	0.277826685036595	0.278867863292055	0.280391877722389	0.281495829476573	0.283636300340073	0.285259184643876	0.28550188603784	0.2871575482259	0.288813817527278	0.29182626554341	0.293666129597315	0.29613890760993	0.298737732055039	0.303014497906502	0.306527589815726	0.311212238991154	0.316041263851442	0.321013831327477	0.325748216040513	0.330834724537628	0.33371096469173	0.332788008032283	0.327504044513313	0.316460014898653	0.300018028694443	0.278127458224473	0.253096772243353	0.224426329007156	0.195339124728096	0.165795724981962	0.13699809872214	0.111665859272476	0.0861547302389005	0.0658536456124897	0.049774418332388	0.0365460200121645	0.0313233456805653	0.0299812062678674	0.0336144880709182	0.0389365438343645	0.0446127868189838	0.0489845465187604	0.0556264215574826	0.0609659520747527	0.066759037920925
0.281267129975531	0.284239173100594	0.284292322683631	0.285826975163595	0.285550954492056	0.284797548780128	0.28489892557368	0.285247267986952	0.286438951875915	0.288707735426555	0.289657914067106	0.28821142946907	0.289319821433589	0.28956500903406	0.292786042167265	0.294247822945025	0.295902271645397	0.297976526469146	0.300159272149359	0.302531573589241	0.305723272995661	0.308672155871113	0.311740602984149	0.314382949170959	0.315392083061408	0.316238522914085	0.312239270843589	0.305088269390369	0.293636177973221	0.279120342902842	0.260781008913179	0.23885663915101	0.21403686063222	0.187785543411678	0.161256278672031	0.137713078509343	0.115065959890812	0.0929731581299232	0.0720376329980732	0.0559300036172051	0.0415939159083507	0.0348121112143028	0.0307820959031239	0.0290873072003667	0.0298200471592394	0.0331137581368154	0.0354185664537279	0.0392584393745771	0.043883988743818	0.0485043106944408
0.287330444797076	0.28835700150731	0.288374718104265	0.289098925916899	0.290006412790523	0.289690592724787	0.28925953287131	0.288696269526618	0.289283706700656	0.290232366114661	0.29107908775973	0.290240021778718	0.28958687601292	0.29063293297382	0.292726754922837	0.293374913358152	0.294515530129029	0.295454761424914	0.296412002725453	0.298277669037598	0.300060482890267	0.301669589755959	0.302404247902876	0.302945006212031	0.301897482189546	0.299841740800424	0.294912808863757	0.287078507780395	0.275203761303305	0.262283553132406	0.244656441461026	0.224692331165909	0.201568308029641	0.177397548240815	0.154470508309456	0.134540116299599	0.113157357867234	0.0933097522504711	0.0734659890830099	0.057554767198934	0.0438740379138563	0.0342146254847104	0.0282162555312656	0.0233973062673338	0.0210446386887703	0.0213751676108081	0.0232633842189236	0.02560211255332	0.0287191959296014	0.0312324918689144
0.288747185484087	0.289923934376217	0.290843705624711	0.29012893729149	0.290426772823114	0.291076302095405	0.290153660273087	0.289345925851417	0.290166150883132	0.289056992816472	0.289338363710197	0.28934850209386	0.288764355538196	0.288717178646881	0.290581361224973	0.291038513973342	0.291495762299741	0.29131845692343	0.291440085083044	0.290927206070446	0.291551488817984	0.291857667441163	0.291876266431867	0.291170871904244	0.288280577091865	0.283928287484526	0.278773798783646	0.269795986178198	0.258153126391191	0.244253239243752	0.227146436339416	0.209128792486104	0.188158612362724	0.165471444632473	0.144032516221969	0.125312630669093	0.106408411302348	0.0866293771384221	0.0678431921603703	0.0516717148072847	0.0388834259105398	0.0291932968635777	0.0225795649019988	0.017200328305541	0.0134200871395441	0.0116510205436647	0.012403236622002	0.0131811716655222	0.0132697015847474	0.0153969480418519
0.288601558556024	0.289401961249037	0.287031755967698	0.287090783218636	0.284825636690342	0.285103895467309	0.285523488312432	0.286191413526954	0.285055585564131	0.28381963754687	0.283292981049976	0.284498986679967	0.284877217468184	0.284151562291491	0.283744526238255	0.283105397444494	0.283038933118927	0.283253244165982	0.280419754525002	0.278684196215199	0.275575501006171	0.275888963211064	0.275141816971136	0.272548893147434	0.268968915944411	0.262925941554998	0.253695685685663	0.241159900415445	0.228864172729385	0.21757946472366	0.204383638699095	0.187000098207164	0.168749582117791	0.149413157462178	0.12847884048375	0.110149056422817	0.0917674282422055	0.0743633760212499	0.057290293780655	0.0432922803471311	0.0310483221933996	0.021718308283831	0.0145101450485485	0.00871440137568891	0.00478393920890604	0.00227473324267273	0.00131584691005152	8.24821321275099e-05	-0.000975234725094822	-3.05563127443647e-05
0.284019616576931	0.284912211589689	0.282494557785147	0.283919857035713	0.281500678624176	0.281830226364638	0.280235837961544	0.281797091153862	0.281257000759415	0.278721085802164	0.277060107360336	0.276392267470969	0.277088236951716	0.276746206406326	0.276337992080791	0.274479922617231	0.274270282354718	0.27256675836488	0.268690976969367	0.266439355113509	0.262708602307724	0.261720991301368	0.258082279169779	0.254600418023059	0.249877497639699	0.242196070603754	0.233441481933465	0.219452765870824	0.206606213146604	0.194707565303368	0.182119151453144	0.166348502638426	0.147784628604807	0.131619589248429	0.112874616321269	0.0947988135938877	0.0783178539291457	0.0619198325108754	0.0464258062160255	0.0326418458681685	0.0209187940346865	0.0124805788775062	0.00627752350150425	0.00167039191958292	-0.00156858930846677	-0.00438910218228789	-0.00625892016949252	-0.00820080059770175	-0.00933941477905878	-0.00915403159276388
0.279207036310634	0.278805776504975	0.27690954392741	0.277253486910923	0.273835754905327	0.273574942663689	0.27266257669206	0.27432023742853	0.274347267329889	0.27168138629409	0.269159209449173	0.267230777351054	0.267128584114672	0.266367365689594	0.265118101983028	0.262309438129491	0.260580881909206	0.258579619328208	0.25391507691637	0.249835443352148	0.245428020484647	0.243668112014536	0.240068276864857	0.233750807380767	0.22833454767906	0.219638719454062	0.210386750052597	0.195823114189659	0.183531038743612	0.171519363909166	0.158029917923765	0.142252103389201	0.125775267550497	0.109809210801843	0.0918308398206963	0.0753128666108181	0.0607253648973208	0.0464072978616515	0.0324265543553902	0.0212698758357971	0.0113353332572661	0.00397438102261877	-0.00104049764012077	-0.00508215924639983	-0.00854319391933488	-0.011396645190314	-0.0132466787790695	-0.0144795764508288	-0.0161112552266588	-0.0158016523744553
0.269987281023903	0.270402081296966	0.269413270011579	0.26836538780817	0.266935630774213	0.265845225375908	0.264400364288156	0.264226255430079	0.262270670095914	0.259225519868201	0.256244170204708	0.255005954732013	0.2527348622526	0.251198178572056	0.249579358332042	0.246353666306706	0.243834627326195	0.240961344133309	0.23787625746003	0.233830117379874	0.228455904991917	0.22390855604836	0.2179635617723	0.211044568334841	0.203124046722867	0.192608634513455	0.183778403925224	0.172395823992441	0.160195526225132	0.14590072785629	0.130745167224075	0.117318997636252	0.100389520706345	0.0851114971134988	0.0692024023313238	0.0556972020197531	0.0413205220277718	0.0306518370865476	0.0184554068465158	0.00997332312800349	0.00166723267193162	-0.00427757952324522	-0.0078858874263891	-0.010930688756187	-0.0142728032290549	-0.0166420846433075	-0.0184049698645293	-0.0183966286203394	-0.0193294214576768	-0.0194657966909495
0.255179048624831	0.255399553262243	0.254154367082137	0.253285854153976	0.250942423191089	0.248497662172976	0.247210968987112	0.246805295827183	0.244399562905413	0.240624400422083	0.238537434482221	0.235359912491461	0.232235642081363	0.229369915903261	0.226571877121617	0.223922078388499	0.221067390052839	0.215310577166387	0.212457811868105	0.206998856981849	0.202843714140471	0.196624951661559	0.188667910697599	0.179476094354212	0.171275137261628	0.16048611001899	0.152448579883033	0.140876358265032	0.128659551061231	0.114869988395182	0.100506226239424	0.086361044736927	0.0730325958924542	0.058765030519628	0.0462289302968212	0.0344238062614387	0.0233654332223068	0.0140355510067494	0.00641483149230663	0.00136430850496328	-0.00515747720584875	-0.00968784872925144	-0.0128398158700892	-0.0158787806127588	-0.0181111502497533	-0.0197530107068564	-0.0212071763240303	-0.0219238437943474	-0.0223690388742952	-0.0222910469699019
0.235496809004869	0.236441823845423	0.23508188057088	0.233322791014449	0.230589308369189	0.22611230185464	0.225339422632649	0.223276431145298	0.22065596036595	0.217520359929588	0.213731431253981	0.210976258838319	0.205957382131985	0.200932196790658	0.197408184970134	0.194733162665769	0.192000552369213	0.186670560511748	0.182826118757797	0.175885160431148	0.169436492606978	0.162420942566129	0.153917885716166	0.144993309404435	0.135547999477962	0.124854591231852	0.115925507165514	0.106314292550693	0.0950814124540224	0.0810091619079523	0.0692123141126143	0.0592623029259565	0.0479163660493194	0.0373634174905604	0.0277434682352361	0.0186661584836336	0.00928732895480047	0.00345396296085973	-0.0022347282136923	-0.00593501319550141	-0.00934179827208802	-0.0126818503239117	-0.0167102408316519	-0.0188950876813836	-0.0206748280964926	-0.0216074757078724	-0.0221329698659886	-0.0226080508962149	-0.0239412131556086	-0.0240244185541087
0.206955080950397	0.208140385127009	0.207049685420416	0.20469196345203	0.201195995297337	0.197406707932779	0.193920266499296	0.19134514496718	0.188422061925302	0.184866477949276	0.181931085339093	0.177596856723674	0.173084516611263	0.16736025057302	0.160850072732123	0.158525972062349	0.154153397767108	0.149751105747236	0.144597681266976	0.1379658469556	0.130807181871563	0.122950450594027	0.11452636588326	0.105438711143345	0.0973760890146927	0.089664566329484	0.0792159283641595	0.0706724048749618	0.0597524819829506	0.0507962590900127	0.0430638659868312	0.0351361720044973	0.0267001247528855	0.0180035107974961	0.0121719941079893	0.00615793982040475	0.000443678393528319	-0.00358838400556773	-0.00767689651256785	-0.0087096489607195	-0.0114305562249872	-0.0148594736774658	-0.0168604542582427	-0.019128443880811	-0.0195866110633207	-0.0217024777538672	-0.0217103107880279	-0.0226079210495685	-0.0231219900652312	-0.0241300856212587
0.171732646158819	0.172240992592848	0.171351365279113	0.168419816203559	0.163970709098749	0.162230834883163	0.158037220510244	0.153829159098784	0.149511173391314	0.145280495178754	0.142166280043999	0.139037252184863	0.135372892581105	0.128609977560597	0.12207420159526	0.116223195462171	0.111441014436435	0.108254693909446	0.102850455564059	0.0971057225492018	0.0893812422401519	0.0840846097249841	0.0762607968930676	0.0694606411246576	0.0626070300574448	0.0546091172578937	0.0467731598735251	0.0406007560650101	0.0339411478954184	0.0264388878021022	0.0201288876753391	0.0147966535789681	0.00938565182358175	0.00417659383989188	0.00182471157606274	-0.00190598409996818	-0.00512589234971504	-0.00713854215600648	-0.00899714091264561	-0.0106655858945702	-0.0115158720991057	-0.0129937595185762	-0.0146902938655155	-0.0159670299172859	-0.017480837057253	-0.0198262437766879	-0.019595798516004	-0.0213778723143748	-0.0223232991172577	-0.0225016177731075
0.131029083786359	0.132704153695206	0.129578464047176	0.127403030652107	0.122595718608096	0.119766157295786	0.115227964930829	0.112325117229123	0.108779694428622	0.105016850842789	0.101185057510012	0.0973630680955186	0.0924342290351112	0.0875187922592285	0.0814330049157656	0.0749793496687445	0.0706944885035178	0.0671436982541544	0.0625739737522347	0.059448038081411	0.0529843009339025	0.0488582453577671	0.0421897423349687	0.0387822757886361	0.0341471309993098	0.0285484560643453	0.0232915167199041	0.0185700088315945	0.014919916471606	0.0104686382745234	0.00595583966928634	0.00283542886588972	0.0012651161047093	-0.0015917320542979	-0.00257561978946796	-0.0043827432527904	-0.0059680893136979	-0.00615283883080831	-0.00730668120886838	-0.0085435099572511	-0.00944013268689871	-0.0108443943791705	-0.0113769154276759	-0.0122308287018811	-0.0138327932399816	-0.0154849030842742	-0.0161383294647704	-0.0167632279851478	-0.0174210423648341	-0.0188211999516862
0.0891636086384057	0.0898526993181363	0.0867733712501026	0.0829726085178647	0.0794416524303372	0.0781975686189325	0.0736635926098936	0.0704832590686123	0.066508356742767	0.0637049007950583	0.0615944474603872	0.0577727060546052	0.0535675369465979	0.0524290706929693	0.0496468605939248	0.0453313584604663	0.0402452979954751	0.0360897702325699	0.0327763058922717	0.0296666833292558	0.0251992489349047	0.02249980398426	0.0187832348059006	0.0165994662167608	0.012648972959065	0.0108146536548496	0.00789023820118047	0.00535683596011914	0.00363344603377266	0.00195039613290308	-0.000364257367802368	-0.00171636356707456	-0.00224379616497144	-0.00254104889921573	-0.00250706826507752	-0.00386260977756353	-0.00466913738515091	-0.00459600455794648	-0.00541638213580174	-0.00604582247157276	-0.00702324098957266	-0.00740482562221958	-0.00773511537980484	-0.00854883962750547	-0.010263108998863	-0.0109162460589548	-0.0118164312928758	-0.0118406497360803	-0.0129618790379062	-0.0135545149040412
0.0602298445778588	0.0595212169079966	0.0565960402938865	0.0537148520427093	0.0548755066473804	0.0549735982491932	0.0493740440609993	0.0474569129393333	0.0419434502875116	0.0391949790025661	0.0353157637024546	0.0330509188026327	0.0300419784702259	0.0318237970089791	0.0290283038728015	0.0266176688995209	0.0223697312665851	0.0191019194415265	0.016278079510063	0.0148243357155266	0.0125163382929308	0.0113568510611063	0.00732622046202173	0.00582223259655766	0.00343486970772931	0.00243342581922827	0.00138146989954973	0.000285710884525857	-0.000640010818037634	-0.000660833689461404	-0.00241033242112671	-0.00286644133916287	-0.00351083722369915	-0.00241674757978731	-0.00242314740532089	-0.00293363149432104	-0.00294188914525821	-0.00229943142339796	-0.00308767215254689	-0.00328635895099936	-0.00407946665482123	-0.00467185786059367	-0.00504820756970331	-0.00600283161630233	-0.00791782418240628	-0.00745165264575185	-0.00767825155457601	-0.00682783012294444	-0.00887247681697404	-0.00977896398919159
0.0344958196318185	0.0310912474903152	0.029005216016794	0.027565711016611	0.0261160271523858	0.0262033552454127	0.0236491024686412	0.0231398171345956	0.0192722553804908	0.0180324801085021	0.0156668515115647	0.014622327470802	0.0125389212641655	0.0120460963421704	0.00999348076339848	0.00907525970790179	0.00812664008151417	0.00700550023832393	0.00530689291726952	0.00353575644161085	0.00217079791828547	0.000669912586376387	0.000997102304349052	5.22828687957346e-05	-0.000962468672973166	-0.00159240202419876	-0.00093710158458177	-0.00167884608394017	-0.00193074869345442	-0.00151004431208385	-0.00225932504337163	-0.00221975398345152	-0.00299584641923479	-0.00139497690656089	-0.00150121069901704	-0.00207455573636687	-0.00198674954535527	-0.00206404654042422	-0.00249755911692368	-0.00254698051016585	-0.00293151469147843	-0.00341653447451981	-0.00331306681050661	-0.00452432526038082	-0.00511275169821616	-0.00458605335851174	-0.00518274739996157	-0.00526659182500371	-0.00633223900323028	-0.00655873182713647
[truncated: 188 more columns]
