# Supplementary material for: Performance Comparison of Centered and Tilted Blunt and Lighthouse Tip Cannulae for Drainage in Extracorporeal Life Support
Source: Cardiovasc Eng Technol. 2025 Feb 10;16(2):238–50. doi: 10.1007/s13239-024-00770-x (PMC11933157; doi:10.1007/s13239-024-00770-x)
Supplement: Supplementary file 2 — Supplementary file2 (ZIP 41,511 KB) [file 13239_2024_770_MOESM2_ESM.zip › avg_velocity/rc_1.32_mm/Lighthouse_90_Qc_2.6_Lmin_Qo_2.6_Lmin_rc_1.32_mm/V_ms.csv]

-0.0022045642350263	-0.0019116399224605	-0.000850573354286181	0.00126807549059202	0.000443541642356333	-0.000284600525972337	-0.000393144586539406	-0.00153074782065588	-0.00208050771451281	-0.000781388992025372	-0.00163583075108745	-0.00134155402900818	-0.00206688418497315	-0.00228329182931969	-0.00156824696869562	-0.00272257947570292	-0.00123738404311978	5.25585417932384e-05	-0.000167410613868249	0.000430936103135133	0.000554739650144878	-0.000284748800081648	-5.593524736191e-05	-0.000282259337594735	-7.82457323031944e-05	-0.000899343020353901	0.000179219153773334	0.00112763180603827	0.00184776537128353	0.00099115305106604	0.000495168188657927	-8.1218095922942e-05	-0.00236485773783171	-3.10036521067123e-05	-0.000122410587841103	0.00121511729453779	0.00114305351419375	0.00291763352383915	0.00431596840830906	-0.000842556599706021	-0.00250043876592749	-0.00290877143826389	-0.00310140146680776	-0.00321800691890458	-0.00304450630565516	-0.000841019245893926	-0.00235102864278494	-0.00212512034816218	-0.00243412322249494	-0.00101613323201288
-0.0022452533431555	-0.00305819726400641	-0.00120414544919783	0.000273520586705319	-0.00088274142345597	-0.00179029242372864	-0.00264694067518956	-0.0029651760548122	-0.00380373391816267	-0.00364726346732975	-0.00472867125276619	-0.00383024018399692	-0.00339497836095417	-0.00371594832526748	-0.0050306249990571	-0.0055852909393504	-0.00412021730328703	-0.00261361456236491	-0.00081259172077067	-0.000982751190221902	-0.000470898758187732	-0.00129842896269222	-0.00132819534229046	-0.00237396649277867	-0.00139121283170648	-0.00282997539910834	-0.00015191875203825	-0.00090707197860571	-0.00138427332166757	-0.00165180207333352	-0.00128536499992048	-0.000539048411479527	-0.00155528844426418	-0.00109591382418582	-0.00166769848494097	-0.00104313999512874	-0.000806746589580617	0.000435035890339825	0.00212508210771287	0.000737032749504445	-0.00209425781162656	-0.00327606603527907	-0.00302691496002661	-0.0028785647854733	-0.00309623879832235	-0.00288134899499825	-0.00387733456738556	-0.00431809019903636	-0.00421029268163701	-0.0026215519495391
-0.00639479737633398	-0.00617739058478894	-0.00551340570680472	-0.00638656771297204	-0.00640079897931421	-0.00706012097024082	-0.00818021465080088	-0.00763488344434158	-0.00673345982949321	-0.00663741610072763	-0.00708791383322106	-0.00795581292827589	-0.00873555270855652	-0.00945273111376579	-0.01004014087753	-0.00909750682823385	-0.00885969256831008	-0.00853154554594937	-0.00818445280562168	-0.00829267620986077	-0.00852262919403602	-0.00908304337124081	-0.00769368150659647	-0.0078180330512527	-0.00799833954079697	-0.00943010343630537	-0.00743105806242101	-0.00658963950864697	-0.0040105048307307	-0.00468947021999567	-0.0035755970551329	-0.00419506282230573	-0.00423873690231875	-0.00407702577802595	-0.00440680376940497	-0.00378428197608349	-0.00324034883213783	-0.00150317613341446	-0.00127511637476889	-0.0048493468649563	-0.0067691162543358	-0.00712734696427418	-0.00609109038857361	-0.00629195746993822	-0.00658114645726278	-0.00734505489935755	-0.00773072867377006	-0.00670270573326555	-0.00590709254106798	-0.00585512868906404
-0.00872442748576227	-0.00692782056165718	-0.00794357750857252	-0.00770941571958317	-0.0086287638522839	-0.009547002757942	-0.0104417286827908	-0.010648889897336	-0.0100541924414709	-0.00954310447204205	-0.00938784321377416	-0.00942957091033824	-0.0108981282836627	-0.0106486413113235	-0.0118638797006174	-0.00997565778132848	-0.00961748219213436	-0.00850011094984205	-0.00986383157717337	-0.0115196946199608	-0.0129460612316668	-0.0129160294088531	-0.0111854609234754	-0.0108837407533588	-0.0111414370680483	-0.0107211113964414	-0.00819462915262933	-0.00710578011290121	-0.00653318704535289	-0.00792907474889548	-0.00778392511059454	-0.00819985828005985	-0.00641213840404554	-0.00583866589853133	-0.00397394183475319	-0.00485704106965968	-0.00423117958733973	-0.00319727803215996	-0.000221729232380333	-0.00366085242805745	-0.00576556717829769	-0.0067889679430442	-0.00604185751889919	-0.006139811976975	-0.00698626439173065	-0.00813644940333986	-0.00788122733347061	-0.00727665841504965	-0.00601003647718847	-0.00703519868108529
-0.0105008226005026	-0.00871584206614302	-0.00940725354396347	-0.00990026645840887	-0.0108244861611022	-0.0109903413400764	-0.0122024372927378	-0.0136672564774057	-0.0143873835768745	-0.0131047184080962	-0.013206974755075	-0.0128616519286832	-0.0145973407317105	-0.014748673268745	-0.0146945293878416	-0.0116606835080219	-0.0122255323534676	-0.0127645326180046	-0.0137078479523105	-0.0161066847540204	-0.0178141494729621	-0.0176502931425944	-0.0168069486187513	-0.0156159877883323	-0.015167281283745	-0.0139833580584305	-0.0118429859596653	-0.0113384035312151	-0.0117610490541372	-0.0124398437699959	-0.0122455148355968	-0.0120677644753131	-0.0104683137618216	-0.00966458821392062	-0.00705799294465764	-0.00790423988627445	-0.00611348333525674	-0.0053805604410946	-0.000973852041892318	-0.00364884245612379	-0.00525300452690423	-0.00705751189088951	-0.00624858478747616	-0.00548445831016256	-0.00575836910647682	-0.00718567579589501	-0.00561855685117787	-0.00445696519385428	-0.00354958502863233	-0.00452818308899381
-0.00776011059368195	-0.00608820374267598	-0.00740688508748026	-0.00836340480736719	-0.00986333452060852	-0.00947067897768956	-0.0106956252684871	-0.0112022916628724	-0.0112744903932079	-0.0113522703586858	-0.0115499900617173	-0.0117312220347927	-0.0128823044268974	-0.0139167123909259	-0.0155087569269629	-0.0142017766978064	-0.013129232106364	-0.0144498620745469	-0.0162610487010689	-0.0185116205841064	-0.0186230698565863	-0.0189827815757135	-0.0197693984251061	-0.0193392513776188	-0.0182202339255495	-0.0162227170612187	-0.0142724987602601	-0.0165202898052133	-0.0180420505198878	-0.0179657775883488	-0.0174732926045507	-0.0161356624936277	-0.0137545828154362	-0.0116517854450191	-0.00912740254645319	-0.00865678668907734	-0.00634904193978855	-0.00466586761890636	-0.00247487694220455	-0.0049199155961399	-0.0066921033608658	-0.00614947450258311	-0.00449497730888736	-0.00337824980391716	-0.00391315958734916	-0.00416912923952878	-0.00370523790512478	-0.00421338039009027	-0.00418586934259516	-0.00498861137662142
-0.0141001155717343	-0.0155031219796917	-0.015950813819217	-0.016134161047967	-0.0167659847843991	-0.0165752136896776	-0.0169269301298392	-0.0175539048803121	-0.0181202829511651	-0.0181773175421685	-0.0184376504619433	-0.0196390551608708	-0.0209155853931215	-0.0217864945611281	-0.0223732441460243	-0.0230651904590177	-0.0223770427204145	-0.0238457505615939	-0.0245013059606316	-0.0261885171197663	-0.0261879804372286	-0.0267799159212214	-0.0292323148917825	-0.0309972845176885	-0.0309199097947497	-0.0322235890371982	-0.0307010987751113	-0.0290870980324984	-0.0290909406434447	-0.0287144075141123	-0.0275729820824295	-0.0264844558696829	-0.0249406258435289	-0.0235891322996677	-0.0205433849113144	-0.017832958763046	-0.0135781057512727	-0.0111967815281789	-0.0105021885650545	-0.00902750454525167	-0.0101111494431569	-0.00946061605887456	-0.00921656562683767	-0.00910734051218152	-0.00918615906609435	-0.00778593139484391	-0.00741482531497768	-0.00691109609191456	-0.00734010980424981	-0.00787698255122894
-0.0157329129730748	-0.0164136865398169	-0.0177225660908067	-0.0186150764942617	-0.0193723665444867	-0.0187530876613455	-0.0180804535834757	-0.0182990080965253	-0.0180359622062269	-0.0194905371532344	-0.0211275037796003	-0.0233421352054725	-0.0238353134590586	-0.0252337977491488	-0.0265825037582285	-0.0286706191976846	-0.0299208195412459	-0.0305662925779552	-0.0304842967184011	-0.0311777152656009	-0.0318996153502495	-0.0329506543304586	-0.037515851195509	-0.0387203811274852	-0.0395620500684525	-0.0404043946368749	-0.0401109901480392	-0.040499883671297	-0.0408020577389206	-0.0419005880781005	-0.0399493169178148	-0.0388505553116663	-0.0377470541990091	-0.0356246177253767	-0.0319215401054411	-0.0272628660784962	-0.0234414325360415	-0.0199384789873878	-0.0162596203186821	-0.0146327538355299	-0.013767819322071	-0.0132129583231573	-0.0128307018732449	-0.0129308145382247	-0.0119740788152201	-0.0109067830949185	-0.0106893725162758	-0.0093431622507229	-0.0104999950503927	-0.010047417970376
-0.0176523901324506	-0.0182880503373412	-0.0182776225178137	-0.0190769400688017	-0.0207629730710984	-0.0214681484319916	-0.0208151257930509	-0.0214401850110654	-0.0220839747521512	-0.0236102195289802	-0.0259507454415989	-0.0270044210268935	-0.0275247699510286	-0.0287961781337253	-0.0291154181333643	-0.0302192219829119	-0.0322162204074314	-0.0338238679704693	-0.0344752464779181	-0.0369591075703206	-0.0390199296742117	-0.0419060797391471	-0.0452149466352823	-0.0474736122156398	-0.0489898094529649	-0.0504483678032009	-0.050671480596282	-0.050821626940442	-0.0531050615941452	-0.0554926533021837	-0.0541186011030256	-0.0523310005898634	-0.0507204860553617	-0.0484504842600691	-0.0444773425882441	-0.0397713616155096	-0.0345800778434616	-0.029623977268346	-0.0254025596410195	-0.0216547498860306	-0.0188368306660655	-0.0173387220849464	-0.0166497626835698	-0.0155352261300429	-0.0138818761960105	-0.0126581634599	-0.011436139168942	-0.0105677142446171	-0.0104239976763909	-0.00987006174535122
-0.0183469892611546	-0.0184473507892517	-0.018930773502417	-0.0200709220818025	-0.020641515746535	-0.0213229453124825	-0.0216612812439309	-0.0227578602348693	-0.0241354696271273	-0.0262246723099861	-0.0280222899965952	-0.0284066597855415	-0.0292289829848077	-0.0301864741414227	-0.031588286597574	-0.03382713466547	-0.0356986958260065	-0.0372713620143557	-0.0404021215931628	-0.0433081577770663	-0.0460799147938707	-0.049668887693121	-0.0520808440170961	-0.0553791808420675	-0.0577409409187685	-0.0598249860595789	-0.0638362202760777	-0.0648338065899785	-0.0689894345493266	-0.0711884937991885	-0.069603370946121	-0.0683613457455709	-0.0664701627084949	-0.0652750523505766	-0.0607908066834338	-0.0550055094884854	-0.0500656594186065	-0.0445570398411769	-0.0392259554522275	-0.0298976525487531	-0.0255984530854918	-0.0240283134454759	-0.022294160934026	-0.0201699238340194	-0.0183703981198709	-0.0159432751164374	-0.0146581069532257	-0.0133842242486042	-0.0121728582359202	-0.0112683964219926
-0.019509463473872	-0.0211676153091557	-0.0211949740183392	-0.0215400330872358	-0.0223773615755619	-0.0242952270939726	-0.0245029792112095	-0.0253481226064301	-0.0266686858154712	-0.0287049041851573	-0.0296659318905717	-0.0306486595268937	-0.0303961834491921	-0.0316668264303376	-0.0330750059905752	-0.0363068293731703	-0.0383937823122041	-0.0411023298060321	-0.0437083563409798	-0.0474206506019608	-0.0504276628398293	-0.0547949899034661	-0.0581896703768623	-0.063435017669449	-0.0673063171734614	-0.0709938812481236	-0.0752563788859502	-0.0810623994024571	-0.0854334752540056	-0.0880999719471832	-0.0881935198631457	-0.0877357793295135	-0.0864028762784794	-0.083818830935715	-0.0783044005418949	-0.0734422528943605	-0.0670555574361194	-0.0606295138025094	-0.0531814528493933	-0.0398784691421932	-0.0351962800330616	-0.0338951029075482	-0.0298419704596314	-0.0257716117053509	-0.0227810274813748	-0.0211065373217551	-0.0182139044615189	-0.0168156408622344	-0.0150511143960282	-0.014524138328133
-0.0206905579912643	-0.0234500597984711	-0.0237789218202474	-0.0236260992681212	-0.0233078313056037	-0.0239083881173671	-0.0242647742336515	-0.0253828294396323	-0.0270054063881329	-0.0295699111614966	-0.0299735761667192	-0.031223450542779	-0.0316810983387032	-0.0338112265461888	-0.0357553533929665	-0.0382476318640765	-0.0411721458977445	-0.0433855079762386	-0.0467593828741629	-0.0499149964589078	-0.055049177102722	-0.0599068055650804	-0.0651613062495638	-0.0715403381231715	-0.0767433943653288	-0.0805970866132841	-0.0857820244104795	-0.0965028554693276	-0.102917772078963	-0.10498119478742	-0.106604743888502	-0.107397561140409	-0.10606412637163	-0.102927910554994	-0.0981220985480284	-0.0932398525424141	-0.0854698038886788	-0.0789000110577635	-0.0689367557440914	-0.0535280600099095	-0.0462093718772591	-0.0433079863647141	-0.0377485744877899	-0.0326703117722934	-0.028836383694144	-0.0264830966941962	-0.0231138920727882	-0.021837032686332	-0.0184264359652499	-0.0161126448374789
-0.0194150109726916	-0.0217559424280463	-0.0218016513110013	-0.0212072388342333	-0.0218084169609298	-0.023509690537273	-0.0243513151414873	-0.0255035221630379	-0.0275368574660955	-0.0297962539101129	-0.0308797992581528	-0.0317449936034568	-0.0320991840575181	-0.0335888599037104	-0.0354078319023837	-0.0386330570062924	-0.0417749888002332	-0.0437188511043857	-0.0481975562245935	-0.0517850216280636	-0.0579268581781986	-0.0634755477425697	-0.0701484310979945	-0.0769916133758135	-0.0831857452875479	-0.0886805294196147	-0.0969272685507956	-0.111295927123601	-0.121578730115503	-0.127037074101345	-0.12948835338416	-0.132155326558878	-0.130036400124362	-0.127832319159941	-0.12170679735715	-0.117124161530967	-0.108379826797003	-0.100313449206834	-0.0879362387667649	-0.0693251981177971	-0.0581969282109312	-0.0544702367440739	-0.0466685121822171	-0.0394411776657375	-0.0347136680358953	-0.0309237585250916	-0.0280883112086469	-0.0245424751757545	-0.0215950341222684	-0.0184837120068197
-0.0191318201014464	-0.0204640744272737	-0.0224628514945273	-0.0229628209840431	-0.0231317704988914	-0.0228874737900478	-0.0252246453271186	-0.0263678768810855	-0.0280581068881542	-0.0291196610682413	-0.0294772455700073	-0.0294813403231431	-0.0313644643009874	-0.0332369921643798	-0.0368881850457047	-0.0385603234407839	-0.0416684855234513	-0.0443677631952223	-0.0495581620103024	-0.0539554651756154	-0.0597854849455049	-0.065962039366846	-0.0735678575295855	-0.0836161114093966	-0.090668072523569	-0.0991322752758519	-0.109678392626327	-0.130212289749643	-0.143193973945759	-0.150759075797923	-0.157206288984036	-0.160137765134868	-0.1595418341705	-0.156952271673056	-0.151386829212618	-0.145067571364037	-0.134634258304957	-0.123864238782464	-0.107697567279371	-0.0851158752061956	-0.0705048393595634	-0.0656222213408822	-0.0571445073557417	-0.0473609956164973	-0.0420192033013477	-0.036062106384922	-0.0310523552214623	-0.0273653870835604	-0.0247742197111247	-0.0224814991171078
-0.018792106774877	-0.0199511820443732	-0.0208939841576731	-0.0220156690658183	-0.0230442978957606	-0.0237201528078024	-0.0251685760072636	-0.0264882507262516	-0.0272951303029987	-0.029821297086196	-0.0309715042661817	-0.0315255523091666	-0.0329326136826427	-0.0351454445745091	-0.038156385602887	-0.041432652400525	-0.0429260726933218	-0.0458444726656833	-0.0504838136746516	-0.0559186094642946	-0.0612566605657279	-0.0674701540372237	-0.0760593180568822	-0.0887399841507444	-0.100051446846671	-0.112091181165008	-0.126722630253034	-0.152216905847718	-0.168309275488131	-0.180916473342635	-0.188722092634215	-0.193894783673506	-0.194191162904443	-0.189673921294733	-0.183229542520281	-0.174591577775736	-0.164291793946055	-0.150434804200325	-0.133974356495527	-0.10270489497948	-0.0832473907392005	-0.0780057318718834	-0.0670476492603996	-0.0555560625714689	-0.0465345263535407	-0.0396546955698506	-0.0350678927816638	-0.0301936668097018	-0.0272062649716199	-0.0247799397064484
-0.0192234175697576	-0.0211473484021387	-0.0222641651117319	-0.0221626584715329	-0.0230756085567886	-0.0229760539345008	-0.0242024644234683	-0.0246101040338451	-0.0257502085535825	-0.0271420189846777	-0.0283450086532425	-0.0294409282042589	-0.0316022896681915	-0.0330421005226929	-0.0352899347267039	-0.0367375455475378	-0.0397408999340221	-0.0440826294043372	-0.0478694039372434	-0.0529816391584731	-0.0586836656967637	-0.0674105650719561	-0.0774671491810451	-0.0899039120778372	-0.103961822894165	-0.116554422341685	-0.135637193316969	-0.169652759713055	-0.190843576283319	-0.207132583994731	-0.218049904226983	-0.225709398517884	-0.227422148477959	-0.223766223872149	-0.215537965361779	-0.203927824089347	-0.192021087883058	-0.176441266946435	-0.156684185640736	-0.120886743553051	-0.0964315842546244	-0.0856610935617638	-0.0731633540978933	-0.0603713405906224	-0.048877089332123	-0.0416134050979207	-0.0341208301142461	-0.0289135181442113	-0.0259098918256431	-0.0237637603595941
-0.0181485129930018	-0.0198091823476239	-0.0198982727111153	-0.0204261401324786	-0.0219953980945989	-0.0214336157821887	-0.021375896119078	-0.0228937182753021	-0.0236496336321769	-0.0259636243446117	-0.0271439522980214	-0.0281468017770473	-0.0293053281483067	-0.0321472609156388	-0.0337828303108052	-0.0350464036119765	-0.0369524741224286	-0.040605369581246	-0.0449432031672352	-0.0493828135012347	-0.0557699224920641	-0.0646413142824731	-0.0758774539386982	-0.0903650498227861	-0.104729009369462	-0.121981946280379	-0.146108849146271	-0.192984940278376	-0.221173324826227	-0.242631368935342	-0.257582949792132	-0.265310920488956	-0.265977156935038	-0.261411468347688	-0.253416792292737	-0.23944929122777	-0.225413976706795	-0.20800350911935	-0.187708856208606	-0.141052553328973	-0.109512441199653	-0.0939524665712884	-0.077997824250373	-0.0612872192569544	-0.0492822776973702	-0.0407572746858775	-0.0325710962568887	-0.0278158177105311	-0.0243937180729417	-0.0221600128374526
-0.0156989202848819	-0.0159230188086753	-0.0158726302045519	-0.0171194365696846	-0.0176658224135596	-0.017142915812996	-0.0175763837294538	-0.0195660297579237	-0.0206637638367335	-0.0223614935671867	-0.0234452299558288	-0.0241058772000077	-0.0254270442663854	-0.0274559667001056	-0.0293542604517442	-0.0301981788825237	-0.0315784507660648	-0.0347536381496829	-0.038901468636641	-0.0437378789377136	-0.0492816895657256	-0.0589992532254683	-0.0694704553189079	-0.0855318948785132	-0.102246930753075	-0.119577981633009	-0.152272452155535	-0.214749472859913	-0.25356174701097	-0.284871160628999	-0.306457351970653	-0.315366963265875	-0.316784950970243	-0.310709501271818	-0.299546813967614	-0.282112730270226	-0.263319778048894	-0.242428111895172	-0.218108095037368	-0.16498085797755	-0.121089626755882	-0.100921367559103	-0.0810050775000586	-0.0612830357148525	-0.0480665384182297	-0.0383620668935704	-0.0297064604627083	-0.0252731127874133	-0.0201980042393154	-0.0170294816626051
-0.0137167639347508	-0.0133936832869905	-0.013439740167271	-0.0153101284821429	-0.0164020146818077	-0.0162054198391426	-0.0155737096232714	-0.0175588701578792	-0.0177032702741369	-0.019027777029513	-0.018933314506379	-0.0208014372131817	-0.022215866131098	-0.0237205827588445	-0.0255066094327421	-0.025921752576693	-0.027913267584031	-0.0297188831590083	-0.0326293714225649	-0.03693400643317	-0.0412721010056073	-0.048414709349873	-0.058855192793395	-0.0737365723136565	-0.0937737396478397	-0.113512497682015	-0.156378666157284	-0.239352842256465	-0.299776184593161	-0.347122071814556	-0.376548523283888	-0.391079044026142	-0.39193186675478	-0.378756987051785	-0.360996459348278	-0.33830580792695	-0.313533862783613	-0.288008135666343	-0.259081324439952	-0.19486114144174	-0.131129956110796	-0.103917899997219	-0.0794122877371012	-0.0542594437952628	-0.0411434391896308	-0.0322175928146678	-0.0259211733585831	-0.0221496672949303	-0.0181897352505837	-0.0143812523812605
-0.0103478048512037	-0.0109064008289777	-0.0107484027691815	-0.0117183625522013	-0.0125902945136745	-0.0119628400487729	-0.0123519611673618	-0.0145255772635907	-0.0152044816898205	-0.0158137455701687	-0.0152073947530334	-0.0157251908962565	-0.0166200657417922	-0.0172611969634289	-0.017587026351312	-0.0183643342607003	-0.0204517907220755	-0.0220585222000503	-0.02362762671544	-0.0268220848839364	-0.0298214218525895	-0.0350701543024387	-0.0429163087704836	-0.0553164843322684	-0.0743528506146823	-0.0929044039727171	-0.138215304624117	-0.250977748452717	-0.364189879020707	-0.445162873822937	-0.490705271601389	-0.500263519522279	-0.489482217935727	-0.468190868009357	-0.438904771897455	-0.405759060747813	-0.37315506909118	-0.340442038049319	-0.303327842988472	-0.212760283361445	-0.132147172545101	-0.0994275154448068	-0.0686434683089017	-0.0436502625403331	-0.0308323883980988	-0.0226622553475885	-0.018627151955274	-0.0146511250230749	-0.0128938437364894	-0.0107884679760671
-0.0103215515126891	-0.0102401870131136	-0.0103277425629194	-0.0103124770956335	-0.0107492709151307	-0.0120166722099751	-0.0123309535132838	-0.0144393451658566	-0.0149000333546056	-0.0141843315480018	-0.0156885682765832	-0.0158941642190173	-0.0166876732628205	-0.0151635304406402	-0.0154550500401795	-0.015956330396595	-0.016909798708745	-0.0177730753278451	-0.0203904028392463	-0.0213281018153882	-0.0227405041511355	-0.0255692900090208	-0.0304447735745029	-0.0398788654250135	-0.0542247499628899	-0.0682260829260449	-0.107753406486861	-0.223142195044889	-0.4115002623634	-0.559993539952039	-0.635432162705079	-0.644392430564676	-0.617117402753235	-0.575726947002804	-0.53104220412793	-0.486949478990964	-0.447310503709587	-0.405385631722295	-0.337402719674861	-0.2000238795266	-0.097549987180826	-0.0694906166721242	-0.0421012190200723	-0.0259870675643115	-0.0189473799486472	-0.015237966883838	-0.0135652977870643	-0.0110301763191361	-0.0102265763227586	-0.00934580677638442
-0.00643211402783334	-0.00370709956381012	-0.00480041276033815	-0.00387990808496638	-0.00702978696474614	-0.00926590488162681	-0.00999737262970606	-0.0116138372026206	-0.00889336550076528	-0.00680235718055567	-0.00577161385697663	-0.00790843280375211	-0.0120284895017704	-0.0101754830875541	-0.0118268296469365	-0.0128413528313363	-0.0134991014679312	-0.0135043642404913	-0.0156900519182666	-0.0156747575397231	-0.0166374191237552	-0.0188660077594162	-0.0221254973912335	-0.0257408344246963	-0.0344178081222673	-0.0417377375685363	-0.0650928449458471	-0.120360081190774	-0.309005697406228	-0.55891978850033	-0.693766047191666	-0.714364544026082	-0.688843850469596	-0.643680719804772	-0.589370890291892	-0.537820714601244	-0.480116129011567	-0.419244899199426	-0.295004056002445	-0.142657412987757	-0.0659808942637459	-0.0447654428542742	-0.0258604668531318	-0.0146539545623112	-0.0116602019000444	-0.00937538359327229	-0.00968831763659666	-0.00787460111339292	-0.0083483594535854	-0.00794352545907206
-0.000122225851371	0.0016755052172467	0.000358994341229593	0.00154003734023884	-0.00362289956724716	-0.00993220097449634	-0.0102445717332313	-0.0115785693016667	-0.00466677252741307	-0.00387684215232452	-0.00598548185979256	-0.00606712489578084	-0.0110287705669669	-0.00759686597195087	-0.0100356953791136	-0.0138694047523745	-0.0153369224750294	-0.0159001535832064	-0.0179208328678023	-0.0193578169079304	-0.0160857006307503	-0.0193929346643182	-0.0184097655540169	-0.018699530087814	-0.0202260046768118	-0.0254130222371876	-0.0147547005731866	-0.0189543781817916	-0.0618625193603672	-0.22444548645621	-0.474874703397137	-0.639146505231674	-0.662987822025616	-0.639943631346284	-0.592489517972696	-0.534475720387004	-0.447446651347529	-0.29056445077179	-0.12076838783836	-0.0387076213102194	-0.00698406351070209	-0.000349184303550087	-0.000348748972058296	-0.000617928736649563	-0.00332521565808166	-0.00167635163356856	-0.00603440515732722	-0.0032647694694088	-0.0070381724071365	-0.00649594699021248
0.00649725372363371	0.00250751010852987	0.0141051828007408	0.00766104180521852	0.00678525305427497	-0.00153184476272326	-0.00345719963618408	-0.00435670656397107	0.00647642514847142	0.0126307730453198	0.0203256153666182	0.0146093638661177	0.00446584452919744	0.000774001703875005	-0.00244867401365421	-0.00601059327290935	-0.00733219643281673	-0.00301498467878775	-0.00512989166337206	-0.00392120252832396	-0.0057247478771412	-0.00853721383815342	-0.0117933504337622	-0.0107895149007352	-0.00716157696955496	-0.00185201140049636	0.00533309134286841	0.0079843955396658	0.0126950040917	0.00117389245064532	-0.0436716678165709	-0.120335063439048	-0.203612622013288	-0.255337418605325	-0.264236275397665	-0.22360629150605	-0.138163895581917	-0.0531908518253348	-0.00464451612407341	0.00701893616797823	0.00672671329978939	0.00183119827392138	0.00167995117750429	0.000892738483719397	0.00329123888031726	0.00467874601389389	0.00588329959213828	0.00600590669339942	0.00458422063417602	-0.00913214059816207
0.0294540890844012	0.0205213755468193	0.0208964444779818	0.019239708093532	0.0150298273511312	0.00767869924031924	0.0109204948361226	0.00553899293179231	-0.00352007245385194	0.00299340009271363	0.00188398937583841	-0.000415203206395781	-0.00639396118979415	-0.00182474785368706	-0.000291364236167895	-0.0036908815952844	-0.00817376460003949	-0.00160106498695132	0.00656772710770666	0.00294370949225042	-0.000102741834422197	-0.00661313422363775	-0.00750473611622486	-0.00216200838795884	-0.000695072331172153	-0.0047794791855847	-0.000782338075640498	0.00231868193344855	0.011072704825206	-0.0169980055931603	-0.0198661824621836	-0.0264502885593417	-0.0463010510914583	-0.0670736440140401	-0.0823271956821526	-0.080564002851616	-0.0476942664203166	-0.0220466384262177	-0.0130999651618127	-0.00574726425087841	-0.000889840568897101	0.00168917407649772	0.00158333314923728	-0.00164648254049295	-0.00164520160090136	-0.00314379128197272	-0.00424710812000092	-0.00546352127160028	-0.00414960042398598	-0.00552034027514305
0.0364122615478985	0.0339589110228721	0.0177850721373053	0.0178842792933848	0.0201320163952887	0.015810708410232	0.0261442115643144	0.0232834297192812	0.0156773621392151	0.0156664449989623	0.0179961759975953	0.0246173827893193	0.0206955386250505	0.0146931503300923	0.00240427463516753	0.00524969896796863	0.00402698798845926	-0.00988769909036081	-0.0247087144680341	-0.03188155525892	-0.0278094674867398	-0.0231623525361891	-0.0199299212089629	-0.0188673533567723	-0.0136137826356793	-0.0083020281241865	-0.00706350088560564	-0.00878591798970059	-0.0137192106076529	-0.0150695942548017	-0.0164042262775515	-0.0312614989123444	-0.051592112670542	-0.0743832064652645	-0.0902393486858474	-0.109058821351538	-0.0903399840395774	-0.0694074482440103	-0.0476206654016206	-0.0348938961279001	-0.022478113728925	-0.0210818137628573	-0.0187758277509479	-0.0150116909636397	-0.00917924414909802	-0.00682275176356558	-0.0042394911582341	-0.00501344048931984	-0.00386013417031187	-0.00685190775077455
0.0110266851462321	0.011712158962983	0.001624277909549	0.00241607645528349	0.00256830087690357	0.00359838413707497	0.0108626177313553	0.00710536297795173	-0.00480896672857335	-0.00272553733750976	-0.0087558442778923	-0.00923850238989995	-0.00796376497890739	-0.0142357092542782	-0.0300498355663118	-0.0378545291896238	-0.035109520304877	-0.0532636832549883	-0.0676278954287866	-0.0777895981917221	-0.0752283646163106	-0.0567365735294441	-0.0450559792863194	-0.0335383388897221	-0.0215001358519857	-0.0137825152930037	-0.0197320497911054	-0.0350659597223327	-0.079971270668504	-0.161913328081087	-0.247357738371691	-0.26280017144208	-0.255154518231005	-0.273273042421699	-0.288949894942268	-0.302442371044528	-0.281481306188055	-0.232113373440407	-0.152994487675108	-0.0939802570096025	-0.0559695225121644	-0.0537357647884257	-0.0487025421405865	-0.0420693339209906	-0.032160802930211	-0.0248858659588659	-0.0183431530236166	-0.0189400696263287	-0.0162643608412412	-0.0209564731160481
0.0110778347722441	-0.0099664310952374	0.00132070402441536	-0.0105444564079651	-0.00265686737394994	-0.00124420222748196	-0.0102420078681311	-0.0105634854420801	-0.0125766567594266	-0.0187335302116498	-0.0292787991829786	-0.0346369956810159	-0.0453653615862698	-0.0524735533645119	-0.0691523536192133	-0.0750081864775173	-0.0861406983032098	-0.120426110023205	-0.138304015100149	-0.159818998891906	-0.141701628149548	-0.10923340696826	-0.0805844061172402	-0.05360613499953	-0.0279030036488443	-0.0178288912354473	-0.0439038845152665	-0.138498630052788	-0.438054981225408	-0.725718366355851	-0.816794076780983	-0.769015585655602	-0.69892837019677	-0.643086304787877	-0.589743452718629	-0.541753133381257	-0.468169018603554	-0.387434131122565	-0.266188672549827	-0.145508455248982	-0.0949278169645054	-0.092609946555278	-0.0845756781957132	-0.0733781382550486	-0.0603276600910171	-0.0503922972132826	-0.0371544457662399	-0.0349980528127626	-0.0313815985162207	-0.0370275838607836
0.0126026713029616	0.00933447233953778	0.00457396549706391	0.00387477294221504	0.0121258333827205	0.0140819708480095	0.000274540447480549	-0.00742937578284814	-0.0159670744387753	-0.0324456376327513	-0.0433814884108461	-0.0654563131887253	-0.0701210188845108	-0.085146967069967	-0.105271255823251	-0.131090321339886	-0.155333974583634	-0.184908234187625	-0.21144787986992	-0.211427561652349	-0.18783152200988	-0.147749523433591	-0.108266956162122	-0.060649189922295	-0.0333250955040036	-0.0357548603313277	-0.141019498363103	-0.509774028999168	-0.895100945702314	-1.00099094319505	-0.959979840691629	-0.881367472330755	-0.80082719716991	-0.725339215025804	-0.641987957915104	-0.56374722053968	-0.485972886545181	-0.40069942223955	-0.309738087820607	-0.191145670614064	-0.125472739181416	-0.118222796153885	-0.106186075649413	-0.0923936552487235	-0.0801226138971617	-0.0684670757616729	-0.0580335299577332	-0.0506584899969809	-0.0440521830328844	-0.0431455091613718
0.0521637779684454	0.0422080771525212	0.0322644939175244	0.0351627537813636	0.0411293065956556	0.04259332746476	0.0281317997901518	0.0178096576287837	-1.71050037789347e-05	-0.0128010774174398	-0.0306358911886581	-0.058527595800782	-0.0703213088260509	-0.0923055761326695	-0.118655930713382	-0.150537760906354	-0.175537663833805	-0.202120286816332	-0.223692341753821	-0.228071893014422	-0.20341980461578	-0.163431835424878	-0.115930721167647	-0.0650899846710806	-0.0615982158534565	-0.12616156721207	-0.399200438307759	-0.798082920626713	-0.960835043749688	-0.940509784808997	-0.878072622337379	-0.80761116824545	-0.738511383259259	-0.669238225566735	-0.598462722431423	-0.527795528025507	-0.455883335224108	-0.366939865052339	-0.291898173544726	-0.197451750009446	-0.137892193009906	-0.121629581900141	-0.103356167840761	-0.0825593746253323	-0.0736638666433549	-0.0612177337511554	-0.0510435437957998	-0.0395304906366754	-0.0305019009724905	-0.0263755565146998
0.0876483714765156	0.0848736909588877	0.0885164575479702	0.0869442398074022	0.083535360719835	0.0866709184820721	0.0755113144526465	0.0612510357327785	0.0431333516311826	0.0260020637781922	-0.00206376992065229	-0.0176361183363359	-0.0267004283672742	-0.0414698390899177	-0.0693122485069004	-0.0930162007575892	-0.132896004135846	-0.166156261687981	-0.183276714308251	-0.18837515650423	-0.171963383372402	-0.141871623619198	-0.114076523387934	-0.112916603249284	-0.177261050411802	-0.328406357842094	-0.591611037842303	-0.788356540372751	-0.845488524119896	-0.815435020380051	-0.7571144706799	-0.694424347659189	-0.639969509046279	-0.586464038542658	-0.525054056059033	-0.4647143016177	-0.401440619410931	-0.327716671687444	-0.269784622114239	-0.192160614304853	-0.126440060511985	-0.102114883756744	-0.0795486479836279	-0.0585280893011698	-0.0521816610360523	-0.0389802331782284	-0.0272280228405029	-0.0140035543499318	-0.00504537925434612	0.00361130324336211
0.11819921726834	0.117150626692937	0.12378319318422	0.128201362564751	0.132769911680879	0.132035577861927	0.117417877092926	0.102226526679229	0.0809889999774343	0.0833403755091259	0.0778477749852278	0.0717834208593938	0.0541837373119253	0.0398090811079741	0.00193095767658618	-0.0301645289959431	-0.0564768018159733	-0.0823863663578676	-0.105029522194378	-0.125917741950698	-0.134485148078382	-0.143852718635216	-0.162705315542954	-0.226814476056116	-0.361903702138841	-0.498308628774149	-0.611450227581343	-0.689012939899225	-0.708038142626028	-0.678150299791666	-0.628573473763421	-0.580878911025807	-0.535101339656719	-0.496649746467772	-0.4455216046145	-0.389516273847207	-0.332812829339866	-0.276530106717676	-0.232256886336675	-0.17009384537641	-0.109699808409452	-0.0826196763500854	-0.0596585403935702	-0.037542858374282	-0.0287865201341607	-0.0148394112968132	-0.00139329836790153	0.0124781013305215	0.0215876483351019	0.0290363684510354
0.130771142234005	0.142145703287738	0.151507158536295	0.156362752472816	0.162465731530739	0.155886558197529	0.146127193316107	0.136453853858493	0.118600404056908	0.127666047838976	0.129086022869014	0.124257169813644	0.127657047570521	0.12309531467593	0.0968591626800472	0.0510005545338814	0.0253530874221561	-0.00357769919451821	-0.0410448812436913	-0.0742071186177514	-0.104020501778305	-0.151885656591999	-0.221851800940951	-0.323996109083903	-0.438865576406779	-0.497514753051547	-0.540581994935724	-0.561415094109423	-0.56566864482145	-0.547138336388397	-0.513151612805019	-0.479843091210535	-0.442703248423507	-0.407742558423269	-0.362915531380574	-0.314568313375582	-0.271032775970276	-0.229074810222456	-0.19753713661454	-0.142687686307321	-0.0872763542071028	-0.0615334477319736	-0.0425652842838629	-0.0225782556053591	-0.00970240919598335	0.00656825339881794	0.0224935683432642	0.0331152205338047	0.0381099285372282	0.0420036580044936
0.142603728892836	0.161455109703483	0.170685887661174	0.17120804547864	0.172732630098089	0.165163557635696	0.156509642998335	0.149898810475654	0.139550853609428	0.144007703065883	0.143790423650135	0.147881107757433	0.152692963394926	0.142664513380169	0.129807060880924	0.095147310631585	0.0641011431581887	0.0204703377094638	-0.0123033999533085	-0.0523837075905022	-0.105909125753429	-0.168174531362429	-0.24047579103917	-0.31761246651129	-0.383794515629637	-0.41180025804166	-0.422702297242579	-0.438591360056342	-0.447897587528942	-0.433129132055493	-0.412411415517011	-0.388592205766971	-0.357087453167893	-0.325139833976613	-0.287013070681969	-0.250904131292672	-0.217265533034121	-0.183627228506557	-0.155587590485356	-0.108965092601664	-0.0676728499172738	-0.0509560242003295	-0.0334412502683895	-0.0112230896410569	0.00761809011407975	0.0213514896834231	0.0364071483656951	0.0457833558605319	0.0499984741127806	0.0509316242997273
0.141901822282136	0.152979292407681	0.160198451480952	0.168653530376081	0.157486691304449	0.156531951774464	0.149739620288324	0.136784559250044	0.14887874124841	0.146945683718552	0.144384668617108	0.137460781810753	0.135691919094661	0.131324438168636	0.116092566803182	0.0926553594673159	0.0703557753632897	0.0301059709063628	-0.00822795443413985	-0.0491229524445886	-0.102972535473619	-0.152928540819485	-0.209170445756962	-0.255581086240305	-0.293557690697984	-0.308221670769975	-0.321537269414864	-0.333073677143274	-0.338993435747849	-0.330415605079712	-0.317153967103331	-0.296497020250173	-0.273336081201992	-0.246451047550607	-0.217651139102617	-0.188846548300964	-0.164803243075283	-0.138125484205188	-0.116845573622887	-0.0809213639838977	-0.0481316428986405	-0.0325378511048221	-0.016672197311419	0.000927947407555215	0.0165939876027274	0.0292720154519682	0.0435152184487876	0.0511665087546956	0.0504095309321971	0.0501322936093578
0.123484238726889	0.121742143886564	0.130160939846205	0.129855335522528	0.133036231355441	0.12616367355421	0.122403902828636	0.115459924222346	0.125742557857089	0.124201919684574	0.115548948311629	0.113761717409959	0.109875325097984	0.0983318791640751	0.0869518618032378	0.0661155846773194	0.0527156032853141	0.0192361618460678	-0.0172326757769153	-0.0494085761335006	-0.0853523609799789	-0.122193679791836	-0.159923763960149	-0.185598879724948	-0.210472708347791	-0.223679081785656	-0.232781825962093	-0.245273720156221	-0.245992430627161	-0.240995880085277	-0.22913726978464	-0.217607263613667	-0.200359466995031	-0.182356845634362	-0.160985902623336	-0.13600163585999	-0.119456285398005	-0.0964748764150776	-0.0816969019331659	-0.0575709911483029	-0.0313867576516211	-0.0186897688667467	-0.00686089317103568	0.00622547887347874	0.0184816939225283	0.0267767525631836	0.0380199589897834	0.0447372197631471	0.0471917567581527	0.0468827779688374
0.0851379837279911	0.0867472174383613	0.0806991480171028	0.095189026089358	0.0925374022291912	0.0828250743935759	0.0813920282884125	0.0779407697078309	0.0852062071835025	0.0814088925805712	0.0797538133977184	0.0735325126166155	0.0672651358811918	0.0603004442985852	0.0516289066563832	0.0372391252694031	0.024742788463366	0.00209488718568813	-0.0210409429895018	-0.0400712071261117	-0.0610854489528034	-0.0849183152309347	-0.10679923746928	-0.126933184199037	-0.139651052592524	-0.148425475309188	-0.152801268545052	-0.15687604543366	-0.159654172995268	-0.160704093442335	-0.151615623321824	-0.143352792651139	-0.131265237219232	-0.118472475598534	-0.106044974533946	-0.0912193797700995	-0.0799636963346775	-0.0646205618418285	-0.0537885966016424	-0.0339774254273656	-0.0183238623333837	-0.00990126927724473	-0.003348434330602	0.00548196510676212	0.0144025776666068	0.0216913267834275	0.0309124281755392	0.0331580479434832	0.0382215124364107	0.0358897761926709
0.0329757248475393	0.0352801411074782	0.0369722938055435	0.0363139152637697	0.0281039587802291	0.0262971673114355	0.0233870508300249	0.0279149295887763	0.0271034712262496	0.0274070887784663	0.0306062878159027	0.0264813219771121	0.0218853987032124	0.0181949831287661	0.0155073694175201	0.00428654351407584	0.00220785402208581	-0.00895645095011025	-0.0166110304657762	-0.026850604892755	-0.0358705021056283	-0.0471819388460813	-0.0563977540502852	-0.064827525896376	-0.0732351010090069	-0.0752257221458422	-0.0786359150560928	-0.0761838632515431	-0.0798642787175745	-0.0790338348725558	-0.0741888603503737	-0.0687096292510007	-0.066480351040281	-0.0629004761581703	-0.055603812330577	-0.0501231465215933	-0.0436613264768034	-0.0352234757123102	-0.0283509803520066	-0.0214406485148688	-0.0128955403793228	-0.00811629931904812	-0.00399467319234808	-0.000273382565470097	0.00412498336566319	0.00881937979146253	0.0137612106057739	0.0141033348125542	0.0177700708662637	0.0161897313022481
-0.015992163822068	-0.0207680747072724	-0.0155477397397781	-0.021713622420175	-0.020081673651994	-0.0279855492610415	-0.0256348212306775	-0.0289801117160314	-0.0329290979859724	-0.0310661643418782	-0.0289675753837103	-0.0269698458184263	-0.0240402200804466	-0.0261491288565834	-0.0209237351810522	-0.0217521039043945	-0.0177937466691793	-0.0185318408913488	-0.0129448568884341	-0.00845203707059689	-0.00513113941967523	-0.00589199867087077	-0.00651855187581095	-0.00164460312401446	-0.00135145761261776	-0.00102207980661707	-0.00363990927009962	-0.00763773653747784	-0.00562429675185616	-0.0032045160070584	0.000992582172398725	0.0015449186781723	-0.00263523496422216	-0.00437647676080411	-0.00574115090542583	-0.00724783774762597	-0.00768124966584128	-0.00451614840855726	-0.0039701148109466	-0.00549556697595066	-0.00698526681479214	-0.00753059047014821	-0.00557805471944847	-0.0043117739667555	-0.00564421282122439	-0.00435117640846252	-0.00401352307827121	-0.00271445035516482	0.000719604826375767	-0.000971906166468672
-0.0754236185262153	-0.0699093631702006	-0.0760197652627806	-0.076995741012041	-0.0796694185965477	-0.0759020258520461	-0.0794969831045086	-0.0787160981428499	-0.0877681413027008	-0.084881139094613	-0.0818382610792971	-0.0753301954690146	-0.0683880811308122	-0.0653054491433789	-0.0563042247003381	-0.048218616759486	-0.0380058665990827	-0.0224786711250394	-0.00320259465540111	0.00952358540134811	0.0192097437226219	0.035290092330005	0.0441829820650835	0.0566568149440033	0.0645578009975536	0.0744059534824844	0.0731660406280098	0.0762708609664854	0.0737608223006131	0.0732226956779354	0.0731817126771742	0.0684808077546127	0.0630126078240787	0.0536514430043449	0.0454018698771602	0.0376953110609029	0.0329766655487371	0.0270396931306021	0.0195710959016035	0.0114933838745881	6.42841581153166e-05	-0.00307695896135713	-0.00559193413209128	-0.00712976130829393	-0.0125067093431761	-0.0151991858494322	-0.0204997684228958	-0.0204673666851835	-0.0181801763852274	-0.0181445146261192
-0.127919840140935	-0.12463450620024	-0.126685662776555	-0.124833546307192	-0.122586705130984	-0.132369046495414	-0.129111677684457	-0.12544337201733	-0.13118728648798	-0.130413151935491	-0.124633794087332	-0.11979399955268	-0.112352404699306	-0.107975317014995	-0.0938302899521865	-0.0764555201243698	-0.060269547724355	-0.0270287052362813	0.00266508950930076	0.0255491993636883	0.050039725258528	0.0748670945295979	0.0994225678557569	0.117238406304989	0.137873274471291	0.15124484792024	0.156151043993151	0.162710392401349	0.156488283790754	0.157340846318074	0.149720362527367	0.144929165692221	0.131946718811588	0.116061873185056	0.100405315651446	0.0839795621023101	0.0715092906192452	0.0581924830358036	0.0459452884607604	0.0307728730272226	0.0130681735162928	0.00612887269143789	0.00126447525389451	-0.00681876930711144	-0.0138833511781719	-0.0215085797172847	-0.0285947806046789	-0.031705816817348	-0.0332924655474744	-0.0304765167497915
-0.1726825787073	-0.172368747445124	-0.17993552067741	-0.184163030428588	-0.190347897552334	-0.180610281349156	-0.175239405740598	-0.161797416360619	-0.162325608687249	-0.16867835018268	-0.166865485617892	-0.161063328772289	-0.151025063916705	-0.141382971478405	-0.125405341705754	-0.105636001565004	-0.0787762268388069	-0.0349213176243914	0.00517189177695338	0.0355971970832916	0.0773132110515602	0.117937138150173	0.157378884019109	0.188600271679003	0.215397903550601	0.234735847825326	0.245235440450411	0.250719449735491	0.250596584719025	0.247955535243683	0.238068369579879	0.222965871219627	0.201896576631691	0.181502670773315	0.156819956762659	0.135737860976489	0.1146631116748	0.0943537594678668	0.0781066318606067	0.0592366568624031	0.032954511166113	0.0190229578784937	0.00939611169488686	-0.00195926463807069	-0.0136382529901528	-0.0242264003353338	-0.0321409715625143	-0.0368524548186423	-0.0396528623143975	-0.0392031717879102
-0.200246809061103	-0.204904974162165	-0.21085858925797	-0.216822560564829	-0.209863994520282	-0.206496964685876	-0.197215080122678	-0.191561170945979	-0.177913096025737	-0.186504658732999	-0.18726268498115	-0.185293319137631	-0.178504944221747	-0.167088783124351	-0.147988033549614	-0.124082126558501	-0.08969100800683	-0.0437050439698869	-0.00544339959054077	0.0381315733704835	0.0972186942118396	0.152351909481977	0.211846178834896	0.261288044341756	0.30428191864486	0.328150741521506	0.341431941081059	0.355992027024897	0.358881640760093	0.34908650046045	0.333563858925132	0.309822234151225	0.285271239206575	0.255030699258499	0.224954711127418	0.193628769091225	0.166665278669211	0.140499781214603	0.118372035465068	0.0905150811915855	0.0513413599993699	0.0315328290325397	0.0189457789993053	0.00625368129721319	-0.00957324496608428	-0.020807901765756	-0.029473946015007	-0.0366183059150218	-0.0407198420429669	-0.0397057010321397
-0.203054138770945	-0.206689777857538	-0.216314238077265	-0.226031956476894	-0.21999124141451	-0.210979533592448	-0.20241209499733	-0.190808045479276	-0.175539612734288	-0.17316627044295	-0.179373819302666	-0.17566684540584	-0.179814914433765	-0.167364331424737	-0.144230231999351	-0.110394300875937	-0.0738328216310212	-0.0419183182762784	0.000316973860452476	0.0419846344662887	0.103401028436937	0.168391928293665	0.246588577871751	0.32943077313335	0.395155458187899	0.441220885693772	0.452835012424625	0.465448183825259	0.461097612290183	0.450644567136167	0.429005259694961	0.40423264689093	0.371940851971276	0.335894165377868	0.293534298165353	0.252116505227537	0.217701181094938	0.186318382923173	0.157548540220231	0.122978462300449	0.0779949867212842	0.0489317978831394	0.0348072062531931	0.0166305120580589	0.00186502980263617	-0.0124595254318756	-0.0240615423407332	-0.035107569164464	-0.0365362646795723	-0.0378722026044291
-0.181830043634405	-0.194025090660117	-0.196192998907445	-0.194211801339594	-0.196686464818807	-0.194410569930119	-0.172415366386115	-0.160247366326793	-0.148800571927729	-0.130584987934592	-0.137414895442235	-0.138789100995755	-0.138466532922423	-0.121062220315413	-0.0994096050131104	-0.0599642695529164	-0.0210002494476974	0.0049159471796575	0.0323150069878447	0.0623756975305871	0.101826315414683	0.156594720400763	0.230773276843596	0.335511554464855	0.443506388033509	0.537155458667067	0.568396155513933	0.588134152087472	0.582643582163762	0.569856111372474	0.538870623964122	0.504485823422821	0.463017330068812	0.416683417084187	0.365222186092322	0.313669708908543	0.267480427099315	0.226322785508416	0.192907973938496	0.149366881114971	0.0985914737152713	0.0722971492440979	0.055250711221296	0.035123261857929	0.0144526384327719	-0.00118493516551362	-0.0119403283858157	-0.0207343410657947	-0.024122903736971	-0.0258980981339318
-0.138051749668208	-0.130712244875898	-0.145152724346773	-0.146481204714345	-0.143523735079935	-0.12376259132689	-0.114977127303973	-0.0980769281487919	-0.0893997330676534	-0.0638061827033414	-0.0673521395538852	-0.056062735662551	-0.0400248643199596	-0.0216836826423075	0.00288732383428237	0.0230365815688649	0.0579108667427694	0.0893698717104175	0.101355041664553	0.11680224698599	0.125731344653551	0.139195383139457	0.173843151912464	0.250186329678981	0.381310141246953	0.54769587597376	0.631937147143995	0.715159211875576	0.72056145779195	0.70458141626159	0.659158724921621	0.610174738500745	0.561622673682798	0.507796833793127	0.447684663460211	0.383835800789987	0.319594402309168	0.267238936375808	0.225349562494204	0.179678334627943	0.123828333240491	0.0932637042837253	0.0766727662875543	0.0543606564966459	0.0342800585189332	0.0163721602290973	0.00608498734217923	-0.00269985531962098	-0.00876169569012232	-0.0131005552331902
-0.0652974798891636	-0.0657951270796059	-0.0604980542681535	-0.0649168432548052	-0.0644025872165585	-0.0507447791551921	-0.044553907057025	-0.0336430163697859	-0.0174347728106057	-0.00855470346326312	0.00373674930541952	0.0314894420791853	0.0474855627717063	0.0605317866164759	0.0848650409738722	0.116672989094701	0.144230346535962	0.166451441194097	0.173000901005432	0.17690248405879	0.174491117921653	0.146560876450552	0.134065204926728	0.148717070211931	0.213808286405598	0.402904123687589	0.591814123908871	0.780290086324777	0.841859023179625	0.8302572361984	0.773851544160545	0.713061560408809	0.653961035227735	0.589732083112577	0.521249556662215	0.452649184392912	0.365860834155603	0.295976366741782	0.239640620180447	0.189753272189876	0.134310161306415	0.10374770039377	0.0898211067954391	0.0680418562593288	0.0503759023364948	0.0350264682376472	0.0246018697058872	0.0159088794256349	0.0104872624817562	0.00536130274941372
-0.0147875415218567	-0.000605187000465776	0.00610988877920569	0.0052139210327128	-0.00173631051052536	0.00778973308666205	0.0215989170057652	0.0293723723154693	0.0399110521756589	0.0549306627917718	0.0605269394547893	0.0703073027996498	0.0827892598574071	0.104792583908611	0.115842403949374	0.14298739539004	0.159647535413897	0.180456248680782	0.192424191959081	0.201749841492636	0.186455061054981	0.153092757039589	0.12271992802113	0.102329855536877	0.0961445148873733	0.176859917774112	0.375682707854571	0.744785686111328	0.943282095203895	0.963336953710678	0.89256577714968	0.818374645787696	0.742110331535331	0.667884402472892	0.593496336191493	0.516135297144929	0.416583547832597	0.326020138264188	0.252110101407077	0.190414303177888	0.132456697831079	0.103349310238254	0.0939283283960803	0.0744519475061811	0.0595904809378601	0.0462552310664244	0.035195372399692	0.0275850206885161	0.0225634871946381	0.022249620740165
0.00836226960175843	0.0219396600534189	0.0190849526437192	0.0281865187095026	0.0268877528798571	0.0329683839975191	0.04335953130368	0.0509773066037225	0.0564206290667871	0.0578355567500806	0.0712939021660043	0.0899832754657843	0.0875538253832212	0.0988649312606559	0.114336142578357	0.131261019085226	0.13477610291544	0.147257367511631	0.159759109244942	0.165595415435264	0.151143447896076	0.129497381547822	0.1083049120249	0.0805825468601288	0.0567646174492872	0.0509043073409861	0.12902468608891	0.443910399696718	0.851431427340761	1.02030202503203	0.96904880150939	0.884353627982793	0.795567907862109	0.710816131866204	0.629997337727076	0.548764482168395	0.436668353599073	0.327527483645719	0.238848181107186	0.164426830809786	0.110850508189235	0.0865841841089679	0.0783888185274926	0.0636378541339532	0.0519908701052523	0.0436521101821387	0.0358851836440243	0.031032185231816	0.0265539990825369	0.0251872600691127
0.00372458343899719	0.0132950084952337	0.00556508273234678	0.0222517856437659	0.0191260355176344	0.0268905081088483	0.0245181185034863	0.0273959711529595	0.0380132022533897	0.0407314739055305	0.039530866136643	0.0535112530553329	0.0514011477641714	0.0565090449112422	0.0565682443596625	0.0635610846307827	0.0649333874217529	0.0775595082485463	0.0779903739439944	0.084662548719596	0.0842443365948515	0.0795898636830651	0.0664279214445439	0.048168534078957	0.0263353786185674	0.0123832196865211	0.0279519957838062	0.112452936046403	0.331755578295652	0.693956838769045	0.873868653208205	0.8574862861044	0.766463900415569	0.674759174386901	0.553307330862264	0.452443401935918	0.338562639444039	0.26901817633982	0.175650090385303	0.111135216162557	0.0703762857529742	0.056981401609652	0.0507980938002655	0.0404460084203131	0.0349740836483325	0.0305215689407793	0.0247610734944397	0.020091226859796	0.0158533955587456	0.0180230058755411
-0.0197994493450524	0.000793513893135479	-0.00942306296778554	0.0100574701513836	0.0121619161793361	0.00844407379722483	0.00386848224975116	0.00809630282003922	0.0135115474410263	0.0214049686515866	0.0251648817166107	0.0302076969673042	0.0293213803389426	0.0290941060104917	0.0329132164225587	0.0241509475644459	0.0306073704870777	0.0386707677468665	0.0391769114525018	0.0437354025684241	0.0473304253561495	0.046993292636423	0.0428619966408401	0.0277612187313337	0.014423072192047	0.00464224144082504	0.0121287957705709	0.0240481906278172	0.0487397319243149	0.128088321625936	0.223915247688241	0.29736529142757	0.274509623092093	0.235257016355903	0.16697633488941	0.129769610526405	0.103987442240207	0.111839792700182	0.0791169007719288	0.0539975081480577	0.0288931989336812	0.0227313584719866	0.0204257530172056	0.0184875757469997	0.0154359518684406	0.0156061295806182	0.0115507899244487	0.00862591355328677	0.00567649357964095	0.00685148625142597
-0.0299663162081809	-0.0231883305019031	-0.0178991356617577	-0.0105856234524345	-0.0111431478894058	-0.0116027340789265	-0.0121009674150963	-0.0137544669856695	-0.00782759327904052	-0.00355805457230071	-0.00676571403204219	-0.0058792128519468	-0.00198473217691769	0.000465383543241219	0.00536911800268913	0.00309558402299616	-0.00146399352810684	0.00155390929414666	0.00509252111500758	0.00421803759650142	0.0103439641107142	0.0135595422530623	0.010064438110839	0.00259308248923713	-0.00225569439443275	-0.002629644053507	0.00489126098371077	0.00581021200227697	0.00664877330634418	0.00968104756373657	0.0276834400359189	0.0703729730816845	0.0930909661471642	0.105024943062217	0.0747572217981538	0.044077430319675	0.0265433418664976	0.0305675451143145	0.0174288277138934	0.0117862623494172	0.00149316524100784	0.0005975494174905	-0.00230716248302711	-0.00315220519687153	-0.00241904440832003	-0.000270010270484646	-0.00135673567212077	-0.00174758093618512	-0.000335828110774701	-0.00135544110821451
-0.00841719173122629	-0.00241462952997354	0.00472198640195132	0.00615109935220587	0.0136885581857599	0.0119547046010107	0.0128450489924459	0.016919894626112	0.0138129289430091	0.0188189248296887	0.00728756070710862	0.0185812771096927	0.019055731721641	0.021048001285091	0.0203083573086738	0.0149833416282275	0.0138981674587307	0.0107179978710665	0.0110990098899322	0.0119789385851707	0.0127511853156719	0.0102146181924968	0.0124203070338769	0.0122862904696702	0.0149671783186048	0.00805824606805655	0.0013586207461537	0.00259858174757104	0.00354247327492712	0.00640210619766868	0.0252329869176894	0.0646952531751709	0.100275684684855	0.125751595165206	0.111629070690176	0.0798269195535949	0.0425407732411818	0.0274368508860338	0.0266670305536071	0.0151954555582598	-0.00838669885236733	-0.011648790150985	-0.0122142875830851	-0.0135484222490733	-0.0183792687726	-0.0196484486639944	-0.0222635081657522	-0.0205629497042847	-0.0231038836281399	-0.0182249959468153
-0.0247498177091451	-0.0252054482289999	-0.0267500106197977	-0.0256450440158153	-0.0214820050758645	-0.0167340959213117	-0.020576312917046	-0.0201781261332917	-0.0183764250548396	-0.0103421697884722	-0.0043175260600408	-0.00326307502032096	-0.00235653499038089	-0.00556400153906346	-0.00399201966078367	-0.00335391132819127	-0.000903940603069326	0.00148710597715689	0.00675249267379791	0.00959270866202139	0.012558186691686	0.00257523401353427	-0.00020411525653422	-0.00740705421371863	-0.00404653677863287	0.00184069021849145	0.00399368362835395	0.00868818048151685	0.0213944249792003	0.0653297266791617	0.190340975292063	0.337686895884254	0.435431606481119	0.457325759730189	0.42716656107417	0.374012483860439	0.296986908462687	0.218024648580867	0.117364635003102	0.0436361804255984	0.00647944441206252	0.00514804407675236	0.0046693594152959	0.0118120339875861	0.015990153773813	0.0139337876752252	0.0092483905249222	0.00712086617798258	0.00422664689330942	0.00435332438558446
0.00211259216733783	0.00136601946487316	0.000256658072635441	0.00114972111524073	0.00297795734769263	0.00502352936360891	0.0067049525905831	0.00528101258478009	0.00712291813832419	0.00300145141610578	0.00677473018783351	0.00573189706307367	0.00650959698325149	0.00626718338561584	0.00678603508993699	0.00906857347156339	0.00895621284789235	0.0104028297865172	0.0108615460750923	0.0120925628524814	0.012673970897805	0.0123442116340856	0.0122569038158863	0.0169265335006379	0.0238822573745924	0.0392381830668151	0.0610864365539725	0.107251783675214	0.203923274122457	0.444418732506432	0.643439571559587	0.685035842834841	0.666396777686451	0.618757927750397	0.563686291426782	0.504599353312887	0.443294485696011	0.381501519478084	0.297480114426743	0.173158604710754	0.0651246561041566	0.0187435285650685	0.00231804212177644	0.000972125795039557	0.00332418554443234	0.00382657584374431	0.00352773345217482	0.00611755428048004	0.00716063134974864	0.00796374329546421
0.00632489720643567	0.00487403028985599	0.00568203428822031	0.00640762245175784	0.00717245069673724	0.00780138875713813	0.0103843998758667	0.0100688426670352	0.0103807552331402	0.00896209843636936	0.00985941626007775	0.0110791396352086	0.0107161574570752	0.010569798926406	0.0101302638255211	0.0114352934684739	0.0129445661825064	0.0150445239224575	0.0157147425247966	0.0171768049794894	0.0191908169632352	0.0222628460471513	0.0259603858450148	0.0348083863728562	0.0474337347471919	0.0780857144272024	0.137422505892041	0.242838019261179	0.410219580340628	0.582048592593353	0.655925127583979	0.653916759183935	0.625757573920903	0.580064814626487	0.533655661733571	0.482634487422923	0.431608177045841	0.380193391989263	0.318618960979423	0.230139352422579	0.117851104043751	0.0499811410749214	0.0187821073130395	0.008437412939059	0.00569822602416729	0.00365588749687124	0.00192671587322014	0.00253272652123785	0.00205115768473407	0.00287750566819817
0.0113822152398983	0.011651423846471	0.0128038653909704	0.01346880339368	0.0117832978140054	0.0124784466260762	0.0145738373571977	0.0152374948590648	0.0141674049534689	0.0133478022527375	0.0128428329399347	0.014967036117707	0.0150854459601834	0.0162140226932662	0.0157696636843979	0.0166039145555005	0.0182471094103112	0.0198691658407153	0.0213319203644092	0.0233710742196973	0.0263283039507086	0.0322559756727042	0.0390799459811186	0.0499993325831572	0.0684485598561958	0.106756658253049	0.17181984059501	0.271047929187065	0.392928917540746	0.505702929059079	0.55392082814047	0.545900521955486	0.52150172870987	0.488700524382539	0.453496058676487	0.414344539829102	0.379320004696971	0.339357494662499	0.293376715831891	0.220890917491627	0.134101006739173	0.0690308650049104	0.0321597911285643	0.0158510900014147	0.00842669083433455	0.00308696315706672	0.000191153591582784	-0.000201603625670891	-0.000699878804651148	-0.000558015697429403
0.0117658929829355	0.0124824804854531	0.0140729422917826	0.0136752849396596	0.0129711830823941	0.0143841073679455	0.0149051327046659	0.0164036960376982	0.017019724436464	0.0180864110344396	0.018064007673238	0.018893592562947	0.019001387193839	0.0200878898725683	0.0205314539142217	0.0219100519929755	0.0237269185500991	0.0260686958675663	0.0290374248434476	0.0324160491312816	0.0368382657876756	0.0443515697966471	0.0547055435066127	0.068957317975448	0.0915377928662065	0.131545411182276	0.190868240980559	0.26138196600269	0.332401280751966	0.392958777004431	0.424151858857445	0.432266766025547	0.421506202100723	0.401462667731729	0.376912042698767	0.348785646866023	0.322119776596	0.287712415044013	0.248753658334839	0.199352716412874	0.147826718431037	0.095613336665177	0.0543104671769897	0.0309033552594675	0.0158913820415935	0.00684740087366594	0.00287430965798932	-5.00387363411118e-05	-0.001850355261134	-0.00176173733807278
0.0154824564575563	0.0166291805468586	0.0179921153052461	0.0176408334807225	0.017699154715056	0.0190888398916151	0.0193272852344127	0.0206902916012744	0.0217791821836164	0.0226994763055962	0.0226457241583777	0.0238357232507334	0.0245247009410207	0.0266028822922575	0.0268972890457197	0.0279452579367165	0.030421847409091	0.0335838822487999	0.0369859235930311	0.0413869896555034	0.0474361272923082	0.0561080496943931	0.0680137552790087	0.0830241076421858	0.105633663678791	0.140881354786154	0.185631019483254	0.232590831497887	0.277097888393136	0.314791524240636	0.339252925045442	0.348449065515383	0.344691248909098	0.331987037390085	0.317631157246744	0.297810042724333	0.274305524762038	0.245885412004903	0.210055091582505	0.170626047685228	0.132061599564	0.0932613641113983	0.0615196388886626	0.0408431744196097	0.0260238538143131	0.0144274513007944	0.00834119959912179	0.00443828713594039	0.00150117155797744	2.80868479803345e-05
0.0185982822634096	0.0202259583079578	0.0209889827629511	0.0214783565998562	0.0210933267475023	0.0212166831860703	0.0220765106598133	0.0227753704119113	0.0236743493859589	0.0255861969983959	0.0264956096573539	0.027659124721528	0.0285090695330667	0.0299882477524378	0.0313316317347347	0.0335157245594716	0.0368120975203055	0.0397373816972252	0.0435981458189001	0.0481981100876228	0.054827800532263	0.0634783050960303	0.075024089655098	0.0913996115568338	0.111415279583916	0.139646090062911	0.172128239057796	0.205586580382361	0.237666129701063	0.263093912844053	0.280008304078353	0.287263699464246	0.286643780607788	0.28025017515116	0.268961552117792	0.251101752554257	0.230616415421117	0.20615078172648	0.177787501643386	0.147711379070338	0.117979571563145	0.0880686159102598	0.0635581278312106	0.0471727363604678	0.0320463540223899	0.0225965252340297	0.0150966621887812	0.010048471176084	0.00613111356791223	0.00276690837722627
0.0198721899074546	0.0210501165407657	0.0218285021103523	0.0217823862298616	0.022537813720811	0.0229894869314637	0.023723585280693	0.0250584536044801	0.0254617590432558	0.0270640568690402	0.0286628391597988	0.0292566776372622	0.0300726497121467	0.0311895839372269	0.0330116134861248	0.0352865867476563	0.0388754968595988	0.0425113120693243	0.046431916028393	0.0513659505249172	0.0563623534623618	0.0649347863386728	0.0765362709755758	0.0905045933557971	0.107663631720932	0.130514033635303	0.154353338164154	0.177613901849744	0.202333043975662	0.220743507371694	0.233525839510237	0.240330901325083	0.238515185953273	0.233090983483943	0.223204505386189	0.209608270613792	0.191065766802665	0.169532108232067	0.145936043927279	0.122603472228667	0.0984132141058157	0.0763407198939667	0.0593855690976668	0.0446988393066847	0.0336214572773447	0.024358930071153	0.0179314592559432	0.0129949144909872	0.00876745792082143	0.00341599026397096
0.0212229519410784	0.0225221564505641	0.023300017137655	0.0241826583184839	0.0248448179308674	0.0252839512530219	0.0258124092999722	0.0271181719310544	0.0277923422312253	0.0298715564209745	0.0318420721797438	0.0329248032786997	0.0339137275304381	0.0352429937669537	0.038139483716857	0.0404161846338568	0.0430811859314931	0.046951979557774	0.0513368317621069	0.0557530569298425	0.0615816939703453	0.06893352650441	0.0787097766455798	0.0911637954527546	0.104881511680917	0.122071406278455	0.139002775071462	0.15725065984383	0.175568899330181	0.189239731151045	0.197141598120453	0.202176841046329	0.200826046406719	0.195821544691702	0.186219076609793	0.175142049459212	0.159967634114833	0.14348920185283	0.12473378503407	0.105966218259316	0.0873677358108487	0.0707555521738418	0.0567581827778369	0.0461034469179967	0.0377039885254683	0.0301984103804128	0.0235788621989015	0.0191775526768537	0.0146773957037257	0.00977395215803404
0.0208329320333783	0.022251504659595	0.0238486510165426	0.0250032025517273	0.026150183470907	0.0269634824552535	0.0271444548735883	0.0279127923956457	0.0293622963034569	0.0310403680644827	0.0321876370570955	0.0339378355243255	0.0348222387677903	0.0373365921386581	0.0395440666196661	0.0414179054423265	0.0442156320424277	0.0479832859350217	0.0521636798041036	0.055607291310874	0.0610386367543727	0.0679723355612323	0.0767715478569908	0.0866572888562288	0.0982573602129516	0.111506614818808	0.124574296658985	0.136693161366397	0.15084406300277	0.160506503262661	0.166408976445202	0.169417329153989	0.16867874230893	0.163497881483985	0.155608388879198	0.145581362097299	0.132421693433608	0.118368252870383	0.103484369131809	0.088244360332675	0.0742392844469915	0.0618662726281382	0.0510242950869297	0.0430077800176017	0.0355982085616494	0.0297926707384469	0.0258277101212001	0.0213655056394094	0.0173728754015001	0.0127874253461155
0.0229475125655279	0.0235972280059968	0.024882235702492	0.0258845065407094	0.0265328131115811	0.0283015445262277	0.0293911747703037	0.0303365361764762	0.0305205264036024	0.0313018016672384	0.0320713312937374	0.0339789791072632	0.0365978893252799	0.039798210198023	0.0415682927983038	0.0436874761319741	0.0456321682492583	0.0492777881854897	0.0535421614526971	0.0570067999646908	0.0623172997460788	0.0672764545230703	0.0749404730101236	0.0842127926116619	0.0926227483308147	0.103153489880148	0.113252273525837	0.12368098673918	0.131327864221935	0.136781185546443	0.139993990424902	0.141681153945119	0.139279066474298	0.133908619939284	0.127857891398183	0.118812805898729	0.109075512776545	0.0971036506835056	0.0858348119793115	0.0742622056014265	0.0644383301442532	0.0553531180361296	0.0471520019778131	0.0403424262427805	0.0349777773385919	0.0312439068046779	0.0271686370622605	0.0235723911805507	0.0205542772968801	0.0170940211034301
0.0214675717540081	0.0230325447998886	0.0241440937490371	0.0241046371102681	0.0252623384022678	0.0262378391247876	0.0274646628230545	0.028813241779627	0.0286195064496905	0.0294704068798969	0.0302422276542822	0.0317235514722933	0.0342565457228604	0.0363663903046785	0.0369329524192398	0.0383445163054255	0.0418341945527856	0.0452004277342563	0.0497455575078741	0.0525431440546388	0.0568728610821698	0.0614648374844779	0.0672981924173224	0.0750777143572442	0.0820834141802321	0.0888364159184655	0.0950029752423682	0.100461774880713	0.104850716596285	0.110466630584429	0.112180184148149	0.111098121148638	0.108405514818827	0.104182766696351	0.0982825447124344	0.091412119624475	0.0828785841896379	0.0737735869903034	0.0650202028248913	0.0552923720432579	0.0475007508575033	0.0426051666709192	0.0366909029833709	0.0316711818928168	0.0268500907249746	0.0242805522522738	0.0215483141304285	0.0196918697935957	0.0180034706865901	0.0151079648740471
0.0210196710006272	0.0222227430385655	0.0228398334411138	0.0230070931945621	0.023920663486332	0.0256957212013971	0.026212618162944	0.0277256737256746	0.0281452333644162	0.0285544177180638	0.0290118445922617	0.0308458446025807	0.0325718987752068	0.0346794357906849	0.0360596711887731	0.0384121444938463	0.0408245309074158	0.0434667925080146	0.0467750432618377	0.0489519284084574	0.052978033887707	0.0564361642724115	0.0611285386189931	0.066398104908994	0.0723891546798112	0.0774920379867153	0.0806347419098252	0.084665480764481	0.085839646925299	0.089004050271291	0.0880413838148345	0.0880347052912439	0.0864891839796139	0.0837029117334206	0.0785700150311655	0.0715386076966562	0.0650782802070843	0.0578604233873744	0.0510800424573017	0.0438249418646299	0.0390684935438517	0.0343612179841189	0.0309881545873236	0.0259696961936347	0.0232492086506271	0.0206235509792242	0.0190881650031057	0.0176048491024614	0.015685690821325	0.0131776659908053
0.0193902418300698	0.0210637504386397	0.0222384977342084	0.021708573456987	0.02270051835784	0.0239325551807408	0.0241609688251868	0.0257313233599016	0.0260050913780165	0.0267797438853836	0.0277265504618696	0.0290671571622591	0.0309163866393443	0.032176415817521	0.0332751220027285	0.0355778083441772	0.0379069988269908	0.0403391449074145	0.0435147170509157	0.0459665483263041	0.048660096719744	0.0514172165579974	0.0553857119690471	0.0605334389456486	0.0648761088862408	0.068561039173049	0.0697111875606531	0.0715017403704361	0.0718068051481597	0.0729810905563691	0.0720131987826716	0.0712872053304109	0.0691718976293308	0.0651720683728261	0.0602546781473245	0.0549753232721669	0.0488969533288988	0.0438685757182766	0.0385545788062335	0.0349335158658801	0.0306425942821994	0.0278350283636883	0.0262756009911798	0.023377505127142	0.0218410062061593	0.0187522205314469	0.017093758939287	0.0163418616930049	0.0144988654322494	0.012520566795271
0.018800240952576	0.0196095800183176	0.0198074845732796	0.0199570107340174	0.021622490349216	0.0229662990175656	0.0233775649817584	0.0240225902403561	0.0240652803446532	0.0256466440183828	0.0269312513447632	0.0281477178159263	0.0282193361735489	0.0298006164387623	0.0309262338783305	0.0321511575158185	0.0340015989103316	0.03637377569928	0.0381177221994286	0.0402702485724027	0.0433206638356982	0.045902606115395	0.047904948411785	0.0509445185820512	0.0532058524267067	0.0555750037864843	0.0568910364490566	0.0577267764808445	0.0581648713531164	0.0571324403233307	0.0555594706129612	0.05389714403365	0.0516742655791877	0.047978745204955	0.0443028273099326	0.0401061858683058	0.0341167444593814	0.0299002737745273	0.026394960148192	0.0251603173402758	0.0225733969900114	0.0203659450237607	0.0196156678239532	0.0188585420506343	0.0183531618608299	0.015834909349656	0.0149196781615596	0.014060552732587	0.012220592454073	0.0109030505176322
0.0171488995427228	0.0180392014216777	0.0183256375584931	0.0186674660252769	0.0198722393475524	0.0211473713787372	0.0213619711227112	0.0218213954830841	0.0218422585577822	0.0230217203973439	0.0246639318537402	0.0259200269533259	0.0262120634916925	0.0277888002327	0.0280012080322722	0.0289540811696996	0.0296725872759196	0.031325462899065	0.0341976219705296	0.0360560571199325	0.0368766384159301	0.0381922951166936	0.0394601537728539	0.0422021603435808	0.043859619948219	0.0445586532371385	0.0447450231932885	0.0441825870985105	0.0437950913144775	0.0430541659828116	0.0418089854602602	0.0390794107533806	0.0355301274917722	0.0332200875534869	0.0298212714078267	0.0267312896337466	0.0210127717400467	0.0189358181935741	0.0171393134980132	0.0175060702347957	0.0165618594135431	0.0153004021762685	0.0156054860511246	0.0147831232258855	0.01416467420206	0.0127639424080747	0.0122154147526574	0.0125192132542467	0.0111350429000691	0.00933595258668856
0.0157341630847679	0.0165254009322235	0.0160449473266977	0.0168242897850153	0.0172519071436492	0.018711380285793	0.0192006497235005	0.0190543265698653	0.0203815039449294	0.0204713886752422	0.0218040456111141	0.0233030692612457	0.0234247412034032	0.0231985841611234	0.0241919260391634	0.0254504775103157	0.0253870852829701	0.0272948433841686	0.0284308720862584	0.0291006235593407	0.0303917651532209	0.0320852197815593	0.0326509464947108	0.0335255075794424	0.0331726756081061	0.0327621627914099	0.0333204973901708	0.0330815726331412	0.0313375012049546	0.0304290735608552	0.029404815041586	0.0269593113597713	0.0246065461941674	0.0223488769668694	0.0205985473598378	0.0173573069894952	0.0139845459601173	0.0132476591755163	0.012586477742742	0.0130293953683944	0.0119999816855589	0.0122998247253107	0.0115097577145105	0.01204084444597	0.0114349043441918	0.0116939759295328	0.0116972491364941	0.0107777637215041	0.0098417909922149	0.00879579263896052
0.0134007716946243	0.0138547272550888	0.0142646873864506	0.0139276563410588	0.0136922367969049	0.0143261994352797	0.0154693780391558	0.0158768499780939	0.0169073046509384	0.0159126961041992	0.0175866803399035	0.0187723626720704	0.0198332320109708	0.0194051178959688	0.0186790518191831	0.0189517415997983	0.0198106235691954	0.0210151935197094	0.0211590538360014	0.0226863422815183	0.0240838571669815	0.0247960065836336	0.0245893165163632	0.0245774566659037	0.0233177765934713	0.0229704270925423	0.0228710119693815	0.0222817254216334	0.0210300554994525	0.0203731981008656	0.019809098685095	0.01739078957411	0.0153541812950117	0.0134033977235467	0.0114796900066374	0.00989074975915182	0.00946905165721654	0.00947444651635279	0.0103361368495683	0.00997532580989172	0.00971591098418921	0.0106273957628561	0.0105957020276654	0.00960888023860106	0.00925404671688745	0.00902729680909106	0.00931773641613405	0.00960795371592731	0.00868996535910682	0.00788948489203953
0.0118509551676965	0.0117372189962691	0.0111456183933125	0.0117453284192811	0.0119999310908582	0.0132735891790242	0.0131150648973929	0.0127815250479971	0.0128177029377106	0.0131809785697268	0.0141375864550941	0.0150010850350629	0.014675928064839	0.0146926247317428	0.0137102289052132	0.0131903467408619	0.0128870831899059	0.0137122456039811	0.0148584351583071	0.0155479012456371	0.0160885240967751	0.0173633922088202	0.017255604159165	0.0167488116359547	0.0160521590228332	0.0148663208885458	0.0128829512123713	0.0112356450243264	0.0104613479730199	0.00923929809606076	0.0092706867158791	0.00789467453204957	0.0071101760095754	0.00446193455871577	0.00332639524662735	0.00259030391417452	0.00331928995869858	0.00424077131269569	0.00360978925871348	0.00368096690439458	0.00426748767008058	0.00486975862845792	0.00640566350622894	0.00567160118061128	0.00745903547713488	0.00756057913390409	0.00815221047239091	0.00789235269481722	0.006738338534932	0.00626611191408927
0.00928747718272563	0.0091442167288441	0.0093359575514812	0.00935780730366606	0.00944448454701684	0.00944613860809392	0.0100923049145914	0.00965969685403362	0.0100217035312367	0.0103347110073079	0.0103330450538206	0.0104618331602665	0.0104588721117556	0.0101813386794468	0.0088760861981268	0.00794636566683953	0.00812071816922873	0.00876085908792543	0.00908672350646162	0.00987122396866873	0.00995308503987585	0.0104920271586089	0.00993252454042372	0.00976669910402126	0.0108083733538121	0.00929809190937684	0.00829024156792136	0.00716638547513512	0.00674414122291807	0.00703154209976443	0.00668929261856531	0.00565529539298609	0.00611154581915836	0.00486694603879276	0.00524754489454316	0.00450836548416412	0.00498406007039176	0.00447451372680586	0.00457783868189593	0.00501195423823379	0.00554686718527785	0.00623394670833477	0.00606028546672462	0.0063752836168135	0.00668662029006506	0.00545880938319396	0.00551169553202485	0.00561878804887019	0.00532085446836536	0.00479869981451122
0.00551681538783331	0.00532807463928647	0.0050810020802432	0.00554209585791229	0.00620175176000858	0.00578696649678435	0.00597147811950537	0.00488260658811202	0.00597820899279337	0.00701969873703472	0.00773555438293401	0.00741405156936474	0.00682141787388323	0.00637131875650816	0.00640165128411107	0.0059696394374185	0.0063883164745821	0.00621028591525737	0.00632767462689534	0.00648970790849994	0.00573705028690703	0.00556605756360742	0.00535460565980771	0.00522719381697196	0.00541007019864381	0.00478204418219578	0.00375904958367085	0.0026774078525871	0.00180652427058168	0.00180180302989158	0.00196417135417676	0.00146626733385698	0.000551487433864993	0.000480758674714172	0.00107574131750502	0.00165337517365258	0.00150158580641957	0.00218344342986039	0.00277117354975581	0.00347132230057388	0.00298759772801642	0.00348788226248987	0.00441238708283277	0.00511362074475561	0.00433060639508222	0.00321442146112468	0.00228923036788743	0.00267531067799444	0.00255416375688499	0.00217943658819221
0.00330854750987038	0.00370159097628446	0.00356709128002433	0.00344050283072787	0.00316678162021602	0.00291753161858384	0.00378611015128364	0.00371120408488685	0.00505151347501982	0.00482502434584302	0.00539129222139166	0.00420718772341585	0.00447415834002152	0.00411116475441108	0.00507897542879801	0.00537074913335186	0.00581831119550691	0.00482945428021183	0.00450929507808165	0.00484569088402896	0.00367907995990489	0.00369972804753589	0.00270463692295267	0.0034462220871056	0.00360975067188329	0.00416229689973459	0.00412839489405647	0.00446627896009893	0.00435865934392029	0.00389444331207804	0.00292870591200296	0.0032761769464373	0.00183431602514309	0.00232421266625857	0.00345894022320533	0.00384602935608348	0.00472108276350783	0.00588253445986326	0.00629369941939094	0.00724658694317105	0.00698339296349975	0.0063866713270397	0.00551180702048456	0.00467030685937484	0.00397427304415201	0.00225932859954868	0.00147143873114059	0.00127919909694216	0.0011520859498865	0.00142438427392154
0.00123414986173779	0.00162310811203626	0.00225344522790931	0.0014242317046893	0.000583468434266749	-0.000977374273615311	-0.00112424524016051	-0.000800107738146791	-0.000341418605832781	0.000973497093857088	0.00178181893131822	0.00253450959764723	0.00227593622347395	0.00183527173617908	0.00363525386486903	0.00499006252777816	0.00665348364758256	0.00556304899163953	0.00347616893114306	0.00277465906510537	0.00155689800694402	0.00261861087565897	0.00153548511032682	0.0021054437434433	0.00301706504236162	0.00244725759295386	0.00119625078233235	0.000608663486820367	-0.000895762111709596	-0.000692223417698559	-3.96584171784075e-05	-0.00110500703817723	-0.00221063174274224	-0.0036034962801358	-0.00289582803913093	-0.00266894371246048	-0.00206724185787131	-0.000927008299709482	-0.000495047371006487	1.48148488512098e-05	-0.00127316421830526	-0.00124408104035757	-0.000741097690792469	-0.000910034689744891	0.000324313024752366	0.000548682672407744	0.000120652404671063	0.000426493814514882	0.00106026887609644	0.000161683760203176
[truncated: 188 more columns]
