# Supplementary material for: Performance Comparison of Centered and Tilted Blunt and Lighthouse Tip Cannulae for Drainage in Extracorporeal Life Support
Source: Cardiovasc Eng Technol. 2025 Feb 10;16(2):238–50. doi: 10.1007/s13239-024-00770-x (PMC11933157; doi:10.1007/s13239-024-00770-x)
Supplement: Supplementary file 2 — Supplementary file2 (ZIP 41,511 KB) [file 13239_2024_770_MOESM2_ESM.zip › avg_velocity/rc_3.4_mm/Blunt_Qc_1.3_Lmin_Qo_1.3_Lmin_rc_3.4_mm/U_ms.csv]

0.0136965419725069	0.0100385747209295	0.01531494424668	0.00756808171371267	0.026565652400377	0.0208713395581825	0.024357837707457	0.0229225036678052	0.0221392647468011	0.0239785741004308	0.0238353579027976	0.0240100118432018	0.0213686989764477	0.0180219500343723	0.0176892841732166	0.0171658320373826	0.0219746943953585	0.0200195086074102	0.0191843211808759	0.0217778735411809	0.0300729703485605	0.0320147450293348	0.0323840826314217	0.0318395189774547	0.0321337735699267	0.0328220319364397	0.0327790069278026	0.0318918402794865	0.0330448091586888	0.0340767340058856	0.0336601216796935	0.0333849034699075	0.0317712656497169	0.0354075029418125	0.034355154115203	0.035358086000465	0.0351861432660545	0.035291267195483	0.0342094863802938	0.0337850967673487	0.0347177059522716	0.035586356605708	0.0340120345087051	0.0344231330406421	0.0341213890765952	0.034358202177981	0.0346636815731959	0.0345082898168314	0.0354020298849148	0.0349566256434543
0.0311578162027925	0.0269491557017654	0.0306364317930325	0.0241795033242204	0.0437343155279773	0.0412387821328846	0.0432501732389319	0.0416673605965629	0.0431084675881964	0.0435441021028734	0.0439956463299718	0.0441339987426021	0.0400263314597189	0.0363231616103125	0.0360073709511477	0.0372971475448341	0.0407139262757115	0.0411654578699707	0.0419209521522638	0.0445912658445404	0.0493914627562022	0.0506890649537027	0.0507563219620659	0.0505820026925389	0.0505640324930861	0.0510637512714843	0.0513178731225441	0.0523588846431717	0.0525970811681887	0.0522669257502441	0.0519293033307861	0.052064422730196	0.0522501138543909	0.0534684533042207	0.0529751264585327	0.0534319069832517	0.0535245792199576	0.0530616441463502	0.0523963608546534	0.0525047950705339	0.0535684179537645	0.054363020298081	0.053065085672387	0.0532398956638398	0.0529059644748074	0.0526222535053597	0.0528718276478902	0.0532199469062854	0.0539701566590619	0.0538316245478437
0.0654220388297435	0.0638877135504815	0.0638847808581712	0.0623066563333704	0.073762335566442	0.0737789735265532	0.0727562959743683	0.0722863431457169	0.0724088177828788	0.0729792760885301	0.0725764971753878	0.0721747814646966	0.0726419434578851	0.0719420200980598	0.0720922836882289	0.0710284824690537	0.0721243019738315	0.0722712072443715	0.0728617745601094	0.0726346034093075	0.0730513629293668	0.0743300314818099	0.075847705430023	0.0745636877644477	0.0748081014347807	0.0743391329455982	0.0745205659797463	0.0750894619580537	0.0753252753902334	0.0746031257280966	0.07477124522601	0.0747190716288363	0.0758901587246221	0.0762162709527268	0.0757154383269675	0.0757722862165571	0.0758672396885124	0.075663996043431	0.0749415977840535	0.0747963967828701	0.0753471102164739	0.0758217683376771	0.074804223635774	0.0750502333872615	0.0748247779747309	0.0747652104761802	0.0744545348109921	0.0741658669141929	0.0747382489883292	0.0747225705278347
0.0978952670066266	0.103241370542413	0.102309626408892	0.101689457938083	0.101715471963	0.101917759997676	0.100893674380726	0.100507366418723	0.0997717364952643	0.100258362542423	0.0995857797975638	0.0993308705089951	0.100478840360845	0.101372425768911	0.101822847291467	0.101278582283494	0.102052793749276	0.10208239181001	0.101669168150649	0.100584671842818	0.102111474933512	0.103662525296892	0.103923800145345	0.103332197334237	0.102620078543798	0.103281174574512	0.10368238993961	0.104108994529273	0.103641761990904	0.103528262006537	0.102703396432826	0.102283684660848	0.102882084393616	0.103647736245048	0.102397005145346	0.102556769993176	0.103025207789562	0.103912382358242	0.102907171338472	0.103295269643469	0.102175216038223	0.10310920220261	0.102802517890039	0.102935986078016	0.102233157874904	0.102811576004736	0.101905795024114	0.101721129459349	0.102348767231132	0.102424494430376
0.119899274187663	0.125664189838564	0.125923087300249	0.125911599535733	0.125517589913681	0.125381213958411	0.124022487130093	0.124419180052339	0.124491316459327	0.12616841050661	0.124922394748954	0.124045038053788	0.123600644808506	0.124181433086064	0.124366600870059	0.125018239673525	0.124805568864513	0.12554724991791	0.126130496829845	0.126713329583376	0.127141596626279	0.127912018069994	0.128269414374447	0.127175617458183	0.126968142010716	0.12724589595778	0.128811750787907	0.126984832319041	0.127537921549663	0.128226283902895	0.127640137115643	0.127012835348992	0.126897876853669	0.126904224216587	0.126355133975062	0.12614069178651	0.126722542244537	0.127423524576942	0.126868510697794	0.126886663690171	0.126265582872882	0.126800868118148	0.126430158334237	0.126140616301748	0.125971208197468	0.12677154272802	0.126653532933641	0.127172725474843	0.127237933663808	0.127085255923889
0.138050715790977	0.144616191291181	0.145529264627864	0.146230958089751	0.14553209023912	0.145688425796315	0.145319581016895	0.143654408225034	0.144780424331625	0.145916991953216	0.145901306509175	0.145245523084107	0.144969200168025	0.145888410736671	0.146052884028166	0.146064412700369	0.14512872555968	0.146134598029229	0.147343547163274	0.147531171622846	0.147988039981282	0.148352745873557	0.149034410721313	0.148715395593837	0.147198590841732	0.146933512401556	0.148559718051424	0.147334018709524	0.148227739643824	0.148375916516078	0.147992831830073	0.14694291764964	0.14791155623111	0.147423691484397	0.147086957423218	0.146467325379664	0.146662882353773	0.14646205217712	0.145628024587158	0.145218828986619	0.145188358010896	0.145729835902286	0.146459541733909	0.146432366311057	0.145506270589595	0.146347690065357	0.146368289825758	0.146882314002786	0.146721369673608	0.146686043571345
0.155396235344802	0.16025313147599	0.160687359941478	0.161238947482384	0.162069475633967	0.162849652127662	0.162577494897377	0.160767374442436	0.161409162612171	0.1618246346614	0.162356722265395	0.162368377464708	0.162974632864609	0.162908484480141	0.163238956173278	0.163441558694677	0.161440345938079	0.161550594343211	0.16344003443618	0.16384352067476	0.163560119252453	0.16383537459427	0.163909392272303	0.164582870898369	0.163303701290621	0.163447800935341	0.163573322641686	0.16361080379275	0.163746295676389	0.164340671495043	0.163969079002145	0.16389601474861	0.164199946493285	0.164348971752948	0.163541506282791	0.162752027959963	0.162604153055147	0.161994393589558	0.161281390812653	0.162198703332707	0.162569919764438	0.163193188475909	0.163150617653323	0.162495393763669	0.162160527205162	0.162436593717192	0.162481956340446	0.162911997033961	0.162916410011132	0.162363572386921
0.168837638167845	0.174459581591044	0.173931190412552	0.174076233659383	0.175652330428981	0.176238937307072	0.175398154356072	0.174008401019382	0.173719385080768	0.174244770977805	0.175461121422601	0.176055111130592	0.176390188671706	0.176906637729301	0.177511231925052	0.176949639147176	0.174199922213024	0.173791318595843	0.175143852465763	0.176390687115278	0.175947272929222	0.176659830575975	0.1764218358925	0.176891528967268	0.175627278061199	0.175929159198006	0.175362382811384	0.176756844307855	0.176098775077005	0.1759694856051	0.176680009847358	0.176537013092076	0.176384717232948	0.176335407684927	0.175814181852784	0.176093713566778	0.176053742383765	0.174915417747165	0.175633613302269	0.175689877696634	0.176169876272506	0.175676033893428	0.175540704448228	0.175860404587857	0.175417290978207	0.175561014590147	0.175697780715621	0.175640660638028	0.175624425083523	0.175106502582673
0.178633537411939	0.185671355362964	0.185407072621323	0.184493093211997	0.186237486481197	0.186812341752961	0.18586201283946	0.185377840458708	0.185264947162891	0.18574141779843	0.186398039476246	0.186772061931235	0.186902270080233	0.186828842114485	0.187033299761212	0.186980801315548	0.185207431237414	0.18594722681828	0.186450908277009	0.187418272389537	0.186946351818766	0.187366298391221	0.186504463168684	0.18680580890022	0.186400458622355	0.187445491814413	0.187184594446549	0.187676112440005	0.187746510937378	0.186914048996205	0.187402183659849	0.187764864181547	0.186715860984951	0.187483288360629	0.186492480140098	0.186822127292084	0.187089666666098	0.186105317034246	0.186836263921661	0.186509933273188	0.18644084810848	0.18671843862351	0.186904347032538	0.18637498017304	0.185623014058188	0.186611176536381	0.187235617717263	0.18666055186033	0.186496205266276	0.187523607443515
0.188498284351754	0.195401981351875	0.195318947460426	0.194135253075083	0.194358923737136	0.196072382022174	0.195535409938031	0.194545474831208	0.193938901679918	0.19554639153733	0.19571906819711	0.195924035216943	0.195315114628648	0.195807993562121	0.195715013112529	0.195399211069615	0.195019642798253	0.195481359186129	0.195687170193169	0.195799915528632	0.19536405436095	0.195683319419921	0.195117249336754	0.195436422417301	0.194735317106337	0.194964456595416	0.195430599331401	0.195359720871306	0.196262291237156	0.195633546033792	0.195139513509194	0.195637826437123	0.196086070512429	0.196186734027666	0.194392135272461	0.194617616262943	0.195413931080864	0.195897620063898	0.196000130358272	0.195204948095669	0.195485450267204	0.195687742219479	0.195641892990618	0.194500700188547	0.194362061677597	0.194938628400982	0.195491957485217	0.19502829717309	0.195503940144753	0.195573559011429
0.197806198652638	0.202859187163206	0.20240421796051	0.202639089862931	0.201524118321116	0.203206046175249	0.202433200560677	0.202749837392956	0.202992728735205	0.204422865369347	0.204015775109515	0.203896260758191	0.203818949060259	0.203719238146257	0.202897111769505	0.2023837594608	0.201574442271923	0.20260791814788	0.202261134790931	0.203061835361545	0.20258078817486	0.20282627418871	0.201897829326941	0.202172566693965	0.202098542798871	0.202224054881548	0.202605216906216	0.202280705216245	0.202820037824446	0.202905295237522	0.202421472232839	0.202260532275476	0.202908557008194	0.203145944293409	0.202190590462333	0.200676918625941	0.201599271109424	0.201602313409356	0.201863430191184	0.202192088745441	0.203312500867823	0.203120595550705	0.201442298857138	0.20111792323278	0.201080580759063	0.20158219088639	0.201509452304608	0.201442116433263	0.201841526012076	0.202570096846977
0.203414548260905	0.208986322024264	0.208833807262164	0.209358532333967	0.20783634326711	0.208517188626851	0.208465411246611	0.208897071129441	0.20794027868768	0.209101981145361	0.209560792462843	0.210206441597262	0.2090300688932	0.208403841286924	0.20752527101594	0.207414793431234	0.20834197503748	0.208422165319426	0.20871313673637	0.208809317893181	0.208870885354689	0.208368093020727	0.207961916867455	0.208640971373212	0.20756485750771	0.208521435588644	0.207535461856286	0.20768780078062	0.207788095019518	0.208527896107735	0.207811654810261	0.207703220395661	0.208394139096151	0.207990068624247	0.207770645520143	0.207041254572682	0.207302466512435	0.207081041713682	0.207152722032594	0.207486402211372	0.208479110013469	0.207955319856926	0.207049675538073	0.206690842326239	0.20649370695695	0.207454928216611	0.206894080407194	0.207171034141968	0.206943355292975	0.207993442472333
0.206955387405108	0.212683837925872	0.212457112728486	0.212941956580122	0.213099908743286	0.2135404737841	0.21277496674191	0.213474342574615	0.211779127528686	0.21280350841341	0.212672164785088	0.213247593389029	0.211814197709501	0.209995961521272	0.209742524256539	0.21016872584444	0.211162708058702	0.211825796188786	0.211854343623132	0.211678377939812	0.211392418268225	0.212207351705101	0.211617718055533	0.212215156755712	0.211915089978485	0.212200162200221	0.210490959592216	0.211205618207862	0.211082635730568	0.211584986965532	0.21053432923606	0.211186257885115	0.211589730099824	0.211508184555542	0.211820567414092	0.211003645738669	0.211612274863235	0.210947255754012	0.211106812883901	0.21111884062422	0.210877554617746	0.211157813273564	0.2103115461658	0.210051257416896	0.211169743840381	0.212241139553386	0.211060801897922	0.211318559394915	0.210710306161186	0.211327916411102
0.208584342613701	0.215152591405336	0.215186367216939	0.215176065094054	0.214907976234122	0.215012534496242	0.214518654729638	0.214845576367875	0.213650396460701	0.215628625285302	0.214146581195259	0.2146956302736	0.213723017173836	0.212861519915231	0.212078614983782	0.213363598110539	0.213485392930625	0.214470576755684	0.214545943195109	0.213730535473193	0.213543287699335	0.2137507619261	0.213722332701063	0.213922254675943	0.213590845512589	0.213810587162957	0.213018047747075	0.213254942010904	0.213424687766844	0.213580279746611	0.213262149996633	0.213468071519724	0.212927998854258	0.212974991227311	0.213403764009605	0.213264599575109	0.213112005722919	0.213415991121675	0.213292739692655	0.212711756897763	0.212128876849153	0.212766216584602	0.212622698192424	0.213114950281582	0.214312624024752	0.214059738346679	0.213233167879068	0.213014956959752	0.212605348620228	0.21304782385987
0.209659266125098	0.214797536860206	0.215178687955339	0.214870426837339	0.2152831543242	0.215469745758192	0.215020760773969	0.215739612981212	0.21507779185392	0.215908515743539	0.215083398989243	0.215795832379959	0.215416623590937	0.214553185615971	0.214420655806638	0.214538307367766	0.214298925314672	0.215658712989203	0.21554816534192	0.215845549415109	0.215162812848381	0.215102136470439	0.214941715112413	0.214163335121995	0.214512259844535	0.214681784142546	0.21479755812312	0.213971377286333	0.214079384909689	0.214637391409064	0.214030318565113	0.214918847430923	0.214107444319007	0.213877150188433	0.213890920068239	0.214603396013168	0.214706592739116	0.214258988169353	0.214825624288878	0.214608131993583	0.213410791728978	0.214006263368358	0.213595862254305	0.214308487323514	0.214806519461754	0.21516777088288	0.215208837716288	0.214060894435983	0.214372285290196	0.214229798475789
0.210230527197996	0.215521961483755	0.214949105011024	0.214333085420079	0.214341652699297	0.215298949319088	0.214619866538481	0.214472650727207	0.213699363474257	0.215291139839886	0.214990514946666	0.21534021262863	0.215023148664447	0.214946133682099	0.214652196471967	0.214650705229183	0.214321310251376	0.21412244202561	0.214634496927544	0.214424759492164	0.214900758795055	0.214905204191782	0.2145446473497	0.213345511575412	0.214354064534702	0.215174926946221	0.215156433037518	0.21413454491003	0.213969105050207	0.213914683829653	0.213476945336912	0.214074333335404	0.214211116181647	0.214579216588764	0.213515958382952	0.214991535822009	0.214580476295737	0.214155965322371	0.214440901875933	0.214415339652441	0.213890001760193	0.213677294528861	0.213434341157953	0.214289809429575	0.215467639878106	0.2146277956748	0.21418782534263	0.21336449052836	0.214197358054641	0.214322362070078
0.208889732074458	0.214519395070787	0.213973336597098	0.21462229990718	0.214011680982705	0.213839326957119	0.214066941336049	0.213541725343602	0.213570611962581	0.214122156835718	0.214373900476746	0.213717883074464	0.21239116865535	0.213765422775918	0.21506274026613	0.213470676382761	0.211641467452416	0.211916953024177	0.212972417619904	0.212482428455477	0.213415676975613	0.213525577111822	0.21353881028049	0.212453121177149	0.213479253881804	0.213032497472343	0.212776770484229	0.212711775690885	0.212311857704171	0.212343899239876	0.212167486666324	0.212415675625142	0.212993953970481	0.213094796673315	0.212074295801893	0.213685573325133	0.212678353740721	0.212778298120945	0.21314190064118	0.212544105496219	0.212010482675804	0.212970668042657	0.212558129991606	0.212617012250897	0.212841568971769	0.213183247611343	0.212556848340398	0.212239990021803	0.212969315278501	0.213184187664904
0.207047660160214	0.212109431815413	0.210889976048432	0.211917809019678	0.212023630594098	0.211864690429362	0.212076796621435	0.211920791874296	0.210766945367629	0.21231832162987	0.212041565364825	0.211322399749619	0.210588788610627	0.211108914732834	0.211647264165491	0.210794346677001	0.209567234983686	0.208774230821266	0.210300636531102	0.210607525211782	0.211364848956288	0.210848751290339	0.210870226378743	0.209411153020091	0.210495052064323	0.210651516675195	0.209736490329973	0.210031566766698	0.210933250335631	0.210438564991329	0.210090918229505	0.209739827840903	0.209867534630979	0.210351506107006	0.209981993036203	0.21040135670959	0.209496247057911	0.21027060571756	0.210628429466189	0.209860969330294	0.209896937209173	0.211184390382444	0.210135303383284	0.20941969114442	0.209583802398617	0.209674946430839	0.208858598059205	0.20954383626874	0.210607493757433	0.210972796118433
0.201516537567274	0.207796165444915	0.207142184144027	0.206998137983058	0.206107083713348	0.207022445098497	0.206875954213469	0.207138139506379	0.206553115991438	0.208092637966499	0.208770707650184	0.207181899462369	0.206869570144346	0.20594418123733	0.206014862028979	0.205472438548289	0.205295249750648	0.205374405786313	0.206531866023066	0.206425207132713	0.207327419776304	0.206765370285808	0.206990278937706	0.205558664176222	0.206180840814236	0.206633533465769	0.20609502165145	0.206241455049964	0.206777869131667	0.206664758352298	0.205815702481426	0.205185096418275	0.205379957365532	0.20621597640193	0.206618474837655	0.206287867078905	0.206876921292789	0.206925295045509	0.206242131233323	0.206507850115859	0.206410033843841	0.206463712281843	0.205105488240523	0.205344914835021	0.204844153464152	0.205636577026964	0.205104174709139	0.206248392721324	0.207289157177684	0.207156207390325
0.194884400391895	0.201829846370349	0.201307210713359	0.200725208150272	0.201945773960568	0.200331967399713	0.201127091352538	0.201257778073225	0.201005448637512	0.201177463279746	0.202280525120219	0.201015383073807	0.201592502207117	0.201054898339075	0.200073839831505	0.200355725653779	0.200940316841738	0.200382386224562	0.199992137100638	0.200732343234582	0.201164947627952	0.201008017844716	0.201042332723693	0.200783948893375	0.201231979913721	0.201948095280242	0.201490892591589	0.201336245917237	0.201666803031077	0.201393902961464	0.200644348838843	0.199993027928709	0.200606995322037	0.200433490913216	0.200978414163078	0.200431538585998	0.201466054726577	0.201809326069086	0.200559754294966	0.200618916520682	0.200553249915793	0.201287881504301	0.200199715484453	0.199796932596935	0.19998426820451	0.199853921747216	0.200523475279196	0.201047941193272	0.201148170053677	0.201636152867757
0.187979533761203	0.194388003454028	0.193728224304531	0.192642252225594	0.193173176785126	0.192684674747165	0.193424694937073	0.19327594351194	0.193258958702328	0.195055070729717	0.195779758684088	0.195539512601574	0.195523409961569	0.192983903867798	0.19349740782735	0.19448568746448	0.194118613127784	0.194040009842703	0.193344688328091	0.193152477381432	0.193645883175268	0.194326247607082	0.193694259255837	0.195107807467631	0.19473321710265	0.194749994818866	0.194529294179873	0.19480587307418	0.194551156769972	0.195394183199646	0.194485128298116	0.193654086827438	0.192888974185324	0.193286053416952	0.194004559257295	0.194527976333451	0.194269241764421	0.194749336974415	0.193997472830705	0.193603348803391	0.192966649850964	0.19337181103368	0.192436080316793	0.193511864507777	0.194041494158717	0.193588490313515	0.19469529269507	0.19521089824806	0.194991464980908	0.19527374710528
0.179047649855405	0.184512029042961	0.183195844819157	0.183271924091369	0.184781807665776	0.184400549432812	0.183472544137067	0.184121515140407	0.183956581616131	0.185148366128422	0.185411077032605	0.185842799511862	0.186413891815706	0.185779236544376	0.184868126606387	0.18455232462025	0.183559018930009	0.184554107326763	0.184488510500567	0.184621056803561	0.18406881380283	0.185324539501294	0.184837697730665	0.185764065469799	0.185309153668453	0.185051797469917	0.185162983174935	0.184785058904351	0.185380768552097	0.185804408228613	0.185248833451409	0.184739470167471	0.184585052615915	0.184088617353706	0.184941811913004	0.185744630996545	0.185056262085592	0.186343978192247	0.186783971348693	0.185470518940863	0.184884883059691	0.184893793668249	0.18532720429225	0.186221014479687	0.186427819307922	0.185721647632315	0.18632271357546	0.186114267925947	0.186102595863923	0.187118003486885
0.168229331138094	0.172815425585217	0.172215809182293	0.17329262046568	0.174027094810827	0.173648747269161	0.173891496641008	0.173140231549369	0.173194041085014	0.173781343478967	0.173818679139468	0.1743352174502	0.174647935859667	0.174838340111613	0.173875645181589	0.172981064050304	0.172847064544985	0.173992916849114	0.174437255531886	0.174181659016869	0.173929066761325	0.174207154754722	0.173799078139844	0.174015640913675	0.174263685403913	0.174049293945437	0.174505374951529	0.173799506208566	0.174857740802668	0.175662336120165	0.175278385162058	0.174431314293454	0.174320429306785	0.174155003669551	0.174489900121046	0.174942850255391	0.174308669155547	0.175158978487945	0.174849112601938	0.174227937478377	0.175018916241831	0.175208647858967	0.175373333495713	0.175181408335102	0.175937405234062	0.175872395962633	0.17637305519203	0.17519775295785	0.176156729489748	0.176885287237596
0.153569556928269	0.159942932111419	0.158754909743782	0.159278399976853	0.160575813363088	0.159900355753095	0.161093906222742	0.160934354174377	0.160905221257617	0.161221704026035	0.161127191198864	0.161379713732492	0.161065430355558	0.161658942542231	0.16143890346657	0.160158195377737	0.160787819486043	0.161116587733087	0.162571229718884	0.161721322593373	0.162142871151771	0.161239638598043	0.16169599196247	0.162093748399439	0.16088691528014	0.161068178977467	0.161439292671569	0.16133804736441	0.162312479507843	0.162504081863928	0.161942320458941	0.161437428518729	0.161321226497822	0.161547526209832	0.162395516436851	0.162037706115936	0.161682897527926	0.162470498099869	0.162665164245908	0.16188152448066	0.162791941911957	0.163157079904106	0.162919593884027	0.161821858985343	0.16256325714831	0.163308073672376	0.163900265571225	0.163349304420421	0.163264426191237	0.164081668712385
0.136496065040059	0.142342465569226	0.143537626172287	0.143757929771083	0.143594138283851	0.144239148168223	0.144661898975467	0.144333993537141	0.14456045872515	0.14485940978138	0.144202489145296	0.143872030198552	0.143913373279505	0.143967593623723	0.145219041786085	0.143821280364929	0.145027112736263	0.145096553806374	0.145765948618795	0.146277070280385	0.145465557362128	0.145585137773265	0.144637848065361	0.144705670684256	0.14519440263989	0.145307268682841	0.145301034050269	0.144640266388206	0.14605715832799	0.146673806494945	0.146796468921389	0.145405340904696	0.146217986804097	0.145505667279265	0.145214468017002	0.145472795609894	0.146414463278564	0.147006637349496	0.147332731863237	0.14679297589879	0.14693553569978	0.147209527814462	0.147542055793146	0.146861781352568	0.147419406595698	0.148310098572615	0.148810049085543	0.148605333757286	0.148365129150229	0.149279909311225
0.115615412325771	0.119625801921408	0.121443989168031	0.122295789345775	0.121754182031657	0.123172478601209	0.122753360033289	0.124370886468468	0.124026819853251	0.124097682728113	0.1231929887962	0.122931874058337	0.122956742015056	0.122407933500038	0.12240672043521	0.121833281262129	0.122624430469552	0.123541687547056	0.124559352700951	0.124562179220636	0.124521109803882	0.125666995095335	0.124929285976888	0.125240739626246	0.125764354711511	0.126460681005242	0.125949612770625	0.12644265533485	0.126249245148516	0.127845273443908	0.127773356905098	0.126484512870434	0.126220471288272	0.126955589170115	0.124901125873906	0.12483001746775	0.126143713959065	0.127850771227104	0.128327341761431	0.127248146136117	0.127582975874866	0.128607845352386	0.129374670950708	0.129477022383581	0.127941666009152	0.126729421662896	0.12221916845123	0.123311788810152	0.124554344901582	0.130591774710153
0.0928709173126717	0.0978604551602745	0.0986061517815959	0.0994316371025215	0.0997023325287957	0.100861414878868	0.100427669669155	0.101816604624977	0.101810546085666	0.100512297257133	0.101348707883155	0.101933911238626	0.101649500665387	0.100511038345035	0.101415947574592	0.100551235073906	0.100465191245304	0.102058570164643	0.10201148856684	0.101071015425371	0.101376001004324	0.102702955418993	0.102885415375214	0.103228789625682	0.102875532918084	0.104467926475971	0.104794142435299	0.104812511832468	0.105493994511845	0.105319353090727	0.105367312060498	0.104706135435109	0.103594711137741	0.104367526859324	0.102321915691564	0.103304933538287	0.104316548896499	0.105802291314068	0.106673655728454	0.106549433132185	0.10682807007212	0.107695536645288	0.107624896647774	0.10851334667899	0.107350467323305	0.105936172155864	0.100992380430445	0.101932333808652	0.103477981376431	0.109368393155727
0.0689417777543979	0.0744965615982317	0.074547629154855	0.0754883169694236	0.073569431857597	0.0737177247532519	0.073238040408607	0.0767399700108858	0.0780875449094899	0.0785196601139071	0.0779815944801104	0.0776110310100262	0.0757918471317564	0.0745106398044766	0.0764986162129062	0.0756065815781039	0.0764341583010313	0.0775028654903753	0.078285223632803	0.0776891504147855	0.0789227673389242	0.0807877859395816	0.0805238849084001	0.0807546769999428	0.0795437110970054	0.0807466866866174	0.0809024613457552	0.0828564516696853	0.0832052279776567	0.0832838077287513	0.0835862963205959	0.0828346065668428	0.0821908348142589	0.0826129473082732	0.0807880974739108	0.0816895379245649	0.0821006683082893	0.0841227419702031	0.0842891719891175	0.0851169239820418	0.0857421350564006	0.0863761268907645	0.0863153929695312	0.0865524180187302	0.0859757424258207	0.0840978773633154	0.0791902189927737	0.0800781759174384	0.0814038573109738	0.0873278362755025
0.0563029697181272	0.0602825367760645	0.0614464327772207	0.0617797291731848	0.0596088574723819	0.0578976579389782	0.0566746870916085	0.0588274716043519	0.0604461418650446	0.0615521006852183	0.0611266989689465	0.0597094850762896	0.0560249511911518	0.0567818880868956	0.0601859365212678	0.0575201566555917	0.0591446724858	0.0602638657237304	0.0637927297597126	0.0572850370927464	0.0579266352589033	0.0579133964977209	0.0620700799344849	0.0629418894790229	0.0613815774560987	0.0629031537308984	0.0627348717661573	0.065464788158604	0.0654026128446214	0.0662407187692645	0.0670126279356017	0.0662979247217751	0.0651448244610462	0.0635143277338076	0.0637575056569792	0.0670108142857302	0.0679416676479576	0.0688603495677718	0.070450824836136	0.0711369912896562	0.0710154034778005	0.0706884402789419	0.0702309374397095	0.0692274804257777	0.0706617811559663	0.0710970011715782	0.0718128531221124	0.0710288790834252	0.0717827620967683	0.0709273855764639
0.0402907740280667	0.0450481712498422	0.0466899518844774	0.0478522846498607	0.0434096791845309	0.0386679116519745	0.0369795478347191	0.0396419558678866	0.0426885255862733	0.0458700748627991	0.0457149144435267	0.0413665244368517	0.0375410627999843	0.03806227313206	0.0403178192049282	0.0369472975874797	0.0395843314703227	0.042850387059571	0.0490606844683181	0.0365701206132035	0.0373870070870073	0.0359302837770922	0.0425381701596221	0.0423343781641578	0.0408866443541713	0.0433412697773561	0.0433181373456247	0.0487130372238915	0.0461816091636097	0.0497083659284731	0.049584820509157	0.0511207711380166	0.0492105170657602	0.0485168767123449	0.0486804242296447	0.0523000342924453	0.0531954787150506	0.051046814409883	0.0532820963300448	0.0553475061090988	0.0545692964490958	0.0540008078727529	0.0527622628071026	0.051654517447982	0.0546972236751169	0.0534380780825788	0.054077478333448	0.0542814650733536	0.0561818247369624	0.0530599601463129
0.0762125360325499	0.0795147241250236	0.0811501899014616	0.0833500683893512	0.0830599971686505	0.0811900741875748	0.0798735127102895	0.0813684989594851	0.081500751981893	0.0813863468900882	0.0799430212880213	0.0753082079987571	0.0728264969168491	0.0708923753235668	0.0706543089309867	0.0645590297751504	0.06507962890492	0.0703812757197655	0.0777397348007979	0.0657609773071537	0.0632269283443864	0.0610352916059031	0.0668374978365221	0.0663140434296158	0.066412771537123	0.0682132686074953	0.06613826854475	0.0651572874523531	0.0623503088392567	0.0620399502441366	0.0607327430293639	0.0616039034446898	0.0606283595830267	0.0585104445734807	0.056862131511931	0.0583379769942845	0.0576762380514187	0.0567132147527425	0.0575561147972488	0.0585762514454666	0.0565155911029301	0.0532095385256105	0.0513269089807343	0.0498670714630633	0.0509224057844117	0.0492105510466781	0.0490706956100765	0.0479224929165493	0.047309476307598	0.0428285709980643
0.071529380473304	0.0775776815070644	0.0785733739806359	0.0816368160621733	0.0842626942396454	0.0816050754435359	0.0819548717751981	0.0834102561177201	0.0852212201908183	0.084206426041235	0.0850572319719579	0.082731846624857	0.0833233583091931	0.0819504523822482	0.0823568618881882	0.0781750940047474	0.0798655834604179	0.0835992117094853	0.0890211399870679	0.0866881751352143	0.0864133007941478	0.0854981499090035	0.0849604829335436	0.083983576740832	0.0864037866481524	0.0875963966100233	0.0890889400087942	0.0891157072064184	0.0868545595055775	0.0860504132074429	0.0880958711062178	0.0873962480956915	0.0883568530715224	0.0874159126569483	0.0896208260551313	0.0901003033063799	0.0893009843709276	0.088768648680683	0.0878827612705614	0.0889079804364234	0.0891784592591862	0.0907926687366386	0.0920993919575365	0.0902573924053309	0.0877592384484136	0.0877836506009419	0.087862421888588	0.089436102322529	0.0889454741635493	0.0893126171434031
-0.00244464042714491	-0.00792981343822099	-0.00281492001320408	-0.00219603486851968	0.00309357722245918	0.00639233994189702	0.00678890100001325	0.00911003867561103	0.0140146227808794	0.0173093222966536	0.0183282842611637	0.0193833785585688	0.0145293410259608	0.0136363969119071	0.015944413297532	0.0145543810731759	0.0178913620201603	0.0197260014247995	0.0199894710374279	0.0179049883398139	0.0216510918439781	0.0241699620673003	0.0265651705924096	0.024095336536792	0.0268306927433167	0.0305061247672285	0.0356163185773744	0.0372233391744922	0.0341045252583538	0.0351973093899694	0.0338026378193207	0.0343267617383117	0.0364018539498115	0.0401679860113297	0.0420027793094988	0.0454232759559	0.0459316448792633	0.0477382324826761	0.0459891557799938	0.048833021942657	0.0486468704153502	0.0505458008648345	0.0564398571472456	0.0538705479716972	0.052747885358707	0.0534781043390932	0.054002725395789	0.0570969101016738	0.0602182258593374	0.0628467003265498
-0.384110180850408	-0.393507653492515	-0.398214897548112	-0.397204939788723	-0.390448746742163	-0.392359577127379	-0.382649846904743	-0.375267236503824	-0.366342322887663	-0.360568614440073	-0.358258456887576	-0.348912312719901	-0.345472722942397	-0.342188639922677	-0.337756874284964	-0.337597371149816	-0.319196844933584	-0.321006943898504	-0.314020483747129	-0.307782146630614	-0.302526768057452	-0.298364457414765	-0.299888201825418	-0.27852720360059	-0.268301400211197	-0.265633920618308	-0.256295080814989	-0.248699159446582	-0.244788367069395	-0.239741999018176	-0.227217503953344	-0.21361905291065	-0.211964939530698	-0.201022596708827	-0.194264843634384	-0.189082571670253	-0.189866793993908	-0.180928629466328	-0.186563515843555	-0.1725394172978	-0.17031793980613	-0.163074290550356	-0.157828072545636	-0.150028269417635	-0.143654221315792	-0.142496952246542	-0.133055375041627	-0.120577610637166	-0.114948028150346	-0.11071924978205
-0.602381929188951	-0.603443260134504	-0.604223507485651	-0.610248134862787	-0.610564844766813	-0.611900544484373	-0.609288369473961	-0.605157052125214	-0.606751700602301	-0.610094854011257	-0.605422866619889	-0.610191358597136	-0.617145506103563	-0.618205047699717	-0.616546713986295	-0.611556540124924	-0.612339265925551	-0.60900792461861	-0.614199108894603	-0.609596422079144	-0.611802137534864	-0.609223831847451	-0.613239844248808	-0.610653169688724	-0.612647522756903	-0.611556774073746	-0.611211640991413	-0.615079945951142	-0.616344741886151	-0.614519735149087	-0.615154565207812	-0.615485111448895	-0.615892292494838	-0.616208227991631	-0.620218431047077	-0.612337617638124	-0.612100067176373	-0.604831876033071	-0.596773853074554	-0.597204964039232	-0.597601571909824	-0.60465048623446	-0.611451080275527	-0.608719677665043	-0.607485311287078	-0.601690221234095	-0.601163260490429	-0.590631724821931	-0.591312494356249	-0.585901509665894
-0.716650765234952	-0.723164194346415	-0.720791429181342	-0.723047948806086	-0.726331528641372	-0.718951060400919	-0.722908369844138	-0.724807879133149	-0.723371100549634	-0.722658788774837	-0.718728550427093	-0.720704039912792	-0.728324009806679	-0.727238862581166	-0.728729184700993	-0.727113940636601	-0.728934100536536	-0.729562565659921	-0.731492517309147	-0.727698700934274	-0.725254709778281	-0.726409236045246	-0.726700334528681	-0.726922847682009	-0.730781235834641	-0.731872463231429	-0.729411514149639	-0.728963849992622	-0.730837582157936	-0.732685836725586	-0.73024690123181	-0.732581541283296	-0.735596849550892	-0.738280960744891	-0.743019183218904	-0.740096151453684	-0.740055025515623	-0.733518090097165	-0.732976390322021	-0.729400279723229	-0.730322160874065	-0.731397824527893	-0.73211252987085	-0.73534697170923	-0.738100957151973	-0.731563910337426	-0.72971969853379	-0.731113773947986	-0.72809107859223	-0.723670642254968
-0.793549446997488	-0.798766854435761	-0.79666460116594	-0.796853010309346	-0.796048595967915	-0.794998256160161	-0.795249253214593	-0.798123389221149	-0.799191084903321	-0.797170800903079	-0.798078204138963	-0.797460245676902	-0.799266501164392	-0.798032807392849	-0.801522356415353	-0.801396944401795	-0.804631392286907	-0.802703060962531	-0.80267820319725	-0.802041155408131	-0.803032929685999	-0.80181668288726	-0.803500467172588	-0.804635422077421	-0.80377152284769	-0.804898325256251	-0.804898401677834	-0.806602450910741	-0.806655770065123	-0.806274700643423	-0.808188491825466	-0.810929563156798	-0.814096961495991	-0.814958012943122	-0.817468144052228	-0.819990779060327	-0.821384565963189	-0.818156806612816	-0.819038936505592	-0.815964947507976	-0.815333991557766	-0.817149930357744	-0.816726109080617	-0.818058170824395	-0.817926411078869	-0.821890592843342	-0.823327847159707	-0.82266915199297	-0.821004175620467	-0.817211083660846
-0.839446252919474	-0.844471484896592	-0.84210597407551	-0.841635371294383	-0.843558736749061	-0.843038708652008	-0.840501993819526	-0.839219536210221	-0.840992763948906	-0.839670633632251	-0.840844455638346	-0.842918432100465	-0.842279537305101	-0.842803450695698	-0.84142334825194	-0.842280533652865	-0.842366810550252	-0.840101096830363	-0.841195357527959	-0.84260419689865	-0.843053893438182	-0.841973082257267	-0.845106855811161	-0.845285890735008	-0.842557902057034	-0.841110583086776	-0.841566223646802	-0.840451001974774	-0.842034606426464	-0.841851173429358	-0.843980865396076	-0.848896286546896	-0.852561484665254	-0.850876111282321	-0.852378283118796	-0.854398989935904	-0.855858589360045	-0.85492305940594	-0.855507380705358	-0.856339117805452	-0.858058910848955	-0.857730351710885	-0.855049349132127	-0.855575230435176	-0.85820225033742	-0.859766759273384	-0.861968090480997	-0.862121851948181	-0.863772998598127	-0.861382858680347
-0.866615704271286	-0.875293031216978	-0.876716725358664	-0.87463185615295	-0.87436922161357	-0.873351763524682	-0.873091474719003	-0.871357625243155	-0.87159855815468	-0.87007151915636	-0.870879717302799	-0.870270140062365	-0.86926594974761	-0.870413006372936	-0.869661500576033	-0.868605529332486	-0.867443806236433	-0.865175624315278	-0.866971525445222	-0.866056051670388	-0.868733915996412	-0.866587249837344	-0.865676064244265	-0.866695749147832	-0.863601373955766	-0.86350721240669	-0.859762382065602	-0.859227989919477	-0.858989968210243	-0.859967408757855	-0.862662948753656	-0.867511843812313	-0.868782453323108	-0.868003330266255	-0.868729554941629	-0.871033810488468	-0.873046409180381	-0.869128349996695	-0.869641299161697	-0.869184552305623	-0.870174924423515	-0.871964183433758	-0.871400473079773	-0.873435590190659	-0.873676771671038	-0.874694199043673	-0.876091402235277	-0.879950004521632	-0.880924898998587	-0.879092411122588
-0.886709916051485	-0.894223141265266	-0.897606649356163	-0.894560482242101	-0.894167375058977	-0.891230249246784	-0.889338874938397	-0.889357721090396	-0.890815976607561	-0.89050777734789	-0.889420189372696	-0.890124718665663	-0.889928720365449	-0.894241959539857	-0.891186214349116	-0.889081921344187	-0.884724672878449	-0.884041114836517	-0.884604171377203	-0.883166708604799	-0.884616126187717	-0.882528018944035	-0.880872494632091	-0.880560493200118	-0.87882893080753	-0.880094454536015	-0.881104893053	-0.880846966077244	-0.87827733645341	-0.876459007577045	-0.879355856349577	-0.879836274222156	-0.878995707250118	-0.87775400562122	-0.879267238402576	-0.880912855758201	-0.879393223861866	-0.876530492725692	-0.876878276773829	-0.876261629288197	-0.878905757801877	-0.880001955468564	-0.880975138749392	-0.882802572382599	-0.883715846993056	-0.884359839039643	-0.88473123468736	-0.887623897419609	-0.889506081607226	-0.890483543133869
-0.895253947893287	-0.903287817998943	-0.904802040911005	-0.904854480876563	-0.904345379674355	-0.902991809343859	-0.900287017198629	-0.900222288858832	-0.901008050770721	-0.902017068561713	-0.902751259760932	-0.905189530000885	-0.901942320421695	-0.903423638960948	-0.902906091300562	-0.901376145159497	-0.896758125001351	-0.893908093303486	-0.895759454839852	-0.895181995130876	-0.893963147954469	-0.893714005372433	-0.894017791229106	-0.893951732977816	-0.892488229580563	-0.894480058976536	-0.895984097719526	-0.895587423505237	-0.890360883943703	-0.890030422896217	-0.890565721313701	-0.88964320639178	-0.889497514924167	-0.890692974485494	-0.891931956959647	-0.891654012810287	-0.891878613504795	-0.889969321061285	-0.887703302563506	-0.886673259697065	-0.887644478500441	-0.890914483313919	-0.891205609532823	-0.893408550192523	-0.892067855138104	-0.892982410122293	-0.892793268132275	-0.894256523925881	-0.897311073510661	-0.89737235876306
-0.900446341770724	-0.906709319821902	-0.908028915820698	-0.906543493113317	-0.907336276328802	-0.907047341666182	-0.906697711236346	-0.905279108753369	-0.904304430312154	-0.905969798756888	-0.905137668761305	-0.908132769000067	-0.907698598475306	-0.90626203868121	-0.904255046244578	-0.905506603418405	-0.903696406428331	-0.90189794531741	-0.902031906328055	-0.905283908210251	-0.903543052334722	-0.902611291423655	-0.901595380871755	-0.902092760616115	-0.902481460755246	-0.902516595888726	-0.905056845332816	-0.903768446655411	-0.901823897916719	-0.900731572087474	-0.902710417423012	-0.900621770402244	-0.899871054881689	-0.899607453007494	-0.902017780088634	-0.901372695258879	-0.903089125071563	-0.901616130806806	-0.901214361158149	-0.901875443306934	-0.902392715713367	-0.902396519305089	-0.900662998708888	-0.90003970612277	-0.900567857135376	-0.89980562568901	-0.903040373100156	-0.906389232918679	-0.911856228835624	-0.911436478313478
-0.89917285234166	-0.905363077389746	-0.904821742916566	-0.903673274081767	-0.905921316872741	-0.908463327192663	-0.907788454071492	-0.905527252631403	-0.904726961818992	-0.90506506916914	-0.904591858686136	-0.906771285743028	-0.905403723052816	-0.905197979468232	-0.905525016931151	-0.906913635924053	-0.907982157793906	-0.906314263633004	-0.907115853186443	-0.909959741889497	-0.909471055951463	-0.911140283430466	-0.909865069689834	-0.911261441328356	-0.910250646707251	-0.907768663380561	-0.907403066291166	-0.907036743594204	-0.907975141089234	-0.909518225865588	-0.909970198388515	-0.909419048738716	-0.910788255259376	-0.911782671361982	-0.911566265206968	-0.911840424444177	-0.913147284156513	-0.914716375491634	-0.913542979027691	-0.913899514084789	-0.913876611911391	-0.916625290596498	-0.916044648178552	-0.915297538552884	-0.915182686343739	-0.914446823521825	-0.916279286671528	-0.917787355375359	-0.922516222508103	-0.925561018462326
-0.898845968119338	-0.904441908078104	-0.905288768304762	-0.904957140039719	-0.905743086816886	-0.909025102905406	-0.907507624468122	-0.906136702918901	-0.904486451128178	-0.905199383331512	-0.902809611270651	-0.907165586119098	-0.90543420095531	-0.907377658387032	-0.907131667939659	-0.907831460173452	-0.909570201169769	-0.909131622664196	-0.91145231955307	-0.912170465627189	-0.914285635137551	-0.915062078215653	-0.913855800884498	-0.914208244264365	-0.914840320960319	-0.913639105565215	-0.912984810686033	-0.914399745728066	-0.915235751592243	-0.917018962737217	-0.918278561493826	-0.91982235052967	-0.92135321074891	-0.920977853102184	-0.920760861010544	-0.92143149699231	-0.923801082826632	-0.926239096009597	-0.925640271217276	-0.925676580835746	-0.92705148544817	-0.928208482215863	-0.928170198467886	-0.930963377052691	-0.930571523359479	-0.930810611791328	-0.93362249532422	-0.93535498922546	-0.939895690531795	-0.942790692581965
-0.902834249707136	-0.908001487627508	-0.907829116199833	-0.90735661951482	-0.90822610660415	-0.909225486248604	-0.91021117938999	-0.9108049671145	-0.910091778620665	-0.909138679055857	-0.908464121216283	-0.91046129098176	-0.909792019176285	-0.910766361782697	-0.913645786718972	-0.913871943892812	-0.915998563694998	-0.914977962073134	-0.918536307351574	-0.918363330683155	-0.920087843412135	-0.921250936362159	-0.921688111572216	-0.921689806303073	-0.923668851265857	-0.923832261837501	-0.923760094998146	-0.92572649582323	-0.926458185436418	-0.929378518969144	-0.929656977970572	-0.931700569246717	-0.932724525866766	-0.935086303726472	-0.935185546345386	-0.936941257020297	-0.937304433998378	-0.939790588205941	-0.939355971074833	-0.940003012092629	-0.939750244595472	-0.941451234694129	-0.942116721700999	-0.945617743357004	-0.945168954565028	-0.946425956691234	-0.94736151523246	-0.950808596028066	-0.954086151503678	-0.957478358141767
-0.914764791514685	-0.921009649816305	-0.920707801099054	-0.919538835440199	-0.919180481311047	-0.919103929485486	-0.922747061894725	-0.925777413375532	-0.924758917548591	-0.924370518780743	-0.923616493513115	-0.926572150905421	-0.925757199470297	-0.924830197080037	-0.927737437427308	-0.928511540506168	-0.931195092164755	-0.929411559890171	-0.930829366192011	-0.93061848649248	-0.933406078551944	-0.933157095115293	-0.935137508966847	-0.936482910364188	-0.938400798986311	-0.93927685015562	-0.94036213338997	-0.941454242729257	-0.94356351682007	-0.945761222090583	-0.946244216182299	-0.947473726865958	-0.949313367001254	-0.950970890310948	-0.953775598845438	-0.95415533807176	-0.953970495391751	-0.954431509989929	-0.955154742754786	-0.956242663044623	-0.958386914826832	-0.958297037996123	-0.960510534712971	-0.961848175118506	-0.962647700238923	-0.962335701929675	-0.963588832502321	-0.966946548991435	-0.968766925154222	-0.970010068175876
-0.933552747347092	-0.941474118244735	-0.941088104273027	-0.94159360537158	-0.939761539602736	-0.940349013178758	-0.942730092824324	-0.947013007904604	-0.945678335563332	-0.945670403900445	-0.945974564682751	-0.945303853812378	-0.9465113167	-0.94384478519459	-0.947088282024944	-0.947256867915923	-0.948616611134215	-0.949088246117657	-0.950760680549327	-0.952449669166935	-0.952623506628493	-0.953690314463379	-0.95488422847491	-0.959326814011579	-0.959957047107897	-0.958537967415873	-0.95901291623432	-0.959871558953885	-0.964581208898208	-0.964190433055864	-0.965882735678802	-0.967807176117118	-0.968232994546747	-0.969123020304635	-0.971353981453158	-0.972111565661256	-0.972812787818885	-0.972979029452359	-0.971522592155599	-0.973039758888225	-0.973864625597472	-0.974223504003642	-0.974125353486573	-0.975150483626406	-0.974702467254475	-0.974287285249555	-0.977673097683863	-0.978898187271266	-0.979101340470896	-0.977793583401155
-0.950138157232143	-0.959262040307115	-0.95946700587914	-0.959903645116158	-0.960425278378653	-0.961992725400726	-0.962564702372357	-0.964152436314633	-0.964130034344886	-0.964789041187896	-0.966426065856679	-0.965187249965669	-0.966767137949646	-0.963712898678495	-0.968100394987111	-0.969669731087039	-0.969919866411511	-0.969494224898402	-0.970604316133165	-0.972043488000953	-0.971819028851018	-0.971236476972342	-0.97493027490165	-0.978105636102584	-0.978361048603976	-0.976693856715375	-0.976276905062609	-0.976964464109211	-0.980186360771862	-0.981680485149158	-0.983527547489069	-0.983664370107463	-0.985112539679428	-0.983026403896746	-0.984157610595632	-0.985427015217458	-0.985188217255746	-0.98462686152103	-0.983211867033682	-0.9841125113032	-0.984615856870347	-0.984231554861256	-0.984825237236402	-0.984492408425816	-0.98390756588694	-0.983251726735437	-0.985765223346436	-0.98644750419414	-0.985547647418908	-0.98237893909688
-0.940122599203429	-0.948928472157149	-0.951296431903773	-0.95297878620849	-0.95479385831054	-0.955279984721814	-0.954018461316681	-0.957732849439498	-0.961109318115002	-0.963049639366342	-0.965740215053805	-0.961883346929799	-0.963109844638744	-0.95759515966896	-0.963753367141155	-0.96872265082877	-0.967599817715032	-0.967455916363305	-0.969542113351381	-0.970941550256055	-0.975152517087678	-0.973958263579244	-0.974953117629736	-0.975873372437377	-0.975579390146463	-0.975799680005273	-0.974090796227415	-0.975758696548602	-0.978870446408213	-0.981506969668861	-0.981432691640788	-0.980737808386333	-0.981818396406014	-0.98271927771869	-0.984540805996404	-0.983668920427725	-0.982216134106635	-0.981494550821519	-0.982708798253455	-0.980407415215519	-0.981279896174162	-0.979971284244455	-0.978301389240553	-0.979950002168801	-0.980494061644741	-0.979949200253208	-0.980093154492529	-0.979876196864408	-0.979043898128157	-0.976686023162809
-0.883830833394178	-0.894557617681959	-0.896616775937342	-0.899756010653391	-0.901865361137393	-0.902164318013244	-0.898822444467031	-0.902963697614715	-0.905667280953377	-0.908639959378896	-0.914014601491848	-0.916132978863306	-0.915639258100145	-0.916146383810197	-0.921716235167713	-0.924179398630063	-0.926684641341418	-0.932164477503152	-0.927520261350433	-0.930623859877696	-0.939385509207651	-0.937049998483859	-0.939261879616719	-0.942652129726109	-0.939544320432262	-0.934317226416839	-0.933719014075913	-0.939772912365834	-0.94337263141309	-0.945806858463202	-0.949521033786553	-0.950828298033626	-0.952355527376185	-0.952665037186456	-0.953036080420543	-0.949455736088954	-0.95091139401051	-0.953199591260027	-0.954861286387419	-0.950765547655774	-0.954014986320717	-0.955222440379546	-0.954429170161016	-0.950578881844168	-0.950690733030115	-0.952340183785286	-0.950642124902746	-0.952614559398896	-0.949313174016891	-0.949184445726929
-0.704882500705633	-0.720223360469474	-0.72530215628061	-0.722741543068908	-0.720067631657606	-0.718956733539279	-0.72503201525145	-0.732923762340078	-0.744203193652331	-0.746197257045253	-0.739935021066917	-0.747684298601285	-0.751930599767811	-0.754632768625928	-0.771278982807062	-0.776338585190871	-0.782566146864667	-0.779803934093826	-0.790944111235844	-0.797699650781379	-0.803106158251607	-0.806639209690516	-0.816495896396367	-0.820636134687052	-0.811764871319208	-0.788403955728977	-0.791144641545802	-0.801241809475309	-0.832508203482522	-0.839009343055816	-0.844407289321945	-0.84446529858108	-0.852311034541787	-0.855727391988773	-0.857312075852693	-0.859808183829052	-0.861827600336491	-0.868393410337241	-0.869401602763821	-0.867017212264036	-0.870642791527842	-0.868806797116363	-0.870799784191391	-0.875791584906945	-0.870328402091838	-0.877463173449389	-0.878842222655025	-0.883822774238978	-0.883470256992487	-0.883632426025738
-0.206806538579367	-0.195177084935378	-0.179916819335286	-0.164860138694039	-0.158062181424575	-0.17208119327959	-0.186985057446795	-0.203936672841484	-0.197701794880205	-0.175399687358196	-0.168531597477135	-0.169188009251104	-0.172018230953925	-0.155834947247477	-0.148403418802996	-0.138514639036488	-0.147409172576591	-0.148237244279705	-0.146894190887135	-0.155935099657915	-0.175958346336614	-0.223426337692622	-0.256693639281106	-0.275180902002962	-0.27187539218351	-0.276503041489069	-0.296252915771914	-0.30794819936766	-0.335892571157214	-0.35134827955326	-0.369949808746351	-0.366476640059205	-0.370807893633809	-0.365908394686306	-0.37926831339757	-0.405934887590869	-0.417491579601696	-0.434444621825882	-0.454260714158335	-0.453298442868442	-0.452734227229281	-0.451171519622622	-0.46107810811535	-0.47317300403988	-0.492878307565571	-0.491571300233541	-0.511019946369613	-0.515722959531252	-0.525230813663323	-0.520075342707401
-0.0195885619264173	-0.0133140439328401	-0.0117440998952732	-0.0101567045982514	-0.0091819478618247	-0.0119220593244895	-0.0137399530918067	-0.0129577402696115	-0.0139784003999716	-0.0143061705107833	-0.0117540483838273	-0.0110215278137072	-0.0115940215678189	-0.0119228305238322	-0.0122231853865671	-0.0124286926944767	-0.015610541752533	-0.0125163288285763	-0.0127036224497047	-0.0138281856946317	-0.0156619845754492	-0.0175513902900637	-0.0224832880129278	-0.0253246683451248	-0.0254230767992196	-0.0275340539670748	-0.0260572195179429	-0.0303350512857031	-0.029849495793592	-0.0322890557186693	-0.035150129312798	-0.0337211284134749	-0.0312452581318306	-0.030564752325772	-0.0340708858246372	-0.0395296640939301	-0.0498238007811907	-0.0496052574620695	-0.0477904436093179	-0.0504854960059168	-0.0480372957866503	-0.052593789873578	-0.052578054465948	-0.0538355798755777	-0.0580146198606438	-0.0629174144461828	-0.0668374638556042	-0.0672510400421476	-0.063268615407613	-0.0613002896217345
0.0176594321782216	0.0180295940091871	0.0166760420743756	0.0129356615018279	0.0127263039600505	0.0148325697034591	0.0188709307895322	0.0192736744726669	0.0142084455358674	0.0127419639113066	0.0108347182716184	0.0138451961673607	0.0158194622264654	0.0126491044814746	0.0102915899352826	0.00673474291156178	0.00746174537238951	0.00923135739379909	0.00771189895060389	0.00673755549254096	0.00724289358488657	0.0123096164897569	0.014734559850924	0.0141360250177476	0.0128304074967391	0.0128804157401225	0.0123124651523956	0.0132460951558845	0.0148250850727477	0.0131065468534099	0.0136072186588689	0.0142935172887911	0.0142564290332183	0.0123611202909616	0.0114967126249419	0.00955553767755911	0.0102309140399441	0.00871195250734648	0.00895783365937075	0.0105456498712366	0.00928647293790221	0.0103951571582708	0.00992930599956853	0.0120020032234901	0.00896270590411759	0.0101716771811175	0.0102406779187166	0.0103848932745647	0.00822283296485326	0.0091268954819172
0.0204508980339287	0.0203378336412095	0.0189857799043406	0.0144920795159674	0.0201084495008778	0.0214677581211166	0.0244731697089923	0.0193568490002622	0.0207552290047082	0.0223806075016921	0.0237717470724651	0.0206490189917763	0.0188881599665141	0.019445724174578	0.0226456597393723	0.0234781132491908	0.0227196573468054	0.0213501574603942	0.0171269266685532	0.0185476532001953	0.0191521825000583	0.0268229365775352	0.0268583453468268	0.0274045323348148	0.0279173410623895	0.0305468371430433	0.027605631008979	0.0251718458811298	0.0267068811543385	0.0277607838201596	0.0266744076039249	0.023482438506198	0.0233479753898774	0.0210643486163892	0.0206497532294189	0.0177950440312499	0.0191588712335168	0.0193914389912485	0.0195134564899645	0.0194289691123065	0.0201401357841129	0.0225191025092682	0.0220466094011948	0.0202639483666851	0.0197283025319305	0.0219471765799835	0.0247830277314111	0.0252779231215032	0.0241695199179311	0.0239639094749552
0.0240608791196454	0.02430677412521	0.0241392411033043	0.0206023419003207	0.0230802782615117	0.0232898963520474	0.024811473535276	0.0240542282847042	0.0252883529638104	0.0258518031096982	0.0262869087484363	0.0235835381808513	0.0221763903331233	0.0240157552712451	0.0252492282661832	0.0237415318194716	0.0235885031705091	0.0218037745234791	0.0210384374710429	0.0198405680182262	0.020642424507814	0.0235944037283602	0.0244740573575621	0.0248305373127705	0.0271117964083237	0.0279803028486753	0.0276429835889677	0.0262585459806488	0.026367900122713	0.0259622035631138	0.025682547564693	0.0243634988659097	0.0233561663240435	0.0225533610372668	0.0226550368261607	0.0209582253584153	0.0211831323921747	0.0207245464502208	0.0201757715186827	0.0203557099602151	0.0199005803914327	0.0226629477939011	0.0220045361705286	0.0199840706832291	0.0191354255357638	0.0212051393656882	0.0227169056873381	0.0228229635952093	0.0220745945180635	0.0217923125640217
0.0273257228363787	0.0274604814759694	0.0273083743145526	0.0240256237612809	0.0265812154904038	0.026974217579662	0.0267913842023947	0.0256948797138527	0.0281206664376817	0.028562096075683	0.029177600388735	0.0270514263980223	0.026064607855193	0.0266917745782126	0.0277306053301473	0.025945844774553	0.024602284166395	0.0244059417135765	0.0221184005484307	0.0224441766010729	0.0221356129762552	0.0250804153247615	0.0270191812606953	0.026897137360765	0.0279599734878083	0.0282609098585803	0.0273709734106079	0.0263122916991654	0.0263227032025645	0.0266199061293566	0.0270122806645888	0.0263148832196541	0.0257371282996811	0.0255683062739707	0.025097517520419	0.0243857989496793	0.0241305025568537	0.0236919764846618	0.0225682621381353	0.023184057914916	0.0230693794995718	0.0245268067850925	0.0234725217842663	0.0216413565523269	0.0218708642389862	0.0232346582835991	0.023994187295988	0.0243116837290946	0.0232063264023935	0.0229074833072578
0.0303683764598038	0.0294329360143328	0.0295651588030921	0.0283994136665613	0.0290333963314711	0.0293348331046143	0.029500748356626	0.0294134235297482	0.0299453878429111	0.029865869968667	0.0300002421285458	0.0291681407484721	0.0291289632200279	0.0281904547831204	0.0279834867499594	0.0242648107008849	0.022829148775184	0.0201919439089926	0.0201070700232344	0.0210083716546002	0.0223582361630322	0.0230366086090302	0.022964434275137	0.0231743192166565	0.0256918171729894	0.0256848397294772	0.0252858809017194	0.025768563345554	0.0270549905051812	0.0281941876877206	0.0279182305278171	0.0276036933017886	0.027676146239464	0.0267251822773994	0.0262964029941618	0.0258154082976336	0.0261889678797193	0.0267951384550737	0.025917552779053	0.0254189857749216	0.0247471471184812	0.025062698264694	0.0243441048461288	0.0238137525967911	0.0237680557852629	0.0236970194572613	0.0237857523772922	0.0239858495086157	0.0228336918847921	0.0221042031676722
0.0311043265476666	0.0294558911604905	0.0300886611012333	0.0294158575513799	0.0302981124382926	0.0313494734620482	0.030896461781647	0.0301440091747414	0.0296437523793387	0.0297256848859356	0.0297060344337147	0.0303763765955165	0.0300616022411618	0.0290060847578404	0.0281724664718668	0.0236334530831672	0.0203632955968627	0.0176605215263913	0.0174931321781906	0.0201096192450035	0.0215139012834976	0.0246671699766612	0.024771999887405	0.0249013157037467	0.0263893540617571	0.0258875577632861	0.0260772805232409	0.0261325651202809	0.0276461596834411	0.0286293976254496	0.0285783632548689	0.0278889627377574	0.0279669833792645	0.0271441675333811	0.0266089374467813	0.0258404034343959	0.0265086059055234	0.0271659111476846	0.027191710868551	0.0266708434116008	0.0260155233136506	0.0257400125613767	0.0253745990313926	0.0254800937985232	0.0254735095059975	0.0249138071686213	0.0247037198745688	0.0245037125073741	0.0247450746799324	0.0233470984721238
0.0258830459376976	0.0247427778878385	0.0244746655506976	0.0245884574246197	0.0258268724997748	0.026599041278053	0.0277910118479344	0.0266082783248517	0.0254895806348756	0.0259574758153357	0.0252189359954536	0.0252325562116005	0.0249336828260393	0.024981838612605	0.0223939922644286	0.0165392280292776	0.0135616262314967	0.00942378360971378	0.0100653201730372	0.0129869362370128	0.0164565441952198	0.0201306678544366	0.0201509672371505	0.0220706861447473	0.0221758484552961	0.0217768389542397	0.0223525659770675	0.0225369653437827	0.024253622490793	0.0251390620454767	0.0246943112766537	0.0242722424156141	0.0246717937377208	0.0243903075389899	0.0239283512975011	0.0238248684732335	0.0239241862078609	0.0245963405717256	0.0241211285360129	0.0243921499463132	0.0240971997812026	0.0229946295710836	0.0228830119649103	0.0231896889816621	0.0229821593123457	0.0225290253914833	0.0217491260253742	0.0215192377637907	0.0214430448244144	0.0215926704420137
0.0128157633676901	0.0119655202654357	2.20234955638678e-05	0.00652139660051219	0.0097889549866244	0.0175127317583942	0.014176485304548	0.0126627151307299	0.0137697187860581	0.0130889045400062	0.0120290684993406	0.00818593053976326	0.00923182957809813	0.0139978193163815	0.0104495987049214	0.00904136764091864	0.00793703732145534	0.00476981535940636	0.00396589094502569	0.00312847304170582	0.00660328998789033	0.0094825161485697	0.0136347900715479	0.0132727834905265	0.0128142587823568	0.0126175257335082	0.0152196144296727	0.017685479105297	0.0186513235866383	0.0184765363059075	0.018644360592823	0.0182766602634628	0.0169961172815783	0.0171151643881855	0.0146083379162419	0.0161861288205365	0.016437744373092	0.017900223857443	0.0174555689846436	0.0169429976408909	0.0157606830170757	0.0136805968597475	0.0130002022510616	0.0136318545971743	0.0146808811858142	0.0162625079878333	0.0154412473438048	0.0151476627176321	0.0152598989354847	0.0131628930631504
0.00695313398368029	0.00615530509869924	-0.0123026605930422	-0.00239083781826973	0.00123291803005732	0.0115683236477639	0.00597600303998601	0.00428684477328627	0.0073289519483513	0.00683930560227262	0.00623226577403321	0.00172000218086704	-0.000164259697153813	0.00546264738144852	0.00403616581090655	0.00471152914301476	0.00472609914994472	0.00108282156241384	0.000642957857083798	-9.11660616220252e-05	0.00204887648698289	0.00376660163408419	0.00619326340203238	0.00502602143020211	0.00501896713928437	0.00470791887631332	0.00776834593917333	0.0102214102557153	0.0116574119054291	0.0126903891107072	0.0128013029967707	0.012337854263408	0.0106591960719233	0.0112539068737273	0.00915960658648308	0.0108257911977868	0.0102738825556603	0.0115839750824993	0.0113788421892305	0.0101564422894122	0.00850599263152404	0.00689751318278925	0.00682512017303152	0.00806137472042483	0.0091455388271704	0.0109220353768507	0.0104920137035654	0.0109065014984901	0.0103275170484158	0.0072389668442739
[truncated: 188 more columns]
