# Supplementary material for: Performance Comparison of Centered and Tilted Blunt and Lighthouse Tip Cannulae for Drainage in Extracorporeal Life Support
Source: Cardiovasc Eng Technol. 2025 Feb 10;16(2):238–50. doi: 10.1007/s13239-024-00770-x (PMC11933157; doi:10.1007/s13239-024-00770-x)
Supplement: Supplementary file 2 — Supplementary file2 (ZIP 41,511 KB) [file 13239_2024_770_MOESM2_ESM.zip › avg_velocity/rc_3.4_mm/Blunt_Qc_1.3_Lmin_Qo_1.3_Lmin_rc_3.4_mm/V_ms.csv]

0.0187420989102881	0.0112332242759678	-0.00293598192990297	0.000137993639999285	0.00548801398045774	0.004225939045441	0.00372539285866309	0.0045084676663123	0.00289514245921021	0.00133620511628955	0.000260732232527537	1.6984781224684e-06	0.00168164507725536	-0.00010319803181354	0.0034683703090226	0.00197611422927366	0.00395799848652369	0.00235187445193396	0.00545049635029686	0.00483007014118193	0.00202234372078674	-0.00483164439165499	-0.00400122942463273	-0.00462415966117988	-0.00464230896306413	-0.00334880116808155	-0.00247799475613499	-0.00301757062455695	-0.0038522815801434	-0.00313225355365714	-0.00264772452940419	-0.0020980298704014	-0.00108911836558727	-0.00184054617955045	-0.00269282098299609	-0.00346706123461744	-0.00277984912267915	-0.00304107071448923	-0.00306792035203424	-0.00216081153227324	-0.00179941973049665	-0.00136693689626689	-0.000961103305848786	-0.000978172485794148	-0.00211214557772591	-0.00280328587808541	-0.00368769765904447	-0.00208539149554376	-0.00242358401090113	-0.00169761698866672
0.0163180194082095	0.0104547335423915	-0.000427994741345765	-7.37549433683744e-05	0.00381487861074027	0.00228072556391645	0.00235368267962056	0.00245330973428173	0.00120255271596805	7.2698156696347e-06	-0.000211009519696586	-0.000160327023365011	0.00165554293473697	0.000244902092798339	0.00275249312119847	0.00294741402476096	0.00377703987935852	0.00196045708846939	0.00281107020516222	0.00217082403667505	0.000348547469058709	-0.00290408412468075	-0.00155107378381242	-0.00242237750379423	-0.00235195127095116	-0.00201805738427941	-0.00138079463817775	-0.00108770215335101	-0.00159595425843799	-0.0023317508785968	-0.00202360618143499	-0.00131234355682805	-0.00103508691779941	-0.00141653529628322	-0.00255300009508052	-0.00223777868016298	-0.00200352445260314	-0.00210204640353122	-0.0018233608058736	-0.00149434404675392	-0.00117973718397402	-0.0016039890847786	-0.00119425614855625	-0.000215949499171821	-0.000541692791597502	-0.00130042150653107	-0.00190644077170007	-0.00123633440396958	-0.00112249282195472	-0.000979341179548883
0.00282752335677302	0.00492498602689216	0.0062505384803032	0.0059397019948149	0.00134362964875289	-0.000489016009989251	-0.000875141179068581	-0.00109299693108088	-0.00142557711603784	-0.00142554858569331	-0.001320470304816	-0.00124591077734355	-0.000695146471722401	-0.000861487067168957	-0.000199088888819736	-0.000438036684520981	-0.00067002574466735	-0.000984545966042776	-7.55800905428585e-05	-0.000316727476447767	-2.06879347791501e-05	-0.000258294321684759	0.00105145936118185	0.000348054334118622	0.000808131802740602	0.000507230378092068	0.000210572735735493	0.000458544296167355	-0.000316169076570299	-0.000103229486163527	0.000487475087500742	0.00100313250610256	0.000144651884313546	-0.000237581518665007	-0.000220394101023171	0.00028987624915221	0.000383463898285564	0.00010593050072081	-0.000211538083363013	-0.000219804019688494	-0.000270610062347814	-0.00073145733928079	-0.000276102650466405	0.000275061477415766	0.00037584462138097	-0.000111547117769988	9.88668700186299e-06	8.32859520751232e-05	-1.73444622845505e-05	0.000225611321637363
-0.000556743357405235	-0.000987006019839512	-0.00174202286597905	-0.0013388413769007	-0.000911742970975941	-0.00122506596825211	-0.00172062141709109	-0.00169182334153946	-0.00137071323512303	-0.000898955159567466	-0.000455616628604392	-0.00065711203069372	-0.00112716904478219	-0.000864530020034534	7.1376222344839e-05	-0.0004776552551868	-0.00106154808844441	-0.00172744048170559	-0.00118415600915588	-0.000204587268172438	0.000865916736720583	0.00113573362710213	0.00160782160428332	0.000960980270512288	0.0010975429079176	0.000704640121291447	0.000651267312830336	0.000817339751426736	0.00083822561014822	0.00123947021529978	0.00133851227015034	0.00110776738852099	0.000491925934800643	0.000901419613566592	0.00107359484899364	0.000867721046807626	0.00124451676483806	0.00100896209294741	0.00106366921310353	0.000786023823290851	0.000847126197600323	0.000690705049372135	0.000803954051872893	0.000948107123565851	0.00129140963654111	0.000760667983486169	0.000563845965384057	0.000838220329905351	0.000831041868115009	0.00151060600247377
0.000583418491439993	0.000345096007080942	-0.000509102280965499	-0.0013020812628725	-0.00155226856650907	-0.000991701262896668	-0.00120016615974542	-0.000961392101067573	-0.000756264828702491	-0.000228266261817366	-0.000313271330383587	-0.000655457100380711	-0.000756043455939681	-0.000219465005385661	0.000134187947534945	-0.000457747831146395	-0.000779811078177263	-0.00113369641856085	-0.000794960038188112	-0.000304712624462968	-0.000202285309389307	0.000868618688095152	0.00140518220634945	0.00154415303194011	0.000720499699794051	0.000669519920111339	0.00104506385153287	0.000633994417708524	0.00102093180737221	0.00103546979218413	0.000825787515470326	0.000614971547902085	0.000503412166342213	0.000855927595974043	0.00124203763403483	0.00107214042596759	0.00163487021614156	0.00122643099619864	0.000989104916379456	0.00104148841740132	0.00117128408291075	0.000961980053272058	0.00135699266597312	0.000951617065652797	0.000638401802364176	0.000452284710189616	0.000653627183954599	0.00155746696561239	0.00103234570526417	0.000964210671999668
0.00128058286758996	0.000782599557402692	0.000109496055688284	-0.000750801423861689	-0.000563749104154676	-0.000105559152027512	-0.000693281353677173	-0.00142765174049363	-0.000921007440971482	0.000358254315530641	0.000757050051916058	-0.00023145990032349	-0.000821298570934249	-0.000725256857957089	-0.000364798608797201	-0.000288631815139566	0.00141908593747238	0.000714214110039608	8.11517119740508e-05	7.55178631645465e-05	8.62256279323499e-05	0.000136229073675768	0.000536540126210624	0.000835847825941972	0.000734851797346306	0.000610928641946322	0.000544992262068202	0.000971478216597099	0.000749837013051452	0.000669955682089943	0.000356689376453603	0.000544148104531018	0.000866321441786838	0.00107401099458611	0.000633219925311114	0.000663600200088512	0.000582972254140861	0.00101986693000547	0.000855372744646887	0.00105309833721265	0.000983167141332626	0.00106294110735582	0.00171308497754503	0.00124383144041294	0.000843389347012076	0.000667343267736908	0.000593039093945084	0.00108151038726688	0.000765847703020643	0.00141801075511553
0.000504236338444025	0.000540247878686296	0.000674103795465425	-7.64888600841677e-05	-0.000509672206534391	-0.00063681812694148	5.05596313254904e-05	-0.000666010659346053	7.1600178452278e-05	0.000108361030578931	0.000249115896937241	-0.000180109822318374	-0.00134994087323481	-0.000895529531035988	-0.000165102406882463	0.00134118143292	0.00172073644689807	0.00181491650521511	0.001306403226825	0.00120599693890317	0.000767641850059585	0.0010886976778504	0.00112833157825358	0.00126069006357685	0.000920520750198767	0.000926228834680847	0.00109943996291567	0.00134167635632945	0.000713646285212507	0.000758058918964631	-7.37617565849728e-05	0.000723949572021277	0.00090280607475702	0.0004752972009203	0.000275543398936861	0.000548628560934743	0.000986347494066374	0.000640375080222991	0.000729833181996106	0.000829430201727432	0.000638416819829109	0.00082302983766162	0.00106735453874121	0.000933541431673073	0.000729384020691515	0.001256257839069	0.000912196702813338	0.00104956926134241	0.000762108070368946	0.000856982452234693
0.00148323810625244	0.00141705934619365	0.000798752842317715	0.000772049859260093	0.000441640336724631	0.00066047378531954	8.44265413113662e-06	-0.00133853012645552	-0.000417358061137856	0.000922533062111038	0.00111747823775768	0.000787474924873804	-0.000739461392593071	-0.000585916386977282	-0.000588907644561879	0.000433263515298924	0.000595417218812163	-0.000136040234022238	0.000848798246120052	0.00086807380109728	0.00113012782603431	0.000703867388974989	0.000292732690213263	0.000378262830672402	0.000899889336729025	0.000371402574485848	0.000865849399429818	0.00104409075387147	0.000862287960780709	0.000353328700587079	0.000412488002298017	0.000870101471135309	0.00140176918226869	0.00146233476027501	0.000889938264830257	0.000709681646082478	0.000488544024409039	0.000315604488021081	0.000682477039952413	0.000841809078197679	0.000555943201891949	0.000554956421020529	0.000832727202407113	0.000999431765562312	0.000891106504370551	0.00124126223320854	0.000641211061900251	0.000811899681852798	0.000759331173611743	0.000869605440578166
5.78732786886094e-05	-2.63727123827642e-05	-0.000102727068215817	-5.86037406737195e-05	-0.000601485296626535	0.000205203637167843	-0.000221442144067216	-0.000586173671069274	-0.000257577968735699	-0.000460644555350619	-0.00058021574025666	-6.63153650516962e-05	0.000605238129885398	0.000261478166192017	-0.000174452467911589	-7.23624922250105e-05	0.000146819026573135	-0.000173724220221873	0.00104119536392216	0.000876527980919836	0.000684268773977144	0.000383071570562808	0.000550211696977793	0.000110232763121948	0.000649622943003062	0.000262497565337926	0.00133087948036615	0.00130560664825043	0.000934392345650054	0.000479544787258195	0.000687579543032046	0.000585636221832861	0.000890307597946979	0.00107102135514045	0.000629062074713568	0.000680179254264453	0.000288557267194562	0.000586610880856404	0.000464074016316435	0.000819816497604151	0.000667354765039929	0.000355696435298837	0.000499096050400646	0.000661030339950846	0.00102517928015649	0.00139947375281813	0.00131383914303774	0.000930101381833118	0.00117795444907288	0.0013346592826074
-0.000196963619453857	0.000244726652470796	0.000806241106744704	0.00109640308516823	1.00073661009544e-05	-0.000158277721364263	-0.00020624810327317	-0.00112446609981354	-0.000883863317022476	-0.00102459058985354	-0.00108855488418575	0.000230670163353929	0.000297658106438007	-0.000101686633263645	-0.000299370381324098	-0.00028327506552701	0.000170692764659316	-0.000219394857643045	0.000234766297564406	-0.000314275797229772	-0.00025612703748316	-0.000270302559171772	-2.33308382764845e-05	-0.000763713491307973	-0.000387780525218375	0.000104718117214604	0.000968800508918281	0.00138220239067006	0.000572415799558461	0.000652182327820197	0.000987533731853863	0.000927709062764781	0.00117509965453917	0.00107354491379362	0.000576508583937441	0.000482023549012189	0.000669972544801038	0.000920747232874031	0.000875016752700355	0.00112067851915	0.00102234097928465	0.00129178845138426	0.000994378402807435	0.00091552711664278	0.00113373735463728	0.000947215018016817	0.00102900646264154	0.000997831908750183	0.00135345319994756	0.00140649755459157
-0.000708667583956239	-0.00119948304961571	7.40537880816436e-05	0.000653968582883242	-0.000237042877115688	-0.000261124531861889	-0.000214727690715981	-0.000972909673405515	-0.0014825942572834	-0.00205935958593318	-0.00157572539251591	-0.000342325809986729	0.000144030462182496	0.000204251546924295	0.000641916144653514	0.000621630274819184	-6.96433942553273e-05	-0.000129854855328674	8.24903103178391e-05	0.000665261716510904	-0.000105476825660219	0.000111518899697888	0.000257556393549787	-0.000128818167645635	-0.000336430958204504	3.85410036831579e-05	0.000879826855234085	0.000790671998376634	0.000259746218142983	0.000400500743840462	0.000465723978659004	0.000349400881215113	0.000474038004938348	0.000392500778458143	-3.84187632219286e-05	0.000742628289224028	0.000696745249775239	0.000589136455086148	-7.22121472452923e-05	0.00026826552096091	0.000318466436432222	0.000766576972692848	0.000777067367462596	0.000464875023481797	0.000711655292990522	0.000828322656591714	0.0010015932301414	0.000525297637493051	0.00118304766914489	0.00108602309289586
0.00107682525048102	0.000432411692893061	0.00076000539817147	0.000753841679829025	0.000748925489835099	0.00107040095499189	0.00056675106416702	0.000640086512111427	-0.000425097420985089	-0.000547199744247764	0.000412075944635513	0.00114068393995588	0.00106641295220659	0.000925860211274191	0.000604095723791394	-0.000195541559206677	-0.000347507261213757	0.000169852638275289	0.000885395751378636	0.00125561580695772	0.000349845642317314	0.000607144127230251	0.000949602851717559	0.00142055850068764	0.00105942548758837	0.000365283283993339	0.000885551745650454	0.000993834878452883	0.000888483785027404	0.000795967201932536	0.00100952858351959	0.00094739832193186	0.000997569599910943	0.000791511926041843	0.00098030490903746	0.00166199107648421	0.00143403509990633	0.000650559561567237	0.000444677299637276	0.000294165963879438	0.000421315347671634	0.000829580830591178	0.000810510807648156	0.00133858139591047	0.0010222738123243	0.000960373241301309	0.0012408825099365	0.00124905757498553	0.00127376104930041	0.00121848769406773
0.00113106751054596	0.000887954540039319	0.00120670551342995	0.000587385316477015	0.000483753595038254	0.000666524233935951	0.00120464922788218	0.000631514662360444	0.000515136065589635	0.000725062113515836	0.00165310266765678	0.00199725887667246	0.00166159000513348	0.00102047103521099	0.000286120917713925	0.000118547953325794	-9.06006214207327e-05	0.000423848586770054	0.00144263403219332	0.00182658975955245	0.000708671785439813	0.000638354507285588	0.000909398486365841	0.000759949955621359	0.00107353429653108	0.000914892891342194	0.000955538866683428	0.00168022858113507	0.00144313945931169	0.00110781011306678	0.00116850451764371	0.00128981051782744	0.00110746559141386	0.00131022887633631	0.00114036888546477	0.00123248385782926	0.00136303121984888	0.000946474392983606	0.000600785806388567	0.000652922640580981	0.000364573999756503	0.000801197197327863	0.0013962044024425	0.00157793273275346	0.00169993277260188	0.00163643234476676	0.00142141634143483	0.00138348250890467	0.0013693752897125	0.00157564814767267
0.00114659091358598	0.00102402021007021	0.00125959852950015	0.000774366125798091	0.00103338193873277	0.00163433657095109	0.0013822931767813	0.00107901870878974	0.00112573622533046	0.00154056198418718	0.00194312670683249	0.00145116826731096	0.0011473169753687	0.000485560232974303	0.000405907343487833	0.000587712322485583	0.00105395893163489	0.00103479184874367	0.00152288384461947	0.00144992562176768	0.000976735578412451	0.000807321711286434	0.000690837339327853	0.000821345411798399	0.00094842745829983	0.00102703613717659	0.00128308059279683	0.00147921552639288	0.00129173394565144	0.00104051390031979	0.00141713934471193	0.000902497975424526	0.00121060962848581	0.00128233996776362	0.000993238778776874	0.000693892442429705	0.000729970212815046	0.00122136219015279	0.00108543062693537	0.00117071290825215	0.000683289033429548	0.000848161295532823	0.00152839207474784	0.00171921692926506	0.00167755524527025	0.00175294155657754	0.00202757402845449	0.00153402263050265	0.00146180049053968	0.00160844487166054
0.00169192366615395	0.00145861729896568	0.00158933941999118	0.00190915623595423	0.00186187464185555	0.00121015711734972	0.00165158570497999	0.00196036170343695	0.00220707699189231	0.0020928781418318	0.00243085161227536	0.00180272064877588	0.000824074275378549	0.000830042993784118	0.00104947052647846	0.0016813169357107	0.00138419647722791	0.00172236645219368	0.00144949604846082	0.00105421820291506	0.00139285423028491	0.0015930386559461	0.00119786740885178	0.000999673947024169	0.00105474003853009	0.00108632088723824	0.00153627894073454	0.00170208276826634	0.00142359617331035	0.00140529541929868	0.00156850985547188	0.00133096348164919	0.00230965096145337	0.0019554972938892	0.00127207983132668	0.000764540331919621	0.000413729427139994	0.00114569083089584	0.00131974441336369	0.00147064308048544	0.0013013519364235	0.00177278374406896	0.00215641246541953	0.00207260726107401	0.00165905696475387	0.00168989840913013	0.00127463297069526	0.00202124659419474	0.00191519916164398	0.00216826192657127
0.00177083840039822	0.00123283865608389	0.000816663851951256	0.000776442084508802	0.00109020768536858	0.000966898656280196	0.00112433903332388	0.00128245539500825	0.00152316520207679	0.00117694705822124	0.00110237384753878	0.00051003398833604	0.000345179610926349	0.000177647838110267	0.000260493117013152	0.00135905156325392	0.00116352141618506	0.0014569853064819	0.00116281338103793	0.0011084029480765	0.00134897771151428	0.00111213335449738	0.000945789721491753	0.000919499960021134	0.000642265236839241	0.000633377253837851	0.00076999837135235	0.000596815347636023	0.000310276382306663	0.000486227104937783	0.00114746794489328	0.000984716097739047	0.0017838937157236	0.00100863358235351	0.000885688095147733	0.000869944710376624	0.000687144746259126	0.000882173241867152	0.000333843355315268	0.000157699336051425	0.000206983135791088	0.000357378362982639	0.000932715045275862	0.000842036696409045	0.0010300343215314	0.00151474259015783	0.00160613649709844	0.00147050761102864	0.00150961953387478	0.00135175452310628
0.00190447254697691	0.00165741867004474	0.00125410330126013	0.000710655226346729	0.00148724612286151	0.00144619794063344	0.00183408299194988	0.00147849752691647	0.00148317905837521	0.00119237252127258	0.00136528860884007	0.00153698302989371	0.000806417994880776	0.00144724694888317	0.00063562149899867	0.00154598802989027	0.000955604841330877	0.000978874928425977	0.000858998596581301	0.000314027171600546	0.00108590661528034	0.000825933829296888	0.00160571021684627	0.00124733121945179	0.00109189512040247	0.00156542216248395	0.00165309051742051	0.0011605261274473	0.000877506585931331	0.00112325976303707	0.00124833702055289	0.00132057891884402	0.00199873419356277	0.000837460088486001	0.000432631390740124	0.00106013877458996	0.00121394520900451	0.00129674631555309	0.00064094128691115	0.000726849447338177	0.000835791446574576	0.00101745982057942	0.00148477482725738	0.00107883321896771	0.00141865077165023	0.00114037887818246	0.00131706934580631	0.00164141907994094	0.00158834917573466	0.00115067319425603
0.00129906527898932	0.00170253011271317	0.00161165869432085	0.0011402461907891	0.00145095248706345	0.00132668753529718	0.00120733956840012	0.00124477515607774	0.00140098963673563	0.00105943448671197	0.000581749679198151	0.000407994884666771	0.000837773297730949	0.00155161063689238	0.000671085597286844	0.0010103120466522	-4.5902911330548e-06	-8.16716171777083e-05	0.000569841170169173	0.000266244578974275	0.000424623476605101	0.000373252135686501	0.000678590525706108	0.00029714228916431	0.000410717928624406	0.000693641659281893	0.000835401617031241	0.000740528228759581	0.00130079594956024	0.000794501338380275	0.000567666363040908	0.000613905904048479	0.000654812172652377	0.000494021850558323	0.000415795109248994	0.00104039452708721	0.000717350120088628	0.00147713144859905	0.00104674589277028	0.00114091652613768	0.00113085627244284	0.00124341424444958	0.00121798476512878	0.000722449415278775	0.000776066704662345	0.000749856203611554	0.00116349668988647	0.00132065341001222	0.00150396198074917	0.000695467516166443
0.00079843841237146	0.00115081942291738	0.00162493030088499	0.00173931569113841	0.00183091984258805	0.00164282535623631	0.00169129707733364	0.000960736556076694	0.00162371453915888	0.00130678499406202	0.000893035325991026	0.00111780138294351	0.00162608761089031	0.00183117936936385	0.000957202228351988	0.00100646459484775	0.000856406479936066	0.00100601781816897	0.00164449456591579	0.00126262209308681	0.000994137044609252	0.000561261201335073	0.000831660281075395	0.000852822018292517	0.00158714715399537	0.00119346922203854	0.00141860151777187	0.0012628409676702	0.00146723414433464	0.000659798425223709	0.000695557990005258	0.0015258833916176	0.00116737653285818	0.00154268103649291	0.00113461149032752	0.00140779127087098	0.00149485100684603	0.00189885394273955	0.00178521465648102	0.00200285567861669	0.00234597914593729	0.00199734094754414	0.00207831182539417	0.000983399983010057	0.00065512160623979	0.000436129012260379	0.000595105059938108	0.00128827473363979	0.00147948087279119	0.00155546725815084
0.0010770169005864	0.00103010912497203	0.00132619945349275	0.00204478674016297	0.0017356570789875	0.00204413758256267	0.00178218839599612	0.00172711285115217	0.00182215682533454	0.001295885238528	0.0013961536439788	0.00127506745519575	0.00189002259460118	0.00247446664547043	0.00198805688955086	0.00117121072727865	0.00116729568268782	0.00144667466707687	0.00146019600641794	0.00202597314965988	0.00178954215617199	0.00115624958493884	0.000631453201468997	0.000393219516033018	0.000894152608348806	0.00112067491382287	0.00105874002122125	0.00126310273712979	0.00125939643246265	0.000807530422821725	0.00114979218857238	0.00152136878396565	0.00103653131971937	0.00133681458690314	0.00126493248322549	0.00166683036229572	0.0015744204060407	0.00143734564185402	0.00125753128602901	0.00121770127854127	0.00168517494800088	0.00135027068969522	0.00129765250174976	0.000365841967754832	0.000327126630891831	0.000761466549248914	0.00103033895747879	0.001470303952629	0.00156009297801023	0.00149243804940906
0.00216817715880136	0.000998088767016136	0.00181355218697865	0.00218041996965836	0.00191746231348088	0.00192810654500385	0.00143989934899065	0.00134060699359511	0.00120245364044327	0.00141019565501039	0.0020767318120754	0.00177200334688383	0.00217692019061951	0.00177976961893664	0.00177752066130101	0.00165041488209508	0.00137910115641412	0.00141342656748902	0.00151459082575798	0.00170683510040095	0.00212546939056227	0.00241780367793464	0.00230692013907344	0.00074107555716007	0.000732970270804424	0.00077492407146112	0.000920614999695116	0.00105956135448281	0.00154665830846205	0.00167380519407482	0.00166630480779997	0.00160021166716315	0.0015500745688207	0.00162071788777781	0.00161519270977313	0.00231871799010941	0.00154293795153567	0.00113904425421502	0.00135140049133851	0.00134079935341055	0.00139255822441189	0.00128270623493287	0.00132754619930805	0.00147608808964142	0.00125764245501326	0.00159164044195703	0.00140302292767736	0.00142219128804669	0.0013354708502585	0.00163388675671324
0.00272999849170646	0.00201936273980386	0.00185028320289426	0.00206090885461204	0.00246266541621456	0.00175630024525588	0.00184197525173306	0.00184633576713615	0.00160400719657941	0.00229889919466166	0.00228980928495319	0.00268842989328348	0.0028346538137747	0.00214171840117058	0.00238454095831949	0.00250651084968443	0.0015819550855058	0.00122701838063507	0.00115836207952359	0.00158179738792983	0.00163360210620123	0.00224165224929774	0.00230515548758471	0.00225987984639613	0.0018519001495247	0.00169261140359328	0.00146716164035462	0.00194487128772064	0.00207277665467181	0.00204457070441983	0.00202019151082688	0.00181694769541506	0.00199636344968035	0.00197481563018902	0.00182242753714092	0.00175437715809272	0.00158652067872867	0.00196226588392403	0.00142052704633765	0.00155917208662105	0.00176224233533989	0.00196166910292636	0.00202930367704293	0.00208796237766392	0.00152394046096107	0.00169942728870669	0.00184521283548627	0.00235107895211868	0.00277147712728186	0.00249851798140274
0.00240109971478763	0.00183542394653107	0.00128917986946557	0.00117705865303152	0.00139609641295934	0.000741709640518646	0.00166718022096832	0.00158542795233906	0.00170296349006597	0.0016931072922084	0.00165388559140975	0.00229563424448842	0.00177235456819974	0.00118503264302554	0.00145908752446493	0.0016806318100044	0.001957454702631	0.00213849160501032	0.00176698243207302	0.00181547104426984	0.00164040203703243	0.00178765983475484	0.00187772150235382	0.00147211757411207	0.00101269985196454	0.00132993919969805	0.00101731132084587	0.000997726218727619	0.000989233970057289	0.00133279822410373	0.00136124059297185	0.00189057358510559	0.00199292808392681	0.00218550376478073	0.00181237608385086	0.00165229263297942	0.00118458044416188	0.00144032875196709	0.00126289391204089	0.00134233422916933	0.00153341716265381	0.00173471884228438	0.00175040803359509	0.0017853330077311	0.00102879133532729	0.00112864884704009	0.00101468519489442	0.0020502673199873	0.00231229227520016	0.00186700842895475
0.00132335785956621	0.00193745036058442	0.0019492742437855	0.00125970328270543	0.00172297481565957	0.0015222747430551	0.00182693416765176	0.00209612807454012	0.00165199710970924	0.00160656431032434	0.00180527546306021	0.00252938789934671	0.0016804252559877	0.00156660402845744	0.0015420985632501	0.00140490882603323	0.00149873351832758	0.00163233132775104	0.000934797845591578	0.00163913466519056	0.00115603195944517	0.00168914344795365	0.00156800099335681	0.00165418585554314	0.00166674823464725	0.00164903256561141	0.00157718992181325	0.00142680678808117	0.00133018720078242	0.00143743875581426	0.00174700040331081	0.00148007546788186	0.00176500747929846	0.00171353567182336	0.00141820186584126	0.00112593054394567	0.00124095518424694	0.00153655987236583	0.00245920350730466	0.00215667142442727	0.00259598388375727	0.00250188751445085	0.00241440626747526	0.00219898433837578	0.00187830292522574	0.00204772386106398	0.00209853521235457	0.00235726251395448	0.00231812646096621	0.00169195793095578
0.00204878473566596	0.0022671850907921	0.00206449521827856	0.00162943954312886	0.00142189871717036	0.00143851879258795	0.00181438073089445	0.00201623212355131	0.00181590220732724	0.00185525750394813	0.00230784256343636	0.00213727740464635	0.00200245486276158	0.00145079413655422	0.00119762886110545	0.000776490429958284	0.00162694681428083	0.00262172887178362	0.00315105062210998	0.00290723608901198	0.00191661761656404	0.00174362033816537	0.001282037148674	0.00118061983618501	0.000837379380257652	0.00137007988986293	0.00153814465493622	0.00113969593838315	0.00126100250633494	0.00169519647991468	0.00169516485523428	0.00171241171819099	0.00171345635462674	0.00129281755936383	0.00147056728345073	0.00140344460900831	0.00202857653650091	0.00230500051529538	0.00233035661059568	0.00211493090583867	0.00204701156765647	0.00117375657082779	0.00109098209260078	0.000731825451696201	0.00132564051423563	0.00145566717617633	0.00180028421413004	0.00156576236909968	0.00122182815739167	0.0010257098877879
0.00268315263119797	0.00193117882308922	0.00213922726207308	0.00279177920689403	0.00248706138735341	0.00242374258851757	0.00237105774460301	0.00227758498333464	0.00267946310407672	0.00232291498831403	0.00250132159164671	0.00210161047122221	0.00263929078923144	0.00247951523897368	0.0025669201211465	0.00262538751232295	0.00275239327918682	0.00304145583155774	0.00277457506848311	0.00257897792478431	0.0023640636938754	0.00221305090537554	0.00163861731494312	0.0020710303137027	0.00183980859207631	0.00267354681905059	0.00286968748710393	0.00263734334481892	0.00278704322647927	0.00293104129749449	0.00279632481468152	0.00196704507148742	0.00236274669910592	0.00225486827136975	0.00201926650311933	0.00184030845506779	0.00228021627597534	0.00257760040594067	0.0027648255258538	0.00291777681641939	0.00321386921729349	0.00296989786666001	0.00236409475078776	0.00211769624851605	0.00171774362795135	0.00171469959632647	0.00203804077568495	0.00234001394769363	0.00193255475218232	0.00224001699214767
0.00298856568271619	0.0024200709460899	0.00213648142222823	0.00207688119184943	0.00187313595208399	0.00190489894078268	0.0012812074976105	0.00239031002109018	0.00348152983817361	0.00329112899283635	0.00370109443007529	0.00334950679021446	0.00294917839236566	0.00302034871362706	0.00280092555274671	0.00315335615783182	0.00310815858475016	0.00296894759327422	0.00271492595327518	0.00216208943621245	0.00245036897966521	0.00224959884448333	0.00172130376073393	0.00242448210640308	0.00193865950781274	0.00230063190919757	0.00179182816067291	0.00204355698295443	0.0023458122789073	0.00239547438249888	0.0029330031632155	0.0027362050481483	0.00242043692937512	0.00206832325241568	0.00186011419185039	0.0013879281043501	0.00121091804009074	0.0015097563375865	0.00152459120831192	0.00251785315202525	0.0023836911514902	0.00278687437226111	0.00216787019500497	0.00180972540193123	0.000979964248207281	0.00151825338389685	0.00184259003097792	0.00280520623996193	0.00299550483027334	0.00307279804735435
-8.9784880674468e-05	-0.00016709975810661	0.000413774082097151	-0.000580530624417357	-0.000609753475635812	-0.00199581606450305	-0.000830285544295205	-0.000165198217740952	0.00145402309023307	0.0013349076243526	0.00126620575985509	0.000585894726626164	1.35331489165042e-05	0.000190230571698974	0.000585683005920205	0.00168488703282256	0.00160143651317807	0.00137693282184163	0.000646773428712222	0.00101300312526861	0.00105326500552381	0.000229254973100156	7.56753620217001e-05	0.000127676442873289	0.000997324153782799	0.000284036016656423	-0.00178772575262548	-0.00146921440574048	-0.000130013660052343	0.00111860704580688	0.00150488165143705	0.000478475339358653	0.000142461009349457	0.000230311475888154	-0.00010794235841864	-0.000501761551066383	-0.000520658461530864	0.000346980769900713	0.000454616136134559	0.00175214940659376	0.00149131489065197	0.0010949003166927	0.000400297738374079	-0.000141923276229018	-0.000186684519564029	4.59756424177943e-05	0.00092190513903581	0.00162843246454965	0.00199064852359325	0.00152047716101946
-0.000194256387836424	-0.00149063322833078	-0.000722258560048672	-0.00152350052588729	-0.00180325690569939	-0.00479519992827439	-0.00436366200202233	-0.00334502792356127	-0.00112175273630116	0.000578100037782432	0.000829146942247137	0.000169588484189886	-0.00187528537998041	-0.00102918630317148	-0.000506132655343619	0.00085516258530307	0.000776501671765681	0.00104752875974644	0.0011606367286635	0.00196092873338877	0.0015268326997977	4.48729800873115e-05	0.000171740296712116	-0.00070645479314541	-0.000178565351279549	-0.000179044632679211	-0.00205597639806347	-0.000754755814778411	-0.000736124506207858	0.00100474675583477	0.000557258323026856	-0.000566559669557263	-0.000939571412251271	-0.000721576301571027	0.000256130841529095	0.000711038299450265	0.00101837687953427	0.000638885682685044	-2.81073573300379e-05	-2.12706351291709e-05	-0.000469031312717203	-0.000833050801807382	-0.000959662253760322	-0.00113386163906349	-0.000459163248507388	-0.000671050338890919	0.000536685474831502	0.000716741217243087	0.00202621541628694	0.00193418180508406
-0.00278041672039902	-0.00315067376606659	-0.00269834017104783	-0.00346090929746203	-0.00474254653870979	-0.0083806678839151	-0.00859433015788469	-0.00676792852827571	-0.00496054318236377	-0.00174102407681337	-0.00171239142048319	-0.00199626951245642	-0.00247603822743365	-0.00256633111857112	-0.00157216517456811	-0.000321987932598991	0.000305272273430148	0.000933674913941701	0.00165512871955587	0.00417361189539815	0.00266501599054124	0.000381774618005509	-0.00179067860070147	-0.00147047502114256	-0.000714800245386336	-0.00144650890719459	-0.00369848559266097	-0.00181646205501323	-0.00218703713595418	0.000922294599529913	-0.000171375647681809	-0.00263170018461338	-0.00367569583733642	-0.00141530306928366	-0.00104601875222827	0.00145547078520772	0.00283973820505353	0.00244755602963681	0.000617040125628141	-0.000540840145927967	-0.00305327355447548	-0.00325669110691069	-0.00438756997652194	-0.00432833158472159	-0.00183132477476153	-0.000224429966655108	0.000491253640652285	0.000717048663642322	0.0010844330300826	0.00187133192588097
0.000690366943498183	0.00129799429811605	0.00240128980353087	0.00306033312563609	0.00209507946372802	0.00014575125358934	0.00197287343763095	0.0031595574908076	0.00262624430269925	0.0023281003003638	0.00307014921068089	0.000991763830935807	0.000427440202291034	-0.00136697022425143	-0.00219401125802321	-0.00206371169836914	-0.00044722998479142	-0.000207686344909786	0.00125044434844838	0.00100241825389528	0.00198963914555344	0.00401274404457681	0.00460850816966771	0.00202210108511045	-0.00058299845663638	-0.000148686358913763	7.02426734324174e-05	0.000601834701084687	-0.000615987228167266	0.000758940662746745	0.0023787684037753	0.00152953805778056	0.00203531006685863	0.00350063174129265	0.00525801381179157	0.00898382324187319	0.00968881915501335	0.00837396779509553	0.0064651030228699	0.00624461401941714	0.00326200087371709	0.00423109670718673	0.00100636043779892	0.000531893228602954	0.00398553021221594	0.0048332935307339	0.00561715492423998	0.00288317583912128	0.0046940897499122	0.00675419387847815
0.00276344261321368	0.00446552259941658	0.00506020217397779	0.00604108816522634	0.00432409481436506	0.00401470917496411	0.00565686059052472	0.00668389351981182	0.00634636898356564	0.00760131042402162	0.00723824932740034	0.00398513107127657	0.00554176384368107	0.0035388260941927	0.00358716356653453	0.00154967352585837	0.00347144965582021	0.00361441694394011	0.00469767651101635	0.0036548670960808	0.00440645649683109	0.00563808813481686	0.00621590576477107	0.00440911274287762	0.00315220620042275	0.00492902237512694	0.00693709518919261	0.00619914414477854	0.00316135958659925	0.00338167848674416	0.00460506931214066	0.00477002438321407	0.00598153994240094	0.00559272976982334	0.00602691539721277	0.00785150048133323	0.00858021856687854	0.0081244524449465	0.00727690195428219	0.00755102204388216	0.00633206378365434	0.00623937158990151	0.00609421007698602	0.00617425952406721	0.00573773230768476	0.00603627939694751	0.00524114698437933	0.00595637441844673	0.0059157489679205	0.00573479961537455
0.00182541692109095	0.00202393358488119	0.00336732789377723	0.00439086552939308	0.00252804135225023	0.00210237619160324	0.00300013986152875	0.00471713114003664	0.00494562814278964	0.00638766914125442	0.00469814798560533	0.00396754786252687	0.00364735021614408	0.00252031754924757	0.0031873032650548	0.00134731117034464	0.00311075677651352	0.00203304773828541	0.00318609079638339	0.002577263236884	0.00325309838424201	0.00363456413642817	0.0043588486064339	0.00203507027002259	0.00155342272540171	0.00373202101127069	0.00460732437328284	0.00519979967355397	0.00227606665801452	0.0029638361478478	0.00346089220764372	0.00312033885595641	0.00423099598513461	0.00432024460888557	0.00418833338284392	0.00532087947494646	0.00609594358639719	0.00639250317521148	0.0056054304572245	0.00557533630915606	0.00434878105691962	0.00488087484958635	0.00425025726074537	0.00439513647938625	0.00379747992660692	0.00389874050672561	0.00393585300599421	0.00383454887806605	0.00491760157885317	0.00401375890157831
-0.000704663626888737	-0.00418976878564027	-0.0010821562518125	-0.000873403326231816	-0.000671872438639347	0.000305618782271247	0.00179327503238389	0.00168091989551312	0.00256053937346683	0.00370081812575361	0.00159074189224063	-0.000929384943718852	-0.000682906471317257	-0.00128997917332678	0.000849073670401249	-0.00203925912075568	0.000407328722413356	-0.000730487648227686	0.000861603488007668	0.000770770791396383	-0.00216178068394669	-0.00222716652753485	-0.004210934866283	-0.00301928559634128	-0.00245018638546024	-0.00108173005672554	-0.000474204928745135	-2.57456693480157e-05	-0.00124703092692998	-0.00330833548748467	-0.00317409365876176	-0.00570464167856565	-0.00231116372264658	-0.000532080478505944	-0.00170385417619488	-0.00233169333530491	-0.00362229341977148	-0.00107300993434822	-0.00313427262200921	-0.0036374994688598	-0.00444346796177515	-0.00345401568490253	-0.00539370648660182	-0.00540709806255499	-0.00402973035877523	-0.00495368059832823	-0.00479926770247075	-0.00538400795793184	-0.00487888621360176	-0.00541375573910119
-0.00475328061952673	-0.0079158935824854	-0.00493488829912702	-0.0045176007831694	-0.00452683331621212	-0.00282131853202374	-0.00463396055842934	-0.00496207519089389	-0.00517225633700511	-0.00580256767175974	-0.00831479106290545	-0.00808195412634117	-0.00887166103258592	-0.00811941549068828	-0.00708730322325799	-0.00754900235098525	-0.00807823711924627	-0.00774976502001725	-0.00787089251392595	-0.00953426902961812	-0.0122498101311873	-0.0123579704273721	-0.0141069749099585	-0.0134952633442592	-0.0138600446361309	-0.0144491658750332	-0.0143502066859297	-0.0163227736991439	-0.0157971313128907	-0.0178236627488744	-0.0185348115359872	-0.017510675302516	-0.017996850797338	-0.0158714462174987	-0.0196595008254213	-0.0221685465323432	-0.0253180333225238	-0.0222638216165104	-0.0220173196385116	-0.023051266620008	-0.0239206017462174	-0.0248710149732731	-0.0267011072087626	-0.0289474268520947	-0.0283140046878041	-0.029383625046892	-0.0306183919000515	-0.0320135388628888	-0.0332589931831082	-0.0323420920110069
-0.00792745714403543	-0.00956645003754384	-0.00899748422376621	-0.00949563706949329	-0.00712576607366902	-0.00671887308484589	-0.00780712654097373	-0.00760521618560484	-0.00704301674756664	-0.00807992716601321	-0.0104482280844596	-0.0108535287961741	-0.0119012660971254	-0.00971739815726278	-0.0104469348791714	-0.0102977612049401	-0.0131172800541864	-0.0130626788227716	-0.0136063898310691	-0.0144557488616925	-0.0161376576672072	-0.0186507552224315	-0.017887669739364	-0.0191958214078999	-0.0196274006392776	-0.0201850719000075	-0.020323777180481	-0.0221764909132334	-0.0222030627418714	-0.0252764764201227	-0.0252211490985367	-0.0252288670535285	-0.0256012564940509	-0.0247768185348479	-0.0278107646119579	-0.0298455254200046	-0.0327738328291718	-0.0316385034245331	-0.033900483501724	-0.033683380439816	-0.0347775687185968	-0.0351504494204248	-0.0369465050116699	-0.0376416010088125	-0.0395437041745504	-0.0407789141706732	-0.0427246193961061	-0.0424660906429933	-0.0444289284964512	-0.0427879221838829
-0.00999411768771582	-0.0140749403294129	-0.0127687505833748	-0.0125780969677016	-0.0115413890153418	-0.0117200162533388	-0.0129473395821937	-0.0131999271536513	-0.011873755236909	-0.0108248075112512	-0.0122507696024156	-0.0120865417854378	-0.0121226457299302	-0.0114802893095421	-0.0133284903366655	-0.0133546472688008	-0.0147489017570398	-0.0171595976603063	-0.0193134218131266	-0.0184689810732389	-0.0194968393101639	-0.0203090354237158	-0.0215392829567486	-0.023117538068201	-0.0227489087851452	-0.0250553291747807	-0.0257279303153242	-0.0272934494809795	-0.0277938061467823	-0.0288971651570537	-0.0289116479264226	-0.0310807455223987	-0.0322225649700668	-0.0304515651816002	-0.0324394002441739	-0.0358539627492436	-0.0389716804756075	-0.0389613113560933	-0.0410196749633126	-0.0425054817373898	-0.0426814019424882	-0.0434527318718605	-0.042869490013061	-0.0444865643629296	-0.047181724834177	-0.0509446234282604	-0.0536029654757007	-0.0520876957980734	-0.053126815004566	-0.0509369182764381
-0.0115265785586425	-0.013528108300143	-0.0125344178618821	-0.0125466248749635	-0.0133998022592787	-0.0138015065294438	-0.0121545592623275	-0.0127567963974062	-0.0120294024888962	-0.0117191361276956	-0.0134286321582295	-0.0145386258220525	-0.0136420385675273	-0.0130686286628895	-0.0151819338784698	-0.0151560122294146	-0.0176109010685862	-0.0174709202404109	-0.0186748222003737	-0.0196427168637561	-0.0204615249485261	-0.0212194864952701	-0.0226001668133508	-0.0246970270247919	-0.0262630904245118	-0.026502816204384	-0.0266358784949824	-0.0273043846936283	-0.028541223304015	-0.0286710171526667	-0.0284872439489457	-0.0301848006122571	-0.0334786288027929	-0.0335960653785488	-0.0350084074238965	-0.0380056657490164	-0.0407526544441324	-0.0409811014549086	-0.0420414910978115	-0.043916426448789	-0.0453788845282845	-0.045535507830327	-0.0436370348031724	-0.0444885992720103	-0.0477720586836928	-0.0527286909661725	-0.0550133588559347	-0.0523863826718302	-0.0542549143656871	-0.0525799039419835
-0.0108535069087157	-0.0106763749162676	-0.0118073342953883	-0.0130458512281317	-0.0136386506104059	-0.013177282775336	-0.011964561958132	-0.0114446269466508	-0.0118841668538618	-0.0144441553219894	-0.0149788511956307	-0.0147221152836903	-0.013383424791149	-0.0130070677023258	-0.0117417358794422	-0.0129646622705735	-0.0159304194616195	-0.0166388220398383	-0.016764333384417	-0.0190429024233363	-0.0183895618486935	-0.0171541912309893	-0.0167752451482452	-0.020418729091074	-0.0242428091779446	-0.0243362021394135	-0.0255086092959162	-0.0251382670566527	-0.0236650068777277	-0.0242194458633356	-0.0239336076089455	-0.0256784449011499	-0.0298032737398404	-0.0305990861114256	-0.031647205463498	-0.033696948392914	-0.0358520172352425	-0.0380932837713153	-0.0376804610697515	-0.040589956478166	-0.0404193056999542	-0.0400964968599197	-0.0387091953443898	-0.0397767082620287	-0.044370526852815	-0.047926442084	-0.0500329992343604	-0.0491669503496262	-0.0503431557324433	-0.0494843304754477
-0.00953014646580489	-0.0100690640923377	-0.0122062089231444	-0.0119705481921819	-0.0110933072649213	-0.00994215430666278	-0.00970928759066425	-0.0103462057583362	-0.011921527865206	-0.0140762607875675	-0.0137182306552515	-0.0140678887637818	-0.0135203346471055	-0.00990198034529015	-0.00971771948559084	-0.0100524792469277	-0.0141027615032572	-0.0143521294040436	-0.012704278306968	-0.0136070090672932	-0.0138918624712232	-0.0146578908380375	-0.0132442318830855	-0.0158654006516874	-0.0177760568740538	-0.019815855289292	-0.0211398143016699	-0.0211070701246151	-0.0193522511294256	-0.0180450969441889	-0.019852082127179	-0.0206109752109631	-0.0227394574910727	-0.024984740191226	-0.0255500175850302	-0.0260137072223765	-0.0263359432980019	-0.0295059544773748	-0.0306553349489455	-0.0323928831213666	-0.032309893004834	-0.0301174795880463	-0.0303273648418382	-0.0291079179604262	-0.0335927192375444	-0.0328849078761963	-0.036993817038136	-0.0379899180492081	-0.041130285292188	-0.0399354813326285
-0.0100702693503549	-0.00958723755883901	-0.0101138416873926	-0.00739893753641055	-0.00684624662346431	-0.00721999373933707	-0.00917986398274969	-0.0109579582033351	-0.0126698521454526	-0.0141613748959878	-0.0118803713244455	-0.0100662418309133	-0.011750215183001	-0.00926041329282235	-0.00816015670911995	-0.0078310106124384	-0.00872368182877878	-0.00810183117479087	-0.00745060031266938	-0.00945691985899574	-0.00831579036306237	-0.0100035116088268	-0.00847771837877562	-0.00873741928902819	-0.0111026262974265	-0.0130533224027403	-0.0148874055366322	-0.0147396077063288	-0.0118797944153296	-0.0108537710060243	-0.0105011750668829	-0.0147486848412561	-0.0163383238156707	-0.016938610695885	-0.015864605066707	-0.0166976771882046	-0.0169370842230934	-0.0174445300407721	-0.0187927873114074	-0.0216284917515707	-0.0200626866579253	-0.018494813497545	-0.0201193540824403	-0.0200490424251897	-0.0200377296467876	-0.019172312602728	-0.0222327765705113	-0.0249756490608163	-0.0276330459731717	-0.0292697985107305
-0.00997859366013095	-0.0109342190830536	-0.0123218377538163	-0.00768714488815571	-0.00509617496405063	-0.00473694510945597	-0.00873715536205	-0.00771423824013632	-0.00923703791314232	-0.00861235480629348	-0.00896272657087462	-0.00741772696838311	-0.00999082304327358	-0.00826498397974223	-0.00696369214156684	-0.00592621616936537	-0.00765835433553075	-0.0110817355842882	-0.00746546025035422	-0.00675477777114107	-0.00540426382122471	-0.00767877099073544	-0.00628624564009368	-0.00549812448162504	-0.00674627291802002	-0.00787184889081827	-0.00789843954096718	-0.00969507260909614	-0.00811774202274843	-0.00710043521565856	-0.00582575875393063	-0.009512965038116	-0.00944025708742077	-0.0097208492218029	-0.00725239654585167	-0.0075080437625555	-0.00699639637613932	-0.00794939002381848	-0.00880815538128472	-0.0110811907256787	-0.0102461064342108	-0.00987866645488999	-0.0103708185600934	-0.0092603357640951	-0.00814774476016077	-0.00558056928533365	-0.00779005855334126	-0.00916675492817835	-0.0112777798169381	-0.013343542577389
-0.0129192301808987	-0.0118377700978811	-0.0123632231618779	-0.0104338940987081	-0.00950951860088547	-0.00758467655184041	-0.00937790133675185	-0.00847049091860256	-0.00899450364022098	-0.00781801616184801	-0.00840980434922472	-0.00948099206040389	-0.0101179076447312	-0.00882317029125888	-0.00869300571845876	-0.00664514113608355	-0.00812314967276668	-0.00880887380658717	-0.00677232907132636	-0.00834361820818126	-0.00519584306834185	-0.00501209490319196	-0.00575834035749923	-0.00496059859652549	-0.00471815212893309	-0.00596594519930539	-0.00660433311974073	-0.00644485808911201	-0.00542843819249353	-0.00537408195299249	-0.00319587074299181	-0.00627371352302668	-0.00658162188673756	-0.004364238542089	-0.00184447766102634	-0.00312818328128134	-0.00271991007671632	-0.00327391165381826	-0.00282933743247052	-0.000789847684332807	0.00100603533381332	0.00029551566208861	0.00140024148877575	0.00198112137570924	0.000792365565305464	-0.00170349477901903	-0.0016177479782719	-0.00171319458516714	-0.000758133183025612	-0.00328594649123843
-0.0167423211874373	-0.0174723540534567	-0.0147068991567191	-0.0138703731034526	-0.0125785583644077	-0.0120913534209453	-0.0119285228243625	-0.0106818922590731	-0.00908933166382541	-0.0106339656520809	-0.011125736387485	-0.0120241785970074	-0.0137656433753814	-0.0108837221049325	-0.00958564599144041	-0.00739641176346198	-0.00974264881803613	-0.0107373026451248	-0.0091587897102007	-0.0089253600805687	-0.00774199940089769	-0.00528180320793388	-0.00601291105759133	-0.00723716829703259	-0.00694624888764155	-0.0085326033238851	-0.00792860173603645	-0.00878339887743395	-0.00989381833890629	-0.00831286544917446	-0.00745906746599189	-0.00627500204422842	-0.00435587574453413	-0.00218724337769844	-0.00047049592717975	-0.000674519600397065	-0.00164463903449619	-0.0019597787192029	-0.000719111336580658	0.00303276619832473	0.00418108911673655	0.00430528434658622	0.00324201296855554	0.00257815474627659	0.00335634873588139	0.00338799249328952	0.00267579941040175	0.00224856076576858	0.00222474337866138	0.0033293910804648
-0.0200479294294807	-0.02077689054814	-0.0194715628727211	-0.0185630929993899	-0.0188042302506351	-0.0164196198826715	-0.0164722109313041	-0.0162605475415324	-0.016423655436031	-0.0159609776465155	-0.0137808151880563	-0.016013993896641	-0.0161194328805607	-0.0150250852860649	-0.0133886744597072	-0.0105392037734543	-0.0132358345936215	-0.0123509109697651	-0.0132547413548617	-0.0125861766193298	-0.0114882051600878	-0.00952956084144942	-0.0104618377685093	-0.0108237598656448	-0.0106411614307968	-0.0112184001360585	-0.0122322267521073	-0.0141762127474955	-0.0155167257470899	-0.0123319782899135	-0.0115758969638448	-0.0109956753755773	-0.00985138236123286	-0.00660789251442486	-0.00265739918342767	-0.00199048815750745	-0.00391136738428023	-0.00590373510952979	-0.00552010704111248	-0.0025522807329608	-0.000722488506109038	0.00101949072689534	0.00160308448833246	-0.00159340395790966	6.24716889047848e-05	-0.000296707407226184	-0.00082644002290213	-0.00146627947074646	0.000333538009657825	0.00230757383881816
-0.0236200828269043	-0.0243269361364442	-0.0231953211839441	-0.0224285189492775	-0.0214382275112264	-0.0196356739849762	-0.0223120382110343	-0.0226488875575151	-0.0219649887979763	-0.0200618576314066	-0.0192080057954245	-0.0199575264197299	-0.0189497229710427	-0.0198135634651686	-0.0173106788080794	-0.0155811310552551	-0.0175467642863203	-0.0190724944373411	-0.0192127797595219	-0.0190561254857322	-0.018431677917459	-0.0182892971621235	-0.019393414852452	-0.0170026009372171	-0.0182108338034792	-0.0192163612119947	-0.0204763403731958	-0.0197155218460111	-0.0184806127385665	-0.018625236972576	-0.0191986503405989	-0.0184852065214731	-0.015685305279066	-0.0154666653258226	-0.0121936446420172	-0.0124464691714707	-0.0122957704722562	-0.0141058207226774	-0.0146028965408015	-0.0133813361428224	-0.0105402074738137	-0.0116340954316843	-0.0111054477355872	-0.0107128259089807	-0.0107537980102901	-0.0112535839840371	-0.0101877481396652	-0.0102466646921462	-0.00918934707183299	-0.00787173732439642
-0.0265533220112984	-0.0261470985345601	-0.026683666822066	-0.0253808960332848	-0.0236630430815954	-0.02481571408129	-0.0276020421471331	-0.0285838553603846	-0.0277026191061309	-0.0259794379919501	-0.0242771821679821	-0.0242864872333933	-0.0223433135437546	-0.0242485145087516	-0.0240260079131437	-0.0236271372313757	-0.0240250146597166	-0.0254596819693469	-0.0260816897247543	-0.0265087780811846	-0.0249564124831157	-0.0250177428446858	-0.0276635930298139	-0.0258002651004685	-0.0276658433217045	-0.0279053280272625	-0.0287005203677484	-0.0266941663579013	-0.0269437277824277	-0.0266627468972615	-0.0282672147524485	-0.0289913382886004	-0.0277338575055395	-0.0268284632885136	-0.0241123719913151	-0.0250031237825963	-0.0248474739472644	-0.0262446242228903	-0.0271614706621516	-0.0270687055385927	-0.0267908646662403	-0.0250511095510193	-0.0252861660348343	-0.0247666645710363	-0.0262302923946575	-0.0283450028645506	-0.0260322200945318	-0.0256268273476164	-0.0242844126089375	-0.0251137866300163
-0.0286624629888905	-0.0297833606665079	-0.0290659792056229	-0.0281862329166751	-0.0281201872982241	-0.0303857287288989	-0.0309820492099024	-0.0324694676787556	-0.0313978938569138	-0.0303667322603069	-0.0290653044416834	-0.0280510867186133	-0.0269101282911935	-0.0280474361687687	-0.0306895138758634	-0.0297419975149539	-0.0317398216614973	-0.0324614364293537	-0.0324061949826854	-0.0331465689488657	-0.0329140974845954	-0.0329386839986919	-0.034823682413816	-0.0339950282374597	-0.0351908328314312	-0.0364232426806951	-0.0391939534914395	-0.037296045677379	-0.0387635761682474	-0.0373981104725526	-0.0386586399713247	-0.0405982695108514	-0.0401248476194129	-0.0392783795217596	-0.0385733472998527	-0.0395693830175989	-0.0403271787476837	-0.0391972718969746	-0.037550329966878	-0.0406656961115311	-0.0405923431479424	-0.0400381499491235	-0.0403138766519754	-0.0423485926915114	-0.0435356734158364	-0.0439594240342293	-0.0447314978816896	-0.045343764866484	-0.0437841916517353	-0.0442227335078793
-0.0301758684001246	-0.0311415910384422	-0.0300379759363919	-0.0302296096332736	-0.0313514991732865	-0.0326168055033846	-0.0326550431485985	-0.0346788841305107	-0.0341313405459317	-0.0340638968554337	-0.0336760740314955	-0.0331612808410315	-0.0332420747171918	-0.0331799739795427	-0.035338228540013	-0.0360656824332175	-0.0373938319144674	-0.0371061047241624	-0.0369321354268616	-0.0378135051066072	-0.0373653821930031	-0.0390424408683365	-0.0400147710492815	-0.0409386677199189	-0.0416761943861038	-0.0383317224494058	-0.0403688721699125	-0.0419242473360857	-0.0449313661741004	-0.0443898382339562	-0.0450573541883457	-0.0474542090988588	-0.0458420455451876	-0.0449198180558413	-0.0474655580440858	-0.0483949761738472	-0.0475362489703939	-0.047176971763944	-0.0466018030842167	-0.0497417813776937	-0.0499626514102852	-0.0516201020456712	-0.0521528743779347	-0.055512358896758	-0.0550198384804203	-0.0545713927906795	-0.0554788099368802	-0.0584524643556798	-0.0590636883505659	-0.0601436382557349
-0.0284522135402827	-0.0270009165883433	-0.0279350960777513	-0.0287284561455736	-0.0295536693352726	-0.0291956198988429	-0.0298213375642447	-0.0305343171194356	-0.031617683398517	-0.0325005691608989	-0.0330989215134239	-0.0329273263382254	-0.0328932514264143	-0.0335481068346037	-0.0344506748158288	-0.0345185645165188	-0.0349542240413784	-0.034606187989391	-0.0348506851784042	-0.0366330060630749	-0.0372154484476828	-0.0378213979057701	-0.0378304613290989	-0.0396892138712227	-0.0395813142941267	-0.035618529097113	-0.037183650541249	-0.0403495076456819	-0.0446520743988838	-0.0451572895694466	-0.0461691486988705	-0.0468196362390606	-0.0468109512331373	-0.0448904078979429	-0.0484034541147627	-0.0499906140151508	-0.0501094351216855	-0.049737299927696	-0.0493480792304296	-0.0521718972761296	-0.0532053284971291	-0.0557441701319511	-0.0559325260471015	-0.0581000995265233	-0.0568284783098395	-0.0597415061439557	-0.0609276577726431	-0.0613434805605845	-0.0599723576524248	-0.0619750091048736
-0.0218397826003363	-0.0211653834803195	-0.0218179381220387	-0.0228264267248205	-0.0210924872861272	-0.0227600662505972	-0.0238154491728907	-0.0233334930463345	-0.0247605646982112	-0.0256680462293087	-0.0256957726994422	-0.0264281732717849	-0.026503563585857	-0.026722424684756	-0.02807939992025	-0.0278632471885045	-0.0266215126574434	-0.0268016287819871	-0.0284471550676155	-0.0304279190901139	-0.0290522725751786	-0.0296549493898354	-0.0313320553602475	-0.0319272262528911	-0.0313618544392603	-0.0266124433009384	-0.0259182372802144	-0.0294763708947256	-0.0349560324110069	-0.0388607234675606	-0.0397561776273878	-0.0390330215396053	-0.0390977893392823	-0.0391962979476612	-0.0415482869184109	-0.0416415073351693	-0.0412931756747465	-0.0426805630651938	-0.0439835165901221	-0.0460561094298876	-0.0469780434115405	-0.0474674867237642	-0.0477800277908816	-0.0501756050813396	-0.0492916118305988	-0.0529526589399651	-0.0540213625239822	-0.052363946494059	-0.055883382400905	-0.0570904856642427
-0.00684456855660328	-0.00721279446884769	-0.00445240673162864	-0.00120263705791193	-0.00146385592443537	-0.00400518566079561	-0.00443346897025294	-0.00610216056138275	-0.00418814755236105	-0.00456760468312726	-0.00318449411907234	-0.0039068800578831	-0.0058914201069652	-0.00591684921723677	-0.00789719976265254	-0.00544059632074581	-0.0046510951736425	-0.00453318136045209	-0.00405648410029656	-0.00525349582591973	-0.00347252776218251	-0.0070551067436529	-0.00838826674955828	-0.0122987581245137	-0.0102312602649011	-0.0100089575548001	-0.0124727370738713	-0.0130581079493059	-0.0149787397995391	-0.016766877524662	-0.0174397616408017	-0.0177808658410514	-0.0172628312627882	-0.0174893213474254	-0.0195508879045469	-0.0197689449019446	-0.0196486149518162	-0.0207343891635872	-0.0233263522559542	-0.0239820770873591	-0.0236201130037762	-0.0244572547447164	-0.0250014572130382	-0.0268680419734739	-0.0288999570144989	-0.0316659232999194	-0.0309235057094187	-0.0286243709477931	-0.0331086974288791	-0.0320192658824353
-0.00329792247950019	-0.00289525629670429	-0.00194121636606205	0.000834032387601146	0.00213658200233834	0.00089362665641541	0.000800685212488506	0.00045844172886907	0.00213329116194201	0.00197944208814687	0.00298705786110501	0.00116005618583207	-0.000214249970678459	-0.00121047580555636	-0.00147627897325993	-0.000979028481295181	0.000735565850834764	0.000208778844192167	0.00181995442467903	0.00100440118381095	0.00326237758781845	0.00156727620905219	0.00153026695840354	0.0009950665944612	0.000735400743885737	-0.00173514069394576	-0.00203305563026131	-0.00297691968124527	-0.00297885378310861	-0.00341456619556209	-0.00145198681850908	-0.00315997011623816	-0.00108642612304636	-0.00156180428769064	-0.00215116756611288	-0.00331319677430815	-0.00568475245149126	-0.00437093258417882	-0.00581549137845106	-0.00486807426339673	-0.00429689608463432	-0.00454928266620211	-0.00268596836328982	-0.00308085172359424	-0.00373723905514855	-0.00480363222063859	-0.00595570717743401	-0.00665023710983059	-0.00545928244732162	-0.00536630795929418
-0.00096542058571485	-0.000176134679479415	0.00146502955777214	0.00179207173316649	0.00188399479992998	-0.000782622608785534	0.000427781828326902	0.000485240522785184	0.00162221605733213	0.00244430822605868	0.00345726385752988	0.0021776277999406	0.0014140144629167	0.000510265978361391	0.00109049347141669	0.00114922129779781	0.0039707020695419	0.00330431177208901	0.00301826244992623	0.00207511915209373	0.00410743534963474	0.00572429738264095	0.00549405219367268	0.0029224558780871	-0.000533979236808156	-0.00300175842629814	-0.00816126059215174	-0.00714250725401173	-0.00597602052724197	-0.000101154606212112	0.00136495541415975	7.11308329935037e-05	0.000985019314266311	0.00245239134107197	0.00284751878486121	-0.00120306072643105	-0.00257054957840804	-0.00176653454824655	-0.00141179996880172	-0.00175750016625338	-0.00184183245806841	-0.00242120622669487	-0.00105102589866385	-0.00231042988244157	-0.00114617420022546	-0.00135490563578543	-0.00241435037071071	-0.0042117682362272	-0.00413979137206196	-0.00177457229859261
0.00175219780882005	0.000888920682542106	0.000552309230874411	-0.00211690475146553	-0.00573719863410588	-0.00568023861032617	-0.00585884870172809	-0.00427132154057666	-0.0031445163215611	0.000225576886505109	0.00065743324546818	-0.00207946042015992	-0.00350649090885292	-0.00644571737766774	-0.0131999331436042	-0.0177149438540934	-0.0196923897549406	-0.0191188959625735	-0.017901438483633	-0.0211235516646284	-0.0148938313650951	-0.00901624844683733	-0.0101541959435096	-0.0167104309051417	-0.0211154631558187	-0.0138183654932685	-0.0162172597130648	-0.0158851244595404	-0.017189013353943	-0.00644476585519224	-0.000603833045902916	-0.000807647723700916	-0.000829005624779421	-0.000400734408781564	2.82004145134829e-05	-0.00339204175824745	-0.00388347651690777	-0.0046028595872773	-0.00357133555593552	-0.00517537389459249	-0.0046998092749205	-0.00432087644956034	-0.00239939930625379	-0.00396050492697013	-0.00303046480730965	-0.00218063126453828	-0.0022835537017402	-0.00388723866156266	-0.00548449469858637	-0.00431272503205061
0.00370080194436418	0.00284282166816949	0.00194469411570054	-0.000136361761069124	-0.00209658705823198	-0.00300811836527876	-0.0032938308306573	-0.00248717837596017	-0.000968252953410574	0.00145288116674191	0.00133559590117158	0.00162324283746269	0.00310367656698429	0.00278083340537114	0.00272137511700491	0.000725296970769849	0.000160635520135141	-0.00138593980902636	-0.00373973516221649	-0.00484395982004563	-0.00615852005689566	-0.00299820658292908	-0.0086174627031696	-0.0131852392780741	-0.0168492666303248	-0.00782063087566166	-0.00256784356749191	0.00157146349842315	0.00843577635930597	0.0173420429113344	0.0246608647421323	0.0183816307819641	0.0106948013741256	0.00344005534730497	-0.000773363305479251	-0.0103995053531072	-0.0145825236037367	-0.0134441849148777	-0.00536933879031189	-0.00390399673300486	-0.00220542748376418	-0.0018000219336792	-0.000632147383075697	-0.00152593602371586	-0.00199244897285756	-0.00186954232098643	-0.000695976860884364	-0.000764519012229334	-0.00185071919198008	-0.00125950297413729
0.00179864742400623	0.00109941742252407	0.000849793657065836	0.000249099999431834	-0.000912150429717242	-0.00077487473241755	-0.000495527599816114	-0.00186850086405177	-0.000713068382502506	0.00106565503863625	0.00164168229720905	0.00181993253722069	0.00255966603265186	0.0028871200102131	0.00198206781666069	0.000462571843997351	-0.000977628053010717	-0.00131320503129077	-0.00381078951685361	-0.00457964423302224	-0.00616192291792831	-0.0033926091004717	-0.00764506805216253	-0.0096498505084347	-0.0129051610589427	-0.00734907168925412	-0.00280330995145074	-0.000151180052967477	0.00702851192040884	0.0119083395502148	0.0162376832666513	0.0130765077788423	0.00651777514878016	0.000875391933827993	-0.0023186896584837	-0.00776711887886303	-0.0100410191327164	-0.00921071811674185	-0.00372851603715418	-0.0031351518108351	-0.00145620621516328	-0.0010849015238893	0.000279169847027727	0.000228632443821407	-0.0018689007998664	-0.00227338611149545	-0.00167425446893303	-0.000266761304676853	-0.00104393927335564	-0.000539304106244688
-0.00143895750696041	-0.00215938944363766	-0.0022890610802165	-0.0016175119570934	0.000339384941816599	0.00125136217389009	0.00124064609132035	-0.000138794363280628	0.000236983375024019	-0.000546969741410588	-0.000826105011364053	0.000477696475147251	0.00079933906282965	0.0015398037015676	0.00106095678640843	-9.24224187637364e-06	-0.000396819165471912	0.000348747891180464	0.00269935701523752	0.00203852817616773	0.0018519542862083	0.00245026910926516	0.00277161662789182	0.00341453536575695	0.00150943566219169	0.000666221443234727	0.00340376855311192	0.00631166206074934	0.0134176820984462	0.0129646943778568	0.0133707663456908	0.00920754335652339	0.00539752563516897	0.00208756224313047	0.000426664347250303	-0.00096966141561295	-0.00183986849160562	-0.00173766848247089	-7.83684562146815e-05	7.58811211631285e-05	0.000157071640083416	0.000316155734021117	0.00017365940949893	1.53047555638512e-05	-0.000735627482056627	-0.00131848396829203	-0.00137068876432007	-0.000279251208189335	-0.000738733116514956	0.000512926539445092
-0.00232382546115949	-0.00313144286604652	-0.00276192028512882	-0.00130745234862833	-0.0005444323576054	-0.00027020297265575	-0.000275574427460806	-0.00130313282607847	-0.000236465002794094	-0.000586569973168382	-0.0003744475145396	-0.000524098624924429	-0.000329744069992112	-0.000236481411290748	0.000204158319410437	-0.00240041475941175	-0.00400888080882057	-0.00472008060989273	-0.000478271624182203	-0.00151926702019705	0.000322337280280341	0.000824946026442977	0.000731554711501418	0.00121950695127163	-0.000408825699654772	-0.000104840755113469	-8.44827503483483e-05	-0.00105614146040864	-0.000726598096422308	-0.000161701305930759	0.000385447197250466	0.000201411145310665	0.000204454013011034	0.000541225064277664	0.000369734415177265	0.000149459545444659	-0.00031111480538654	-0.000526585307042725	-0.000862764545282128	-0.000919380047408914	-0.00101009700450315	-0.00105176845410844	-0.000730692782824258	-0.000793807469046005	-0.00138645812447948	-0.00215649501889404	-0.00223892330055239	-0.0018211722303701	-0.00122454946965675	0.000167011299844374
-0.0024805200464807	-0.00251377459023593	-0.00232661422426895	-0.00126845034567674	-0.00104001574063246	-0.000499244039142956	-0.000657923768675236	-0.000501560901837409	-0.000136879338423775	-0.00108110670418312	-0.00196260773706712	-0.00245143646876497	-0.0012032316530026	-0.000815385096359974	-0.00182867960019199	-0.00386306230310567	-0.00432329369364608	-0.00751347060313386	-0.00695417881883486	-0.0066172087648666	-0.00274033283542758	2.88869596399032e-05	0.000576074667205	0.00111776683425764	0.000509979851652445	-7.67333977834302e-05	-0.000528352683818097	-0.00128019369097988	-0.000255021422758812	-9.55143132352375e-05	-0.000310029970972834	-0.000685971680690405	-0.00103682360671167	0.000242807255799956	-0.000152287541326392	-0.000442468398037586	-0.00117759289437846	-0.00179838128273265	-0.00164012337647334	-0.00183283532165935	-0.00187128315460545	-0.00196731422193167	-0.00171627302353586	-0.00180203986649517	-0.000760843083152882	-0.000732815837894742	-0.00128351570184218	-0.00179351710029213	-0.0015882502705403	-0.000256026883199088
-0.00352078117646449	-0.00299598590014235	-0.00536605930527656	-0.0011788531123429	-0.000984707723160306	0.002277607154677	-0.00228501641417978	-0.00246218082618363	-0.00296895009145364	-0.000507104589080525	-0.00630568204375956	-0.00533986765412502	-0.0082667808236794	-0.00686534429671139	-0.00701510663285727	-0.00635336507825823	-0.00202600034574949	0.000400510566227732	-0.00200785567117484	-0.00106054336610261	-0.00373518010109096	-0.0017981819393702	-0.00120463176901463	-0.000420146086148847	-2.40129548121144e-05	-0.000126618577441972	-0.00148621712843555	1.97378317237788e-05	6.47960177490949e-05	-0.000142287045218845	-0.000200518926208022	-0.00017028260901978	-0.000483684667996946	-0.000394685606692498	-0.00158028573388431	-0.00170353267753639	-0.00175668292092178	-0.00141790787554482	-0.00146473312607308	-0.00262734608498926	-0.00344812889542661	-0.00291406418113849	-0.00264099335528387	-0.00225538482674191	-0.00221918365197084	-0.00190147632142187	-0.00187176149918783	-0.00187963422775007	-0.00175164840806618	-0.00209419916775443
-0.00365994473091983	-0.00234633922443479	-0.0051357444795569	-7.68410466057717e-05	0.000533267113731064	0.00441216724982301	-0.00202293289369254	-0.00319797665146716	-0.00296228069049719	-0.000277685786509457	-0.00648000486183688	-0.00469943185110906	-0.00921295270984581	-0.00822696540783056	-0.00768081614802945	-0.00595639295607355	-0.00179371525134169	0.000380202922488673	-0.00193622906311982	-0.00140000694379417	-0.00352853756935324	-0.0020895313195057	-0.00142970830992542	-0.000400509146807608	-0.000469574155750092	-0.000446779176959482	-0.00218338360532731	0.000103983396969115	0.000699647821990376	0.000643430864646503	0.000205156909857302	-0.000252565485280441	0.000140630184494463	0.000317826561839535	-0.000176582222645064	0.000297959875156742	-0.000312972258563092	-0.000561516242743268	-0.000868256849516695	-0.00298430787655339	-0.00367463155612614	-0.00207244717887222	-0.002248572433402	-0.00179443336437171	-0.00206297692134685	-0.000790390016374454	-0.000637389954533338	-0.00137660993215142	-0.00188011947071426	-0.00168787840396077
[truncated: 188 more columns]
