# Supplementary material for: Performance Comparison of Centered and Tilted Blunt and Lighthouse Tip Cannulae for Drainage in Extracorporeal Life Support
Source: Cardiovasc Eng Technol. 2025 Feb 10;16(2):238–50. doi: 10.1007/s13239-024-00770-x (PMC11933157; doi:10.1007/s13239-024-00770-x)
Supplement: Supplementary file 2 — Supplementary file2 (ZIP 41,511 KB) [file 13239_2024_770_MOESM2_ESM.zip › avg_velocity/rc_3.4_mm/Blunt_Qc_1.3_Lmin_Qo_1.3_Lmin_rc_3.4_mm/x_adim.csv]

-4.21590909090909	-4.17954545454545	-4.14318181818182	-4.10681818181818	-4.07045454545455	-4.03409090909091	-3.99772727272727	-3.96136363636364	-3.925	-3.88863636363636	-3.85227272727273	-3.81590909090909	-3.77954545454545	-3.74318181818182	-3.70681818181818	-3.67045454545455	-3.63409090909091	-3.59772727272727	-3.56136363636364	-3.525	-3.48863636363636	-3.45227272727273	-3.41590909090909	-3.37954545454545	-3.34318181818182	-3.30681818181818	-3.27045454545455	-3.23409090909091	-3.19772727272727	-3.16136363636364	-3.125	-3.08863636363636	-3.05227272727273	-3.01590909090909	-2.97954545454545	-2.94318181818182	-2.90681818181818	-2.87045454545455	-2.83409090909091	-2.79772727272727	-2.76136363636364	-2.725	-2.68863636363636	-2.65227272727273	-2.61590909090909	-2.57954545454545	-2.54318181818182	-2.50681818181818	-2.47045454545455	-2.43409090909091
-4.21590909090909	-4.17954545454545	-4.14318181818182	-4.10681818181818	-4.07045454545455	-4.03409090909091	-3.99772727272727	-3.96136363636364	-3.925	-3.88863636363636	-3.85227272727273	-3.81590909090909	-3.77954545454545	-3.74318181818182	-3.70681818181818	-3.67045454545455	-3.63409090909091	-3.59772727272727	-3.56136363636364	-3.525	-3.48863636363636	-3.45227272727273	-3.41590909090909	-3.37954545454545	-3.34318181818182	-3.30681818181818	-3.27045454545455	-3.23409090909091	-3.19772727272727	-3.16136363636364	-3.125	-3.08863636363636	-3.05227272727273	-3.01590909090909	-2.97954545454545	-2.94318181818182	-2.90681818181818	-2.87045454545455	-2.83409090909091	-2.79772727272727	-2.76136363636364	-2.725	-2.68863636363636	-2.65227272727273	-2.61590909090909	-2.57954545454545	-2.54318181818182	-2.50681818181818	-2.47045454545455	-2.43409090909091
-4.21590909090909	-4.17954545454545	-4.14318181818182	-4.10681818181818	-4.07045454545455	-4.03409090909091	-3.99772727272727	-3.96136363636364	-3.925	-3.88863636363636	-3.85227272727273	-3.81590909090909	-3.77954545454545	-3.74318181818182	-3.70681818181818	-3.67045454545455	-3.63409090909091	-3.59772727272727	-3.56136363636364	-3.525	-3.48863636363636	-3.45227272727273	-3.41590909090909	-3.37954545454545	-3.34318181818182	-3.30681818181818	-3.27045454545455	-3.23409090909091	-3.19772727272727	-3.16136363636364	-3.125	-3.08863636363636	-3.05227272727273	-3.01590909090909	-2.97954545454545	-2.94318181818182	-2.90681818181818	-2.87045454545455	-2.83409090909091	-2.79772727272727	-2.76136363636364	-2.725	-2.68863636363636	-2.65227272727273	-2.61590909090909	-2.57954545454545	-2.54318181818182	-2.50681818181818	-2.47045454545455	-2.43409090909091
-4.21590909090909	-4.17954545454545	-4.14318181818182	-4.10681818181818	-4.07045454545455	-4.03409090909091	-3.99772727272727	-3.96136363636364	-3.925	-3.88863636363636	-3.85227272727273	-3.81590909090909	-3.77954545454545	-3.74318181818182	-3.70681818181818	-3.67045454545455	-3.63409090909091	-3.59772727272727	-3.56136363636364	-3.525	-3.48863636363636	-3.45227272727273	-3.41590909090909	-3.37954545454545	-3.34318181818182	-3.30681818181818	-3.27045454545455	-3.23409090909091	-3.19772727272727	-3.16136363636364	-3.125	-3.08863636363636	-3.05227272727273	-3.01590909090909	-2.97954545454545	-2.94318181818182	-2.90681818181818	-2.87045454545455	-2.83409090909091	-2.79772727272727	-2.76136363636364	-2.725	-2.68863636363636	-2.65227272727273	-2.61590909090909	-2.57954545454545	-2.54318181818182	-2.50681818181818	-2.47045454545455	-2.43409090909091
-4.21590909090909	-4.17954545454545	-4.14318181818182	-4.10681818181818	-4.07045454545455	-4.03409090909091	-3.99772727272727	-3.96136363636364	-3.925	-3.88863636363636	-3.85227272727273	-3.81590909090909	-3.77954545454545	-3.74318181818182	-3.70681818181818	-3.67045454545455	-3.63409090909091	-3.59772727272727	-3.56136363636364	-3.525	-3.48863636363636	-3.45227272727273	-3.41590909090909	-3.37954545454545	-3.34318181818182	-3.30681818181818	-3.27045454545455	-3.23409090909091	-3.19772727272727	-3.16136363636364	-3.125	-3.08863636363636	-3.05227272727273	-3.01590909090909	-2.97954545454545	-2.94318181818182	-2.90681818181818	-2.87045454545455	-2.83409090909091	-2.79772727272727	-2.76136363636364	-2.725	-2.68863636363636	-2.65227272727273	-2.61590909090909	-2.57954545454545	-2.54318181818182	-2.50681818181818	-2.47045454545455	-2.43409090909091
-4.21590909090909	-4.17954545454545	-4.14318181818182	-4.10681818181818	-4.07045454545455	-4.03409090909091	-3.99772727272727	-3.96136363636364	-3.925	-3.88863636363636	-3.85227272727273	-3.81590909090909	-3.77954545454545	-3.74318181818182	-3.70681818181818	-3.67045454545455	-3.63409090909091	-3.59772727272727	-3.56136363636364	-3.525	-3.48863636363636	-3.45227272727273	-3.41590909090909	-3.37954545454545	-3.34318181818182	-3.30681818181818	-3.27045454545455	-3.23409090909091	-3.19772727272727	-3.16136363636364	-3.125	-3.08863636363636	-3.05227272727273	-3.01590909090909	-2.97954545454545	-2.94318181818182	-2.90681818181818	-2.87045454545455	-2.83409090909091	-2.79772727272727	-2.76136363636364	-2.725	-2.68863636363636	-2.65227272727273	-2.61590909090909	-2.57954545454545	-2.54318181818182	-2.50681818181818	-2.47045454545455	-2.43409090909091
-4.21590909090909	-4.17954545454545	-4.14318181818182	-4.10681818181818	-4.07045454545455	-4.03409090909091	-3.99772727272727	-3.96136363636364	-3.925	-3.88863636363636	-3.85227272727273	-3.81590909090909	-3.77954545454545	-3.74318181818182	-3.70681818181818	-3.67045454545455	-3.63409090909091	-3.59772727272727	-3.56136363636364	-3.525	-3.48863636363636	-3.45227272727273	-3.41590909090909	-3.37954545454545	-3.34318181818182	-3.30681818181818	-3.27045454545455	-3.23409090909091	-3.19772727272727	-3.16136363636364	-3.125	-3.08863636363636	-3.05227272727273	-3.01590909090909	-2.97954545454545	-2.94318181818182	-2.90681818181818	-2.87045454545455	-2.83409090909091	-2.79772727272727	-2.76136363636364	-2.725	-2.68863636363636	-2.65227272727273	-2.61590909090909	-2.57954545454545	-2.54318181818182	-2.50681818181818	-2.47045454545455	-2.43409090909091
-4.21590909090909	-4.17954545454545	-4.14318181818182	-4.10681818181818	-4.07045454545455	-4.03409090909091	-3.99772727272727	-3.96136363636364	-3.925	-3.88863636363636	-3.85227272727273	-3.81590909090909	-3.77954545454545	-3.74318181818182	-3.70681818181818	-3.67045454545455	-3.63409090909091	-3.59772727272727	-3.56136363636364	-3.525	-3.48863636363636	-3.45227272727273	-3.41590909090909	-3.37954545454545	-3.34318181818182	-3.30681818181818	-3.27045454545455	-3.23409090909091	-3.19772727272727	-3.16136363636364	-3.125	-3.08863636363636	-3.05227272727273	-3.01590909090909	-2.97954545454545	-2.94318181818182	-2.90681818181818	-2.87045454545455	-2.83409090909091	-2.79772727272727	-2.76136363636364	-2.725	-2.68863636363636	-2.65227272727273	-2.61590909090909	-2.57954545454545	-2.54318181818182	-2.50681818181818	-2.47045454545455	-2.43409090909091
-4.21590909090909	-4.17954545454545	-4.14318181818182	-4.10681818181818	-4.07045454545455	-4.03409090909091	-3.99772727272727	-3.96136363636364	-3.925	-3.88863636363636	-3.85227272727273	-3.81590909090909	-3.77954545454545	-3.74318181818182	-3.70681818181818	-3.67045454545455	-3.63409090909091	-3.59772727272727	-3.56136363636364	-3.525	-3.48863636363636	-3.45227272727273	-3.41590909090909	-3.37954545454545	-3.34318181818182	-3.30681818181818	-3.27045454545455	-3.23409090909091	-3.19772727272727	-3.16136363636364	-3.125	-3.08863636363636	-3.05227272727273	-3.01590909090909	-2.97954545454545	-2.94318181818182	-2.90681818181818	-2.87045454545455	-2.83409090909091	-2.79772727272727	-2.76136363636364	-2.725	-2.68863636363636	-2.65227272727273	-2.61590909090909	-2.57954545454545	-2.54318181818182	-2.50681818181818	-2.47045454545455	-2.43409090909091
-4.21590909090909	-4.17954545454545	-4.14318181818182	-4.10681818181818	-4.07045454545455	-4.03409090909091	-3.99772727272727	-3.96136363636364	-3.925	-3.88863636363636	-3.85227272727273	-3.81590909090909	-3.77954545454545	-3.74318181818182	-3.70681818181818	-3.67045454545455	-3.63409090909091	-3.59772727272727	-3.56136363636364	-3.525	-3.48863636363636	-3.45227272727273	-3.41590909090909	-3.37954545454545	-3.34318181818182	-3.30681818181818	-3.27045454545455	-3.23409090909091	-3.19772727272727	-3.16136363636364	-3.125	-3.08863636363636	-3.05227272727273	-3.01590909090909	-2.97954545454545	-2.94318181818182	-2.90681818181818	-2.87045454545455	-2.83409090909091	-2.79772727272727	-2.76136363636364	-2.725	-2.68863636363636	-2.65227272727273	-2.61590909090909	-2.57954545454545	-2.54318181818182	-2.50681818181818	-2.47045454545455	-2.43409090909091
-4.21590909090909	-4.17954545454545	-4.14318181818182	-4.10681818181818	-4.07045454545455	-4.03409090909091	-3.99772727272727	-3.96136363636364	-3.925	-3.88863636363636	-3.85227272727273	-3.81590909090909	-3.77954545454545	-3.74318181818182	-3.70681818181818	-3.67045454545455	-3.63409090909091	-3.59772727272727	-3.56136363636364	-3.525	-3.48863636363636	-3.45227272727273	-3.41590909090909	-3.37954545454545	-3.34318181818182	-3.30681818181818	-3.27045454545455	-3.23409090909091	-3.19772727272727	-3.16136363636364	-3.125	-3.08863636363636	-3.05227272727273	-3.01590909090909	-2.97954545454545	-2.94318181818182	-2.90681818181818	-2.87045454545455	-2.83409090909091	-2.79772727272727	-2.76136363636364	-2.725	-2.68863636363636	-2.65227272727273	-2.61590909090909	-2.57954545454545	-2.54318181818182	-2.50681818181818	-2.47045454545455	-2.43409090909091
-4.21590909090909	-4.17954545454545	-4.14318181818182	-4.10681818181818	-4.07045454545455	-4.03409090909091	-3.99772727272727	-3.96136363636364	-3.925	-3.88863636363636	-3.85227272727273	-3.81590909090909	-3.77954545454545	-3.74318181818182	-3.70681818181818	-3.67045454545455	-3.63409090909091	-3.59772727272727	-3.56136363636364	-3.525	-3.48863636363636	-3.45227272727273	-3.41590909090909	-3.37954545454545	-3.34318181818182	-3.30681818181818	-3.27045454545455	-3.23409090909091	-3.19772727272727	-3.16136363636364	-3.125	-3.08863636363636	-3.05227272727273	-3.01590909090909	-2.97954545454545	-2.94318181818182	-2.90681818181818	-2.87045454545455	-2.83409090909091	-2.79772727272727	-2.76136363636364	-2.725	-2.68863636363636	-2.65227272727273	-2.61590909090909	-2.57954545454545	-2.54318181818182	-2.50681818181818	-2.47045454545455	-2.43409090909091
-4.21590909090909	-4.17954545454545	-4.14318181818182	-4.10681818181818	-4.07045454545455	-4.03409090909091	-3.99772727272727	-3.96136363636364	-3.925	-3.88863636363636	-3.85227272727273	-3.81590909090909	-3.77954545454545	-3.74318181818182	-3.70681818181818	-3.67045454545455	-3.63409090909091	-3.59772727272727	-3.56136363636364	-3.525	-3.48863636363636	-3.45227272727273	-3.41590909090909	-3.37954545454545	-3.34318181818182	-3.30681818181818	-3.27045454545455	-3.23409090909091	-3.19772727272727	-3.16136363636364	-3.125	-3.08863636363636	-3.05227272727273	-3.01590909090909	-2.97954545454545	-2.94318181818182	-2.90681818181818	-2.87045454545455	-2.83409090909091	-2.79772727272727	-2.76136363636364	-2.725	-2.68863636363636	-2.65227272727273	-2.61590909090909	-2.57954545454545	-2.54318181818182	-2.50681818181818	-2.47045454545455	-2.43409090909091
-4.21590909090909	-4.17954545454545	-4.14318181818182	-4.10681818181818	-4.07045454545455	-4.03409090909091	-3.99772727272727	-3.96136363636364	-3.925	-3.88863636363636	-3.85227272727273	-3.81590909090909	-3.77954545454545	-3.74318181818182	-3.70681818181818	-3.67045454545455	-3.63409090909091	-3.59772727272727	-3.56136363636364	-3.525	-3.48863636363636	-3.45227272727273	-3.41590909090909	-3.37954545454545	-3.34318181818182	-3.30681818181818	-3.27045454545455	-3.23409090909091	-3.19772727272727	-3.16136363636364	-3.125	-3.08863636363636	-3.05227272727273	-3.01590909090909	-2.97954545454545	-2.94318181818182	-2.90681818181818	-2.87045454545455	-2.83409090909091	-2.79772727272727	-2.76136363636364	-2.725	-2.68863636363636	-2.65227272727273	-2.61590909090909	-2.57954545454545	-2.54318181818182	-2.50681818181818	-2.47045454545455	-2.43409090909091
-4.21590909090909	-4.17954545454545	-4.14318181818182	-4.10681818181818	-4.07045454545455	-4.03409090909091	-3.99772727272727	-3.96136363636364	-3.925	-3.88863636363636	-3.85227272727273	-3.81590909090909	-3.77954545454545	-3.74318181818182	-3.70681818181818	-3.67045454545455	-3.63409090909091	-3.59772727272727	-3.56136363636364	-3.525	-3.48863636363636	-3.45227272727273	-3.41590909090909	-3.37954545454545	-3.34318181818182	-3.30681818181818	-3.27045454545455	-3.23409090909091	-3.19772727272727	-3.16136363636364	-3.125	-3.08863636363636	-3.05227272727273	-3.01590909090909	-2.97954545454545	-2.94318181818182	-2.90681818181818	-2.87045454545455	-2.83409090909091	-2.79772727272727	-2.76136363636364	-2.725	-2.68863636363636	-2.65227272727273	-2.61590909090909	-2.57954545454545	-2.54318181818182	-2.50681818181818	-2.47045454545455	-2.43409090909091
-4.21590909090909	-4.17954545454545	-4.14318181818182	-4.10681818181818	-4.07045454545455	-4.03409090909091	-3.99772727272727	-3.96136363636364	-3.925	-3.88863636363636	-3.85227272727273	-3.81590909090909	-3.77954545454545	-3.74318181818182	-3.70681818181818	-3.67045454545455	-3.63409090909091	-3.59772727272727	-3.56136363636364	-3.525	-3.48863636363636	-3.45227272727273	-3.41590909090909	-3.37954545454545	-3.34318181818182	-3.30681818181818	-3.27045454545455	-3.23409090909091	-3.19772727272727	-3.16136363636364	-3.125	-3.08863636363636	-3.05227272727273	-3.01590909090909	-2.97954545454545	-2.94318181818182	-2.90681818181818	-2.87045454545455	-2.83409090909091	-2.79772727272727	-2.76136363636364	-2.725	-2.68863636363636	-2.65227272727273	-2.61590909090909	-2.57954545454545	-2.54318181818182	-2.50681818181818	-2.47045454545455	-2.43409090909091
-4.21590909090909	-4.17954545454545	-4.14318181818182	-4.10681818181818	-4.07045454545455	-4.03409090909091	-3.99772727272727	-3.96136363636364	-3.925	-3.88863636363636	-3.85227272727273	-3.81590909090909	-3.77954545454545	-3.74318181818182	-3.70681818181818	-3.67045454545455	-3.63409090909091	-3.59772727272727	-3.56136363636364	-3.525	-3.48863636363636	-3.45227272727273	-3.41590909090909	-3.37954545454545	-3.34318181818182	-3.30681818181818	-3.27045454545455	-3.23409090909091	-3.19772727272727	-3.16136363636364	-3.125	-3.08863636363636	-3.05227272727273	-3.01590909090909	-2.97954545454545	-2.94318181818182	-2.90681818181818	-2.87045454545455	-2.83409090909091	-2.79772727272727	-2.76136363636364	-2.725	-2.68863636363636	-2.65227272727273	-2.61590909090909	-2.57954545454545	-2.54318181818182	-2.50681818181818	-2.47045454545455	-2.43409090909091
-4.21590909090909	-4.17954545454545	-4.14318181818182	-4.10681818181818	-4.07045454545455	-4.03409090909091	-3.99772727272727	-3.96136363636364	-3.925	-3.88863636363636	-3.85227272727273	-3.81590909090909	-3.77954545454545	-3.74318181818182	-3.70681818181818	-3.67045454545455	-3.63409090909091	-3.59772727272727	-3.56136363636364	-3.525	-3.48863636363636	-3.45227272727273	-3.41590909090909	-3.37954545454545	-3.34318181818182	-3.30681818181818	-3.27045454545455	-3.23409090909091	-3.19772727272727	-3.16136363636364	-3.125	-3.08863636363636	-3.05227272727273	-3.01590909090909	-2.97954545454545	-2.94318181818182	-2.90681818181818	-2.87045454545455	-2.83409090909091	-2.79772727272727	-2.76136363636364	-2.725	-2.68863636363636	-2.65227272727273	-2.61590909090909	-2.57954545454545	-2.54318181818182	-2.50681818181818	-2.47045454545455	-2.43409090909091
-4.21590909090909	-4.17954545454545	-4.14318181818182	-4.10681818181818	-4.07045454545455	-4.03409090909091	-3.99772727272727	-3.96136363636364	-3.925	-3.88863636363636	-3.85227272727273	-3.81590909090909	-3.77954545454545	-3.74318181818182	-3.70681818181818	-3.67045454545455	-3.63409090909091	-3.59772727272727	-3.56136363636364	-3.525	-3.48863636363636	-3.45227272727273	-3.41590909090909	-3.37954545454545	-3.34318181818182	-3.30681818181818	-3.27045454545455	-3.23409090909091	-3.19772727272727	-3.16136363636364	-3.125	-3.08863636363636	-3.05227272727273	-3.01590909090909	-2.97954545454545	-2.94318181818182	-2.90681818181818	-2.87045454545455	-2.83409090909091	-2.79772727272727	-2.76136363636364	-2.725	-2.68863636363636	-2.65227272727273	-2.61590909090909	-2.57954545454545	-2.54318181818182	-2.50681818181818	-2.47045454545455	-2.43409090909091
-4.21590909090909	-4.17954545454545	-4.14318181818182	-4.10681818181818	-4.07045454545455	-4.03409090909091	-3.99772727272727	-3.96136363636364	-3.925	-3.88863636363636	-3.85227272727273	-3.81590909090909	-3.77954545454545	-3.74318181818182	-3.70681818181818	-3.67045454545455	-3.63409090909091	-3.59772727272727	-3.56136363636364	-3.525	-3.48863636363636	-3.45227272727273	-3.41590909090909	-3.37954545454545	-3.34318181818182	-3.30681818181818	-3.27045454545455	-3.23409090909091	-3.19772727272727	-3.16136363636364	-3.125	-3.08863636363636	-3.05227272727273	-3.01590909090909	-2.97954545454545	-2.94318181818182	-2.90681818181818	-2.87045454545455	-2.83409090909091	-2.79772727272727	-2.76136363636364	-2.725	-2.68863636363636	-2.65227272727273	-2.61590909090909	-2.57954545454545	-2.54318181818182	-2.50681818181818	-2.47045454545455	-2.43409090909091
-4.21590909090909	-4.17954545454545	-4.14318181818182	-4.10681818181818	-4.07045454545455	-4.03409090909091	-3.99772727272727	-3.96136363636364	-3.925	-3.88863636363636	-3.85227272727273	-3.81590909090909	-3.77954545454545	-3.74318181818182	-3.70681818181818	-3.67045454545455	-3.63409090909091	-3.59772727272727	-3.56136363636364	-3.525	-3.48863636363636	-3.45227272727273	-3.41590909090909	-3.37954545454545	-3.34318181818182	-3.30681818181818	-3.27045454545455	-3.23409090909091	-3.19772727272727	-3.16136363636364	-3.125	-3.08863636363636	-3.05227272727273	-3.01590909090909	-2.97954545454545	-2.94318181818182	-2.90681818181818	-2.87045454545455	-2.83409090909091	-2.79772727272727	-2.76136363636364	-2.725	-2.68863636363636	-2.65227272727273	-2.61590909090909	-2.57954545454545	-2.54318181818182	-2.50681818181818	-2.47045454545455	-2.43409090909091
-4.21590909090909	-4.17954545454545	-4.14318181818182	-4.10681818181818	-4.07045454545455	-4.03409090909091	-3.99772727272727	-3.96136363636364	-3.925	-3.88863636363636	-3.85227272727273	-3.81590909090909	-3.77954545454545	-3.74318181818182	-3.70681818181818	-3.67045454545455	-3.63409090909091	-3.59772727272727	-3.56136363636364	-3.525	-3.48863636363636	-3.45227272727273	-3.41590909090909	-3.37954545454545	-3.34318181818182	-3.30681818181818	-3.27045454545455	-3.23409090909091	-3.19772727272727	-3.16136363636364	-3.125	-3.08863636363636	-3.05227272727273	-3.01590909090909	-2.97954545454545	-2.94318181818182	-2.90681818181818	-2.87045454545455	-2.83409090909091	-2.79772727272727	-2.76136363636364	-2.725	-2.68863636363636	-2.65227272727273	-2.61590909090909	-2.57954545454545	-2.54318181818182	-2.50681818181818	-2.47045454545455	-2.43409090909091
-4.21590909090909	-4.17954545454545	-4.14318181818182	-4.10681818181818	-4.07045454545455	-4.03409090909091	-3.99772727272727	-3.96136363636364	-3.925	-3.88863636363636	-3.85227272727273	-3.81590909090909	-3.77954545454545	-3.74318181818182	-3.70681818181818	-3.67045454545455	-3.63409090909091	-3.59772727272727	-3.56136363636364	-3.525	-3.48863636363636	-3.45227272727273	-3.41590909090909	-3.37954545454545	-3.34318181818182	-3.30681818181818	-3.27045454545455	-3.23409090909091	-3.19772727272727	-3.16136363636364	-3.125	-3.08863636363636	-3.05227272727273	-3.01590909090909	-2.97954545454545	-2.94318181818182	-2.90681818181818	-2.87045454545455	-2.83409090909091	-2.79772727272727	-2.76136363636364	-2.725	-2.68863636363636	-2.65227272727273	-2.61590909090909	-2.57954545454545	-2.54318181818182	-2.50681818181818	-2.47045454545455	-2.43409090909091
-4.21590909090909	-4.17954545454545	-4.14318181818182	-4.10681818181818	-4.07045454545455	-4.03409090909091	-3.99772727272727	-3.96136363636364	-3.925	-3.88863636363636	-3.85227272727273	-3.81590909090909	-3.77954545454545	-3.74318181818182	-3.70681818181818	-3.67045454545455	-3.63409090909091	-3.59772727272727	-3.56136363636364	-3.525	-3.48863636363636	-3.45227272727273	-3.41590909090909	-3.37954545454545	-3.34318181818182	-3.30681818181818	-3.27045454545455	-3.23409090909091	-3.19772727272727	-3.16136363636364	-3.125	-3.08863636363636	-3.05227272727273	-3.01590909090909	-2.97954545454545	-2.94318181818182	-2.90681818181818	-2.87045454545455	-2.83409090909091	-2.79772727272727	-2.76136363636364	-2.725	-2.68863636363636	-2.65227272727273	-2.61590909090909	-2.57954545454545	-2.54318181818182	-2.50681818181818	-2.47045454545455	-2.43409090909091
-4.21590909090909	-4.17954545454545	-4.14318181818182	-4.10681818181818	-4.07045454545455	-4.03409090909091	-3.99772727272727	-3.96136363636364	-3.925	-3.88863636363636	-3.85227272727273	-3.81590909090909	-3.77954545454545	-3.74318181818182	-3.70681818181818	-3.67045454545455	-3.63409090909091	-3.59772727272727	-3.56136363636364	-3.525	-3.48863636363636	-3.45227272727273	-3.41590909090909	-3.37954545454545	-3.34318181818182	-3.30681818181818	-3.27045454545455	-3.23409090909091	-3.19772727272727	-3.16136363636364	-3.125	-3.08863636363636	-3.05227272727273	-3.01590909090909	-2.97954545454545	-2.94318181818182	-2.90681818181818	-2.87045454545455	-2.83409090909091	-2.79772727272727	-2.76136363636364	-2.725	-2.68863636363636	-2.65227272727273	-2.61590909090909	-2.57954545454545	-2.54318181818182	-2.50681818181818	-2.47045454545455	-2.43409090909091
-4.21590909090909	-4.17954545454545	-4.14318181818182	-4.10681818181818	-4.07045454545455	-4.03409090909091	-3.99772727272727	-3.96136363636364	-3.925	-3.88863636363636	-3.85227272727273	-3.81590909090909	-3.77954545454545	-3.74318181818182	-3.70681818181818	-3.67045454545455	-3.63409090909091	-3.59772727272727	-3.56136363636364	-3.525	-3.48863636363636	-3.45227272727273	-3.41590909090909	-3.37954545454545	-3.34318181818182	-3.30681818181818	-3.27045454545455	-3.23409090909091	-3.19772727272727	-3.16136363636364	-3.125	-3.08863636363636	-3.05227272727273	-3.01590909090909	-2.97954545454545	-2.94318181818182	-2.90681818181818	-2.87045454545455	-2.83409090909091	-2.79772727272727	-2.76136363636364	-2.725	-2.68863636363636	-2.65227272727273	-2.61590909090909	-2.57954545454545	-2.54318181818182	-2.50681818181818	-2.47045454545455	-2.43409090909091
-4.21590909090909	-4.17954545454545	-4.14318181818182	-4.10681818181818	-4.07045454545455	-4.03409090909091	-3.99772727272727	-3.96136363636364	-3.925	-3.88863636363636	-3.85227272727273	-3.81590909090909	-3.77954545454545	-3.74318181818182	-3.70681818181818	-3.67045454545455	-3.63409090909091	-3.59772727272727	-3.56136363636364	-3.525	-3.48863636363636	-3.45227272727273	-3.41590909090909	-3.37954545454545	-3.34318181818182	-3.30681818181818	-3.27045454545455	-3.23409090909091	-3.19772727272727	-3.16136363636364	-3.125	-3.08863636363636	-3.05227272727273	-3.01590909090909	-2.97954545454545	-2.94318181818182	-2.90681818181818	-2.87045454545455	-2.83409090909091	-2.79772727272727	-2.76136363636364	-2.725	-2.68863636363636	-2.65227272727273	-2.61590909090909	-2.57954545454545	-2.54318181818182	-2.50681818181818	-2.47045454545455	-2.43409090909091
-4.21590909090909	-4.17954545454545	-4.14318181818182	-4.10681818181818	-4.07045454545455	-4.03409090909091	-3.99772727272727	-3.96136363636364	-3.925	-3.88863636363636	-3.85227272727273	-3.81590909090909	-3.77954545454545	-3.74318181818182	-3.70681818181818	-3.67045454545455	-3.63409090909091	-3.59772727272727	-3.56136363636364	-3.525	-3.48863636363636	-3.45227272727273	-3.41590909090909	-3.37954545454545	-3.34318181818182	-3.30681818181818	-3.27045454545455	-3.23409090909091	-3.19772727272727	-3.16136363636364	-3.125	-3.08863636363636	-3.05227272727273	-3.01590909090909	-2.97954545454545	-2.94318181818182	-2.90681818181818	-2.87045454545455	-2.83409090909091	-2.79772727272727	-2.76136363636364	-2.725	-2.68863636363636	-2.65227272727273	-2.61590909090909	-2.57954545454545	-2.54318181818182	-2.50681818181818	-2.47045454545455	-2.43409090909091
-4.21590909090909	-4.17954545454545	-4.14318181818182	-4.10681818181818	-4.07045454545455	-4.03409090909091	-3.99772727272727	-3.96136363636364	-3.925	-3.88863636363636	-3.85227272727273	-3.81590909090909	-3.77954545454545	-3.74318181818182	-3.70681818181818	-3.67045454545455	-3.63409090909091	-3.59772727272727	-3.56136363636364	-3.525	-3.48863636363636	-3.45227272727273	-3.41590909090909	-3.37954545454545	-3.34318181818182	-3.30681818181818	-3.27045454545455	-3.23409090909091	-3.19772727272727	-3.16136363636364	-3.125	-3.08863636363636	-3.05227272727273	-3.01590909090909	-2.97954545454545	-2.94318181818182	-2.90681818181818	-2.87045454545455	-2.83409090909091	-2.79772727272727	-2.76136363636364	-2.725	-2.68863636363636	-2.65227272727273	-2.61590909090909	-2.57954545454545	-2.54318181818182	-2.50681818181818	-2.47045454545455	-2.43409090909091
-4.21590909090909	-4.17954545454545	-4.14318181818182	-4.10681818181818	-4.07045454545455	-4.03409090909091	-3.99772727272727	-3.96136363636364	-3.925	-3.88863636363636	-3.85227272727273	-3.81590909090909	-3.77954545454545	-3.74318181818182	-3.70681818181818	-3.67045454545455	-3.63409090909091	-3.59772727272727	-3.56136363636364	-3.525	-3.48863636363636	-3.45227272727273	-3.41590909090909	-3.37954545454545	-3.34318181818182	-3.30681818181818	-3.27045454545455	-3.23409090909091	-3.19772727272727	-3.16136363636364	-3.125	-3.08863636363636	-3.05227272727273	-3.01590909090909	-2.97954545454545	-2.94318181818182	-2.90681818181818	-2.87045454545455	-2.83409090909091	-2.79772727272727	-2.76136363636364	-2.725	-2.68863636363636	-2.65227272727273	-2.61590909090909	-2.57954545454545	-2.54318181818182	-2.50681818181818	-2.47045454545455	-2.43409090909091
-4.21590909090909	-4.17954545454545	-4.14318181818182	-4.10681818181818	-4.07045454545455	-4.03409090909091	-3.99772727272727	-3.96136363636364	-3.925	-3.88863636363636	-3.85227272727273	-3.81590909090909	-3.77954545454545	-3.74318181818182	-3.70681818181818	-3.67045454545455	-3.63409090909091	-3.59772727272727	-3.56136363636364	-3.525	-3.48863636363636	-3.45227272727273	-3.41590909090909	-3.37954545454545	-3.34318181818182	-3.30681818181818	-3.27045454545455	-3.23409090909091	-3.19772727272727	-3.16136363636364	-3.125	-3.08863636363636	-3.05227272727273	-3.01590909090909	-2.97954545454545	-2.94318181818182	-2.90681818181818	-2.87045454545455	-2.83409090909091	-2.79772727272727	-2.76136363636364	-2.725	-2.68863636363636	-2.65227272727273	-2.61590909090909	-2.57954545454545	-2.54318181818182	-2.50681818181818	-2.47045454545455	-2.43409090909091
-4.21590909090909	-4.17954545454545	-4.14318181818182	-4.10681818181818	-4.07045454545455	-4.03409090909091	-3.99772727272727	-3.96136363636364	-3.925	-3.88863636363636	-3.85227272727273	-3.81590909090909	-3.77954545454545	-3.74318181818182	-3.70681818181818	-3.67045454545455	-3.63409090909091	-3.59772727272727	-3.56136363636364	-3.525	-3.48863636363636	-3.45227272727273	-3.41590909090909	-3.37954545454545	-3.34318181818182	-3.30681818181818	-3.27045454545455	-3.23409090909091	-3.19772727272727	-3.16136363636364	-3.125	-3.08863636363636	-3.05227272727273	-3.01590909090909	-2.97954545454545	-2.94318181818182	-2.90681818181818	-2.87045454545455	-2.83409090909091	-2.79772727272727	-2.76136363636364	-2.725	-2.68863636363636	-2.65227272727273	-2.61590909090909	-2.57954545454545	-2.54318181818182	-2.50681818181818	-2.47045454545455	-2.43409090909091
-4.21590909090909	-4.17954545454545	-4.14318181818182	-4.10681818181818	-4.07045454545455	-4.03409090909091	-3.99772727272727	-3.96136363636364	-3.925	-3.88863636363636	-3.85227272727273	-3.81590909090909	-3.77954545454545	-3.74318181818182	-3.70681818181818	-3.67045454545455	-3.63409090909091	-3.59772727272727	-3.56136363636364	-3.525	-3.48863636363636	-3.45227272727273	-3.41590909090909	-3.37954545454545	-3.34318181818182	-3.30681818181818	-3.27045454545455	-3.23409090909091	-3.19772727272727	-3.16136363636364	-3.125	-3.08863636363636	-3.05227272727273	-3.01590909090909	-2.97954545454545	-2.94318181818182	-2.90681818181818	-2.87045454545455	-2.83409090909091	-2.79772727272727	-2.76136363636364	-2.725	-2.68863636363636	-2.65227272727273	-2.61590909090909	-2.57954545454545	-2.54318181818182	-2.50681818181818	-2.47045454545455	-2.43409090909091
-4.21590909090909	-4.17954545454545	-4.14318181818182	-4.10681818181818	-4.07045454545455	-4.03409090909091	-3.99772727272727	-3.96136363636364	-3.925	-3.88863636363636	-3.85227272727273	-3.81590909090909	-3.77954545454545	-3.74318181818182	-3.70681818181818	-3.67045454545455	-3.63409090909091	-3.59772727272727	-3.56136363636364	-3.525	-3.48863636363636	-3.45227272727273	-3.41590909090909	-3.37954545454545	-3.34318181818182	-3.30681818181818	-3.27045454545455	-3.23409090909091	-3.19772727272727	-3.16136363636364	-3.125	-3.08863636363636	-3.05227272727273	-3.01590909090909	-2.97954545454545	-2.94318181818182	-2.90681818181818	-2.87045454545455	-2.83409090909091	-2.79772727272727	-2.76136363636364	-2.725	-2.68863636363636	-2.65227272727273	-2.61590909090909	-2.57954545454545	-2.54318181818182	-2.50681818181818	-2.47045454545455	-2.43409090909091
-4.21590909090909	-4.17954545454545	-4.14318181818182	-4.10681818181818	-4.07045454545455	-4.03409090909091	-3.99772727272727	-3.96136363636364	-3.925	-3.88863636363636	-3.85227272727273	-3.81590909090909	-3.77954545454545	-3.74318181818182	-3.70681818181818	-3.67045454545455	-3.63409090909091	-3.59772727272727	-3.56136363636364	-3.525	-3.48863636363636	-3.45227272727273	-3.41590909090909	-3.37954545454545	-3.34318181818182	-3.30681818181818	-3.27045454545455	-3.23409090909091	-3.19772727272727	-3.16136363636364	-3.125	-3.08863636363636	-3.05227272727273	-3.01590909090909	-2.97954545454545	-2.94318181818182	-2.90681818181818	-2.87045454545455	-2.83409090909091	-2.79772727272727	-2.76136363636364	-2.725	-2.68863636363636	-2.65227272727273	-2.61590909090909	-2.57954545454545	-2.54318181818182	-2.50681818181818	-2.47045454545455	-2.43409090909091
-4.21590909090909	-4.17954545454545	-4.14318181818182	-4.10681818181818	-4.07045454545455	-4.03409090909091	-3.99772727272727	-3.96136363636364	-3.925	-3.88863636363636	-3.85227272727273	-3.81590909090909	-3.77954545454545	-3.74318181818182	-3.70681818181818	-3.67045454545455	-3.63409090909091	-3.59772727272727	-3.56136363636364	-3.525	-3.48863636363636	-3.45227272727273	-3.41590909090909	-3.37954545454545	-3.34318181818182	-3.30681818181818	-3.27045454545455	-3.23409090909091	-3.19772727272727	-3.16136363636364	-3.125	-3.08863636363636	-3.05227272727273	-3.01590909090909	-2.97954545454545	-2.94318181818182	-2.90681818181818	-2.87045454545455	-2.83409090909091	-2.79772727272727	-2.76136363636364	-2.725	-2.68863636363636	-2.65227272727273	-2.61590909090909	-2.57954545454545	-2.54318181818182	-2.50681818181818	-2.47045454545455	-2.43409090909091
-4.21590909090909	-4.17954545454545	-4.14318181818182	-4.10681818181818	-4.07045454545455	-4.03409090909091	-3.99772727272727	-3.96136363636364	-3.925	-3.88863636363636	-3.85227272727273	-3.81590909090909	-3.77954545454545	-3.74318181818182	-3.70681818181818	-3.67045454545455	-3.63409090909091	-3.59772727272727	-3.56136363636364	-3.525	-3.48863636363636	-3.45227272727273	-3.41590909090909	-3.37954545454545	-3.34318181818182	-3.30681818181818	-3.27045454545455	-3.23409090909091	-3.19772727272727	-3.16136363636364	-3.125	-3.08863636363636	-3.05227272727273	-3.01590909090909	-2.97954545454545	-2.94318181818182	-2.90681818181818	-2.87045454545455	-2.83409090909091	-2.79772727272727	-2.76136363636364	-2.725	-2.68863636363636	-2.65227272727273	-2.61590909090909	-2.57954545454545	-2.54318181818182	-2.50681818181818	-2.47045454545455	-2.43409090909091
-4.21590909090909	-4.17954545454545	-4.14318181818182	-4.10681818181818	-4.07045454545455	-4.03409090909091	-3.99772727272727	-3.96136363636364	-3.925	-3.88863636363636	-3.85227272727273	-3.81590909090909	-3.77954545454545	-3.74318181818182	-3.70681818181818	-3.67045454545455	-3.63409090909091	-3.59772727272727	-3.56136363636364	-3.525	-3.48863636363636	-3.45227272727273	-3.41590909090909	-3.37954545454545	-3.34318181818182	-3.30681818181818	-3.27045454545455	-3.23409090909091	-3.19772727272727	-3.16136363636364	-3.125	-3.08863636363636	-3.05227272727273	-3.01590909090909	-2.97954545454545	-2.94318181818182	-2.90681818181818	-2.87045454545455	-2.83409090909091	-2.79772727272727	-2.76136363636364	-2.725	-2.68863636363636	-2.65227272727273	-2.61590909090909	-2.57954545454545	-2.54318181818182	-2.50681818181818	-2.47045454545455	-2.43409090909091
-4.21590909090909	-4.17954545454545	-4.14318181818182	-4.10681818181818	-4.07045454545455	-4.03409090909091	-3.99772727272727	-3.96136363636364	-3.925	-3.88863636363636	-3.85227272727273	-3.81590909090909	-3.77954545454545	-3.74318181818182	-3.70681818181818	-3.67045454545455	-3.63409090909091	-3.59772727272727	-3.56136363636364	-3.525	-3.48863636363636	-3.45227272727273	-3.41590909090909	-3.37954545454545	-3.34318181818182	-3.30681818181818	-3.27045454545455	-3.23409090909091	-3.19772727272727	-3.16136363636364	-3.125	-3.08863636363636	-3.05227272727273	-3.01590909090909	-2.97954545454545	-2.94318181818182	-2.90681818181818	-2.87045454545455	-2.83409090909091	-2.79772727272727	-2.76136363636364	-2.725	-2.68863636363636	-2.65227272727273	-2.61590909090909	-2.57954545454545	-2.54318181818182	-2.50681818181818	-2.47045454545455	-2.43409090909091
-4.21590909090909	-4.17954545454545	-4.14318181818182	-4.10681818181818	-4.07045454545455	-4.03409090909091	-3.99772727272727	-3.96136363636364	-3.925	-3.88863636363636	-3.85227272727273	-3.81590909090909	-3.77954545454545	-3.74318181818182	-3.70681818181818	-3.67045454545455	-3.63409090909091	-3.59772727272727	-3.56136363636364	-3.525	-3.48863636363636	-3.45227272727273	-3.41590909090909	-3.37954545454545	-3.34318181818182	-3.30681818181818	-3.27045454545455	-3.23409090909091	-3.19772727272727	-3.16136363636364	-3.125	-3.08863636363636	-3.05227272727273	-3.01590909090909	-2.97954545454545	-2.94318181818182	-2.90681818181818	-2.87045454545455	-2.83409090909091	-2.79772727272727	-2.76136363636364	-2.725	-2.68863636363636	-2.65227272727273	-2.61590909090909	-2.57954545454545	-2.54318181818182	-2.50681818181818	-2.47045454545455	-2.43409090909091
-4.21590909090909	-4.17954545454545	-4.14318181818182	-4.10681818181818	-4.07045454545455	-4.03409090909091	-3.99772727272727	-3.96136363636364	-3.925	-3.88863636363636	-3.85227272727273	-3.81590909090909	-3.77954545454545	-3.74318181818182	-3.70681818181818	-3.67045454545455	-3.63409090909091	-3.59772727272727	-3.56136363636364	-3.525	-3.48863636363636	-3.45227272727273	-3.41590909090909	-3.37954545454545	-3.34318181818182	-3.30681818181818	-3.27045454545455	-3.23409090909091	-3.19772727272727	-3.16136363636364	-3.125	-3.08863636363636	-3.05227272727273	-3.01590909090909	-2.97954545454545	-2.94318181818182	-2.90681818181818	-2.87045454545455	-2.83409090909091	-2.79772727272727	-2.76136363636364	-2.725	-2.68863636363636	-2.65227272727273	-2.61590909090909	-2.57954545454545	-2.54318181818182	-2.50681818181818	-2.47045454545455	-2.43409090909091
-4.21590909090909	-4.17954545454545	-4.14318181818182	-4.10681818181818	-4.07045454545455	-4.03409090909091	-3.99772727272727	-3.96136363636364	-3.925	-3.88863636363636	-3.85227272727273	-3.81590909090909	-3.77954545454545	-3.74318181818182	-3.70681818181818	-3.67045454545455	-3.63409090909091	-3.59772727272727	-3.56136363636364	-3.525	-3.48863636363636	-3.45227272727273	-3.41590909090909	-3.37954545454545	-3.34318181818182	-3.30681818181818	-3.27045454545455	-3.23409090909091	-3.19772727272727	-3.16136363636364	-3.125	-3.08863636363636	-3.05227272727273	-3.01590909090909	-2.97954545454545	-2.94318181818182	-2.90681818181818	-2.87045454545455	-2.83409090909091	-2.79772727272727	-2.76136363636364	-2.725	-2.68863636363636	-2.65227272727273	-2.61590909090909	-2.57954545454545	-2.54318181818182	-2.50681818181818	-2.47045454545455	-2.43409090909091
-4.21590909090909	-4.17954545454545	-4.14318181818182	-4.10681818181818	-4.07045454545455	-4.03409090909091	-3.99772727272727	-3.96136363636364	-3.925	-3.88863636363636	-3.85227272727273	-3.81590909090909	-3.77954545454545	-3.74318181818182	-3.70681818181818	-3.67045454545455	-3.63409090909091	-3.59772727272727	-3.56136363636364	-3.525	-3.48863636363636	-3.45227272727273	-3.41590909090909	-3.37954545454545	-3.34318181818182	-3.30681818181818	-3.27045454545455	-3.23409090909091	-3.19772727272727	-3.16136363636364	-3.125	-3.08863636363636	-3.05227272727273	-3.01590909090909	-2.97954545454545	-2.94318181818182	-2.90681818181818	-2.87045454545455	-2.83409090909091	-2.79772727272727	-2.76136363636364	-2.725	-2.68863636363636	-2.65227272727273	-2.61590909090909	-2.57954545454545	-2.54318181818182	-2.50681818181818	-2.47045454545455	-2.43409090909091
-4.21590909090909	-4.17954545454545	-4.14318181818182	-4.10681818181818	-4.07045454545455	-4.03409090909091	-3.99772727272727	-3.96136363636364	-3.925	-3.88863636363636	-3.85227272727273	-3.81590909090909	-3.77954545454545	-3.74318181818182	-3.70681818181818	-3.67045454545455	-3.63409090909091	-3.59772727272727	-3.56136363636364	-3.525	-3.48863636363636	-3.45227272727273	-3.41590909090909	-3.37954545454545	-3.34318181818182	-3.30681818181818	-3.27045454545455	-3.23409090909091	-3.19772727272727	-3.16136363636364	-3.125	-3.08863636363636	-3.05227272727273	-3.01590909090909	-2.97954545454545	-2.94318181818182	-2.90681818181818	-2.87045454545455	-2.83409090909091	-2.79772727272727	-2.76136363636364	-2.725	-2.68863636363636	-2.65227272727273	-2.61590909090909	-2.57954545454545	-2.54318181818182	-2.50681818181818	-2.47045454545455	-2.43409090909091
-4.21590909090909	-4.17954545454545	-4.14318181818182	-4.10681818181818	-4.07045454545455	-4.03409090909091	-3.99772727272727	-3.96136363636364	-3.925	-3.88863636363636	-3.85227272727273	-3.81590909090909	-3.77954545454545	-3.74318181818182	-3.70681818181818	-3.67045454545455	-3.63409090909091	-3.59772727272727	-3.56136363636364	-3.525	-3.48863636363636	-3.45227272727273	-3.41590909090909	-3.37954545454545	-3.34318181818182	-3.30681818181818	-3.27045454545455	-3.23409090909091	-3.19772727272727	-3.16136363636364	-3.125	-3.08863636363636	-3.05227272727273	-3.01590909090909	-2.97954545454545	-2.94318181818182	-2.90681818181818	-2.87045454545455	-2.83409090909091	-2.79772727272727	-2.76136363636364	-2.725	-2.68863636363636	-2.65227272727273	-2.61590909090909	-2.57954545454545	-2.54318181818182	-2.50681818181818	-2.47045454545455	-2.43409090909091
-4.21590909090909	-4.17954545454545	-4.14318181818182	-4.10681818181818	-4.07045454545455	-4.03409090909091	-3.99772727272727	-3.96136363636364	-3.925	-3.88863636363636	-3.85227272727273	-3.81590909090909	-3.77954545454545	-3.74318181818182	-3.70681818181818	-3.67045454545455	-3.63409090909091	-3.59772727272727	-3.56136363636364	-3.525	-3.48863636363636	-3.45227272727273	-3.41590909090909	-3.37954545454545	-3.34318181818182	-3.30681818181818	-3.27045454545455	-3.23409090909091	-3.19772727272727	-3.16136363636364	-3.125	-3.08863636363636	-3.05227272727273	-3.01590909090909	-2.97954545454545	-2.94318181818182	-2.90681818181818	-2.87045454545455	-2.83409090909091	-2.79772727272727	-2.76136363636364	-2.725	-2.68863636363636	-2.65227272727273	-2.61590909090909	-2.57954545454545	-2.54318181818182	-2.50681818181818	-2.47045454545455	-2.43409090909091
-4.21590909090909	-4.17954545454545	-4.14318181818182	-4.10681818181818	-4.07045454545455	-4.03409090909091	-3.99772727272727	-3.96136363636364	-3.925	-3.88863636363636	-3.85227272727273	-3.81590909090909	-3.77954545454545	-3.74318181818182	-3.70681818181818	-3.67045454545455	-3.63409090909091	-3.59772727272727	-3.56136363636364	-3.525	-3.48863636363636	-3.45227272727273	-3.41590909090909	-3.37954545454545	-3.34318181818182	-3.30681818181818	-3.27045454545455	-3.23409090909091	-3.19772727272727	-3.16136363636364	-3.125	-3.08863636363636	-3.05227272727273	-3.01590909090909	-2.97954545454545	-2.94318181818182	-2.90681818181818	-2.87045454545455	-2.83409090909091	-2.79772727272727	-2.76136363636364	-2.725	-2.68863636363636	-2.65227272727273	-2.61590909090909	-2.57954545454545	-2.54318181818182	-2.50681818181818	-2.47045454545455	-2.43409090909091
-4.21590909090909	-4.17954545454545	-4.14318181818182	-4.10681818181818	-4.07045454545455	-4.03409090909091	-3.99772727272727	-3.96136363636364	-3.925	-3.88863636363636	-3.85227272727273	-3.81590909090909	-3.77954545454545	-3.74318181818182	-3.70681818181818	-3.67045454545455	-3.63409090909091	-3.59772727272727	-3.56136363636364	-3.525	-3.48863636363636	-3.45227272727273	-3.41590909090909	-3.37954545454545	-3.34318181818182	-3.30681818181818	-3.27045454545455	-3.23409090909091	-3.19772727272727	-3.16136363636364	-3.125	-3.08863636363636	-3.05227272727273	-3.01590909090909	-2.97954545454545	-2.94318181818182	-2.90681818181818	-2.87045454545455	-2.83409090909091	-2.79772727272727	-2.76136363636364	-2.725	-2.68863636363636	-2.65227272727273	-2.61590909090909	-2.57954545454545	-2.54318181818182	-2.50681818181818	-2.47045454545455	-2.43409090909091
-4.21590909090909	-4.17954545454545	-4.14318181818182	-4.10681818181818	-4.07045454545455	-4.03409090909091	-3.99772727272727	-3.96136363636364	-3.925	-3.88863636363636	-3.85227272727273	-3.81590909090909	-3.77954545454545	-3.74318181818182	-3.70681818181818	-3.67045454545455	-3.63409090909091	-3.59772727272727	-3.56136363636364	-3.525	-3.48863636363636	-3.45227272727273	-3.41590909090909	-3.37954545454545	-3.34318181818182	-3.30681818181818	-3.27045454545455	-3.23409090909091	-3.19772727272727	-3.16136363636364	-3.125	-3.08863636363636	-3.05227272727273	-3.01590909090909	-2.97954545454545	-2.94318181818182	-2.90681818181818	-2.87045454545455	-2.83409090909091	-2.79772727272727	-2.76136363636364	-2.725	-2.68863636363636	-2.65227272727273	-2.61590909090909	-2.57954545454545	-2.54318181818182	-2.50681818181818	-2.47045454545455	-2.43409090909091
-4.21590909090909	-4.17954545454545	-4.14318181818182	-4.10681818181818	-4.07045454545455	-4.03409090909091	-3.99772727272727	-3.96136363636364	-3.925	-3.88863636363636	-3.85227272727273	-3.81590909090909	-3.77954545454545	-3.74318181818182	-3.70681818181818	-3.67045454545455	-3.63409090909091	-3.59772727272727	-3.56136363636364	-3.525	-3.48863636363636	-3.45227272727273	-3.41590909090909	-3.37954545454545	-3.34318181818182	-3.30681818181818	-3.27045454545455	-3.23409090909091	-3.19772727272727	-3.16136363636364	-3.125	-3.08863636363636	-3.05227272727273	-3.01590909090909	-2.97954545454545	-2.94318181818182	-2.90681818181818	-2.87045454545455	-2.83409090909091	-2.79772727272727	-2.76136363636364	-2.725	-2.68863636363636	-2.65227272727273	-2.61590909090909	-2.57954545454545	-2.54318181818182	-2.50681818181818	-2.47045454545455	-2.43409090909091
-4.21590909090909	-4.17954545454545	-4.14318181818182	-4.10681818181818	-4.07045454545455	-4.03409090909091	-3.99772727272727	-3.96136363636364	-3.925	-3.88863636363636	-3.85227272727273	-3.81590909090909	-3.77954545454545	-3.74318181818182	-3.70681818181818	-3.67045454545455	-3.63409090909091	-3.59772727272727	-3.56136363636364	-3.525	-3.48863636363636	-3.45227272727273	-3.41590909090909	-3.37954545454545	-3.34318181818182	-3.30681818181818	-3.27045454545455	-3.23409090909091	-3.19772727272727	-3.16136363636364	-3.125	-3.08863636363636	-3.05227272727273	-3.01590909090909	-2.97954545454545	-2.94318181818182	-2.90681818181818	-2.87045454545455	-2.83409090909091	-2.79772727272727	-2.76136363636364	-2.725	-2.68863636363636	-2.65227272727273	-2.61590909090909	-2.57954545454545	-2.54318181818182	-2.50681818181818	-2.47045454545455	-2.43409090909091
-4.21590909090909	-4.17954545454545	-4.14318181818182	-4.10681818181818	-4.07045454545455	-4.03409090909091	-3.99772727272727	-3.96136363636364	-3.925	-3.88863636363636	-3.85227272727273	-3.81590909090909	-3.77954545454545	-3.74318181818182	-3.70681818181818	-3.67045454545455	-3.63409090909091	-3.59772727272727	-3.56136363636364	-3.525	-3.48863636363636	-3.45227272727273	-3.41590909090909	-3.37954545454545	-3.34318181818182	-3.30681818181818	-3.27045454545455	-3.23409090909091	-3.19772727272727	-3.16136363636364	-3.125	-3.08863636363636	-3.05227272727273	-3.01590909090909	-2.97954545454545	-2.94318181818182	-2.90681818181818	-2.87045454545455	-2.83409090909091	-2.79772727272727	-2.76136363636364	-2.725	-2.68863636363636	-2.65227272727273	-2.61590909090909	-2.57954545454545	-2.54318181818182	-2.50681818181818	-2.47045454545455	-2.43409090909091
-4.21590909090909	-4.17954545454545	-4.14318181818182	-4.10681818181818	-4.07045454545455	-4.03409090909091	-3.99772727272727	-3.96136363636364	-3.925	-3.88863636363636	-3.85227272727273	-3.81590909090909	-3.77954545454545	-3.74318181818182	-3.70681818181818	-3.67045454545455	-3.63409090909091	-3.59772727272727	-3.56136363636364	-3.525	-3.48863636363636	-3.45227272727273	-3.41590909090909	-3.37954545454545	-3.34318181818182	-3.30681818181818	-3.27045454545455	-3.23409090909091	-3.19772727272727	-3.16136363636364	-3.125	-3.08863636363636	-3.05227272727273	-3.01590909090909	-2.97954545454545	-2.94318181818182	-2.90681818181818	-2.87045454545455	-2.83409090909091	-2.79772727272727	-2.76136363636364	-2.725	-2.68863636363636	-2.65227272727273	-2.61590909090909	-2.57954545454545	-2.54318181818182	-2.50681818181818	-2.47045454545455	-2.43409090909091
-4.21590909090909	-4.17954545454545	-4.14318181818182	-4.10681818181818	-4.07045454545455	-4.03409090909091	-3.99772727272727	-3.96136363636364	-3.925	-3.88863636363636	-3.85227272727273	-3.81590909090909	-3.77954545454545	-3.74318181818182	-3.70681818181818	-3.67045454545455	-3.63409090909091	-3.59772727272727	-3.56136363636364	-3.525	-3.48863636363636	-3.45227272727273	-3.41590909090909	-3.37954545454545	-3.34318181818182	-3.30681818181818	-3.27045454545455	-3.23409090909091	-3.19772727272727	-3.16136363636364	-3.125	-3.08863636363636	-3.05227272727273	-3.01590909090909	-2.97954545454545	-2.94318181818182	-2.90681818181818	-2.87045454545455	-2.83409090909091	-2.79772727272727	-2.76136363636364	-2.725	-2.68863636363636	-2.65227272727273	-2.61590909090909	-2.57954545454545	-2.54318181818182	-2.50681818181818	-2.47045454545455	-2.43409090909091
-4.21590909090909	-4.17954545454545	-4.14318181818182	-4.10681818181818	-4.07045454545455	-4.03409090909091	-3.99772727272727	-3.96136363636364	-3.925	-3.88863636363636	-3.85227272727273	-3.81590909090909	-3.77954545454545	-3.74318181818182	-3.70681818181818	-3.67045454545455	-3.63409090909091	-3.59772727272727	-3.56136363636364	-3.525	-3.48863636363636	-3.45227272727273	-3.41590909090909	-3.37954545454545	-3.34318181818182	-3.30681818181818	-3.27045454545455	-3.23409090909091	-3.19772727272727	-3.16136363636364	-3.125	-3.08863636363636	-3.05227272727273	-3.01590909090909	-2.97954545454545	-2.94318181818182	-2.90681818181818	-2.87045454545455	-2.83409090909091	-2.79772727272727	-2.76136363636364	-2.725	-2.68863636363636	-2.65227272727273	-2.61590909090909	-2.57954545454545	-2.54318181818182	-2.50681818181818	-2.47045454545455	-2.43409090909091
-4.21590909090909	-4.17954545454545	-4.14318181818182	-4.10681818181818	-4.07045454545455	-4.03409090909091	-3.99772727272727	-3.96136363636364	-3.925	-3.88863636363636	-3.85227272727273	-3.81590909090909	-3.77954545454545	-3.74318181818182	-3.70681818181818	-3.67045454545455	-3.63409090909091	-3.59772727272727	-3.56136363636364	-3.525	-3.48863636363636	-3.45227272727273	-3.41590909090909	-3.37954545454545	-3.34318181818182	-3.30681818181818	-3.27045454545455	-3.23409090909091	-3.19772727272727	-3.16136363636364	-3.125	-3.08863636363636	-3.05227272727273	-3.01590909090909	-2.97954545454545	-2.94318181818182	-2.90681818181818	-2.87045454545455	-2.83409090909091	-2.79772727272727	-2.76136363636364	-2.725	-2.68863636363636	-2.65227272727273	-2.61590909090909	-2.57954545454545	-2.54318181818182	-2.50681818181818	-2.47045454545455	-2.43409090909091
-4.21590909090909	-4.17954545454545	-4.14318181818182	-4.10681818181818	-4.07045454545455	-4.03409090909091	-3.99772727272727	-3.96136363636364	-3.925	-3.88863636363636	-3.85227272727273	-3.81590909090909	-3.77954545454545	-3.74318181818182	-3.70681818181818	-3.67045454545455	-3.63409090909091	-3.59772727272727	-3.56136363636364	-3.525	-3.48863636363636	-3.45227272727273	-3.41590909090909	-3.37954545454545	-3.34318181818182	-3.30681818181818	-3.27045454545455	-3.23409090909091	-3.19772727272727	-3.16136363636364	-3.125	-3.08863636363636	-3.05227272727273	-3.01590909090909	-2.97954545454545	-2.94318181818182	-2.90681818181818	-2.87045454545455	-2.83409090909091	-2.79772727272727	-2.76136363636364	-2.725	-2.68863636363636	-2.65227272727273	-2.61590909090909	-2.57954545454545	-2.54318181818182	-2.50681818181818	-2.47045454545455	-2.43409090909091
-4.21590909090909	-4.17954545454545	-4.14318181818182	-4.10681818181818	-4.07045454545455	-4.03409090909091	-3.99772727272727	-3.96136363636364	-3.925	-3.88863636363636	-3.85227272727273	-3.81590909090909	-3.77954545454545	-3.74318181818182	-3.70681818181818	-3.67045454545455	-3.63409090909091	-3.59772727272727	-3.56136363636364	-3.525	-3.48863636363636	-3.45227272727273	-3.41590909090909	-3.37954545454545	-3.34318181818182	-3.30681818181818	-3.27045454545455	-3.23409090909091	-3.19772727272727	-3.16136363636364	-3.125	-3.08863636363636	-3.05227272727273	-3.01590909090909	-2.97954545454545	-2.94318181818182	-2.90681818181818	-2.87045454545455	-2.83409090909091	-2.79772727272727	-2.76136363636364	-2.725	-2.68863636363636	-2.65227272727273	-2.61590909090909	-2.57954545454545	-2.54318181818182	-2.50681818181818	-2.47045454545455	-2.43409090909091
-4.21590909090909	-4.17954545454545	-4.14318181818182	-4.10681818181818	-4.07045454545455	-4.03409090909091	-3.99772727272727	-3.96136363636364	-3.925	-3.88863636363636	-3.85227272727273	-3.81590909090909	-3.77954545454545	-3.74318181818182	-3.70681818181818	-3.67045454545455	-3.63409090909091	-3.59772727272727	-3.56136363636364	-3.525	-3.48863636363636	-3.45227272727273	-3.41590909090909	-3.37954545454545	-3.34318181818182	-3.30681818181818	-3.27045454545455	-3.23409090909091	-3.19772727272727	-3.16136363636364	-3.125	-3.08863636363636	-3.05227272727273	-3.01590909090909	-2.97954545454545	-2.94318181818182	-2.90681818181818	-2.87045454545455	-2.83409090909091	-2.79772727272727	-2.76136363636364	-2.725	-2.68863636363636	-2.65227272727273	-2.61590909090909	-2.57954545454545	-2.54318181818182	-2.50681818181818	-2.47045454545455	-2.43409090909091
-4.21590909090909	-4.17954545454545	-4.14318181818182	-4.10681818181818	-4.07045454545455	-4.03409090909091	-3.99772727272727	-3.96136363636364	-3.925	-3.88863636363636	-3.85227272727273	-3.81590909090909	-3.77954545454545	-3.74318181818182	-3.70681818181818	-3.67045454545455	-3.63409090909091	-3.59772727272727	-3.56136363636364	-3.525	-3.48863636363636	-3.45227272727273	-3.41590909090909	-3.37954545454545	-3.34318181818182	-3.30681818181818	-3.27045454545455	-3.23409090909091	-3.19772727272727	-3.16136363636364	-3.125	-3.08863636363636	-3.05227272727273	-3.01590909090909	-2.97954545454545	-2.94318181818182	-2.90681818181818	-2.87045454545455	-2.83409090909091	-2.79772727272727	-2.76136363636364	-2.725	-2.68863636363636	-2.65227272727273	-2.61590909090909	-2.57954545454545	-2.54318181818182	-2.50681818181818	-2.47045454545455	-2.43409090909091
-4.21590909090909	-4.17954545454545	-4.14318181818182	-4.10681818181818	-4.07045454545455	-4.03409090909091	-3.99772727272727	-3.96136363636364	-3.925	-3.88863636363636	-3.85227272727273	-3.81590909090909	-3.77954545454545	-3.74318181818182	-3.70681818181818	-3.67045454545455	-3.63409090909091	-3.59772727272727	-3.56136363636364	-3.525	-3.48863636363636	-3.45227272727273	-3.41590909090909	-3.37954545454545	-3.34318181818182	-3.30681818181818	-3.27045454545455	-3.23409090909091	-3.19772727272727	-3.16136363636364	-3.125	-3.08863636363636	-3.05227272727273	-3.01590909090909	-2.97954545454545	-2.94318181818182	-2.90681818181818	-2.87045454545455	-2.83409090909091	-2.79772727272727	-2.76136363636364	-2.725	-2.68863636363636	-2.65227272727273	-2.61590909090909	-2.57954545454545	-2.54318181818182	-2.50681818181818	-2.47045454545455	-2.43409090909091
-4.21590909090909	-4.17954545454545	-4.14318181818182	-4.10681818181818	-4.07045454545455	-4.03409090909091	-3.99772727272727	-3.96136363636364	-3.925	-3.88863636363636	-3.85227272727273	-3.81590909090909	-3.77954545454545	-3.74318181818182	-3.70681818181818	-3.67045454545455	-3.63409090909091	-3.59772727272727	-3.56136363636364	-3.525	-3.48863636363636	-3.45227272727273	-3.41590909090909	-3.37954545454545	-3.34318181818182	-3.30681818181818	-3.27045454545455	-3.23409090909091	-3.19772727272727	-3.16136363636364	-3.125	-3.08863636363636	-3.05227272727273	-3.01590909090909	-2.97954545454545	-2.94318181818182	-2.90681818181818	-2.87045454545455	-2.83409090909091	-2.79772727272727	-2.76136363636364	-2.725	-2.68863636363636	-2.65227272727273	-2.61590909090909	-2.57954545454545	-2.54318181818182	-2.50681818181818	-2.47045454545455	-2.43409090909091
[truncated: 188 more columns]
