# Supplementary material for: Performance Comparison of Centered and Tilted Blunt and Lighthouse Tip Cannulae for Drainage in Extracorporeal Life Support
Source: Cardiovasc Eng Technol. 2025 Feb 10;16(2):238–50. doi: 10.1007/s13239-024-00770-x (PMC11933157; doi:10.1007/s13239-024-00770-x)
Supplement: Supplementary file 2 — Supplementary file2 (ZIP 41,511 KB) [file 13239_2024_770_MOESM2_ESM.zip › avg_velocity/rc_3.4_mm/Blunt_Qc_1.3_Lmin_Qo_1.3_Lmin_rc_3.4_mm/y_adim.csv]

-0.678589170392449	-0.678589170392449	-0.678589170392449	-0.678589170392449	-0.678589170392449	-0.678589170392449	-0.678589170392449	-0.678589170392449	-0.678589170392449	-0.678589170392449	-0.678589170392449	-0.678589170392449	-0.678589170392449	-0.678589170392449	-0.678589170392449	-0.678589170392449	-0.678589170392449	-0.678589170392449	-0.678589170392449	-0.678589170392449	-0.678589170392449	-0.678589170392449	-0.678589170392449	-0.678589170392449	-0.678589170392449	-0.678589170392449	-0.678589170392449	-0.678589170392449	-0.678589170392449	-0.678589170392449	-0.678589170392449	-0.678589170392449	-0.678589170392449	-0.678589170392449	-0.678589170392449	-0.678589170392449	-0.678589170392449	-0.678589170392449	-0.678589170392449	-0.678589170392449	-0.678589170392449	-0.678589170392449	-0.678589170392449	-0.678589170392449	-0.678589170392449	-0.678589170392449	-0.678589170392449	-0.678589170392449	-0.678589170392449	-0.678589170392449
-0.662692498758073	-0.662692498758073	-0.662692498758073	-0.662692498758073	-0.662692498758073	-0.662692498758073	-0.662692498758073	-0.662692498758073	-0.662692498758073	-0.662692498758073	-0.662692498758073	-0.662692498758073	-0.662692498758073	-0.662692498758073	-0.662692498758073	-0.662692498758073	-0.662692498758073	-0.662692498758073	-0.662692498758073	-0.662692498758073	-0.662692498758073	-0.662692498758073	-0.662692498758073	-0.662692498758073	-0.662692498758073	-0.662692498758073	-0.662692498758073	-0.662692498758073	-0.662692498758073	-0.662692498758073	-0.662692498758073	-0.662692498758073	-0.662692498758073	-0.662692498758073	-0.662692498758073	-0.662692498758073	-0.662692498758073	-0.662692498758073	-0.662692498758073	-0.662692498758073	-0.662692498758073	-0.662692498758073	-0.662692498758073	-0.662692498758073	-0.662692498758073	-0.662692498758073	-0.662692498758073	-0.662692498758073	-0.662692498758073	-0.662692498758073
-0.646795827123696	-0.646795827123696	-0.646795827123696	-0.646795827123696	-0.646795827123696	-0.646795827123696	-0.646795827123696	-0.646795827123696	-0.646795827123696	-0.646795827123696	-0.646795827123696	-0.646795827123696	-0.646795827123696	-0.646795827123696	-0.646795827123696	-0.646795827123696	-0.646795827123696	-0.646795827123696	-0.646795827123696	-0.646795827123696	-0.646795827123696	-0.646795827123696	-0.646795827123696	-0.646795827123696	-0.646795827123696	-0.646795827123696	-0.646795827123696	-0.646795827123696	-0.646795827123696	-0.646795827123696	-0.646795827123696	-0.646795827123696	-0.646795827123696	-0.646795827123696	-0.646795827123696	-0.646795827123696	-0.646795827123696	-0.646795827123696	-0.646795827123696	-0.646795827123696	-0.646795827123696	-0.646795827123696	-0.646795827123696	-0.646795827123696	-0.646795827123696	-0.646795827123696	-0.646795827123696	-0.646795827123696	-0.646795827123696	-0.646795827123696
-0.630899155489319	-0.630899155489319	-0.630899155489319	-0.630899155489319	-0.630899155489319	-0.630899155489319	-0.630899155489319	-0.630899155489319	-0.630899155489319	-0.630899155489319	-0.630899155489319	-0.630899155489319	-0.630899155489319	-0.630899155489319	-0.630899155489319	-0.630899155489319	-0.630899155489319	-0.630899155489319	-0.630899155489319	-0.630899155489319	-0.630899155489319	-0.630899155489319	-0.630899155489319	-0.630899155489319	-0.630899155489319	-0.630899155489319	-0.630899155489319	-0.630899155489319	-0.630899155489319	-0.630899155489319	-0.630899155489319	-0.630899155489319	-0.630899155489319	-0.630899155489319	-0.630899155489319	-0.630899155489319	-0.630899155489319	-0.630899155489319	-0.630899155489319	-0.630899155489319	-0.630899155489319	-0.630899155489319	-0.630899155489319	-0.630899155489319	-0.630899155489319	-0.630899155489319	-0.630899155489319	-0.630899155489319	-0.630899155489319	-0.630899155489319
-0.615002483854943	-0.615002483854943	-0.615002483854943	-0.615002483854943	-0.615002483854943	-0.615002483854943	-0.615002483854943	-0.615002483854943	-0.615002483854943	-0.615002483854943	-0.615002483854943	-0.615002483854943	-0.615002483854943	-0.615002483854943	-0.615002483854943	-0.615002483854943	-0.615002483854943	-0.615002483854943	-0.615002483854943	-0.615002483854943	-0.615002483854943	-0.615002483854943	-0.615002483854943	-0.615002483854943	-0.615002483854943	-0.615002483854943	-0.615002483854943	-0.615002483854943	-0.615002483854943	-0.615002483854943	-0.615002483854943	-0.615002483854943	-0.615002483854943	-0.615002483854943	-0.615002483854943	-0.615002483854943	-0.615002483854943	-0.615002483854943	-0.615002483854943	-0.615002483854943	-0.615002483854943	-0.615002483854943	-0.615002483854943	-0.615002483854943	-0.615002483854943	-0.615002483854943	-0.615002483854943	-0.615002483854943	-0.615002483854943	-0.615002483854943
-0.599105812220566	-0.599105812220566	-0.599105812220566	-0.599105812220566	-0.599105812220566	-0.599105812220566	-0.599105812220566	-0.599105812220566	-0.599105812220566	-0.599105812220566	-0.599105812220566	-0.599105812220566	-0.599105812220566	-0.599105812220566	-0.599105812220566	-0.599105812220566	-0.599105812220566	-0.599105812220566	-0.599105812220566	-0.599105812220566	-0.599105812220566	-0.599105812220566	-0.599105812220566	-0.599105812220566	-0.599105812220566	-0.599105812220566	-0.599105812220566	-0.599105812220566	-0.599105812220566	-0.599105812220566	-0.599105812220566	-0.599105812220566	-0.599105812220566	-0.599105812220566	-0.599105812220566	-0.599105812220566	-0.599105812220566	-0.599105812220566	-0.599105812220566	-0.599105812220566	-0.599105812220566	-0.599105812220566	-0.599105812220566	-0.599105812220566	-0.599105812220566	-0.599105812220566	-0.599105812220566	-0.599105812220566	-0.599105812220566	-0.599105812220566
-0.58320914058619	-0.58320914058619	-0.58320914058619	-0.58320914058619	-0.58320914058619	-0.58320914058619	-0.58320914058619	-0.58320914058619	-0.58320914058619	-0.58320914058619	-0.58320914058619	-0.58320914058619	-0.58320914058619	-0.58320914058619	-0.58320914058619	-0.58320914058619	-0.58320914058619	-0.58320914058619	-0.58320914058619	-0.58320914058619	-0.58320914058619	-0.58320914058619	-0.58320914058619	-0.58320914058619	-0.58320914058619	-0.58320914058619	-0.58320914058619	-0.58320914058619	-0.58320914058619	-0.58320914058619	-0.58320914058619	-0.58320914058619	-0.58320914058619	-0.58320914058619	-0.58320914058619	-0.58320914058619	-0.58320914058619	-0.58320914058619	-0.58320914058619	-0.58320914058619	-0.58320914058619	-0.58320914058619	-0.58320914058619	-0.58320914058619	-0.58320914058619	-0.58320914058619	-0.58320914058619	-0.58320914058619	-0.58320914058619	-0.58320914058619
-0.567312468951813	-0.567312468951813	-0.567312468951813	-0.567312468951813	-0.567312468951813	-0.567312468951813	-0.567312468951813	-0.567312468951813	-0.567312468951813	-0.567312468951813	-0.567312468951813	-0.567312468951813	-0.567312468951813	-0.567312468951813	-0.567312468951813	-0.567312468951813	-0.567312468951813	-0.567312468951813	-0.567312468951813	-0.567312468951813	-0.567312468951813	-0.567312468951813	-0.567312468951813	-0.567312468951813	-0.567312468951813	-0.567312468951813	-0.567312468951813	-0.567312468951813	-0.567312468951813	-0.567312468951813	-0.567312468951813	-0.567312468951813	-0.567312468951813	-0.567312468951813	-0.567312468951813	-0.567312468951813	-0.567312468951813	-0.567312468951813	-0.567312468951813	-0.567312468951813	-0.567312468951813	-0.567312468951813	-0.567312468951813	-0.567312468951813	-0.567312468951813	-0.567312468951813	-0.567312468951813	-0.567312468951813	-0.567312468951813	-0.567312468951813
-0.551415797317437	-0.551415797317437	-0.551415797317437	-0.551415797317437	-0.551415797317437	-0.551415797317437	-0.551415797317437	-0.551415797317437	-0.551415797317437	-0.551415797317437	-0.551415797317437	-0.551415797317437	-0.551415797317437	-0.551415797317437	-0.551415797317437	-0.551415797317437	-0.551415797317437	-0.551415797317437	-0.551415797317437	-0.551415797317437	-0.551415797317437	-0.551415797317437	-0.551415797317437	-0.551415797317437	-0.551415797317437	-0.551415797317437	-0.551415797317437	-0.551415797317437	-0.551415797317437	-0.551415797317437	-0.551415797317437	-0.551415797317437	-0.551415797317437	-0.551415797317437	-0.551415797317437	-0.551415797317437	-0.551415797317437	-0.551415797317437	-0.551415797317437	-0.551415797317437	-0.551415797317437	-0.551415797317437	-0.551415797317437	-0.551415797317437	-0.551415797317437	-0.551415797317437	-0.551415797317437	-0.551415797317437	-0.551415797317437	-0.551415797317437
-0.53551912568306	-0.53551912568306	-0.53551912568306	-0.53551912568306	-0.53551912568306	-0.53551912568306	-0.53551912568306	-0.53551912568306	-0.53551912568306	-0.53551912568306	-0.53551912568306	-0.53551912568306	-0.53551912568306	-0.53551912568306	-0.53551912568306	-0.53551912568306	-0.53551912568306	-0.53551912568306	-0.53551912568306	-0.53551912568306	-0.53551912568306	-0.53551912568306	-0.53551912568306	-0.53551912568306	-0.53551912568306	-0.53551912568306	-0.53551912568306	-0.53551912568306	-0.53551912568306	-0.53551912568306	-0.53551912568306	-0.53551912568306	-0.53551912568306	-0.53551912568306	-0.53551912568306	-0.53551912568306	-0.53551912568306	-0.53551912568306	-0.53551912568306	-0.53551912568306	-0.53551912568306	-0.53551912568306	-0.53551912568306	-0.53551912568306	-0.53551912568306	-0.53551912568306	-0.53551912568306	-0.53551912568306	-0.53551912568306	-0.53551912568306
-0.519622454048684	-0.519622454048684	-0.519622454048684	-0.519622454048684	-0.519622454048684	-0.519622454048684	-0.519622454048684	-0.519622454048684	-0.519622454048684	-0.519622454048684	-0.519622454048684	-0.519622454048684	-0.519622454048684	-0.519622454048684	-0.519622454048684	-0.519622454048684	-0.519622454048684	-0.519622454048684	-0.519622454048684	-0.519622454048684	-0.519622454048684	-0.519622454048684	-0.519622454048684	-0.519622454048684	-0.519622454048684	-0.519622454048684	-0.519622454048684	-0.519622454048684	-0.519622454048684	-0.519622454048684	-0.519622454048684	-0.519622454048684	-0.519622454048684	-0.519622454048684	-0.519622454048684	-0.519622454048684	-0.519622454048684	-0.519622454048684	-0.519622454048684	-0.519622454048684	-0.519622454048684	-0.519622454048684	-0.519622454048684	-0.519622454048684	-0.519622454048684	-0.519622454048684	-0.519622454048684	-0.519622454048684	-0.519622454048684	-0.519622454048684
-0.503725782414307	-0.503725782414307	-0.503725782414307	-0.503725782414307	-0.503725782414307	-0.503725782414307	-0.503725782414307	-0.503725782414307	-0.503725782414307	-0.503725782414307	-0.503725782414307	-0.503725782414307	-0.503725782414307	-0.503725782414307	-0.503725782414307	-0.503725782414307	-0.503725782414307	-0.503725782414307	-0.503725782414307	-0.503725782414307	-0.503725782414307	-0.503725782414307	-0.503725782414307	-0.503725782414307	-0.503725782414307	-0.503725782414307	-0.503725782414307	-0.503725782414307	-0.503725782414307	-0.503725782414307	-0.503725782414307	-0.503725782414307	-0.503725782414307	-0.503725782414307	-0.503725782414307	-0.503725782414307	-0.503725782414307	-0.503725782414307	-0.503725782414307	-0.503725782414307	-0.503725782414307	-0.503725782414307	-0.503725782414307	-0.503725782414307	-0.503725782414307	-0.503725782414307	-0.503725782414307	-0.503725782414307	-0.503725782414307	-0.503725782414307
-0.48782911077993	-0.48782911077993	-0.48782911077993	-0.48782911077993	-0.48782911077993	-0.48782911077993	-0.48782911077993	-0.48782911077993	-0.48782911077993	-0.48782911077993	-0.48782911077993	-0.48782911077993	-0.48782911077993	-0.48782911077993	-0.48782911077993	-0.48782911077993	-0.48782911077993	-0.48782911077993	-0.48782911077993	-0.48782911077993	-0.48782911077993	-0.48782911077993	-0.48782911077993	-0.48782911077993	-0.48782911077993	-0.48782911077993	-0.48782911077993	-0.48782911077993	-0.48782911077993	-0.48782911077993	-0.48782911077993	-0.48782911077993	-0.48782911077993	-0.48782911077993	-0.48782911077993	-0.48782911077993	-0.48782911077993	-0.48782911077993	-0.48782911077993	-0.48782911077993	-0.48782911077993	-0.48782911077993	-0.48782911077993	-0.48782911077993	-0.48782911077993	-0.48782911077993	-0.48782911077993	-0.48782911077993	-0.48782911077993	-0.48782911077993
-0.471932439145554	-0.471932439145554	-0.471932439145554	-0.471932439145554	-0.471932439145554	-0.471932439145554	-0.471932439145554	-0.471932439145554	-0.471932439145554	-0.471932439145554	-0.471932439145554	-0.471932439145554	-0.471932439145554	-0.471932439145554	-0.471932439145554	-0.471932439145554	-0.471932439145554	-0.471932439145554	-0.471932439145554	-0.471932439145554	-0.471932439145554	-0.471932439145554	-0.471932439145554	-0.471932439145554	-0.471932439145554	-0.471932439145554	-0.471932439145554	-0.471932439145554	-0.471932439145554	-0.471932439145554	-0.471932439145554	-0.471932439145554	-0.471932439145554	-0.471932439145554	-0.471932439145554	-0.471932439145554	-0.471932439145554	-0.471932439145554	-0.471932439145554	-0.471932439145554	-0.471932439145554	-0.471932439145554	-0.471932439145554	-0.471932439145554	-0.471932439145554	-0.471932439145554	-0.471932439145554	-0.471932439145554	-0.471932439145554	-0.471932439145554
-0.456035767511177	-0.456035767511177	-0.456035767511177	-0.456035767511177	-0.456035767511177	-0.456035767511177	-0.456035767511177	-0.456035767511177	-0.456035767511177	-0.456035767511177	-0.456035767511177	-0.456035767511177	-0.456035767511177	-0.456035767511177	-0.456035767511177	-0.456035767511177	-0.456035767511177	-0.456035767511177	-0.456035767511177	-0.456035767511177	-0.456035767511177	-0.456035767511177	-0.456035767511177	-0.456035767511177	-0.456035767511177	-0.456035767511177	-0.456035767511177	-0.456035767511177	-0.456035767511177	-0.456035767511177	-0.456035767511177	-0.456035767511177	-0.456035767511177	-0.456035767511177	-0.456035767511177	-0.456035767511177	-0.456035767511177	-0.456035767511177	-0.456035767511177	-0.456035767511177	-0.456035767511177	-0.456035767511177	-0.456035767511177	-0.456035767511177	-0.456035767511177	-0.456035767511177	-0.456035767511177	-0.456035767511177	-0.456035767511177	-0.456035767511177
-0.440139095876801	-0.440139095876801	-0.440139095876801	-0.440139095876801	-0.440139095876801	-0.440139095876801	-0.440139095876801	-0.440139095876801	-0.440139095876801	-0.440139095876801	-0.440139095876801	-0.440139095876801	-0.440139095876801	-0.440139095876801	-0.440139095876801	-0.440139095876801	-0.440139095876801	-0.440139095876801	-0.440139095876801	-0.440139095876801	-0.440139095876801	-0.440139095876801	-0.440139095876801	-0.440139095876801	-0.440139095876801	-0.440139095876801	-0.440139095876801	-0.440139095876801	-0.440139095876801	-0.440139095876801	-0.440139095876801	-0.440139095876801	-0.440139095876801	-0.440139095876801	-0.440139095876801	-0.440139095876801	-0.440139095876801	-0.440139095876801	-0.440139095876801	-0.440139095876801	-0.440139095876801	-0.440139095876801	-0.440139095876801	-0.440139095876801	-0.440139095876801	-0.440139095876801	-0.440139095876801	-0.440139095876801	-0.440139095876801	-0.440139095876801
-0.424242424242424	-0.424242424242424	-0.424242424242424	-0.424242424242424	-0.424242424242424	-0.424242424242424	-0.424242424242424	-0.424242424242424	-0.424242424242424	-0.424242424242424	-0.424242424242424	-0.424242424242424	-0.424242424242424	-0.424242424242424	-0.424242424242424	-0.424242424242424	-0.424242424242424	-0.424242424242424	-0.424242424242424	-0.424242424242424	-0.424242424242424	-0.424242424242424	-0.424242424242424	-0.424242424242424	-0.424242424242424	-0.424242424242424	-0.424242424242424	-0.424242424242424	-0.424242424242424	-0.424242424242424	-0.424242424242424	-0.424242424242424	-0.424242424242424	-0.424242424242424	-0.424242424242424	-0.424242424242424	-0.424242424242424	-0.424242424242424	-0.424242424242424	-0.424242424242424	-0.424242424242424	-0.424242424242424	-0.424242424242424	-0.424242424242424	-0.424242424242424	-0.424242424242424	-0.424242424242424	-0.424242424242424	-0.424242424242424	-0.424242424242424
-0.408345752608048	-0.408345752608048	-0.408345752608048	-0.408345752608048	-0.408345752608048	-0.408345752608048	-0.408345752608048	-0.408345752608048	-0.408345752608048	-0.408345752608048	-0.408345752608048	-0.408345752608048	-0.408345752608048	-0.408345752608048	-0.408345752608048	-0.408345752608048	-0.408345752608048	-0.408345752608048	-0.408345752608048	-0.408345752608048	-0.408345752608048	-0.408345752608048	-0.408345752608048	-0.408345752608048	-0.408345752608048	-0.408345752608048	-0.408345752608048	-0.408345752608048	-0.408345752608048	-0.408345752608048	-0.408345752608048	-0.408345752608048	-0.408345752608048	-0.408345752608048	-0.408345752608048	-0.408345752608048	-0.408345752608048	-0.408345752608048	-0.408345752608048	-0.408345752608048	-0.408345752608048	-0.408345752608048	-0.408345752608048	-0.408345752608048	-0.408345752608048	-0.408345752608048	-0.408345752608048	-0.408345752608048	-0.408345752608048	-0.408345752608048
-0.392449080973671	-0.392449080973671	-0.392449080973671	-0.392449080973671	-0.392449080973671	-0.392449080973671	-0.392449080973671	-0.392449080973671	-0.392449080973671	-0.392449080973671	-0.392449080973671	-0.392449080973671	-0.392449080973671	-0.392449080973671	-0.392449080973671	-0.392449080973671	-0.392449080973671	-0.392449080973671	-0.392449080973671	-0.392449080973671	-0.392449080973671	-0.392449080973671	-0.392449080973671	-0.392449080973671	-0.392449080973671	-0.392449080973671	-0.392449080973671	-0.392449080973671	-0.392449080973671	-0.392449080973671	-0.392449080973671	-0.392449080973671	-0.392449080973671	-0.392449080973671	-0.392449080973671	-0.392449080973671	-0.392449080973671	-0.392449080973671	-0.392449080973671	-0.392449080973671	-0.392449080973671	-0.392449080973671	-0.392449080973671	-0.392449080973671	-0.392449080973671	-0.392449080973671	-0.392449080973671	-0.392449080973671	-0.392449080973671	-0.392449080973671
-0.376552409339295	-0.376552409339295	-0.376552409339295	-0.376552409339295	-0.376552409339295	-0.376552409339295	-0.376552409339295	-0.376552409339295	-0.376552409339295	-0.376552409339295	-0.376552409339295	-0.376552409339295	-0.376552409339295	-0.376552409339295	-0.376552409339295	-0.376552409339295	-0.376552409339295	-0.376552409339295	-0.376552409339295	-0.376552409339295	-0.376552409339295	-0.376552409339295	-0.376552409339295	-0.376552409339295	-0.376552409339295	-0.376552409339295	-0.376552409339295	-0.376552409339295	-0.376552409339295	-0.376552409339295	-0.376552409339295	-0.376552409339295	-0.376552409339295	-0.376552409339295	-0.376552409339295	-0.376552409339295	-0.376552409339295	-0.376552409339295	-0.376552409339295	-0.376552409339295	-0.376552409339295	-0.376552409339295	-0.376552409339295	-0.376552409339295	-0.376552409339295	-0.376552409339295	-0.376552409339295	-0.376552409339295	-0.376552409339295	-0.376552409339295
-0.360655737704918	-0.360655737704918	-0.360655737704918	-0.360655737704918	-0.360655737704918	-0.360655737704918	-0.360655737704918	-0.360655737704918	-0.360655737704918	-0.360655737704918	-0.360655737704918	-0.360655737704918	-0.360655737704918	-0.360655737704918	-0.360655737704918	-0.360655737704918	-0.360655737704918	-0.360655737704918	-0.360655737704918	-0.360655737704918	-0.360655737704918	-0.360655737704918	-0.360655737704918	-0.360655737704918	-0.360655737704918	-0.360655737704918	-0.360655737704918	-0.360655737704918	-0.360655737704918	-0.360655737704918	-0.360655737704918	-0.360655737704918	-0.360655737704918	-0.360655737704918	-0.360655737704918	-0.360655737704918	-0.360655737704918	-0.360655737704918	-0.360655737704918	-0.360655737704918	-0.360655737704918	-0.360655737704918	-0.360655737704918	-0.360655737704918	-0.360655737704918	-0.360655737704918	-0.360655737704918	-0.360655737704918	-0.360655737704918	-0.360655737704918
-0.344759066070541	-0.344759066070541	-0.344759066070541	-0.344759066070541	-0.344759066070541	-0.344759066070541	-0.344759066070541	-0.344759066070541	-0.344759066070541	-0.344759066070541	-0.344759066070541	-0.344759066070541	-0.344759066070541	-0.344759066070541	-0.344759066070541	-0.344759066070541	-0.344759066070541	-0.344759066070541	-0.344759066070541	-0.344759066070541	-0.344759066070541	-0.344759066070541	-0.344759066070541	-0.344759066070541	-0.344759066070541	-0.344759066070541	-0.344759066070541	-0.344759066070541	-0.344759066070541	-0.344759066070541	-0.344759066070541	-0.344759066070541	-0.344759066070541	-0.344759066070541	-0.344759066070541	-0.344759066070541	-0.344759066070541	-0.344759066070541	-0.344759066070541	-0.344759066070541	-0.344759066070541	-0.344759066070541	-0.344759066070541	-0.344759066070541	-0.344759066070541	-0.344759066070541	-0.344759066070541	-0.344759066070541	-0.344759066070541	-0.344759066070541
-0.328862394436165	-0.328862394436165	-0.328862394436165	-0.328862394436165	-0.328862394436165	-0.328862394436165	-0.328862394436165	-0.328862394436165	-0.328862394436165	-0.328862394436165	-0.328862394436165	-0.328862394436165	-0.328862394436165	-0.328862394436165	-0.328862394436165	-0.328862394436165	-0.328862394436165	-0.328862394436165	-0.328862394436165	-0.328862394436165	-0.328862394436165	-0.328862394436165	-0.328862394436165	-0.328862394436165	-0.328862394436165	-0.328862394436165	-0.328862394436165	-0.328862394436165	-0.328862394436165	-0.328862394436165	-0.328862394436165	-0.328862394436165	-0.328862394436165	-0.328862394436165	-0.328862394436165	-0.328862394436165	-0.328862394436165	-0.328862394436165	-0.328862394436165	-0.328862394436165	-0.328862394436165	-0.328862394436165	-0.328862394436165	-0.328862394436165	-0.328862394436165	-0.328862394436165	-0.328862394436165	-0.328862394436165	-0.328862394436165	-0.328862394436165
-0.312965722801788	-0.312965722801788	-0.312965722801788	-0.312965722801788	-0.312965722801788	-0.312965722801788	-0.312965722801788	-0.312965722801788	-0.312965722801788	-0.312965722801788	-0.312965722801788	-0.312965722801788	-0.312965722801788	-0.312965722801788	-0.312965722801788	-0.312965722801788	-0.312965722801788	-0.312965722801788	-0.312965722801788	-0.312965722801788	-0.312965722801788	-0.312965722801788	-0.312965722801788	-0.312965722801788	-0.312965722801788	-0.312965722801788	-0.312965722801788	-0.312965722801788	-0.312965722801788	-0.312965722801788	-0.312965722801788	-0.312965722801788	-0.312965722801788	-0.312965722801788	-0.312965722801788	-0.312965722801788	-0.312965722801788	-0.312965722801788	-0.312965722801788	-0.312965722801788	-0.312965722801788	-0.312965722801788	-0.312965722801788	-0.312965722801788	-0.312965722801788	-0.312965722801788	-0.312965722801788	-0.312965722801788	-0.312965722801788	-0.312965722801788
-0.297069051167412	-0.297069051167412	-0.297069051167412	-0.297069051167412	-0.297069051167412	-0.297069051167412	-0.297069051167412	-0.297069051167412	-0.297069051167412	-0.297069051167412	-0.297069051167412	-0.297069051167412	-0.297069051167412	-0.297069051167412	-0.297069051167412	-0.297069051167412	-0.297069051167412	-0.297069051167412	-0.297069051167412	-0.297069051167412	-0.297069051167412	-0.297069051167412	-0.297069051167412	-0.297069051167412	-0.297069051167412	-0.297069051167412	-0.297069051167412	-0.297069051167412	-0.297069051167412	-0.297069051167412	-0.297069051167412	-0.297069051167412	-0.297069051167412	-0.297069051167412	-0.297069051167412	-0.297069051167412	-0.297069051167412	-0.297069051167412	-0.297069051167412	-0.297069051167412	-0.297069051167412	-0.297069051167412	-0.297069051167412	-0.297069051167412	-0.297069051167412	-0.297069051167412	-0.297069051167412	-0.297069051167412	-0.297069051167412	-0.297069051167412
-0.281172379533035	-0.281172379533035	-0.281172379533035	-0.281172379533035	-0.281172379533035	-0.281172379533035	-0.281172379533035	-0.281172379533035	-0.281172379533035	-0.281172379533035	-0.281172379533035	-0.281172379533035	-0.281172379533035	-0.281172379533035	-0.281172379533035	-0.281172379533035	-0.281172379533035	-0.281172379533035	-0.281172379533035	-0.281172379533035	-0.281172379533035	-0.281172379533035	-0.281172379533035	-0.281172379533035	-0.281172379533035	-0.281172379533035	-0.281172379533035	-0.281172379533035	-0.281172379533035	-0.281172379533035	-0.281172379533035	-0.281172379533035	-0.281172379533035	-0.281172379533035	-0.281172379533035	-0.281172379533035	-0.281172379533035	-0.281172379533035	-0.281172379533035	-0.281172379533035	-0.281172379533035	-0.281172379533035	-0.281172379533035	-0.281172379533035	-0.281172379533035	-0.281172379533035	-0.281172379533035	-0.281172379533035	-0.281172379533035	-0.281172379533035
-0.265275707898659	-0.265275707898659	-0.265275707898659	-0.265275707898659	-0.265275707898659	-0.265275707898659	-0.265275707898659	-0.265275707898659	-0.265275707898659	-0.265275707898659	-0.265275707898659	-0.265275707898659	-0.265275707898659	-0.265275707898659	-0.265275707898659	-0.265275707898659	-0.265275707898659	-0.265275707898659	-0.265275707898659	-0.265275707898659	-0.265275707898659	-0.265275707898659	-0.265275707898659	-0.265275707898659	-0.265275707898659	-0.265275707898659	-0.265275707898659	-0.265275707898659	-0.265275707898659	-0.265275707898659	-0.265275707898659	-0.265275707898659	-0.265275707898659	-0.265275707898659	-0.265275707898659	-0.265275707898659	-0.265275707898659	-0.265275707898659	-0.265275707898659	-0.265275707898659	-0.265275707898659	-0.265275707898659	-0.265275707898659	-0.265275707898659	-0.265275707898659	-0.265275707898659	-0.265275707898659	-0.265275707898659	-0.265275707898659	-0.265275707898659
-0.249379036264282	-0.249379036264282	-0.249379036264282	-0.249379036264282	-0.249379036264282	-0.249379036264282	-0.249379036264282	-0.249379036264282	-0.249379036264282	-0.249379036264282	-0.249379036264282	-0.249379036264282	-0.249379036264282	-0.249379036264282	-0.249379036264282	-0.249379036264282	-0.249379036264282	-0.249379036264282	-0.249379036264282	-0.249379036264282	-0.249379036264282	-0.249379036264282	-0.249379036264282	-0.249379036264282	-0.249379036264282	-0.249379036264282	-0.249379036264282	-0.249379036264282	-0.249379036264282	-0.249379036264282	-0.249379036264282	-0.249379036264282	-0.249379036264282	-0.249379036264282	-0.249379036264282	-0.249379036264282	-0.249379036264282	-0.249379036264282	-0.249379036264282	-0.249379036264282	-0.249379036264282	-0.249379036264282	-0.249379036264282	-0.249379036264282	-0.249379036264282	-0.249379036264282	-0.249379036264282	-0.249379036264282	-0.249379036264282	-0.249379036264282
-0.233482364629906	-0.233482364629906	-0.233482364629906	-0.233482364629906	-0.233482364629906	-0.233482364629906	-0.233482364629906	-0.233482364629906	-0.233482364629906	-0.233482364629906	-0.233482364629906	-0.233482364629906	-0.233482364629906	-0.233482364629906	-0.233482364629906	-0.233482364629906	-0.233482364629906	-0.233482364629906	-0.233482364629906	-0.233482364629906	-0.233482364629906	-0.233482364629906	-0.233482364629906	-0.233482364629906	-0.233482364629906	-0.233482364629906	-0.233482364629906	-0.233482364629906	-0.233482364629906	-0.233482364629906	-0.233482364629906	-0.233482364629906	-0.233482364629906	-0.233482364629906	-0.233482364629906	-0.233482364629906	-0.233482364629906	-0.233482364629906	-0.233482364629906	-0.233482364629906	-0.233482364629906	-0.233482364629906	-0.233482364629906	-0.233482364629906	-0.233482364629906	-0.233482364629906	-0.233482364629906	-0.233482364629906	-0.233482364629906	-0.233482364629906
-0.217585692995529	-0.217585692995529	-0.217585692995529	-0.217585692995529	-0.217585692995529	-0.217585692995529	-0.217585692995529	-0.217585692995529	-0.217585692995529	-0.217585692995529	-0.217585692995529	-0.217585692995529	-0.217585692995529	-0.217585692995529	-0.217585692995529	-0.217585692995529	-0.217585692995529	-0.217585692995529	-0.217585692995529	-0.217585692995529	-0.217585692995529	-0.217585692995529	-0.217585692995529	-0.217585692995529	-0.217585692995529	-0.217585692995529	-0.217585692995529	-0.217585692995529	-0.217585692995529	-0.217585692995529	-0.217585692995529	-0.217585692995529	-0.217585692995529	-0.217585692995529	-0.217585692995529	-0.217585692995529	-0.217585692995529	-0.217585692995529	-0.217585692995529	-0.217585692995529	-0.217585692995529	-0.217585692995529	-0.217585692995529	-0.217585692995529	-0.217585692995529	-0.217585692995529	-0.217585692995529	-0.217585692995529	-0.217585692995529	-0.217585692995529
-0.201689021361153	-0.201689021361153	-0.201689021361153	-0.201689021361153	-0.201689021361153	-0.201689021361153	-0.201689021361153	-0.201689021361153	-0.201689021361153	-0.201689021361153	-0.201689021361153	-0.201689021361153	-0.201689021361153	-0.201689021361153	-0.201689021361153	-0.201689021361153	-0.201689021361153	-0.201689021361153	-0.201689021361153	-0.201689021361153	-0.201689021361153	-0.201689021361153	-0.201689021361153	-0.201689021361153	-0.201689021361153	-0.201689021361153	-0.201689021361153	-0.201689021361153	-0.201689021361153	-0.201689021361153	-0.201689021361153	-0.201689021361153	-0.201689021361153	-0.201689021361153	-0.201689021361153	-0.201689021361153	-0.201689021361153	-0.201689021361153	-0.201689021361153	-0.201689021361153	-0.201689021361153	-0.201689021361153	-0.201689021361153	-0.201689021361153	-0.201689021361153	-0.201689021361153	-0.201689021361153	-0.201689021361153	-0.201689021361153	-0.201689021361153
-0.185792349726776	-0.185792349726776	-0.185792349726776	-0.185792349726776	-0.185792349726776	-0.185792349726776	-0.185792349726776	-0.185792349726776	-0.185792349726776	-0.185792349726776	-0.185792349726776	-0.185792349726776	-0.185792349726776	-0.185792349726776	-0.185792349726776	-0.185792349726776	-0.185792349726776	-0.185792349726776	-0.185792349726776	-0.185792349726776	-0.185792349726776	-0.185792349726776	-0.185792349726776	-0.185792349726776	-0.185792349726776	-0.185792349726776	-0.185792349726776	-0.185792349726776	-0.185792349726776	-0.185792349726776	-0.185792349726776	-0.185792349726776	-0.185792349726776	-0.185792349726776	-0.185792349726776	-0.185792349726776	-0.185792349726776	-0.185792349726776	-0.185792349726776	-0.185792349726776	-0.185792349726776	-0.185792349726776	-0.185792349726776	-0.185792349726776	-0.185792349726776	-0.185792349726776	-0.185792349726776	-0.185792349726776	-0.185792349726776	-0.185792349726776
-0.169895678092399	-0.169895678092399	-0.169895678092399	-0.169895678092399	-0.169895678092399	-0.169895678092399	-0.169895678092399	-0.169895678092399	-0.169895678092399	-0.169895678092399	-0.169895678092399	-0.169895678092399	-0.169895678092399	-0.169895678092399	-0.169895678092399	-0.169895678092399	-0.169895678092399	-0.169895678092399	-0.169895678092399	-0.169895678092399	-0.169895678092399	-0.169895678092399	-0.169895678092399	-0.169895678092399	-0.169895678092399	-0.169895678092399	-0.169895678092399	-0.169895678092399	-0.169895678092399	-0.169895678092399	-0.169895678092399	-0.169895678092399	-0.169895678092399	-0.169895678092399	-0.169895678092399	-0.169895678092399	-0.169895678092399	-0.169895678092399	-0.169895678092399	-0.169895678092399	-0.169895678092399	-0.169895678092399	-0.169895678092399	-0.169895678092399	-0.169895678092399	-0.169895678092399	-0.169895678092399	-0.169895678092399	-0.169895678092399	-0.169895678092399
-0.153999006458023	-0.153999006458023	-0.153999006458023	-0.153999006458023	-0.153999006458023	-0.153999006458023	-0.153999006458023	-0.153999006458023	-0.153999006458023	-0.153999006458023	-0.153999006458023	-0.153999006458023	-0.153999006458023	-0.153999006458023	-0.153999006458023	-0.153999006458023	-0.153999006458023	-0.153999006458023	-0.153999006458023	-0.153999006458023	-0.153999006458023	-0.153999006458023	-0.153999006458023	-0.153999006458023	-0.153999006458023	-0.153999006458023	-0.153999006458023	-0.153999006458023	-0.153999006458023	-0.153999006458023	-0.153999006458023	-0.153999006458023	-0.153999006458023	-0.153999006458023	-0.153999006458023	-0.153999006458023	-0.153999006458023	-0.153999006458023	-0.153999006458023	-0.153999006458023	-0.153999006458023	-0.153999006458023	-0.153999006458023	-0.153999006458023	-0.153999006458023	-0.153999006458023	-0.153999006458023	-0.153999006458023	-0.153999006458023	-0.153999006458023
-0.138102334823646	-0.138102334823646	-0.138102334823646	-0.138102334823646	-0.138102334823646	-0.138102334823646	-0.138102334823646	-0.138102334823646	-0.138102334823646	-0.138102334823646	-0.138102334823646	-0.138102334823646	-0.138102334823646	-0.138102334823646	-0.138102334823646	-0.138102334823646	-0.138102334823646	-0.138102334823646	-0.138102334823646	-0.138102334823646	-0.138102334823646	-0.138102334823646	-0.138102334823646	-0.138102334823646	-0.138102334823646	-0.138102334823646	-0.138102334823646	-0.138102334823646	-0.138102334823646	-0.138102334823646	-0.138102334823646	-0.138102334823646	-0.138102334823646	-0.138102334823646	-0.138102334823646	-0.138102334823646	-0.138102334823646	-0.138102334823646	-0.138102334823646	-0.138102334823646	-0.138102334823646	-0.138102334823646	-0.138102334823646	-0.138102334823646	-0.138102334823646	-0.138102334823646	-0.138102334823646	-0.138102334823646	-0.138102334823646	-0.138102334823646
-0.12220566318927	-0.12220566318927	-0.12220566318927	-0.12220566318927	-0.12220566318927	-0.12220566318927	-0.12220566318927	-0.12220566318927	-0.12220566318927	-0.12220566318927	-0.12220566318927	-0.12220566318927	-0.12220566318927	-0.12220566318927	-0.12220566318927	-0.12220566318927	-0.12220566318927	-0.12220566318927	-0.12220566318927	-0.12220566318927	-0.12220566318927	-0.12220566318927	-0.12220566318927	-0.12220566318927	-0.12220566318927	-0.12220566318927	-0.12220566318927	-0.12220566318927	-0.12220566318927	-0.12220566318927	-0.12220566318927	-0.12220566318927	-0.12220566318927	-0.12220566318927	-0.12220566318927	-0.12220566318927	-0.12220566318927	-0.12220566318927	-0.12220566318927	-0.12220566318927	-0.12220566318927	-0.12220566318927	-0.12220566318927	-0.12220566318927	-0.12220566318927	-0.12220566318927	-0.12220566318927	-0.12220566318927	-0.12220566318927	-0.12220566318927
-0.106308991554893	-0.106308991554893	-0.106308991554893	-0.106308991554893	-0.106308991554893	-0.106308991554893	-0.106308991554893	-0.106308991554893	-0.106308991554893	-0.106308991554893	-0.106308991554893	-0.106308991554893	-0.106308991554893	-0.106308991554893	-0.106308991554893	-0.106308991554893	-0.106308991554893	-0.106308991554893	-0.106308991554893	-0.106308991554893	-0.106308991554893	-0.106308991554893	-0.106308991554893	-0.106308991554893	-0.106308991554893	-0.106308991554893	-0.106308991554893	-0.106308991554893	-0.106308991554893	-0.106308991554893	-0.106308991554893	-0.106308991554893	-0.106308991554893	-0.106308991554893	-0.106308991554893	-0.106308991554893	-0.106308991554893	-0.106308991554893	-0.106308991554893	-0.106308991554893	-0.106308991554893	-0.106308991554893	-0.106308991554893	-0.106308991554893	-0.106308991554893	-0.106308991554893	-0.106308991554893	-0.106308991554893	-0.106308991554893	-0.106308991554893
-0.0904123199205166	-0.0904123199205166	-0.0904123199205166	-0.0904123199205166	-0.0904123199205166	-0.0904123199205166	-0.0904123199205166	-0.0904123199205166	-0.0904123199205166	-0.0904123199205166	-0.0904123199205166	-0.0904123199205166	-0.0904123199205166	-0.0904123199205166	-0.0904123199205166	-0.0904123199205166	-0.0904123199205166	-0.0904123199205166	-0.0904123199205166	-0.0904123199205166	-0.0904123199205166	-0.0904123199205166	-0.0904123199205166	-0.0904123199205166	-0.0904123199205166	-0.0904123199205166	-0.0904123199205166	-0.0904123199205166	-0.0904123199205166	-0.0904123199205166	-0.0904123199205166	-0.0904123199205166	-0.0904123199205166	-0.0904123199205166	-0.0904123199205166	-0.0904123199205166	-0.0904123199205166	-0.0904123199205166	-0.0904123199205166	-0.0904123199205166	-0.0904123199205166	-0.0904123199205166	-0.0904123199205166	-0.0904123199205166	-0.0904123199205166	-0.0904123199205166	-0.0904123199205166	-0.0904123199205166	-0.0904123199205166	-0.0904123199205166
-0.0745156482861401	-0.0745156482861401	-0.0745156482861401	-0.0745156482861401	-0.0745156482861401	-0.0745156482861401	-0.0745156482861401	-0.0745156482861401	-0.0745156482861401	-0.0745156482861401	-0.0745156482861401	-0.0745156482861401	-0.0745156482861401	-0.0745156482861401	-0.0745156482861401	-0.0745156482861401	-0.0745156482861401	-0.0745156482861401	-0.0745156482861401	-0.0745156482861401	-0.0745156482861401	-0.0745156482861401	-0.0745156482861401	-0.0745156482861401	-0.0745156482861401	-0.0745156482861401	-0.0745156482861401	-0.0745156482861401	-0.0745156482861401	-0.0745156482861401	-0.0745156482861401	-0.0745156482861401	-0.0745156482861401	-0.0745156482861401	-0.0745156482861401	-0.0745156482861401	-0.0745156482861401	-0.0745156482861401	-0.0745156482861401	-0.0745156482861401	-0.0745156482861401	-0.0745156482861401	-0.0745156482861401	-0.0745156482861401	-0.0745156482861401	-0.0745156482861401	-0.0745156482861401	-0.0745156482861401	-0.0745156482861401	-0.0745156482861401
-0.0586189766517635	-0.0586189766517635	-0.0586189766517635	-0.0586189766517635	-0.0586189766517635	-0.0586189766517635	-0.0586189766517635	-0.0586189766517635	-0.0586189766517635	-0.0586189766517635	-0.0586189766517635	-0.0586189766517635	-0.0586189766517635	-0.0586189766517635	-0.0586189766517635	-0.0586189766517635	-0.0586189766517635	-0.0586189766517635	-0.0586189766517635	-0.0586189766517635	-0.0586189766517635	-0.0586189766517635	-0.0586189766517635	-0.0586189766517635	-0.0586189766517635	-0.0586189766517635	-0.0586189766517635	-0.0586189766517635	-0.0586189766517635	-0.0586189766517635	-0.0586189766517635	-0.0586189766517635	-0.0586189766517635	-0.0586189766517635	-0.0586189766517635	-0.0586189766517635	-0.0586189766517635	-0.0586189766517635	-0.0586189766517635	-0.0586189766517635	-0.0586189766517635	-0.0586189766517635	-0.0586189766517635	-0.0586189766517635	-0.0586189766517635	-0.0586189766517635	-0.0586189766517635	-0.0586189766517635	-0.0586189766517635	-0.0586189766517635
-0.042722305017387	-0.042722305017387	-0.042722305017387	-0.042722305017387	-0.042722305017387	-0.042722305017387	-0.042722305017387	-0.042722305017387	-0.042722305017387	-0.042722305017387	-0.042722305017387	-0.042722305017387	-0.042722305017387	-0.042722305017387	-0.042722305017387	-0.042722305017387	-0.042722305017387	-0.042722305017387	-0.042722305017387	-0.042722305017387	-0.042722305017387	-0.042722305017387	-0.042722305017387	-0.042722305017387	-0.042722305017387	-0.042722305017387	-0.042722305017387	-0.042722305017387	-0.042722305017387	-0.042722305017387	-0.042722305017387	-0.042722305017387	-0.042722305017387	-0.042722305017387	-0.042722305017387	-0.042722305017387	-0.042722305017387	-0.042722305017387	-0.042722305017387	-0.042722305017387	-0.042722305017387	-0.042722305017387	-0.042722305017387	-0.042722305017387	-0.042722305017387	-0.042722305017387	-0.042722305017387	-0.042722305017387	-0.042722305017387	-0.042722305017387
-0.0268256333830104	-0.0268256333830104	-0.0268256333830104	-0.0268256333830104	-0.0268256333830104	-0.0268256333830104	-0.0268256333830104	-0.0268256333830104	-0.0268256333830104	-0.0268256333830104	-0.0268256333830104	-0.0268256333830104	-0.0268256333830104	-0.0268256333830104	-0.0268256333830104	-0.0268256333830104	-0.0268256333830104	-0.0268256333830104	-0.0268256333830104	-0.0268256333830104	-0.0268256333830104	-0.0268256333830104	-0.0268256333830104	-0.0268256333830104	-0.0268256333830104	-0.0268256333830104	-0.0268256333830104	-0.0268256333830104	-0.0268256333830104	-0.0268256333830104	-0.0268256333830104	-0.0268256333830104	-0.0268256333830104	-0.0268256333830104	-0.0268256333830104	-0.0268256333830104	-0.0268256333830104	-0.0268256333830104	-0.0268256333830104	-0.0268256333830104	-0.0268256333830104	-0.0268256333830104	-0.0268256333830104	-0.0268256333830104	-0.0268256333830104	-0.0268256333830104	-0.0268256333830104	-0.0268256333830104	-0.0268256333830104	-0.0268256333830104
-0.0109289617486339	-0.0109289617486339	-0.0109289617486339	-0.0109289617486339	-0.0109289617486339	-0.0109289617486339	-0.0109289617486339	-0.0109289617486339	-0.0109289617486339	-0.0109289617486339	-0.0109289617486339	-0.0109289617486339	-0.0109289617486339	-0.0109289617486339	-0.0109289617486339	-0.0109289617486339	-0.0109289617486339	-0.0109289617486339	-0.0109289617486339	-0.0109289617486339	-0.0109289617486339	-0.0109289617486339	-0.0109289617486339	-0.0109289617486339	-0.0109289617486339	-0.0109289617486339	-0.0109289617486339	-0.0109289617486339	-0.0109289617486339	-0.0109289617486339	-0.0109289617486339	-0.0109289617486339	-0.0109289617486339	-0.0109289617486339	-0.0109289617486339	-0.0109289617486339	-0.0109289617486339	-0.0109289617486339	-0.0109289617486339	-0.0109289617486339	-0.0109289617486339	-0.0109289617486339	-0.0109289617486339	-0.0109289617486339	-0.0109289617486339	-0.0109289617486339	-0.0109289617486339	-0.0109289617486339	-0.0109289617486339	-0.0109289617486339
0.00496770988574267	0.00496770988574267	0.00496770988574267	0.00496770988574267	0.00496770988574267	0.00496770988574267	0.00496770988574267	0.00496770988574267	0.00496770988574267	0.00496770988574267	0.00496770988574267	0.00496770988574267	0.00496770988574267	0.00496770988574267	0.00496770988574267	0.00496770988574267	0.00496770988574267	0.00496770988574267	0.00496770988574267	0.00496770988574267	0.00496770988574267	0.00496770988574267	0.00496770988574267	0.00496770988574267	0.00496770988574267	0.00496770988574267	0.00496770988574267	0.00496770988574267	0.00496770988574267	0.00496770988574267	0.00496770988574267	0.00496770988574267	0.00496770988574267	0.00496770988574267	0.00496770988574267	0.00496770988574267	0.00496770988574267	0.00496770988574267	0.00496770988574267	0.00496770988574267	0.00496770988574267	0.00496770988574267	0.00496770988574267	0.00496770988574267	0.00496770988574267	0.00496770988574267	0.00496770988574267	0.00496770988574267	0.00496770988574267	0.00496770988574267
0.0208643815201192	0.0208643815201192	0.0208643815201192	0.0208643815201192	0.0208643815201192	0.0208643815201192	0.0208643815201192	0.0208643815201192	0.0208643815201192	0.0208643815201192	0.0208643815201192	0.0208643815201192	0.0208643815201192	0.0208643815201192	0.0208643815201192	0.0208643815201192	0.0208643815201192	0.0208643815201192	0.0208643815201192	0.0208643815201192	0.0208643815201192	0.0208643815201192	0.0208643815201192	0.0208643815201192	0.0208643815201192	0.0208643815201192	0.0208643815201192	0.0208643815201192	0.0208643815201192	0.0208643815201192	0.0208643815201192	0.0208643815201192	0.0208643815201192	0.0208643815201192	0.0208643815201192	0.0208643815201192	0.0208643815201192	0.0208643815201192	0.0208643815201192	0.0208643815201192	0.0208643815201192	0.0208643815201192	0.0208643815201192	0.0208643815201192	0.0208643815201192	0.0208643815201192	0.0208643815201192	0.0208643815201192	0.0208643815201192	0.0208643815201192
0.0367610531544958	0.0367610531544958	0.0367610531544958	0.0367610531544958	0.0367610531544958	0.0367610531544958	0.0367610531544958	0.0367610531544958	0.0367610531544958	0.0367610531544958	0.0367610531544958	0.0367610531544958	0.0367610531544958	0.0367610531544958	0.0367610531544958	0.0367610531544958	0.0367610531544958	0.0367610531544958	0.0367610531544958	0.0367610531544958	0.0367610531544958	0.0367610531544958	0.0367610531544958	0.0367610531544958	0.0367610531544958	0.0367610531544958	0.0367610531544958	0.0367610531544958	0.0367610531544958	0.0367610531544958	0.0367610531544958	0.0367610531544958	0.0367610531544958	0.0367610531544958	0.0367610531544958	0.0367610531544958	0.0367610531544958	0.0367610531544958	0.0367610531544958	0.0367610531544958	0.0367610531544958	0.0367610531544958	0.0367610531544958	0.0367610531544958	0.0367610531544958	0.0367610531544958	0.0367610531544958	0.0367610531544958	0.0367610531544958	0.0367610531544958
0.0526577247888723	0.0526577247888723	0.0526577247888723	0.0526577247888723	0.0526577247888723	0.0526577247888723	0.0526577247888723	0.0526577247888723	0.0526577247888723	0.0526577247888723	0.0526577247888723	0.0526577247888723	0.0526577247888723	0.0526577247888723	0.0526577247888723	0.0526577247888723	0.0526577247888723	0.0526577247888723	0.0526577247888723	0.0526577247888723	0.0526577247888723	0.0526577247888723	0.0526577247888723	0.0526577247888723	0.0526577247888723	0.0526577247888723	0.0526577247888723	0.0526577247888723	0.0526577247888723	0.0526577247888723	0.0526577247888723	0.0526577247888723	0.0526577247888723	0.0526577247888723	0.0526577247888723	0.0526577247888723	0.0526577247888723	0.0526577247888723	0.0526577247888723	0.0526577247888723	0.0526577247888723	0.0526577247888723	0.0526577247888723	0.0526577247888723	0.0526577247888723	0.0526577247888723	0.0526577247888723	0.0526577247888723	0.0526577247888723	0.0526577247888723
0.0685543964232489	0.0685543964232489	0.0685543964232489	0.0685543964232489	0.0685543964232489	0.0685543964232489	0.0685543964232489	0.0685543964232489	0.0685543964232489	0.0685543964232489	0.0685543964232489	0.0685543964232489	0.0685543964232489	0.0685543964232489	0.0685543964232489	0.0685543964232489	0.0685543964232489	0.0685543964232489	0.0685543964232489	0.0685543964232489	0.0685543964232489	0.0685543964232489	0.0685543964232489	0.0685543964232489	0.0685543964232489	0.0685543964232489	0.0685543964232489	0.0685543964232489	0.0685543964232489	0.0685543964232489	0.0685543964232489	0.0685543964232489	0.0685543964232489	0.0685543964232489	0.0685543964232489	0.0685543964232489	0.0685543964232489	0.0685543964232489	0.0685543964232489	0.0685543964232489	0.0685543964232489	0.0685543964232489	0.0685543964232489	0.0685543964232489	0.0685543964232489	0.0685543964232489	0.0685543964232489	0.0685543964232489	0.0685543964232489	0.0685543964232489
0.0844510680576254	0.0844510680576254	0.0844510680576254	0.0844510680576254	0.0844510680576254	0.0844510680576254	0.0844510680576254	0.0844510680576254	0.0844510680576254	0.0844510680576254	0.0844510680576254	0.0844510680576254	0.0844510680576254	0.0844510680576254	0.0844510680576254	0.0844510680576254	0.0844510680576254	0.0844510680576254	0.0844510680576254	0.0844510680576254	0.0844510680576254	0.0844510680576254	0.0844510680576254	0.0844510680576254	0.0844510680576254	0.0844510680576254	0.0844510680576254	0.0844510680576254	0.0844510680576254	0.0844510680576254	0.0844510680576254	0.0844510680576254	0.0844510680576254	0.0844510680576254	0.0844510680576254	0.0844510680576254	0.0844510680576254	0.0844510680576254	0.0844510680576254	0.0844510680576254	0.0844510680576254	0.0844510680576254	0.0844510680576254	0.0844510680576254	0.0844510680576254	0.0844510680576254	0.0844510680576254	0.0844510680576254	0.0844510680576254	0.0844510680576254
0.100347739692002	0.100347739692002	0.100347739692002	0.100347739692002	0.100347739692002	0.100347739692002	0.100347739692002	0.100347739692002	0.100347739692002	0.100347739692002	0.100347739692002	0.100347739692002	0.100347739692002	0.100347739692002	0.100347739692002	0.100347739692002	0.100347739692002	0.100347739692002	0.100347739692002	0.100347739692002	0.100347739692002	0.100347739692002	0.100347739692002	0.100347739692002	0.100347739692002	0.100347739692002	0.100347739692002	0.100347739692002	0.100347739692002	0.100347739692002	0.100347739692002	0.100347739692002	0.100347739692002	0.100347739692002	0.100347739692002	0.100347739692002	0.100347739692002	0.100347739692002	0.100347739692002	0.100347739692002	0.100347739692002	0.100347739692002	0.100347739692002	0.100347739692002	0.100347739692002	0.100347739692002	0.100347739692002	0.100347739692002	0.100347739692002	0.100347739692002
0.116244411326379	0.116244411326379	0.116244411326379	0.116244411326379	0.116244411326379	0.116244411326379	0.116244411326379	0.116244411326379	0.116244411326379	0.116244411326379	0.116244411326379	0.116244411326379	0.116244411326379	0.116244411326379	0.116244411326379	0.116244411326379	0.116244411326379	0.116244411326379	0.116244411326379	0.116244411326379	0.116244411326379	0.116244411326379	0.116244411326379	0.116244411326379	0.116244411326379	0.116244411326379	0.116244411326379	0.116244411326379	0.116244411326379	0.116244411326379	0.116244411326379	0.116244411326379	0.116244411326379	0.116244411326379	0.116244411326379	0.116244411326379	0.116244411326379	0.116244411326379	0.116244411326379	0.116244411326379	0.116244411326379	0.116244411326379	0.116244411326379	0.116244411326379	0.116244411326379	0.116244411326379	0.116244411326379	0.116244411326379	0.116244411326379	0.116244411326379
0.132141082960755	0.132141082960755	0.132141082960755	0.132141082960755	0.132141082960755	0.132141082960755	0.132141082960755	0.132141082960755	0.132141082960755	0.132141082960755	0.132141082960755	0.132141082960755	0.132141082960755	0.132141082960755	0.132141082960755	0.132141082960755	0.132141082960755	0.132141082960755	0.132141082960755	0.132141082960755	0.132141082960755	0.132141082960755	0.132141082960755	0.132141082960755	0.132141082960755	0.132141082960755	0.132141082960755	0.132141082960755	0.132141082960755	0.132141082960755	0.132141082960755	0.132141082960755	0.132141082960755	0.132141082960755	0.132141082960755	0.132141082960755	0.132141082960755	0.132141082960755	0.132141082960755	0.132141082960755	0.132141082960755	0.132141082960755	0.132141082960755	0.132141082960755	0.132141082960755	0.132141082960755	0.132141082960755	0.132141082960755	0.132141082960755	0.132141082960755
0.148037754595132	0.148037754595132	0.148037754595132	0.148037754595132	0.148037754595132	0.148037754595132	0.148037754595132	0.148037754595132	0.148037754595132	0.148037754595132	0.148037754595132	0.148037754595132	0.148037754595132	0.148037754595132	0.148037754595132	0.148037754595132	0.148037754595132	0.148037754595132	0.148037754595132	0.148037754595132	0.148037754595132	0.148037754595132	0.148037754595132	0.148037754595132	0.148037754595132	0.148037754595132	0.148037754595132	0.148037754595132	0.148037754595132	0.148037754595132	0.148037754595132	0.148037754595132	0.148037754595132	0.148037754595132	0.148037754595132	0.148037754595132	0.148037754595132	0.148037754595132	0.148037754595132	0.148037754595132	0.148037754595132	0.148037754595132	0.148037754595132	0.148037754595132	0.148037754595132	0.148037754595132	0.148037754595132	0.148037754595132	0.148037754595132	0.148037754595132
0.163934426229508	0.163934426229508	0.163934426229508	0.163934426229508	0.163934426229508	0.163934426229508	0.163934426229508	0.163934426229508	0.163934426229508	0.163934426229508	0.163934426229508	0.163934426229508	0.163934426229508	0.163934426229508	0.163934426229508	0.163934426229508	0.163934426229508	0.163934426229508	0.163934426229508	0.163934426229508	0.163934426229508	0.163934426229508	0.163934426229508	0.163934426229508	0.163934426229508	0.163934426229508	0.163934426229508	0.163934426229508	0.163934426229508	0.163934426229508	0.163934426229508	0.163934426229508	0.163934426229508	0.163934426229508	0.163934426229508	0.163934426229508	0.163934426229508	0.163934426229508	0.163934426229508	0.163934426229508	0.163934426229508	0.163934426229508	0.163934426229508	0.163934426229508	0.163934426229508	0.163934426229508	0.163934426229508	0.163934426229508	0.163934426229508	0.163934426229508
0.179831097863885	0.179831097863885	0.179831097863885	0.179831097863885	0.179831097863885	0.179831097863885	0.179831097863885	0.179831097863885	0.179831097863885	0.179831097863885	0.179831097863885	0.179831097863885	0.179831097863885	0.179831097863885	0.179831097863885	0.179831097863885	0.179831097863885	0.179831097863885	0.179831097863885	0.179831097863885	0.179831097863885	0.179831097863885	0.179831097863885	0.179831097863885	0.179831097863885	0.179831097863885	0.179831097863885	0.179831097863885	0.179831097863885	0.179831097863885	0.179831097863885	0.179831097863885	0.179831097863885	0.179831097863885	0.179831097863885	0.179831097863885	0.179831097863885	0.179831097863885	0.179831097863885	0.179831097863885	0.179831097863885	0.179831097863885	0.179831097863885	0.179831097863885	0.179831097863885	0.179831097863885	0.179831097863885	0.179831097863885	0.179831097863885	0.179831097863885
0.195727769498261	0.195727769498261	0.195727769498261	0.195727769498261	0.195727769498261	0.195727769498261	0.195727769498261	0.195727769498261	0.195727769498261	0.195727769498261	0.195727769498261	0.195727769498261	0.195727769498261	0.195727769498261	0.195727769498261	0.195727769498261	0.195727769498261	0.195727769498261	0.195727769498261	0.195727769498261	0.195727769498261	0.195727769498261	0.195727769498261	0.195727769498261	0.195727769498261	0.195727769498261	0.195727769498261	0.195727769498261	0.195727769498261	0.195727769498261	0.195727769498261	0.195727769498261	0.195727769498261	0.195727769498261	0.195727769498261	0.195727769498261	0.195727769498261	0.195727769498261	0.195727769498261	0.195727769498261	0.195727769498261	0.195727769498261	0.195727769498261	0.195727769498261	0.195727769498261	0.195727769498261	0.195727769498261	0.195727769498261	0.195727769498261	0.195727769498261
0.211624441132638	0.211624441132638	0.211624441132638	0.211624441132638	0.211624441132638	0.211624441132638	0.211624441132638	0.211624441132638	0.211624441132638	0.211624441132638	0.211624441132638	0.211624441132638	0.211624441132638	0.211624441132638	0.211624441132638	0.211624441132638	0.211624441132638	0.211624441132638	0.211624441132638	0.211624441132638	0.211624441132638	0.211624441132638	0.211624441132638	0.211624441132638	0.211624441132638	0.211624441132638	0.211624441132638	0.211624441132638	0.211624441132638	0.211624441132638	0.211624441132638	0.211624441132638	0.211624441132638	0.211624441132638	0.211624441132638	0.211624441132638	0.211624441132638	0.211624441132638	0.211624441132638	0.211624441132638	0.211624441132638	0.211624441132638	0.211624441132638	0.211624441132638	0.211624441132638	0.211624441132638	0.211624441132638	0.211624441132638	0.211624441132638	0.211624441132638
0.227521112767014	0.227521112767014	0.227521112767014	0.227521112767014	0.227521112767014	0.227521112767014	0.227521112767014	0.227521112767014	0.227521112767014	0.227521112767014	0.227521112767014	0.227521112767014	0.227521112767014	0.227521112767014	0.227521112767014	0.227521112767014	0.227521112767014	0.227521112767014	0.227521112767014	0.227521112767014	0.227521112767014	0.227521112767014	0.227521112767014	0.227521112767014	0.227521112767014	0.227521112767014	0.227521112767014	0.227521112767014	0.227521112767014	0.227521112767014	0.227521112767014	0.227521112767014	0.227521112767014	0.227521112767014	0.227521112767014	0.227521112767014	0.227521112767014	0.227521112767014	0.227521112767014	0.227521112767014	0.227521112767014	0.227521112767014	0.227521112767014	0.227521112767014	0.227521112767014	0.227521112767014	0.227521112767014	0.227521112767014	0.227521112767014	0.227521112767014
0.243417784401391	0.243417784401391	0.243417784401391	0.243417784401391	0.243417784401391	0.243417784401391	0.243417784401391	0.243417784401391	0.243417784401391	0.243417784401391	0.243417784401391	0.243417784401391	0.243417784401391	0.243417784401391	0.243417784401391	0.243417784401391	0.243417784401391	0.243417784401391	0.243417784401391	0.243417784401391	0.243417784401391	0.243417784401391	0.243417784401391	0.243417784401391	0.243417784401391	0.243417784401391	0.243417784401391	0.243417784401391	0.243417784401391	0.243417784401391	0.243417784401391	0.243417784401391	0.243417784401391	0.243417784401391	0.243417784401391	0.243417784401391	0.243417784401391	0.243417784401391	0.243417784401391	0.243417784401391	0.243417784401391	0.243417784401391	0.243417784401391	0.243417784401391	0.243417784401391	0.243417784401391	0.243417784401391	0.243417784401391	0.243417784401391	0.243417784401391
0.259314456035768	0.259314456035768	0.259314456035768	0.259314456035768	0.259314456035768	0.259314456035768	0.259314456035768	0.259314456035768	0.259314456035768	0.259314456035768	0.259314456035768	0.259314456035768	0.259314456035768	0.259314456035768	0.259314456035768	0.259314456035768	0.259314456035768	0.259314456035768	0.259314456035768	0.259314456035768	0.259314456035768	0.259314456035768	0.259314456035768	0.259314456035768	0.259314456035768	0.259314456035768	0.259314456035768	0.259314456035768	0.259314456035768	0.259314456035768	0.259314456035768	0.259314456035768	0.259314456035768	0.259314456035768	0.259314456035768	0.259314456035768	0.259314456035768	0.259314456035768	0.259314456035768	0.259314456035768	0.259314456035768	0.259314456035768	0.259314456035768	0.259314456035768	0.259314456035768	0.259314456035768	0.259314456035768	0.259314456035768	0.259314456035768	0.259314456035768
0.275211127670144	0.275211127670144	0.275211127670144	0.275211127670144	0.275211127670144	0.275211127670144	0.275211127670144	0.275211127670144	0.275211127670144	0.275211127670144	0.275211127670144	0.275211127670144	0.275211127670144	0.275211127670144	0.275211127670144	0.275211127670144	0.275211127670144	0.275211127670144	0.275211127670144	0.275211127670144	0.275211127670144	0.275211127670144	0.275211127670144	0.275211127670144	0.275211127670144	0.275211127670144	0.275211127670144	0.275211127670144	0.275211127670144	0.275211127670144	0.275211127670144	0.275211127670144	0.275211127670144	0.275211127670144	0.275211127670144	0.275211127670144	0.275211127670144	0.275211127670144	0.275211127670144	0.275211127670144	0.275211127670144	0.275211127670144	0.275211127670144	0.275211127670144	0.275211127670144	0.275211127670144	0.275211127670144	0.275211127670144	0.275211127670144	0.275211127670144
0.291107799304521	0.291107799304521	0.291107799304521	0.291107799304521	0.291107799304521	0.291107799304521	0.291107799304521	0.291107799304521	0.291107799304521	0.291107799304521	0.291107799304521	0.291107799304521	0.291107799304521	0.291107799304521	0.291107799304521	0.291107799304521	0.291107799304521	0.291107799304521	0.291107799304521	0.291107799304521	0.291107799304521	0.291107799304521	0.291107799304521	0.291107799304521	0.291107799304521	0.291107799304521	0.291107799304521	0.291107799304521	0.291107799304521	0.291107799304521	0.291107799304521	0.291107799304521	0.291107799304521	0.291107799304521	0.291107799304521	0.291107799304521	0.291107799304521	0.291107799304521	0.291107799304521	0.291107799304521	0.291107799304521	0.291107799304521	0.291107799304521	0.291107799304521	0.291107799304521	0.291107799304521	0.291107799304521	0.291107799304521	0.291107799304521	0.291107799304521
[truncated: 188 more columns]
