# Supplementary material for: Performance Comparison of Centered and Tilted Blunt and Lighthouse Tip Cannulae for Drainage in Extracorporeal Life Support
Source: Cardiovasc Eng Technol. 2025 Feb 10;16(2):238–50. doi: 10.1007/s13239-024-00770-x (PMC11933157; doi:10.1007/s13239-024-00770-x)
Supplement: Supplementary file 2 — Supplementary file2 (ZIP 41,511 KB) [file 13239_2024_770_MOESM2_ESM.zip › avg_velocity/rc_3.4_mm/Blunt_Qc_1.3_Lmin_Qo_2.6_Lmin_rc_3.4_mm/U_ms.csv]

0.0111575593608782	0.00890807318996446	0.0142329679205626	0.0138146330996594	0.0287952998471845	0.0325286093796569	0.032835867421843	0.0339849091062181	0.0400474445392141	0.042249469474218	0.0436934525800756	0.0422982179822399	0.0374904733040593	0.0324093833125603	0.0276341945963259	0.0268070054318698	0.0267595553242137	0.025051191054123	0.0301460527990616	0.0402884416653045	0.061251146316199	0.069605941152004	0.068474499993304	0.0680766463544445	0.0685477469829863	0.0726894156233298	0.0723381070982424	0.0716182177491026	0.0711878402839684	0.0742464102059244	0.0740374799379931	0.0730431508174526	0.0708763458120866	0.0737168718520868	0.073770428390289	0.0737977232431506	0.0720228057415833	0.073847067737295	0.0727124624640276	0.0732066000824912	0.0728898079656509	0.073753397960513	0.0744637784722886	0.0711375364889264	0.0630930360336752	0.0635424318832481	0.0690543140660536	0.0738842839110094	0.073487921514934	0.0723939302800552
0.0398106502877276	0.0341874777318645	0.0366774885039088	0.0386904265507858	0.0578934066905364	0.0700294077728182	0.0696815985157785	0.071415168962016	0.0807610488904411	0.0857018917705492	0.0888774914908411	0.0838580561132458	0.0786414108184159	0.069145241494764	0.0634462888236741	0.0640574882909803	0.0648255276638403	0.0666698502958005	0.07489384570896	0.0883053724636427	0.103141756801913	0.10934681149726	0.107712453124016	0.107155182764307	0.108180534333678	0.110708787179527	0.111616947903155	0.111433690090881	0.111522669961625	0.111120813330904	0.111068951239671	0.109600289499351	0.10942959037569	0.111935548616731	0.110523878070656	0.111802093544195	0.109869524342316	0.110929454887973	0.110034524692891	0.109025635955576	0.109865356726108	0.111305764170727	0.111303213870198	0.109511135267038	0.101825210342092	0.102369006260102	0.10696988672151	0.110493416463105	0.110139830733922	0.111772772014889
0.0999026201462999	0.090049556254821	0.0840223432335963	0.0955823036863676	0.125932183568959	0.152365268715701	0.152284968144811	0.149432592132668	0.151539023777901	0.154152626185581	0.155034880476337	0.154361736407596	0.154642927508882	0.154567933865958	0.153789374006622	0.150600252435998	0.150789314995264	0.149333698407221	0.14878869944549	0.153948119654025	0.15390788922812	0.159356939955795	0.159838388185442	0.159382915031824	0.160292519561215	0.15890413448875	0.159122456662216	0.159261936264756	0.159890577140742	0.158558169313949	0.159435473036356	0.159411299403186	0.160310370728096	0.160707313411508	0.159211254052308	0.158953455448909	0.157633323562239	0.158766886299812	0.158202541209535	0.156326163670933	0.156198183897979	0.15639523784933	0.156040900764297	0.156178197696122	0.155455319076585	0.155928167124855	0.155955757500988	0.156443841690052	0.155901277260944	0.156570263053262
0.204105068331446	0.213755574839086	0.212567062402457	0.210702148129179	0.20923935921124	0.208125277390348	0.206592916730483	0.204836033472604	0.205842946944873	0.206651889492	0.203108156661152	0.201569070504847	0.204920508047092	0.208279458977502	0.209857361788879	0.21068835218882	0.212647467272337	0.21481461390374	0.2118293577126	0.211549603433529	0.212587978296109	0.213607552825568	0.215011381416109	0.213200422282593	0.213654723676509	0.211760060997516	0.212737412802982	0.212465213472696	0.213864411091523	0.213129477251694	0.212821053326205	0.21326238888504	0.213796977649238	0.214052000207533	0.213548246273214	0.212729674010903	0.211777543143553	0.211521942625772	0.211627371900857	0.21125896796494	0.210177922750037	0.210973974861682	0.210796414119191	0.209693471510007	0.20903404491608	0.21163434843594	0.211273256756355	0.209944798466063	0.208633846508726	0.210020474282299
0.24208624346239	0.251821816641429	0.252482914318671	0.250761069247878	0.249968848747309	0.249599111209408	0.249227382963168	0.249355872818939	0.250385208388331	0.250827017721216	0.248620338819892	0.246176188035913	0.247580208929493	0.249665670657945	0.251962032582355	0.253947670950341	0.25291559905122	0.253858594786136	0.253799995899879	0.255037158450326	0.254534182415012	0.254872500094837	0.255892314477909	0.254427589641249	0.253453536624932	0.253008825287601	0.254167569105973	0.254187131270262	0.255020174549143	0.254068649745798	0.25352652405945	0.253592101297649	0.253738859118826	0.254052806717734	0.253499295890947	0.253263622044542	0.25335601187342	0.25401647123743	0.253477238499629	0.252361751765085	0.251409780696053	0.252756744647847	0.252581408165081	0.252304419512572	0.252075557349797	0.253100867926315	0.252144021802085	0.252802332164025	0.251075426718541	0.251669559504082
0.270961246929136	0.281559838417388	0.280865871767674	0.279304471560505	0.279185872848715	0.279890658375404	0.280755525195446	0.278796267971197	0.280407808882036	0.280772580607016	0.280354606858205	0.277585758724104	0.278560207503139	0.281312790416855	0.283481794586599	0.284058428931159	0.284217807639938	0.284088062562562	0.283718844873087	0.284230055589096	0.284557271700233	0.285477549616036	0.2854754213375	0.284755754326328	0.283314065514385	0.283531714769157	0.284061789465083	0.284600924348061	0.284179961783067	0.284584254450997	0.284552155854604	0.283447415407888	0.283513916915696	0.28318180230054	0.283267890017613	0.282723952327922	0.282933358527421	0.282183996282013	0.281202484525208	0.281807894348152	0.281238232223637	0.281488642007184	0.282050635629304	0.282917204731516	0.282450516824648	0.282753695084344	0.281432149512006	0.282335025393844	0.281972276881924	0.282455382823946
0.294980091852169	0.301760924413973	0.30018853417615	0.300634973231658	0.302987567528315	0.303574121263317	0.302921796482493	0.300911917796978	0.302219325802922	0.303095665511956	0.302548787351532	0.302133012142552	0.303421123926763	0.304462601329464	0.30402165616794	0.303942430126474	0.303771930772001	0.303853357539206	0.303921131074553	0.30454660022788	0.304454147830963	0.305269624110872	0.304694978998452	0.305042632687046	0.304224605624006	0.304941690596416	0.304929003336728	0.304562549627289	0.303812569309581	0.304398383413144	0.304454813680944	0.303615974682583	0.303266385415928	0.303647960917678	0.303489543127936	0.302860560228477	0.30366460989249	0.303838762635648	0.303221760351761	0.302434680621838	0.302621926266566	0.302919368990194	0.302999398650559	0.30372102204849	0.303793841168169	0.302970835290319	0.30217997195411	0.302672184924048	0.30332865350321	0.303256151794259
0.311010946046889	0.316485271423538	0.314776538671983	0.316271885056453	0.317292059092197	0.317981422448889	0.317012637525204	0.315628827754795	0.315367573459546	0.315834954951862	0.315585973502399	0.317186197319799	0.317378938079213	0.318484090072598	0.31812229509873	0.317837104724462	0.317237691156674	0.317180047426608	0.317109571968275	0.317314427563628	0.318007450355735	0.318488153276262	0.318227935810638	0.318163040461868	0.318107364360369	0.31862074803826	0.318519349887942	0.318325956110105	0.318068380156945	0.318443552143517	0.317655167114847	0.317788615459332	0.317278551776727	0.317617478756833	0.317279211523201	0.317669097389127	0.318018150966626	0.317902492470073	0.317970286672177	0.317339199794654	0.317476946682659	0.317605929247543	0.31691348606145	0.317600487503053	0.317437011325809	0.317001434155705	0.316480919481433	0.317032324172638	0.316982866068107	0.316734749641657
0.322320365362976	0.327455904963431	0.32682967105493	0.328345424783209	0.328061964454966	0.326983910412483	0.326464859728128	0.326379714761515	0.32675110507221	0.326791500292792	0.326457278945897	0.327609890017674	0.327183716335573	0.327623755197346	0.32741861409983	0.327920301699107	0.326956646644922	0.327858304153302	0.327507895540574	0.327862276258582	0.327487968925974	0.327808653518625	0.328207779355354	0.328549280141587	0.328381854995611	0.328348127699789	0.328141850470015	0.32874495487079	0.328052216246592	0.328852428905733	0.328282397930704	0.328588068862471	0.327399962238056	0.327703564506931	0.326680253070106	0.327173064552735	0.327660400451899	0.328354155806732	0.328627428474129	0.327901884325538	0.327500704843382	0.32718653377097	0.326980244618066	0.327321640253656	0.327310853455575	0.327399894730434	0.32704547770366	0.32742021222495	0.327142263533444	0.327788907113603
0.328665107974961	0.334168077874292	0.333245571525669	0.334459285880183	0.333980997961058	0.33431627067244	0.333547914967611	0.332960656575681	0.333328542820689	0.3342170107366	0.333817125084277	0.333716689613078	0.333409637216479	0.333934842506499	0.334089106278077	0.334654068333507	0.333969658128508	0.334086039989946	0.334112503601993	0.334048449259648	0.334260268019147	0.333850905636743	0.334137343681301	0.33440284215628	0.334261726672045	0.334586842240114	0.334162397184619	0.334267184370816	0.334348860558528	0.334725179351395	0.334830310888916	0.334660598659679	0.333930847236283	0.334560711510475	0.333457848133322	0.333902307182921	0.333771435852452	0.334890592128682	0.334742957730413	0.334599441893191	0.334300119601821	0.334421610666	0.333841221075166	0.333347832456315	0.333099343034644	0.333853186446166	0.333721513256878	0.334575511974455	0.333997489153128	0.334213803358107
0.335763364238785	0.339287650389365	0.338559187430393	0.338778621918245	0.339073805776686	0.339692324569036	0.338777907325378	0.339436968447013	0.339525679848633	0.340525123565714	0.339231918305937	0.338782303155954	0.338523245299795	0.33870535065648	0.339466741749355	0.339699699592126	0.339636493864297	0.339396542453401	0.3382892246804	0.337975372466524	0.338562749408423	0.338937932523248	0.339289611516988	0.33868119513511	0.338836621071112	0.338785154543879	0.338820678201036	0.338914577441275	0.339216228348139	0.33938170593615	0.339756868469382	0.338880485098985	0.338229028662617	0.338385403793245	0.338002479473326	0.33870688124559	0.338511376790026	0.338919134603142	0.338443777133644	0.338453505839186	0.338481783299824	0.339013351481218	0.338969897467042	0.338544234066475	0.337917765982042	0.337990912164507	0.338684658690547	0.338799967101321	0.338502153114164	0.338662913060668
0.339440519637448	0.342262381154447	0.342317912162819	0.342776001222564	0.34250180462622	0.343021228021911	0.341922646325569	0.342015950630057	0.342388812510374	0.343311959131028	0.343320352474505	0.34275933649219	0.34208614441866	0.341907506847284	0.341322073006374	0.342100696995111	0.342194660591858	0.342125987910639	0.341050630028295	0.341768243110156	0.34251854140636	0.342434541031748	0.342026141669122	0.34172317535724	0.340924780833338	0.341432067477245	0.341563244437255	0.341440918725652	0.342287999246313	0.342300566139173	0.341774345793434	0.341274250414488	0.340601335780815	0.34143986301774	0.341423944561691	0.341198803011337	0.341489171401836	0.341296175459071	0.341364597357143	0.341119380039523	0.341409054787795	0.342188343576143	0.341894321484687	0.341772873457325	0.340784195218636	0.341223028538508	0.341118037040977	0.341173107078471	0.341127356783193	0.341737207631049
0.340711192936983	0.344018641372055	0.343857244389799	0.344777680826442	0.344522450890867	0.345036406197631	0.343898093370606	0.343694521271708	0.343833771723064	0.34515604094417	0.344829463288206	0.344645348742333	0.344210552168133	0.343891989324686	0.343428132706756	0.343829459297614	0.343868039562459	0.344594016974848	0.343257339759424	0.34341569992071	0.343995792682407	0.344574629512788	0.343799153883054	0.343764408863002	0.34300252920572	0.343351246834863	0.344202115276848	0.343543327649085	0.343669749154236	0.343991647691755	0.343436109819475	0.343204343125685	0.342949360850534	0.343322015126462	0.343307083962276	0.342774033054619	0.342997457390502	0.343156674938321	0.343000454240603	0.342745245511164	0.343168970523218	0.343624603815814	0.343239556242107	0.343133276081432	0.343175030481949	0.343524649471261	0.342871147820823	0.34310836071608	0.342667227538167	0.343616620855085
0.340621111823329	0.344572570473565	0.344582472348363	0.344927813148638	0.344982670187947	0.3456931973826	0.344689729694628	0.344860138745593	0.344819576430874	0.345879276803364	0.345616199177797	0.345315187577758	0.344695686291186	0.344911062571734	0.344412122458828	0.344235358266523	0.344029241147339	0.345436617493319	0.34495551778809	0.34458372808096	0.344996079109214	0.345784725055692	0.34435101687663	0.344788963172477	0.344038494829742	0.344618899579983	0.344640004540394	0.344811140533183	0.3445485936288	0.344941130857968	0.343740399854178	0.344420458997111	0.344296303312306	0.344572107174836	0.34432105229323	0.343994820549951	0.343991282673676	0.344464225312103	0.344716418880921	0.344619155501431	0.344314893315751	0.344260672943144	0.34471245109068	0.344659933397679	0.34442233169486	0.343995408303437	0.343755669777171	0.344285076635929	0.344200828941553	0.344756235772968
0.342745383109751	0.345271272592702	0.345274525676523	0.34603361080785	0.34612415422664	0.34632096667785	0.346184706206602	0.346193479216573	0.345350156383588	0.346300299722101	0.34555332698531	0.345501083467501	0.34607505489474	0.345575666784454	0.345072450554866	0.344657016659651	0.345181234828139	0.346124403249707	0.346236050947587	0.345556789689094	0.345319537759783	0.345726164238283	0.345266681818966	0.345356396409956	0.345193059193942	0.346099631416119	0.34555259428064	0.345026975769034	0.344617179044072	0.345626068207212	0.345618059640144	0.345549906012476	0.345655410829101	0.345688390658285	0.345297097749578	0.345234231745762	0.345160275642173	0.345681521544917	0.34534199196419	0.344684742931066	0.344653881870303	0.345103603476794	0.345340040658954	0.345573364882448	0.344963322810312	0.344840132586688	0.344635389295856	0.344940174878513	0.345147652000896	0.344982405636425
0.343079965500349	0.345866336830118	0.345684824166501	0.346503330965155	0.34633510770763	0.346379897367756	0.346510183556472	0.346043336504221	0.345449999332051	0.346202343182986	0.345354169112672	0.345705596074175	0.345411211150547	0.345814961997425	0.345201656053876	0.345709017614775	0.345310568216901	0.34628428639201	0.345873240605725	0.345307440496266	0.345769510745578	0.34573065548228	0.345794007154886	0.345431973519717	0.34537068752922	0.345938582560843	0.345729187177325	0.345252757165591	0.344782767857843	0.345902430157348	0.345177538743296	0.345319778834097	0.345499998093707	0.345489273153956	0.345223343913357	0.345289596114213	0.34580021811153	0.346317850000304	0.345786734500376	0.345016205890441	0.344450394681117	0.345228736318803	0.345987424495097	0.345807021874796	0.345201786526974	0.344639768036613	0.344807541565065	0.344789600577279	0.345479521964799	0.34506768209812
0.343617347967239	0.347297219738585	0.346520226635184	0.34660144852329	0.345992926706884	0.346317032357535	0.346421292399486	0.346209873348695	0.345874158459555	0.346093945730086	0.345150352248967	0.34499754491599	0.344360928062822	0.345180790237366	0.344738735146081	0.345908189113847	0.345337966176441	0.345832588186217	0.345378677842546	0.345827971664199	0.344869033257927	0.345048980017261	0.345252356662008	0.345609002008049	0.345886185887602	0.345668921267296	0.345404521678989	0.345187528395033	0.345039838156776	0.345574138750301	0.344855534089928	0.345116982419908	0.34543775569793	0.345853393762535	0.344935930727172	0.345387985917127	0.344810054563233	0.345118588806054	0.345048050779681	0.344397994941928	0.34429760903688	0.34511058316299	0.345186841452469	0.345363733023537	0.345008027333619	0.344818589536448	0.344684227454453	0.345047206111153	0.345377668407729	0.34573899383742
0.343361879228423	0.34543766951074	0.345711249056767	0.345572680409675	0.345038632671652	0.344766597710217	0.343807261383705	0.344658694982008	0.344393122242967	0.344580315454316	0.344737657777818	0.344288406709097	0.343626490906483	0.344548633770002	0.343647795437365	0.344269965205386	0.343836304252451	0.343710830181846	0.343973492116034	0.344861897691013	0.344049903702886	0.344145045702224	0.344261894808377	0.343993378135219	0.3443840804516	0.344054620776626	0.343798488657618	0.343665781307217	0.344023525142492	0.343974471970135	0.343377630618723	0.344005820005554	0.343450256384993	0.344512308112086	0.344245569319412	0.344210406194968	0.344148406179371	0.34419977573182	0.344138239838216	0.344067868849204	0.343112070228637	0.344439823237458	0.344145981014921	0.343959967199755	0.344043492494451	0.343507680729483	0.343291929551692	0.343503700050906	0.343852193184563	0.344430848158837
0.341567608728315	0.343369386569855	0.343241293214903	0.343252588193777	0.343080765286813	0.34284237890016	0.342480536546047	0.342729046464144	0.342554186736211	0.342275505226483	0.34311015486312	0.342024135914931	0.341680961887865	0.34169550711172	0.342081066471548	0.342002337652953	0.342575317302962	0.342288769679169	0.342659500186614	0.342935245228374	0.342452001801317	0.342664904486801	0.342377121683615	0.342273072964932	0.342365467960499	0.341687276235071	0.341838044429095	0.341871505981081	0.342219162905953	0.341883542039203	0.340908776928197	0.342051792152156	0.341441437523709	0.342685532663993	0.34268625455268	0.342410772955295	0.34219753017675	0.342738367512226	0.342124495390377	0.342325372578225	0.341685854004494	0.342476793648729	0.341805280862761	0.341725101680681	0.341798723595995	0.341021763167645	0.340998280053976	0.341523588564227	0.341895998501177	0.342630950566361
0.337194621278009	0.338811357720722	0.338691354606272	0.339042870082814	0.338249942597469	0.339109269704644	0.338421912386027	0.338393795405029	0.338092658952796	0.338906161926458	0.338651755141001	0.338432325081739	0.33755557084525	0.337956352946549	0.338087543163944	0.337733529735088	0.337952074956232	0.338293777867891	0.338727362825071	0.339552253948344	0.339123374879871	0.339124645658322	0.338824543509146	0.339084163086625	0.338533371102312	0.337902527002407	0.338583658829518	0.338229580078948	0.338698336875812	0.338058034498288	0.338496011340058	0.338645659781932	0.338210265887355	0.338576953318514	0.338682943747151	0.338918772906506	0.338753756119046	0.339239545304486	0.338735147577974	0.338675070621152	0.338232460792093	0.338692565371639	0.338710879808861	0.338443959160081	0.338327579654881	0.337779334195438	0.337339200175739	0.337957870647324	0.338364205747261	0.339224917441992
0.331194576383817	0.333047827054815	0.332291406515724	0.332409632033574	0.332507314142003	0.333340894330739	0.332783966079669	0.332060408948924	0.331682894550096	0.331889015672045	0.332435363849382	0.332346423466906	0.331377193185961	0.331925845735097	0.331328405558721	0.331981285247649	0.332504940559279	0.332799903186899	0.331882500675609	0.332016263875865	0.332559282746521	0.333578250218382	0.333383464046178	0.332678748071074	0.332570364613657	0.33194557947889	0.332923093949903	0.332540976030946	0.332735798710635	0.332565334870054	0.332743867035291	0.332455793847135	0.332670431461451	0.332702147013128	0.332823647189986	0.333033029827111	0.333066277671203	0.334226405480975	0.33318759054138	0.332769115254662	0.332180022886765	0.332355210529136	0.332581063975459	0.333038054176919	0.333609132031066	0.333572867209496	0.333181735830799	0.333398602956694	0.333039387892457	0.334172219742219
0.320472811960479	0.32391503984384	0.323386230504178	0.323412829188245	0.323347047383219	0.324482570709036	0.323649653474662	0.323005273670884	0.322693843101297	0.323091515395041	0.324098631418561	0.323361448677874	0.322889476042771	0.322177636026446	0.32277018002665	0.32322626588716	0.323880371784746	0.323769770142722	0.323328459083078	0.323471778273836	0.324123421165232	0.32507604820508	0.324655854398027	0.324421360146523	0.324193010962183	0.323991578667512	0.324279641295181	0.324154914861544	0.324106626330807	0.323853228980168	0.324232139179972	0.324497529977741	0.323483935238163	0.324280183456893	0.323743445917731	0.324593936055863	0.324661952368829	0.326573427710162	0.325104535825061	0.324045902998449	0.32342339626009	0.324979721841592	0.32522299381554	0.325793401845331	0.325726028245799	0.325346502046049	0.325546017896442	0.325351965223782	0.325041486999934	0.325913266935368
0.305044432341435	0.309597715558097	0.309506852514283	0.308839618002516	0.309971383555491	0.310204365301297	0.309391331133715	0.309509525594652	0.309501222384354	0.30976697609946	0.310009788408396	0.31072233342231	0.311020783820673	0.31057020925624	0.31088572579699	0.310686418175529	0.310619552671625	0.310293731793695	0.310892196195245	0.311343670075882	0.311840352515913	0.312016108834763	0.311187397739659	0.311341729501463	0.310727762392019	0.311613235842455	0.311094593298162	0.311341224244675	0.311074789236297	0.310776496535508	0.311150192381927	0.312511742493651	0.31190336366963	0.311659631604841	0.311349965942238	0.312209544428717	0.3121408741889	0.313579140892474	0.312530272484012	0.312345984570166	0.31206779136935	0.312817631363184	0.313247684519208	0.313728655483031	0.31323043677621	0.312998613163674	0.313724506092178	0.313245266991237	0.312763319636697	0.31342602713508
0.286915215422294	0.290379733368318	0.291291818760206	0.291170902220516	0.29036254038655	0.290780741412912	0.292281263854812	0.291268598665087	0.291644750477372	0.291271539533258	0.292437109172684	0.292077797985316	0.292970007208793	0.293384371712886	0.294239366238846	0.292118746325533	0.29106354091592	0.292728126266568	0.293671082229332	0.294996335440592	0.293769414801227	0.294070010738276	0.293302645731917	0.293473993189916	0.293347483709105	0.294049111622171	0.293790113466822	0.294032250245331	0.293440882575362	0.294402200128484	0.294022489801556	0.294990186228724	0.294796276860719	0.293908803333772	0.293577692504141	0.294420823914128	0.293955726297182	0.295298980679642	0.296199520934052	0.296366162219459	0.296056921588018	0.295679306325195	0.296734422538447	0.296365893154179	0.296621320360764	0.296789380157867	0.297274788683218	0.296510595995675	0.296118827751556	0.29727976922972
0.259163491987904	0.264959039860655	0.265519554645722	0.265856143017619	0.264387158699881	0.265456597202862	0.266614884450557	0.266254216325937	0.267118827338084	0.268109228128262	0.26723543491571	0.266339105654986	0.267076517291365	0.267933863824862	0.268718771614884	0.267837194813354	0.266577365656472	0.267892933766776	0.268096573231354	0.269600582422017	0.268119695556814	0.269234129677781	0.268942230471066	0.270076361743176	0.270371906418213	0.270820553807553	0.270966090047382	0.270694160037871	0.270282610215498	0.270859233573748	0.271020414207988	0.271463414775019	0.271088832784617	0.270292080614967	0.270517195451832	0.271102321051469	0.271510340974707	0.2723794695469	0.273364907362996	0.273908700328611	0.2734992598781	0.273812902613954	0.275099835200699	0.275115076650125	0.274452401571298	0.273772731832083	0.274009500477229	0.27415906244803	0.274134818894225	0.27575792839136
0.220790442582157	0.2266461061619	0.226954888519359	0.228724734688313	0.228269105086208	0.227612176586537	0.228577741101453	0.229991520763892	0.232428411952025	0.234036900939263	0.231869971365588	0.23152369584877	0.233221208566835	0.226124335499536	0.224249849735689	0.217123755804359	0.22460439706523	0.225592884221583	0.229307047054037	0.231407076262851	0.23134045895875	0.234263971140906	0.234044754647596	0.236053952352111	0.236600943469989	0.236789278122226	0.237372105652291	0.238975408646157	0.239382288292432	0.239508726120915	0.238891475268174	0.238132987400448	0.238473757753084	0.238507447122	0.233294746935081	0.233543717511785	0.235180885996217	0.237702471428298	0.238092427669074	0.238259254359137	0.243046325211574	0.243423473030961	0.24369982192243	0.244429006457817	0.242731593894038	0.239546187911087	0.230811355344908	0.232499190399778	0.234589655953223	0.245006241671306
0.178208039004768	0.185377982202002	0.184739439025393	0.188752212253248	0.187991004804949	0.187527728076917	0.185514382287415	0.188379417795387	0.189857461107863	0.191152045050408	0.189501888389222	0.191447912813853	0.190413080114198	0.184023205676671	0.183637866270185	0.179774876130399	0.187587573781812	0.187490736001252	0.190960285422573	0.191149323397482	0.192750654987125	0.193993382800001	0.194832120707261	0.196462821660668	0.197901440891423	0.198316494410433	0.196267185000313	0.197762836531721	0.198570868378896	0.199344456776019	0.200071462416348	0.199566225613822	0.198703438755256	0.198459179432668	0.193427407420545	0.195830619601528	0.197170656300506	0.199811164441214	0.199144794441469	0.19953684946523	0.20484270696149	0.205486181771384	0.206240481753584	0.206495275529742	0.205712724630062	0.202997718848599	0.194028664985406	0.194470100840467	0.197633029397297	0.208775212804498
0.13475855822954	0.139979455879959	0.140607433631251	0.144130867022608	0.140413101134107	0.136255109588144	0.133750114963038	0.142743095537075	0.146056267017316	0.149564682688248	0.145950547442426	0.142456316036811	0.140572470446325	0.13659900473741	0.140463730402184	0.138096281618416	0.144103753089036	0.143218603834157	0.145265150286226	0.140935202379419	0.142894308634143	0.144032280828726	0.150847499183737	0.153662551373343	0.155994189095767	0.158069224842734	0.155034316171672	0.157359368238927	0.158698854316449	0.158097329985769	0.158882469084496	0.158007369352494	0.157281904237217	0.156939642130805	0.152378563118152	0.154297378394509	0.157335862130653	0.162421540709982	0.160729062306054	0.160439786017401	0.165970321765284	0.166754586132164	0.1683537785989	0.169427035398797	0.166777164677774	0.164147365550923	0.155356763627342	0.154708232530688	0.158342417114175	0.169704178853264
0.105564220038683	0.109685787702857	0.111299829120967	0.112509174926161	0.109661423725448	0.104082695428018	0.100495340126213	0.107651756505144	0.108335816567585	0.113118349590658	0.111158660777525	0.103617863299412	0.100166759980724	0.103238777347008	0.11404380430199	0.117387409455594	0.117795146658731	0.115853270347476	0.115971199603958	0.0997161071494639	0.0949056399950939	0.0943030432357321	0.111228069059031	0.118631001212725	0.121689914975012	0.125497196820851	0.121996809304985	0.122925680248288	0.11946832679696	0.119131792561747	0.122615032290181	0.123909174168522	0.123425865306197	0.121282460293257	0.123601705512778	0.127143634516142	0.129701622396768	0.13367473114991	0.134228250379665	0.133764748048998	0.134193314248886	0.133685808332959	0.135096529514077	0.136306379071474	0.135643864330344	0.137779570749183	0.138197480766031	0.137541902929775	0.137478696520625	0.138606471373916
0.0678462359165851	0.0687901992702011	0.0696868276595216	0.0742447729899745	0.0712805126910048	0.0640331042429705	0.0608552989709103	0.0652792740928754	0.068852053482963	0.074401276322628	0.0716809395114449	0.0630359977714582	0.0617620083374596	0.0674410794747323	0.0820103739693434	0.0825178346909335	0.0812044219417016	0.080406891220112	0.076127009724525	0.0549556456878362	0.0497736289070552	0.0487101683487102	0.0687529007417309	0.0773968265459567	0.0851956005092007	0.0888439119282656	0.0840748053137162	0.0840372724389833	0.0780558496839079	0.077742400812455	0.0829793452345029	0.0882863317375307	0.0925283865951955	0.0900996799822259	0.0921219530442789	0.0906405342088014	0.0947385515639598	0.101571450102504	0.101552431490957	0.101180659327859	0.0993757637584016	0.0973920789951104	0.0978989766043483	0.100660009127354	0.101149632677545	0.105761402305613	0.10470518343003	0.104425968275112	0.102547637614417	0.101487362319999
0.150819596080963	0.156423374162831	0.163652625786053	0.166863098387763	0.164685614914461	0.160433554166892	0.157971576743613	0.160420096900175	0.16123172376948	0.163029485588881	0.160588534433362	0.156754285052943	0.152495685434292	0.151808413422825	0.157101725800129	0.149497086211368	0.147972321549917	0.152491976234008	0.156010459539619	0.140683537714927	0.126083772074262	0.124036171248534	0.139409032605597	0.146509611693679	0.148600394487521	0.146240507380589	0.140279018223661	0.13391035494756	0.130438399240077	0.128015010257501	0.131467977189649	0.133818381150721	0.131953952631399	0.13219519338676	0.128433791826694	0.125517637833305	0.123148225168239	0.124718128582002	0.122086495223688	0.120671109004774	0.116893566224865	0.114910624953835	0.112039827281474	0.111438254037577	0.107279220608853	0.109900813216304	0.106325946313426	0.105260515088956	0.099938391009666	0.0970735346041251
0.144973499222537	0.155963177633248	0.165187196710162	0.169978240604697	0.167002972645875	0.162791273592185	0.160685726018583	0.166905733879129	0.170082313907737	0.1724432907035	0.172483168715776	0.173492392947232	0.172242137580379	0.167694618657237	0.169053730063243	0.160954530890804	0.163368223161567	0.168651556305678	0.173609454796075	0.17245371977932	0.171860580928528	0.170502563668332	0.172677201913992	0.174406246368828	0.17754274151887	0.177203496106052	0.178099224554624	0.174698232983435	0.174648640403041	0.173031668166256	0.173954339281169	0.176168394965662	0.179381146758656	0.17942121639265	0.178875308320716	0.177366394380587	0.176890981099488	0.176790582362881	0.177457253279693	0.177087339449812	0.176204074475149	0.178159599674838	0.177845384543624	0.180911655160423	0.177431708912507	0.17900323869785	0.177569856786698	0.178580233218247	0.178471500583478	0.178639505335469
0.0552481166653666	0.0648645414195905	0.0755390450291413	0.0735561539488074	0.0745038889004165	0.0709159874909122	0.065770864817419	0.0750806696439688	0.0764452171735612	0.0775856642974633	0.0837165663563115	0.0877603382719038	0.0911416076249909	0.0903147852954721	0.0919961495262614	0.0912340621226495	0.0915955218010965	0.0945193728556137	0.0929344656885187	0.0925655467869804	0.0861203346377122	0.092923689450924	0.0991562306776269	0.102198543157619	0.109007087257257	0.11114592267421	0.111256108511302	0.110048327134194	0.111099548174737	0.105988730472669	0.106684845357966	0.113520473015586	0.113377061818016	0.115890692393886	0.115500898023781	0.121116824695398	0.11986859901416	0.123688392452251	0.122694380685662	0.124245141487337	0.12306343499988	0.124950770802514	0.124331506502325	0.130070257215562	0.127466891552276	0.128259898212875	0.13096825824092	0.138271450836714	0.138316878866847	0.140670215747337
-0.367226186062742	-0.375559255821871	-0.373777625229596	-0.372228798103959	-0.369458342817224	-0.369199614493642	-0.372404326549102	-0.37388022880826	-0.377504394840615	-0.364267466214737	-0.364725056461861	-0.35706480884699	-0.354593054202389	-0.343834912823291	-0.344310816400489	-0.332608929520376	-0.327285253617451	-0.316280162404916	-0.306214185863625	-0.310355562302141	-0.308155825472379	-0.297314742748024	-0.28295026575153	-0.268129869420896	-0.265105050953292	-0.255835034971047	-0.245394636720274	-0.239526115919478	-0.230248748391352	-0.232969922064253	-0.231279728955117	-0.213875152496548	-0.194936577424065	-0.181511642401049	-0.177283965616325	-0.176047637486192	-0.163369515089377	-0.156972800153992	-0.154363214506549	-0.152671320534664	-0.145499941480419	-0.137490942936809	-0.129125728989513	-0.12550888089117	-0.121322607115316	-0.112749756389262	-0.106529684967082	-0.0936174732225489	-0.0865028299520925	-0.0754478300543015
-0.572093601267799	-0.573911068868418	-0.568653938049499	-0.572254950330432	-0.576036763946781	-0.574769178851224	-0.580116177161069	-0.575858988786684	-0.571166034743204	-0.571391438744337	-0.570277150426205	-0.569702803136516	-0.573209791949561	-0.571093571670869	-0.563508687429475	-0.563830895258641	-0.561553232689801	-0.558621029682099	-0.551135338890907	-0.55520014400103	-0.559864622688319	-0.559783600455849	-0.55474769918025	-0.552155017918077	-0.549698509265046	-0.546546187211551	-0.543345896053628	-0.546794374722561	-0.541629257103583	-0.541731475281296	-0.542303508944568	-0.540677383378384	-0.540572249796898	-0.542389676546606	-0.537508746822238	-0.534396432941845	-0.529441250625412	-0.530879704067899	-0.53478038131661	-0.537501406943991	-0.532351092258785	-0.523880152462762	-0.520294289170228	-0.521075832707445	-0.523841751924895	-0.524248867166521	-0.518601545306347	-0.514567804148901	-0.511514204667175	-0.510895324547238
-0.709201025545094	-0.710338090872157	-0.706413959409173	-0.714367301978663	-0.710508625172755	-0.708864552628831	-0.711728750934423	-0.708349689801614	-0.710077549977463	-0.705930736052718	-0.709539908636731	-0.701279560170847	-0.703691654060996	-0.702464073277719	-0.69953327691536	-0.695917674698838	-0.691364042617098	-0.687754004782965	-0.689936608644041	-0.690169269458956	-0.686489977123294	-0.679820838418912	-0.679670813461654	-0.673736448117463	-0.673354718381523	-0.669042929002829	-0.669692520661814	-0.666294837588607	-0.66516753781523	-0.66298542470447	-0.667550935572581	-0.662699189523434	-0.660487185213294	-0.662493173637295	-0.659158950254566	-0.654105993822891	-0.649612072402417	-0.650359484279405	-0.648285514375012	-0.645227709719223	-0.643609253279977	-0.641659449620874	-0.642891552761838	-0.639346579726846	-0.636231751514033	-0.636976386380712	-0.632336833789589	-0.628575801789748	-0.630653192723754	-0.630738384843504
-0.814781525679685	-0.818028675501288	-0.817101988704899	-0.817142967335539	-0.81926656624265	-0.816683749808408	-0.818825333336277	-0.815111720642672	-0.81634553438361	-0.812973668745632	-0.815416265945893	-0.808837426207769	-0.809441444942211	-0.807387527725313	-0.806416624686139	-0.805996698354615	-0.805590635073632	-0.798679500340442	-0.80206591389917	-0.795601256687773	-0.794049894988782	-0.790134887728695	-0.790856105229247	-0.78962414295154	-0.783156218490509	-0.778267427279384	-0.775781531548227	-0.779524330528786	-0.775824043237771	-0.770701190868612	-0.767362324647818	-0.766018951999272	-0.763974766667417	-0.765940411566114	-0.766731027128348	-0.7632646589398	-0.759596931074117	-0.755401920313175	-0.753178453248703	-0.751980182525816	-0.746486195199642	-0.741698282773015	-0.743502145742719	-0.742895966054686	-0.735493062942329	-0.732813036867842	-0.727803303908127	-0.726069800089472	-0.725222598492274	-0.723449273523312
-0.871195959394341	-0.877362053249918	-0.877543262044076	-0.879477309912676	-0.878529929106389	-0.881830263975557	-0.880002940148694	-0.878153378919652	-0.879730984759951	-0.876458373664015	-0.880077689339084	-0.880095775249664	-0.878911544635788	-0.875167439249335	-0.875159271252998	-0.875206464388833	-0.875221829980743	-0.872751833940901	-0.873460291734563	-0.871815889629675	-0.869169324539408	-0.868657586821092	-0.86907635518968	-0.869417655979618	-0.865776154086662	-0.863111558159313	-0.857826493351038	-0.856096835678318	-0.854106379656483	-0.848712995633745	-0.847485127900496	-0.847679192382731	-0.847397571679749	-0.842583549190236	-0.84030182242414	-0.838906487643633	-0.837492069838293	-0.836288054750545	-0.833972126318421	-0.828594147972018	-0.822687367326279	-0.820522348632752	-0.818195865477739	-0.817041079712387	-0.809981842512944	-0.80579392459437	-0.803731069260552	-0.797888292141917	-0.793277053376977	-0.791273365889778
-0.897507193795844	-0.905350770335936	-0.907580634499808	-0.90767418271745	-0.908285452105391	-0.906617256573208	-0.905874550102325	-0.904494902667878	-0.90579765835403	-0.902433347977111	-0.905845945039521	-0.90610398335459	-0.906634166011613	-0.908160900771421	-0.907947317843036	-0.908327181552503	-0.905856274102998	-0.906695398859019	-0.9052359053804	-0.908596502696212	-0.906958763604891	-0.907252703228036	-0.905177049948148	-0.90447306338466	-0.904180713625607	-0.902312281575043	-0.899827587553352	-0.898796179403469	-0.896030875476258	-0.894094191999977	-0.893050470125007	-0.891656034291655	-0.893458682720335	-0.887953250410968	-0.8849146142291	-0.883108831692396	-0.880946805250051	-0.881471269347268	-0.87872212830025	-0.874417009287721	-0.869774073764223	-0.868552478136236	-0.864129424956031	-0.860287493702281	-0.854946185223174	-0.851969746384689	-0.850173307095796	-0.84642111717491	-0.839515264671775	-0.835427279210296
-0.897237655793129	-0.906377260337022	-0.91105415120038	-0.908468203298235	-0.910413775438835	-0.909295070339487	-0.907509351959191	-0.907183199561496	-0.905739447310129	-0.903408979700879	-0.90679978417899	-0.911258561041036	-0.91283777877483	-0.912506585789161	-0.912305345967861	-0.910797003770157	-0.909224277697532	-0.910919780431532	-0.914055246558759	-0.913679324948033	-0.914444318869847	-0.911741202321688	-0.909591994208282	-0.908835489838237	-0.910137581917091	-0.910495644809625	-0.910369866841168	-0.910039594888832	-0.909599348734944	-0.907875199661402	-0.906065798511804	-0.90697659271398	-0.906305758212114	-0.903054168472747	-0.903804900316634	-0.902118867896936	-0.901156265314384	-0.900283782113054	-0.898778637130796	-0.896785254662099	-0.89252309076596	-0.889894963403744	-0.884447038162673	-0.883186144156814	-0.879553391228854	-0.87749657856523	-0.87496899960328	-0.873111197930698	-0.868915169104867	-0.863784615189213
-0.889256553368742	-0.89706267260403	-0.900258272408106	-0.896412035854398	-0.896696700560616	-0.895435675996491	-0.894996860305818	-0.896005517336991	-0.893949781615803	-0.893185620609719	-0.894429479302996	-0.89527047675677	-0.896541755808037	-0.900541267876258	-0.900514207369661	-0.901587506326335	-0.899176989553887	-0.898263436623534	-0.899558049976464	-0.901173170380975	-0.901775212885165	-0.901177711333065	-0.900783538364144	-0.899766459884975	-0.900371166186526	-0.901920276770365	-0.903793950058133	-0.90370184729278	-0.902915935064302	-0.902102416931232	-0.899893532421362	-0.899713217578002	-0.901419966264105	-0.899053248084265	-0.900768522829626	-0.89989800677426	-0.899284480990921	-0.900376147073692	-0.901742150445733	-0.901393866080385	-0.898825484353947	-0.897148160019943	-0.894038810712039	-0.89145405273817	-0.887740164393182	-0.885468912436623	-0.883252277381874	-0.880483077316748	-0.8801624061802	-0.879004001149023
-0.876279202731337	-0.883031484594125	-0.885145439421522	-0.88138746649916	-0.882390589665477	-0.88111620855669	-0.880819640933958	-0.880071530730656	-0.876778058786183	-0.877207408562756	-0.876928494438459	-0.880375075768511	-0.880956431132796	-0.883240294182959	-0.88291262104693	-0.885191962676224	-0.882947000992125	-0.88204053789497	-0.884018347224144	-0.885139344289561	-0.883883200373151	-0.882732978157059	-0.883370166922982	-0.884577378630017	-0.885043997042073	-0.884616175583537	-0.887408316515456	-0.888032800193777	-0.887842661855997	-0.88509167014063	-0.888742770152475	-0.888981680134826	-0.888774280484392	-0.886025632061323	-0.888016994695181	-0.88976286935639	-0.892155791167288	-0.891808262444443	-0.894416992607375	-0.89441520782851	-0.894365928741244	-0.892235322866683	-0.891191893732921	-0.887547045982849	-0.887705479386213	-0.88700613585951	-0.88585955116298	-0.885320507577108	-0.885031302940782	-0.888629870724764
-0.864183970120351	-0.869787763219684	-0.867783602696535	-0.864787814777113	-0.861235325060905	-0.863401212780207	-0.863937929255173	-0.862141293802421	-0.860856306672897	-0.862243243652951	-0.862007264205394	-0.864890436978567	-0.864395254553337	-0.866107621588185	-0.867032786283595	-0.867567719512672	-0.867212624485679	-0.865498491919306	-0.864760972406997	-0.867421001946249	-0.866451758521471	-0.866923929364402	-0.866370671535059	-0.868566110445844	-0.868466773577432	-0.869094179132082	-0.869974986267247	-0.871781358374293	-0.872498274606037	-0.871384735883673	-0.875548322698607	-0.875957134090508	-0.878502770006869	-0.877053804991865	-0.877364538881666	-0.877793298690461	-0.881031969038173	-0.882946944158545	-0.886400352899402	-0.887628989617699	-0.889645075427424	-0.889392372826158	-0.888485205639843	-0.888431903121067	-0.891362949982687	-0.889678285202669	-0.888710042866519	-0.889697264950491	-0.893171057472783	-0.89618129429421
-0.855281095584985	-0.860598638088382	-0.85784645706928	-0.853452747901997	-0.85217179924984	-0.852679274307573	-0.852541070025627	-0.851666198649936	-0.850250178574769	-0.851639244571459	-0.8523619586802	-0.855325728739847	-0.853767085415611	-0.855421752568134	-0.856377029580191	-0.856142320570423	-0.856257909117951	-0.856018909314697	-0.855785579243192	-0.857950534233143	-0.857124106332089	-0.85908095701468	-0.859707935948418	-0.859893896563715	-0.860402829962078	-0.86160573602849	-0.862519828168163	-0.864156359730396	-0.86785982215068	-0.868445650278112	-0.869567173409014	-0.871549740804783	-0.873259592740718	-0.875520679150999	-0.875372903889476	-0.876344222506472	-0.880858202547621	-0.883528356015753	-0.885092175283865	-0.886492285334338	-0.888182263628434	-0.888442311444962	-0.889137492777644	-0.892984066812687	-0.898302052515821	-0.899056806996347	-0.900054857183522	-0.900800910590288	-0.904415773033429	-0.906086582001948
-0.852698846720073	-0.858347850763428	-0.855476073322131	-0.853808734040941	-0.853295014670193	-0.8529101366888	-0.854495983483631	-0.853452006396924	-0.851971976236931	-0.853670777760082	-0.853426919622396	-0.857927157689539	-0.85554570473648	-0.855110513421544	-0.854937233678542	-0.856141981385791	-0.85878390525613	-0.858592525521899	-0.860166972158823	-0.859463878013155	-0.859022940771996	-0.86187074187952	-0.863296703544859	-0.863916221154762	-0.865842224090753	-0.866820897518296	-0.869424932977552	-0.870531732520266	-0.873632195179426	-0.873929009838035	-0.874407893402623	-0.876887826291774	-0.879898361702421	-0.884175156640555	-0.885891323235971	-0.886317727829339	-0.890593141103924	-0.894597467788433	-0.896049207202015	-0.897844764576796	-0.899561383172357	-0.901330476991865	-0.903743407630177	-0.906408062321521	-0.910505627364262	-0.912144933722509	-0.916003053491187	-0.918224395002409	-0.920889886924516	-0.923948865781412
-0.869065889861869	-0.872819809828782	-0.871530041921947	-0.869328894444077	-0.868610792599089	-0.867880816680205	-0.869603902494519	-0.870814705959017	-0.870024723883988	-0.870388494009347	-0.870003135298749	-0.874292459117671	-0.872793994778178	-0.872726366960501	-0.873351505757987	-0.87409269662884	-0.874138656771189	-0.875995115047786	-0.878743234538141	-0.877935839244113	-0.879775888058854	-0.879244345654128	-0.883990617659676	-0.884143410117128	-0.885770796752931	-0.885067052058633	-0.889865901145717	-0.893896042313068	-0.896577076204232	-0.894775762229188	-0.894981946117896	-0.897725408036602	-0.901568153214241	-0.904096368700953	-0.906538181870313	-0.909982008844002	-0.913555896602486	-0.915495923749981	-0.916796142620095	-0.920360665725912	-0.920965155253624	-0.922949205375655	-0.926283255532353	-0.927896847448495	-0.929778088686936	-0.933283370874386	-0.937955092436751	-0.939955406785576	-0.941088296235406	-0.943128379386323
-0.893866362976336	-0.899621465750083	-0.901087288139161	-0.900270077043971	-0.901288360525663	-0.897702055509585	-0.901323630276948	-0.903522944772443	-0.902905143922794	-0.902059548853682	-0.90367323223726	-0.905195101849424	-0.905542386488785	-0.904267646777696	-0.905582478464452	-0.906458133956208	-0.904737467288003	-0.905801514123637	-0.90786464286616	-0.908647406394976	-0.91185707691076	-0.910531908949873	-0.915101435953677	-0.918340728007404	-0.919103833816568	-0.918716760389681	-0.923832568943237	-0.925342978214085	-0.929674087717548	-0.927144205320618	-0.929723942464838	-0.930842556749687	-0.93325811973101	-0.935102165973482	-0.937199320430717	-0.939591568698377	-0.941626557834347	-0.943174143251257	-0.946199346665597	-0.949945959684811	-0.953263822944725	-0.953261611431391	-0.953518967913811	-0.954731575177406	-0.955083298570605	-0.958393228464329	-0.962855018357866	-0.964899675504971	-0.965599677926495	-0.96791158820735
-0.920118104597564	-0.930192410977475	-0.93098787039605	-0.931021810008734	-0.93114991809727	-0.93011270687531	-0.93116900662945	-0.933096991870812	-0.936265157236252	-0.934943057153246	-0.937189808385462	-0.937131499912563	-0.938507912800815	-0.937793919722876	-0.937997957419964	-0.938929337784496	-0.938149253780215	-0.941458721681078	-0.943578309221746	-0.943079392415718	-0.943881585705312	-0.942814463951472	-0.947013101643109	-0.94943465642261	-0.950434221187837	-0.949786300498615	-0.954511202367684	-0.956378887746486	-0.958278001812158	-0.958657304595179	-0.961892690915711	-0.965077573075858	-0.965504982561896	-0.964708558363459	-0.966395211637523	-0.970020530721622	-0.971517187571529	-0.974048359880693	-0.975758641106052	-0.977390144855091	-0.978980432958719	-0.979810633621691	-0.979642039157416	-0.979812619958215	-0.980466812866256	-0.984123936045461	-0.985498884489578	-0.988070978397083	-0.987632484148289	-0.988063333797723
-0.915381016069896	-0.924606884083468	-0.928886512354504	-0.931941686313809	-0.932485557205588	-0.93243117374161	-0.932814545150481	-0.931843515981634	-0.936786134130493	-0.937768769613825	-0.941522212258137	-0.943296988215129	-0.945592470439721	-0.948959729548398	-0.947294919106108	-0.946709227157841	-0.945972374120058	-0.952123881418269	-0.953053795095985	-0.952009420174205	-0.952869076672015	-0.956906161869726	-0.959269039127097	-0.96162858105944	-0.960466696660486	-0.957390402354255	-0.958421430638924	-0.962263240134817	-0.967742047103405	-0.969116676291549	-0.973180277449523	-0.976479195936124	-0.978098989525903	-0.977344664703853	-0.976160621850867	-0.97769394754609	-0.978805787733555	-0.983214212767381	-0.986206709818021	-0.984943830242123	-0.988185929681751	-0.990347154208505	-0.99010048675451	-0.988309533297294	-0.989711316616987	-0.993009818248283	-0.995406258177131	-0.99533115291101	-0.994696670297943	-0.995619745323046
-0.85163468403137	-0.862847708936967	-0.875807530388757	-0.877237846579546	-0.87850636392185	-0.878375981695167	-0.87814219996418	-0.880421429487673	-0.88365247774803	-0.888082372788737	-0.896761220728258	-0.897006660639342	-0.893133712131837	-0.895175681464992	-0.903001822870241	-0.908444861132984	-0.907559278131703	-0.910025400517244	-0.909106999415509	-0.910929878356636	-0.917183201341791	-0.922842213262235	-0.924400432009523	-0.92460219096954	-0.923536880594501	-0.924816746371041	-0.930100509258791	-0.932409182041057	-0.938506235500441	-0.944774175503717	-0.950294091576045	-0.950847534951989	-0.950883846529254	-0.951937839129536	-0.953893043966103	-0.955711445289671	-0.957918427663016	-0.96200747959161	-0.964219553254617	-0.96339856843231	-0.966640590343208	-0.967242756280178	-0.969737028037884	-0.966785905664491	-0.968476477361361	-0.971941959718197	-0.972948692867334	-0.971894215336361	-0.970250418131552	-0.973533439396631
-0.6494828478264	-0.66153432269569	-0.66826362088198	-0.665130061263087	-0.665516754001499	-0.668046969280837	-0.680648672425931	-0.693480212307658	-0.6969164333186	-0.684785104030554	-0.672417119594196	-0.672261209011388	-0.699213214170666	-0.704881704354165	-0.72866111964514	-0.734455365966413	-0.74613173320564	-0.749842168782786	-0.754626807629168	-0.76128239493089	-0.766621136189978	-0.774003306229999	-0.778350429205493	-0.780374858764155	-0.771547652493711	-0.74625570450777	-0.747096099133812	-0.759934471536257	-0.794944842330462	-0.814094108518316	-0.82460623656899	-0.836965042864484	-0.836693648175079	-0.838512938595024	-0.842209713758045	-0.845813093404642	-0.854811840117441	-0.862497352445346	-0.869155134937071	-0.880148973469449	-0.885645710865341	-0.886041387539554	-0.880823334918058	-0.877314161674216	-0.87963828416323	-0.882105257973742	-0.889699309852291	-0.888931907628736	-0.89245028567015	-0.892178884252694
-0.107192982603577	-0.10147181526942	-0.0865822073605208	-0.0762427778854766	-0.081489673152316	-0.0955122917822594	-0.110718550064705	-0.128453905038265	-0.122281100306273	-0.111620661361699	-0.0929056881661703	-0.086190915019581	-0.0932998853220095	-0.0982263952667369	-0.0970496556141845	-0.0912642293424658	-0.100677896148787	-0.100549247573458	-0.102524750373318	-0.109132328968788	-0.114257573940898	-0.132029205517214	-0.163350912481482	-0.171371981234462	-0.179490696752309	-0.180539409620713	-0.18301700361777	-0.206867725806612	-0.233035024506419	-0.255267353931202	-0.267346031220714	-0.276955796254427	-0.2870276275063	-0.292303097403575	-0.302043793440178	-0.311117597783365	-0.316753035037543	-0.342396140238384	-0.357047487833526	-0.37089985780698	-0.373572956685427	-0.384245414427972	-0.393986194267141	-0.402224870912992	-0.407398781498988	-0.423567123764648	-0.431369671824062	-0.431488256824255	-0.441981406291028	-0.430681986647786
0.036129876730387	0.0397375964527361	0.0342748484344007	0.0210484149157676	0.023604673516854	0.0271462763090851	0.0405553876933164	0.0301510713576351	0.022991601493741	0.0211928677406027	0.0258463156598804	0.0287446093737119	0.0318630808405508	0.024039297234071	0.021775341324065	0.0128131437994596	0.0126077687531174	0.0145143047679079	0.0139560621905775	0.00905546506611195	0.00963389642494011	0.0153747398176565	0.021355694135702	0.0212425572390027	0.019298089009821	0.0237786587400486	0.0278597251813465	0.0301770460362262	0.0279623511016842	0.027572037308979	0.0249476096085451	0.0235334654674057	0.0249946465797793	0.0217034047146545	0.0208356840368961	0.0200172442916487	0.016073673983596	0.0113717872453795	0.0152889199451613	0.0132439966283938	0.0161966931387064	0.0106498586153449	0.00510273776655563	0.00802985076207533	0.00723881360367713	0.00703421901129685	0.00511516785570402	-0.00319373096715223	0.00116240966956576	0.00649297643137483
0.0605229208546026	0.0620208005633359	0.0522831955411632	0.038180773137374	0.0404921842365601	0.0435294576615521	0.0604710958954001	0.0539374968807276	0.0440165728124973	0.040864745370141	0.0416599278882396	0.044567821111993	0.0471962377236411	0.0446414443047853	0.0422537740928565	0.0282142489201258	0.0292947007038629	0.030583549195506	0.0318063835798248	0.0253585072357574	0.0248940936941468	0.0354744209358727	0.0437244671369304	0.0465078751716908	0.0448095383099131	0.0474541107046557	0.0537383095977048	0.0609932182049066	0.0623004181522483	0.0625595263126562	0.0604783204599561	0.0587697042144046	0.05962127583712	0.0605940436536781	0.0589808769674156	0.0570941299402503	0.0563324566950425	0.0528647038621631	0.0558593635413051	0.0588127833597254	0.0576684868536074	0.0550415949830584	0.0542093761317752	0.0559555384526669	0.0564671554918808	0.0566234968403095	0.0573723250430893	0.0552209973663862	0.0551998907594467	0.0544528171018845
0.0486178883829502	0.0507812140205386	0.0488414952562629	0.0430764895289603	0.0441629289945559	0.0439816646159073	0.0487651544984746	0.0447859799385905	0.0510394785344008	0.0500889787794942	0.0474720196987126	0.0457102723151706	0.0409042439998061	0.046385854010871	0.04482136795596	0.0431139397082769	0.0389171141903163	0.0405330893696278	0.0430378662556867	0.0394923826552782	0.0398675971960654	0.0495408399185027	0.0528266000966555	0.0562460296797829	0.0552707687085507	0.0571811541623339	0.0584090285668582	0.0597159113589668	0.0604686384817248	0.0584961031215794	0.0551693179545234	0.0545304412141854	0.0561954786217548	0.0567277577055248	0.0541754168743159	0.051436405632579	0.0521887567225572	0.0511871618742768	0.0521828977537157	0.0564700273762329	0.054124318317557	0.0553964957198232	0.0547312543861852	0.053011776283617	0.0538594535284987	0.0580859742806956	0.064422142147313	0.0689879031740275	0.0690295686336797	0.0690947768794218
0.0776927260760243	0.0832649862178838	0.0802831273236503	0.0720337184990058	0.0662354214933551	0.0657866536804112	0.0687293913120143	0.0708619131482481	0.0741400992722215	0.0723935149577261	0.0724740056173593	0.0719709949198055	0.0708513056513179	0.0715026123956394	0.0689364141915689	0.0671623979366162	0.06705928223117	0.0698811236491797	0.0704064401649603	0.0664789215397301	0.0670635341609335	0.0723563601597378	0.0745376814043993	0.0777638119985651	0.0758229838722959	0.074204005966485	0.0753987695577361	0.0763646954286273	0.0770495766540003	0.0761484284335618	0.0774369025957293	0.076101349106831	0.0756659537928336	0.0760533239636937	0.0734559524832097	0.0704023428668254	0.0697250352698058	0.0698570540311161	0.0698679485347956	0.0701288383797338	0.0671673820032807	0.0649474349303893	0.0660468275982263	0.0651583080154235	0.0641649912820932	0.0660713246888551	0.0681127485104676	0.0695605625176912	0.069103269894579	0.0708515954117426
0.0972526531602045	0.102239432648677	0.0962820346012122	0.0851695005809776	0.0795466362096122	0.0828318704926084	0.089927310030746	0.0926042606476465	0.0930906230517108	0.087925706479399	0.0864574944113746	0.0878219730990908	0.0889243750795366	0.0885234878275957	0.0865014846256973	0.0833143994119622	0.0788004913638036	0.0772291051670003	0.0772188010285395	0.0788217535108003	0.0820673014884021	0.0862623697074703	0.0896508662652349	0.0916302780913448	0.0922065342456072	0.0935512293394948	0.0956845550785109	0.0968691435565907	0.0979582253011387	0.0971992284577434	0.09930525130998	0.0996691322920543	0.0982633567680926	0.0970993525503457	0.0953514867265844	0.0927806923265932	0.0912377116789001	0.0914838682552055	0.0916044771781656	0.0909487022980071	0.089074488750552	0.0885520414222251	0.0883420278244653	0.087140175138115	0.085013393181374	0.0858245111033984	0.0850099561407048	0.0875246718916493	0.0869375839720772	0.0882995446368786
0.113219034737857	0.115206286106487	0.110298437703978	0.106281737451627	0.104491540233067	0.105390554554066	0.111481827680481	0.1132832254297	0.109040392814971	0.103906317204433	0.105051926248341	0.106892839972539	0.110261009014683	0.104674834127	0.101508073277773	0.0928751927764209	0.0902251299794668	0.0852571894891176	0.0865851280445368	0.0902637302297459	0.092390886118525	0.0922515495935329	0.0919510625827845	0.0970853485797737	0.100527249655845	0.101002195351565	0.100726454085463	0.103528644000881	0.10837159935408	0.110090647315574	0.110585339813753	0.11045141928497	0.110182845295627	0.10975592942713	0.107516561848079	0.105311836295955	0.104978240998501	0.105668341346511	0.105248860343856	0.104990598640446	0.102846898757169	0.100769840081027	0.10095323455507	0.101330031664131	0.100887189050172	0.0996142918599602	0.0981717358107085	0.098581165218131	0.0953265383171328	0.0961481706221267
0.110480269538405	0.111170967859726	0.109405369504217	0.108794797023169	0.108980613652491	0.110412905420599	0.112711929013241	0.114160368644079	0.109299243833229	0.102846708753591	0.102626399278395	0.103124476128369	0.107182647408204	0.104448749059701	0.102694789920836	0.0881300583509379	0.0820502871264621	0.0749937086144693	0.07718035379175	0.083910980101063	0.0879790324469959	0.0925867070480007	0.0929481203114096	0.09766443233248	0.100427597108398	0.102033179123219	0.101947983994298	0.104892791906931	0.109654254319558	0.110796020084757	0.111012247790273	0.111094516358779	0.110844810380508	0.110950884100719	0.109748244629793	0.107787486766199	0.106857314725632	0.10789869586326	0.10770800931704	0.107432594006575	0.105899203387078	0.104567318985651	0.104656446589642	0.104962631010833	0.104072763546679	0.103214730184171	0.103114209150327	0.104986404651412	0.101700685409336	0.101801422308593
0.0884386505628769	0.0903464347873376	0.0909930932997964	0.0932510736214032	0.094792969803732	0.0945720874505739	0.0953036205301126	0.0908588333592725	0.08761600022138	0.0852174096155485	0.0894845848312193	0.0852817629161605	0.0828123998809175	0.0750725751735945	0.0593855814375121	0.0449840492011571	0.0430489026729904	0.0433606189718494	0.0432687214830366	0.044149671866077	0.0384603538781397	0.0454125612927504	0.051742362009733	0.0728065600540352	0.0801925898096483	0.0828353761480467	0.0820085114062544	0.0849708846713322	0.0901922673943848	0.0928058815832517	0.0935599282557355	0.0933760370130368	0.0935196637353587	0.0947549507776058	0.0918096589562633	0.0906048085397725	0.0900925203419464	0.0938053063652671	0.0934982991913941	0.0945262205925146	0.0925693289738476	0.0902623338326145	0.0893655739766019	0.0900827700044418	0.0902839741982981	0.0901057346891028	0.0888885738689685	0.0892490878445625	0.0866693063576567	0.088261517037455
0.0427904916749712	0.0420132230337349	0.0312175434712725	0.032818179317946	0.0337634014417179	0.0455316371284209	0.042120531592679	0.0370595905537489	0.0341129203051339	0.032807062476298	0.0316344397098782	0.0325551843310192	0.0362967819711595	0.0303748139842884	0.020954206185164	0.0154813546492083	0.0180574197535642	0.0194321605649056	0.0179156466519845	0.0152420000476991	0.0139635406042288	0.0196383906699316	0.0276828511259236	0.0373578447314745	0.041089460895737	0.0451460664700079	0.0540048277557142	0.0639546305793363	0.0680472461040987	0.0682487107047714	0.068613046610996	0.0668946676505964	0.0615806250965696	0.0621404683539759	0.0558001307136317	0.0579293396516804	0.0573322726124677	0.0630805577977962	0.0629415936150917	0.0620730922278758	0.0559904615531683	0.0522438143543191	0.0508735614087545	0.0552107434186209	0.0571121849358614	0.0571127527039116	0.0570124291114064	0.0584333613738015	0.0605809404471176	0.0566769010179555
0.0238244273458469	0.0219220057190097	0.00934362781967676	0.00980112628709546	0.00985012943908786	0.0197016164683608	0.0186627650780575	0.0150121143694602	0.0148480742282115	0.0134667999111964	0.0114333930028424	0.00946670588072225	0.0116468266082297	0.00566045305769778	0.00391523604222135	0.00329794084679662	0.00797206364218835	0.00775560153363232	0.0051835148935585	0.00364962438268115	0.00375356292597429	0.00575871332433147	0.00824832109461366	0.0122288089019981	0.0150865777454133	0.017708801086392	0.0250532052964466	0.0326023755648327	0.0374879353808745	0.0397964317859976	0.0441777345116732	0.043868119721087	0.0388943005319568	0.039024616613661	0.0329387484119772	0.0358796398322112	0.0340040459270722	0.0396812851039539	0.038579720411052	0.0383429221284125	0.0315535689295355	0.029239063125426	0.0285746094847927	0.0329972827713952	0.0340205805533983	0.0353346706499142	0.0345610006077458	0.036807629883384	0.0377009286821388	0.0343843440358744
[truncated: 188 more columns]
