# Supplementary material for: Performance Comparison of Centered and Tilted Blunt and Lighthouse Tip Cannulae for Drainage in Extracorporeal Life Support
Source: Cardiovasc Eng Technol. 2025 Feb 10;16(2):238–50. doi: 10.1007/s13239-024-00770-x (PMC11933157; doi:10.1007/s13239-024-00770-x)
Supplement: Supplementary file 2 — Supplementary file2 (ZIP 41,511 KB) [file 13239_2024_770_MOESM2_ESM.zip › avg_velocity/rc_3.4_mm/Blunt_Qc_1.3_Lmin_Qo_2.6_Lmin_rc_3.4_mm/V_ms.csv]

0.0191731681724031	0.017139131240232	0.0108484247885091	0.00718634712335472	0.00410438876305365	0.00499966563730724	0.00725754614529105	0.0066711865585737	0.00477011761072794	0.00331035623075249	0.00265135128976748	0.00115876928276926	-0.00566372399782395	-0.00678698625904042	-0.00414662693033833	0.00209072173038836	0.00390051469671759	0.00247751056354169	0.00194862281511299	0.000350499767888062	0.000234041626813406	-0.00478084036457226	-0.00409007271877258	-0.00293922456679185	-0.00184833445261522	-0.00150762757644711	-0.00170338863478203	-0.00168199402749908	-0.00146792372702013	-0.00233039459427824	-0.00269638208098437	-0.00235281944507687	-0.00119677757807923	-0.000684847698669629	-0.00134026394813912	-0.000697584950333227	-0.000682630564433214	-5.8820202242897e-05	-0.000128142353335364	-5.3361311158092e-05	0.000462656668544071	0.00098055041194241	0.000260068511676734	-0.00129723822979186	-0.00221710516669231	-0.00267017351034495	-0.00250988271058155	-0.0016083969804255	-0.00112818358951127	-0.00117050064816655
0.0200958797124007	0.0172977727305861	0.0107210878993183	0.00698223859720228	0.00406971914259825	0.00450368033127738	0.00506465736470328	0.0040479803259348	0.0025701722397618	0.000805473512729103	0.000232993668934569	-2.35489179846024e-05	-0.00347268259252983	-0.00448131765108027	-0.0022808626231238	0.00205490995933458	0.00369662314312558	0.00295372539118489	0.00225642634045338	0.0011150493260385	0.00064496792631227	-0.00255327032428407	-0.00246130856412795	-0.00152860033206869	-0.00151814641639618	-0.00134677772387298	-0.00118631409551507	-0.00133009896962741	-0.00153694657918489	-0.00165506572569069	-0.00175302711922272	-0.00154248623527484	-0.00135505271609886	-0.00190740654515363	-0.00166309669120856	-0.00148747127128186	-0.00112308832547428	-0.000829940625204652	-0.000459111893887239	-1.80115897436507e-05	-0.000310120018985609	7.99896043286987e-05	-0.00048491882540788	-0.000816871910553289	-0.0013872610052794	-0.00141995592845586	-0.00154292648262105	-0.000496405227279865	-0.000541865506638402	-0.000585583816841818
0.0177617459112968	0.0165909804277232	0.0131012324025171	0.00567111006400188	0.00157999373077604	-0.00190883470890735	-0.0014048486993967	-0.0013705954800294	-0.00101215734959248	-0.00107522840283956	3.25809721287565e-05	-0.000200794492431235	-0.000279437265779419	-0.000205177463060724	-5.43625985031957e-05	-0.000289170257970066	0.00101827320508828	0.000983599184430502	0.00117193897496837	-0.000173771146251231	0.000122917467852489	0.00021099194727543	0.000885232773559796	0.00169248805598434	0.00131664621666682	0.00130014684873674	0.00118218636501259	0.000945738168152785	0.000752663475959446	0.000783021238733652	0.000853733342790052	0.000465452897803391	0.000634837127437182	0.00016622380555861	0.000191767235927108	0.000694093233600699	0.000926460796317798	0.000681791772304108	0.000660882918976586	0.000620357736288048	0.000877175690711614	0.000581757400843635	0.000604736137763726	-0.000203325886283492	0.000268242526354873	0.000100122574227084	-0.000106460767691385	0.000699915098800055	0.00108729653985588	0.000943237547328852
0.0010677551274891	6.50418045380699e-05	-0.000190886457350679	-0.000932782212236211	-0.00104011839309595	-0.00130230456604669	-0.00133154422319944	-0.00218456859402509	-0.00227675079012673	-0.00198620659025175	-0.00122635806639257	-0.0004981202842294	-0.000336352038445512	0.000357663978700341	-0.00035582370050731	-0.000886670589370372	-0.00201235614140234	-0.00177072155373347	-0.00126519257776933	-0.000355503876764578	-4.54195420009286e-05	0.000830793639923418	0.00169979718959146	0.00203059983472495	0.0016120622070742	0.0014319758051879	0.00173447041537397	0.00166817074910887	0.00265658579891881	0.00248692489591411	0.00181275381993472	0.00138757393064032	0.00145668751213952	0.00122035675810092	0.0013412378406758	0.00133624761372812	0.00173001570725133	0.00156709784471919	0.00169803597309944	0.00145241775445926	0.00154716030058372	0.00129543678693347	0.00112001732486702	0.00148101205805763	0.00150793505123474	0.00134809937434046	0.000563027101913515	0.0011420285282526	0.00160941212131103	0.00124985489165856
0.00131767961129517	0.00142810300254001	0.00129228646912959	-1.85000973741271e-05	-0.000523900473874875	-0.000351024073294111	-0.000193746163078023	-1.28961131640709e-05	-0.000108737801457107	-0.000963624678594957	-0.000291233271569229	-0.000160382153642696	-0.000124322864107393	0.000572832229034955	0.000777866642935403	-9.96443715867196e-05	-0.00149989539886571	-0.00120524348231202	-0.00083776055133822	8.38674033354341e-05	0.000382735934479874	0.00152261137273213	0.00175015347478974	0.00170456363076212	0.00140969434421038	0.00199338772055192	0.00288990031357861	0.00290773930183497	0.00303218727363224	0.00208909958868027	0.00191110782507353	0.00170878240287147	0.00190372068013629	0.00211107888350141	0.0022860133297109	0.0021203968940241	0.00221816135720787	0.00188821008026581	0.00205482428313581	0.00162840629044253	0.00196255981744367	0.00217588276483801	0.00239885180752289	0.00266559329709479	0.00250088917949961	0.00185203360340493	0.0019586951906557	0.00177319883929054	0.00212077590758608	0.00255353530163314
0.00137174833305553	0.00155195541404092	0.00113346999266239	0.000344622091089357	0.00033370578511668	0.00104253515457885	0.000385087885239832	-0.000369478919554631	-0.00161840505623652	-0.000926692843119956	0.000175618038942047	0.000382215546673373	-0.000138116845666206	0.000251334166709758	0.000652510299034453	0.0011692516436211	0.000701552768964341	0.000853553189987693	0.000672338235547816	0.000789894099370916	0.000628238243272585	0.00109739358492038	0.00117192145932402	0.000790764516180428	0.000656063079220795	0.00120265996735275	0.0020236164580367	0.00228105532360007	0.00238131793781675	0.00160771245087565	0.00175995709732584	0.00125504917444352	0.00120496913679012	0.00152380121584674	0.0017195424022999	0.00155309912600144	0.00209589157075876	0.00195624089970468	0.00197386220569055	0.00183613257783465	0.00204868330390377	0.00244107739874526	0.00238035540064109	0.00223806077571877	0.00270319041478272	0.0017940280347606	0.00201225249534476	0.0020525915068896	0.0025925821014839	0.00244719379362072
0.000518359540306804	-1.53357556993985e-05	-7.93352516507287e-05	0.000183605485038857	0.000210998788880436	0.00110301712873977	0.000457396950491312	0.000206621581096657	0.000483812075147435	0.000782262984502476	0.00119673576196232	0.000543693861702378	-0.000345145658396942	-0.000208605930432453	0.00135536933195211	0.00249781474389564	0.0018488196104142	0.00137885292822253	0.00139521628731616	0.00157058524641455	0.00141762001714332	0.00122453323149051	0.00152975835178408	0.00159923595776872	0.00201268368679056	0.00187482088893846	0.00196996890661604	0.00154544518685738	0.00206571997912826	0.00179586942010133	0.00201180625804563	0.000910191629943708	0.00139005062004094	0.00129212570560615	0.00143643386314204	0.00146147374002673	0.00149260483127384	0.00110962245707173	0.00123813513711791	0.00148629809215952	0.00194840331598474	0.00240911711064909	0.00233878024449713	0.00230780838379973	0.00252916604398106	0.00191320578479618	0.00219593934154523	0.00186977391357414	0.00247733989246576	0.00257889409383168
0.00100903976361669	0.000834617728072594	0.000338970584693491	0.000765679814008167	0.00159931226579468	0.00156145562133095	0.000876757955368609	0.000118156761139137	0.000522716563936393	0.00207944219480551	0.00264195180452958	0.0018739714795468	0.000769396338500217	9.33937847325791e-05	0.000170125166939431	0.00112921150517793	0.000967303645230475	0.000786631107997449	0.00135759728216988	0.00115788963972894	0.000938099189696844	0.000720542566281851	0.000878449024118023	0.00102888232015735	0.00149301967099979	0.00145485864608429	0.00198848038773958	0.00147023198802862	0.00212069911695727	0.00136841479650181	0.00151664501056397	0.00106532005548658	0.00148393487120377	0.00148588427441606	0.00131276444328373	0.00103923707513987	0.00125162326202802	0.00150986279409593	0.0017156583294562	0.00219629862516745	0.00213367965723042	0.00231516597640994	0.00202063845783607	0.00208419963685258	0.00256075819127342	0.00218398830668928	0.00204734734568142	0.00200691874033824	0.00201456112540248	0.00214755241660621
0.000480591297328505	0.000230295067391499	0.000392743669630062	0.000743803994914184	0.000725868429312469	0.000270578352502205	0.000609074226328841	0.000695250657159632	0.00150901670614738	0.000873493203914185	0.00114741908845255	0.000767259486666111	0.00125240916656325	0.000832344782236834	0.00041514475933578	0.000225673719346092	0.00055916749987279	0.00147993795446008	0.0018955629604012	0.00130579690732408	0.000848917761294641	0.000760188361425679	0.00140441390262378	0.00142284541361744	0.0015085034154415	0.00100992326747976	0.00130061474638699	0.00121037025747581	0.0020959202714337	0.00175023568760342	0.00190638876414666	0.00131086673535241	0.00108903300166091	0.00103688063901232	0.00126237866253525	0.0016015362132477	0.00137566238405228	0.00128627999414867	0.00132035158451668	0.00165898218970165	0.00206856537710073	0.0026327478302198	0.00243898432182783	0.0022414056392451	0.00221382494355851	0.00174629906782668	0.00227468019682409	0.00294037273573157	0.0029562562740459	0.00310735263800276
0.00123390980728758	0.00182778553584318	0.00185575475520658	0.00162323750044302	0.00159091361368744	0.00134872386241899	0.00106792190935387	-0.000180213667094775	-0.000492594765563895	-0.000725292797674673	0.000572708483988389	0.00100852283919529	0.00152300577280827	0.00111892465525422	0.000863570719136748	0.000146289497701023	0.000538637319446417	0.000955775966621235	0.00140214359690946	0.00133822302071712	0.00086172638140216	0.000724270928737745	0.000738753329057545	0.00115633986005884	0.000765730373753047	0.000378559972081524	0.000787047679415954	0.00132422305290965	0.00192740151902739	0.00168600777856546	0.00139462535432941	0.000969264091531351	0.00106284583587698	0.00142033956932744	0.00122972087138929	0.00143058846395699	0.00124696796145321	0.00185063558813467	0.00182284413694782	0.002269953925243	0.00222768455910394	0.00210768502159235	0.00198264762139366	0.00181144607978447	0.0019938558453094	0.00156742442490173	0.0021202490472238	0.00272745051902714	0.00219893641875233	0.00256416752486185
0.000638263749562746	0.000433379339981186	0.000244696617540935	0.000570470228780504	0.000636128828140014	0.000801014915395315	0.0014580690053595	0.000486924664764379	-0.000367682955657927	-0.00212333009732556	-0.00101999785731787	-7.54574242555906e-05	0.0015908804560333	0.00138697212489541	0.0009056741266747	0.000146765997037238	8.76402788064744e-05	0.00140539301862652	0.00219238724268054	0.00279255159854966	0.0021514014581612	0.00172828980593203	0.00156772017527913	0.00193804069741472	0.000953815406766747	0.000691241022411619	0.0006464627744235	0.000889678681277661	0.00121630581822724	0.00143531337289478	0.00198248773791069	0.00209556411053576	0.0015401085078454	0.000871053107164416	0.000865467972853628	0.0015724224302717	0.00173604012370263	0.00182372832213255	0.00169496272980838	0.00170725195570349	0.00192942407915297	0.00247455217972721	0.0023530421237062	0.00197819484368238	0.00138200693651874	0.00133482773938793	0.00153393349091876	0.00250249184676359	0.00239217880123933	0.00187617112652728
0.00192043347207649	0.00114353992680249	0.000584351050462607	0.000803273950913841	0.00124614168860961	0.00145526707003128	0.00107510834828532	0.000385778347965801	-4.50015795507015e-05	-0.000231918770461741	0.000936199494577351	0.00149280988070521	0.00155381919783124	0.00163140424769011	0.00133767049723896	0.000669867252216108	0.000965773169674091	0.00100965840368429	0.00193697122112677	0.0026361105216629	0.00268733035367728	0.00207197082147802	0.00192075619143628	0.00265445695261422	0.00239188512321531	0.00121866040910863	0.00118012269848017	0.00141944698117557	0.00184748348186143	0.00179907756508114	0.00192166246279816	0.00196165735012772	0.00230754576268806	0.00163039529547633	0.00181307608508007	0.00216864525517043	0.00248649242699019	0.00223268426777806	0.00217031909215952	0.00190222026789818	0.00216308135538473	0.00228928256653292	0.0025430348573689	0.0024791293838067	0.00207282985453812	0.00175522091819226	0.00184935510085084	0.00269488209457229	0.00229608136182803	0.00243190561688394
0.00209030530091188	0.00230343753501811	0.00201102912552678	0.00231421627079221	0.0014491492841241	0.00118673583362283	0.00124241071442068	0.00118296466145594	0.00161193942723332	0.00150801862669175	0.00200977918416405	0.00162399430686567	0.00213269486354718	0.00220768836452887	0.00225942225373599	0.00172393173193155	0.00166913484764668	0.00105362426075764	0.00173341198217461	0.00203780305120229	0.0022074302287848	0.00236258372128709	0.00219799392378884	0.00238088501467841	0.00239077269527436	0.00194954867447261	0.00250318523349501	0.00268928106275609	0.00263839658294062	0.00211749014871379	0.0015268316494268	0.00179680112747187	0.00228511855565204	0.00196199097063408	0.00192578752479081	0.00188726588199816	0.00227624502234752	0.00241979149065554	0.00238462870687166	0.00259989472686453	0.00260711622547309	0.00255803188264949	0.00260290963198842	0.00228329471434406	0.00261624973976783	0.0023549261200391	0.00237651711829065	0.00271211385489885	0.00280513010226639	0.00301356431125203
0.00193847018555636	0.00276371693034718	0.00352533149672681	0.00302404425908965	0.00230500812338725	0.00181666210808575	0.00235346062553608	0.00224411145144241	0.00222274591388363	0.00252010543110398	0.00297040550807378	0.00257196224209398	0.00266363185719982	0.00186259582083304	0.00259061160568854	0.00276953768839885	0.00279038403046403	0.00255637013911988	0.00244652888045701	0.00180887874621463	0.00194264841902692	0.00224662882142381	0.00208249056985597	0.00196968567552415	0.00195578810468457	0.00192853140583589	0.00264868647042341	0.00295622992960836	0.00312372729568059	0.00211938706176984	0.00146617403621953	0.00172059569719841	0.00207833575681749	0.00215251133114592	0.00192596801825399	0.00217584131777033	0.00224768509710459	0.00227443966188959	0.00241262875604019	0.00236097162907348	0.00262363384714599	0.00251624222373614	0.00244959743966166	0.00256085627320411	0.00312534185768523	0.0035868856156855	0.00318386085897744	0.00323033920322697	0.00313417377359165	0.00328531345825075
0.00232348380673522	0.00294733198227769	0.00334266808082541	0.00376975396746465	0.00328897422792026	0.00221591001494643	0.00291592702811151	0.00316990653972123	0.00249218086669774	0.00249878806866427	0.00251151765545919	0.00228069686324151	0.00276500724001829	0.00261718059548629	0.00258433368080277	0.00296898640022045	0.00290283966227969	0.00284526051582955	0.00252006264978139	0.00257432401524121	0.00219261114201118	0.00330412963209848	0.00269010583101436	0.00244145382896261	0.00227791340876333	0.00267858079252655	0.00370747671072871	0.00399341358642912	0.00307759946303691	0.0021458658332244	0.00204050057398606	0.00263021768545725	0.00279911650179644	0.00280144403853024	0.00199731437599939	0.00242462859056006	0.00268637057017665	0.00251339217006565	0.00271609737231655	0.00316767867466866	0.00284758166517278	0.00346850302480437	0.00351721161873226	0.00365943232025445	0.00375996936515824	0.00343719373955467	0.00327924191705126	0.0035456958888825	0.00332689190744939	0.0038393072853188
0.00208995555579289	0.00254818797697022	0.00291537609438391	0.00300610664952295	0.00254404261726978	0.00183543606837894	0.00244303455199145	0.00229073920385437	0.00217713043512854	0.00194859340472799	0.00219797774239941	0.00201035237439923	0.00182781358358487	0.00191364779222334	0.00155703574577819	0.00198908937575033	0.00246438950067609	0.00227018841344777	0.00200546247206603	0.00212529468833319	0.00199979430167788	0.00303788959526861	0.00254312646674382	0.00195433592434232	0.00142134559753577	0.00168064410218269	0.00239994521523415	0.0029654538325767	0.00245990328142666	0.00203513113475758	0.00217532680636315	0.00222546878751084	0.00246738288739088	0.00193590353330818	0.00225844191703194	0.00254402737269763	0.00276578576356886	0.00237843279608076	0.00165493462804788	0.00184556394324858	0.00134574018453786	0.00173740293735377	0.00217668439654822	0.0025416091350178	0.00314317176165278	0.00361349997015048	0.00380845698376098	0.00325176756432051	0.00252995597966944	0.00280995596036351
0.00232650819358555	0.00247149909220193	0.00317242632271685	0.00227487076817018	0.00227369321723386	0.0023423220383717	0.00295083962490403	0.00202680021737875	0.00250983859500403	0.00215204672655036	0.0020791802266271	0.00237547458259669	0.00226165468932136	0.00178157963509259	0.00179193285710139	0.00168192566822582	0.00191257175821442	0.00174287150888383	0.00189692233905563	0.00274953964857761	0.00264625699093617	0.00320167585903368	0.0033189914150295	0.0033456320571552	0.00281374740184979	0.00281331606846199	0.00286246067986412	0.0031255481278179	0.00309350954450759	0.00215924236332423	0.00240243138636121	0.00210757765665404	0.00228619930213577	0.00170290461251915	0.00187552253669502	0.00243020140430416	0.00311194940169158	0.00273681366710982	0.00270954038943406	0.00269991155429225	0.00239328978137175	0.00265943928758599	0.00271534190014883	0.00332216935474902	0.00397748874298913	0.00360779583165635	0.00385769087668901	0.00363666740478209	0.00294635899816989	0.00296259160028154
0.00281002832240152	0.00297149516851591	0.00331039784815059	0.00306558938030374	0.00305650111712261	0.00257019858419934	0.00214916212419402	0.00206064129391834	0.00187481015812231	0.00148874903327905	0.00149036967040183	0.0020506521531718	0.00220029934595708	0.00258288621293535	0.00262837698143818	0.00229368242826191	0.00181385035037026	0.0018241600245696	0.00237023635456464	0.00338082041888974	0.00341537475404252	0.00289056048587909	0.00255874213209201	0.00249100527456119	0.0024199140150008	0.00259762825358454	0.00307799196109009	0.00330803278194866	0.00279198536347309	0.00252451755662286	0.00267731977968684	0.00230058248498879	0.00259515099641589	0.00268945792250376	0.00299807690470639	0.00315113189810637	0.00298085885597824	0.00315774943345143	0.00293107808886415	0.00325431360658847	0.00278661308540436	0.00276879993059429	0.00276150939139082	0.00329792971854283	0.00341725707545967	0.00361243960653974	0.00390162090759839	0.00392890199208483	0.00340118384583974	0.00352457290183481
0.00243161892240694	0.00284888088880228	0.0030488614289566	0.00315238930561897	0.00331938308981898	0.00325315047696062	0.00281203084031492	0.00244910637707495	0.00222879812258099	0.00198569227756338	0.00234420623342342	0.00249769477450662	0.00244652382732136	0.00291250645271568	0.00265007838218712	0.00232476398174663	0.001947934396352	0.0026857672030696	0.00305017646492631	0.00394483714051492	0.00350496287469914	0.00289483049905497	0.00304423562393199	0.00281682243361021	0.00231241448727299	0.00278719294691413	0.00320910453620378	0.00347325297231316	0.00303937544425625	0.00303751444252937	0.00250048524092022	0.00265931758650442	0.00318682202485537	0.00340390265992539	0.00304944523645433	0.00299221495508268	0.00328904732805674	0.00344158480087887	0.0041200264578022	0.00454894450355135	0.00440442644216726	0.00422643317397518	0.00357407137467429	0.00378983246001862	0.00266970504492664	0.0021238803781199	0.00209714401030092	0.00279670890976755	0.00306693788620001	0.00356311453006283
0.0020693325736787	0.00288376796442094	0.00325359046881121	0.0038652965555488	0.00301751555105607	0.00256060614298955	0.00240624130869753	0.0026430142404937	0.0022518189027252	0.00202613209632555	0.00191198088200447	0.00239778715726337	0.00229359388483446	0.00273669937540129	0.00283349914389081	0.0026870573424103	0.0028435430174774	0.00322248413225109	0.00326265252949682	0.00364817316754459	0.00333227730096009	0.002522695134735	0.00229039885529661	0.00165838427316789	0.00195620689039847	0.00262245450774031	0.00297444378671993	0.00349262155608543	0.00341191173798492	0.00341046512176957	0.00339459586282171	0.0029136331600231	0.00354499571732287	0.00319744749164428	0.00281054042079449	0.00281073306449395	0.00360583209230078	0.00351891500804838	0.00377100382366218	0.00398544771551822	0.00402393268049482	0.00440547337806361	0.00366164817701275	0.00302179538661922	0.00237276746453287	0.00198578334755865	0.00290103203074956	0.00338003000059852	0.00324559950255249	0.00354758715264645
0.00336068500758873	0.003359841304266	0.00365654879665738	0.00363837252579074	0.0030941835135717	0.00342705959084808	0.00356704743095883	0.00359920203767022	0.00285683128803381	0.00280588548926891	0.00321832977342705	0.00280860506984144	0.00213036945594357	0.00247851863571499	0.00341055360842021	0.00412189265460672	0.00350705592322817	0.00345362582697079	0.00374240946328701	0.00389816774231647	0.00419324673399759	0.00327435093595879	0.00298614500363375	0.00239719392481602	0.00249251224452029	0.00274144685311907	0.00327675171477106	0.00340097008116881	0.00349703552685046	0.00321116048109073	0.00327395341315836	0.00283403420850141	0.00315363941731211	0.00252659555929854	0.00294994564572044	0.00278574718235085	0.00374346568219098	0.00347509248401932	0.00313644819562434	0.00311175471402714	0.00319986408279677	0.00410176487978599	0.00364586964739932	0.0033720267705499	0.00285421637550135	0.00320357052940593	0.00382416723926635	0.00385807429045338	0.00382889444766473	0.00398315677143527
0.00432631751272837	0.0037433847468554	0.00448274913627708	0.00493914025727889	0.0035638321888784	0.00335016542954121	0.00304021582613589	0.00409679486538089	0.00318562849124843	0.00326035851946639	0.00290275094852184	0.00288952873777809	0.00246968010531079	0.00323285515378825	0.00372047394338253	0.00396436376252399	0.00353489256875183	0.00306248930997231	0.00362705037921571	0.00351514718571298	0.00289296228667386	0.00262546699984999	0.00294406132603554	0.00324883549655516	0.00333926493590873	0.00266777466194403	0.00247391755698899	0.00265219746288125	0.00351256543083466	0.00387832010425176	0.00369797255745073	0.0036549708840804	0.00407002653222068	0.0036071846577386	0.00349918171846899	0.00350662935909198	0.0033624646197656	0.00326194165550943	0.00253672130503798	0.00287446094021002	0.00320567161185286	0.003949025849306	0.00388441032502009	0.00415975020749932	0.0036592039355562	0.00369683855432387	0.00380565005207391	0.00431349742370623	0.00414588244448237	0.004218446125316
0.00342313446837435	0.00283617100355871	0.00271493679764494	0.00288397284352189	0.00191904439915303	0.0028024538707845	0.00325629000717156	0.00350098656793568	0.00319393306418974	0.00269149575558989	0.00270058311034215	0.00336218794639468	0.00242369938136894	0.00265213739302152	0.00296909816536115	0.00343991692545432	0.00377768960472688	0.00379229963930438	0.00332998976348544	0.0025956095542817	0.00276677081274773	0.00346194939175337	0.00383912386785015	0.0031817868022897	0.00327568626963627	0.00228379611030928	0.00285807716985498	0.00286118811294458	0.00365171640922768	0.00299740889720681	0.00355960402020783	0.0037149435135234	0.00450404750687551	0.00444856668919725	0.00408665333568965	0.00398325732315697	0.00327306579297693	0.00303889315368592	0.00295469570678284	0.00333092890861744	0.00355620558776595	0.00390332460918692	0.0042107645642563	0.00380324561115769	0.00384234294236494	0.00364170941217596	0.0037137357289384	0.00351307656402194	0.00344934238608051	0.00347934625902897
0.00307972240455379	0.00310840721037938	0.00297742865691395	0.00306170689721059	0.00288380648748315	0.00319628078507772	0.00287955450094286	0.00321827958273141	0.00213672925298219	0.00216685905688419	0.00183473507355564	0.00261139072401657	0.00274669294473863	0.00288551969918652	0.00348502851006476	0.00336623181755613	0.0030721923523983	0.00243766372173125	0.00230345011108043	0.00214723676595864	0.00188783106670383	0.00216074533051857	0.00252772260726679	0.00258218660914377	0.0030872266800398	0.00248852480950304	0.00302834027604223	0.00302272612878408	0.00310621622186168	0.00277441762640276	0.00327802845478577	0.00363639987247679	0.00383129025850658	0.00342875579789835	0.00329968185074606	0.00318679783793643	0.00301349194921402	0.00293189028106011	0.00366615506301921	0.00393242842783363	0.00420306003697896	0.0039503126672036	0.00420953003779613	0.00400284793262531	0.0041622987479467	0.00383074230556124	0.00408478134765101	0.00431029501318372	0.00440114264209474	0.00408360461997837
0.00407860786369812	0.00414376418705193	0.00387222289993641	0.00308924935371899	0.00313181043908228	0.0039449926521839	0.00403524682154035	0.00378083032725072	0.00294238166942394	0.00278267464876985	0.00325160467166687	0.00329466403027112	0.00380988117313834	0.00278734780564985	0.00246230369118971	0.00320852958588765	0.00320991053972799	0.00448715734419642	0.00438053686335247	0.00404273184968944	0.00328267611888031	0.00321721206524323	0.00335360902793147	0.00318493924922378	0.00321077573307143	0.00329976755533325	0.00317111060542549	0.00351638015081101	0.00313818448709896	0.00302503419107374	0.00344081118852193	0.00417233316819525	0.0044383109813511	0.00420166838071085	0.00426916490202599	0.00386974734607191	0.00371780452511724	0.00352553015876761	0.00365026576185917	0.00410373395616123	0.00364718085093468	0.0032875692574914	0.00333499168645496	0.00321553731982527	0.00393400106016775	0.00382927916729561	0.00452723106611974	0.0040214932082899	0.00384466979777707	0.003444889097378
0.00326694956843189	0.00415872166728781	0.00429176082133817	0.00375918496520835	0.00308445872562938	0.00397462736234605	0.00440120645922359	0.00372887174383769	0.00350835503330406	0.0026665472325845	0.00303546988139185	0.00301842301473086	0.00386284530215684	0.00572870099163907	0.00577802124208756	0.00663888577997777	0.00430595468193481	0.00486114684024984	0.00364174200206205	0.00422698152435817	0.00332918500905095	0.00322270249584322	0.00275823143932922	0.00326664779971316	0.00406504297654759	0.00432422985799582	0.0036937946078642	0.00385133161903005	0.00425244436005193	0.00361915584836033	0.00372335738181437	0.00397040288416779	0.00459534216796093	0.00443147749542811	0.0044687341510047	0.00415011555273499	0.00419272606230707	0.00426466667448231	0.00431318268148755	0.00423400152208567	0.00397603301409657	0.00365271321120518	0.00316221606470312	0.00381601979613296	0.00427090389039886	0.00456173552284931	0.00468319303193725	0.00455502237536459	0.00453615901999187	0.00477432156409116
0.00402990690625048	0.00436978464234633	0.00392044642123054	0.00397510687085293	0.00329765330066755	0.0034957016977583	0.00363447272577206	0.00424596919254548	0.00453903802983293	0.00437833332716086	0.0044866470626612	0.00443685247039508	0.00384393817186746	0.00543931398821581	0.00489557234883199	0.00590771524872759	0.00468800177182766	0.00430892220681491	0.003912829898001	0.00412135009545785	0.00327530626248022	0.00375989351134671	0.00342031399541929	0.00407958834234416	0.00438958081223728	0.00453782045124906	0.00419288631483926	0.00345145601620136	0.00409623547190934	0.00390373257891946	0.00416521227808521	0.00373536871363726	0.00388330101980343	0.00425800647136827	0.00417937105061635	0.00445149154630836	0.00405450801198589	0.00407264695210323	0.00380467383168822	0.00328361656987882	0.00308540630211693	0.0033079881269915	0.0031868753382753	0.00361609881484712	0.00365662448013849	0.0041838179235399	0.00384343263119547	0.0040932821980073	0.00390743005479342	0.00489514643762906
0.000508970132951791	0.000227890967136117	-0.000149407594668058	-0.00115086050093582	-0.00314609880467089	-0.00317325214134601	-0.00198023494784072	0.000261934112324811	0.00102773574096817	0.00117584394167631	0.00101284573996506	0.000401505948785115	-0.000203622147652137	0.0021792768822427	0.00176184773654494	0.00219976274837274	0.00102581288091222	0.000604438485363358	0.000114129837853992	-0.000833962353412137	-0.00125395150847188	-0.00107710902095256	0.000410042313032952	0.00165461372554585	0.00253695843336419	0.00287193562147591	0.00242645649140959	0.000743671733346868	0.000960242966922169	0.000306411017420231	0.000768571087639107	0.000174161316455395	0.000117396718438604	-0.000150056894210376	0.000680116288787675	0.000741641479964205	0.00061192927635817	0.00171338316932505	0.00195656310807322	0.00244707632241111	0.00245970251864407	0.0026495274200711	0.00210111776210816	0.0023580551749295	0.00226960784222793	0.00270284856163964	0.00229191147454782	0.00228006771946497	0.00225783062956059	0.00186017040088737
0.00167192940199025	0.000443234771351882	0.000515053455338316	-0.00241665119395774	-0.00569977213071707	-0.00630836934671846	-0.0049149468657804	-0.00190538554639019	-0.000785152980655301	-0.000362602595532257	-0.000681431296368971	0.000143024036536535	-4.83835467191096e-05	0.00116363795057738	-0.000133279688984881	-0.000238849259556117	-0.00112379130748575	-0.000853445881826187	-0.000591324462821584	-0.00131918731935274	-0.0017083708562002	-0.00160321632407374	-0.0001043421979885	0.000785033806141544	0.00207794007926324	0.00211819225068479	0.00184291800219217	-0.000986368331153821	-0.00193387242827345	-0.00193967856629782	8.19463601372487e-05	-0.000170148814478727	0.000376651306226835	0.00128166687873999	0.00174578728170614	0.000128345103306127	-5.30138087229068e-05	0.000747552144086634	0.0010296211851096	0.00142132356813541	0.00106616835773053	0.00257871649598555	0.00198127393498436	0.00200927719204238	0.0018324972725622	0.00296517412164673	0.00263013206603527	0.00202005087468082	0.000690884350522421	0.000157645341309841
-0.00232626456431517	-0.00413381632304264	-0.00506036855840493	-0.0103189179741867	-0.0123008669569945	-0.0120172116572042	-0.00707850968847178	-0.00459245640168008	-0.0021486416228339	-0.00325539069096829	-0.0041379946984552	-5.28766075735555e-05	0.000779183637704878	0.00177626668878511	-0.00276506359099728	-0.0024300098961408	-0.00163920836148349	-0.00145621141024094	-0.000833643352933075	-0.00246560844190328	-0.0017606778504773	0.00026472920604803	0.00159673669958811	0.00206518693009423	0.00443504640022709	0.00421788468787947	0.00441279713169802	-0.00132062306280993	-0.00413215750351848	-0.00552098285171848	-0.00274797891098415	-0.00112145037142597	0.00126722467639815	0.00182676874843031	0.00114306538626605	-0.000465090917282914	0.00030891689009862	0.000328738865047462	0.00143922577736418	0.0018786975807975	0.00113176353739882	0.00391043740860224	0.00255628327060818	0.00235340058406476	0.00221153073480927	0.00641837190828439	0.00656270635348102	0.00408114629787419	-0.000341367048468596	-0.00140540661667133
0.00441263625462097	0.00407437742395532	0.0022583037506769	0.0033521543494098	0.00177845773407962	0.00132905515645533	0.00248250607073224	0.00325282310190282	0.00281265737235843	0.000545609511104086	0.00258860996781561	0.00452467909067567	0.00309042548523518	0.00166886725856458	-0.000168409826105867	-0.00218005185724295	-0.000154311918309735	0.000433363442475776	0.00114047522842059	0.000188328264846448	0.00190977004999341	0.00322425835063146	0.00373854645463798	0.000714401956099049	-0.00137333629512701	0.000298776013340641	0.00306589679831458	0.00138540781036323	-0.00067395552283907	0.000696385653880585	0.00495945905766014	0.00635095856498864	0.00482366387232841	0.00681863427470895	0.00483994362757664	0.00428396959587956	0.00461751663304937	0.00442953047684163	0.00258383245516797	0.00426742338708532	0.00611774957002098	0.00694657736984705	0.00239856281358529	-7.86047612772119e-05	-0.000203642899574377	0.00589779006705192	0.00849545726952472	0.00949030266155351	0.00775821278406083	0.00842414208224529
0.00468807546812059	0.00483919119296797	0.00388134940229572	0.00589772423434647	0.00589865889411089	0.00460516938125953	0.00377945754927031	0.00508813105342122	0.00491036863971841	0.00344911278068098	0.00565999009962955	0.00666396352699143	0.00612222105568951	0.00235548988532465	0.00138579766829497	-0.000714173344293597	0.0016119380078132	0.00257821206246126	0.00395847140892118	0.00287738599603995	0.00429354037673822	0.00429366579670054	0.00572689157163957	0.00338982729252086	0.0032844527218865	0.00385591081029772	0.00334709897107835	0.00219410204413446	0.00145368745415014	0.00290165146569244	0.00420646062693942	0.00431940797427504	0.00390289526298728	0.00410711799568303	0.00450905797475419	0.00477465035856909	0.00465618677557557	0.00330319341097194	0.00255061214782618	0.00218086688827915	0.00503413594278857	0.00408284750128329	0.0019032815967146	0.000919293803442073	-2.81057959679012e-05	0.00281910838133432	0.00460384798628766	0.00691132175598696	0.00580200089730352	0.00661699230329741
0.0019611186518016	0.00274162172567855	0.00277634616413921	0.00412078255451477	0.00440732978086926	0.00320298947558325	0.00197783794468596	0.00260801738692252	0.00227518866150154	0.00278121077240577	0.00434449744569893	0.00443794613360198	0.0039853538918479	0.00133210864141824	0.000511663340698385	-0.000935110827729305	0.000661211741842916	0.00158662273503571	0.002923691795579	0.00226886531517175	0.00251262750005551	0.00285322621641003	0.00421582394535251	0.00216274929624051	0.00100834155085684	0.000871962671580996	0.000188538452578672	4.48658545982776e-05	-0.000432505970777812	0.00105647315050363	0.0027959057450836	0.00282079578797981	0.00263569590904417	0.00210157637675078	0.00276843039875875	0.00252791678394	0.00296200095117881	0.00297479983406428	0.00147238470897973	-4.22284584510345e-05	0.00242478733850692	0.00222005568691929	0.000521069582376085	0.000807891665243728	8.07934787227127e-05	0.00198923580313051	0.0032132180441166	0.00494441397081408	0.00361338582038396	0.0035077209783339
3.84736663923907e-05	-0.00266146057023347	-0.00224173608025037	-0.00295071812254127	-0.00437420752706976	-0.00396383394976785	-0.00248782018096422	-0.00125507236776838	-0.00133689838946737	-0.000132195280397213	-0.0016977646083598	-0.00154255280607874	-0.000780339244406046	-0.00168928925078896	-0.00183439918197709	-0.00422359373756724	-0.00309489844710064	-0.00312643821779035	-0.00237317421356411	-0.00349924618853111	-0.00414601675001468	-0.00189433070501324	-0.00270799041104516	-0.00312892949882986	-0.00487978348584006	-0.0055163709286227	-0.00486176655907673	-0.00488149436969443	-0.00534040226452118	-0.00451367418449874	-0.00326369557618202	-0.00165861438955867	-0.00204667516508667	-0.00078566286475287	-0.00364967448821159	-0.00419725148594037	-0.00391263543744376	-0.00303301578915964	-0.004838737773403	-0.00740315341290284	-0.00773848420695629	-0.00542091753689926	-0.0075366111823367	-0.0074617373100832	-0.00745376221294149	-0.00450953754003788	-0.00470831094854046	-0.00288753570159112	-0.00462088889138412	-0.00549958722245303
-0.00883733982299459	-0.0102840549719334	-0.00930819792941362	-0.0113102969151613	-0.012262051295517	-0.010913936506274	-0.0117734614522263	-0.011740946312803	-0.012788754045381	-0.0111607593583865	-0.0121616428500766	-0.0123488805460521	-0.0161943986744615	-0.0145729713321164	-0.0144560984080926	-0.0133909511812005	-0.013597450379894	-0.0143790965411866	-0.0141115998917194	-0.0162240579405918	-0.0180626967601541	-0.016992395590397	-0.0181905171606165	-0.0174389824927063	-0.0182047555342283	-0.019319267098758	-0.0165836427921599	-0.0219770627262267	-0.0202711774166087	-0.0193172446237976	-0.0194132165864698	-0.0196935544175422	-0.0199389463522259	-0.02036438872069	-0.0219633401982771	-0.0210404019201085	-0.0201485791195657	-0.0220846828478885	-0.0266063076871143	-0.0292306180298923	-0.0286164299451228	-0.0262039922998083	-0.0250404821822075	-0.0277147070298637	-0.0278666741796794	-0.0290411984012995	-0.0289467271915263	-0.0281879023250735	-0.0296509110544125	-0.0322721726247024
-0.0173352704037	-0.0173571201054637	-0.0193577681315704	-0.0206687335450099	-0.0224929558537347	-0.0199852613496074	-0.021018413143561	-0.0208471379340473	-0.0221944520000089	-0.0227513700596432	-0.0223106244402007	-0.0234063785664874	-0.0236148959818808	-0.0242980144577881	-0.0252791679813419	-0.0253625153091432	-0.026018511874337	-0.0257837178413033	-0.027133465957285	-0.0287903246093133	-0.0301809132747472	-0.0306607481063139	-0.0302049033485068	-0.0287501057090996	-0.0309534300664518	-0.0293372398449911	-0.0296627402178565	-0.0314993803803281	-0.0327070949595255	-0.0319830076753636	-0.0331881726069659	-0.0337040222150526	-0.032941289145614	-0.033249898844809	-0.0341145732482587	-0.0347614330628797	-0.0364071117658413	-0.0365248099975029	-0.0400173160411786	-0.0420743779833659	-0.0428145668571617	-0.0409210533123149	-0.0401876950856017	-0.0404781170166271	-0.0416874321339582	-0.0437519329731404	-0.0444007466195646	-0.0446614917688153	-0.0447443268562817	-0.044977390332298
-0.0281231401463001	-0.0278871015940887	-0.0276388351349314	-0.0298667049283617	-0.0320053100869822	-0.0314416350481696	-0.0315686775780147	-0.0292775827810304	-0.0308973527516599	-0.0323405395060502	-0.0339228409300667	-0.0344822550116037	-0.0346347101296701	-0.0357466210894222	-0.0363780480600073	-0.0374432240159627	-0.0366272341898524	-0.0358600834875447	-0.0367526284038823	-0.0395421146511168	-0.0392016380616699	-0.0419091586730419	-0.0434947154519515	-0.0439967401635092	-0.0441615448896028	-0.0431294634519777	-0.0457911040330716	-0.0454792188516059	-0.0451332470906957	-0.0450941213994744	-0.0447403416639482	-0.0451036624008989	-0.0451591280023934	-0.0490219370241718	-0.0468786281911388	-0.0474260141916954	-0.0496254325319689	-0.0514913260064149	-0.0530470826843292	-0.0531994972921454	-0.0526459197242233	-0.0494992521011313	-0.0500953693779494	-0.0507216685229998	-0.0523735578987215	-0.0540175363350913	-0.0572169204267783	-0.0554434356594976	-0.0536646089329621	-0.0538112044860307
-0.0317366020476028	-0.0313152175457826	-0.0331055087015667	-0.0349798461643987	-0.0381104049304256	-0.0369076620405492	-0.0352214253662942	-0.0351663712263058	-0.035864007729978	-0.0362617494617547	-0.0394939514835664	-0.0394338433846666	-0.0393464306105179	-0.0372248754696712	-0.040502195974475	-0.0420236048996419	-0.0437362290198604	-0.042573000827485	-0.0443711242015807	-0.0439383321892592	-0.043676937229475	-0.0454216441905233	-0.0485400053116417	-0.0494354051360667	-0.050218166109926	-0.049283001628116	-0.0519098851808632	-0.051616738928402	-0.0496308862847529	-0.0499729002765263	-0.0490767747025911	-0.0493592297974999	-0.0518242241698683	-0.0540885554313325	-0.0509585584150144	-0.0549030455833031	-0.0548722527398719	-0.0572426823626809	-0.0560010555656075	-0.0547311443243487	-0.05613812595798	-0.0532385123253737	-0.0569537271184716	-0.0541205777196997	-0.0555139165967924	-0.052418998561694	-0.055602130633602	-0.0553531866568305	-0.0554287380750867	-0.0535834554609071
-0.0306791198881086	-0.0322140007284077	-0.0333620735449933	-0.0341298062095526	-0.0384061541722901	-0.0372149247668216	-0.0357262744116297	-0.0374199914015589	-0.0378923521345115	-0.0384816341937141	-0.0388040200465512	-0.03900671071394	-0.0389405425711437	-0.0389222585095127	-0.0402150575312497	-0.0417063247293854	-0.0407468312162897	-0.0401601786612584	-0.0409952533006694	-0.0399979947240965	-0.0417829339562962	-0.042208655723418	-0.0470048162016798	-0.0451087012004034	-0.0475824225083656	-0.0458155903361071	-0.0478801242193899	-0.0497603240292833	-0.0483519270634563	-0.0475129958595636	-0.0439494379594302	-0.0449917041338953	-0.0474662542128806	-0.0485336699286293	-0.0470679242450154	-0.0498542855536778	-0.049249674665546	-0.0532089082462978	-0.0505734767752231	-0.0522406223623404	-0.0537033109556643	-0.0518244620079046	-0.050826274676355	-0.0473363417007064	-0.0476413095652965	-0.0451157145268562	-0.0515582426094434	-0.0504020754076487	-0.0490554401935563	-0.0460052507267416
-0.0288106830966813	-0.0309035101961654	-0.0327721089150407	-0.0330772148608204	-0.0360838884835185	-0.0367374024545237	-0.0361409617770241	-0.0379076207232505	-0.0375748588241291	-0.0387993059252063	-0.0376554866849116	-0.0349932986618636	-0.0353401678085656	-0.0369794018899418	-0.0391305099255746	-0.0386513747545763	-0.0370052730076405	-0.0359831441464994	-0.0361222381209802	-0.0353624792760846	-0.0388608221740361	-0.038660884528758	-0.0424410652158055	-0.0413271691686192	-0.0418496870421264	-0.0409236644775782	-0.0419093628424326	-0.041256499675555	-0.0411324288152967	-0.0418740283655904	-0.0371856752872816	-0.0374158008759101	-0.0364021121139439	-0.0376939851343793	-0.0391938855579923	-0.0412409074306389	-0.0423827595249698	-0.0445340072599314	-0.0427138917310681	-0.0427912140178733	-0.0437951317188011	-0.0443690975535253	-0.0429418801555901	-0.0404108412151415	-0.0369049596065717	-0.0342427412079331	-0.0367516706359582	-0.0370548264688157	-0.0341888287359402	-0.0332967631293907
-0.0297560544582852	-0.0311580904063724	-0.0316137807312697	-0.0346986887317572	-0.0353036180809885	-0.0360751354305942	-0.0361201050164153	-0.0375237104173354	-0.0376865715598393	-0.0380546419604148	-0.0369904372568746	-0.0336290296792766	-0.0321134302135773	-0.0349747305458771	-0.03498107640421	-0.033721835313086	-0.0304629671279748	-0.0317382647847265	-0.0360669030493605	-0.0351805451298554	-0.0363402241189833	-0.0344527546353623	-0.0373159784806512	-0.0358512337721099	-0.0372088462988519	-0.0381698429494725	-0.036692763309708	-0.0356210175109237	-0.0356566086189248	-0.0365071945679164	-0.0331832542878417	-0.0312153374369015	-0.0285905207585763	-0.0301136955843215	-0.0300498297409692	-0.0317863810830244	-0.0303865067698467	-0.0319746923432177	-0.0315109321606911	-0.0313090267449043	-0.0303123096771091	-0.0317149976500253	-0.0304484691708104	-0.0289398942165945	-0.0260809787939901	-0.0233599609450309	-0.0221075953546655	-0.0241837120184467	-0.0203414523960432	-0.0211022513636186
-0.0325427762712712	-0.0319965388938687	-0.0334628452484323	-0.03343412893148	-0.0364083668171164	-0.0362528396480718	-0.0359153123297623	-0.0370864025766606	-0.0368301317803071	-0.0354798992162364	-0.0338484455159492	-0.0335330667157281	-0.0331895885069296	-0.0348101408051555	-0.0337282689199711	-0.0329027853875149	-0.0306173173990164	-0.0332696346609562	-0.034692934516121	-0.0350939315460143	-0.035250700991553	-0.0347767637086667	-0.037243661466647	-0.0337117891400388	-0.0348789964496295	-0.033363220720339	-0.0328165488016592	-0.029856167068183	-0.0290895965964343	-0.0294406238776179	-0.0292343887478448	-0.0267520727658557	-0.0246101177757386	-0.0216572347536215	-0.0240704377502678	-0.0250406480840318	-0.0264680800131248	-0.0242362854094931	-0.0227155813967491	-0.0209055324805828	-0.019074127423419	-0.0168677072539957	-0.0165189302647026	-0.0153021867824738	-0.0150392851650029	-0.0121683718666784	-0.00943428325910273	-0.011290537394698	-0.00641043155854734	-0.0107197468027951
-0.0315222375297202	-0.0333157285126821	-0.0342109737054784	-0.0326398548706502	-0.0366647677459071	-0.0351434086707751	-0.0357728499009927	-0.0370861262155621	-0.0389963234258482	-0.0385473830681937	-0.0349293410104176	-0.0352786213544756	-0.0346924397914305	-0.0320721765844803	-0.0305762451718113	-0.0308135278741515	-0.0310425988336264	-0.0317552641008133	-0.0345550253600077	-0.0363677725086678	-0.0349000370819215	-0.0339667244323843	-0.0336857971729106	-0.0312865348123104	-0.029736138517724	-0.0309785889475198	-0.0290126141188073	-0.0273809044402945	-0.0268053085151094	-0.0247327289327279	-0.025836377305986	-0.0232235799650133	-0.0224966800998722	-0.0199660749058256	-0.0197570761650676	-0.0198761357057951	-0.0190151383953463	-0.0185484522485609	-0.0166243647916431	-0.0134665804688449	-0.0141217469571491	-0.00982012437382651	-0.00979575307220944	-0.0102367776644835	-0.00911345414109443	-0.00630230686141938	-0.00313144462612747	-0.00241934437331592	-0.00128147068649022	-0.00202111282804209
-0.0322790339596482	-0.033338513640697	-0.0325675253089722	-0.0315522041286962	-0.0343031911031992	-0.033519375329856	-0.0344760868930589	-0.0375880155144398	-0.0381022914114332	-0.0368045722253259	-0.0340161115091323	-0.0314310710990489	-0.0318841666387912	-0.0324157585812783	-0.0329093373456501	-0.0340341279249043	-0.0331158930940414	-0.0314615107907528	-0.032703490824719	-0.0310964225066964	-0.0321483197022102	-0.0304608667268495	-0.0302984186072138	-0.0280265817927855	-0.0289840043719179	-0.0261890762950285	-0.0247308005937103	-0.0271690064487644	-0.0267486192315245	-0.0231625152053371	-0.0216542815081079	-0.0193756201501035	-0.0198451845970199	-0.0196905888230735	-0.0184250291832596	-0.0201657056440842	-0.0190292301712476	-0.0163430390725516	-0.0156705028278963	-0.0120714966418149	-0.0100419673905256	-0.00723297041878746	-0.00865274136841256	-0.00945441327660726	-0.00788164527431176	-0.00622947649993249	-0.00239776160770111	0.000575614860249454	0.00304001225290147	0.00247112212260493
-0.0316817051509759	-0.0327728460483003	-0.033251376972151	-0.0330113353713011	-0.0316020570591294	-0.0313688048854016	-0.0322362686481172	-0.0363351969587239	-0.0348429740650175	-0.0349222097301522	-0.0339361236081078	-0.0342243720946482	-0.0340098901907212	-0.0316710262004366	-0.0307464160724672	-0.031538494120032	-0.0303253463412541	-0.0282596279802648	-0.0283723083630632	-0.0261736471698732	-0.0289446185293759	-0.0291207298168116	-0.0306797034968875	-0.0293713577084553	-0.0280811735992507	-0.0258664295527724	-0.0264721388733627	-0.0262092083281096	-0.0254316247743241	-0.0221653367124476	-0.0216886033138556	-0.0210462300307565	-0.0197419342169922	-0.0184781800795782	-0.0174206161898732	-0.0197331535705407	-0.0199343023218469	-0.0192424536172911	-0.0194018244624825	-0.0157525046021952	-0.0127735097003377	-0.0126449496400477	-0.0132029126200018	-0.0136192661575166	-0.0120681514660162	-0.0113413395765346	-0.00712460927465493	-0.00473657696865215	-0.00264539151370871	-0.00156500885573173
-0.0320839000862901	-0.0328297762642574	-0.0317665577738207	-0.0318982284365393	-0.0309366718246792	-0.0322788640266708	-0.03166014106493	-0.0344187227603694	-0.0334283109271033	-0.0328748059483266	-0.0335592719933128	-0.0346479421344128	-0.0326388384522867	-0.0304607020173381	-0.0308333740644076	-0.030776493528155	-0.0324463343669838	-0.0274251466016895	-0.0262544921735465	-0.0249714538794695	-0.0282511121124436	-0.0283024836236926	-0.0308076095735487	-0.029361201871009	-0.0297298855462441	-0.0254336324873151	-0.0269440558388071	-0.0274685530085145	-0.0279141149759393	-0.0247794739292423	-0.0231680488998625	-0.0235618472554228	-0.0234541595977515	-0.0217751825193414	-0.0225330992407978	-0.0235125094325532	-0.0245921737503929	-0.0225448209541383	-0.0216672509485156	-0.02222995834024	-0.0200017285534774	-0.0194684160183023	-0.0204794573346267	-0.0212072543584525	-0.0172096409917552	-0.0153022941190237	-0.0127554690692583	-0.0121427296730575	-0.0105472484505706	-0.0110032073865325
-0.031096545343314	-0.0328634778117987	-0.0322280621571066	-0.0310544538872936	-0.0305037271679173	-0.0307709707347761	-0.0335027483844449	-0.0335243047204571	-0.0321539215289017	-0.0323131190345074	-0.0333891578978503	-0.0342745786310232	-0.03131619444749	-0.0282607966456312	-0.0297820549135459	-0.0307054943605723	-0.0316120611321757	-0.0291381724178037	-0.0288533697439489	-0.0299098714247971	-0.0312932840982315	-0.029599417075595	-0.0314895994685141	-0.0321258978605823	-0.0321084297384163	-0.0299428963347644	-0.0313170675328093	-0.0304970450205682	-0.0310712367985879	-0.0268231149418682	-0.0278086028634948	-0.0293545651734924	-0.0310425410632273	-0.0272213498653619	-0.0285536828603252	-0.0289988929818893	-0.0310917269513668	-0.0292581545532245	-0.0290406428970391	-0.0303724596489026	-0.0308061013545	-0.0323527063211537	-0.0315339770993658	-0.0311435831945887	-0.0274361381369288	-0.0274868439969157	-0.0246996932067793	-0.0262045588471573	-0.0258171841057645	-0.0285294522232426
-0.0312890590806737	-0.0323669071936857	-0.0332223209311858	-0.0323632572116092	-0.0305769831851116	-0.0323062475649019	-0.0349410387355578	-0.0346550314850076	-0.0350832927650645	-0.0341893810323111	-0.0341178142670086	-0.0348429119511929	-0.0320574406473376	-0.029356602126538	-0.0303940508742614	-0.0301890128266455	-0.0331749430152374	-0.0319400749006461	-0.0311488737424466	-0.0325241489086886	-0.0340996064282384	-0.0336408857549262	-0.0345968401426573	-0.0336653493756282	-0.0358695293026556	-0.0326201661224745	-0.0367296855215145	-0.0359716849691055	-0.0363100951951218	-0.0328463112312442	-0.0325109805791328	-0.0345958689470188	-0.0366741002061266	-0.0349814624864842	-0.0377655992799256	-0.0382017756724298	-0.0393952395006719	-0.0377820369882455	-0.0380705312615748	-0.0388607910319585	-0.0402742126598655	-0.0433609901786007	-0.0434364044808729	-0.0441000869505518	-0.0418791758075112	-0.0425947205955303	-0.0416699204355944	-0.0441496529026242	-0.0443274595738465	-0.0478139509950697
-0.0285557653483685	-0.0291942656584894	-0.0305587823866651	-0.0306636526657171	-0.0308837073833883	-0.03152795969485	-0.0347782689469333	-0.0352631636705874	-0.0359345631584409	-0.0335909941878771	-0.0332239850877297	-0.0322381325170727	-0.0323491499356402	-0.030668621033595	-0.0319618738723345	-0.03120665186321	-0.0336984747237636	-0.0340846909060614	-0.0343555347185155	-0.0346953269771314	-0.0363349780273637	-0.0346790999391468	-0.0370011095929161	-0.0356301536937283	-0.0380927205737978	-0.0349567185586958	-0.0377104735159977	-0.0376213043797737	-0.0401571701719134	-0.0396080523652499	-0.0395958911142733	-0.040378466200873	-0.0419611534800564	-0.0408032678147039	-0.0414304170788559	-0.0439904047237199	-0.0443645990137091	-0.0446601304881378	-0.0454946920071735	-0.0475105255007767	-0.0488319231695377	-0.0525395750650983	-0.0521340675154831	-0.0546232010858896	-0.0542030208201041	-0.0536968597479696	-0.0546553864372409	-0.0565260443940576	-0.0586622671979392	-0.0603127120014105
-0.0256696114522698	-0.0262055035280278	-0.0274489495390997	-0.027654660363467	-0.0274145643704376	-0.0278171485675271	-0.0296157037292251	-0.0309527675946908	-0.0321480953486651	-0.0312626767730109	-0.0289378494567382	-0.0284346751852091	-0.0294769919761958	-0.0297549356429537	-0.0299137033765338	-0.0294444980145207	-0.0312984934836466	-0.0320560590973408	-0.0326279945651287	-0.0321216974557693	-0.0335908798961686	-0.03246414048147	-0.0327358667190279	-0.0323553619426553	-0.0355479438608274	-0.0306544473571525	-0.0328620348292988	-0.0343925841671422	-0.0388009145824233	-0.0392803024669807	-0.0398083279460715	-0.0403965186699162	-0.0423055055690494	-0.0424171929255279	-0.0428105534183677	-0.0447452859016838	-0.0448295929845973	-0.0455470934496657	-0.0465563969131534	-0.0478718390357276	-0.0503170990681458	-0.051350483647	-0.0528890420629028	-0.0556964263746595	-0.0571975751498844	-0.0572544041327982	-0.0588728234684013	-0.0598495213470151	-0.0599064387314142	-0.0604808373757231
-0.0189069368224244	-0.0199102051670329	-0.0210223876334667	-0.0211313965725562	-0.0207458549838673	-0.0211710793861769	-0.0206877255850113	-0.022637985048306	-0.023207877118881	-0.0227571384694807	-0.0214807399956446	-0.0199592201853776	-0.0206213523927836	-0.022855860104432	-0.021112430848604	-0.0215601622293607	-0.0235415947419614	-0.0239757685881638	-0.0245074018357766	-0.0252829154208043	-0.0265832103434485	-0.0262707823473385	-0.0255204517735209	-0.0280827655356985	-0.0282936486134503	-0.0233388050842131	-0.0228717754093688	-0.0256995428212382	-0.0314566802201809	-0.0337266451033473	-0.0352718373495382	-0.0362037144827254	-0.0364104610579584	-0.0352215616306262	-0.0363852045775625	-0.0375186022649636	-0.0364635081662774	-0.0370047501784314	-0.03997642016273	-0.0398278311192601	-0.043897645732056	-0.0443780410074652	-0.0459656973074596	-0.0454712790980253	-0.0499592054556575	-0.0504391721229655	-0.0508985672195562	-0.052012168992562	-0.0517382301629122	-0.0496671304111767
-0.00817681334879997	-0.00568906626797222	-0.00422509934488302	-0.00212716761318912	-0.00239946905655877	-0.00375175486861811	-0.00590394203259572	-0.00400841963922171	-0.00582101982112203	-0.00563197000824885	-0.00472583039693812	-0.00372527981604428	-0.00438653697933121	-0.00410523496455581	-0.00449479975764906	-0.00137109616628456	-0.00178812795951231	-0.00253646055756088	-0.00382986709111169	-0.00422129035936399	-0.00280144486179391	-0.00503607012981713	-0.00600432052827147	-0.00738981719433459	-0.00857888578815725	-0.00830850507571336	-0.010463890874556	-0.01112313342647	-0.0111626999895824	-0.012789589232183	-0.0159482252354449	-0.0160602796823562	-0.0158273540320341	-0.0154031676516625	-0.016200947339542	-0.0168618527705218	-0.016415602242394	-0.0165893148517592	-0.0173337835895067	-0.0191111584479724	-0.0197164928997075	-0.0198773954695451	-0.0209543480420114	-0.0195993904554494	-0.0245614584924659	-0.0241531226346964	-0.026352974721372	-0.0247174510042045	-0.0248437350243228	-0.0233390115530646
-0.00226983835605635	-0.000210967987463707	-0.000377649527624467	0.000625852652255641	-0.0011847116269699	-0.000279629512041245	-0.000662427248073401	0.000749548672047105	0.00133540473366904	0.00081475541320379	-0.000772846977214309	0.000543038827702748	0.000383272787559832	0.000504469066567842	-0.00148663923559255	-0.000641577414234707	0.000124711387784217	-3.23314096822498e-05	-0.00108339656950678	-0.000763998567646025	-0.000453808287364191	-0.00149720568289263	-0.00327036756048309	-0.0029824747806262	-0.00459330274512425	-0.00480265753322665	-0.00510010712684817	-0.00430011882125302	-0.00604224575911568	-0.00566492477047352	-0.00627026526893839	-0.00562411814516245	-0.0052230147723134	-0.00482598820117272	-0.00553434743030084	-0.00356650995333403	-0.00370029782311232	-0.00459656519711807	-0.00460474165319882	-0.00446511088241491	-0.00270873682731248	-0.00323621906593268	-0.00292873320681641	-0.000914984983319951	-0.00111248139631222	-0.00350967296489082	-0.00358775095097097	-0.0049141929265864	-0.00400351744471022	-0.00631493899082845
-0.00325000331026942	0.000551718326276062	-0.00080958861039246	0.0013931249704797	0.000583553762177971	0.000865460393150156	-0.000923802960520738	-0.000125875198733713	0.000722047151615141	0.000190927932806754	-7.11237358928663e-06	3.86943010567385e-05	0.000742520413294475	0.00172076790124807	-0.000573610894527535	-0.000898827638863368	-0.00118466030073816	-0.000745994330498629	-0.00069821542836468	-0.000510749546409833	0.000513072654552838	0.000391100775999715	0.00218681019906447	0.00175121426422652	-0.00177619739269458	-0.00260113836600191	-0.00283268598648917	-0.00399230621162382	-0.00354375872107168	-0.0041983230345817	0.000315810161997302	0.00167956610937399	-0.00336642704460025	-0.00920788027008443	-0.00989064457228192	-0.00373527588356104	-0.00187910319429263	-0.00359709837187866	-0.0042375937053747	-0.00408420310428019	-0.00359102112461028	-0.00204135503651336	-0.00385436858194269	-0.0058746969816465	-0.00812400680380383	-0.00705152412725553	-0.00497273443988181	-0.00513097747061819	-0.0016698676658692	0.00110129789869506
-0.000410243132592338	-0.000474518989642156	0.00102766755202533	0.00436893926410784	0.00349209710873737	0.00346262767585466	-4.9860879185989e-05	-0.00344103713181756	-0.00259596026460638	-0.00143892985665636	-0.000176576488187758	0.00225131228329393	0.00133183426750793	0.00109434381883819	-0.00446643511622702	-0.00671220464909511	-0.0131477670409688	-0.0126357801008702	-0.0122289161533828	-0.00894807571377428	-0.0141655665855611	-0.0185002984207949	-0.0128069489106512	-0.00483632512823845	-0.00287854975021265	-0.00431749544759762	-0.00523131091389916	-0.00557656617991821	-0.00408720279322033	-0.00530356342945283	-0.00610527505302268	-0.0122415895311407	-0.0195822534556104	-0.0189475004713983	-0.0151568420791969	-0.00663638518754224	-0.00400465207238194	-0.00303493958603287	-0.00506287335232403	-0.00484747214675838	-0.00591972629666644	-0.00312063352757452	-0.00618614861542887	-0.00777252581917122	-0.00907071352747361	-0.0084944898779322	-0.00697602431911495	-0.00642700703578457	-0.00439298688115943	-0.00150768083309022
0.00130947062210513	0.000666616240748502	0.00188598721157209	0.00420307576415394	0.00357404349726302	0.00375436186078627	0.00116418601707634	-0.000609346527885769	-0.00148971182595035	-0.00102049385948661	2.04181597900511e-05	0.0022832003512941	0.00146360304054576	0.000712656154509587	-0.00258855849964185	-0.000432786675301881	-0.0010905725898945	0.00541418448914438	0.00608740861318106	0.00761114331500072	0.00336752019681587	0.00203316557854425	0.00146737347461419	0.00592135968018196	0.0137860216778544	0.0134525699973286	0.011432550804105	0.00397522559115225	0.00257313774906533	0.00170865391696168	-0.0033059957153494	-0.01068949674562	-0.0161773061024724	-0.00910775335243178	-0.00343685114831311	0.00266060820844796	0.00330055646903914	0.00355361622479576	0.00691299494004279	0.0117762952393422	0.00649960949517606	-0.000258639127221705	-0.00638305341411273	-0.00449306624823788	-0.00432517436853589	-0.00277205539904108	-0.00214481614365301	-0.00335490913160146	-0.00313165634683343	-0.00140648253712664
0.000923010271157314	0.00106212738218613	0.00156270550591688	0.00407531089140683	0.00315674238326061	0.00309693369684214	-8.4616402947389e-05	8.1552783324778e-06	-0.00106599615368087	-0.00236426133393371	-0.000638213445313491	0.00119114841335614	0.000314877972023916	-0.000905118963075116	-0.00269593885285591	-0.00110020318511728	-0.00200140497447138	0.00370127094916213	0.00431032331642104	0.00551337018931166	0.00303126853976165	0.000693517119360061	0.000422203762728341	0.00410795766785261	0.0123049106294372	0.0135891915406691	0.00986809407441376	0.00284181734326532	0.00034731901771668	-5.86273314362095e-05	-0.00467058159767361	-0.0103115223127288	-0.0139571244562112	-0.00910590279763703	-0.00392989158340809	0.000784797586244216	0.00155369062675625	0.00237007544909918	0.00538373452083881	0.00851660890047054	0.00431751029473214	-0.000373380110605039	-0.00332998252444279	-0.00102715156442122	2.50085928651184e-05	0.00113209395001569	0.00066177650072255	-0.000832846547251288	-0.00137381228347198	-0.00102473556942518
-0.00176248167796149	-0.000683404517450978	-0.000613655745445517	0.00213653121548624	-0.000338395492435343	-0.000317668097776696	-0.00106023231437625	-8.39034849950312e-05	-0.00172965994379101	-0.00301713707687374	-0.00170464479320491	-0.00172264403399348	-0.00213649890948418	-0.00393597547356266	-0.0038016269612231	-0.00369483342467742	-0.00313268815171123	-0.00324998153636469	-0.00112265355708976	-4.16315922881552e-05	0.00153298043546953	0.0011989897443452	0.00237803445001668	0.00656183108225467	0.00954397408762069	0.00872304377104386	0.0051218083288783	0.00227732826701069	0.000956034130753707	0.00179529625825455	0.00164036257715294	0.00192255158756493	0.00105329472818125	0.00136434634098379	0.002666451279784	0.00339940746994077	0.00273969216595962	0.00229318304787327	0.00475724591159002	0.00606730775056593	0.00480194887353467	0.00252196350882539	2.59769780517066e-05	0.00119553833914424	0.00155370408285904	0.00168657815834879	0.00109482840886912	-0.000663918490857508	-0.00145407589266175	-0.00113243645609203
-0.000591582399846836	0.000187190741557675	-0.000719839271997945	0.00241439814839214	0.00136283602119319	0.000873876844785771	-0.0010923571700418	-0.00121491745501385	-0.00206705162231343	-0.00262635521618787	-0.00190334671970997	-0.00267548884127823	-0.00328366011768828	-0.004742128888532	-0.00495777798162841	-0.00626758642572348	-0.00537143076008162	-0.00546933790337641	-0.00182358990028189	-0.00090797370083202	-0.000174206965006637	-0.000469230258642029	0.000160089895038806	-0.000151878805106982	-0.000707614033562108	-0.00183403933058681	-0.00155692576910685	-0.000352680479804053	0.00019263992380882	0.000212498377854886	-6.8547090927004e-05	0.000108370909743005	-0.000435104276094799	-0.000101780428545555	-0.000118462419069015	0.000214590915392664	-0.000189052339440995	-0.000947362836428715	-0.00128799153093629	-0.00198555607000812	-0.00126634455075498	-0.0017740372055936	-0.000777871639294246	-0.000436821149902098	0.000587703976295246	0.000531750122665878	0.000545459024182353	-0.000464405706411418	-0.00146169343787379	-0.00182479169491396
-0.00131478158122443	-6.87548940334111e-05	-0.000118188243877526	0.00103657912578921	-0.000305098422853147	-0.00109492484427247	-0.000756617242331314	-0.00187367612660704	-0.00290803984985239	-0.00330106306008202	-0.00311264815383109	-0.00318586445565015	-0.00222756126827182	-0.00883378579371853	-0.0119516203951355	-0.0122810192905414	-0.00827102596861468	-0.00957285511408447	-0.0108466183492919	-0.0102348251101585	-0.00710483221015889	-0.000481580349272125	0.000884225382708152	0.00172714001885337	-0.000821959424556395	-0.00222791751433498	-0.00204473842310189	-0.000759518593845148	0.000748430424483641	0.00158772843492527	0.000517324357209095	-4.01683404689227e-05	-0.000568309984902725	-0.000268908035675031	-0.000350641056967379	1.9367874062205e-05	-0.00113635538989401	-0.00193940612279888	-0.00232961805791585	-0.00229581399985314	-0.00143857219117307	-0.00200100986468517	-0.00123569927024011	-0.000583397001419286	-1.46040730129803e-05	-7.67253922539223e-05	3.5304839350064e-05	-0.00050298049229357	-0.00204006492556107	-0.00252110776881998
-0.000801096390110533	-0.00157445078163139	0.00131587831037879	0.00555485115273607	0.0036555702200343	0.00153236520201022	-0.00278426967955357	0.000199512557338869	0.000288916664370399	0.00137312795264095	0.000834831549520345	-0.00130229292680165	-0.00305028797457137	-0.00382748005228623	-0.00298526325985163	0.00265057739352652	0.00538230581770542	0.00332913487513212	-0.000452284880520038	-0.00235919190334301	-0.00109804296962789	-0.00059107169248559	-0.000303728426936179	0.00047046112299827	-0.000947739834414111	-0.000837822608386118	-0.000947246784639235	0.000149156130198578	0.00139426414029582	0.00206653126289533	0.0012667454233869	-0.000694241563003836	-0.00111045948911989	-0.000895226172566713	-9.03294553999085e-05	-6.14710544929363e-05	-0.000810312259160968	-0.00125514637633374	-0.00100891968067405	-0.000754609614505454	-0.00096357846227566	-0.00159140706089996	-0.00162454438894119	-0.000779026706615773	-0.000432235968681493	-0.000148941627429178	-1.29110454637937e-06	-1.189036883977e-05	-0.00114870780837312	-0.00184095951469107
-0.00106692011101751	-0.00112524967649975	0.00185218105276759	0.0052339922552935	0.00418935212905657	0.00236513092747955	-0.00236816437023028	0.00040041069582769	0.000380437751354274	0.00173412203289831	0.00217171878234552	0.000219695462437275	-0.00254924334422211	-0.00349237381049668	-0.00260066070274119	0.00357075719901108	0.00615716439712197	0.0031333209859801	-0.000473891691111789	-0.00265379697903254	-0.000976246503013925	-0.000670570291004394	-0.00133166351126681	0.000135630248713115	-0.00178316526931506	-0.00105397358005059	-0.00130696548752521	0.00100319328567235	0.00263696452997576	0.00309683464970577	0.00262913279426674	-0.000683234243812694	-0.00118510486312154	-0.000498012152804223	0.000111773657222055	-0.000390858395819043	-0.00095126726375701	-0.00132143647570719	-0.00116018699959086	-0.00017883864643056	-0.000812501487597712	-0.0011213479460697	-0.00177406848961318	-0.000602075775398845	-0.00143702786207626	-0.000715273678775076	-0.000221107104140735	0.000451996312408467	-0.000808814572209489	-0.000591127390531325
[truncated: 188 more columns]
