# Supplementary material for: Performance Comparison of Centered and Tilted Blunt and Lighthouse Tip Cannulae for Drainage in Extracorporeal Life Support
Source: Cardiovasc Eng Technol. 2025 Feb 10;16(2):238–50. doi: 10.1007/s13239-024-00770-x (PMC11933157; doi:10.1007/s13239-024-00770-x)
Supplement: Supplementary file 2 — Supplementary file2 (ZIP 41,511 KB) [file 13239_2024_770_MOESM2_ESM.zip › avg_velocity/rc_3.4_mm/Blunt_Qc_2.6_Lmin_Qo_1.3_Lmin_rc_3.4_mm/U_ms.csv]

0.00363186641492556	0.00778582882330855	0.015665462069592	0.00810989913039721	0.0181494093627432	0.0158442847049636	0.0172456507719166	0.0184465687985026	0.0214119487644559	0.0227162972103185	0.0189899842835299	0.0183832251314262	0.0204887788369229	0.0173983714067117	0.014000337538015	0.0116557721912998	0.017646991074373	0.0129134105583831	0.0158357383763865	0.0149506317608875	0.0241597834339669	0.0276286048347055	0.027175400169944	0.0277795296191576	0.0280591266832548	0.0304118848377706	0.0311984496588482	0.0302770879590017	0.0306674557180601	0.0324533320514269	0.0305916684489556	0.029546295277389	0.0282638969998466	0.030740733509159	0.0295996472487626	0.0285595924456883	0.0273433343483657	0.0276657374045747	0.0268739290752222	0.0273723155291136	0.0272866503734121	0.0282757980711141	0.0268867317337652	0.0272597131292569	0.0276273543823515	0.0275669737263991	0.0266475284140528	0.024417685995697	0.0252703686553216	0.0244862231506831
0.0216492011479822	0.0248542369447839	0.0294057711519663	0.0245534801590462	0.035175781527525	0.0354614429505558	0.0359009994933707	0.0372683391075156	0.0411852743659579	0.0414514258593603	0.0391919803555227	0.0381574889128544	0.0374004649782686	0.0328581886833609	0.0307152368628778	0.03086896301489	0.0359837202323517	0.0327903924089036	0.0366534919008166	0.0385783031484448	0.045338428670075	0.0467257823351001	0.0460566534936218	0.0463355432606704	0.0470769508485863	0.0482815760314915	0.0475067726675178	0.0473151226756931	0.0474666098911759	0.0488628611628709	0.0473047441596177	0.0466366236741968	0.0469580486931623	0.047506387664003	0.04644720518114	0.0460685933150588	0.0453921933520444	0.0449938951508015	0.0440531662866029	0.0441410195352048	0.0437129827222466	0.0455873256924287	0.0442640864396082	0.0436519093324961	0.0435432886048111	0.0429913382885096	0.0421825184076688	0.041580509004355	0.0420187260120088	0.0416207488268215
0.0521716419508374	0.0559503338648918	0.0605037164409621	0.0618306002820626	0.0687511394400739	0.0695746403832751	0.0687684463445016	0.0673053617045743	0.0692348335046319	0.0711180589504655	0.0718347079905653	0.0707000256711736	0.0697740879311721	0.0683316892956126	0.0673426944978464	0.0669587007016396	0.0671689608810632	0.0677936573304612	0.067658937157156	0.0681121007155107	0.0681689648148784	0.0698938037833773	0.0696994712862338	0.0702508544306415	0.0702573293994291	0.0710277663148235	0.0704805327032115	0.0700556283233635	0.0705420951115837	0.0707849425653616	0.0693062707904305	0.0689844800152869	0.0694389904330106	0.0703111939517985	0.069114367687609	0.0689333391598084	0.0688104098256037	0.0687077749629191	0.0667628823838965	0.0660032009257863	0.0651239413276112	0.0661155386321779	0.0649791121009472	0.0647840158706107	0.0647306139924254	0.0640137695265625	0.063252951652311	0.0634283494540262	0.0629108117863609	0.0632693091917822
0.0953629681037093	0.101059296494094	0.099693114587392	0.0985196000844722	0.09728731193629	0.0987644392685708	0.0975767558868488	0.0970674040434368	0.0975366175529211	0.098736906662838	0.0986416327425954	0.0971323101230222	0.0975390858393548	0.0986110331957969	0.0973115816925915	0.0970793432119405	0.0973927791382819	0.0982350969366525	0.096358438068982	0.0964000918042238	0.0979787636574251	0.0988436178730165	0.0991176406471725	0.0992301419843162	0.0984860007351803	0.0983172413342858	0.0974308535217928	0.0974823393815271	0.0972422030201893	0.0968936798799919	0.0963261615056931	0.0965434295326082	0.0969694898882068	0.0974512487153652	0.0956569551070991	0.096747316487279	0.0965280922723233	0.0964895298637847	0.0945720829652065	0.0941461710241764	0.0928104924559768	0.0935179711052471	0.0924420972352995	0.0924040658886067	0.0913541793017011	0.0912675823534639	0.0909040996322884	0.0907107274864136	0.0895043689928159	0.0901823658318603
0.116489872268344	0.123094042467043	0.122657114463194	0.122142448225666	0.121931639014537	0.121728645982273	0.121105800854157	0.121568294715213	0.121931897916768	0.123080696085427	0.121872238383017	0.120862439116079	0.120729697330545	0.121760753435848	0.122807736286614	0.12256860620898	0.12179835989332	0.121381538798816	0.12063834010142	0.120626865594289	0.122481259494644	0.122878652134236	0.122690811610532	0.122988841576655	0.122662499743151	0.12187101373572	0.121983310591201	0.121735615221537	0.121900480869143	0.121681057509543	0.121343728995216	0.121249964997327	0.120909039644013	0.1208223459481	0.119851984871919	0.119732808711633	0.119568063544408	0.119403893213946	0.11845552823852	0.117856153364125	0.117292553128753	0.117388530286502	0.117197000434397	0.117474272545105	0.116193298173056	0.116061331788348	0.114500501109311	0.113931677493041	0.113908816255719	0.113580573676724
0.13527580883368	0.142015919112117	0.142155557121943	0.142161433861925	0.142444571186923	0.143122627187398	0.142292162938109	0.141976332166131	0.141698132577925	0.141763372760619	0.141840561082553	0.140432632468591	0.140913229301658	0.14251779410324	0.142495300069904	0.142626175687022	0.14099711720142	0.142332392171701	0.142378642869351	0.142034763106599	0.144050043111518	0.14282178012654	0.142916879486496	0.142580566254997	0.1417323081834	0.140184573613821	0.141447496396868	0.141762858930534	0.141395061115399	0.14136705308909	0.140326648058294	0.139830829534129	0.140811459092937	0.140452256661539	0.139588591522576	0.138522412661137	0.137790088709092	0.13707862642885	0.136904698692171	0.136588899771981	0.136952204583038	0.13702931225352	0.137404714952639	0.1372878643419	0.136694058278483	0.136836800503348	0.135679324482644	0.134508919872443	0.134546959480162	0.133703449595992
0.153795905638661	0.158210157023055	0.157543693199639	0.157668670246094	0.159494272117627	0.16090258227172	0.1599615861591	0.158427334718073	0.158508285724042	0.159360132827815	0.158724957083512	0.158371222655876	0.158775147949489	0.159891755628495	0.159772388556203	0.158811361700322	0.158551334238276	0.158023817763242	0.158713849524872	0.159446831122649	0.159885514438202	0.159075717882761	0.158366094461292	0.158789227007386	0.158960056320261	0.158170605732903	0.158247831101702	0.158229252794279	0.157897706883991	0.15857656675886	0.15796279859534	0.157885008098612	0.157493156534531	0.15690165152147	0.156493533743409	0.155679783960976	0.155415840687851	0.154723647234535	0.154689140166073	0.153992525559725	0.154899717727836	0.154702681547626	0.15540800597136	0.155462386085507	0.154896557048266	0.154387634153615	0.153410387583958	0.152331095097414	0.15299457024659	0.152139474515975
0.16626558885852	0.172410636546069	0.172275171290752	0.172369152459921	0.174561754801527	0.175638629107168	0.175136955616926	0.172224152618957	0.17053065791022	0.171135648209351	0.171139040282791	0.17255533467509	0.172933651756	0.173455754193625	0.173962680759033	0.173026537246385	0.172053013645387	0.171320100037834	0.172148353086063	0.173002682982744	0.173838423954739	0.173439079896358	0.172433952849483	0.171998150275464	0.171747783585512	0.171176383239111	0.171634086103028	0.17283282710819	0.172561631251157	0.172518644822359	0.172178352019429	0.171717826695369	0.170949457591214	0.171168267193551	0.170400686037896	0.169886363924583	0.170280846639363	0.169903330083016	0.170527734699636	0.168587229832106	0.169263410806984	0.170200819306847	0.16917752640765	0.168538790644118	0.168647430164926	0.168446347501821	0.167645196350482	0.166915865302549	0.166489693863132	0.166986442959131
0.178392881883496	0.184439205352749	0.18453705835936	0.184998160507371	0.186508543717661	0.186622903813848	0.185624553163819	0.184550663558042	0.183410003748228	0.183838265737996	0.18346114454693	0.184476932602874	0.18529050373709	0.185705404356164	0.186788882542328	0.185528593379772	0.184152003944047	0.183682306951679	0.183428374224156	0.184992965145827	0.184780140244566	0.183781605836407	0.183899375975893	0.184050356713886	0.183904035534728	0.184049114437391	0.183165811706153	0.183788656720716	0.18339852492606	0.184668071291181	0.184948680827654	0.184003121534825	0.182678281034161	0.182313680264141	0.181474274264216	0.182297944118412	0.182296638479004	0.182540641539483	0.182342443791006	0.180464598515218	0.180703017576922	0.181436338558051	0.18117489005774	0.180639670219353	0.180258402050449	0.180255582457534	0.179834685384585	0.179689179889396	0.179049164972836	0.179634590467557
0.187715563235211	0.195121672760857	0.1926246054836	0.19428427274223	0.194921321496555	0.19569069677086	0.19471550665708	0.194887413167889	0.193590346744709	0.193554526144862	0.193712887044246	0.193609290041824	0.194855664089508	0.195065900394285	0.195464105368014	0.194293517794558	0.193488473940302	0.193550457008022	0.193129691259824	0.193832557446619	0.194340326551425	0.19378442942391	0.193311939381784	0.192603490076255	0.193035416895233	0.193356377707041	0.19210997143852	0.192896281644015	0.192719857544773	0.194033013804787	0.193967785885883	0.194077998322908	0.193125563245437	0.192631221911797	0.192452708000303	0.192150759668146	0.19253107676879	0.192150711691745	0.191103402942119	0.190490970112277	0.190430316161174	0.19119971718376	0.191310844948048	0.19033905309638	0.189909708003892	0.189810382490842	0.189909349657087	0.189901844416395	0.188731937596833	0.189422945550459
0.197790583214397	0.204100114668761	0.201139548268726	0.20395161822826	0.204246285559716	0.203815843113529	0.203220384106988	0.204437860719712	0.20214396824566	0.202750458332485	0.202882337593185	0.202021394618139	0.203254975489006	0.203228217858274	0.203001619471881	0.202435195527276	0.201015064470765	0.201604055634007	0.200901353816063	0.200430518079705	0.202104238222126	0.201898594053728	0.201614754569982	0.20121456572952	0.201647610938003	0.201910853812461	0.200082612273708	0.201628739747432	0.201374812953085	0.202078877357574	0.200968785895704	0.201668850487832	0.201380581561641	0.201883476037075	0.200984620123363	0.200313260634769	0.200264925802549	0.19980453569245	0.198943797000348	0.198386877634847	0.19927051401498	0.199033130846083	0.199434241117314	0.19871293178028	0.197134023338132	0.197104155246913	0.197887233801831	0.196845177360884	0.197118705240019	0.197579846677579
0.20488738976767	0.209431998425339	0.207982161176669	0.21010151053864	0.210213306594312	0.208719056002179	0.209052219284924	0.209721675444683	0.209072089151108	0.208321955592803	0.208322405520595	0.207824825070228	0.208241329747598	0.208531663930071	0.207906990390113	0.208395569161927	0.20740153780734	0.208168982812217	0.207832470322521	0.206370865399686	0.208521647990672	0.208057132023705	0.207235649864972	0.207532404822772	0.206914941227344	0.207192057457333	0.206325527758226	0.207701357520299	0.20742632988186	0.207628774648906	0.20657086637949	0.206953303497644	0.206578471149921	0.20761122175897	0.206552313508076	0.206560093520115	0.206129828245947	0.20542007755927	0.20495705493583	0.204533365806716	0.205013724801747	0.205178276445232	0.205648400001737	0.205451126466092	0.203539670230154	0.203753638843375	0.204450585452089	0.203310686735348	0.202977348409713	0.203431097564035
0.207860256493464	0.213418131039457	0.213248048682228	0.213035438397291	0.214150668869726	0.212697718037844	0.213258804622115	0.212814013229488	0.213262508087942	0.212532832262861	0.212924636276368	0.213116166213638	0.213335703297178	0.212956468050166	0.211411335902223	0.212083586445995	0.212479282367545	0.212928991710247	0.212457619092421	0.211932339992555	0.211900765389295	0.212782423523598	0.211457469781596	0.212107283012062	0.211368770331492	0.211263409898282	0.210244945696022	0.210661069770079	0.211482663523623	0.211376563686081	0.210647775708289	0.210311268612389	0.209799701025772	0.212138552326441	0.210343003581734	0.210487657935839	0.20977800022118	0.2096124520596	0.209344941641759	0.209189035260433	0.208909331484331	0.209175976368168	0.209424823455323	0.209169282439632	0.20861803212456	0.20981956175089	0.209504875059922	0.207852837553516	0.207468439790342	0.207781248929144
0.209461137587547	0.216967872247309	0.216230070014901	0.215556819461262	0.216958768171788	0.215675708103806	0.21634855750093	0.216394437559596	0.215828494571307	0.215526086318641	0.216369688805779	0.216306165440115	0.215393060109702	0.215711195168312	0.215150123658282	0.214640266160645	0.215422238476294	0.215617914852024	0.215263046023824	0.215403242291586	0.215019888909351	0.215709526952227	0.214900097742714	0.215266629946087	0.214309860158271	0.214605836706074	0.213901806537999	0.21421220743184	0.215379209947495	0.215456184930584	0.21407348378407	0.213841001674149	0.213136263499315	0.214277055542307	0.214008488224239	0.213467132005542	0.212798427854566	0.212899357000085	0.212774771316147	0.212884557728416	0.212551065253756	0.212859084559344	0.212517315644649	0.212101598092516	0.212626101990275	0.212573464384662	0.213103665068319	0.211173530285509	0.211154167180698	0.210414346504483
0.212456226272228	0.218544975925156	0.217724508595035	0.217243728060616	0.217741356146722	0.218034792613822	0.218121769711157	0.218176016002376	0.216876321835106	0.216931186993499	0.217338103232424	0.217870978870084	0.217022212901577	0.216614227839298	0.215687435608381	0.216898546348948	0.217080699511702	0.217021245907422	0.216101290909697	0.215485542314441	0.215301462033371	0.216526964700419	0.216789896494761	0.216741264946958	0.215772154635403	0.215735450730412	0.215346293254118	0.215300468439282	0.215949454857525	0.216803893112737	0.215926938113467	0.215311835638253	0.215852857980948	0.215833750854363	0.214732857745899	0.214459832057604	0.214654882667778	0.215427936993885	0.215150655486615	0.214493347973382	0.21446578976131	0.214910170345364	0.214114907459698	0.214252089077832	0.214266964373643	0.213302320835281	0.213545470114555	0.212399309994977	0.213145750392444	0.212082955002758
0.212881781427815	0.217999136893817	0.217852271934809	0.218094807400043	0.218294774342153	0.218307651690583	0.219092417936031	0.218426501441016	0.217558788995894	0.218074138599047	0.216790529754856	0.217260669237254	0.216748950539171	0.217339937918101	0.217023200221828	0.216315685519287	0.216916062788174	0.216470892949754	0.215732551848689	0.216247744407199	0.216696955987651	0.216454388613853	0.216174690231548	0.217049449047222	0.216135564313219	0.2166317191264	0.215959578303803	0.216324394371468	0.215889258924907	0.216725118588814	0.216133186954839	0.215592796850256	0.216025471873971	0.215809110629408	0.215189925731582	0.214889693705464	0.215367668983113	0.215950361810208	0.215266716530716	0.214794125255546	0.215126183093897	0.215080435296797	0.214323384762279	0.214579636197742	0.214399900790064	0.213805652946329	0.213866742176807	0.212943551327022	0.213686691459143	0.214030431863227
0.211019848760065	0.215725763812599	0.216381812697618	0.216386073399398	0.215839256330816	0.215082533767512	0.216123730636018	0.217094765028331	0.216599183291831	0.216896377191111	0.215770082168466	0.215921086071396	0.215334908227231	0.216519246660262	0.216471070689542	0.216268938024593	0.214970731523168	0.215161278398447	0.215316603640785	0.214954654631444	0.215051080297566	0.215099534048804	0.214654262068911	0.215223024593337	0.215261181473546	0.214697153311395	0.214119951113619	0.21448737740973	0.214124135450596	0.214301329783976	0.214123249391777	0.213862755536665	0.2149348044952	0.215817939110318	0.215610510361772	0.214899884148374	0.214686605997878	0.214659813137138	0.213650369747214	0.21441984489192	0.21437223651892	0.214454999982447	0.213796144222517	0.213612780493115	0.212906399878865	0.213139630307076	0.213067374697187	0.213144032326324	0.212811952628903	0.213455933036245
0.209495325371647	0.213244095767508	0.214062682791788	0.214745580377536	0.214012244095057	0.21324073761821	0.212868206888608	0.213865928877463	0.214109158212032	0.214371975743055	0.212903826810838	0.213584037746559	0.213342935611768	0.212510393814017	0.21270445159659	0.212850319072299	0.212209074540472	0.212673745139068	0.21347239180876	0.212740017013087	0.213199758987568	0.212489083491902	0.212086435108634	0.212173466967198	0.212293541279762	0.212373651932239	0.213073423669606	0.212608846837904	0.213126743562085	0.21216901021511	0.212315488722796	0.212456189622801	0.212951383857606	0.213700735542528	0.213138521569628	0.212897001415609	0.212370651732308	0.212385190739102	0.211948144298837	0.212081595255055	0.211672410073059	0.212969391586527	0.212375439862217	0.211930943708977	0.210950676556514	0.210399146133075	0.210762730172459	0.210858114182927	0.210629660500876	0.211616471577555
0.206559792603048	0.210433142863225	0.209760005834808	0.211000773683987	0.210520480748768	0.210433056647647	0.209491644900426	0.210216668604433	0.209262155495898	0.210361913579252	0.209862894915637	0.211133129273693	0.211176486966019	0.20963842889571	0.209198852197129	0.208793743163909	0.208559129539174	0.209193518726007	0.209109483348494	0.20942922121631	0.209466433784697	0.209046565195183	0.208049018788597	0.208327409743025	0.208416715030027	0.209385927965658	0.210358876218902	0.208657999020925	0.209648760627698	0.209033573725375	0.209381863910341	0.209493092538624	0.209683673990978	0.210322729805359	0.210179888050755	0.209651333695726	0.208514174970817	0.208785360636415	0.208712581970209	0.209780104511515	0.209147815413535	0.210157825776634	0.209650239266032	0.208900954066749	0.208052950412015	0.207291745461895	0.207183295604005	0.208093458504885	0.20866770172269	0.20919835284513
0.201424475823164	0.205682449420762	0.204644681019626	0.206516523397373	0.20670674511189	0.206078189997269	0.20574428983676	0.205172091151704	0.205238810909549	0.204359464755135	0.203454222387674	0.205587927168641	0.206079991269796	0.204408950566747	0.204242524493821	0.203973463813705	0.204205948223087	0.203615088591968	0.204096521037664	0.203690296879603	0.203520517625349	0.204625288561207	0.203767825919144	0.203374695741414	0.203663853593652	0.205298264002838	0.204464570743093	0.203560219771471	0.204600701734839	0.204240333278196	0.204991601350618	0.204639613604612	0.204247423849492	0.204389845682846	0.203951484320165	0.203616957315341	0.203526536704781	0.204559716234203	0.204269878791997	0.204432462466255	0.204390822073562	0.205334069301336	0.204978833723364	0.204176210122363	0.203556871018734	0.202323878781392	0.203464461374751	0.203835937929414	0.204807927477917	0.205203232377611
0.193262638265119	0.198913546716065	0.198128354020036	0.199773523690551	0.198853821292831	0.19845438431921	0.1971449418584	0.197606119888611	0.197575074842612	0.197038189343096	0.196976358721097	0.198725439029107	0.198410862229645	0.197616692524583	0.197778029522144	0.197637226168395	0.197942375661984	0.198255047202199	0.197078009868858	0.196952497842957	0.196900036869985	0.19860036055089	0.196979960130617	0.197621763175875	0.197912256929559	0.198976905088334	0.198370951400375	0.197048642634224	0.197375742069026	0.197400198564239	0.197856648136962	0.197738180551204	0.197123961806959	0.197803055204828	0.197291942684303	0.197534221717098	0.197708779704701	0.198614513447021	0.198322972899383	0.198639509889649	0.198571001406951	0.198684258755642	0.199062150351174	0.198774535919604	0.199239400325823	0.197670946792942	0.197661368176884	0.197647601561746	0.198724355046345	0.199525906843208
0.182748392184125	0.188723772581278	0.188927227833512	0.189320688480636	0.188545972041951	0.189343055816531	0.188878257725621	0.188836964806974	0.188583276333267	0.187512784989601	0.18734585715166	0.188370770744757	0.187482107914075	0.188366742600771	0.188742078388425	0.188332547634405	0.189490927343127	0.189641019297015	0.189043994840405	0.187971722238036	0.187817745189322	0.189750114565236	0.189120116411338	0.189335195578866	0.189114106927187	0.189864739440053	0.190025553381298	0.189929711693006	0.190124533606208	0.189195271243612	0.189251508839324	0.188847207740039	0.188580625935231	0.189259749509971	0.188871628806525	0.189067262429321	0.189717035319867	0.189843952713633	0.190460060138297	0.189978371685988	0.189773934876349	0.190146463164548	0.190758148584529	0.190898765369697	0.191767059635128	0.190311965847906	0.190228192438571	0.190285630437884	0.191138826444992	0.191492702360425
0.173103590098863	0.177934282598993	0.177798905461276	0.177518828888673	0.177014943288941	0.176796069188154	0.176400297725066	0.1768069429683	0.177585679148004	0.17627925156393	0.177157540591012	0.177654068740074	0.177584408766992	0.178699915600525	0.177852984175754	0.178220842713682	0.178034762384489	0.178951980882153	0.179368429662758	0.177159767547635	0.176961390043794	0.177547593891735	0.176767897616258	0.177803940144463	0.177868518139281	0.178181922866767	0.17823664088807	0.178575306325825	0.178880135626622	0.178726465910754	0.178113190711844	0.178269112337742	0.178478111844987	0.178655427226515	0.179320378913282	0.179512881437223	0.179778312915572	0.179596582087082	0.180789538955232	0.180026503237034	0.179901346122942	0.179629723843714	0.180602421711248	0.18021168484618	0.181622925648618	0.180712270663168	0.180511285315507	0.181041802359521	0.181504835458283	0.181989728563798
0.157662306673398	0.163670263188263	0.164597289538336	0.164116577874182	0.162639397909802	0.162888715648281	0.162427975395626	0.162742817257602	0.163604124200357	0.164011236035375	0.164027607683882	0.164319679917911	0.165276229979492	0.165298910183971	0.164815556922185	0.164761352844522	0.164332507104034	0.164680376430933	0.165554947145053	0.16529644008068	0.164786582242381	0.164689297883861	0.163453473136882	0.164333650702441	0.165045882194837	0.166182407432543	0.166152929312809	0.166096684676773	0.167041284328043	0.166792665568811	0.166145836214945	0.165579275949232	0.166033934781523	0.166805926387782	0.166853857764025	0.16623221374922	0.166327874802107	0.167480512388652	0.168228159350003	0.168203723862208	0.168334380462801	0.168928556994869	0.169175396141925	0.168115814688453	0.168609161349246	0.169310534135738	0.169245418521354	0.16938588127105	0.170128500845035	0.170355754520923
0.139644482098456	0.146381347582485	0.148425649306792	0.148145379579497	0.147367382207968	0.147237181553508	0.147865897914256	0.147570111795856	0.149073123105782	0.149313893096264	0.149007367758747	0.149061848282674	0.14949161494294	0.149778052050681	0.150089580986083	0.150424336517548	0.149133659699229	0.149614941288954	0.149105643411895	0.148880246025259	0.149363455755281	0.149292138382095	0.149222270236857	0.149794774239182	0.149622507365992	0.150227595434782	0.151443045058789	0.150762378091769	0.151583408505854	0.151178180610391	0.150877036521678	0.15085993540478	0.151684155823654	0.151571730964867	0.151085282742662	0.151408692593566	0.152324271149994	0.152980959966384	0.153308135056279	0.153080067910717	0.153182170746349	0.153581880958345	0.155274532304421	0.154643449344497	0.154038373794993	0.154186335852205	0.154470954285327	0.155395918274734	0.156002852725223	0.156707498921633
0.119426118976877	0.124006245131421	0.125431628525	0.125185477200549	0.124632020340114	0.125027623119315	0.124841947779072	0.125475262635201	0.126023866271119	0.126469968072406	0.127499032390612	0.127042982668538	0.126893255164962	0.124724866143513	0.124633030740137	0.124503067185615	0.126407392709055	0.126046068528453	0.126815257461284	0.127623688250681	0.127661211700464	0.128898857137639	0.128826229724841	0.128882100031402	0.128315619508711	0.128743365510874	0.130322967084257	0.131028684602201	0.131281969250883	0.131259439107499	0.130744625477385	0.129359982478974	0.129923939726896	0.131890167467887	0.129473370385928	0.130051927278272	0.1307356943724	0.133165069049647	0.132469409883374	0.132612720727942	0.1332765244161	0.135017860793729	0.136431633870059	0.13626442967102	0.135052661142778	0.134653782313538	0.127372253730968	0.127840237256137	0.130000115576454	0.138860519046081
0.0943330006652539	0.0994165239402863	0.10013901148119	0.100561356249113	0.10102789735955	0.10063007483438	0.100462833247814	0.102190189870179	0.102044411477276	0.103169428198546	0.103194187796732	0.102567009803517	0.102201496346356	0.101384460180505	0.102047631942823	0.102363824411437	0.103211771970687	0.103296586808568	0.10433862843077	0.105098964553831	0.105164667552651	0.106310849133861	0.106506328522467	0.106811916957536	0.105551462035097	0.106109051650781	0.106518098240596	0.107755627853088	0.10816024071381	0.109496445773322	0.109331498963274	0.107915093174883	0.107586627377879	0.109939789584528	0.107841152855246	0.108550043969484	0.109511264150386	0.111645084897977	0.110371746892651	0.11020766039314	0.111080623841075	0.113071346969391	0.114293631896179	0.115235363495531	0.114484387795266	0.113419533224416	0.106357539227205	0.106924372589352	0.108759042625077	0.117120233509911
0.0712474964111117	0.0754765567897976	0.0762260070960301	0.077269222067684	0.0744093953489704	0.0732134508285631	0.0733981489548262	0.0768182686032419	0.0790178948033986	0.0804071502358967	0.0786260537146381	0.0778189728505586	0.0768667758098425	0.0761046296706257	0.0786554545611403	0.0789879550314629	0.080700240932254	0.0801890841258217	0.081077982182807	0.0814318112006	0.0821848994522263	0.0836489137555594	0.0844575259468471	0.0835273438283974	0.0826191569874393	0.0835029967988644	0.083928177681753	0.085282699052122	0.0858887280829013	0.0872185052699863	0.0872206646906004	0.0852735678940647	0.0842706057467656	0.0853818455762938	0.0837860403569688	0.0845478714984713	0.0847574410164503	0.0878973486795819	0.0868810048638822	0.0870313756770477	0.0876921534453814	0.0892690410874847	0.0903642783745151	0.0910757407399222	0.0904635065153442	0.0890271056963026	0.083415438676095	0.0835455844557726	0.0850034513640946	0.0922741283094732
0.0559547040891287	0.0592461054686871	0.0606656065297694	0.062255590934266	0.0590482149395027	0.0574178288986456	0.0566747930371267	0.0602063576050633	0.0615911152358437	0.0634332691925706	0.0610072291590258	0.0571644299866441	0.0554171913478594	0.0562292800680846	0.0618602964815047	0.061510445956382	0.0627485528470394	0.0634076983673937	0.0663558909157051	0.057711576701356	0.0566288604031387	0.05762825895427	0.0653547870164579	0.0643954152044437	0.064816617963711	0.065528874750174	0.066925536773665	0.066540611014592	0.0674372620578578	0.0683892166616165	0.0697997525516309	0.0684821015274571	0.0668370485332755	0.0663865476083579	0.0663211779177707	0.0687450568273972	0.0688553315201897	0.0724983234636145	0.0723020970341971	0.0732333258330477	0.0729295388124487	0.0738929702511876	0.0757920226288609	0.0746808096831498	0.0747334642650274	0.0742761259933639	0.0757929305467502	0.0762680261332357	0.0744714528510826	0.0753830473791017
0.0383247480150643	0.0411338762263873	0.0441320663724313	0.0466130761756323	0.0388664578964801	0.0357943690765858	0.0357348936416245	0.0406271928644233	0.0438299135018347	0.0466905266928518	0.0436012986020461	0.0378042840140907	0.0346851276770411	0.038001555448993	0.0478823556613813	0.0462858621084606	0.0474326404138917	0.0475664080711273	0.0513977476970659	0.0359474651196158	0.034594195904905	0.0349547137129334	0.0469456761756941	0.0463696576607494	0.0461912828808158	0.0470742750997073	0.0482641120256439	0.0484522069378217	0.0481460453976828	0.0496348666510579	0.0539509282572212	0.0521331690793203	0.0520883152614047	0.0502602500997968	0.0508860497509048	0.052743439734873	0.0516927870017602	0.0567840974710981	0.0578056621127391	0.0593208129849019	0.0563506748388029	0.057293327443098	0.0574219353662346	0.058101992323261	0.0578740509099336	0.059510332370341	0.0593958522479885	0.0587689244985409	0.056501577820962	0.0554675935371045
0.0788237654252751	0.0832047695333444	0.0831806040192571	0.0846345837320112	0.0852634896137342	0.0842335516992177	0.0805329454645005	0.0797637345874338	0.077316665191793	0.078853350398956	0.078705971184036	0.0744936499417278	0.0713221606066242	0.0709447292438731	0.0741087306552103	0.0659696102065684	0.0670292297572764	0.0693883127910958	0.0739457630845855	0.0615534506105346	0.0566370227785719	0.0554210405313565	0.063784249263841	0.0665440900417086	0.0649777266333509	0.0652282670887147	0.0633095336277344	0.0599486131099585	0.0585949220719745	0.0597560962214861	0.0633024217083596	0.0624090433936894	0.0598707921524748	0.0570210856437621	0.056025043311518	0.0567785803270112	0.0571683542006889	0.0606210879788875	0.0606439556036003	0.0576242186032705	0.057776214169877	0.0569615728496629	0.0561605640093858	0.0549681207726026	0.0538989515620074	0.0556521685712545	0.055388011732178	0.0523249619215866	0.0482637276182855	0.0454868807962795
0.0779116460524702	0.0872280202960224	0.0875289003442039	0.0875659976272886	0.0899298023053796	0.0892385166847877	0.0879421539817177	0.0894226232535193	0.0908949559265573	0.092345039189124	0.0920951513547455	0.0934124026986003	0.0906468917915446	0.0910772399598474	0.0912968914202606	0.0851784948785465	0.0871723442229115	0.0906039290670628	0.0910843381108471	0.0922188767565335	0.0908785330085951	0.0912468810761356	0.0900021590631473	0.0923112072820385	0.0911151489809137	0.0914454007774848	0.0926089377789028	0.0922057583054011	0.0912164475731034	0.0922670645084408	0.093212224802272	0.0941356375925884	0.0948534361926599	0.0950601337695102	0.0947173605015229	0.09321121119436	0.0933347195668108	0.0941613579394817	0.0948795430476531	0.0940922907162435	0.0933627858461224	0.0948955476341157	0.094964456194572	0.0945149298719011	0.0934686335946501	0.0936504296596894	0.0953662947702695	0.0964995310128254	0.0972477175241547	0.0965442314765908
-0.023314285112532	-0.00723035028278893	0.015203816482392	0.0210689093268068	0.0227841405243588	0.0281012375853309	0.0253134069781196	0.0280294990134164	0.0323888098114317	0.0415826868774307	0.0374974582421097	0.0360617548409528	0.0346268738802051	0.0300765177065619	0.034712015042773	0.038278820718096	0.0433091609327495	0.0474541347212442	0.0495450830478615	0.0477013949818626	0.0465402434011312	0.0498631970706649	0.049978516013535	0.0517778959434913	0.0534616392643533	0.0541721036354699	0.06086501439068	0.0617905671271664	0.0612590948701844	0.0636648391547307	0.0559587854329814	0.0620449528200393	0.0660310735961927	0.0641587885864742	0.0631282038705948	0.0626695194208841	0.0617419718029646	0.0681113204318792	0.0719903931126817	0.0714198752197732	0.0726141095944247	0.0737743705174158	0.0716455380947496	0.0722977645381473	0.0725973814159704	0.0773266605779879	0.0792981453969101	0.0825847026646287	0.0847695524457805	0.082892104266966
-0.818412020281837	-0.833367182292386	-0.840184078799423	-0.845193237461754	-0.816778580983125	-0.795044363439604	-0.758487174396678	-0.743571961284247	-0.717376042163509	-0.729097622021671	-0.705570086437337	-0.703778124737618	-0.700442568207118	-0.690051411968356	-0.674942797044168	-0.645359176865482	-0.622119576331338	-0.597919877753063	-0.569055825226141	-0.555557013785781	-0.549443092051179	-0.531519487420259	-0.529853540561827	-0.507762878946039	-0.490603415278992	-0.489004800573025	-0.465223637805542	-0.455643895948892	-0.4408346225918	-0.414717285606786	-0.386310138172891	-0.374099496684579	-0.369036938869349	-0.354536617802694	-0.349991543007454	-0.334113342308957	-0.328481757077116	-0.308606699137022	-0.308182523345524	-0.294274496347579	-0.293518523010994	-0.289168705919324	-0.265457858471198	-0.26180183142499	-0.235422872372971	-0.221600670584539	-0.21312171739542	-0.201315524796416	-0.194553734976299	-0.188687983549335
-1.43232601088032	-1.4467905417795	-1.45276247982736	-1.46506340009777	-1.46223414663819	-1.46154081736489	-1.45861676214098	-1.44494187614778	-1.4405196891829	-1.43982849133925	-1.43195346198215	-1.44143271806335	-1.44279314166648	-1.44781427572092	-1.44383150829643	-1.44711097942144	-1.44568165500788	-1.44332409282595	-1.42714110200265	-1.42997475157669	-1.42846832502839	-1.42492562190167	-1.41896116967684	-1.41613468760667	-1.41845565708099	-1.42161223770713	-1.41292018629321	-1.40182399857064	-1.39927678173253	-1.38808708729616	-1.37148400835583	-1.36676270451806	-1.36521461446891	-1.36106855894034	-1.34619420965585	-1.35632477483761	-1.35870285204056	-1.35451483845307	-1.35054073829175	-1.34855100029777	-1.33158540699307	-1.32128169103681	-1.30451384325333	-1.30770269141525	-1.29643482488525	-1.29505030355953	-1.27493706419705	-1.26002555290392	-1.25302080817992	-1.24047327382571
-1.63946380194745	-1.65449608959834	-1.65952872862066	-1.66596840616698	-1.66239673031926	-1.65360254776647	-1.65576476231038	-1.65674257687519	-1.66117756201324	-1.65463204540525	-1.65777025802526	-1.65700908912841	-1.65852306395422	-1.6510014697826	-1.65049938136747	-1.65009201497365	-1.65317074372734	-1.65437506313876	-1.64997677937913	-1.65121912491377	-1.64862342261458	-1.64280007883366	-1.6464468695144	-1.64227828429665	-1.64390125892049	-1.64422128691778	-1.64334277563789	-1.6369639869851	-1.63551200916572	-1.63178997539317	-1.62685654483851	-1.62003999279635	-1.61613529444398	-1.62853864126298	-1.61724236767928	-1.61735525180565	-1.61187237178262	-1.60820625007597	-1.60212688032028	-1.59111708682437	-1.59128376964201	-1.59135303405109	-1.59229405060336	-1.58614553768546	-1.58313625309622	-1.57539641325787	-1.57747138950275	-1.56916167442815	-1.56379334649208	-1.55457805579857
-1.72778940009752	-1.74156089679245	-1.7429223090217	-1.74745811219307	-1.7488303339879	-1.74431264273089	-1.74082117297746	-1.74057749510614	-1.74099524566532	-1.73895548398468	-1.73782319398436	-1.74111917165956	-1.74256220537208	-1.74360302453289	-1.74267277320351	-1.74585737216096	-1.74246166369987	-1.74401462128129	-1.74291114420365	-1.73955758434443	-1.742321638529	-1.73801430136026	-1.73454323077478	-1.72961577915834	-1.72908791986496	-1.72941248969438	-1.7322998285224	-1.73022689016739	-1.72883700845834	-1.72762253284043	-1.72581897555704	-1.72789013878524	-1.72279999669739	-1.71999840288165	-1.7134470430036	-1.70919695627199	-1.70526895390838	-1.7045818762723	-1.69854370439089	-1.694615394297	-1.69160877557748	-1.69484049672813	-1.69722150074699	-1.69048715109997	-1.68921218712051	-1.690490612725	-1.68788281722183	-1.6826201671013	-1.67824006619865	-1.67410918106333
-1.77196139864729	-1.7812892079381	-1.7844730303024	-1.78790224394846	-1.78310280108954	-1.78226261287558	-1.78066312454491	-1.78348071619067	-1.78331517586429	-1.77973710916263	-1.77716858339343	-1.77781990242993	-1.77956306202432	-1.78091822891858	-1.77914647175592	-1.7792178324782	-1.77747280651667	-1.7807105838788	-1.78237755411075	-1.78124079764951	-1.78378707417856	-1.78162662420098	-1.77753209825028	-1.7762726514284	-1.77467194716568	-1.77592119318288	-1.77791546557122	-1.77798252113548	-1.77568251343048	-1.77299851192927	-1.77342216489155	-1.77502908025287	-1.76777364370654	-1.7651965372588	-1.76109658713604	-1.76149047003226	-1.75723435150321	-1.75409958253838	-1.75493015242091	-1.75291866263678	-1.75233274554009	-1.74930730343606	-1.7560993243499	-1.75497779207793	-1.74802947200083	-1.74906895026384	-1.74698208773805	-1.74321302829286	-1.74507277695563	-1.74367749554532
-1.78900548421004	-1.79552230113668	-1.80054075274257	-1.80330703206692	-1.79853840141232	-1.7988359832959	-1.79770778849297	-1.80076782180869	-1.80607490505939	-1.8039401604964	-1.80287548428989	-1.79795409950218	-1.79687222679373	-1.79742226566212	-1.79623509315809	-1.79739596437495	-1.79638986383298	-1.79916069149039	-1.79890558189325	-1.79911015564855	-1.79941033614972	-1.80016558944286	-1.79606417129902	-1.79925633366499	-1.79864265475461	-1.80162093299125	-1.80009352116804	-1.79890009021357	-1.7978491568327	-1.79639508270012	-1.7980087858988	-1.79937680944634	-1.79539625918448	-1.79594163372477	-1.79683665635249	-1.79557732927289	-1.79033909073713	-1.78918688263873	-1.79271240280478	-1.79151543516634	-1.79423509636193	-1.79193914910692	-1.79173865749036	-1.79001282271347	-1.78919200384976	-1.78722354083435	-1.78788788077943	-1.78632872476064	-1.7852050777798	-1.78597873430908
-1.79888926475048	-1.80501726429389	-1.8081857809942	-1.80971652720562	-1.80937430041438	-1.81013272191002	-1.81008220866534	-1.81305906929871	-1.81766238378175	-1.81867930240583	-1.81885777438765	-1.81537162513184	-1.81202817602928	-1.81271997550835	-1.81258682833643	-1.81246199226678	-1.81268297644914	-1.81693538915612	-1.8142744609536	-1.81357876686959	-1.81239315919109	-1.81323345863082	-1.81295135955486	-1.81759064430141	-1.81746223112271	-1.81530254553126	-1.81293863275013	-1.81802860047642	-1.82143628361991	-1.81792168049793	-1.81838267448612	-1.81660296238209	-1.81741523440623	-1.8157083134593	-1.81833102905518	-1.81668692153675	-1.819503096658	-1.82078865757391	-1.82192587194009	-1.82422183429773	-1.83038844428286	-1.82613794421611	-1.82235732910134	-1.82369939792733	-1.8232310158006	-1.82501614969208	-1.82607021045291	-1.82480206786591	-1.82723440754146	-1.82709723540506
-1.80999559809067	-1.8182438599103	-1.81764286857188	-1.82225212020542	-1.8216624409073	-1.81959979630059	-1.82152961077706	-1.82180519170546	-1.82707838454058	-1.82703663428477	-1.82642061582936	-1.82503651621336	-1.82561420896273	-1.82735579277368	-1.82682117635918	-1.82722869000365	-1.82588400751421	-1.82708470340154	-1.82793259673895	-1.82503307372212	-1.82704798737471	-1.82576060971459	-1.82533632221472	-1.8339097334414	-1.83273898743227	-1.83187115646556	-1.83083942755513	-1.83486294042792	-1.83757298357597	-1.83734815810209	-1.83926063095511	-1.84250931690156	-1.84080276205147	-1.84102784671146	-1.84073430160194	-1.84119675350494	-1.84622136124947	-1.84774698727184	-1.8505155025803	-1.85568804098448	-1.8560781398202	-1.85861256226079	-1.85679665613586	-1.85509444096409	-1.85822314741524	-1.85988146895004	-1.86406031521265	-1.86485359868855	-1.86241081809921	-1.86367609237881
-1.82346355122394	-1.83115860795988	-1.83113486895316	-1.83562645173703	-1.8348216286026	-1.83462961892972	-1.83805950362083	-1.83711981047911	-1.84240805592401	-1.84314039341731	-1.84314539522673	-1.84229685605317	-1.84129695462988	-1.84081659106431	-1.84141692441634	-1.8400451772756	-1.84109042951257	-1.84186101237274	-1.84255726082548	-1.84347843308951	-1.84251305769813	-1.84371820250236	-1.84326259305602	-1.84991850815863	-1.85382781999546	-1.85110159403856	-1.85337623346964	-1.85323374094917	-1.85362195649826	-1.85773228434223	-1.86302675814586	-1.86887662350794	-1.86897998454596	-1.86613046531554	-1.86691841381574	-1.86662733872435	-1.8674623290786	-1.8726930990231	-1.87891449209575	-1.88290630176582	-1.88346102971698	-1.88571393050172	-1.88649818731729	-1.88586303218296	-1.88923286870309	-1.89197794086877	-1.89227111624773	-1.89276483689734	-1.89405346126254	-1.89654064738854
-1.83542906853698	-1.84433156187288	-1.84607936092712	-1.85089437675522	-1.8534193245097	-1.85230942217136	-1.85469109979025	-1.85691049737722	-1.86225918632998	-1.85789925828293	-1.86028177863992	-1.8601612565287	-1.86336408231676	-1.86085178295825	-1.86262174665519	-1.85718028877482	-1.86079098743418	-1.86101159291525	-1.86159238959577	-1.86451039204321	-1.86549935768609	-1.86523441497087	-1.86707493440854	-1.87052067890527	-1.8724892610952	-1.8748741433105	-1.880358773365	-1.87825571661821	-1.87989412828757	-1.88498285759818	-1.89128004554803	-1.89518051820152	-1.89293228878519	-1.89102775940463	-1.89187643336633	-1.89579594430453	-1.89798858275618	-1.9018332595375	-1.90912837001188	-1.91064537969986	-1.91295925542338	-1.9130700152172	-1.91347107583711	-1.91304312328092	-1.91443867801478	-1.91809077968302	-1.92021279431855	-1.92321219710359	-1.92584611726128	-1.92565827108829
-1.85328554285698	-1.86217242756786	-1.86235589613563	-1.86828620162599	-1.87110904251448	-1.87310943686183	-1.87520603916463	-1.88044924691993	-1.88105530609919	-1.87861924498794	-1.87826843893758	-1.87993720269203	-1.88126888300923	-1.88131228177958	-1.8837510719815	-1.88343585755014	-1.88572786341612	-1.88503861037676	-1.88776801997945	-1.88847637108949	-1.88936744182448	-1.89370874753369	-1.89774431247567	-1.89740934295243	-1.89830552274821	-1.90116852527751	-1.90487077318516	-1.90765965756987	-1.91112189152697	-1.91191845607767	-1.91499215466193	-1.91754138943286	-1.91680554716414	-1.91900428906556	-1.91825658986955	-1.92262930462086	-1.92676183895204	-1.93017733918282	-1.93236603113553	-1.93531470850099	-1.93585163289261	-1.93721425015277	-1.93614963566264	-1.9370067265018	-1.9382888749614	-1.94010726325469	-1.94179300492037	-1.94170508785463	-1.94332261372205	-1.94600691597
-1.87626911420847	-1.88364287912382	-1.88523818851131	-1.8873686256452	-1.89078606372512	-1.8937271246525	-1.89300934660564	-1.89669795365877	-1.89894293248946	-1.90037410263178	-1.89970935837908	-1.901252772688	-1.90350674178511	-1.90563838900305	-1.90555297698674	-1.90733400937859	-1.91250296017001	-1.91190945525077	-1.91384387108985	-1.91295580049801	-1.91564007725318	-1.91604765335213	-1.91945106835608	-1.91937460391002	-1.92163891194977	-1.92461577735239	-1.92705309998746	-1.92874261572093	-1.93110871071856	-1.93286262588379	-1.93571440114056	-1.93927684320614	-1.94025172786071	-1.94055039577101	-1.94023069761857	-1.94443346803707	-1.94739277935744	-1.9500165764379	-1.94865860794898	-1.95051786134768	-1.95009399700535	-1.95082375365222	-1.95157427942469	-1.95495595436289	-1.95565321071746	-1.95847258015854	-1.95939167728713	-1.96002226796377	-1.9608094184092	-1.96048734619143
-1.89543680080745	-1.90073479221804	-1.90196522058519	-1.90086770927357	-1.90391820204208	-1.90730604402005	-1.90674453317111	-1.91016320926926	-1.91268319813758	-1.91542168498874	-1.91178639601123	-1.91317452195436	-1.91693979569253	-1.918870816449	-1.91994653352979	-1.9208076873739	-1.92700431440418	-1.92676933553427	-1.92675165404487	-1.92918080394274	-1.93147088462082	-1.93446074441725	-1.93769464698954	-1.93794346520569	-1.93934203126773	-1.93953718876024	-1.93759933349587	-1.93833315030884	-1.93945547512822	-1.94211380670034	-1.94325168149432	-1.94703607544612	-1.94972326939353	-1.9497188438119	-1.95071180364624	-1.95388163887429	-1.95466863272929	-1.95583319739089	-1.95489628631261	-1.95810093009397	-1.95571932361643	-1.95763429856646	-1.95664360895268	-1.95753339494212	-1.95845294253788	-1.96143650595696	-1.96164968060335	-1.96108565471227	-1.96326767385741	-1.96363098670239
-1.8964891365754	-1.90301896975492	-1.90645018529435	-1.90575610531813	-1.9064303588908	-1.90666793944426	-1.90511459515602	-1.90778326339971	-1.90978010993483	-1.91324888423921	-1.91528936494132	-1.91419637283626	-1.91906930373079	-1.91804069964536	-1.91938025956112	-1.918939955722	-1.92235543795453	-1.92594141394903	-1.92665504002169	-1.92883758202444	-1.92730626179953	-1.92981456287865	-1.93307444254254	-1.93544097750363	-1.93610928983788	-1.93596915054564	-1.93289789620284	-1.93359956008401	-1.93400047870514	-1.9359915852756	-1.93429712842713	-1.93810505346901	-1.93886954065783	-1.93914483645312	-1.94002912968411	-1.94142501769781	-1.94060665482836	-1.94487641296283	-1.94658387873998	-1.9491499615168	-1.94715134030909	-1.94668051893726	-1.94679744855292	-1.94688973663777	-1.94759941853934	-1.95085240390935	-1.95086093644117	-1.95168713706467	-1.95175279773639	-1.95175603287873
-1.87444433381214	-1.87984894065043	-1.88160148522359	-1.88083172227726	-1.8826044196638	-1.88178233104363	-1.88130404329483	-1.88239598644841	-1.88241563587866	-1.88490875137672	-1.88550720149891	-1.89036551032217	-1.89468233938041	-1.89396533412264	-1.89602461379521	-1.89715059890167	-1.89980837337978	-1.89963285242917	-1.90196577643011	-1.90196857189289	-1.90283224611614	-1.90573435310214	-1.90659691251282	-1.91113714734093	-1.91086088509087	-1.91147593941935	-1.90784253452334	-1.90586072787998	-1.90369459335191	-1.91015495551155	-1.90628819096332	-1.9104867766474	-1.90915386228635	-1.90903892530944	-1.90750966551478	-1.91006153115251	-1.91026446990615	-1.91462580425788	-1.91448580571535	-1.91657684871729	-1.91748466474893	-1.91824678803548	-1.91814819448901	-1.91799154751104	-1.91545779872723	-1.91882606633392	-1.91995288004106	-1.92323340130986	-1.92078606438191	-1.92009091881862
-1.80507970617497	-1.81534135863778	-1.82020175625131	-1.81963022299041	-1.82160287607726	-1.82087417144782	-1.81822252137011	-1.81459748889532	-1.81751422209729	-1.81818468933839	-1.82690786213473	-1.83057210836156	-1.833128612352	-1.83193116949171	-1.83399266246609	-1.83965909057281	-1.83630421951006	-1.836191897616	-1.83850072292916	-1.83418903628809	-1.83785859435409	-1.83680743891914	-1.84080623060326	-1.8421303755029	-1.84308536482689	-1.85690901101724	-1.85644733661581	-1.85860070868332	-1.84963857733208	-1.85033515509028	-1.85010858134502	-1.85333536189166	-1.85110260898073	-1.84963083939165	-1.84887784581535	-1.84794555182686	-1.84950694008251	-1.85363832405884	-1.85762696950079	-1.85797201401131	-1.86171503351298	-1.86143778817254	-1.86313588520909	-1.86362338823077	-1.86144680563504	-1.86538121066218	-1.86513374413143	-1.86571003755966	-1.86565955855139	-1.862278472559
-1.64928383028331	-1.66888510450799	-1.67844978617516	-1.67726517666128	-1.68490951300236	-1.68916359508936	-1.69070115457415	-1.69019117466572	-1.68995069906298	-1.69430133794212	-1.69646018096579	-1.69937799020176	-1.69324885384477	-1.69721417546039	-1.71121615804955	-1.70656419467339	-1.70776145051089	-1.70582007204705	-1.70423503398103	-1.7060129473391	-1.70500014071836	-1.70575207861513	-1.70708005980994	-1.70758142051676	-1.71417736787273	-1.72336785735065	-1.73512074890708	-1.74231206814558	-1.73794683561197	-1.7484794026879	-1.74433619139338	-1.7460625616607	-1.75208088789124	-1.75349551361324	-1.74670234941326	-1.74429553536854	-1.74732334972104	-1.75884656096093	-1.76002947946284	-1.75848440505691	-1.7589963954604	-1.76808946990799	-1.7674323537042	-1.76546761981772	-1.7678168894634	-1.77342801619552	-1.77621626910862	-1.77573580118728	-1.77144242163085	-1.77876190408816
-1.17706518943282	-1.20180384058375	-1.20441505609454	-1.20346533932016	-1.19840205461989	-1.20574315864976	-1.21987209303944	-1.25170282447206	-1.26742795527324	-1.23801455482327	-1.21649596417311	-1.21045729433073	-1.23419728071396	-1.24666635673427	-1.27501526482103	-1.29984964058648	-1.29132893853258	-1.29673613050397	-1.29195641142452	-1.30132014947499	-1.31669848164626	-1.32489127758051	-1.35031721022464	-1.32754074288676	-1.30900669267095	-1.3042978425131	-1.29792163413899	-1.33278105011381	-1.39317045173808	-1.42722181338211	-1.41880582231994	-1.40079555618555	-1.36460698262892	-1.37483952627673	-1.39207523897863	-1.44458880708752	-1.47059957585474	-1.48339168839008	-1.50410821792705	-1.50479869161094	-1.51188695893274	-1.51605952045724	-1.51780919533196	-1.52246900165724	-1.52028253754119	-1.53331354782347	-1.54060814043661	-1.53757152590644	-1.53780007190758	-1.54827168363274
-0.245192129527131	-0.197611259779217	-0.172219851832753	-0.165373003403544	-0.175541967079207	-0.189000891167505	-0.197955654677921	-0.199208680752859	-0.177906504603909	-0.165438663819761	-0.162177396814638	-0.145895786554636	-0.144474314543544	-0.147140119078742	-0.155002350802052	-0.144279108790751	-0.137493892179558	-0.135431169958958	-0.129739288725381	-0.148356119636477	-0.174912785659649	-0.235306970531032	-0.291667396814487	-0.31626955164332	-0.311621090714712	-0.30583705791612	-0.315970368426734	-0.341476223195954	-0.370475722809616	-0.431273298080331	-0.426523693304715	-0.396389182889456	-0.391320542944152	-0.411440014327471	-0.421995174313551	-0.438930675911591	-0.479081860729496	-0.516660632355532	-0.528036206159592	-0.530500422945228	-0.544373819044499	-0.555421472676651	-0.563392272353608	-0.570475763326679	-0.583896732915692	-0.585150193759013	-0.598675955133143	-0.60771459822552	-0.614880273226435	-0.61253497270526
-0.00677089903393807	-0.00121394299470911	0.00171207900611352	0.00371496372606598	0.00428608745587237	0.000688264157747093	0.00240352127391056	-0.00163375043560436	-0.00158491713142421	-0.00147039136052035	-0.000222490840044522	-0.000873520286450188	-0.00189492195027242	-0.00312849595114666	-0.00360235386005944	-0.00477351655416105	-0.00153336237303696	0.000236222679390226	-0.000966069743315163	-0.00277920212259741	-0.00547591898801266	-0.00418166454965553	-0.00500250337041106	-0.010264654706704	-0.00731876119317011	-0.00794406146388963	-0.00884295584388729	-0.00781767425192815	-0.0159427373030243	-0.0156474522967062	-0.015797044728263	-0.0147249497237394	-0.012938815992727	-0.0130502450999077	-0.0140956447010771	-0.016342947207681	-0.018047335426504	-0.0178558878723776	-0.0251195840244127	-0.0227815841203239	-0.019056017638191	-0.0264747265614171	-0.0311108615295371	-0.0289022164758435	-0.0226764377924458	-0.0258355535029335	-0.0276476219416662	-0.033196780793872	-0.0301334109892073	-0.0364415307734792
0.0202700213840815	0.0208257683937237	0.0174044518334812	0.0152712715566394	0.0159100295766783	0.0171065764989871	0.0189974851240192	0.0158437930746089	0.013723825924222	0.013070605233803	0.0118573876479434	0.013039439309986	0.0139618443404017	0.0124473133006195	0.0103726364966137	0.00847806945814951	0.0111389489461719	0.0131214925524588	0.0101810915986551	0.00985087866580704	0.00877991979354053	0.0136498680037757	0.0153853674703524	0.0157037988471075	0.0168323358154533	0.0135931422410936	0.013784552634801	0.0136715962883418	0.0207004552001946	0.0195584324347877	0.0186862102080425	0.017778644476943	0.0202251737548376	0.0185468544924905	0.0192606258570045	0.0188686069149022	0.0180421787583524	0.0152604050439247	0.0179475987926091	0.0175424556365286	0.0163369460981082	0.016573684935433	0.0144046265722291	0.0156472564167288	0.0163712640146448	0.0183460384532618	0.0201328210579905	0.0196724668308324	0.0197579089388554	0.0197196247650498
0.021036266496349	0.0229147620652742	0.0209667482665604	0.0171868660835652	0.0188180598312507	0.0214897332144541	0.0261185764794461	0.0238506181737347	0.0256140642625065	0.0195020071917346	0.0190404331716972	0.0198942931551509	0.0209170421041681	0.0221546068898911	0.0200747918418069	0.0192830552783359	0.0197016521525828	0.025578014483086	0.0230022426309281	0.024341778927534	0.0251109314096565	0.0271058170158788	0.0250004063595423	0.0256919390444014	0.0279804471469253	0.0270563106510634	0.0244580067251106	0.026887068562161	0.0303093204634896	0.0287820800778434	0.0282807675461396	0.0249075851405001	0.024530362546061	0.022294987369997	0.0228236892879429	0.0226698767784102	0.0228965660644678	0.0209300002459916	0.0221325071998548	0.0221758362766714	0.0231177013866806	0.0218768298062791	0.0208165324256843	0.0208486240101421	0.0228189328111015	0.0261023443315489	0.027788392222927	0.0281733383648732	0.0297831412525449	0.0307630499730368
0.0263169972472127	0.0283501017055263	0.0256734432052876	0.022442798997064	0.0231257818331841	0.0240094904901897	0.0276123077625318	0.0257198069455562	0.0261936355576376	0.0242717178547124	0.0238093336864441	0.0234056809214956	0.0237926684166897	0.0232887677143286	0.022726967076569	0.0236511586743201	0.024301174086988	0.0266476317762264	0.02391664843406	0.0245997921188686	0.0248890777473065	0.0255135403046562	0.024855962051228	0.0271582054564827	0.0290509792847252	0.0289893172330602	0.0258964022552548	0.0261358999343128	0.0281239565399797	0.0282554465389047	0.0267008202871785	0.0258464337840233	0.0260076501308739	0.0249280871028543	0.0251599062300232	0.0231861279120621	0.0235313509572444	0.0242936950487918	0.0228917706387382	0.0235287998050639	0.0231030444828505	0.0209123534756087	0.0211482415976753	0.0220488987555271	0.022862324370792	0.0244641507702901	0.0278539789996283	0.0281808382685452	0.0283792722936957	0.0292335407294848
0.0311131716925686	0.032135015221876	0.0286508054333397	0.0266263792245097	0.0246925012321093	0.027096591381218	0.0297301386288525	0.0290861918049903	0.0297597245109623	0.0267525341909502	0.0259278920055793	0.0263833245353934	0.0261687967841963	0.026919644679873	0.0268647636523631	0.0271673761311964	0.0280063944874848	0.0296059820072302	0.027588962162286	0.0274291431209955	0.0281036767168751	0.0276879427278567	0.028151026386363	0.029657725321387	0.0308133962939058	0.0312077867747658	0.0305877698128614	0.0310430901800972	0.0303013127764618	0.0307707621935712	0.0306159830589329	0.0303638163739309	0.0295646248740176	0.0296071778686861	0.0292440678588474	0.0287933517214504	0.0288569800106504	0.029015671123932	0.0281883107774088	0.0289227130727897	0.0283564134977762	0.0273856251477487	0.0279526755108434	0.0284252302785272	0.0282751539666494	0.0296309103744699	0.0316243230484276	0.0317872928617363	0.0320305808467445	0.03215159555353
0.0318473317780992	0.0300434663102151	0.0287948731694947	0.0288668271526075	0.0288792720037253	0.0295186826447497	0.0296261532730837	0.0309460383793702	0.0313943086287833	0.0300160008146659	0.0300839548718644	0.0296803858527033	0.0300636144111321	0.0292976036451273	0.0295040041089568	0.0303136102066053	0.0286133847495734	0.0278261730987446	0.0271294696366978	0.0266054289241145	0.0276507793849592	0.0257285274653711	0.0259027191006404	0.027570769369369	0.0289927093916651	0.0283411884568467	0.0290597545657686	0.030330184803802	0.0317629256196609	0.0322583011995815	0.0320975539710824	0.0324631079101054	0.0328275519761436	0.0333519025765287	0.0330599702689359	0.0323768835312627	0.0319946138195174	0.0325689112875597	0.0321364460257511	0.0329502260986097	0.0321832620784369	0.0318054864211401	0.0319554571849373	0.0329249866512553	0.0329172681284956	0.0328151949587433	0.0336242756154495	0.0339060849025895	0.0340311699953044	0.0326553612690372
0.0313905938643722	0.0289112801546681	0.0284697506178784	0.0287817745050787	0.0305406211616518	0.0304686823947227	0.030997272916577	0.0318489962469155	0.0323313602864274	0.0309811215620734	0.0303255042091605	0.0301565153448085	0.0307346726419988	0.0307867462552188	0.0301496809504567	0.0300729689575288	0.0287531954176641	0.0274071070777577	0.0266430748414664	0.0253492883007595	0.0275290529525342	0.0265887226898953	0.0271365506694907	0.0284524693481778	0.0296184312585504	0.0298943812077996	0.0304996675979693	0.0317520768213093	0.0327057000385911	0.0329276883755227	0.0334135887015591	0.0338890482273649	0.033530019703321	0.0335481659676461	0.032762443771132	0.0329633663520354	0.0329797779146365	0.0334199068528113	0.0328169621935766	0.0332147161039781	0.0326087135595782	0.0327883123906514	0.0331478502594132	0.0335434182344328	0.0332443233057782	0.0339707375589059	0.0351710581515609	0.0352621440443343	0.0350713876626439	0.034564996928333
0.025265193023717	0.0235209347981472	0.0239087516037439	0.0251073022362791	0.0275078010253623	0.0272917612510705	0.0270033086235275	0.0254553876556984	0.025528065372745	0.0248809388206939	0.0249392499904913	0.0244207014402005	0.0249513945206987	0.0254585850982505	0.024424689244267	0.0240109367373557	0.0218345528604366	0.0188478832959012	0.0168426433037456	0.0172650560335049	0.0210772089885545	0.0213382693910151	0.0232534263674929	0.0255384133428993	0.0252806296150222	0.0257682567508068	0.0258406532523381	0.0269947132965677	0.0286142395811499	0.0289283914346144	0.0298043393269172	0.0297499440533627	0.0299085034728451	0.0294904207693447	0.0295270377774358	0.0294104391137687	0.0292896791928958	0.0304656751544675	0.0300715125757029	0.0304403072212033	0.029930202403803	0.0300191157037435	0.0304253054834479	0.0304717901299228	0.0297223313071697	0.0303182121653717	0.0313610704935248	0.0311513715244303	0.0311993595071488	0.0302440128867272
0.0084864764280587	0.00758717984117418	0.000322817526885686	0.0108456479201403	0.0128066237782773	0.0201731522627247	0.0117753712820055	0.00957076910587926	0.0114373399559976	0.00889665753199154	0.00913122545139918	0.00613649352377272	0.00880532375168747	0.0143139070885671	0.0110107819517032	0.0115829370321729	0.0106652434829806	0.00726194032933953	0.0093414936931293	0.00778203471331241	0.0113423303885591	0.00889408014892721	0.0136351908022378	0.0119192734002203	0.0127742391971171	0.0139046409712357	0.017997334053114	0.020311017473591	0.0218367167948067	0.0222306119548195	0.022209578192521	0.0220358688194336	0.0201388004788238	0.0199083395663848	0.018316414417139	0.0191597632255122	0.0187612144682288	0.0205970220556314	0.0200610829686788	0.0196744210032963	0.0180827905256686	0.017262325211125	0.0165974775678531	0.0178906301103666	0.018518106919907	0.0206844379525044	0.0208312597043642	0.0207385166669824	0.0206083000866289	0.0194411813204656
0.00250373662143706	0.00141412302016792	-0.00895758029287832	0.00361883522974233	0.00535488960442303	0.0141102467017367	0.00492512876378	0.00223044899335244	0.00420742458353521	0.00153840165514419	0.00262273277086176	-0.000812078244904617	0.000588000152498682	0.00588749810721575	0.00376508257066562	0.00621891916530963	0.00633947111274576	0.00322321036436422	0.00408747767812188	0.00261431421848436	0.00540820160492595	0.00147932431075132	0.00418465924223682	0.00301477391269478	0.00489617548883183	0.0051858717555121	0.00889810903101215	0.0102688128411855	0.0137456673365722	0.0150928736117695	0.0157611280620619	0.0152954011877859	0.0134300282147	0.0134388491726831	0.0119984441694668	0.0129087497504582	0.0118107810732797	0.0135132568789789	0.0131329224046329	0.0129732321615247	0.0113888373483184	0.0107611269022253	0.0102911786441069	0.0111523821111348	0.0113373210278282	0.013069205543617	0.0129118581953684	0.0135995240675325	0.0131340617447795	0.0121768435905337
[truncated: 188 more columns]
