# Supplementary material for: Performance Comparison of Centered and Tilted Blunt and Lighthouse Tip Cannulae for Drainage in Extracorporeal Life Support
Source: Cardiovasc Eng Technol. 2025 Feb 10;16(2):238–50. doi: 10.1007/s13239-024-00770-x (PMC11933157; doi:10.1007/s13239-024-00770-x)
Supplement: Supplementary file 2 — Supplementary file2 (ZIP 41,511 KB) [file 13239_2024_770_MOESM2_ESM.zip › avg_velocity/rc_3.4_mm/Blunt_Qc_2.6_Lmin_Qo_1.3_Lmin_rc_3.4_mm/V_ms.csv]

0.0242284064070938	0.0184334236906601	0.0110004361390674	0.00420694300267496	0.00500288306529468	0.0049748476441766	0.00253823426495002	0.00517771378028139	0.00253687596505488	0.00417848916489222	0.0025082996029269	0.00300821718530793	0.00428790879900093	0.000105477734089098	-0.00208304979299711	5.40723554758903e-05	0.00205258716346402	0.00142961281133936	0.00298921344928478	-0.00109058874289553	0.000612717764238025	-0.00560141006327194	-0.00510564593128607	-0.00480580535285112	-0.00261163775989525	-0.00171329746473786	-0.00119083423890551	-0.00179240112380087	-0.00382975751187799	-0.00375871621590602	-0.00343706718405625	-0.00289141960410439	-0.0021489508860909	-0.00288123762093957	-0.00196847803288117	-0.00175842401003643	-0.00171707235578547	-0.00217376669331454	-0.00257844331438815	-0.0021592793250243	-0.00164027854748149	-0.00186878057498175	-0.00108967270592318	-0.00156746976118054	-0.00341884654211648	-0.00351142762366186	-0.00283948892649104	-0.00211643847195422	-0.00241804387220832	-0.00337056167348451
0.0224885923575493	0.0167375708141024	0.00865239894750141	0.00315766347336861	0.00441029878194629	0.00498583582958446	0.00169738414698929	0.00297257546078521	0.00125600535261703	0.00183282816778192	0.000777184867060609	0.00125962106989175	0.00336707290914585	0.000963318424508616	-0.000128332725962631	0.000810445854983199	0.00234096257455207	0.00109836903881919	0.00263382914447159	-0.000526322742707867	-0.000590435621938842	-0.00399649795797397	-0.00262474326591628	-0.00230948182335118	-0.00102379526036868	-0.00142406855632819	-0.00151791550513012	-0.00123206813806283	-0.00176110401717585	-0.00232825109955795	-0.00163148171964058	-0.00107265533481241	-0.000729974840124656	-0.00172950840649839	-0.00124540500956435	-0.000901698387679287	-0.00128157421899418	-0.00188579144514834	-0.00123920662898243	-0.0010640076028615	-0.000898575776956258	-0.00108939784941003	-0.000716404615954467	0.000377137202124281	-0.000254710569751273	-0.000308836465754301	-0.000364025507431513	-9.3559147177229e-05	-0.000513210934461486	-0.000980981688553418
0.00818001473733999	0.0078823378093911	0.0077503932837533	0.0023621152558688	0.000992207257783093	-0.00060998211582967	-0.000582034670371002	-0.000400315310795236	-0.000304751658516426	-0.000825699113984892	-0.000322371601858981	-0.000852208942351806	-8.12498790699459e-05	-0.000353474304703579	-0.000455354915921607	-0.000758775158360084	-0.000260715313039635	0.000159427934268964	0.000647443395011574	-0.000462898140295862	-0.000313967442401655	-0.000483856247501749	0.000293876998330239	0.000413743706506461	0.000686553018397105	0.000127970773830563	1.79113786827746e-06	9.3574704021807e-05	0.000128640285915476	3.5445645826539e-05	-7.74067423026832e-05	0.000663569199952966	0.00115415957396889	0.0010387023511901	0.000779438111345019	0.000662745993056834	0.000896308963015439	0.000926325497191412	0.000973227737067293	0.000643189080622283	0.000131529174920603	-8.83742893418993e-05	0.000406187281525034	0.000699420175390609	0.000424246932834144	0.000298859077806401	0.000782004706816395	0.0010624791144933	0.00113608269089945	0.000775487297367017
-0.00123944838461825	-0.00160656896602235	-0.00184670935851325	-0.0010396719286896	-0.00115657582446055	-0.00105834547920309	-0.000687554674791444	-0.00102397887655615	-0.000968626516399267	-0.00137995888360771	-0.000878758457705436	-0.00139983491007493	-0.00115890123206416	-0.00135523020039139	-0.000628592416982362	-0.000770261106017625	-0.000920945469088793	-0.00125892240291746	-0.000513006310856159	-0.000561340490143296	0.000267339207386849	0.000246549045970241	0.000418650272831934	0.000913632531435737	0.00103083728749654	0.000702047720762187	0.000575327654781223	7.04236211100455e-05	0.00039124212185584	0.000115590960543033	0.000257033990166707	0.000869838878412047	0.00125920671276864	0.00102184662364325	0.000742958503122082	0.00104632543214064	0.00147329092356482	0.00196431223353092	0.00167623271476228	0.00169949635769001	0.00140298681762936	0.000714318437418852	0.000899428365848987	0.0014317590881231	0.00163103329643445	0.00182152606341906	0.00167350177882875	0.00154177595744392	0.00174617503889609	0.00132782520052797
-0.000831733437988676	-0.000613224639164925	-0.000682093938460474	-0.000566289639072541	-0.00161611916528921	-0.00117079364486891	-0.000295811866680448	-9.656434346746e-05	0.000146673905059479	-0.000383358151486197	-4.1889358982989e-06	-0.00159927257880797	-0.000890597557090264	-0.00106132487043544	0.000387332840110714	5.2549232515749e-05	-4.72625738690026e-05	-0.00024550023643933	0.000569383009740985	0.000440599362392809	0.000803389463323677	0.00130506542335648	0.00130844912221744	0.00191254090002088	0.00170205826907497	0.00166670800828088	0.00174734302294076	0.00149588968171725	0.00152948244490004	0.00116028709709813	0.00101267302492416	0.00104855372301924	0.0013888626789493	0.00161736513227559	0.00199216324358625	0.00243503663057411	0.00219970898073838	0.0022344738158958	0.00240697049320453	0.00227185762312725	0.00224039563666042	0.00201433748156747	0.00183015136853198	0.00219844237538337	0.00223482787605197	0.00209605747258306	0.00181366840909854	0.00184534455767394	0.00208172379910404	0.00155166031659678
6.80682921301924e-06	2.71464666817122e-05	-0.000189336876399403	-0.000696084083880667	-0.000786225551279122	-0.000832561811574062	-0.000595696390362495	-0.001121784815196	-0.00103308292368908	-0.000979339930459174	-0.00046831470427252	-0.00111607860434849	-0.00123914951151657	-0.000862397653568027	2.73094728889532e-05	0.000563568951352317	0.000522828187135082	0.000407098464080556	0.000905591090597343	0.00015085111654754	0.000461990392737046	0.000827754434326975	0.00118791727377029	0.0018360653824859	0.00197748621237881	0.00149426322497196	0.00157055461532823	0.00196711320365346	0.00178734937918494	0.00143069594244892	0.000962247216528125	0.000559836955180899	0.00093394460376559	0.000908220850264317	0.00159627797139187	0.00201556641551234	0.00205637749780261	0.00195892894076201	0.00195733078725403	0.00209198572401035	0.0028014514762917	0.00271836231262281	0.00252110163692503	0.00276991565158993	0.00235599349558526	0.00187142339331387	0.00195991393316407	0.00185540495331079	0.00239695461058282	0.00211366347721998
-0.000874574631719587	-0.000711825850512833	-0.000494496873697605	-0.00094479524736325	-0.000894961819762496	-0.00109635573331283	-0.000444875393910025	-6.20454086526179e-05	0.000735159414075958	0.000196343162528491	-1.82384698565513e-05	-0.000426467161406433	-0.000185193276779919	1.46170181245266e-05	0.000700639968269872	0.00143258717782446	0.00072569824083939	0.000738853029127176	0.000456505128826305	0.000589041864928968	0.00128212620309269	0.00158209776561684	0.00148351125946144	0.00193030832111451	0.00176289637574544	0.00171181340421958	0.00148935194617166	0.00157300947404731	0.0014903106225246	0.00148563420097831	0.00141628542156429	0.000973559228443458	0.00100323178034616	0.00072968153114987	0.0011485134897579	0.00203264902317209	0.00198755912730116	0.00180283650184654	0.00135342918335903	0.00189411100716617	0.00232637922507293	0.00252698087508588	0.00191805228126194	0.00224195790722762	0.0026903760886063	0.00259795313046293	0.00299401395653845	0.00289341667144452	0.00285458460147038	0.0023517926365579
0.000555922109308882	0.000408397148330407	-3.03984717434086e-05	0.000654385892400211	0.0013548431529115	0.000304088675764093	-9.82729846380295e-05	-0.00118996603639139	0.000248641072516775	0.00126269451190163	0.00128035255248036	0.00153636421949569	0.00111914321756518	0.00101614024246532	0.00070978779031948	0.000819547489101921	0.000234618450764107	1.25786456587457e-05	0.000361369119442982	0.000562118701421439	0.00155700150936475	0.00126976765271864	0.00121297477985294	0.00163968693317308	0.00219800053828663	0.00182349224417724	0.00106654234654526	0.0011338471042014	0.00136821905846647	0.00153543029782976	0.00166289047785269	0.00141310773734037	0.00191564894749343	0.00177637090261075	0.00203060437686936	0.00233396503205096	0.0019958753110991	0.00179689693833035	0.00208118070057552	0.0022286661732861	0.00229136332288366	0.00197750034980326	0.00210175127769868	0.00227568122867358	0.00269820291312168	0.00253441568415093	0.00261291986531803	0.00284355335085592	0.00267950151358532	0.00256951572956525
0.000554485003208367	0.000585091164504574	0.000306007873716116	0.000631747276930651	7.27895673524443e-06	-7.23415415839552e-05	0.000302501934393923	0.00018418707824118	0.000345342844240812	-0.000232599439188843	0.000375190325479805	0.00138762644918498	0.00131935977889802	0.00121864462515684	0.00069644614956634	0.000484174651824357	0.000144027878837867	0.000299490237159516	0.000767237854703396	0.000633918705839018	0.000885186614017306	0.0011777819043624	0.00156892512102387	0.00186153102863151	0.00185137098970183	0.00184525885308675	0.000922014491162297	0.000927806009159371	0.0011123277582778	0.0015573710695887	0.00197101053388112	0.00171392127149472	0.00145498389571619	0.00141834579504201	0.00140462451618204	0.00164156721062526	0.00134883131252251	0.00127842515028001	0.00189993062968174	0.0021926622411357	0.00180120320349625	0.00180806206865107	0.00226501740915286	0.00234886164755185	0.00305366727322995	0.00260252968160917	0.0027180370950836	0.00315187996090105	0.00348586735897068	0.00341336207308101
0.00160654838443053	0.00209483024194235	0.00183303994526468	0.00207033587660038	0.00140535952031156	0.00064910008540554	0.000883102167174245	-0.000208095876004466	-0.000507455015521168	-0.000883595160172321	0.000182680959934152	0.00148650935865104	0.00124373341525906	0.00116750734661697	0.00155055859108358	0.00108129205206314	0.00090099810256605	0.000519016192445375	0.00172874152219285	0.00124759227920131	0.00146130210374512	0.00118592542989624	0.0011533120098234	0.00169691417698566	0.00157301376069609	0.00119590625284084	0.000993046248631021	0.00103146506862975	0.00125187387484542	0.00153406992558124	0.00169492679009079	0.00224987793086845	0.001838285667835	0.00183087646510901	0.00202198378423126	0.00232095584787967	0.00242332456929054	0.00255297096857955	0.00275807567216463	0.00251179242680713	0.00240269852122887	0.00236671718624688	0.00303365892841861	0.00320493127070367	0.00299574278186321	0.00253802958456788	0.00279046243923178	0.0031104448163583	0.00361984721951517	0.00350595164275875
0.00108697989561422	0.000445728295075183	0.000553774980873065	0.000427305811593529	-8.61383903714207e-05	-3.34166699219902e-05	0.000473048896217921	-0.000496642753043707	-0.000949789590629298	-0.00133570462875321	-0.000179339417850924	0.000765511527558061	0.00126251370616601	0.0013697161208731	0.00182348423864773	0.00141207723832908	0.000769595852193092	0.000464471851389277	0.00108467736906304	0.00140374563962858	0.00156277900349099	0.00200711490419962	0.00220180361901794	0.00192119564390721	0.00167985124248885	0.0016375921529515	0.00151361153942483	0.001586497286685	0.00159872065148627	0.00193763780920622	0.00208755261946202	0.00207761281775905	0.00109529446127321	0.00139045140750764	0.0021559086848285	0.00264752541314895	0.00252040464486649	0.00258539114879646	0.00268733691139826	0.00244372342496688	0.00213682225338883	0.00240473726274388	0.00296334247352806	0.00354042311216458	0.00312946101489015	0.00251508110968487	0.00303052061890899	0.00308193099388105	0.00374019542338646	0.00343883850681958
0.00210090768792955	0.00176175831307702	0.00184711443262874	0.00202412270841874	0.00129575351634033	0.000936770555682343	0.00115980693565799	0.0006345551170466	0.000598620622928752	0.000622881465271626	0.00070884489791835	0.000880173789901219	0.00145350900465193	0.00138267508596033	0.00186452716902134	0.00151895965896302	0.00193146367232006	0.00148454834458211	0.00217516749064824	0.00212709110644434	0.00251439768728272	0.00169802950054366	0.002361936976701	0.00195819288626161	0.00256819811025092	0.00193518652742587	0.0022852649830322	0.00191591892120134	0.00204040005065276	0.00231259120507864	0.00260031371129725	0.00243234052721047	0.00229280585116905	0.00223412029511929	0.00279152950250551	0.0028795255163839	0.00284588716142667	0.00235652515358756	0.00234121256282462	0.00213025692431601	0.00252818627504506	0.0028895605044005	0.00297476801066505	0.00352552135836282	0.00320219800692113	0.00354179571981458	0.00374278955560828	0.00333197337472277	0.00368653044148666	0.00335177405836971
0.00235698672062405	0.00151859651451805	0.00134491927710234	0.00197532988610058	0.00169319719827917	0.00183771767267747	0.00193494181939619	0.00187209000978173	0.00160725329685337	0.00132546115630854	0.00217430933762862	0.00228862980360549	0.00305342594342018	0.00201226143769155	0.00170869740799434	0.00169541319697949	0.00225533364245218	0.00226947617681707	0.00231919704440186	0.00233138980650521	0.00270755181022631	0.00220775294814459	0.00218647731665658	0.00182769037791796	0.00188375784193419	0.00203523100515763	0.00262074918801283	0.00257353938818411	0.00259648215699821	0.00292532574686255	0.00259543170093996	0.00298739571148334	0.0029447697018435	0.00284654608463744	0.0027233921697804	0.00299695079355542	0.00255817697577474	0.00226553666142327	0.00210117720742302	0.00235031859714572	0.00280461720899815	0.0034267323861207	0.00348109546722672	0.00380636538304047	0.00357802326741159	0.00386975273986838	0.00389153118674173	0.00448074142328601	0.0043684365054993	0.00459307876062841
0.00250519340070052	0.00167860351542151	0.00189596442918957	0.00324036601538365	0.00223110365830284	0.00244454782417591	0.00189354457337079	0.00188390847079793	0.0018090149537699	0.00203173767028616	0.00226467268878113	0.00230232255212094	0.00260063413119644	0.0018097070062464	0.00181781995747074	0.0020028625486101	0.00259132932128092	0.00266125972228567	0.00276049075873178	0.00263623792881339	0.00272828184500638	0.00247313463323602	0.00200617885340349	0.00213549486846403	0.00202453272211626	0.00214447695901976	0.00282606001978857	0.00259478330982651	0.00259473678123479	0.0025715853576622	0.00320079931032922	0.00374189367440171	0.00353797801905597	0.00329207855651208	0.00301630010160238	0.00322019128614516	0.00393677239279807	0.00321908166865606	0.00324999419759221	0.00341993983627414	0.0040087129198081	0.00379094244655695	0.00358028145127804	0.00410761368557933	0.00389699757236481	0.00425320849068242	0.00415450428621019	0.00451425540865183	0.0042935874163212	0.00481011752280473
0.00351954327178443	0.00261612199195651	0.00207717021417544	0.00310450780779833	0.00292707643125724	0.00265380396257956	0.00232914195601728	0.00218428794627783	0.00217337606889594	0.00278357016092719	0.0028628306375257	0.00271602532255097	0.00196127544094869	0.00111524594411432	0.00198839803298389	0.00271107035399921	0.00278787364402964	0.00271866507493563	0.00252791641489076	0.00233025282259609	0.00241086932801752	0.00289494632373723	0.0025797273502223	0.00254170020501307	0.00229585814381906	0.00223874962030579	0.00270715241379132	0.0027746370403658	0.00294574654677403	0.00292017574998551	0.00329965601729977	0.00378714774040438	0.00368818486080843	0.00336082320233217	0.00291795066699639	0.00315171275321023	0.00362924366719401	0.00339748253753144	0.00348426841058742	0.00352120598051973	0.0039390405409938	0.00431309112888944	0.00423775889748894	0.00463758956147643	0.00446870190177944	0.0041949276680873	0.00437567674045351	0.00518077975614139	0.00512661340666478	0.00546670803015584
0.00249078089262771	0.00149128343630198	0.00196035196621488	0.00237699449766735	0.00320184610428356	0.00301247343010859	0.0022393310147893	0.00213686895231096	0.00239470800918459	0.00197454863726336	0.00172969034777011	0.00182707287338645	0.00115451987957361	0.00117136317300016	0.00162342137212611	0.00264886767359666	0.00248453703382497	0.00202935988607991	0.00242028647084179	0.00226466414387197	0.00211123817082792	0.00267366959889147	0.00228894406322133	0.00251552161252669	0.00307679746227747	0.00268317065783357	0.00283807098256223	0.00276362182919876	0.00319306897799399	0.00276915475723732	0.00303346478013382	0.00345620136478896	0.00333618229605644	0.00301138459293012	0.00307559913103051	0.00339880038395299	0.00356577321751195	0.00334644555521766	0.00305713730122297	0.00331250125844653	0.0032207515880456	0.0032379588775692	0.00359725521780256	0.00446758882090523	0.00452919985861096	0.00439270251453142	0.00459543755299338	0.00415962038733462	0.00430804767368703	0.00478819012198338
0.00152299433228205	0.00145350017585875	0.00226781437651065	0.00193929313695687	0.00207634044955833	0.00276333442501169	0.00183511553492615	0.00126189662746054	0.00199217425828642	0.00266741395890167	0.00185225015013931	0.00211353976056182	0.00236890442749544	0.00185951689986148	0.00210751537249892	0.00255858772757074	0.00288231311556885	0.00192839437501695	0.00164292957006195	0.00163890077314224	0.0017469393114686	0.00238973177771935	0.00281324225861544	0.00247803708324314	0.00260796674201243	0.00241431343739904	0.00273301944356008	0.00247113396056878	0.00268883394541648	0.00254885629674223	0.00245863437661104	0.00296954778088019	0.00288913771592184	0.00278180783728746	0.00264741469837914	0.00311948887879671	0.00269587265110124	0.00273203348595233	0.00288416852478042	0.00308951109479017	0.00354501998940702	0.00334985474686408	0.00437773183368838	0.00483003431501796	0.00492787443329445	0.00416601660669367	0.00452928911174847	0.00403300033369573	0.00427011457925533	0.00433003823870399
0.00135636105240557	0.00170168794236417	0.00219763926747622	0.00197194340517617	0.00212385755384428	0.00243955226020856	0.00176752652419562	0.00194321527864833	0.00171102761323797	0.0018343484519018	0.00174689028469745	0.00219425091291724	0.00294151920136713	0.00232616347321381	0.00197956938174375	0.00184112584234141	0.00131203440712466	0.00170602569026845	0.0017125766548096	0.00265033424685899	0.00184241090015805	0.00178629951928313	0.00209156160127678	0.00241728022418066	0.00284241003633302	0.00298103440985939	0.00321618156623194	0.00288272276021714	0.00308839702032188	0.00307008141917569	0.00232987636399034	0.00310647855908932	0.00285254980594331	0.00338171578910506	0.00332102078837168	0.00337809598390038	0.00308060332507223	0.00294173430029299	0.00320861844158753	0.00331350234707281	0.00378074331679701	0.00364435308216016	0.00426235847025062	0.00516081183641523	0.00565330145133621	0.00580158140187957	0.00560155081297161	0.00527088309791527	0.00467579444647381	0.00431585556313795
0.00137816414041231	0.00176830507613459	0.00183672873428746	0.00151875341721875	0.00159233416934928	0.00247260726188251	0.00239537896907803	0.00218843364663909	0.00225604230214416	0.00195932143881518	0.00173111680821968	0.00261898893672649	0.00338045182387149	0.00328155389694049	0.00285565379387429	0.00214575557266903	0.00215328545449411	0.00291906159035201	0.00298386635172908	0.00272643106310442	0.00198482427376809	0.0019681656468999	0.00255915770991643	0.00314674401628325	0.00300263361235927	0.00290081610856004	0.00304225981950537	0.00264017909073453	0.0031376792870878	0.00352475634769186	0.00350786573079831	0.00391408940625537	0.00340443982527778	0.00333013264231529	0.00319997993586743	0.00303177799803319	0.00329339458607587	0.00349251867651471	0.00396548036356011	0.00379794771070354	0.00394932861161882	0.0041407851648688	0.00420743412203846	0.00459148083422766	0.00437696324607868	0.00411269946788989	0.00426858072547904	0.00401774735857805	0.00428703741698573	0.00419749710239893
0.00297200173117038	0.00313025662825902	0.00281310590911817	0.00278042688344712	0.00269982309603001	0.00346155944865643	0.00294834791803849	0.00311678519572959	0.00307573900068969	0.00234544904929713	0.00221033390814764	0.00245110179788773	0.00302638800560128	0.0031110827037628	0.0026585916098869	0.00137622373632361	0.00233246992844411	0.0030522466607913	0.00280278953525583	0.00283212426516861	0.00239988190909655	0.00221887455904426	0.00276455302557805	0.00308899144508214	0.00272869336328924	0.00276880072546956	0.00273038471592268	0.00312357581516477	0.00364631213742931	0.00378310619709194	0.00346244840309278	0.00378449580939504	0.0031918115988698	0.00290067303101136	0.00284427049868024	0.00383161522055016	0.00383628709995205	0.00395028873578028	0.00382857374388153	0.00407361051126139	0.00436315535420264	0.00433418893542408	0.00435070726680707	0.00410982982622167	0.00375702861054171	0.00427892775881609	0.00473042775678339	0.00475009058634772	0.00467303634283907	0.00478764370201177
0.00229729908235391	0.00209935932767957	0.0024538579711111	0.00231940811217456	0.00204290413486179	0.00228662580949516	0.00249647398803326	0.00215925860149047	0.00245359092140864	0.00274021059496635	0.00247463643650587	0.00224352514576526	0.00249576260305464	0.00276520459619258	0.00235139224652884	0.00156482066901146	0.00220134892197486	0.00263058406618011	0.00247787856240349	0.00255910263641555	0.002912352019806	0.00299875226480223	0.00354999244521473	0.00332220461314495	0.00307500587019474	0.00283081695084439	0.00263880801605827	0.00289900302645661	0.00319190604708496	0.00353138154790558	0.0032805313182935	0.00293972542337742	0.00311082834367627	0.00314592986528753	0.00317524861252968	0.00340886642888194	0.00341286450955013	0.00387929115794819	0.00363320345190721	0.00358753437584818	0.00425604375399519	0.00413790382717875	0.00385337186513039	0.00326768596359312	0.00332175286849573	0.00364021226460413	0.00394634462146526	0.00422682212347805	0.00459859860161341	0.00526853719388504
0.00220954076456977	0.00291924086311389	0.0029597195172107	0.00270709657380357	0.00254914199762514	0.00239066660781416	0.00268700468192363	0.00268406117363206	0.00233000947720973	0.00238034339234683	0.00238787917895962	0.00267464028353867	0.00255289187849014	0.00278663960017231	0.00300243381478238	0.00240795426490528	0.00273571214031543	0.00277066771714935	0.00311650826686306	0.00201583922806051	0.00235107670943488	0.00269982531032541	0.0028144032307247	0.00313161790893643	0.00318217799447636	0.00309659530708417	0.00278038075229304	0.00370022957739268	0.00339597465914346	0.00338822868479843	0.00275233647399339	0.00249930127420494	0.00288047008370077	0.00304740992993602	0.00338910883883001	0.00348597634204792	0.00350869572252265	0.00371523781609226	0.00332774367307846	0.00345772485679832	0.00384255142679301	0.0041722331842416	0.00413456421550689	0.00398809930586674	0.0041649842056594	0.00406909505195737	0.00412290186231612	0.00502564221792131	0.00537526129239816	0.00599569675613229
0.00204155406760339	0.00203696968125806	0.00254628989998967	0.00258965474619337	0.00206406590046732	0.00191265578788586	0.00162005649477601	0.00228643520976067	0.00244624800560253	0.00275578810630157	0.00233070831451444	0.00246060765446986	0.00206334330206971	0.00194009238404127	0.00203634212723207	0.00241641633670374	0.00264776356345765	0.00291435624102355	0.00325741186006214	0.00263831377397049	0.00256117541562518	0.00328428193725697	0.0031532080271475	0.00323401663688875	0.00336180688886772	0.0033269506430542	0.00303501172096366	0.00354091400442087	0.00272150127506569	0.00279566915613704	0.00281573010465824	0.00329110429492617	0.00347704430024583	0.00397545454361852	0.00397235012986151	0.00370196078734325	0.00344283326604468	0.00349056853520395	0.00398938677669759	0.00402588469544015	0.00426373678396953	0.00380600814338323	0.00320720458558866	0.00388695068960754	0.00405181892055766	0.00490724585866495	0.00463017263710497	0.00492653731114759	0.00485024396199154	0.00475964674717911
0.00272662927093078	0.00181648184172978	0.0021011476267076	0.00206831905093211	0.00197885495920606	0.00192793380157454	0.00206995433647058	0.00223097744346526	0.00234076726234276	0.00243650470842177	0.00238303393158358	0.00188163535463175	0.00207663884005716	0.00248816390774187	0.00253274173360824	0.00306080181816161	0.00309945373533339	0.00269409760945719	0.00281093763132248	0.00260464586668624	0.00223183860565555	0.00207979960479318	0.00243517508081318	0.00251901162595508	0.00290764635820513	0.00260456689015044	0.00309197347643591	0.00362815128146524	0.00300381948109754	0.00340548687472775	0.00304839455328884	0.0031365616924576	0.00332899321700356	0.0031968201647255	0.00309340728948173	0.00318937723657734	0.00307651999403128	0.00309907736189285	0.00418272074017109	0.0041942255093395	0.0043237577020852	0.00357338474438265	0.00357898239797896	0.00387993551790847	0.00424487269049835	0.004692518451833	0.00440857001339833	0.00465897380699247	0.00474540587538791	0.00481022715881525
0.00336727043565055	0.00277944717128793	0.00200980144067162	0.00217113801240687	0.00149077451741009	0.00160207968082545	0.00131430851688493	0.00182209468312143	0.00263362968755552	0.00283921730625578	0.00272645533518857	0.00197130435384715	0.00284691328862398	0.00308668977018303	0.00330815300683332	0.00333991812466219	0.00275950068480567	0.00295030413446739	0.00326364192210126	0.00328298038577847	0.00330041977888103	0.00217746448146093	0.00253503256413758	0.00252886867546472	0.00278425804030853	0.00294654363633985	0.00328112333003956	0.00331409055477292	0.0023706931239611	0.00269253201744689	0.00301480525349116	0.00366149522029999	0.00437496958534687	0.00410600258695982	0.00385213007123918	0.00350138582242866	0.00335565952224513	0.00320389500884667	0.00384021037717962	0.00420191584241559	0.00414646364024706	0.00314805212548274	0.00264780407370803	0.00337923319491673	0.00349663544909382	0.00417287334271831	0.00411347850243171	0.00417192772503054	0.00430560848536615	0.00404558638872752
0.00257131228961841	0.00263045637514559	0.00268716220916918	0.00302990090008208	0.00264990765433439	0.00258402606407312	0.00224851012085848	0.00246167588166809	0.00296749981313436	0.00247041295192171	0.00230561952441222	0.00196856555432612	0.00313057037688363	0.0031403556321233	0.00364065529401378	0.00410959749553548	0.00389492084716723	0.0036123667618989	0.00317463706956271	0.00320647511719765	0.00287225902215736	0.00234091045344505	0.0026325435472753	0.00287612302440047	0.00317115281898003	0.00319817054425634	0.00402163327666791	0.00388116646742992	0.00332567384626269	0.00327113799333895	0.00264273362113484	0.00320727833865841	0.00354797431367994	0.00347418888116728	0.00321373573502486	0.00306463902175275	0.00347118479202473	0.00378918262109665	0.00397214439910848	0.00382006676163028	0.00362510685240273	0.00392524193212538	0.00363646144692184	0.00364370721761454	0.00368957626158089	0.00368694377662729	0.00306610241551399	0.00325101867826216	0.00370070749614901	0.00389793563873751
0.00311848963541659	0.00263034338930358	0.00318743660538141	0.00319817854978585	0.00255606624127096	0.00232357217983225	0.00156187466254047	0.00278162376688556	0.00253113273573049	0.00227870839758736	0.00173774399562158	0.00241625665193959	0.00255350682806542	0.00275841096758672	0.0034320479441612	0.00346623411012176	0.00340575574128796	0.00343805731475917	0.00328825432642088	0.00344390475790919	0.00287164041047815	0.00348120110047249	0.00332124738460055	0.00374573865641513	0.00379479222621041	0.0037797667841389	0.00316196039875007	0.00290462381660096	0.00251788943240366	0.00271040600860355	0.00288340692071775	0.0030813412532072	0.00297723422474513	0.00314295725888338	0.00356048951125907	0.0035489941954287	0.00334881042270076	0.00370343238535281	0.00347664584062813	0.00333949153213761	0.00309606821961467	0.00366004701433409	0.0038794853913982	0.0034411809474647	0.00340376594137889	0.00301989472629403	0.00274818801995707	0.00243640358893201	0.00340593890326099	0.00399551816064957
0.000772185328716895	0.000973017776442293	0.0022337694996294	0.00175043798335974	-0.000124015417708157	-0.000607363115367252	-0.00236634498590151	-0.000335047761680366	-0.000143564239447991	-8.07662542447031e-05	-0.000706348194693966	0.000439612411190973	0.00018849183882174	0.000505250258628249	0.00129196142192079	0.00066638078733804	0.000637896091361777	0.000250761175193396	-0.000133156823978797	0.00102576609682488	0.00159713646507232	0.00205266792846917	0.000707088393901141	0.000203627910497848	0.000689975637757918	-0.000526749221678848	-0.00133112288252931	-0.00184043858750492	-0.000562231488544631	0.00113617211436738	0.00118456894685887	0.000714303363177117	-0.000160007824167134	-0.000250894827792436	-0.000385381080661007	0.00057768622003897	0.00107763199210369	0.00125864002347764	0.00157208903687257	0.00129311092511542	0.000884849530125845	0.00132987782397181	0.00176976682336849	0.00257127177936802	0.0025212367089442	0.00266373797304842	0.00223831567518495	0.00191729326054389	0.00187197920984671	0.00271870870791029
0.00132066615640495	0.00136761305123799	0.00273112678876441	0.000641519189621146	-0.0019536629488723	-0.00330706655428067	-0.00541933462796343	-0.00239176793588973	-0.00202524044499096	-0.00158462660451287	-0.00112236711810839	-0.000272104371079395	-0.00161300728538232	-0.00096391878244501	0.000424527296697379	0.000775722977884696	7.831167940964e-06	-0.00168781606302886	-0.0016086770320163	0.000251437784378936	2.17708387814843e-05	-9.77863506421192e-05	-0.000437868341294067	-0.000516852087744858	-0.000268970121111335	-0.00171027114747615	-0.00185566161285793	-0.00242187463163209	-0.00180133799163139	-0.000348461679306309	-0.000370181560905279	3.31520900105518e-05	-0.00104970217584298	-0.000879659533989661	-0.000391835467856804	0.00114726868669602	0.00114668774642696	0.000621131178314569	-6.70638536724052e-05	-0.00108129415280492	-0.000957742204156222	-0.000192007373423982	0.00104883269585075	0.00221986707437299	0.00182737935458	0.00206462929670363	0.00286702320713951	0.00297441162265988	0.00441027221040153	0.00448630668571505
-0.000118091581366969	0.000119859071695943	0.0017902950733835	-0.00215245057996454	-0.00601834800444096	-0.00830873632764025	-0.00932127186753105	-0.00575039986582018	-0.00427689608601331	-0.0030460957456184	-0.00224073243666785	-0.00162038193942245	-0.00365527111982539	-0.00290491652941929	0.000325962678000315	0.00146892879002277	0.00125650558465774	-0.00237359490130098	-0.00251179009895813	-0.000454157862152761	-0.00102606264207755	-0.00238909042692973	-0.00335663091660239	-0.00351669284906472	-0.00227264682071716	-0.00315854198087283	-0.00151649963355468	-0.00298747900305633	-0.00255805496242074	-0.00236162442038931	-0.00220503776777446	-0.00137781192550231	-0.00173037104488561	0.000224655540901494	-0.000716699571456601	0.00143230692751484	0.00209454567659553	-0.000408783145439401	-0.00112359236156093	-0.00293578985397157	-0.00308353428568988	-0.00223849943331443	6.11970212434593e-05	0.00134984585725159	0.00187253269853054	0.00258354587424458	0.00485511350984013	0.00554494482095966	0.00785264319969965	0.00762884055996333
0.000999617908317603	0.00233897558509484	0.00541704447875574	0.00420973009086866	0.00358302445228264	0.00212499283444926	0.00476157539846917	0.00327267990942155	0.00318776278812631	0.00175650140547611	0.00258905311077887	0.00165250336009129	9.48084356066999e-05	-0.00105172683671035	-0.0010160361421933	-0.00196811735822721	0.00014533695324304	0.000475961517927553	0.0013152744322805	-0.00036739972456603	0.000300115832385735	0.00131567601462247	0.00181838752680221	-0.000408730201068717	-0.00392279749195002	-0.00236479248094475	0.000242958253712927	0.00174932635029406	0.00145263120685777	-0.000281044560353013	0.00227260750277968	0.0048938542827118	0.00512629633659709	0.00614193154938166	0.00722387551272015	0.00973736919971321	0.00839366857995402	0.00738305303289054	0.00651995117660972	0.00539015015786518	0.00638949494136218	0.00493550043825044	0.00460762690848844	0.00225817588931198	0.00441923420196829	0.00553905016789626	0.00917929885482082	0.0107102840114196	0.0140365143839252	0.0141933781925138
0.00293347083375853	0.00519054647375422	0.00721658287277491	0.00710658959421658	0.00594064500076965	0.00629483619780193	0.00737878128802211	0.00719747727916353	0.00873463183178525	0.00661560907838487	0.00802022774655601	0.00614676053020307	0.00445001489516315	0.00235232352807334	0.00293276603488929	0.00235481637047498	0.0043305960708134	0.00482799216689465	0.0048424401320822	0.00323978007875574	0.00300882072274539	0.00561139724521869	0.00619431331871098	0.00294258952930716	0.00105429346057013	0.00319818712308341	0.00358360329180992	0.00535530137820152	0.00438279856738084	0.0049606586663852	0.00392073552872175	0.0031619075963214	0.00425516252120433	0.00380490340869936	0.0048040893590843	0.00494966591044455	0.00600730244607164	0.00587360598694946	0.00557111415882682	0.00370576131311834	0.00459166155479806	0.00458215251871485	0.00441294157189001	0.00340648620327308	0.00324850071212431	0.00583514129129225	0.00501091167457514	0.00695712468336384	0.00682454087928981	0.0072925044190232
-0.000459964255672749	0.000926343921264643	0.00292339187210643	0.00201143067948036	0.00189747369860928	0.00120896361213119	0.00274804040026399	0.00309933893263362	0.00591241710628254	0.00474699114056115	0.00552466284033648	0.00443418251275015	0.00210690099069169	-0.00092926065929264	-0.000888741608499042	-0.000181061060909846	0.00133263257777506	0.00225868367266776	0.0027437171020566	0.000361316175072293	0.000526366858285373	0.00206897984777745	0.00188319595028321	-0.000822479869139701	-0.00185713511289047	0.000245847682097708	0.000270292396123671	0.00261171812746277	0.000921560872878516	0.00114117258952837	-0.000407252442775798	0.000360822358810544	0.00143651794959029	0.00208885331928845	0.00381522824230564	0.00368097009025128	0.00452171914549905	0.00332925847823666	0.00314195594314987	-0.00018766352201316	0.000681816243107072	0.00173668862836969	0.00177992098589885	0.000575354311491185	0.00136781262170767	0.00310616872806427	0.00320505058715944	0.00393117218424554	0.00478263814532672	0.0042821550091908
-0.0227977741682202	-0.0219147473722546	-0.0222698441309387	-0.0218062950161848	-0.0227108894751351	-0.0250898253137084	-0.0228650241930363	-0.0237133584307172	-0.0247038291415301	-0.0271733870915449	-0.0247835514122724	-0.0246629314462237	-0.0267594303300774	-0.0269403852467504	-0.0239686454837584	-0.0249105853404315	-0.0236949321431897	-0.0238584393205696	-0.0219167107709494	-0.0263197833985892	-0.0284335849286105	-0.0273421872865737	-0.0278218992531343	-0.0230236770671398	-0.0212244422303087	-0.0213827762174868	-0.017218779161748	-0.0208056188449982	-0.0233795590490374	-0.0249216860290785	-0.0235169465398663	-0.0228650099988351	-0.0185873471988466	-0.0156662471508636	-0.0179648321710747	-0.0196402217786706	-0.0201979313353554	-0.0195283688326404	-0.0189597434809741	-0.0214307793028354	-0.0216554056604591	-0.0216815704845702	-0.0187091489457035	-0.0166435264523494	-0.0169985781018619	-0.0197251401206671	-0.0179929314093215	-0.01862656401684	-0.0191051951233633	-0.0157711935392228
-0.0537262039879972	-0.0486616222499983	-0.0495174853475217	-0.0497383072333823	-0.0540294408981323	-0.0541800173568856	-0.0554202818796875	-0.0581552214864054	-0.0577958177812338	-0.058092231226552	-0.0580100544377516	-0.0584703015554668	-0.0557698880658297	-0.0580609441978097	-0.059340515217569	-0.0647940779695517	-0.0615144087786542	-0.0629783897256143	-0.0612030255609219	-0.0702314765922499	-0.0675315865563668	-0.0722878997953806	-0.0702117980071222	-0.0691383018078274	-0.0715755758419572	-0.0671331841696866	-0.0699792488437943	-0.070391061173724	-0.0747191483626883	-0.0763068631427919	-0.0748909406953422	-0.0739592219978295	-0.0727700690052861	-0.0789525941817947	-0.0774799951687644	-0.0821094021422653	-0.0821134826912426	-0.0844268941792118	-0.0849811617272571	-0.0864429427149642	-0.0850948753343534	-0.0838012847304006	-0.0858527954624181	-0.0847190243255817	-0.0867926273098742	-0.0922433659835748	-0.0919416670719227	-0.0909172394031114	-0.0918919631522142	-0.090160689583236
-0.0694334912587826	-0.0658136638827607	-0.0642731853037002	-0.0647851090228266	-0.0649364640335186	-0.0658237867612714	-0.0681828847841674	-0.0739213086617258	-0.0716949969657675	-0.073374672767929	-0.0739204115598179	-0.0730411907685892	-0.0758355290764165	-0.0752830377055513	-0.0766182327340911	-0.0806829056394234	-0.0791821471479562	-0.0816471991487818	-0.0821456412723304	-0.0856699976842077	-0.0844236725497411	-0.0877933871416827	-0.0869290286159878	-0.0886737505377242	-0.0880549095086176	-0.0903723907295832	-0.0915650914491772	-0.0892173154593027	-0.094153652929601	-0.097310017150952	-0.0981962447960778	-0.0987490205335709	-0.0983401038774742	-0.0983032558729518	-0.101233304711895	-0.104489691126081	-0.103566484293625	-0.104618658134121	-0.104017176840259	-0.104120021975841	-0.106092684941856	-0.109990207046734	-0.113022850209722	-0.112900365409512	-0.114294709179277	-0.114156317335156	-0.119711674340837	-0.122154060189442	-0.121398710318952	-0.122218277452829
-0.0720741938884364	-0.0691559478117233	-0.0707128958373378	-0.06985655158478	-0.071489000270187	-0.0734766996645852	-0.075371142276681	-0.0779207598368251	-0.0786215280638975	-0.0792778170012489	-0.0780014735725251	-0.0785422412712499	-0.0812784076543939	-0.0823517741754663	-0.0850155663419749	-0.0861140385442489	-0.0857498017987143	-0.0895550903528707	-0.0909731130595035	-0.0924932487364292	-0.0903004762631265	-0.0937439321436151	-0.0938360351928506	-0.0974255056293619	-0.09683945195607	-0.0984396348941698	-0.0997001052882881	-0.0991146165158178	-0.103228945194128	-0.105750833700794	-0.110379748731667	-0.107753551326609	-0.108977982388239	-0.106963370958587	-0.106192724565171	-0.110457808009791	-0.112119086991586	-0.114307156045971	-0.112055873144674	-0.111556456674374	-0.11460267863483	-0.118003858137245	-0.124554875707932	-0.124468519890786	-0.124953761038116	-0.128337856144401	-0.135020606718739	-0.136354484525402	-0.132503730525198	-0.134347257657343
-0.0725504467849273	-0.0741026507962089	-0.0721791499004639	-0.0723620963487384	-0.0700585404624702	-0.0729076908139894	-0.0739403158327458	-0.079006533480828	-0.0769967929616682	-0.0752185506103985	-0.0753006211414083	-0.0761536752916683	-0.0779682649895936	-0.0814094415084676	-0.082863660336736	-0.0833285291715461	-0.0879346153278764	-0.0888522497724146	-0.0912043932044622	-0.089676281521966	-0.0909463580688925	-0.0924862919028973	-0.0944908867402171	-0.0965821480773604	-0.0962251341646896	-0.100012226207048	-0.0971100418626522	-0.1012826955643	-0.104391975945164	-0.107358628080599	-0.111047044675937	-0.11095812669191	-0.109217774767303	-0.109251652550048	-0.107242745230502	-0.110971811945888	-0.11007369166085	-0.113704694614124	-0.110951391316306	-0.110384670145127	-0.111704531234825	-0.118259330793661	-0.122306653757747	-0.120664904407132	-0.121729327531041	-0.127065808391969	-0.133982535129465	-0.132882743036804	-0.134835262955037	-0.13405145223483
-0.0666570323926853	-0.0687776904032359	-0.0696548640783709	-0.0688645066234942	-0.0694994821160052	-0.0712357922134157	-0.0741429323496271	-0.0755632643392512	-0.075443433684346	-0.075453612289291	-0.0753644347500999	-0.075732511396124	-0.0733931000206622	-0.0733610329353958	-0.0771056626840318	-0.0796948640958254	-0.0834108849208358	-0.0834026179625278	-0.0862170285742372	-0.0872092513036996	-0.0856898231225416	-0.0887492297926614	-0.090638825283747	-0.0922105341147448	-0.0925664501911137	-0.0956234364376467	-0.0963921380835491	-0.097818449749502	-0.0991870805249702	-0.102560700367504	-0.10488390267484	-0.103611392418554	-0.103426857298498	-0.104786554839851	-0.10576277585008	-0.105482200067418	-0.106365160207414	-0.105903110993907	-0.108518005329397	-0.108935750892229	-0.108428275862884	-0.110615309563841	-0.113027931137616	-0.116761115619175	-0.117050270916457	-0.120901356777087	-0.123864939785549	-0.126014754190068	-0.127383613009573	-0.128482215968829
-0.0628902763256916	-0.0667173028732476	-0.0646043157213292	-0.0663260566918502	-0.066803055692336	-0.0684101636405685	-0.0710413236222704	-0.0726300426705015	-0.0729921781632588	-0.0733092951853659	-0.0723832650127257	-0.0698669216411115	-0.0697129537334633	-0.0695327553393291	-0.0734779923872704	-0.0759168445894729	-0.0779661017081568	-0.0799178772540877	-0.0807009091100841	-0.0816395391912963	-0.0816893318531511	-0.0813688356175506	-0.0838821451489765	-0.0850413265177966	-0.0867757971886664	-0.0911398721283914	-0.0911561934726494	-0.0941890558224936	-0.0979299438661247	-0.100209682194955	-0.10068518651766	-0.100290815653186	-0.0981553659790592	-0.0948591001047878	-0.0970739027165404	-0.0970768082979263	-0.100135142510976	-0.101743596694033	-0.102654862030136	-0.101929170375406	-0.103661784302809	-0.104008607318357	-0.106091102231639	-0.105755836986407	-0.108590193971044	-0.111043584896158	-0.112508594269776	-0.114249973854554	-0.116706798158232	-0.118758912967067
-0.0579652701430335	-0.0614264338005822	-0.0597328323514511	-0.0603708417409274	-0.0622114549171077	-0.0669074331487205	-0.0696531424920887	-0.0695670192611242	-0.0699749401088374	-0.0680974454014311	-0.0693174218401036	-0.0674771750162576	-0.0664387057906291	-0.065201417962161	-0.0683693923304302	-0.0693976967194893	-0.0699952847426649	-0.0724762681446514	-0.0764476240274917	-0.0763367940575459	-0.076058579423486	-0.0756109497299872	-0.0785528657160563	-0.0795346435573582	-0.0804376090897723	-0.0835088140935309	-0.0846359616482924	-0.0897998162104664	-0.0909115547390611	-0.0922249463389334	-0.091832674257446	-0.0914418682382296	-0.0890010368249922	-0.0871742210369788	-0.0897462822410439	-0.0899991943771074	-0.0904304598030839	-0.092238316368089	-0.0952055896701596	-0.0985018135295953	-0.0979270486181175	-0.0994599679049679	-0.0973952518816944	-0.0971971991411784	-0.0976363404752179	-0.100215469142419	-0.101276012480134	-0.10423187690906	-0.104130132164736	-0.107117470957472
-0.0568977721576946	-0.0597890510972644	-0.054875073496711	-0.0570524295912513	-0.0594011762941613	-0.0633769516551166	-0.0671765818044952	-0.0668163773476539	-0.0679459919397592	-0.0664915470830297	-0.0665930558345632	-0.0652751742681728	-0.0665086622805757	-0.0650508654916078	-0.066961610143848	-0.0671779590962316	-0.0666258058596289	-0.0700703435369722	-0.0711409468728857	-0.0740898236952514	-0.0744199000514951	-0.0753036524834173	-0.0752588435759545	-0.0754897018692518	-0.0731673499932901	-0.0766989342343896	-0.0787743947286351	-0.0812967849151503	-0.0819736623994837	-0.083390683790383	-0.0836719244578206	-0.0815957231965998	-0.08266340491168	-0.081338283110335	-0.0822994877911694	-0.0808080347057738	-0.0822272152617919	-0.08304470603952	-0.0873807412998669	-0.0886394871269206	-0.0894241042764785	-0.0903496692483666	-0.092774107012085	-0.089970825534202	-0.0894347611124521	-0.0900183811899385	-0.0901855231048229	-0.0939244576005347	-0.0963077444443965	-0.0959875779684796
-0.0575102244903691	-0.0561257296510305	-0.0534147993654093	-0.0572513675673231	-0.0607704836220381	-0.0612375902578417	-0.0643773635586641	-0.0627930881470789	-0.0634303339736927	-0.0624710429834605	-0.0640769595839931	-0.0654322391234279	-0.0677912961534704	-0.0648928434078082	-0.0672844999192181	-0.0646111755516896	-0.0645496203823599	-0.0637426978404015	-0.0669366946649431	-0.0703297997675836	-0.072104926690396	-0.0712052140714728	-0.0743356980908361	-0.072359878788676	-0.0704515721324438	-0.0705417401429985	-0.0713135284031295	-0.0719230097759272	-0.0736895926980117	-0.076307375752176	-0.0762413529012241	-0.0768031539364212	-0.0764573421725477	-0.0756815250019433	-0.077555366973598	-0.0784754313234496	-0.0785796251636465	-0.0795092921461444	-0.0815203917032976	-0.086165572550714	-0.0859326162409173	-0.0877663418796559	-0.0870044280427372	-0.0855337747424269	-0.0845004508863656	-0.0848681182284021	-0.0866142183786925	-0.0879084836046425	-0.0862670540777695	-0.0881968114367678
-0.0536041314157805	-0.0549716505581828	-0.0522233153159702	-0.056223490338557	-0.0598569176897946	-0.0589999066504387	-0.0607928862447174	-0.0617525443253827	-0.0622689073093406	-0.0616998967270522	-0.0615413538012318	-0.0625001327214595	-0.0634748063650321	-0.0685678217566595	-0.0699657319046555	-0.0678524902223201	-0.0636643590500673	-0.060418631629373	-0.0612015018985821	-0.0629744576479821	-0.0658699488303286	-0.0685318849914694	-0.0726026926305853	-0.0710697496961955	-0.0681618831291522	-0.0667811425141045	-0.0644398327493895	-0.0657946223333855	-0.0681836423570769	-0.0707414629448464	-0.0745899335806712	-0.0743210987302978	-0.0749881868998498	-0.0739633474572598	-0.0757086407807621	-0.076865093342779	-0.0785992328345448	-0.0779617424418433	-0.0784987261084548	-0.0822320563360727	-0.083370266964848	-0.0832862915720293	-0.082799638811384	-0.0835073087133224	-0.0832921932086396	-0.0834240028042005	-0.0826326075544929	-0.0802758752223437	-0.0815166034697009	-0.0838049439387081
-0.0524634423091352	-0.0521269309833634	-0.0498866936688236	-0.053762716725486	-0.0548813682275311	-0.055231274422311	-0.055948926140788	-0.0554722769989746	-0.0579598509105471	-0.0596394012643577	-0.058801913610733	-0.0604607939428463	-0.0608233616490319	-0.0640080900859785	-0.0627553658933127	-0.0630839696011757	-0.0604399406740109	-0.0563290793835722	-0.0587490167338398	-0.0587780788783116	-0.0616466624823839	-0.0647888894780009	-0.0653971559123362	-0.0636407522197414	-0.0638448418108295	-0.0634896235213943	-0.0609762931812693	-0.0615220115902853	-0.0660612861806766	-0.0710322909151929	-0.0730094298806323	-0.0725382450520887	-0.0721282872229417	-0.0715016230314235	-0.0709245496886063	-0.0715656846695878	-0.0741339978096456	-0.0766488837206748	-0.076767800410961	-0.0778526696856248	-0.0771500128065215	-0.0773476002611207	-0.0759127080301772	-0.0768812922194684	-0.0786837311133494	-0.0808383704391479	-0.0790168541697276	-0.0765030323411899	-0.0787882004913812	-0.0795121047555119
-0.0479602039285082	-0.0450447128327055	-0.0435636148145654	-0.045285443136201	-0.0475206234826585	-0.0477873000195656	-0.0486631833850293	-0.048015296108956	-0.0517253339361945	-0.0544778174905012	-0.0525774574862316	-0.0519918225986535	-0.0516949288215651	-0.0552016976812667	-0.0549154754737329	-0.0539718629723833	-0.0536137938911792	-0.0505304431365115	-0.0492833481653455	-0.05221090285602	-0.0550826506030479	-0.0544538159478269	-0.0558539971396358	-0.0555515729894647	-0.0563473849636123	-0.0556736506999825	-0.055245291281218	-0.0545153090601087	-0.0590782226448856	-0.0618474026110242	-0.0627609436466387	-0.0639983270588581	-0.0653867827048921	-0.0648551809400177	-0.0646542732346373	-0.0655321511692617	-0.0656282436974796	-0.0678031684956746	-0.0674495929295393	-0.0681045669444744	-0.0674712738906385	-0.0680599420506366	-0.0683578908827049	-0.0707792875388038	-0.0705205959782027	-0.0722611940870363	-0.0717879584802951	-0.0713153815128806	-0.0714536665030547	-0.071147935614982
-0.0348152745922548	-0.037227019560548	-0.0356871804018656	-0.0364555626782395	-0.0381301846350431	-0.0381950433627734	-0.0386634204363663	-0.03797902138801	-0.0393830303300718	-0.0424075013520165	-0.0416618555459355	-0.0413979410586513	-0.0418320293138201	-0.0438224906158987	-0.0422603197487665	-0.0415474901411175	-0.0404319686591684	-0.0403646566056928	-0.0388556459178867	-0.0416430982212462	-0.0426977827888378	-0.0430746049080826	-0.0441928098321677	-0.0441881503017211	-0.0449533978739125	-0.0452257170884222	-0.0454471432214304	-0.0442411416268292	-0.0469896711876568	-0.047902399434919	-0.0487031371091753	-0.0488471284237507	-0.050177267591356	-0.0526921432541719	-0.0524348904461986	-0.0517834771602026	-0.0519633396627583	-0.0534053611583904	-0.054224611278976	-0.05466087031012	-0.0536454069607242	-0.0548520550444158	-0.0538181255217871	-0.057104597198472	-0.0566275958133602	-0.0583882255738837	-0.056714387733146	-0.0573078887347883	-0.05648357383931	-0.0578116685593316
-0.0218331551290504	-0.0239615168720029	-0.0246276571811832	-0.0254163495994756	-0.0247483015896463	-0.0255192525054567	-0.026985376805195	-0.0266588963227328	-0.0260764767624004	-0.0271999633487736	-0.0262392557204791	-0.0280734667441243	-0.0309739899411473	-0.0332415131378133	-0.030400849130177	-0.0289599656688247	-0.0273797651285363	-0.0289230376090072	-0.0284472708355209	-0.0293358369185272	-0.0286509326985481	-0.0296056062583346	-0.0315969681540946	-0.0309567634042867	-0.0316840810899358	-0.0326116216675318	-0.0337118883291172	-0.0308326561500964	-0.0322972054044864	-0.0318187891697818	-0.0336491021534893	-0.0319937959212526	-0.0329372973387828	-0.0349328983611366	-0.0365977593063964	-0.0367583200798677	-0.0353723968780568	-0.0351597931508402	-0.0341738034641991	-0.0358360177586922	-0.0372840016705047	-0.0384146384438194	-0.0373073785263817	-0.0392913101268328	-0.0403418219683038	-0.0404840759978106	-0.0382292573777569	-0.0385828691958822	-0.0381064828171226	-0.0386277672429289
-0.0131497811697388	-0.0145754410095816	-0.0142923409869445	-0.0145252421664637	-0.01308722709769	-0.0148184634778611	-0.0167797076631785	-0.0157919999388057	-0.0167636248098902	-0.0158651003875541	-0.0169038433909366	-0.0168862939359975	-0.0192955217046396	-0.0208418993085775	-0.0181928065149489	-0.0160937448112813	-0.0150316409914693	-0.0174903886661948	-0.0181610244208554	-0.0179987954596871	-0.0175962132497858	-0.0173495809974078	-0.0205219458592332	-0.0196150966798016	-0.0187940828445446	-0.0210367442163865	-0.0224605047869358	-0.0211529321282576	-0.0194479881496786	-0.0190532488037402	-0.0191937962076529	-0.0166729186971657	-0.0175165344700762	-0.0194588095532216	-0.0214458935722184	-0.0218728259343768	-0.0185201783932501	-0.0182032017517934	-0.0166682471868131	-0.0181527816494663	-0.0215063240498171	-0.0218992985739364	-0.0198140832568186	-0.0201602290102478	-0.0204780798725598	-0.0202346224371771	-0.0204254979649929	-0.0199990369638698	-0.0194618118538949	-0.0205017609669466
-0.00519397076803078	-0.00911246545820002	-0.00688075942638422	-0.00687125169616753	-0.00513871816472036	-0.00953599916080938	-0.00856415592613272	-0.00748723321826588	-0.00844203432714476	-0.00738654230822044	-0.0108258788895622	-0.00851572264293243	-0.0090493860303742	-0.0050450978973125	-0.00546872655912827	-0.00537830660150116	-0.00626141387858786	-0.00814931066444352	-0.00743866858192713	-0.00951198532595679	-0.00783880802656881	-0.00719954466457668	-0.00988619997043058	-0.0100345937016912	-0.0085785337435777	-0.0109902436805821	-0.0120372507182671	-0.0107808000083914	-0.0106698567971081	-0.00708437955845978	-0.00740493785110814	-0.00555395001967506	-0.00702562672189606	-0.00933167704031643	-0.00989818129571201	-0.00892813780058958	-0.00969722992896848	-0.00664261573218421	-0.00621515403987247	-0.00794101978850217	-0.0104791724651834	-0.0101283692252724	-0.00749832502134292	-0.00552577532505421	-0.00648049992718834	-0.00731570197374989	-0.00701239880508336	-0.00878708820583637	-0.00573578242186963	-0.00532358488970614
-0.00795836473338956	-0.00721624496561977	0.000124727029794004	-0.00123571428770505	0.000978201583906722	-0.00302445305208586	-0.000471749956472451	-2.77698192241625e-06	-0.000320179619747193	-0.00433876806991495	-0.0073784698104697	-0.00440964090910642	-0.00367513096490319	-0.00112353288785767	0.00453352236194309	5.36739526349869e-05	0.00545803122848078	-0.000527366300384316	0.00318001738154934	0.000486519874532918	0.00119015666451428	-0.00206528963933454	-0.00255703329220263	-0.00415523619600382	-0.0033669357931617	-0.00255275995758365	-0.00787783929796339	-0.00250863418863893	0.00254410353878158	-0.00329846376117095	-0.00125751842608267	0.000338973338368541	0.00266403483057352	-0.00137606226309011	-0.0042079018493583	-0.00259978341593828	-0.00253923969700188	-0.00172329804601062	-0.00118339051588206	-0.00455519117280594	-0.00183831425495634	-0.00287231724677091	0.000874120417279358	0.00451654112926872	0.00472963086593639	0.000638829502036466	0.00104503032482951	-0.00017249034669496	0.0013789191583656	2.91857759647766e-05
-0.00263911392948377	-0.0010886514047543	0.000561757430611038	0.00288317762759064	0.00239763539286353	0.0023943841826771	0.00144542566253143	0.00323106339137512	0.00520445599611127	0.00500965117272667	0.00312721773493501	7.21458319370148e-05	0.00259844487437128	0.00251041133102478	0.00291125324668666	0.00390514566843143	0.00132771454253497	0.00443225476988897	0.000476182975855571	-9.8603425643319e-06	0.00173458490580131	0.00177883172289435	0.00061273627347646	-0.00159448629414394	-0.000448963636144599	0.00407041690114367	0.000540931244311641	0.000889681349787497	0.00290703027309376	0.00199882341831188	0.00331548394273356	0.00344192424100774	0.00118001087656266	0.00252438589121199	0.00202206483312044	0.001355629994264	7.01316180017842e-05	0.00139156610652079	0.00116864512540137	0.00485232812495058	0.000907765046073534	-0.00169060178857924	-8.0734487622291e-05	-0.00120118544533772	0.000677286419271377	0.000533769730397592	5.2025352935737e-05	-0.00118213924026442	0.00198607571971615	0.00102271996445822
-0.00264057649998134	-0.00210135278969258	-0.000530081225258829	0.0013730934891203	0.00187156053768643	0.000620812007505096	0.000973735179762246	0.00458540074811902	0.00588816458174159	0.00630780410523597	0.00340173040775336	0.00333381575365758	0.00488567867828312	0.0032153750233281	0.00167446164749458	0.000625808934115776	-0.000411724694931194	0.000736263808098999	0.00152399703904728	0.0015259230218275	0.000644861498191242	0.00276311637369198	0.00150744447125089	0.000791080734596039	-0.0004016581957878	-0.000726441647936052	-0.000726118304031405	-0.000808248592628547	0.00132906080574744	-0.000811575003693238	9.0584865857333e-05	0.000105809367407276	0.000314060726692319	0.000362816530533608	0.000556965780538938	-0.00108462144391009	-0.000686151918657971	-0.00239231270933399	0.000126404188226181	-0.00163111445887725	-0.00345998437491969	-0.00405870256878789	-0.000666116406145423	0.000838484767874776	0.000257651437921405	9.61242664516693e-05	4.80890454314239e-05	-0.00186097404817416	-0.00061965821766168	0.000952867177345943
-0.000710577953115079	-3.60280622925319e-05	0.00062107391890669	0.0015252140214747	0.00215869619884824	0.00186011898949042	0.0012390448718649	0.00359777472556857	0.00402808783419412	0.00497131368550114	0.00371620083587077	0.00353982599050608	0.00670733070104414	0.00371137063434807	0.00360833262795951	0.00367383687957454	0.00363322911502309	0.00414626727766686	0.00258535089404169	0.00127809927980754	0.00104957851596163	0.000705677036081708	0.00355525727317995	0.00263164442979085	0.00222137387400168	-0.00137069512332223	0.000411398881235531	-0.00224931234872515	0.000370682389102447	-0.000275727497727169	0.000403666306216502	0.000583270843358512	0.00432174865483921	0.00644982662732017	0.0047919582565912	0.000314735490631701	0.00089624877960211	0.00118616965532307	-0.000715499991119931	-0.00151380858332669	-0.00146101438728563	-0.00162262232376052	0.000207529442209087	-0.00235144255077809	-0.00203830992612919	-0.00452841349986129	-0.000734706846163069	-0.00245981192754736	-0.00200188715148809	0.000321064543030394
0.00307384208763365	5.83761224623616e-05	-0.00150307580837626	-0.00271087731286211	-0.00146309304289458	-0.00170384736297827	-0.00391477305576473	-0.00247012966405301	-0.00137914541393364	0.00184766025644389	0.00112542452067084	0.000914169129020079	-0.00320280690976668	-0.00446313652579679	-0.0114798635686696	-0.0173256611565559	-0.0240069901532498	-0.0270456192664039	-0.0198843487261383	-0.0134146118075491	-0.00345654256499878	-0.00265777782794041	-0.00139425786645886	-0.00915475847187837	-0.00995656806382528	-0.00827037357473651	-0.00638339762349323	-0.0106164522788014	-0.0104763274362601	-0.00444771259571918	-0.000263753979256431	-0.00108214520872392	0.0020659879372596	0.00452498809843704	0.00418413712273777	0.00110767736889662	0.000227106709128243	0.000479524489550397	-0.000991360885950518	-0.00237426929619112	-0.00169377402222987	-0.00179432245088308	-0.00115081831576969	-0.00316121631033175	-0.00414605703315785	-0.00576356930252366	-0.00217615637226145	-0.00330930341845683	-0.00104551684527181	0.000750701837345667
0.00539393225956703	0.00246972785460382	-0.00018154990920115	-0.000289903814291051	0.00126886152329876	0.00224312793523727	0.00114304727446525	0.00108869563388542	0.00162490971929316	0.00470717720090923	0.00378985162219031	0.00422037670701744	0.00158215641605644	0.000963631860860796	-0.000191609084136699	-0.0031254059303097	-0.00738834712929873	-0.0107119826598725	-0.00649167910976831	-0.00286725820633553	0.00227346114204331	0.00562075312587034	0.00436595797085253	-0.0051522248556457	-0.00749529279929349	-0.0043314099095367	0.00213936582586576	0.00117626011565718	0.00205366600792479	0.0074122308033258	0.00944097588177243	0.00733996131150743	0.00725569278004447	0.0029792408873653	-0.000536471483053345	-0.00662348413479613	-0.00497741299055828	-0.00344752430761825	0.000395364117901007	0.00133138502103814	0.00196623273734946	0.00246886161088947	0.00348386603337018	0.00145700157303654	0.000133023653982598	-0.00220969022950902	0.000140180966413068	-0.000753511210435349	0.00153552233303072	0.00296350292477908
0.00318428461266178	0.00104552405592604	-0.00013980294644518	0.000470847091718865	0.0019953583866777	0.00315203266211818	0.000800230061230986	7.61251762595516e-05	0.000570992206337546	0.00216180981044768	0.00314307541141464	0.00259551425441447	0.000982840617926901	0.000247983511949323	-0.00168087714257893	-0.00350952696333668	-0.00863950331694022	-0.0100281767020215	-0.00714498729324383	-0.00309128179300864	0.000585795651101386	0.00324017110061198	0.00135513859101647	-0.00662078266602443	-0.00649977309753975	-0.00368523192756723	-0.000393489830401763	-0.000264782831740379	0.00103589411363652	0.00467256060998973	0.00660898350912193	0.00484791656719975	0.00337464858146417	-0.000699185091029384	-0.00310188599688407	-0.00595574280487916	-0.00423671761088469	-0.00191806372178815	0.000683157282853476	0.00213351983052426	0.00263643798188591	0.00337671664819898	0.00332775752661888	0.00247866046417396	0.000895343757329932	0.000283211844554609	0.000323784719759369	0.000442657975789583	0.0018500929154322	0.00274452489405015
4.87848451770631e-05	0.000591614421964869	0.00123339830505107	0.00136028861628191	0.00216917560730622	0.00206497305186969	0.00107533508645621	0.00109634795489054	0.000936911986703669	0.00197781103248038	0.00130821491789669	0.000740145212432854	0.000510097351250455	-0.000285562574613262	-0.000653354598513647	-0.00152853532262693	-0.00162012102161493	-0.00149593649419299	0.000572284872246064	-0.000231670428716543	0.000521864798307336	0.00110275760196398	0.00174050141793466	0.00160694556657012	0.00195095577403167	0.00246823289293898	0.00483207606570365	0.00706998272078516	0.00806350118210362	0.00657673686720958	0.00539623515516745	0.00506758307346647	0.00411386915523871	0.00231227200588076	0.00102322783297921	0.000141667496722359	0.00091660139057075	0.00127154215498304	0.00195180146454258	0.0028096386348002	0.00252114972687889	0.00291285142858305	0.00335194416167758	0.00269730935976412	0.0011848730434266	0.000270187018373537	0.000970787526763912	0.00134517996780263	0.00227244563210854	0.00159062615272358
0.000383643710427093	0.00155542351162256	0.00106300350506455	-0.000549562482600681	0.000236769042585028	-9.80294121444485e-06	3.09286251603756e-05	0.000436211196685659	0.000148870372538865	0.00082128414962577	0.000268798995820972	-0.000907016160015192	-0.000489691852687927	-0.000597952104437932	-0.00140885558046968	-0.00333892790879408	-0.00411767493286826	-0.00403429387964472	-0.00290019332378566	-0.00326517211377363	-0.00407472938336971	-0.00345075959191086	-0.00147983836794406	0.000693460881934675	0.000405299519401587	0.0015820454174026	0.00072034594820603	0.0010924362601312	0.000556430119771884	0.000644728328195047	0.000430076690009403	0.000849907664890334	0.00105760102173554	0.00097728795994859	0.000351979399815545	0.000431454833397893	0.000507359516935109	0.000482155157646249	0.00052842978671933	0.00101759869664453	0.000980152065878321	0.00070609133642801	0.00086179212894238	0.000156563175405971	0.000209197828624888	0.000586079989340975	0.00162492309023075	0.00146616486676552	0.00142277146182888	0.000500962190428368
0.000703115749241603	0.00203267099579564	0.00118589593434602	-0.000665906473908824	-0.00146716459274849	-0.00033952571990467	-0.000295182439019888	-0.000549672146999594	-0.000965094686853982	-0.000755932428897447	-0.000396924089007604	-0.000959380186592936	-0.000215173246693451	-0.000554129750739296	-0.000637548163100555	-0.00334854499113724	-0.00431904993974253	-0.00502263389890681	-0.00562336835067523	-0.00745225490232155	-0.00796001148784263	-0.00432930419978016	-0.00221472281195326	-6.12416762006158e-05	-0.00086795292327937	0.000937081465466682	0.00111765833378324	0.00229832109323285	0.000668696883545626	0.000137871002100428	5.76104588581256e-05	5.57581155940265e-05	-0.000250834502437092	-0.000318675772512367	-0.000690050015372506	-0.000827285344363819	-0.00112123385307999	-0.00126970957004709	-0.00112121324309977	-0.000514418293220446	-0.00010751318254942	-0.000481933160338581	-0.000559678547894865	-0.000564846259135075	-0.000306090001364591	0.000424744439588218	0.000958619718066366	0.00122578061789701	0.00084040373871958	0.000463614408079718
-0.00545742309212209	-0.00580252207998529	-0.00421107499143781	-0.000390655021303432	0.000413360860510145	-0.00150528351766305	-0.00245014278087397	-0.000432925125540946	-0.000964833002559604	0.00133498063932387	0.000251393271363798	0.000995402769923776	-0.00142881390491579	-0.00220456850748088	-0.00473988330911627	-0.0027654216539182	-0.00241984565572754	-0.00205471799695678	-0.0028058312390317	-0.000440760835626311	0.00118211045442426	0.00345022532217554	0.00188243173448751	-0.00179795806842796	-0.00383709866760314	-0.00387582873804704	-0.00122139869763842	0.0003301898246884	-0.000264984389398234	-0.000113134824345843	-0.000218185199423482	3.96692723527107e-05	-0.000418709178767152	-0.000721537125575557	-0.000515854689610898	-0.000540376989140933	-0.000976506029789716	-0.00154803100127726	-0.000855930548367905	-0.000732497149688108	-0.00119903448446757	-0.00141831837184518	-0.000573871897500258	0.000608791108790559	0.000555358116916116	0.00060689101623343	0.00110232127221732	0.000616156593376669	0.00118888159941532	-9.56400738583783e-05
-0.0057388944437185	-0.00644248677746153	-0.00268463882084645	0.00774093262150798	0.00887262146901978	0.0049314646577837	-0.00277237922554858	-0.00110855491119516	-0.00123804724662372	0.00135922654936703	0.000766420524206576	0.00208907057573289	0.000627289275753316	-0.00156115109893717	-0.00477584292697034	-0.0031296703509703	-0.00285392210132088	-0.00195352603160696	-0.00257449630445608	-0.00064311802445079	0.00117916788294998	0.00281113839410506	0.000556190237770634	-0.00409838887418211	-0.00487181960211734	-0.00502689028564949	-0.00186604242839398	-0.00032759370527841	0.000218385791875653	-4.68871372457447e-05	0.000382968123224043	-3.08407630545918e-05	-0.000128727097650366	1.67745651040639e-05	0.000196476417689896	-0.000963667715413166	-0.00128651939354708	-0.00214658434369205	-0.00043376272535715	-0.000851266646107128	-0.00134563492034134	-0.00137620633423287	-0.00111238848107078	0.000386706421620819	-0.000372072256901175	-0.000112969632231608	-0.000159894327333878	0.000199348926586772	0.00120125667183963	0.00100760030127877
[truncated: 188 more columns]
