# Supplementary material for: Performance Comparison of Centered and Tilted Blunt and Lighthouse Tip Cannulae for Drainage in Extracorporeal Life Support
Source: Cardiovasc Eng Technol. 2025 Feb 10;16(2):238–50. doi: 10.1007/s13239-024-00770-x (PMC11933157; doi:10.1007/s13239-024-00770-x)
Supplement: Supplementary file 2 — Supplementary file2 (ZIP 41,511 KB) [file 13239_2024_770_MOESM2_ESM.zip › avg_velocity/rc_3.4_mm/Blunt_Qc_2.6_Lmin_Qo_2.6_Lmin_rc_3.4_mm/U_ms.csv]

0.0176271009672582	0.0111922708258389	0.0130833441887708	0.0126601395077466	0.0244594494805032	0.0252376372530479	0.0290409756942817	0.0320607904220575	0.0353535114081185	0.0391325582339813	0.0412519062049208	0.0377514417848726	0.0326579030530446	0.0294878604193218	0.0272178858840986	0.027226202664053	0.0294438177716197	0.0282752184650999	0.0328265908583879	0.0392960977457516	0.0585933906879894	0.0654433588039162	0.0653189395044053	0.0621503762755029	0.0652132877777972	0.071912045890992	0.0726856273045677	0.0653229313112366	0.0658648921177423	0.0680188880487863	0.0713428511531365	0.0720917732363634	0.0715345789007957	0.0740533564075952	0.0739251056957275	0.0734152186741512	0.0715773267534591	0.0726056123210071	0.0740744158613981	0.0733648838221968	0.0726547750158219	0.0733471297436525	0.074316677719209	0.0713353681973407	0.0659632197500551	0.0665665918818549	0.0696851908977864	0.0745281476987942	0.074142796227237	0.074907799943051
0.045147970366611	0.0355021621395871	0.032936467602554	0.0325145267448213	0.0475040406244367	0.0572185622416493	0.0623566072037923	0.0661996103752346	0.072543390620375	0.0800485689143575	0.0827442369134651	0.0761166923286802	0.0706121851689642	0.062498422887976	0.0600510997567932	0.060502734486119	0.0628867282579799	0.0637158480609144	0.0720703476289448	0.0824315056156624	0.0975062138861001	0.102572031768698	0.103220331187599	0.100247759814744	0.103401461516211	0.107224978774614	0.108388202197738	0.102613805558495	0.103632983189699	0.105823531829102	0.108240368058667	0.109056764860916	0.107209344656804	0.108919087354167	0.108650698513986	0.108831736409959	0.1078643579329	0.108349712747393	0.108167735763065	0.108260802314682	0.107503768784816	0.107738781664044	0.108909660758005	0.108838786215509	0.103635021022785	0.10198118616145	0.106407542786502	0.1103433164753	0.110591638121511	0.111283683728028
0.0970180372076196	0.086682484254104	0.0754140822620525	0.0800927687486444	0.105286794431882	0.134157435424426	0.141570315726013	0.138167759187358	0.139145520154869	0.140725230739718	0.143919219047739	0.143849421504458	0.143951735862079	0.14388422625371	0.14364347079809	0.141665455624607	0.140211695354204	0.139871310629628	0.14157449864357	0.145098182534191	0.147671594004234	0.151236522411275	0.152463348432095	0.152085688202042	0.151912207185265	0.152603049634505	0.153105284136357	0.154065257441844	0.153774683121874	0.155006118595999	0.154434870184328	0.154804045177646	0.154557439667143	0.155027187701858	0.153627474719972	0.153469516935904	0.153327725665747	0.154732428278424	0.154351786641563	0.153684508241326	0.152875881430011	0.154045064714358	0.154271316620298	0.154172643671458	0.153887582549587	0.15454336906899	0.154552659684704	0.154175222332	0.153824632516099	0.154738649312951
0.19093678854053	0.200243241832279	0.199557440311673	0.19877710013045	0.199077977652063	0.198516215707696	0.196406739718566	0.192432522369918	0.192723217113491	0.193888271844073	0.195199153284618	0.193852252127971	0.195034144900124	0.199507004056344	0.199426330632176	0.19809311271393	0.199494158701644	0.20131134610873	0.200950866511492	0.200135905736584	0.201681765507672	0.204321797631647	0.204303292424361	0.203819795318539	0.204200101177375	0.20372000775585	0.204310520963293	0.204159181395891	0.205727083086616	0.205799536081068	0.205069933526454	0.204771668504359	0.205852871927829	0.206973611538822	0.205587518375645	0.205113782536863	0.206572784385129	0.2067329936534	0.204812195731012	0.205582869888287	0.204439398661418	0.206797932464814	0.206226587930013	0.206766888781458	0.205126944677747	0.206963112428812	0.205905875687057	0.206608444959551	0.20655935133372	0.207351813760255
0.227952568379826	0.23830144775791	0.239859873399876	0.238195851133192	0.238604915267039	0.238228098513202	0.237402654497403	0.239218174795551	0.239178203129934	0.239471791389823	0.235745408400456	0.234118181108759	0.234603220811985	0.23872987212934	0.240455464526042	0.24023916031378	0.239643333932923	0.240385235422266	0.240736345540808	0.242521113193503	0.243185952377031	0.243815878850212	0.243967082948157	0.243734039826625	0.243253526398685	0.243088821599768	0.243831936721707	0.245108318474774	0.245326005599675	0.245476006057741	0.244462298360711	0.244024663939853	0.243662475900163	0.244204711960619	0.242948718559519	0.243360870755404	0.245716026622785	0.245492383582648	0.24373301526079	0.243667067042948	0.242657843805086	0.2449939316651	0.244438633390937	0.244077358833262	0.244241247749491	0.244724366551461	0.244788319149771	0.244928067505318	0.24527655609683	0.245598966817908
0.258755142787585	0.267297338921729	0.267541811554774	0.266127940226184	0.265636408010137	0.268012762264163	0.267316301750064	0.267076123686163	0.267243590477926	0.267532691610136	0.26700989382698	0.26561553807731	0.266455879134436	0.269944857464885	0.271633300883221	0.270743537377396	0.269762714436791	0.269834651358473	0.270562399327139	0.271682474933396	0.272897779407502	0.272355004535166	0.273491928204102	0.271643666539351	0.270918025983744	0.271773902764478	0.271555429025332	0.271641265050828	0.272093861210181	0.272650848054915	0.272029513956299	0.272585561599124	0.271727390921913	0.272035788730072	0.271374926818514	0.271333522106338	0.271848597761407	0.271625760157027	0.270985169154614	0.271043998611476	0.271018546875647	0.272389247108882	0.272319966859072	0.272193449855334	0.272805888533186	0.272545556208086	0.272726808663605	0.272510552626463	0.272743096481159	0.27205610102951
0.282532843617768	0.287170099360019	0.286884503570976	0.286881449773739	0.287776298494106	0.289350042120631	0.288524724035785	0.286996217782882	0.287441146263105	0.288735414356284	0.288689495405505	0.28884474411271	0.289771670081391	0.291044296786904	0.29099938553925	0.290536661079201	0.2892808532247	0.28891197114292	0.288817228369688	0.290887135922072	0.291715709077927	0.291680413351254	0.291775445629415	0.291277347459751	0.291441685877945	0.291653304130156	0.291395630520893	0.292067262594928	0.29197349076184	0.292605463215578	0.291045186337497	0.290973171035435	0.291534354764819	0.291406661970226	0.291329754154098	0.291192627779796	0.291682976171068	0.291796819058949	0.291223757082573	0.290529806330365	0.291822952371934	0.291587349099098	0.291481972654829	0.29230310992286	0.292607104973672	0.293068192104219	0.292862059910792	0.291978955018332	0.292406773410921	0.292231737618115
0.29777769491145	0.302693702424725	0.300755844151186	0.301525881386261	0.30263941965441	0.303262085935591	0.302832253896834	0.301230888865653	0.300480188504505	0.302256268312437	0.301689585777873	0.303652542919398	0.303307300825598	0.3046984892812	0.305512044375968	0.304360293841837	0.303038140388636	0.30229019586005	0.304089166031804	0.305185940437277	0.30548048788451	0.305568540646805	0.305354928251259	0.305121938840584	0.305178099361784	0.305189331233239	0.30470831788553	0.305384121181101	0.305888703630949	0.306296270872719	0.305465564527134	0.305346686615405	0.305688412294563	0.305903466026082	0.305469135192014	0.305457797602148	0.306163829777145	0.306437135942856	0.305732595493246	0.304315706846516	0.304746421991699	0.305621738270434	0.304963385042005	0.305690191935128	0.305585858196884	0.306331184945709	0.306216685008252	0.30641221427528	0.305408649271865	0.305486472897858
0.308675242849729	0.31387680436432	0.313413427964607	0.314196964992225	0.314651869781637	0.314407373671383	0.313878687310282	0.312848806087406	0.31258145512722	0.313539841123568	0.313400197379285	0.313273355725776	0.313334623859968	0.314840507905898	0.315897859450352	0.315383771938797	0.313844657337312	0.313520902141491	0.313820679811227	0.314917257768954	0.315355883654769	0.315881325760843	0.315668834196204	0.315341752504154	0.314755640379141	0.315557845535089	0.315330440719346	0.315485784130261	0.31556586684855	0.315726154241705	0.315895442915976	0.316113786579462	0.315653185969358	0.316147887864099	0.315553815858128	0.316295421199656	0.316139402684141	0.317147070436264	0.31638122741733	0.315547265887181	0.315086526003576	0.315654973388346	0.315281444636066	0.316279655927427	0.316065282012983	0.316564254545444	0.316142470675578	0.317033848970514	0.315889581307013	0.316628794783686
0.316472599947803	0.321816681775117	0.32130049647417	0.321769821209416	0.321856127517188	0.322093780659793	0.322196287774666	0.321829762412897	0.321352793021515	0.321999972120499	0.321344873849526	0.320783165133414	0.320987678733682	0.321777184763591	0.32247151347899	0.322135831690727	0.32140168364188	0.322126759438605	0.322456954600313	0.321711183090386	0.322230314937184	0.322662132404035	0.322122345496229	0.323154678000886	0.322644754670543	0.323405780291124	0.322215817491011	0.322356123707056	0.323015584310289	0.322193496712095	0.322316431837535	0.323473037526595	0.323203269095216	0.323515595602787	0.3227307797628	0.323098915456701	0.323843464334909	0.324734744434361	0.323864936641249	0.32367914306331	0.322588431114747	0.323510908052987	0.322997099514264	0.323785151717303	0.323764241785216	0.324138791072179	0.323792141282663	0.324236703552494	0.323670739358068	0.324260576893142
0.32533891217953	0.328102811760858	0.327707443100813	0.328109157193365	0.326977806423338	0.327840172736111	0.327573121642621	0.328531993222595	0.328774611638741	0.328638543101481	0.327689453795966	0.328253663161289	0.328122854995017	0.328490550611902	0.328607348846039	0.328695453615887	0.327682411314623	0.32829586391266	0.327952978141434	0.327955795207781	0.328224564622887	0.328702277421365	0.328754710829198	0.328965083313143	0.328784401237406	0.328975720078515	0.327960419054006	0.328256250168023	0.328705636819753	0.328221561697668	0.328207602807879	0.328979412302534	0.328960427842237	0.328503892451375	0.328506986191092	0.328533581695657	0.32884795162883	0.32966812238531	0.329264138270926	0.329019304878062	0.328860308873337	0.328940497423591	0.329319147103025	0.329143653007848	0.328743547828008	0.328400547708296	0.328256158359929	0.329036281313097	0.328832156492001	0.329013408379753
0.329118971193884	0.332986218827561	0.332500095028019	0.333104454877508	0.33237942620553	0.33293462290599	0.332720839158046	0.33311897012321	0.33341133998125	0.332692297628488	0.332658018007906	0.333183430561653	0.332834052305994	0.332836628468357	0.332816270236485	0.332381372911845	0.332312058368844	0.332747734500919	0.331948621977541	0.332242525575805	0.332607245946165	0.332814996590806	0.333000543587081	0.333719035290001	0.333339805323231	0.332892399472286	0.33258602641016	0.332906184880548	0.332958239530315	0.332264403893078	0.331862453921289	0.332119315196415	0.332234295380478	0.3322196452047	0.332885191316227	0.332159602143629	0.332898277603299	0.33276701584713	0.332632074215897	0.332338737306925	0.332345549246049	0.333595407799812	0.333355315809548	0.333242938700054	0.332931826932226	0.332902547020318	0.332768468141026	0.33301741313978	0.332748641283272	0.33357649184073
0.332506575617711	0.335738561319896	0.335645586803479	0.335222171423732	0.335258850006268	0.336249178888622	0.335823557275784	0.335769440123409	0.335680312916856	0.334669724991708	0.335615560674024	0.335751214286392	0.335548745531145	0.335609105435175	0.335461314730362	0.336086013819881	0.335233768994588	0.33547991248384	0.335279593014548	0.336032849779731	0.336011982458638	0.335650913716881	0.335585344768097	0.33627131017495	0.335781350420908	0.3357316114983	0.335944884964708	0.335276604822911	0.335340376218048	0.335140839899617	0.33528604640815	0.33522580130682	0.334091750317111	0.334690390442873	0.336056144735067	0.336019052505119	0.335766597819773	0.334920977598537	0.334928094230387	0.335150873241105	0.335469257635055	0.33668605928512	0.336608355089136	0.336310518618365	0.335948056261541	0.335951036532814	0.336137494115488	0.33634922555226	0.336129443505196	0.337002948007694
0.334061803987455	0.339228233292571	0.338587634114299	0.33835671773833	0.337738584999866	0.338296439791617	0.338766778021222	0.338753720605154	0.338631184677432	0.33794604983007	0.338449583725884	0.338482616896875	0.338028465336948	0.337899849096009	0.337657000790579	0.338117583913427	0.338056893398061	0.338869572966108	0.338142532209325	0.337957986358453	0.338155582840564	0.337591613272075	0.337957383417172	0.338110694757847	0.338394409758447	0.33850504555172	0.33873118069616	0.337742769734281	0.337823968627779	0.337383408980762	0.337789737693309	0.337665821351124	0.336695985346836	0.337562888921205	0.338528278960999	0.338330375997694	0.338413389392716	0.33773434289249	0.337493934910916	0.338157003282672	0.33773010050123	0.339002640082735	0.33890127369904	0.339079868914918	0.338669251850288	0.339162381055918	0.339228502641734	0.338955682144813	0.338687180716227	0.339121860415374
0.337294701354797	0.340545674668393	0.340972328710653	0.340691142662502	0.339743421905093	0.339923376641569	0.339797412047756	0.339880002938183	0.3403025232316	0.339772264635603	0.340109809299226	0.340062406429873	0.339408581123256	0.339315582363145	0.339240348100122	0.339373367353901	0.339564832196565	0.339880776096326	0.33942462780972	0.339166038277037	0.33943060444849	0.339016300212976	0.339400585785184	0.339806401348966	0.339728477511911	0.340067003392279	0.340155293226124	0.339728561342865	0.339775462021378	0.339743864877727	0.339873303076471	0.339569238048247	0.339732312132158	0.340296643482448	0.340501460867012	0.340405050871289	0.339869952563654	0.339948988374434	0.33919348327616	0.339875855137081	0.339542295353518	0.340251942876741	0.340229606768089	0.340517977807363	0.340719392558	0.340653513125258	0.340653353241775	0.340518062717075	0.340945857689232	0.341485611439384
0.338147155374228	0.341559881461927	0.342222974134156	0.341484965461285	0.340786331928528	0.341308079056907	0.341481723505719	0.341349170531449	0.340453083736072	0.340495377629791	0.340653023652422	0.341151060190865	0.341340600924382	0.341362059831396	0.340887977625715	0.340873267891068	0.340461460472332	0.340336132545222	0.340532491094265	0.34041245340274	0.340479371169693	0.340463206415863	0.340539149594074	0.340519941717049	0.340612443112349	0.341010372434689	0.341067727284371	0.340344991316558	0.340391117531062	0.340456735478229	0.340472962629767	0.339984717904286	0.341643765415702	0.341799336671936	0.341272330904263	0.341420034002468	0.341049560466842	0.341061375265754	0.34036431030579	0.340722921860978	0.340580094470905	0.340934072300704	0.340926308242947	0.341566242394503	0.341378805922933	0.341020693549414	0.340130265130427	0.340852188820879	0.341938558848442	0.34226601856046
0.339387748890227	0.341954619984602	0.342664257713826	0.341562881945743	0.341880867056811	0.341738573794532	0.342015525570506	0.341836096956294	0.340855946281448	0.341146714323876	0.341550011155034	0.341335589122248	0.341571827812697	0.341318971232737	0.341247589219158	0.341591602322237	0.341142168148321	0.340348464155002	0.340485703600312	0.340701873166379	0.340679186517733	0.340964996809547	0.340969071368572	0.340618360845183	0.340890641054027	0.341266583870892	0.341101680466712	0.341182919302693	0.341072732897833	0.341539520873818	0.341279970620818	0.340841184624412	0.341749590453507	0.341995620616256	0.341696175374715	0.341712149983025	0.341317106256635	0.341404969696673	0.341018758652676	0.341049484102039	0.341266961550199	0.341564046438015	0.341761683487153	0.341976864398714	0.340390276212365	0.339774358848056	0.339024876718424	0.341186806072435	0.34182272173206	0.343041732113396
0.339458635157133	0.341655788642265	0.341444627670442	0.341049984248915	0.341983047818608	0.341822363811081	0.341575837050008	0.340788685128378	0.341380215066457	0.341346663977449	0.341725175774411	0.341446212254293	0.341945262656142	0.341168960781954	0.341022669268676	0.340954292139115	0.340594458236091	0.34028972355384	0.340625343767657	0.341095546329085	0.341316225563223	0.341567945386381	0.34090479304173	0.340198903944282	0.340655468518423	0.340662276085735	0.340341569037857	0.34078466606868	0.340744935505766	0.341597936967151	0.341506281148809	0.341426549481505	0.340950271773551	0.341529327024301	0.341289288035184	0.341669485279992	0.341319047483986	0.341505603063426	0.341678674378779	0.341426284447379	0.341196801912844	0.341922773789496	0.341817659796008	0.341195996136428	0.339447035684254	0.339035805884344	0.338377125082139	0.340735818172861	0.341161325550767	0.342502855280997
0.339177989879661	0.340902090778083	0.340164736883716	0.340640065453821	0.341029647705782	0.340440065751495	0.339914786907124	0.339544453070828	0.340243610284446	0.340600408473647	0.340457555079798	0.340776412140649	0.340881850159363	0.339766012260279	0.339672809245612	0.339450117103405	0.33989435035165	0.340280815982841	0.339436730864471	0.339279824047453	0.33980700531223	0.339829457557837	0.340055396311309	0.339841068953845	0.340182077939393	0.339806816870013	0.339843486794087	0.340403702109897	0.340119916564116	0.341048369544968	0.33989844685491	0.340092173912593	0.33914345186784	0.34053075710225	0.340106089169407	0.340555671701115	0.340168909695001	0.340780692714311	0.340701681885324	0.341055968637718	0.340045569069621	0.34090431980706	0.340621050589544	0.339973539658523	0.33875895698794	0.338634494396115	0.338302346850413	0.340066738414931	0.340347506500631	0.341430477471208
0.335873054669865	0.338318958437698	0.338378915510297	0.337873141003038	0.33846123512115	0.338168571216037	0.337702458628535	0.338086412453872	0.337852393282285	0.338128538856016	0.337932017527873	0.338499382491244	0.338143843441249	0.337330374051067	0.336951457378709	0.337106365197976	0.337896930995338	0.338170412487823	0.337333344443176	0.33710055142347	0.337555104764459	0.337447601148801	0.337245917673545	0.337213678753278	0.337592308504053	0.337516713736706	0.337547548708527	0.33766439551522	0.337059203033885	0.337421029774377	0.337396188133708	0.337988315534106	0.337569391114471	0.338122920053059	0.337553639156402	0.337666616283171	0.337594463751572	0.33833174369415	0.3382567295548	0.33863439781877	0.33771921221461	0.338430812462488	0.337955605565077	0.337829152605574	0.337315400474607	0.337526625689386	0.337757552739394	0.337942463863841	0.338005457473527	0.338500106310343
0.330630822680741	0.333687287347155	0.333857109922112	0.332698829657964	0.333245458965652	0.332605709537432	0.332747188620327	0.333507386662197	0.333030977118502	0.333447438361616	0.333306298264635	0.333756263074572	0.333464786769889	0.333396567848895	0.332056057886859	0.332423078796582	0.332798057798793	0.333349789155346	0.332976690714471	0.332483616156517	0.332108604422476	0.332418921400199	0.332642058104789	0.332913048089128	0.332690603635733	0.332657172714833	0.333023926518077	0.33320707219616	0.333158114863049	0.333467707936508	0.333051365243363	0.332680787096474	0.332397602277678	0.333503057913418	0.333323421155438	0.33366176980701	0.333276476247794	0.333111126946974	0.333221655772746	0.334202763761302	0.333058167814315	0.332727132582999	0.33314779630328	0.333482093929812	0.334183243980899	0.333910654224913	0.333913644999894	0.333154476037614	0.33356578430307	0.333354332577227
0.323075705581408	0.326286576387239	0.325787607885932	0.325243999955924	0.324849254761974	0.325016619639372	0.325454085858944	0.326148858398629	0.325514484115706	0.325953816844356	0.326075509097144	0.325830797462138	0.325143078390107	0.325130819113977	0.324630148472443	0.324232965651534	0.325535856267762	0.325367828208894	0.325092634044085	0.324730749078979	0.324211117511133	0.324384782683478	0.324364020598191	0.324596666736302	0.325031633782859	0.325191245191373	0.325142648788412	0.325670271152187	0.325478170522861	0.325481444841207	0.32564496689411	0.325092165493501	0.3256370152174	0.326349419339672	0.325539723279176	0.325528482635705	0.324635341051923	0.325695295529004	0.325976826609799	0.326172721576229	0.325498928576994	0.325647942821957	0.325633305875174	0.32613871113448	0.326626229457518	0.326574463858464	0.326504260247474	0.325627562418742	0.32568072044055	0.325885089146411
0.31146331461642	0.315373416076667	0.315838594288287	0.313001232362855	0.312780612261759	0.312933328070526	0.313381022092145	0.313404128548488	0.313293255059121	0.313615162737706	0.314101855100173	0.314018138694752	0.314674446652332	0.31415879936839	0.313616110229029	0.313460852465924	0.313490777617832	0.314719202246374	0.313889553652666	0.313338694586557	0.312859501701937	0.312543192556988	0.312379288594907	0.312864678696185	0.312972440930189	0.313848314643597	0.313895700423132	0.31413148830575	0.313966391093945	0.314293034696168	0.314237904787534	0.313574727631419	0.314076078657797	0.314627463959723	0.314348559260375	0.313442534082714	0.313899118188076	0.314690356989297	0.315035107736628	0.314706914241181	0.314559182811351	0.314202869183792	0.314103391821178	0.314263416422891	0.314232684103534	0.314452369005486	0.315737392017948	0.314580169420513	0.31458920638585	0.314687332432117
0.292956323431013	0.296868396607757	0.297289788831222	0.296145760652285	0.295911412828162	0.296523003913481	0.295533545533102	0.295911088689382	0.295681253116674	0.296517156697439	0.296695218892672	0.296850914773993	0.297013700204627	0.296745909082261	0.296379653126432	0.296224280418685	0.296086920663325	0.297480154787213	0.297349823262218	0.297546678778635	0.297169621064038	0.297647525824894	0.296905945493549	0.297075185282991	0.296458428899446	0.297508434490535	0.297150885342923	0.297596867543869	0.297290340559826	0.29733540675138	0.296854498014935	0.29666097606346	0.297211677204885	0.298216008780334	0.298312300935797	0.297229490047423	0.29739470913064	0.297901449326185	0.298696386085884	0.298508971132723	0.297989850527733	0.298430702291413	0.298354917520487	0.297329736593804	0.297701753890758	0.297837352145741	0.298738432830171	0.298146821985144	0.298334174597372	0.298580185086959
0.265465962338133	0.270303257923912	0.271616310140432	0.270573339337427	0.270579791765824	0.272085441295161	0.271549037433282	0.2708493210533	0.26986092962264	0.271989806444769	0.272875060282522	0.27224276232736	0.272212131723649	0.272126515509554	0.271996924382484	0.272342027146005	0.272369661524161	0.273211580380312	0.272838505984413	0.27228131423219	0.271815117728571	0.274577224014513	0.274006020115858	0.274492164014389	0.273406001534435	0.275072457993083	0.273597132586263	0.273824695213135	0.273273518140141	0.27375932228627	0.273482088812179	0.273456299197583	0.274091723510738	0.275355158619285	0.274521315951377	0.274436637235886	0.274146764024292	0.274163441586225	0.27517551839792	0.275988150727665	0.274849458063815	0.275383129598728	0.275949469201389	0.275495284057982	0.274901872536584	0.275460149066444	0.276349103758292	0.276581498800983	0.276624878579486	0.27636929041066
0.220789187587659	0.224931391803604	0.226373562735788	0.231299071279616	0.231529146336888	0.228998833458222	0.225908758910419	0.228029502199731	0.230572468357165	0.230659301411746	0.228734239466135	0.231587390538444	0.231056025163797	0.229279366232455	0.226353589564207	0.228041769282672	0.228973125772557	0.226109578753694	0.225139902462557	0.230268910061925	0.233394424549486	0.238514774850011	0.238169656529646	0.238461534388283	0.236395864543074	0.236397773152152	0.237120630735881	0.239635005087897	0.241454364803932	0.241134418480077	0.23970695160486	0.236386319851157	0.236850117903813	0.239752332197973	0.232296769535767	0.233230801689366	0.233489810149705	0.235777378141891	0.235896317628065	0.235310072758881	0.239563404739114	0.243935071447382	0.244394992240411	0.243339938879082	0.242142443613799	0.242544147202643	0.238461086816729	0.239139071477148	0.240987134905685	0.246788203272354
0.178481117239995	0.185728520237456	0.186625860011756	0.189557308484107	0.191599091419012	0.189000952912281	0.187719286260648	0.189912902125001	0.190990527161946	0.191795209575062	0.188024522395642	0.190790568026647	0.187991464555128	0.187818175500728	0.186429709010324	0.188584900291832	0.188675721973744	0.187970155198217	0.186264616085168	0.190597433605255	0.193056199505335	0.197505076933986	0.197738699718309	0.199386824309254	0.197308886926889	0.197586002305227	0.196664225368216	0.199075029999065	0.202955357390482	0.202310553719467	0.202289705787651	0.197015242741848	0.193494588092493	0.194282363962822	0.189079005433964	0.192328301759457	0.194362547062503	0.197174741789066	0.197489641279498	0.196752719172734	0.201259387156268	0.204081182045686	0.206130490121553	0.205169928665143	0.204322011424706	0.203664691477352	0.199708828735515	0.201378180981549	0.203626844314615	0.209327293423567
0.110582040314894	0.125972870792649	0.127485905025521	0.127847845348011	0.125884411054216	0.124143672763451	0.12383460058879	0.131073302654434	0.13413504943735	0.135436871514107	0.129386643816245	0.131591679199394	0.127573279986317	0.130198192276782	0.133559916186349	0.136936776905691	0.135374826446116	0.134261703159634	0.132936999263963	0.136496461058274	0.142543926138746	0.146012906372596	0.149853825409468	0.148362619189621	0.148843506861871	0.147938202721247	0.15195403323811	0.154143879122609	0.157232541347387	0.155605159480838	0.156074145428888	0.152828528950071	0.151061047875708	0.151230332831098	0.146410930654143	0.151453102388478	0.153165324812802	0.158638905533264	0.15717186062602	0.157927635953498	0.162359033081359	0.163625984207111	0.16508349628879	0.162980662930352	0.161440474026551	0.160466289146104	0.156867187092388	0.159820295490033	0.160990000326111	0.166230780645884
0.0760848996457127	0.0885936128027115	0.0898146350133557	0.0883281130502541	0.0879260522217532	0.0884268586734053	0.0895525351979253	0.0934813512583159	0.093756687109642	0.0957649265068536	0.0919284871598988	0.088107476625827	0.0822668947255811	0.0874650614982223	0.0966954262063623	0.0991707488189453	0.0993103361838619	0.100079099886812	0.100594606137171	0.0852866507461404	0.0858083919129547	0.085230285998773	0.104370588718865	0.103951694901929	0.107766592362568	0.105220054461494	0.110214557866523	0.110323054025898	0.108100357990437	0.10510888130415	0.109086405078429	0.10780905039803	0.108670824188064	0.106264771520302	0.111829180679116	0.118434320937916	0.122102862585547	0.128411854035718	0.128524763001933	0.131190646116229	0.125713017607006	0.126902505469145	0.126303619357876	0.126887224843724	0.126229219202896	0.127874993234112	0.128755258661777	0.129502006761139	0.129563031975771	0.128055885724688
0.0381908125539813	0.0470441965368717	0.0453209872613957	0.0439868621633585	0.0438633684677118	0.0462903893773402	0.0484658766633427	0.0502219711210687	0.0497068953240576	0.0503030480296022	0.0484168273234193	0.047081721604794	0.0435190700895762	0.0500822810753004	0.0580733222226279	0.0613814827807764	0.060326610480679	0.0602386657646439	0.0571779390054185	0.0429181010644378	0.0438360337291446	0.0420945086821921	0.0599215856190716	0.0600245432011159	0.0660221975647087	0.061995190874436	0.0640228249443619	0.0605717475158965	0.0584809086265709	0.0579657708860656	0.0651686218911064	0.066423641314504	0.0695269962976645	0.0666613595233271	0.0756970400871816	0.0775824678201168	0.0805992638387227	0.089668414300754	0.0881199360685834	0.0923064018352027	0.0802330426586872	0.0799488019332602	0.0802330542411555	0.0875021094422638	0.0884549761653952	0.0895594321035396	0.0889039688712639	0.0895831714793166	0.0880411894504589	0.0823021628587268
0.129483849624056	0.136876055248248	0.147772439886568	0.142713744427054	0.139996551546284	0.139634056627963	0.145369552298579	0.146710374107216	0.142228682353767	0.138896459217879	0.134653880168362	0.130811504636111	0.122508175305555	0.123144487607941	0.128523055751794	0.12637735340738	0.124899479034288	0.12759799825099	0.130623579117531	0.102911901073439	0.0943700770544747	0.0960061919885129	0.120277168565259	0.125015460874745	0.123890795289626	0.117762843041295	0.106556705275703	0.0972440072167228	0.0887167470727939	0.088550057129666	0.0945671163574096	0.0918837860432002	0.0904752904560629	0.087757339093955	0.0933805644522467	0.0961316032355843	0.0950855263155193	0.102477657391766	0.0994523056196333	0.0997546110211167	0.0848193124041956	0.0776088933349283	0.0798587008909469	0.0843882179331793	0.0835375876131145	0.0850032706151357	0.0831750131221006	0.0757289451882234	0.0700270798954235	0.0657023738503641
0.131909893631977	0.145009790161437	0.165718427921219	0.164030384239979	0.162891244402012	0.166067960865282	0.171324866535782	0.178413518264936	0.177608217013034	0.175448944359284	0.175999839109614	0.176135857569732	0.174705585097083	0.172712330489751	0.172013694657534	0.172101196628043	0.175578231105901	0.175225685669728	0.177974467007298	0.174676779072779	0.174016794277693	0.173524099187514	0.174244510911649	0.177433480575931	0.179501210993337	0.179555344554209	0.170549441323851	0.167478138720764	0.16112622454537	0.16928916663938	0.169870682171034	0.176689219698067	0.175540920739467	0.171930459265203	0.172684954673165	0.17360797314857	0.175301847268308	0.176477250650366	0.172080693331433	0.172211190616311	0.171960271260939	0.175746601983119	0.175704667997567	0.169829162684547	0.167892081912575	0.170996786253284	0.16970669738717	0.165616526728409	0.166710121121809	0.167232337113044
0.0509175081888213	0.0748696765895456	0.103892785843986	0.100957038771337	0.107264163513712	0.112813763237809	0.101463189481705	0.109466045513109	0.106044216315094	0.125471300040036	0.118264493650485	0.116138275345476	0.122470787098122	0.118101359411549	0.127012498577373	0.131046969629038	0.129967678391584	0.134140101267131	0.130827141706314	0.128775934786981	0.12910624401329	0.129279604123862	0.133685040313118	0.13888067438604	0.145247487589949	0.144017438718957	0.143232229898314	0.14692503411998	0.139820201114946	0.141246344693168	0.139763459199263	0.139441294861131	0.144654250997888	0.146965345963824	0.14822970923119	0.151591560973734	0.152762170349482	0.154132381620872	0.150248315107795	0.151593795055847	0.152637431935939	0.155947461955558	0.156135084967321	0.153540986470928	0.154440166154371	0.157075724124167	0.153932799767443	0.149034756577221	0.151462625931035	0.155486470266821
-0.632652368385366	-0.649653487589912	-0.642541770226938	-0.669622573738758	-0.585811496599241	-0.516736904384997	-0.450556922460972	-0.438606851845506	-0.432163492096279	-0.465826535283252	-0.532978692245603	-0.597420205673588	-0.582876354966052	-0.547195820998925	-0.524008834366075	-0.501299303048892	-0.47843853737173	-0.456345938673296	-0.442344670194397	-0.44188083344835	-0.447875656523005	-0.422088646194779	-0.418800465053659	-0.409751212221669	-0.380739898887854	-0.363053364216587	-0.334946173299363	-0.326441468167059	-0.319996470946386	-0.325912425474729	-0.302772620395248	-0.293546529986932	-0.285995278564758	-0.242240537978609	-0.226506713938862	-0.204258387592485	-0.201171595453723	-0.187463548740436	-0.204804699404279	-0.168632903592251	-0.156929289164292	-0.1405428711365	-0.134621902591728	-0.147124581935715	-0.127756005714762	-0.124685575089847	-0.11772747361833	-0.0996489938148061	-0.0766152502769111	-0.061930962880233
-1.3254610947341	-1.3692137129465	-1.38383934524788	-1.39185515774619	-1.35013939123285	-1.31768899014204	-1.25051949964694	-1.25049508505301	-1.25928890781118	-1.33234642202477	-1.35816111252165	-1.37619612979447	-1.37057240298344	-1.36169173036475	-1.348861382143	-1.344974901395	-1.3583871849845	-1.35967255382448	-1.34714801941332	-1.3385110421816	-1.31739430620337	-1.30781721582351	-1.31279486679405	-1.30604452632894	-1.30521569625804	-1.30169699830772	-1.27125469603475	-1.26235542580452	-1.25965299475112	-1.24319136307028	-1.23600981892398	-1.23569661371018	-1.23409762291466	-1.23601330907935	-1.23680873607837	-1.22097537383966	-1.2304007019488	-1.20435483679827	-1.19857483481217	-1.16261525386302	-1.16506057754224	-1.14450382622405	-1.13817766240209	-1.1374018684532	-1.13084757162458	-1.11645340282885	-1.10477749514108	-1.08072019091619	-1.06038269725449	-1.03460539649802
-1.58189994222623	-1.6003401463165	-1.60585735651985	-1.61280429587023	-1.60731706140691	-1.60421320011659	-1.6055624544447	-1.60353056816113	-1.59826186262401	-1.59954897425641	-1.59716101479505	-1.59638947950398	-1.58914739067352	-1.59129238847456	-1.59978857748355	-1.5969248904247	-1.60202068600614	-1.59456183131123	-1.59506942165425	-1.58665405559116	-1.58426699754674	-1.58298105608429	-1.58863007321469	-1.5887274829364	-1.58048841453059	-1.58105202606455	-1.58222692700028	-1.57748283607569	-1.57192936434382	-1.56675971905853	-1.55968329231231	-1.5634945338577	-1.5508489060471	-1.56394071852473	-1.56422972566294	-1.57092235102954	-1.56531361320987	-1.56115944353776	-1.55764156941888	-1.55533124653233	-1.54246336080853	-1.53275990669392	-1.53849794125293	-1.531770616089	-1.51800309203873	-1.51219590176983	-1.50261924891204	-1.49696475372838	-1.49053599140927	-1.47391708559388
-1.6719822233256	-1.68563842543491	-1.68929651424563	-1.69409871327777	-1.69265375591032	-1.69236421498498	-1.69303327546719	-1.69855986863373	-1.69147071130713	-1.68288303158675	-1.68185166034179	-1.68004946899477	-1.68338795137598	-1.6848430192162	-1.6840609119137	-1.68729325494071	-1.68869044541431	-1.68662990631864	-1.67778547805348	-1.6793613052752	-1.68688409414435	-1.68618564309224	-1.68512568305104	-1.68422007455835	-1.69387704533235	-1.6954371220438	-1.69029080623414	-1.6906983637103	-1.68725939143733	-1.68593081993409	-1.68621875753923	-1.68266615668243	-1.68102266885443	-1.68493287049735	-1.68191984780843	-1.68287657387811	-1.68634957442074	-1.69192145458384	-1.68077787719252	-1.67829317970745	-1.67676382129147	-1.667391033728	-1.66871894744356	-1.66849140894683	-1.66600103102758	-1.65926532376198	-1.65894052268064	-1.65095164143653	-1.64725295317906	-1.64475275085696
-1.6996026113927	-1.71268120872829	-1.71847711154124	-1.71754904924158	-1.71525894522824	-1.7173505372051	-1.72119426581378	-1.71896023843391	-1.71531305085492	-1.71313082867592	-1.70819558574886	-1.71129400807676	-1.71310441962638	-1.7128916491173	-1.71659740554761	-1.71832991335916	-1.72099801951248	-1.72367519689594	-1.72028649054788	-1.71985270485631	-1.71865598510541	-1.72251173898462	-1.72028929929643	-1.72202857910463	-1.72748452387069	-1.72533534613288	-1.72835868096578	-1.72336109267822	-1.72812505003399	-1.72790109528919	-1.73061122269402	-1.72675217859895	-1.7269227656452	-1.72716270624012	-1.73078265622565	-1.73193502153903	-1.7336864121804	-1.73941966139156	-1.73575867267713	-1.73184876786335	-1.72845739306224	-1.73005608044251	-1.72729162558403	-1.72940222720171	-1.73117229658867	-1.7249177046987	-1.71620215955386	-1.71690766898481	-1.7148453619162	-1.70689858941665
-1.70753317939466	-1.71163663571224	-1.71368299877523	-1.71397251250448	-1.71345944867872	-1.71695195318943	-1.71108334779119	-1.71959900139353	-1.71611121378624	-1.71360277036766	-1.71065808617168	-1.71186104932718	-1.7124398405374	-1.71493176911636	-1.71288080054605	-1.71341502673358	-1.71588375750232	-1.71595232128562	-1.71798440026967	-1.71998909909372	-1.72057520287253	-1.72420905692985	-1.72524430009742	-1.72814609049595	-1.72509142406451	-1.72582955330293	-1.72427774204519	-1.73071297990085	-1.72837029965761	-1.72815349521331	-1.73144680244827	-1.73278463333999	-1.73265575266108	-1.73706569301105	-1.73957976908612	-1.73949999318969	-1.73898502728418	-1.74020030322794	-1.74370862206603	-1.74283611751663	-1.73974153216522	-1.74106442070772	-1.7379334183729	-1.73303570803669	-1.73520494734758	-1.73344378888145	-1.72999882262439	-1.72959809091251	-1.7276267673681	-1.72146247535281
-1.69923506657501	-1.7050377220237	-1.70129757151077	-1.70054030383336	-1.69794204263196	-1.70196465701181	-1.70250933649046	-1.70227668615087	-1.7042230038277	-1.696539360138	-1.69647120940595	-1.70005766561866	-1.69671788531969	-1.69754382624609	-1.6969791764347	-1.6979506113306	-1.69836431608821	-1.69408179197302	-1.69506029427527	-1.69778656400708	-1.70096696568243	-1.70183913581646	-1.70568815954353	-1.70575309886593	-1.70490803369474	-1.70166965892708	-1.69975800144575	-1.70443292516315	-1.7057507811232	-1.70622738146535	-1.71320649870092	-1.7134292795285	-1.717292487237	-1.72237199843588	-1.72055186107633	-1.72118519378877	-1.71978945816402	-1.7211043047263	-1.72466880319098	-1.72725982642851	-1.72712518960355	-1.72248197635631	-1.71944925643108	-1.72159753130415	-1.7181629275521	-1.71555374970406	-1.71316252239691	-1.70884415355172	-1.71606367581647	-1.71305352143496
-1.67657847216236	-1.68124534129508	-1.68210785278615	-1.68269166579122	-1.68311168906914	-1.68179725919183	-1.67889854115655	-1.67789402832115	-1.67253253245158	-1.67032949901858	-1.66853096909417	-1.67462998901819	-1.67197328858691	-1.67291857606078	-1.66857687950003	-1.66795728507111	-1.67116002677272	-1.67111066439388	-1.66697465747976	-1.66834433822868	-1.67016907638307	-1.67210052472566	-1.67329679769988	-1.67682544564334	-1.67624835399	-1.67565952492454	-1.67661053413772	-1.67990237817764	-1.67951821081474	-1.67780634597073	-1.68049373102886	-1.68213564537287	-1.67940214852155	-1.68487924242038	-1.68578343302591	-1.69382368268694	-1.68838053098414	-1.68701166486881	-1.68812192024532	-1.69204167424502	-1.69075117119212	-1.68968321039065	-1.68853437781525	-1.68963581907538	-1.68832553538104	-1.690765724166	-1.6964829506789	-1.69199850860024	-1.69438102799203	-1.6948610671917
-1.6650554126301	-1.66839769383377	-1.66406174495933	-1.66264550882004	-1.66208749099369	-1.66137143493054	-1.65674481987126	-1.65048655162639	-1.65057016114948	-1.65289050437563	-1.65004974410292	-1.65053651635035	-1.64975259548315	-1.64763989281141	-1.64732425936722	-1.64977084547869	-1.64793172138778	-1.64618507955838	-1.64105867639622	-1.63985069706679	-1.64129906677699	-1.64280342846644	-1.63798794723887	-1.64241808042988	-1.64170746818358	-1.64352773771952	-1.64271008348138	-1.64778010602705	-1.64729187813588	-1.64463962003538	-1.64740776294478	-1.6467058131924	-1.64776809813022	-1.64723542978468	-1.64982125431083	-1.6531377165463	-1.65390198156749	-1.65452355955087	-1.6583932541229	-1.65700125849985	-1.66034886684403	-1.65851256013174	-1.66216643749456	-1.65864929775526	-1.65979524144166	-1.66449816651409	-1.67170827132373	-1.67536724701654	-1.67737524440262	-1.6834291285835
-1.64657615467126	-1.65750809169581	-1.64986848006493	-1.64621279498543	-1.64541450220556	-1.64109811861813	-1.63843720330395	-1.63623358455886	-1.63552608146717	-1.63447510187	-1.63043504151092	-1.62871388088452	-1.63097252873102	-1.63511279526816	-1.62903068035395	-1.62853724262316	-1.62659229599263	-1.62576909744269	-1.6229030813709	-1.62272672835622	-1.62066233028306	-1.62050907336295	-1.61883227938108	-1.62069805569659	-1.61833105306496	-1.61587316019342	-1.61916575669633	-1.62131292186674	-1.62335141174695	-1.62284931231712	-1.62411905521515	-1.62582049106851	-1.62486813425786	-1.63019810259214	-1.62922337174593	-1.6330296261871	-1.63505697117792	-1.63261587572416	-1.63432005838255	-1.6348330745158	-1.64035519764448	-1.63551175639538	-1.6423710286399	-1.64493234914866	-1.64809258875599	-1.65468003687975	-1.66968413285975	-1.67368118950149	-1.67834235392795	-1.68538209976378
-1.64760678131681	-1.65399861710907	-1.64850038815812	-1.64284538283487	-1.64031935819473	-1.63423292625615	-1.63610473294968	-1.63104296683022	-1.62782249219942	-1.62484982538476	-1.6272062451606	-1.62613537823837	-1.6303893943791	-1.63272891862685	-1.62843672008474	-1.62315263592543	-1.62079284213118	-1.61891397825112	-1.6211951641046	-1.61990367620123	-1.61592401154397	-1.61380107070842	-1.60848499242205	-1.6138327913984	-1.61474133105042	-1.61367860296964	-1.618264427074	-1.61564423299281	-1.61557153489289	-1.6203422703772	-1.62168912792926	-1.61951951366436	-1.62411675762818	-1.62891802472584	-1.62789599437246	-1.63216630795441	-1.63588337148545	-1.6398448328177	-1.64140773025761	-1.63906368742783	-1.64576051385217	-1.64794223843926	-1.65459962133583	-1.65640192288662	-1.66542192376928	-1.67000718249022	-1.67816706956629	-1.69011110673779	-1.70174439752859	-1.70983159468061
-1.65998539292327	-1.66006479766973	-1.65567641433709	-1.6513272143809	-1.65117474702743	-1.64699632534177	-1.64583052476269	-1.64537473891081	-1.64268923390303	-1.64261089610629	-1.64005103203615	-1.6386477348765	-1.64296896901993	-1.64491077305432	-1.64190820490561	-1.63465565000925	-1.63281745507075	-1.63397135420951	-1.63316431132912	-1.63511775370011	-1.63591721926165	-1.63446786294091	-1.63089597111422	-1.63427909760822	-1.63437032515912	-1.63375780182705	-1.63472260076353	-1.63644796048888	-1.63740989963447	-1.64292026082344	-1.64189757202945	-1.64261290980924	-1.65054280852622	-1.65463102174785	-1.65652276220985	-1.66482808988523	-1.6707393073544	-1.66662005936337	-1.67075501704213	-1.67261610228768	-1.67747057600809	-1.68171333887252	-1.69453632941649	-1.70137254584958	-1.71176986912813	-1.71999785379316	-1.72333167667231	-1.73476765795936	-1.74762486300093	-1.75536946516413
-1.68096460392564	-1.68402026625063	-1.68273807447032	-1.68337144545033	-1.68468575598279	-1.68256705966763	-1.68202806014055	-1.68367466458932	-1.68191972386467	-1.67793863870852	-1.67745215789642	-1.67357753498416	-1.67599671919011	-1.67707711575841	-1.67814676867899	-1.67113633937611	-1.67074757167258	-1.67204532228465	-1.67348576776973	-1.67829128483835	-1.67914099463608	-1.68280793338934	-1.67964342195196	-1.68338347242416	-1.68531157684003	-1.6840910527323	-1.68839871863875	-1.68874019807691	-1.6896658577525	-1.69205472831126	-1.6935930802867	-1.6965543617622	-1.69973025053321	-1.70451060599548	-1.71189943913423	-1.71855981303289	-1.72284377922216	-1.73218614301982	-1.7418505889712	-1.74517779939652	-1.74585479807094	-1.74840442420439	-1.75594352334632	-1.76435616610997	-1.77551258158855	-1.78396312468642	-1.78783379513818	-1.79748531198906	-1.80835974699844	-1.81483993459643
-1.72516475701428	-1.73243616144085	-1.73527756573286	-1.73432492946678	-1.73781744538962	-1.73751785973904	-1.73486298865641	-1.73773135846742	-1.73724877668886	-1.73332032828668	-1.73019762620977	-1.72865712171209	-1.73259092183915	-1.72860304629067	-1.73486188928714	-1.73586165421899	-1.73494174285424	-1.7353090020846	-1.7382633224967	-1.74286458205684	-1.75016529543666	-1.74959149405595	-1.75231439317596	-1.75155624971633	-1.75165450714413	-1.75340916509191	-1.75395058274311	-1.7550478287935	-1.75845903564745	-1.76340641620633	-1.77148517740387	-1.77850531747083	-1.78108494248086	-1.78601802942229	-1.79118938635793	-1.79738054720132	-1.80246835752257	-1.80944442107446	-1.81390819883749	-1.81423472871577	-1.8174051862176	-1.82309158741074	-1.83034234174428	-1.83656610348846	-1.84118968206743	-1.85164573550021	-1.85893931141109	-1.8614240352406	-1.87080739796662	-1.87517157490588
-1.77206939988326	-1.77849039368762	-1.78628441591489	-1.7863597787206	-1.78503585678348	-1.79100566115899	-1.79242747090691	-1.79656055432657	-1.80012517877899	-1.79460725134264	-1.79232740184482	-1.78531239746699	-1.79169481171622	-1.79812711597114	-1.80786775770073	-1.80901292422622	-1.80963486501339	-1.81404155966052	-1.81241206921699	-1.81536864752907	-1.81983161026108	-1.8238500565989	-1.82667474761636	-1.81801954156684	-1.81625034872859	-1.80166347667451	-1.80314899610118	-1.81477388880765	-1.83201003627794	-1.84026637070887	-1.85031034856607	-1.85702405178215	-1.86283078017174	-1.86871259247937	-1.87223363045732	-1.87348696360961	-1.87720844363797	-1.88013271407437	-1.87963967338377	-1.88415026975445	-1.88672951623352	-1.89274685727293	-1.89556922379123	-1.90030598976986	-1.9024227792928	-1.90711888053137	-1.91212074360136	-1.91815805026104	-1.92193073956093	-1.92446233321076
-1.76629402313442	-1.79291002957731	-1.79738851011984	-1.80026525828525	-1.80695214431173	-1.81181010327633	-1.81933491237775	-1.82619679121701	-1.82899742107615	-1.82313262903524	-1.82518578004916	-1.81911780366655	-1.82426579646432	-1.8324907087661	-1.83910800306522	-1.84866496896332	-1.84621090012314	-1.84909286809252	-1.85605325113994	-1.85633254541334	-1.86644131820952	-1.87290010396118	-1.86939275453026	-1.86191638827892	-1.82962262621733	-1.75122151164373	-1.74327255897165	-1.7781391067945	-1.84733605109317	-1.88058072175944	-1.89729841089778	-1.89971778238203	-1.91017130785595	-1.91423066948989	-1.91668362516401	-1.91741433719418	-1.92068128483219	-1.92468742968034	-1.92300188775546	-1.92566232205655	-1.92381774282182	-1.9310943828647	-1.93344551706065	-1.93862087579584	-1.93835094421631	-1.93952938041657	-1.93921725787967	-1.94964433129563	-1.950970826244	-1.95228534929204
-1.6096141706844	-1.61403428288289	-1.60656196484614	-1.56907086038272	-1.58632095041947	-1.62064514894053	-1.6856934849687	-1.73242632216248	-1.75047814869104	-1.73088565675935	-1.7197519600083	-1.71440836064189	-1.71774525920573	-1.74399151695408	-1.75733722792282	-1.77939333983076	-1.79269050935649	-1.79178616116693	-1.80087284325598	-1.80260955715003	-1.80835735876731	-1.82445462987239	-1.81677891287762	-1.74936270794571	-1.58091585953053	-1.41649203630378	-1.41139559729919	-1.48142301742962	-1.65115542693105	-1.78308491614047	-1.84264784949538	-1.8619316322833	-1.87445838206862	-1.88809017455197	-1.89617890013557	-1.91157422429873	-1.90835588524229	-1.91817566855785	-1.9141475558838	-1.91674697243642	-1.918107515867	-1.92545629705773	-1.92580908243268	-1.92633816645853	-1.91849498267199	-1.91729194786416	-1.91494642869551	-1.92280274691586	-1.93760184765796	-1.9378437033629
-0.978060846896673	-0.952802351946199	-0.879138604674381	-0.836556832937669	-0.839453397996506	-0.878203002926007	-0.952161517570015	-1.06427483121218	-1.13856678288829	-1.07306833965396	-1.01280870445514	-0.97116609908495	-1.00475837537825	-1.06597068968125	-1.15458255517641	-1.21164203863275	-1.25073597884532	-1.27508095737292	-1.28794980847273	-1.26019691112112	-1.28275753490535	-1.30553175436435	-1.26484487590562	-1.07797787429919	-0.899017647295818	-0.796771803069655	-0.816430193709821	-0.888081795993173	-1.04405305373227	-1.29192591748258	-1.45140247648613	-1.47548442147536	-1.46531746906123	-1.52123649534418	-1.58966307616826	-1.66672659039235	-1.71708953477176	-1.73109022830034	-1.75139421214978	-1.75938912570231	-1.75454857601073	-1.74179108934931	-1.7478142099836	-1.72548413142537	-1.70061706096385	-1.68804379538998	-1.70068141525805	-1.71437394944106	-1.74569657786449	-1.75263627871159
-0.169654321607794	-0.113004319225766	-0.0776665073139484	-0.0769818620245888	-0.0768577580066763	-0.079070664415083	-0.0934444921255397	-0.108769656026795	-0.108674629908917	-0.0834822784601062	-0.053231605228323	-0.0446266404625838	-0.0472683195965072	-0.0586498156755469	-0.0827760796451862	-0.0927798154088393	-0.0889603888340741	-0.0831628074716625	-0.0710971770661201	-0.0783417550768699	-0.0890818716088403	-0.107097420853321	-0.10948018634417	-0.138630036075853	-0.151085228975028	-0.140254918400338	-0.159576658299285	-0.177041284291479	-0.224240349982613	-0.308168653084329	-0.373958032221711	-0.372681515623733	-0.360380577383459	-0.36993764846058	-0.397420191813234	-0.492608707960021	-0.555130738984191	-0.641993793123063	-0.678330029324427	-0.698673368953081	-0.674547052833947	-0.661013580999362	-0.652081630607928	-0.627469979773287	-0.610489778080529	-0.62781640784938	-0.652508145348296	-0.698881286691859	-0.728308279480573	-0.722618867583798
0.0270352447530932	0.0335295570859136	0.0308272759516634	0.0237530443102854	0.024478000336341	0.0270351293826254	0.0407937203123353	0.0325784207494689	0.0307316403347843	0.0274741159714829	0.0246013382080464	0.0250954345497729	0.0224846128428964	0.0213000384170758	0.0153952757041518	0.00957791020853188	0.0128242994480539	0.0129948308814218	0.0117529642023469	0.00917427680447391	0.00979960679785085	0.0210788662751049	0.0268314764335564	0.029400859021514	0.0258754704924865	0.0221405064555271	0.0279621501685711	0.0288224828781287	0.0327201130008783	0.0285319307862778	0.0290718971939531	0.0236620151375403	0.0253649152930803	0.0266934273510071	0.0247631143174178	0.0250546405573009	0.0154725066938545	0.0193896710467051	0.0178284113337399	0.0194679483193709	0.0109551433796721	0.00362792542333484	0.00413397935763827	0.0142437259044145	0.015658740150091	0.00923999553046995	0.00664862362658524	-0.00421621712472733	-0.00275623695533374	-0.000361473248103421
0.0519170665666589	0.0545661345488236	0.0450106229602065	0.0339168659378241	0.0354010266955467	0.0390866806451058	0.0536405082012094	0.044775962239111	0.04148885750105	0.0380735625751954	0.0327571153531452	0.0334253717622373	0.0312353899540671	0.0304369769777042	0.0262840137275362	0.0183354528721784	0.0224426023222115	0.023916493915985	0.0225276799231461	0.0178741701455392	0.0190216119731022	0.0280723592557654	0.0278108900035318	0.0315000044141922	0.0317642241619687	0.022026764800689	0.0259750095430999	0.0307822207748088	0.0480414527572073	0.0498934166954725	0.0522515315996008	0.0574585186489035	0.048484478618305	0.0541952070542539	0.041142822490779	0.044186386189612	0.039769934249809	0.0392972320895393	0.0445102324554279	0.0456343586608982	0.0388827416261048	0.042173357385012	0.0390930229265001	0.048466902932482	0.0482976313196411	0.0458403672796078	0.0461885309658528	0.0494164728536526	0.0446957426035567	0.039087645055916
0.0308422362991279	0.040467139249763	0.0400810438317294	0.035937179178121	0.0355872255463205	0.0418904949733041	0.0441128810641857	0.0411752924642541	0.043925869879274	0.0419718444956667	0.0412326146956614	0.0393046051254406	0.0371340904371877	0.0352373987255141	0.0315783883136978	0.033454849229038	0.0356947710632604	0.0419137238120503	0.0392459115922497	0.0384658806742833	0.0366502489232669	0.0362400554987673	0.0312773657273474	0.0324501082644373	0.0392452193410543	0.0286288353931377	0.0353326267700983	0.031222165812912	0.0456533293812092	0.0456540806235051	0.0526882694295414	0.0537285111702464	0.0482953518444727	0.0498037552475721	0.0439724775894738	0.0448222009852433	0.039832315039049	0.0372448896624934	0.0410536894362147	0.0443459811612413	0.0411148334563107	0.0460242542356576	0.0439349406835876	0.0511058553319556	0.0508123308891961	0.0492870567126964	0.0525881072818814	0.0572209903301047	0.0559734600511747	0.051790779054767
0.0540541194758181	0.0647167672652147	0.0635480262721782	0.0555413439383284	0.0531874059901926	0.054968316028035	0.0616537823505114	0.0623443072186928	0.0622436329442512	0.0607803236101179	0.060313123434528	0.0610861084929321	0.0606717749321984	0.056816302978215	0.0528772781360078	0.0494029881069624	0.0519143171214869	0.0558932879661946	0.0570290253121774	0.0578313180179584	0.0526036657445986	0.0494109237726131	0.0458526008074572	0.0479697053564995	0.0540875666632729	0.0476330305419175	0.0559542617978175	0.0513054058162002	0.0580221572653956	0.0569112469400555	0.0654680195252968	0.0656061314029926	0.0619597689329256	0.0598542044966129	0.0501052887400027	0.0541325772135588	0.0505353896169309	0.053965558192069	0.0537718885641241	0.0528592981709445	0.0511004155462656	0.0523201956507461	0.0501355588110015	0.0561754047565106	0.0545342068506135	0.0534535136519015	0.0547049095512139	0.0562527568511384	0.0520032876808353	0.0503763727751188
0.0727672785388725	0.0833091195097553	0.0772263912641085	0.0668083867504443	0.0657723586151596	0.0719550701615306	0.0784759747058622	0.0805039839569156	0.0775006430475077	0.0732758674723553	0.0717304558973664	0.0742679969459155	0.0768723184183262	0.0698241409714548	0.0666478089723199	0.0617816958933225	0.0607941540139971	0.0609643224164736	0.0623789101264022	0.0664071698807621	0.0658067933499726	0.0656056376718961	0.0679855530806866	0.0719243251809463	0.0801803148347312	0.0776801677280734	0.0816593936141892	0.0804949674028392	0.08170021925973	0.0829857815666747	0.0871098719378504	0.0874498140872317	0.0860753173025982	0.0843257331572209	0.0771515224449906	0.0741286350700802	0.0703824932983494	0.0732681732216797	0.0744264747203523	0.0752095187265847	0.0744776600320691	0.0753710082266443	0.0733218386577938	0.0753577986487396	0.069274040216354	0.0688077715778043	0.068737846911257	0.0700732625744609	0.0672571448545548	0.0654023221473795
0.095688116857821	0.0968315374965559	0.0926547711386472	0.0891630733979565	0.0865821179938297	0.0895659712301171	0.0939603193351768	0.0985541402538123	0.0921980413723919	0.0894412705163722	0.0902822290780305	0.091426281529052	0.0952800065459094	0.079775526022691	0.076466876900135	0.0618796639297407	0.0594840228505423	0.055472891806608	0.0614683855856623	0.0679592782799041	0.0683598988511915	0.0682283564472754	0.0671824450883738	0.0742391808153399	0.0800125716818701	0.0773102971905061	0.0788900110684103	0.0842990623666118	0.0927544148856892	0.0976230356826112	0.099487750839634	0.10069273516422	0.0989497848207418	0.0966884827153796	0.0911484192234555	0.0881300434186382	0.0880120967032891	0.0880044571002883	0.0869033768554753	0.0860443199491152	0.0825857193384878	0.0815095200806706	0.0786391582554536	0.0820472985089989	0.0786558711893357	0.0778940156054185	0.076885284622456	0.0772384151152167	0.0722483137862125	0.0716712976460265
0.0891978254583328	0.0915827681693248	0.0913377322535968	0.0894687570477274	0.0918241871754648	0.0951826692997954	0.0985989979893274	0.101756779331343	0.0949832705231735	0.0879599984773239	0.0879399409921879	0.08620726957827	0.0929636692640119	0.0824525047441099	0.0788727714728845	0.0583120842446232	0.0531848384295156	0.0473869284713448	0.0538745908492645	0.0606662182998438	0.0667051964118879	0.0724272739350058	0.0710756431001693	0.0778304650436646	0.0807633534325688	0.080765093783585	0.0810066734113066	0.086636511336973	0.0936858415517053	0.0983845961406955	0.0996845785921933	0.100218553144915	0.0988718206721558	0.0970642659042575	0.0937386715455219	0.0906197016067232	0.0897368692997032	0.0896956487714836	0.0885745867250154	0.0893673661364529	0.0873590852070083	0.0861439633554962	0.0856065595973045	0.0868641301161056	0.0848614406799742	0.0824959964013076	0.0813488477123891	0.0826356924938057	0.0783028060182888	0.0762807336906303
0.0716811514308697	0.0741193149872042	0.0776574216057234	0.0806132375188695	0.0818016222076874	0.0827127331676581	0.0843794413462694	0.08111077010639	0.0773319427228787	0.0728461028560548	0.0709705979201693	0.0659732855394885	0.0683033025964018	0.0628635415192347	0.0476720738499947	0.0321531455319188	0.0310798066327623	0.0286670817535912	0.0278679222474075	0.031734326631976	0.025346379710203	0.0319873898227294	0.0364745255633515	0.0608976850133838	0.0646934589105531	0.0656300268865951	0.0642330073111746	0.0696138017871068	0.0779287310447557	0.0830277108397516	0.0841463361393012	0.0844718432969947	0.0832613457459222	0.0830690238573868	0.0800048801848695	0.078628953448013	0.0791665609213813	0.0801868156085768	0.0785889759627741	0.0781191140621761	0.0749940391406396	0.0726088095364519	0.0719611790050911	0.07424051859042	0.0743068813073271	0.0722609798965395	0.0701143106715237	0.0703358796549735	0.0664119595436459	0.0667476085716915
0.035706278103501	0.0317913189617578	0.0235871030544971	0.0249592275338859	0.0270615641804445	0.0377577774801575	0.0327485653340757	0.0300265584047845	0.0285974061101106	0.0268791368424984	0.0215988388444426	0.018396888214061	0.0237817902079532	0.0307633812656941	0.0190883863218458	0.0171848312880381	0.0166169470156195	0.0161051562961591	0.0117006518710501	0.0116644564307364	0.0111505443595096	0.0160887357628228	0.021110437954359	0.0300912642609671	0.0318155099686305	0.0341779902141904	0.0442172031631852	0.05580615660628	0.0621196004935016	0.0636388428725652	0.0635996950951667	0.05885825774812	0.0519057419786811	0.0533359916554425	0.0473748187737072	0.0496847856413038	0.0485582748951875	0.0530232042621567	0.0517091479762282	0.0497145738191699	0.0419336221234134	0.0371956756414471	0.0353379136558524	0.0395282070875595	0.0418015878904237	0.0456758223925624	0.044017782470717	0.0451153546470775	0.0445716924384439	0.0405454669970085
0.0193090055429009	0.0139421954779314	0.00451930349116384	0.00564490118109002	0.00604227054219108	0.0153261996237323	0.0130122854339313	0.0116220265565695	0.01122164112642	0.00925287140270301	0.00415043441127203	-0.000487495186489726	0.00249125563188297	0.00891709122023777	0.00321576050944584	0.00647486982564796	0.00804380053918713	0.00667780891994719	0.00209847003258239	0.00190542009507605	0.00347522045893786	0.00540806392117375	0.00629812720852868	0.0082913049400672	0.010193981778643	0.011441465983196	0.0189482152629852	0.0258436455886819	0.0334781768310366	0.0368480640812425	0.0417106049339979	0.0366109166780288	0.030602307485401	0.0312382589995788	0.0270766138378233	0.0305440079264602	0.0284805385514949	0.0323043565566335	0.0306554207954747	0.030121461969928	0.0226864748244273	0.019543479695415	0.0183523315943313	0.0212284531425349	0.0222293542350345	0.0254774317044657	0.0251549702533128	0.0279041437198864	0.0279953686590552	0.0237052536553528
[truncated: 188 more columns]
