# Supplementary material for: Performance Comparison of Centered and Tilted Blunt and Lighthouse Tip Cannulae for Drainage in Extracorporeal Life Support
Source: Cardiovasc Eng Technol. 2025 Feb 10;16(2):238–50. doi: 10.1007/s13239-024-00770-x (PMC11933157; doi:10.1007/s13239-024-00770-x)
Supplement: Supplementary file 2 — Supplementary file2 (ZIP 41,511 KB) [file 13239_2024_770_MOESM2_ESM.zip › avg_velocity/rc_3.4_mm/Blunt_Qc_2.6_Lmin_Qo_2.6_Lmin_rc_3.4_mm/V_ms.csv]

0.0223224576064094	0.0210108219711748	0.00804633939918925	0.00547583765523944	0.0022976895648305	0.00248792337280736	0.00396056329352572	0.00342090949893884	0.00377884103833289	0.00216249397094829	0.00106748484150875	0.00199147675523663	-0.000121536258516527	-0.00231357287603761	-0.000938586561791225	0.00262118852693016	0.00614650634044698	0.00560713038315551	0.00340674167050732	0.0016864010714939	0.00133682676552782	-0.00395896176179783	-0.00415614797471581	-0.00325147794583806	-0.00227146370565394	-0.000917214012297022	-0.000535651114997469	-0.00137887901716444	-0.00227880798410338	-0.00379891717464944	-0.0029780218041961	-0.00104426346891236	-0.000725757459047037	9.05645113727317e-05	-0.000427030188593513	-0.000458260525695817	-0.000383495381023952	-0.00115821519792898	-0.00100284865046582	-0.0016606025713288	-0.00212003150689533	-0.000767307775338791	5.69747005838039e-05	0.000336218158739253	-0.00222060034680995	-0.00171252317105926	-0.00142731088094463	-0.0011158688140539	-0.00145471991196121	-0.002160142843452
0.021218359248583	0.0199251579915708	0.00839376475986175	0.00565980971971997	0.0026376140566253	0.00277620158200519	0.00341727467626923	0.00257765621754001	0.00257619852984768	0.000293220970736521	-0.000449170899871366	0.000954082598411221	-0.000110779892803619	-0.00180790604599086	-0.000913220047947199	0.00177397764672513	0.0049462755686974	0.00423745244468378	0.00215859468192085	0.000468567389443302	-0.000182149926476708	-0.00369150366378124	-0.00304441282434051	-0.00231081562405494	-0.00195205940156784	-0.00120216669047065	-0.00129697981016377	-0.00153345347142063	-0.00200925431098995	-0.00288068438775136	-0.00191445317120269	-0.00101944331826314	-0.000630780566659811	-0.00153279148226238	-0.00157389981951539	-0.0010513493277337	-0.00129571272220592	-0.00150268234511741	-0.00156738212618198	-0.00177400904429831	-0.00166692997720015	-0.000600866202344489	-0.000293066594603644	-0.000245746931657184	-0.00101895952310748	-0.000594541266264162	-0.0003400802873478	-0.000490326021211707	-0.00141698354915893	-0.00177080439109201
0.0158432479321153	0.0166349199971358	0.0112538829706923	0.00517976995227553	0.00212388872431024	-0.00252499047902035	-0.000666225275669067	-0.000463401438284051	-0.000903881569386298	-0.000725692477993679	-0.00046502269995168	-0.000337029868332362	-0.000411917821233505	-0.000337905054393493	-0.000303392677299634	0.000119320288204615	0.00100412825770918	0.000261707317377118	3.95825173946049e-06	-0.00117829562089431	-0.00108685027416834	-0.00146127499282072	-0.000532349487008175	-6.33486634352738e-05	0.000168157509984316	-0.00028682239514007	-1.43054837953323e-06	0.000266577603324177	-0.000120945893297827	0.00023496524348923	0.000352289401171006	0.000838085655323821	0.000726029419943129	7.62347271048541e-05	-0.000353144459854757	-0.000222590057511309	0.00051059363730322	0.00043250344420999	2.19928360891508e-05	-0.000346488458224301	-0.000819310133668492	-0.000495330101699819	0.000223894674937287	0.000374307048723955	0.000630252968199071	0.00113844602540882	0.000579010453851082	-9.94306069157826e-05	-0.000141670222009001	-0.000501141945793093
0.000130655408279596	-0.000101068220303258	-0.000393510355216783	-0.000413784245145251	-0.0011535817848125	-0.000628118841651607	-0.000416084926450269	-0.00043741631276082	-0.000664822718254413	-0.00113998933252315	-0.000660478611347966	-0.000585761585018366	0.000216397808824337	4.31806054713808e-05	-0.000163077831180308	-0.00114032897137083	-0.000926098702243718	-0.000938720952488727	-7.7221763471897e-05	-0.000263975238465633	0.000436194646246996	1.11557053710866e-05	0.000625457656023052	0.000798532207653372	0.000922595033993729	0.000598098758925321	0.000743361022281342	0.000877574945204588	0.000795573539954862	0.00102235219270364	0.00133503801228536	0.00100349113679154	0.00150646578107419	0.000607164935929296	0.000679369304752299	0.000248573905556426	0.000987950246495563	0.000884010823161941	0.000925576951793899	0.00141560415668073	0.000338315607470666	0.000404543820126638	0.000264532275699783	0.000800084570668094	0.000700493484112895	0.00149240375621883	0.00112281605230576	0.000413519778787422	0.000941575747022433	0.000670943456555451
0.000248426342640152	0.000680374736804171	0.000501536544588048	-4.23235312110533e-05	-0.00136395142991641	-0.000362927046584598	-0.000329835821309039	-0.00113258075434202	-0.000842687983139542	-0.000454123143136485	0.00025404667857006	0.000119926579317126	0.000310483078265374	8.22402652684868e-05	0.000271942216524232	-0.000133614984406986	-0.000368839243680763	-0.000709957723296933	0.000381369288394402	0.000675010464264947	0.00165317437676154	0.00204722700724316	0.00210215638020257	0.0024379137383922	0.00198329121486707	0.00191491510728841	0.00225971678341208	0.00181622532412466	0.00197672114493103	0.00186528928407525	0.0015711987765697	0.0013921249322243	0.00178372849522096	0.00130789276630495	0.00151020470401582	0.00103527675104703	0.00162072384934234	0.00185885019822841	0.00238757919871025	0.00173719064887976	0.00105869931225204	0.00132559026676318	0.00141202628114657	0.00152236672147926	0.000970781905860215	0.00187457998495472	0.00203755967742753	0.00118283844661836	0.00144785281416964	0.00134955961698903
0.00131900591746067	0.001486486364045	0.00120212989910099	0.000295630237681158	-0.000157290088840767	0.00038188908004445	0.000331824343740004	-0.000501782274600218	-0.000783967651296693	-2.70426502937155e-05	0.000414958616580489	0.000335225160807681	-0.000358766158427985	-0.000969446401852303	-0.000296952597858706	0.00072340701287241	0.000993902386074063	0.00195944788075998	0.0017563500385139	0.00160001385677443	0.00207133018039847	0.00168435063395705	0.00175657981424385	0.00191948805310753	0.00197154258932106	0.00157725464737099	0.00146467328332058	0.00183508030491863	0.002022461731376	0.0014591752162403	0.00110376939301801	0.000846386991987239	0.00115421362548728	0.00107709550807296	0.000787445400935186	0.000607441410581388	0.000933090737394745	0.00126930787415151	0.00164000840344316	0.00134088210560389	0.000389033646082189	0.000571424732038262	0.00101122515961909	0.00171200195998909	0.00151175306426579	0.00171144605829104	0.00221012621859484	0.00206537909119086	0.00198325076139349	0.00154343185296262
-0.00048012266157979	0.00067096727442516	0.0011818173157799	0.000412855887606207	-0.000132926083043156	0.000339639841282779	0.000528293749494477	0.000842462636000379	0.000817545567344971	0.000556550571763757	-0.000109042494181303	2.78491931975656e-05	-0.000362873307338638	-0.000502173126126044	0.000237185017847082	0.00219614484519103	0.00265319471907319	0.00204614665819706	0.00149066048119719	0.0012454880172533	0.00201035379381935	0.00167296237079256	0.00180232261498421	0.00143483105393605	0.00184155799899289	0.00178565643680096	0.00200974528841144	0.00166776084896495	0.00208534300815227	0.00142177749869163	0.00136467527740373	0.00102134806651829	0.00120859487517093	0.00142904779696411	0.00118040561729963	0.00153092602355633	0.00128140814683947	0.0011983259667176	0.000730212394276901	0.000814761687040744	0.000492412710738567	0.000272885449586192	0.000659898125293342	0.0015272413792403	0.00232873736450463	0.00214366065050544	0.00198945507515153	0.00215126984952714	0.0021703572745609	0.00167641993627687
0.00141740488982906	0.00145815036652111	0.000827922976272707	0.00060444121065	0.000756099664976661	0.0013715741418177	0.000755749124982407	9.61454441999496e-05	0.000668196736670118	0.0014292125348639	0.00166194690412989	0.00198482563641141	0.000672607215661642	6.52025396731091e-05	1.71738763738388e-05	0.00050370618502706	0.00129586951135301	0.00116644011301282	0.00113334491336091	0.00119327635123185	0.00153482710105312	0.00115229982133173	0.00113369454492629	0.00145822829268602	0.00137395774564647	0.00130388361415978	0.00125119127570695	0.00194392731656022	0.00196300426627345	0.00153016904680326	0.00202317269052858	0.00133044959478686	0.00153185466497939	0.00167831761581978	0.00150619296852602	0.00143094405708689	0.000796110762084054	0.000410154276892473	0.0004147995847496	0.000963579484258151	0.000908274447568262	0.000463305655813965	0.000742370125091558	0.00154344201601072	0.00193791874083751	0.0015914583019665	0.00152494135086854	0.00165390929572584	0.00148283056234593	0.00148837300049934
0.00135181558656009	0.00155612061723472	0.00155132130229395	0.00108743763021638	0.00149060097910552	0.00144345777846909	0.00085445145582007	0.000930390773208354	0.000674836159473507	-0.000208941538126984	0.000494736074377194	0.0016278484015563	0.00186055106097669	0.000884220840563749	0.000607517832160958	7.78078988186224e-05	0.000785717966642156	0.0010266986842359	0.00148433230883898	0.00142113421749064	0.00136761143309905	0.000853199867929994	0.00130619681475031	0.00160604656263927	0.000975862010490264	0.00107461947160561	0.00167467643414801	0.00185272909087814	0.00171190254380348	0.0015434846553913	0.00186417379018683	0.00125983778695655	0.000688268387619071	0.000850960363632395	0.00192058211375206	0.00205851960149117	0.00111079526714483	0.0008257285243699	0.000572633453440542	0.00137470296960089	0.0020608046407864	0.00147066925459256	0.00140851534546553	0.000943913134531903	0.0010252278527132	0.00129389359337276	0.00181030935137097	0.00155285861945534	0.00197320921565591	0.00158714136276125
0.00214830187043261	0.0027647386857305	0.00255844782952314	0.00254902654199211	0.00217898964838605	0.000902057870020334	0.000747596146110532	-0.000664180203540292	-0.000107076966356375	-0.00018983937951232	0.000847724256076108	0.00251120688761685	0.00250272480199463	0.00162210525739712	0.000893709351831938	-9.50331865894136e-05	0.000203110957688052	0.000316154428154601	0.000865482507715715	0.000586800941211244	0.00109364765004332	0.00070306819866739	0.000591917155889291	0.000947872124369832	0.000902024485258978	0.00118103862189891	0.000964903689681863	0.001479444961462	0.00156862074057211	0.00146882389487548	0.00188466902448971	0.00150585151282057	0.00109760354554538	0.000989231187993843	0.00122267413178661	0.000983533607220689	0.000844055055051053	0.00117003130270777	0.00129123331617309	0.00157570361861118	0.0019288634649801	0.00182586704760123	0.00166323309748264	0.00114742610038797	0.000792613679943447	0.00119435420209854	0.00128909243318583	0.00113880122110109	0.00152367204861529	0.00161159993032765
0.00188350001846255	0.00175572555043537	0.00163639271455684	0.00121072409052475	0.00105225415128706	0.000778386888799892	0.00124467849356719	-0.000284154878897753	-0.00038210457640794	-0.000776363079584601	0.000975812926942315	0.00193018457606794	0.00232666685636721	0.00186854509318288	0.00142028069178062	0.000671028451432581	0.000743359290588788	0.00139501739816815	0.00175269548590454	0.00171466836908371	0.00182589254038668	0.00219256486891507	0.00174186746786368	0.000863165361137238	0.00072612401010031	0.0012090731913649	0.00126560131398874	0.00139390298303902	0.00138962848449554	0.00150907952968214	0.00157181310160012	0.00196667942886303	0.000964209536463568	0.000606668195662088	0.000530145468213722	0.000786976708409666	0.00132903236056812	0.00182954839886255	0.00142840329506181	0.00155652696882832	0.00136570319307039	0.00182376409151972	0.00169815199650051	0.00178719568437372	0.000930090367132941	0.000872372429782893	0.00102178445304174	0.00124542204260585	0.00149209185284039	0.00161239188159261
0.0022351679691141	0.00166859279948906	0.00143211394315454	0.00195883838175799	0.00179089412545336	0.00161678884770453	0.00190016077446093	0.00104725677046195	0.000567888814563016	0.000748513545726205	0.0013071121987894	0.00155855282200859	0.00220359259936763	0.00183011094344679	0.00134328345218422	0.00126682485413713	0.0016500460315812	0.00166064529587459	0.00189006495009773	0.00168412613846996	0.00200500678142886	0.00229549871825481	0.00196638100997579	0.00187625566718997	0.00158025811196867	0.00191475613223433	0.00160854408912733	0.0012616704286693	0.00152382142838933	0.00145595741920364	0.00195622034650126	0.00202216660554345	0.00200911753566663	0.00150921122348141	0.00157175658029072	0.00123631561084711	0.00095133400489132	0.00117161628399698	0.00129074974812465	0.00115994998481826	0.000835626140906733	0.00145766679847267	0.00137715388233201	0.00169151385117524	0.00100117935562113	0.00110962702760454	0.000942867873551304	0.00119202413879692	0.00194350353448747	0.00209274119617807
0.00331619013263453	0.00195594514932728	0.0017143059627372	0.00153631312037117	0.00207310578981057	0.0022084810538923	0.0028612967837494	0.00262136095808703	0.00230041144486363	0.00147435727712848	0.00206895659767579	0.0018286074652612	0.00225952973222791	0.00204647707081392	0.00167158987669617	0.0011935466656006	0.00154410732661206	0.00126099450080543	0.00120336394295832	0.00136675186065929	0.00165881262577343	0.00210448763581709	0.00179719677663772	0.00117954720878439	0.00138492316355549	0.00138241493463969	0.00202048584178416	0.00223298123885677	0.00198752040552013	0.00176066893651891	0.00154805535852662	0.00173066262216784	0.00186222907106095	0.00179220760006093	0.00181186438289553	0.000989887272364364	0.00114955020582934	0.00169076309148233	0.00180912203482418	0.0013154189292493	0.00120426317399638	0.00154339727588836	0.00201074047225001	0.00208670275585593	0.00159155610001316	0.000789830850010116	0.000523946917301389	0.00144623705985211	0.00198702088318948	0.00245564797344327
0.00277619184478313	0.00234563260870779	0.00202036121669711	0.00227350610927288	0.00259560961105851	0.00267559649010058	0.00309126660521329	0.00299780324050615	0.0026098526403683	0.00241038507864742	0.00234574190405747	0.0015628998813089	0.00202194526116904	0.00132463516734897	0.00143921666468697	0.000860935083070458	0.0014382778602158	0.0018461263458908	0.00168751897839654	0.00147395734131385	0.00103407066976618	0.00143116591245255	0.00115909069626254	0.00187031309450311	0.00151475664241707	0.00124665662584283	0.00124459928992417	0.00160838060031725	0.00169531644930371	0.00189483638762724	0.00150492150875418	0.00139572676757019	0.00216852562644223	0.00212945932375894	0.00233762988965042	0.00184203035362233	0.00167535735837073	0.00211163663044563	0.00188036497361921	0.00178440555862094	0.00140239083150696	0.00189616505003014	0.00212534601456494	0.00232089827619937	0.00188538327669698	0.00178278253687236	0.00198030943900892	0.00223502165528753	0.00233520960800561	0.00247018942164031
0.00349081273224239	0.00302103906279942	0.00299266198725708	0.00287244212735358	0.0036339246592731	0.00304990856357178	0.00394541569615817	0.00394652304257507	0.00377405466850366	0.00412700157346532	0.00407361880067493	0.00256320033198817	0.00217786132293969	0.00192781241276539	0.00217610297367631	0.00212468496222398	0.00175796553733581	0.00250992887012404	0.00243309247921628	0.00210111997640355	0.00178692730041634	0.00177776744168407	0.00191281958896837	0.00233679308470949	0.00229809438345036	0.00225957387619382	0.00227434657631774	0.00248880804059494	0.00239625580166651	0.00212273317438587	0.00223189643283147	0.00256508566257599	0.00287170658384442	0.00254818190185209	0.00220513576453994	0.00238757885804942	0.00263730470820309	0.00261340664125595	0.00219362298984202	0.00200399995834526	0.00191709763606217	0.00298523657475326	0.00315105837214386	0.00325921878188222	0.00250358139365211	0.00184772049663403	0.00216994481946076	0.00198887947190213	0.00249872220757044	0.00247296487058899
0.00319313713854843	0.0023565944212897	0.00230787044084762	0.00227212092556057	0.00286543757291704	0.002502850931667	0.00312136580641739	0.00230736376463954	0.00252415716585293	0.00301886811649389	0.00322504385772905	0.00220622074089566	0.00214141776798795	0.0011164828835887	0.00170746731012496	0.00187153723080796	0.00173552561229546	0.00193980699543079	0.00182715630690144	0.0019791239960967	0.00179363122167024	0.00135339670702655	0.00165078906962862	0.00260178755199062	0.00266146508398946	0.0025904983359625	0.00226037709765458	0.00192272634657082	0.00178235529141451	0.00205125188656333	0.00175805206518668	0.00160548458582308	0.00181397815495838	0.00207396300601291	0.0021146299603836	0.00175747004615832	0.00163543982943803	0.00162840328127186	0.00129566877695883	0.00170311724165399	0.00101876162755355	0.00172332285747441	0.0022374334771884	0.00259537637194345	0.00247170621398668	0.00263706110732111	0.00268872158411933	0.00221576900975114	0.00130210664210436	0.00186486294704628
0.00257043608157479	0.00169580183420991	0.00219105190900304	0.0028474858827027	0.0032225474951655	0.0027960750535162	0.00324206077462538	0.00266486513457028	0.00282887501378196	0.00290071436452543	0.0033630301167437	0.00258087120412484	0.00231989593848337	0.00196570366269179	0.00290201872645577	0.00319981406243155	0.00211257713822094	0.00169069643551323	0.00220317795836049	0.00264728530404048	0.00245514952987192	0.00211332886311954	0.00265909422655343	0.0025742978695225	0.00266177690220269	0.002691803968476	0.00294434597654756	0.00296323669834029	0.00212028680379915	0.0020011862986068	0.00218463269503796	0.0015631538723462	0.0013393979599204	0.00166833679287518	0.00211660715584196	0.00179781646707622	0.00138131599118993	0.00140852261289658	0.000874488898743992	0.00121286503028882	0.00159497835032474	0.00255378679449102	0.00319510817372344	0.0030640570878896	0.00271850817223493	0.00232796579611268	0.00196864850523827	0.0017382036038583	0.000768793482384409	0.00129234790163263
0.00191478406642241	0.00245372653280746	0.00291306808887104	0.00309560452344799	0.00268434934430599	0.00201220238981432	0.00176667089774382	0.00199526493205662	0.00238714091016382	0.0024782308624787	0.00280065887209348	0.00271072804664168	0.00217551632733834	0.00194339594244194	0.00168275327532434	0.00172362226995573	0.000831390477697895	0.00075932214609974	0.00162615662309683	0.0021780996719672	0.00226429401587998	0.0021725832092021	0.002484598324386	0.00181526392248509	0.00254222856996067	0.00234229291187073	0.00277357275915551	0.00256909728451218	0.00233900425738138	0.00212821642272003	0.00201089408189602	0.00162057126167882	0.00161383137231893	0.00138091455078997	0.00175025408328825	0.00149866720301931	0.00106122102565904	0.000844036318705392	0.000666376642631275	0.000833921190228489	0.00113321523513823	0.0022159785445501	0.00211309298388305	0.00189802417812244	0.000862177160845693	0.00104355804549827	0.000946851447745808	0.0014320717863768	0.000875240623642589	0.000794530464881256
0.00331392056501868	0.00269677315961741	0.00212787882783732	0.00227474611469473	0.00314326328586248	0.0028569249697621	0.002874727109872	0.00254614929223201	0.00297139842084014	0.00292060759436457	0.00260430018110881	0.00226237564119164	0.00255605113864082	0.00244444874865113	0.00248124224744068	0.00211329757909997	0.00204923454990381	0.0018809540613598	0.00178899491293672	0.00269094223851765	0.00264044988770612	0.00250857687245426	0.00216715986039724	0.00186849941624324	0.00204078746718188	0.00200455256698862	0.00217419416587961	0.00227482350147999	0.00174358263836683	0.00182476801898626	0.00164475940132285	0.0015913782750598	0.00240556115096167	0.0021445237998839	0.00214621154719023	0.00168997318418235	0.00140880479361758	0.00148242245067138	0.00109127222207448	0.000652855587174242	0.000805259577727751	0.00149918145893086	0.00156257531670294	0.00151764499204256	-6.57043330759639e-05	-0.000117908277451924	-0.000212980072268758	0.00119370706007481	0.000853953608405168	0.000956118529474384
0.00296687762451645	0.00275448280755393	0.00302004305569718	0.00310681859537465	0.00397877760485172	0.00241951265976604	0.00228493885706411	0.00248869775165117	0.00247345749453783	0.00227342097245374	0.00218818595782715	0.00264782388881299	0.00270611268854921	0.00232398313034705	0.00237139508399009	0.00211834534933955	0.00185494364176992	0.00218953523021028	0.00204642182698263	0.00268205382969023	0.00192810248546229	0.00164197373254927	0.00134630971266912	0.00168296698321847	0.00152038552325614	0.0012115746354525	0.00144972781137896	0.00183110414009718	0.00243478891337377	0.00244319860856958	0.00168569743654916	0.00127712825449952	0.00134720249953981	0.00174379978125766	0.00195489829859614	0.00110218778994869	0.000724416447689036	0.00107484757241982	0.00100805531059428	0.000519219283076968	0.000596701283034718	0.000589044874099634	0.000993031259554491	0.000748045364191928	-0.000179673549348526	0.000609467888306515	0.000997439694581036	0.0021991347117439	0.00164533477746502	0.00155327734839243
0.00368737562100634	0.00312213919166711	0.00299756477792503	0.00279816736394676	0.00332553014416917	0.00282749766526874	0.00240984655065171	0.00261335400915769	0.00280662347418069	0.00290771752793024	0.0028038355343349	0.00250217171074843	0.00205038286078554	0.00243814640973921	0.00302928044315672	0.00338228111575275	0.00254593935999542	0.00235179382887081	0.00109947658395491	0.00150865665603828	0.00234720024468307	0.00275635649889672	0.00260380948757134	0.00184995103019643	0.00113197540004678	0.00118301973495682	0.00181332437004846	0.00272851866106016	0.00244762018742649	0.00200332002771663	0.00141053168853096	0.00127123729192843	0.00146195134651064	0.00175929794700785	0.0020441436576808	0.00114591813683478	0.000663750715398644	0.0010530323057884	0.000949869305263562	0.00022960582536684	0.000389760786624206	0.000386344980479999	0.00154656979342301	0.00172511047518078	0.00134515058580603	0.00150114085486085	0.00130828004089206	0.00145578612358286	0.00175167407118205	0.00146925826582236
0.0032855815583241	0.00284544963936711	0.00283813922828187	0.00327682532589878	0.00367136118376801	0.00291356789508572	0.00311070593288462	0.00259900111673017	0.00316702034761433	0.00310947983778001	0.00329090367408559	0.00312068786297693	0.00290571904116999	0.00246795587890724	0.00311512606393301	0.00364295009891947	0.00282690945756863	0.00181471591276295	0.00131638248840746	0.0016984712808636	0.00224631439147756	0.00211330036116342	0.00182069530520786	0.0019068960081228	0.00191156862562315	0.00238857514903568	0.00239771672563674	0.00301501714452754	0.00251536888292117	0.00194729974522538	0.00152692581375795	0.0014185871816286	0.00138228241757675	0.00171027043776609	0.00223213858590493	0.00239009032324311	0.00195221843339873	0.00148965013795168	0.00134711040756205	0.000871218725104688	0.000949548629868756	0.000830633018341988	0.00204070355106404	0.00235480992630761	0.00207365626932373	0.00164610912792042	0.00159010488487659	0.00167138826226151	0.0019030378255022	0.00149799945101535
0.00182720039409055	0.00188645885649146	0.0023249803581506	0.00283420641255107	0.00265660797026118	0.00253401194429036	0.00322862284041091	0.00249507083446216	0.00324553043356916	0.00263008420318863	0.00266105873239587	0.002022924604279	0.00193721257932495	0.00128862490458481	0.00200284577106421	0.00222020659966707	0.00287709907445574	0.00213218367358309	0.00174828932195019	0.00121117697071008	0.00222490090590694	0.00255440915343936	0.00252384580185414	0.00225172916698486	0.00174014661968003	0.00220599681317662	0.00214768308842299	0.00253083056957412	0.0024265817978183	0.00179845009622035	0.00155521917190126	0.00136825065475847	0.00123913707739627	0.00121630962227318	0.00220296368269831	0.00225239348399211	0.00188576541298324	0.00116708719825975	0.00173729614018351	0.00136765429958684	0.00140191197593334	0.00109537525466677	0.0015888023114156	0.00175647006467973	0.0016824921020212	0.00140717126816006	0.00131848851043643	0.00075914954461245	0.0010600928989315	0.000893111123025741
0.00166808955827768	0.00196688501767405	0.00220442630997269	0.00220102469802973	0.00242083215271494	0.00218373630284015	0.00309294705670017	0.00231780223702109	0.00264475893493547	0.00214070746176861	0.00225174866981738	0.00195379398973831	0.0017689858300269	0.0010800657298513	0.00081226248563694	0.00141608508460774	0.00161639282948945	0.00187189549244769	0.0012880276977611	0.00177221824709087	0.00203697362724601	0.00230531142507972	0.00218371887236101	0.00204813972277242	0.00191974232802886	0.00174584701090503	0.0015440863475826	0.00225632016782798	0.0024310721333861	0.00163896254630611	0.00149654008840727	0.000995050583402183	0.00120802892397839	0.00119962167018519	0.0020812955600521	0.00157126452410992	0.0017941928010488	0.00128637725281569	0.00207892098373534	0.00208015304040449	0.00245960452187859	0.0018077541964258	0.00168156749175129	0.00168713093732256	0.00173784698874591	0.00175681393339939	0.0015843029767242	0.00087736038565838	0.00046855109450026	0.000867054771000602
0.00326749590323829	0.00247682396163846	0.00200962341699945	0.00266761563011314	0.00168963859847031	0.00168682366125373	0.00269791829099806	0.00247556442499568	0.00202135833094704	0.00176798201611397	0.00194093199943406	0.00239322681589497	0.00234118636032909	0.00249142354928384	0.00167082532023964	0.00195067603471329	0.00222619218078373	0.00300857195517415	0.00337853901331002	0.00318380902175445	0.00264404842999732	0.00226953985200391	0.00233428491257049	0.00194497910687339	0.00202107058609915	0.00212088296025196	0.00195577067420542	0.00148881830098119	0.00141801705734089	0.00117053939833598	0.00141353186007395	0.00131924205219279	0.0025057123974753	0.0025362157359776	0.00248441882451689	0.00140323161082424	0.00167884924543368	0.00157624379313424	0.00206665191360602	0.002320067858649	0.00158705188251653	0.00110244442110743	0.000773617807507798	0.000961891509844613	0.00170949798933366	0.00196730244074462	0.00166685877908664	0.000962952696719023	0.000407793497339329	0.000611636762258655
0.00250744630432411	0.00276737415146637	0.00257613000024401	0.00297738320708154	0.00271742702831355	0.00311015301196885	0.00362312752781419	0.00322636278290991	0.00212685099733587	0.00202792451167195	0.00150699045552947	0.00236293235925837	0.00255211795386078	0.00373015058459419	0.00346365922523685	0.00448300522805617	0.00227420091542444	0.00290110572704249	0.00340736649924666	0.00385547039262111	0.00354607456178364	0.00299302061794605	0.00252347195498142	0.00268553492916022	0.00322898933468738	0.00297509771357186	0.00287797519733415	0.00241063924001514	0.00301744804343489	0.00257407734841176	0.0021521159374757	0.00214890305163267	0.00199892186929179	0.00230655832888339	0.00214052370363914	0.00235803456494928	0.00216899329698527	0.00352228266746191	0.00360256345163521	0.00361256394774276	0.00181931273322857	0.00178785787225078	0.0015294312606103	0.00184054870611828	0.00214614227948809	0.00244840558097047	0.00187083484495294	0.00147904133515505	0.00111350221487824	0.00133154734592372
0.00384506408429961	0.00320167974824482	0.00275128411591216	0.00232965314598136	0.00247147405363092	0.00278837458578041	0.00315937847354134	0.00303383354548248	0.00298862853463935	0.00211755141088641	0.00219564977983957	0.00231902997865306	0.00269365792987904	0.00350597483608361	0.00381300900732744	0.00436613483060019	0.00270648460501055	0.00259316343919061	0.00316869940806949	0.00337384047719819	0.00338091957957972	0.0031174693846186	0.0026195850931793	0.0028929558708949	0.00270986026995361	0.0024836377460101	0.00255630450513326	0.00248359408464703	0.00264057116296167	0.00236248859175026	0.00252356381985196	0.00278005695417395	0.00268164943689641	0.00238090346714004	0.00252281513251243	0.00247457866610675	0.00227846948079179	0.00288097136611239	0.00245688735432027	0.00282269871937719	0.00132040222942677	0.0015903713951994	0.00149289907706591	0.00134655635111017	0.00174788984035	0.00186372301074329	0.00184109396216538	0.001662494346084	0.00218526720422257	0.00226956903528169
-0.00469689426858505	-0.00455042149535739	-0.00527062845394472	-0.00792234354109043	-0.00893050530819413	-0.00893488092622736	-0.00783178294731722	-0.00621564209328851	-0.00561846422575237	-0.0045402455589223	-0.00427284543002366	-0.0038003639044184	-0.00359430611699569	-0.00306801624805794	-0.00274214004113168	-0.00227245366602645	-0.00437617924356643	-0.00380621969375877	-0.00368042452193174	-0.00292248957512089	-0.00334996974828267	-0.00466860147820979	-0.00597686360601988	-0.00747277347189131	-0.00912507598403481	-0.0111175444029481	-0.0114795822396007	-0.0103795064048571	-0.00807927145069192	-0.00542856630935407	-0.00501367809601181	-0.00415908293809822	-0.00488129076807158	-0.0053517185630853	-0.00584924317346473	-0.00566906893786106	-0.00539425375822552	-0.00416519615347259	-0.00502013143283672	-0.00544971072964566	-0.00737689604259949	-0.006839339270918	-0.00736796102001514	-0.00782688586271822	-0.00674909492394883	-0.00692860694328705	-0.00643802406380939	-0.00676191961189216	-0.00512126855179289	-0.00327203393132232
-0.00559219484715476	-0.00552030326175066	-0.00646273364163082	-0.00919069478285398	-0.0101376360231169	-0.00987484080537864	-0.00837257937510532	-0.0066567908848236	-0.0060216070498265	-0.0051310780507283	-0.00532234173317161	-0.00481281408038282	-0.0038680959643092	-0.00317648021498439	-0.00258907286910703	-0.00326096052393012	-0.00442914609787158	-0.00379938166569139	-0.00269653208530326	-0.00257347829634189	-0.00289989317320587	-0.0042962683886663	-0.00534977424139706	-0.00713819624798262	-0.00721279392946804	-0.00671937658155287	-0.00458933200248769	-0.00291098358525118	-0.00418855146255204	-0.0030824474356996	-0.00399776456332897	-0.00264723006020918	-0.00249042512916739	-0.00338517085640995	-0.00406038926572331	-0.00250703123749093	-0.00116669424599214	-0.00127821567225785	-0.00374958142413317	-0.00455199574583045	-0.00605017739361314	-0.00595301308964694	-0.00657456461503755	-0.0065896550381624	-0.00562859241289442	-0.00506290307498147	-0.0034904946685806	-0.0035976688084388	-0.000931731443905523	0.000100860133312827
-0.00724320341591164	-0.00690274164521084	-0.00864130458946816	-0.0116548294124523	-0.0126277675026487	-0.0120113049958465	-0.0101326393803903	-0.00835637782990603	-0.00764448344978951	-0.00684409694007227	-0.00721321961356376	-0.00652070982827855	-0.00473812002027086	-0.00406895413192728	-0.00362430468131287	-0.00415936710600739	-0.00491591808980723	-0.00407166877291777	-0.00292892971133863	-0.00244452238816726	-0.0029273998319387	-0.00486361702870626	-0.00699687420973046	-0.00993909230517909	-0.00935649491989346	-0.00813517693048338	-0.0050894719228372	-0.00363309662634855	-0.00504010670515913	-0.00388111752582398	-0.00437849497072478	-0.0030512589431026	-0.00320622311334852	-0.00367213576133064	-0.00458538116012128	-0.00310177834806173	-0.00188435873925022	-0.000884468018384442	-0.00302031663473221	-0.00387139974981708	-0.00565082873631196	-0.00577027010105329	-0.00696776687092184	-0.00756206967460487	-0.0067518105869218	-0.00534481163636502	-0.0036815131887798	-0.00358645294804278	-0.00103891259569913	0.000867498566897117
-2.55577381233672e-05	-0.000472111567943683	-0.00052014920197815	-7.63424894807995e-05	1.56533651467232e-06	-0.00149727560352802	0.00100115011556654	0.00200924119554799	0.00366390684348204	0.00209248703481035	0.00107298063751683	0.00107246181107246	0.00188369569972108	0.00177303089350125	0.000240886553262601	-0.000941756268874026	0.00230727899686964	0.002756623747318	0.00721631162158887	0.00417352269903744	0.0041907047228828	0.00375279933472344	0.00533607499193743	0.00413766533620923	0.00441073181863825	0.00556381044740457	0.00550560420114287	0.00674460404900138	0.00535532423086552	0.00643695345198534	0.00373028656504223	0.00438983551298465	0.00316062055131658	0.00430271965313782	0.00435039715189799	0.00617471740061137	0.00783394495127598	0.00839694005945985	0.008352772105349	0.00860183409270986	0.00691108244175374	0.00853851322152065	0.00660832609049648	0.00633355073978967	0.00438312511917496	0.00476465607952168	0.00432953423100574	0.00388759547539387	0.00580341764891945	0.00837820907920806
0.00387647082693513	0.00490544819146409	0.00540507564437142	0.00571026431395617	0.00411394549165308	0.00176215819211484	0.00221368981476254	0.0036284002761437	0.00448185492998626	0.0045332549715798	0.00513690877310925	0.00643267920893749	0.00472524687332441	0.0041822772281586	0.00166945529593426	0.00152046921226676	0.00303819224402782	0.00376732854751899	0.00401618065942007	0.00461793198376656	0.00513118677830994	0.0058521097775739	0.00719100449628292	0.00497383832291359	0.00325783992878366	0.00398807844039088	0.00450114587147765	0.00615011132690552	0.00745531693219361	0.00885306140547256	0.00833515911716506	0.00796808710831766	0.00633793053091806	0.00720279195716356	0.00711377083807035	0.00863497241434519	0.00860781669304427	0.00845916868686231	0.0101509535053396	0.0112231315743288	0.00942129249900468	0.00808041993190406	0.00481110515532822	0.00654961118083852	0.00406707078852763	0.00647573192465554	0.00637368461673794	0.00739242214253775	0.00792368191232699	0.00784425777658798
0.000260088724219326	0.0026317093824558	0.00193796546814805	0.00537967392890828	0.00383555822771747	0.00182303845556304	-0.00113743284332306	-0.00131800965486281	-0.00072269710409072	0.00222165551534302	0.00276447805180701	0.00518830904181	0.00387590950305221	0.00319504058093706	0.00171894255535476	0.00281871145469036	0.00150883848375638	0.000778053523789159	-0.000452657591856651	0.00127304994820582	0.00181448057290609	0.00317637287843447	0.00528782373517404	0.00419393467015573	0.0018086719083139	0.00357563759122944	0.0040119560392998	0.00297036548042623	0.00307075961811177	0.00501729338746049	0.00461526534756473	0.00520512692761632	0.0040192368412812	0.00535993961734641	0.00457423243829721	0.00614076714227571	0.00519563043920702	0.00479472978794033	0.00519161035752688	0.00720222518270735	0.00527732649879929	0.00258103784404759	0.00070066250866147	0.00114778362392924	0.00191617901574518	0.00256199078732221	0.00450099081402311	0.0030791435366381	0.00365714004191656	0.00208631238693294
-0.0233886602857185	-0.0265054846290552	-0.0249121691861846	-0.0289483474595999	-0.0275521854410422	-0.0266018330503332	-0.0229107359368643	-0.0218396802033684	-0.0240900061600054	-0.0259678408185316	-0.026072019243826	-0.0258359993995717	-0.0236183032998927	-0.0251045376884769	-0.0181429762952377	-0.0234515434361293	-0.0176642346158866	-0.0220381980026948	-0.0237635693105178	-0.0205910054176024	-0.0229591821367878	-0.0197419984031702	-0.0140567091837642	-0.0183278267536688	-0.0200634195045362	-0.0156101966631121	-0.013922791408656	-0.0156518492912065	-0.0195357326990875	-0.0205253006019236	-0.0209541347599433	-0.0183944673930365	-0.0188064907623506	-0.0171734438765257	-0.0163840941531614	-0.0103924959726422	-0.0141478563670986	-0.0129626102148977	-0.0170040747779105	-0.0127516291687689	-0.0131936264328783	-0.0151455478384216	-0.0168520761169681	-0.0162740476747368	-0.0161730414263163	-0.0156663515917965	-0.0141841392153037	-0.0117692984065511	-0.0103499482298281	-0.0106469400320707
-0.0552175131441918	-0.0582729061767992	-0.0608493493862882	-0.0632339413585669	-0.0620683061419305	-0.0620403500096207	-0.058237758609199	-0.0642675106891446	-0.0727149592524171	-0.0718722837317862	-0.0699354618052683	-0.0675307536690255	-0.0700173584289243	-0.0694180098138016	-0.0698738045512432	-0.0650653154155952	-0.0635381421685209	-0.0693814773179846	-0.0721484207322197	-0.0681128562444552	-0.0724007843759582	-0.0645627075210847	-0.0650423545065918	-0.0689252499980653	-0.0742821176495989	-0.0742326461457417	-0.0741355373978793	-0.0789202218928128	-0.0791562448030147	-0.0742566135939447	-0.0796866562705601	-0.0808684912723145	-0.0854129726931647	-0.0785464793758612	-0.0857160171867073	-0.084259347388931	-0.0877962676277208	-0.0872288456320488	-0.0897501655474008	-0.0882656673935142	-0.0912983660558293	-0.0869005828121231	-0.0853136692946804	-0.0876548912540663	-0.089979210361157	-0.0898160879317963	-0.0933875608024348	-0.089704834179778	-0.0838777217248735	-0.0871824035397893
-0.0739630113953508	-0.0818308469325403	-0.081341492163744	-0.0858010342635678	-0.0894927023529763	-0.0940574167844553	-0.0842811575172614	-0.0883918360147763	-0.0944337822762457	-0.0950825395716908	-0.0877839029738402	-0.0856169002716394	-0.0943970081951234	-0.092709994501903	-0.0902751524738283	-0.0893643673559416	-0.0950900657914119	-0.0982981946749981	-0.100300481762301	-0.0965863169710468	-0.10431761014015	-0.103266375160902	-0.101290713982144	-0.100898029871382	-0.100120831037228	-0.107730989814041	-0.107456677421402	-0.115183922546249	-0.11609088139008	-0.115482963820823	-0.116554284332949	-0.119536008098387	-0.125479018477631	-0.123759016268376	-0.1241269301353	-0.122321285764948	-0.131773157825316	-0.131329873175541	-0.125860917436839	-0.128396893972137	-0.133116635085125	-0.132418551407336	-0.134129465949567	-0.13372926864936	-0.139260075705207	-0.144966248824535	-0.1457013115761	-0.146698346565614	-0.145371459232741	-0.146053592545915
-0.0862594020690368	-0.0872828692446375	-0.0914934662605421	-0.0933065645453532	-0.0964674705704452	-0.100636619156035	-0.102009508220269	-0.102182609513774	-0.102632259013723	-0.0998756971815113	-0.0964052986630712	-0.0969826257130414	-0.101141735875618	-0.103598189625478	-0.100336472777728	-0.100136731750526	-0.102460464779047	-0.107069705738549	-0.108630160611914	-0.11015351757765	-0.113986855889067	-0.118386038595853	-0.11721632297218	-0.113643696964632	-0.115118374150669	-0.122535808974001	-0.126467062888458	-0.133394066170887	-0.132867176256285	-0.135393229966145	-0.13297597665417	-0.136462844278503	-0.138941845659003	-0.140046512381035	-0.142449201108266	-0.14613518478912	-0.149938471478296	-0.151404743369339	-0.152029305711923	-0.150194929694883	-0.154214931007455	-0.155417204637038	-0.152091369516261	-0.155970539909945	-0.156197395949479	-0.165653643883375	-0.169448237163661	-0.169647644740687	-0.171331593820691	-0.168850518213173
-0.0886709923205361	-0.089618158538889	-0.092803921364058	-0.0941663402744533	-0.0968925547908231	-0.102664504065885	-0.104037746764449	-0.104498183545082	-0.100232759184136	-0.102402882680202	-0.0997580499638089	-0.0977494693379991	-0.0979868809520751	-0.106659289947692	-0.107298002035296	-0.108058936018113	-0.109595885720022	-0.108551147341524	-0.108367887655617	-0.10801182475443	-0.114005383892241	-0.117865318531488	-0.116675858745479	-0.11567621792772	-0.119590493533508	-0.128032985793974	-0.128863454926068	-0.133150680586551	-0.132799239828284	-0.133059593870514	-0.136413305437355	-0.140304676485118	-0.137297058437045	-0.140369434263689	-0.140020711297526	-0.147218501104613	-0.148314917901379	-0.150750239948952	-0.149405519333891	-0.146099992339456	-0.152102437245973	-0.154658091656688	-0.150125560277101	-0.156269215882555	-0.153504888629942	-0.16247680168787	-0.166314442006194	-0.169529296102336	-0.166200270834826	-0.165919862089524
-0.0858930143626318	-0.0885669380093373	-0.0890758846366919	-0.0900376234737079	-0.0945137101074103	-0.0968139940031815	-0.103689049716898	-0.101380077039545	-0.0986237986371442	-0.10020209261232	-0.102059633707754	-0.0974273760560384	-0.0951586944422193	-0.0989655693119197	-0.101430135643955	-0.101512429222644	-0.105721142582876	-0.106110635155873	-0.109533205120864	-0.107340794372586	-0.105769785968643	-0.110480653775433	-0.112308331037909	-0.110999855344147	-0.115264551627733	-0.120401946892896	-0.125081155158326	-0.128682009287469	-0.130146043604626	-0.130488768612329	-0.129156573386283	-0.135176505378419	-0.132570190131723	-0.134836036056403	-0.137247856679789	-0.143375056096074	-0.143966660326602	-0.141027183727572	-0.139595812822466	-0.136993925456852	-0.137031104895974	-0.139420635087647	-0.136278313842533	-0.140222364141696	-0.139725823047521	-0.1423959213286	-0.14779101626358	-0.146552833348781	-0.145083341105745	-0.139249789479828
-0.0910293406057216	-0.0892459608904138	-0.0858845891105914	-0.0850272250330619	-0.0893768967193335	-0.0912531015996715	-0.0939377713070999	-0.0977714651548705	-0.101940877780992	-0.098875360620784	-0.0986908756914237	-0.0960525662324904	-0.0963823829484046	-0.096779085210435	-0.0995152646522442	-0.100992358798482	-0.105132601290649	-0.1079799805749	-0.111088412568355	-0.110521418243966	-0.107295748847788	-0.10329717285875	-0.105081444991879	-0.108702873956405	-0.115428119868567	-0.116471909762148	-0.123211612070853	-0.118210317989612	-0.118206842539434	-0.121290005959034	-0.124501558114914	-0.126290368134185	-0.124234400678468	-0.123441184142409	-0.124606988525536	-0.128422855081072	-0.129170091432569	-0.12842660632458	-0.122156930398878	-0.121884698024492	-0.123279536660889	-0.122843487136156	-0.114446080201029	-0.117854413325381	-0.119592055576968	-0.118557343783519	-0.117802102271562	-0.119552649777379	-0.117555335429768	-0.111393894688856
-0.0838088874000898	-0.0876310094536737	-0.0869203855113466	-0.0841695899598418	-0.0875261022413099	-0.0911388699893943	-0.0966788705726183	-0.0976388577884223	-0.101164372475511	-0.097312313744327	-0.0979795248356619	-0.0941175464869293	-0.0939272932045083	-0.0962425484908327	-0.0935016744588996	-0.0958082657183298	-0.0999650514101196	-0.106691188405847	-0.107821214714954	-0.106806858882306	-0.10647782872386	-0.102542868760232	-0.102347116417137	-0.103112413158041	-0.103474237400354	-0.109567506231466	-0.112813318022493	-0.114094176569859	-0.109197545305225	-0.113911984600158	-0.114716049338413	-0.114284233007097	-0.113576457471913	-0.11599085428605	-0.116908229799969	-0.118230448915546	-0.113985867944271	-0.108171269295914	-0.108126913580909	-0.114414276049146	-0.108009411427944	-0.107238897977416	-0.0992981432798165	-0.0982827068710146	-0.0987491993237298	-0.0993921445763625	-0.095796115254946	-0.101893523143533	-0.100655525150788	-0.0887323871805566
-0.0832686755178977	-0.0837553954171149	-0.0880592081656916	-0.08568722223388	-0.0888980660991173	-0.0901042213601416	-0.0917418336972471	-0.0921488924743411	-0.0950954189640857	-0.0945594500976989	-0.0926569107441564	-0.0933787783391258	-0.0936212604625514	-0.0947874434901911	-0.0932921137697136	-0.0931536331834461	-0.0967322540835072	-0.104662788132938	-0.108628158406273	-0.105659542588259	-0.106076639646424	-0.105489496057195	-0.103814584368355	-0.0956440640754589	-0.101722125409675	-0.101695742903293	-0.10682482746362	-0.107097082378398	-0.104169011047186	-0.105137763863588	-0.105447860547307	-0.10899049701805	-0.102659175647899	-0.106162312665713	-0.105696876204795	-0.103363081872208	-0.101794836766978	-0.0994082580607376	-0.100997645286798	-0.0982204301536583	-0.0921434184522375	-0.0880104953418918	-0.0856753425390794	-0.0802647754705141	-0.0813027036699676	-0.0783978329878183	-0.077539634802246	-0.0795845214979743	-0.0740159543466209	-0.0754528242556256
-0.0843438847301773	-0.0825137872996102	-0.0836049731073874	-0.0822087850282764	-0.0852014922950354	-0.0861483904417032	-0.0905797619632247	-0.0890319035634349	-0.0893969674618538	-0.0894148392671032	-0.0894770707617343	-0.0895167673721187	-0.0871041828452096	-0.0876228294490429	-0.0811781975871104	-0.0842940266046664	-0.0896613117211633	-0.0971189802634563	-0.100608270837944	-0.100779487056357	-0.102712721597226	-0.100147026605979	-0.0976960620944057	-0.093381567442896	-0.0973708484160172	-0.0963478194721861	-0.0997517071998119	-0.101057570592775	-0.0970352200547288	-0.0981805076851437	-0.0957513091295469	-0.0979326704586325	-0.0935443879048189	-0.094054785520203	-0.093700819897417	-0.0918181980457979	-0.0938042835027361	-0.0954810731127907	-0.0910022204550891	-0.0881353906297475	-0.0787441752173812	-0.07607604740371	-0.0716255467829798	-0.0688283922320696	-0.0625084299701929	-0.0581977476540335	-0.060994892836771	-0.0601599137243344	-0.057647693739797	-0.0591277780080837
-0.0835337150943506	-0.0853979266695012	-0.0859802287302355	-0.0840087457281713	-0.0828099274213888	-0.0808757114650565	-0.0795901013804306	-0.0800942301268291	-0.0833926411991248	-0.0815774452952523	-0.0790114785702157	-0.0818313815997132	-0.0821698448836538	-0.0823364003793073	-0.0799026628588092	-0.0786085425272656	-0.0831048694390279	-0.0885930284842225	-0.0938887067509925	-0.0985941260852417	-0.102273198013347	-0.0942183421785684	-0.0907567340721898	-0.091139653452527	-0.0925562580165122	-0.0912308819118578	-0.0905133720502282	-0.0935282853783679	-0.0914574876508468	-0.0908979195906146	-0.0866729976732474	-0.087597915474723	-0.084879179059732	-0.0845407345405255	-0.0857692252856571	-0.0858491597029311	-0.0873517831988901	-0.0829393890973427	-0.0772197513303138	-0.0749381853277408	-0.0694011638234767	-0.0647791220506781	-0.0613419796941319	-0.06097230969224	-0.0602812884528406	-0.0536764222840659	-0.0531278691511166	-0.0525979985961928	-0.0477604415248388	-0.0471553415613085
-0.0845165507726954	-0.0831360927925832	-0.0824911602382205	-0.0816711379246982	-0.0820014258880939	-0.0790485723047502	-0.0761688112781791	-0.0771289274057187	-0.0747753284151089	-0.0737395895576457	-0.0757430957848945	-0.0728700168488957	-0.0712695085513147	-0.0757414721669894	-0.0751666241342686	-0.0771281428070502	-0.0794908107567276	-0.0804748926575542	-0.0835682893865504	-0.0897470337956121	-0.0915029569577173	-0.0889566826145722	-0.0830717477529964	-0.0834518489314503	-0.0826384406898879	-0.0834465574183868	-0.0825012080294066	-0.082844513523164	-0.0890395385391261	-0.0825302556957931	-0.0827693779382278	-0.0828131482559847	-0.0805763849438143	-0.079912212859357	-0.0840660149868195	-0.0804649691507945	-0.081724115339489	-0.0742162456830061	-0.0718052948234964	-0.0708505405270933	-0.0688054521601535	-0.0636071678027491	-0.0618307115078236	-0.0593849698945451	-0.0580993722156509	-0.0536019169784422	-0.0486761115203115	-0.0501208119443238	-0.0494269164643351	-0.0440171123624755
-0.0713035567780273	-0.0742243850070564	-0.0792659367386802	-0.0819813466858301	-0.0764992758174387	-0.0744018831247317	-0.0738250448094989	-0.0717065116141001	-0.0726739579110531	-0.0705213845228594	-0.0731026376929401	-0.0660725490238787	-0.0664488766171516	-0.0683710318174523	-0.071424080280284	-0.0719461888498039	-0.0758066177879155	-0.0770668184638214	-0.0781156405991864	-0.0841016996629952	-0.0843166140926231	-0.0847867082387421	-0.0817215556423994	-0.0822943109388635	-0.0825111188181621	-0.0850000899501295	-0.0862591855506907	-0.0842578564016427	-0.0856711778752654	-0.0820554073155165	-0.0818300906938856	-0.0823211644656195	-0.0832270526124608	-0.07724035597352	-0.0798652493856971	-0.0777614385577843	-0.0750466385922394	-0.0751726861937417	-0.0753088343604704	-0.0697428713908333	-0.0705844056409064	-0.0660346116427982	-0.0656149099770906	-0.0591579901667413	-0.0589351523068645	-0.0608577665192454	-0.0583876783590369	-0.0583360629630218	-0.0565434896919482	-0.0526155450419613
-0.070071214663492	-0.0727150221043402	-0.0759179339376427	-0.0785224032568536	-0.0730482962437968	-0.0731561912219715	-0.07420780169462	-0.0720829250539022	-0.0729076654347575	-0.0694168517656977	-0.069269003205319	-0.0636552262170942	-0.0632272931637472	-0.0638673569935251	-0.0671967822536263	-0.0684654932332266	-0.0717733137834781	-0.0721309765698656	-0.0769718310961136	-0.0810115491194386	-0.08548153900304	-0.0862149669800581	-0.0835110899917604	-0.0826807783017466	-0.080893883846712	-0.0813961973251001	-0.0841068423640529	-0.0853338720148837	-0.0854731111392667	-0.0805163487243497	-0.0815736583391335	-0.0834839657815865	-0.0844335457806402	-0.0829920047587204	-0.0824929931922056	-0.0796313883091237	-0.078750853163247	-0.0775525688990925	-0.0761605975765141	-0.0757662910117722	-0.0724875221022835	-0.0734485777156163	-0.0726419688938935	-0.0707552436690215	-0.0722398105512304	-0.073739754607818	-0.0747333089236888	-0.0731320805826663	-0.0752244298201708	-0.0691976134417061
-0.067042477631136	-0.0687020208324483	-0.0720824182073637	-0.0745474437501983	-0.0733638811438201	-0.0747700546164084	-0.0741177764777299	-0.0720364818828834	-0.0713950752532783	-0.0713878036775276	-0.0698876770835118	-0.0652504611134125	-0.0643302055392816	-0.0655847671145235	-0.0684761843623906	-0.0702928379823439	-0.0706791661568896	-0.0733216091091711	-0.0769032902222469	-0.0818283612724044	-0.0849345697158439	-0.0863419984952031	-0.0843011882321341	-0.0832145680743565	-0.0776041504277432	-0.0764256059541125	-0.0764590042851265	-0.0800837630957144	-0.0809141820938899	-0.0829331988642324	-0.0852243133627679	-0.0891560167508013	-0.0890601056244757	-0.086744345052975	-0.0852543784411121	-0.0858966105202974	-0.0869428138255302	-0.0872527332236753	-0.0869418818626641	-0.0837770913105138	-0.0835471503316669	-0.0830555795641701	-0.0849077896298851	-0.082784439603901	-0.08402118754173	-0.0883788157023514	-0.0910001269523455	-0.0924326902271353	-0.0919290891075857	-0.0916119823620802
-0.0628739826885145	-0.0662389861682822	-0.0674204790330097	-0.0679664281829616	-0.0698160391200958	-0.0710617459551556	-0.0709064662762042	-0.0681061521812593	-0.0691780006608955	-0.0665231804218943	-0.0699328619385892	-0.0648938158525363	-0.0681019736355163	-0.0661354912505551	-0.0649763084055381	-0.0651663181438539	-0.0631170461496471	-0.0671970558894381	-0.0698832982859775	-0.076782333626521	-0.0820424622607465	-0.0836521545188136	-0.0831871592420587	-0.0792583343528751	-0.0806594034203609	-0.0644025772293491	-0.0716682442462287	-0.0714117632905313	-0.0869439863801078	-0.081070259628894	-0.0824218213379704	-0.0832325086647055	-0.0860350892613188	-0.0857329206919355	-0.0884461414106485	-0.0853429483833243	-0.0882413182348513	-0.0895621595193111	-0.090173768006721	-0.0899230452410361	-0.0902629091519801	-0.0893495750678199	-0.0919620811721712	-0.0927998406163618	-0.0961276460342158	-0.0990115029678901	-0.100610363375482	-0.102178132577532	-0.101181048646412	-0.104419584944088
-0.048142435386477	-0.0516079070692724	-0.050170346498823	-0.0464224276698714	-0.0520834410862465	-0.0518927464209432	-0.0542441870129216	-0.057216862088611	-0.0589404904336851	-0.0670055880092155	-0.0659146136098719	-0.0633103611212794	-0.0556994398319748	-0.0567794468262212	-0.058890677019908	-0.0543520046894763	-0.0534043582812949	-0.0519739510205111	-0.0552020010113477	-0.0573942034455278	-0.0604108289917767	-0.0663823567988249	-0.0672143715658824	-0.0635882322840571	-0.0611405981011484	-0.050029679466182	-0.0519988234342094	-0.0527515640982353	-0.0653178966848275	-0.0607524273773374	-0.0673823539194235	-0.0733026538889278	-0.0754053216294248	-0.0746012510431597	-0.0758949853775946	-0.0733779567951086	-0.0772680963823589	-0.0799014231372713	-0.0837361368951792	-0.0846223928435426	-0.087204157970074	-0.0881148107980051	-0.0887647633019729	-0.0869304935143345	-0.0892309920264286	-0.091606532526896	-0.0959203060278167	-0.101552078992164	-0.103403479846465	-0.105605063597305
-0.031727573967835	-0.0335447712824734	-0.0284410053163671	-0.0214950997012887	-0.0216354008074212	-0.0247800605471919	-0.0252463699798759	-0.0297125330500416	-0.0367005135423134	-0.0370791920927522	-0.0351679822397601	-0.0284452458623812	-0.0297742433903794	-0.0311215947019252	-0.0355618069965347	-0.035564235283709	-0.0336749924901365	-0.0300733724418937	-0.031563067830959	-0.0330434519091646	-0.0323436686177173	-0.0366707327454319	-0.038208071964612	-0.0351634864252306	-0.0328892766242362	-0.0331235706807247	-0.0315329825684605	-0.0315456254854625	-0.0404079879535815	-0.0419629984139475	-0.0452153376355294	-0.0509957390748374	-0.0477782015933362	-0.0502184870975933	-0.0542323781755737	-0.0547621334735833	-0.0554808084520288	-0.056050413629408	-0.0602765953956906	-0.0646781593216785	-0.0677703254418141	-0.0652537828971674	-0.0676711011901959	-0.0654482292318051	-0.067778290972064	-0.0712274194231431	-0.076526803171317	-0.081561550912568	-0.0870013469926352	-0.0864299532607326
-0.00414368217295705	-0.00148422576716434	0.00167368465691775	0.00218604953181908	0.00200294061671702	-0.00144688019911108	-0.00165606085275245	0.00189133067541226	0.00216281859233105	0.00118191883270729	0.00349713639084459	0.00372856330384437	0.00373233989819615	-0.000717300355219019	-0.000639732310013248	-0.000244769944784633	0.00053411663667633	0.00139730976167122	0.00372023056960777	0.00322623282080318	0.00504001625970872	0.00389570726269369	0.00162044995803487	-0.0030430705638928	-0.00367255355345045	-0.00388860039645449	-0.00442578516650942	-0.00876809327021801	-0.0117684552709964	-0.0116351359234132	-0.0145730990799277	-0.0161421692089117	-0.0145272492832983	-0.0155788562925616	-0.016753576308994	-0.0181895444320043	-0.018564285908452	-0.0193004451620645	-0.022447997793605	-0.0256269747685906	-0.0254807170942888	-0.0227873768306339	-0.0232651895846778	-0.0240085914578704	-0.0247586847898082	-0.0259051944557861	-0.0296984483996295	-0.0334294345400749	-0.0341431476231985	-0.0348641900808603
-0.00521365750063005	-0.00410944351684024	-0.00141566862674284	0.000834497815460381	0.00192178311350886	0.00219999976314534	0.000844435913859193	0.00170785063872412	0.00462855691117584	0.00342826856774599	0.0067900007383383	0.00493803228631714	0.00555005461985875	-0.000221231360178543	-0.00102241405103272	-0.00197924319899886	-0.00176063095283634	-0.000968248297712561	0.00104196954404714	0.00231537701579424	0.00390393325653684	0.00365265671828418	-0.000576882799859394	-0.005208333795118	-0.00584624189477405	-0.00564885804179777	-0.00587589460318339	-0.00642381791103446	-0.00528915980695001	-0.00494283026700299	-0.00732071317972704	-0.00606599067063125	-0.00304212230608358	-0.00260118773343388	-0.00293149128206276	-0.00431320789038897	-0.00457555238546054	-0.00393701170703126	-0.00430619646595904	-0.00525161790470496	-0.00457632687785796	-0.00544769705509006	-0.00389390408814275	-0.00344734401287388	-0.000936583334167751	-0.0034043880448316	-0.00389281414381659	-0.00186216360740475	-0.0042913343423672	-0.00400688873783929
-0.00174952716985346	-0.000900053762356391	0.00171415652618636	0.00342583145177847	0.00356912673950104	0.00341561264885559	0.00414623695885299	0.00526238451863118	0.00616431197233035	0.00468811972564011	0.00692754294596078	0.00528595790741875	0.00956173991896376	0.00530846945639865	0.00435516660223932	0.00221711118503364	0.00278139728421029	0.00337034805075559	0.00430290917411302	0.00451226027172308	0.00791881304580004	0.0102300594354748	0.00823442687360556	0.00250583143004704	0.000435465404963187	-0.00456191093478845	-0.010492646026843	-0.00886413151981006	-0.00733385252472385	0.000913546145526887	-0.00276703624431124	-0.00265180391445719	-0.0023338584052111	0.000935454384176545	0.0018621687173172	-0.00172645810103656	-0.000634935947466337	-0.00343852416203853	-0.00719297768897652	-0.00779412368741619	-0.00297603754002552	-0.00230332954553495	-0.00416677264662945	-0.00980346344749772	-0.00933573791613099	-0.0081464197598618	-0.00344516826892833	-0.00434613287317941	0.00105064560762375	0.00745820247136726
0.0090740908105556	0.00441603710007705	0.0050292281557618	0.00438666180313709	0.0047823804070203	0.00314850284814945	0.000503244987039796	0.00231540869725145	0.00146736456065579	0.00666596851469585	0.00487213925552966	0.00579914826028841	0.00927824265741026	0.00846132064132655	0.00513903810201669	0.000220998291393895	-0.00487561743099419	-0.0107660685566163	-0.0108087941811606	-0.00970836658572145	-0.0024499354035936	-0.00081318752173289	-0.00428137566237656	-0.0114459445943535	-0.0168672863959284	-0.0165685030867683	-0.019284597506691	-0.0157626156995189	-0.0156294843399372	-0.00704538062145565	-0.00768149150812527	-0.00430173823767448	-0.00234423450827233	0.00164884253364498	0.00245724589984403	-0.00152026121044153	-0.000584659149795107	-0.00383567680607478	-0.00757115578026741	-0.00775395355847791	-0.0031775742756289	-0.00250710729002127	-0.00459240487672951	-0.00981151408617854	-0.00961550352217388	-0.00865181224438665	-0.00443221411769657	-0.00534242675505815	-0.000228375074564206	0.00630308924579266
0.0107295823055072	0.00656249009063067	0.00582854479175346	0.00485870722610291	0.00468591232862577	0.00320727138349979	0.00166188788464107	0.00332860466493833	0.0029665961818939	0.00663948369651154	0.00586765080981186	0.00786105596084294	0.0114439223748888	0.0107655013563341	0.009667562117929	0.00512104774679812	-0.00138048960479272	-0.0100482985152777	-0.00898666883856448	-0.00842988159268895	-0.00767034213336795	-0.00659791101015861	-0.0093318391664832	-0.0118542462440979	-0.020505187929733	-0.0177694005885393	-0.0157391554385154	-0.00573276964587591	0.0018159649740852	0.0106844873565007	0.0124115078601794	0.0125833431444864	0.0108339793782778	0.0116137843245601	0.00583861217093733	-0.00493695312958393	-0.0127824077612219	-0.0181918438358313	-0.0194821047924414	-0.0197570418434889	-0.0115002427227946	-0.00588613833112368	-0.00356048468523064	-0.00752625631380054	-0.00865677042082788	-0.00715095430834526	-0.00379403076408975	-0.000975551271036334	0.00154250860533603	0.00507930617783862
0.00980811429109332	0.00671044683921138	0.00571781452187743	0.00510178542081646	0.00476512474365881	0.00352690881314735	0.00155092247362702	0.00290921495938609	0.00180449117666393	0.00547834591254365	0.0058339939172278	0.00793869457961737	0.00878415122687738	0.00658765623912974	0.00566175012380869	0.00262566458313149	-0.00187333603354492	-0.00889614273670034	-0.008164697490879	-0.00887948865197656	-0.00874247935144606	-0.00798011896495557	-0.0120072717703361	-0.013337433478333	-0.0226487164038363	-0.0194353867932979	-0.0183548843078738	-0.00921509813497747	-0.0015397743763478	0.00795551448100025	0.0145430386572815	0.0191256307136325	0.0182994421835882	0.0177441702822506	0.00930844249550129	-0.00207301665022667	-0.0141789765004223	-0.0176904050041246	-0.0184236893074377	-0.0200247816396237	-0.0125827400612633	-0.00601989857898635	-0.00157474982506349	-0.0034492858647711	-0.00521306625537085	-0.00431630180043708	-0.00238519068368785	0.00017061560498128	0.000902083391194197	0.00161106523476628
0.000570990531421796	0.00199306389404444	0.00147848066420537	0.00267150248502028	0.00260577847878137	0.00257874014352484	1.94914203899496e-05	-0.00187318781769538	-0.00186247746958295	-0.00153499606882489	-3.14662731156149e-06	-0.000373213016467836	-0.000350822061421814	-0.00249203310506265	-0.00110105963483275	-0.000783849356823414	0.0020085313151547	0.00296288729388214	0.00362883283023283	0.00347814650836188	0.00626907647619467	0.0106337544423662	0.0147218686452493	0.0166682478113579	0.0143751221364461	0.0117095891363183	0.0121422119537608	0.0186818071668124	0.0273959641755562	0.0300091365557146	0.0301852769980397	0.0301883770967596	0.0258661939006431	0.0247265890038668	0.0189635011970382	0.0167226315876094	0.00812516794624348	0.00349793907292571	-0.000482917925633425	-0.000771504035444939	0.00152463592004588	0.00281741952688031	0.00166026790045155	-0.000596940313383894	-0.00334462690898735	-0.00310048230393332	-0.00182723684479938	0.000562874343919581	0.000877645603938447	0.00125464867086084
0.00553365725145889	0.00592114830013683	-0.000786232080611698	0.000728742045357041	0.000880364900626948	0.0006468713970893	-0.00154953655181624	-0.00366599969329224	-0.00315019658540871	-0.00261516856745805	-0.00199755119205317	-0.0034623865447637	-0.00413655009781642	-0.00532757786046188	-0.00452967082220868	-0.00541103397262168	-0.00273360186002609	-0.0027085856874575	-0.0024251042666326	-0.00385526696132867	-0.00152678682413924	0.00133528064796165	0.000636342223761717	0.000772757638911594	-0.00179682006253635	-0.000143582578356018	0.000769770667975777	0.0010242277292926	0.00065190264527862	-5.04276252537957e-05	0.000104557836294004	0.000293468545994853	0.000212195757484077	-9.31200921439331e-05	-0.000794264068112053	-0.000484611606115863	-0.00139736880954846	-0.00162512663507678	-0.00223739566383625	-0.00226100027986659	-0.00134930508657208	-0.00192002888056385	-0.00126754591956101	-0.00240316763958042	-0.0020878662261446	-0.00266752805189139	-0.00266927058881456	-0.00376031150218535	-0.00328361313488212	-0.0036277139297361
0.00565371478647684	0.00486065012837103	-0.0013236546887029	-0.0010627117290635	0.000158095638150534	5.23019411414392e-06	-0.00219295359131071	-0.00617449509103127	-0.00578474341708429	-0.00552844857575388	-0.00792837508303075	-0.00930603856557631	-0.00892217475986454	-0.0114816151898816	-0.0130008631330722	-0.0137142832194934	-0.0105892140608028	-0.00593529123193935	-0.0076947266639806	-0.00815085811626459	-0.00574420440924372	-0.000100011149747213	8.19298948637932e-05	2.37922065941604e-05	-0.00105164178505641	-0.000588718464247518	0.000584532991734326	0.000975791947912856	-2.78328982545218e-05	0.000364928031524268	-3.24657719913512e-05	0.000392776117574137	-6.41119991904972e-05	-0.000243980151038263	-0.0009724963666533	-0.00157487050416258	-0.00198239269353907	-0.00309957103621258	-0.00294384469413595	-0.00268985729055034	-0.00186742934379884	-0.00200631437963711	-0.00200280344395607	-0.00204727274095961	-0.00250856412606154	-0.00214455712786846	-0.0020756583614111	-0.00321679793522735	-0.00285355719679495	-0.00175892821645349
0.00441034539570322	0.0017779088727054	0.000152055437747431	0.00165379466335649	0.00296255072098191	0.00130193193987528	-0.00320551610018389	-0.00337597681804104	-0.00662038656264412	-0.00568363690082601	-0.00859304379420154	-0.00483875046301893	-0.00565658065248752	-0.00203690438793228	0.00130249073719039	0.002785857215799	0.00202419228839331	0.00255484074232279	0.00185350054571648	0.00245444913120507	0.00195008754312915	0.000236216036504038	-0.000361678070427552	-0.000632318735473278	-0.00164607528894463	-0.00170047836930981	-0.000570400393310316	0.000348910272842848	-0.000230641973670231	0.000369584240527962	-0.000141395365495851	8.92809013646174e-05	-0.000400824030968302	-0.000482108770996538	-0.000707936923252314	-0.00102789284238769	-0.0020954979939463	-0.00248511905285333	-0.00238363477212281	-0.00231032683254044	-0.00271611230461627	-0.00237379529503433	-0.0021845123282113	-0.000965711169403001	-0.000887558862485066	-0.00157750514663478	-0.00155369743997285	-0.00278850227681492	-0.00276661527269034	-0.00277610244970362
0.00114445363592583	-0.000417582159187309	0.000357409561837005	0.00262497545466044	0.00332530948111641	0.00268346291643746	-0.00322505430466117	-0.0028612854851652	-0.00464396264428743	-0.00334726265860726	-0.00564955679393728	-0.00412069838290132	-0.00517344578268208	0.000160186841433388	0.00223875319724451	0.00328154546558494	0.00239393306257274	0.00295310805698379	0.00303921365875031	0.00387812570047134	0.00303548194646291	0.000291477809268492	-0.000609357485809132	-0.000194903927297791	-0.00161368011891032	-0.00120278743128004	-0.00111169816028682	-0.000328192132803425	-0.0009576888623479	-0.000557553079810169	9.94987674702207e-05	0.0002360496520769	-1.93145890306852e-05	7.74457479677395e-05	-0.00054094935611244	-0.000699103531148959	-0.000822395442030622	-0.00112064570215669	-0.00111377783787826	-0.00193854124172786	-0.00188506319745862	-0.00126925969903244	-0.00132015042429646	-0.000460203995731989	-0.000675765538995044	-0.000437144891244377	-0.0011172651827968	-0.00171940985684856	-0.00234682523388584	-0.00140703449283674
[truncated: 188 more columns]
