# Supplementary material for: Performance Comparison of Centered and Tilted Blunt and Lighthouse Tip Cannulae for Drainage in Extracorporeal Life Support
Source: Cardiovasc Eng Technol. 2025 Feb 10;16(2):238–50. doi: 10.1007/s13239-024-00770-x (PMC11933157; doi:10.1007/s13239-024-00770-x)
Supplement: Supplementary file 2 — Supplementary file2 (ZIP 41,511 KB) [file 13239_2024_770_MOESM2_ESM.zip › avg_velocity/rc_3.4_mm/Lighthouse_0_Qc_1.3_Lmin_Qo_1.3_Lmin_rc_3.4_mm/U_ms.csv]

0.000511253642536988	-0.0027328164624735	-0.00320640087626807	-0.00151381826116047	0.00070549773965853	-0.00163640557972485	-0.0038615521427218	-0.00497044527820183	-0.00126417513686289	-0.00371751261115281	-0.000859268462867588	-0.00546562054812436	-0.00327946909518888	-0.00224137518910277	-0.00228475708794875	0.000722267993690959	0.000641785830910367	0.0017105730648841	-0.000455116093760412	-0.00148023267420948	-0.000549091093873374	0.000347570645688702	-0.00192665478813181	-0.00103153492815364	-0.00437289344495676	-0.00184776219544438	-0.000605420568562513	-0.00205064261798479	-0.00395890357411595	-0.00430029023688843	-0.00445133709395135	-0.00656620928980743	-0.00532989086069625	-0.00165364592591999	-0.000918828742461426	-0.00201109179994161	-0.00577117114287855	-0.00792376556639417	-0.00675081533371799	-0.0117619425750359	-0.0068897369923504	-0.0115634820407644	-0.0139022343232973	-0.0211871149191684	-0.0121629795900129	-0.00469879224581338	-0.00390198733583966	-0.00669667684050844	-0.0103433776751214	-0.0128481284138888
0.00368725633271791	-0.000663922175625193	-0.0012416195698619	-0.00184413266381762	-0.000764989322209266	-0.00284049385428749	-0.00467828992555928	-0.00608229681493961	-0.00515007038906667	-0.00865903030257237	-0.00710027162807818	-0.00907601363287267	-0.00767873172981656	-0.0069507598944437	-0.0083687504927553	-0.00761080517231255	-0.00834220896434524	-0.00670088944538532	-0.00831828513392383	-0.010247930627956	-0.0105596465268436	-0.0102606730210605	-0.0128315946820725	-0.013280233666608	-0.0156223758359586	-0.0121250814184388	-0.0094735761387652	-0.00927393344760822	-0.0110591975145395	-0.0115030562635891	-0.0120969658761255	-0.0139240432783434	-0.0120419256916444	-0.00903758479083426	-0.00891156557238448	-0.0115814348774904	-0.0144893740693337	-0.015577132985312	-0.013510611925818	-0.0164154065530941	-0.0127648695847553	-0.0154149926628894	-0.0173760201300855	-0.0236062457227859	-0.0182892747604051	-0.0143811925207076	-0.0137800921445398	-0.0162420704010403	-0.0201855305959951	-0.0218428873545052
0.0164526400949698	0.0117626218525336	0.00934740607069267	0.00583681201917744	0.00354398149575513	0.00108815196525873	-0.00121861060237645	-0.0034292733873879	-0.00471547824661277	-0.00733827616746296	-0.00952969867070882	-0.0109742294916189	-0.0124920364961348	-0.0139355783067219	-0.0135324126201866	-0.014377560831653	-0.0159416478418431	-0.0192849680566476	-0.0215757975090112	-0.0245051582556746	-0.0239934829211643	-0.0239724148438569	-0.0262073078708118	-0.0272225706836571	-0.028173674773102	-0.0278576310172735	-0.0282340833192422	-0.0281339949068117	-0.0292510563478141	-0.0291459390279568	-0.0291703183027416	-0.0290822338185896	-0.0288081550992868	-0.0284226319772952	-0.0286182986709532	-0.028351760332134	-0.0277415449370607	-0.0263735963307621	-0.0259098384328517	-0.0258353343889557	-0.0242572182219145	-0.0248102584306011	-0.0263308546202285	-0.028468222769949	-0.0270320738115262	-0.0246612743299998	-0.0253996342937777	-0.0290998477404406	-0.0342575590574814	-0.0354373343130025
0.0323099714570878	0.0289152139906152	0.0252666849062651	0.0213023630657786	0.018134579749707	0.0142118027015206	0.0105717294851087	0.00684113003047084	0.00390692267902949	0.000517567440154883	-0.0028051962916029	-0.00611666583205405	-0.00964595274641785	-0.0127556014452504	-0.0128558191330255	-0.0155144414263643	-0.0190442400485376	-0.0254791028061389	-0.0276161970760776	-0.0295727466031645	-0.0302212863753513	-0.0311500600651282	-0.0332844830988041	-0.0357908250541228	-0.0368814279141366	-0.0368766745329494	-0.0374729946736311	-0.0381276332103359	-0.0391515426531565	-0.0402001413022978	-0.0400676768250703	-0.0404160967308575	-0.0405122203871232	-0.041137558613006	-0.0409511609388565	-0.0407403529343166	-0.0405176770329987	-0.0393709426139092	-0.0377644916985354	-0.0369477631983149	-0.0360661540312229	-0.0352819738493769	-0.0357335861100672	-0.0374028685617108	-0.0385580520358086	-0.0404754026610686	-0.0418270738152639	-0.0441403551929325	-0.0457054672651994	-0.0455692252454433
0.0550216486846345	0.0531309175390573	0.048792731628669	0.0443506520574069	0.0399577219843416	0.0351874657942742	0.030746498263494	0.0259608798816801	0.0216298190469242	0.0171697386645547	0.0129399190183544	0.0085403978898116	0.00385572351087399	-0.00107664492666729	-0.00333634899783906	-0.00633198087359096	-0.00931479285916084	-0.0162047022186376	-0.0201789401082619	-0.0235184841998981	-0.025937686340569	-0.0281408918060669	-0.0295037956081022	-0.0250607057928855	-0.0227662016164602	-0.0245564726191197	-0.0362251339490162	-0.0410242240480799	-0.0424058723209075	-0.0445199731795508	-0.0454669429560382	-0.0462603011480039	-0.045955652755491	-0.0473408133775514	-0.047424759063567	-0.0482626687641183	-0.0487148333547125	-0.0483776874285398	-0.0476104595478905	-0.0471883561872259	-0.0470180293630807	-0.0475347519431543	-0.0480214012855095	-0.0489701544599456	-0.0488954083299406	-0.0501844770042466	-0.0505091509254698	-0.0516592610945475	-0.0518231447605684	-0.0520442461937879
0.0792918308618109	0.0788031473772999	0.0750918289116838	0.0704449030469603	0.0652678118398655	0.0605967756407645	0.0551112206584799	0.0500288694583636	0.0452378938426762	0.0403608413713408	0.0352109648101295	0.030002396759822	0.0251440343977759	0.0197089818196291	0.0151990520524522	0.00913113801381235	0.00352893746783466	-0.000926375652002985	-0.00490826139608013	-0.00889447834678871	-0.0129375801395217	-0.0163192911858932	-0.0185448442820944	-0.0173960762602059	-0.0139322356562181	-0.0163109729107516	-0.027155790288059	-0.0357658638415761	-0.0373730274461913	-0.0406617722886568	-0.0425969273139329	-0.0443196816135958	-0.0457245752625763	-0.0475517671220164	-0.0484465858504933	-0.0494932895967333	-0.0504793467984823	-0.0508587079376436	-0.0512469839091204	-0.0516212938285094	-0.0522316059671873	-0.0522745188525845	-0.0521230956379193	-0.0526725854585146	-0.0527925579178111	-0.0538340375377955	-0.0538995788033818	-0.0548976060958574	-0.0543157800093303	-0.0542345646901315
0.0995750905242268	0.102670152002088	0.099587876974278	0.0954228567791474	0.0911944959231734	0.0868239070653024	0.0811782388059495	0.0758092336089185	0.0702667280114488	0.0649107696319399	0.0604135788514025	0.0542991525429536	0.0501749712638117	0.0443471427739928	0.0383312282808349	0.0290773076728552	0.016580546864034	0.00939830876284894	0.00856153511835745	0.0091128931011043	0.00691448524406342	0.00270552693113547	-0.000995695453670369	-0.0090844181767391	-0.00697063235932907	-0.00959770908402492	-0.0148528992910233	-0.0237810650780649	-0.0262519595862412	-0.0297640145570234	-0.0324535067182958	-0.035958733628802	-0.0382797398754182	-0.0406424286490672	-0.0429062246794825	-0.0447693356111367	-0.0467440164453257	-0.0482535283954362	-0.0498300805408713	-0.0508894656477188	-0.051375803128208	-0.0518470348669866	-0.0517460085412077	-0.0523594522714986	-0.0525205247807091	-0.0533178394681621	-0.0542334640329198	-0.0549218349752148	-0.0545736113669701	-0.0539800405841472
0.121032430599227	0.124855458462117	0.122353977532278	0.117778344153073	0.113252517492702	0.108817113059827	0.104043517398623	0.0995440814170387	0.0941111309116364	0.0890735842920639	0.0838737642424512	0.0787614303314224	0.0750301898652432	0.0696380553673526	0.0624551777591481	0.0503912845699014	0.0311679665171565	0.0192159429993598	0.0199889324612718	0.0267712530821848	0.0273272468663038	0.0235263814643595	0.017790788009133	0.00473956433831452	0.00235633111779491	-0.000396466049987656	-0.000807351666096563	-0.00727812043779634	-0.0107448770325533	-0.0145017913721335	-0.0185481754073918	-0.0227787186719085	-0.0267178210330308	-0.0297753515562396	-0.0322200532444676	-0.0347974121022902	-0.0375257063406103	-0.0403729782936881	-0.0426009873091801	-0.0447397644295771	-0.0459085959622601	-0.0472492797340916	-0.0488396251386803	-0.0497371050543481	-0.0500763076053454	-0.0506784365068296	-0.0514033972542866	-0.0517152908003214	-0.0517685609288415	-0.0520112924493102
0.135971580418836	0.14172567855811	0.139738296549042	0.135952062935985	0.132511657135989	0.128397849791647	0.12498949479582	0.121031450445713	0.116372295655701	0.111676668640342	0.105560869072324	0.101289617586524	0.0973231748809616	0.0918985317216256	0.0857409663668943	0.07297818241869	0.0508108206482586	0.0351279075585594	0.0362752574123159	0.0475545530425991	0.052451760772185	0.0488821472457735	0.0419865769660732	0.0366728512292987	0.0310572327314432	0.0269110936915111	0.0210153074182596	0.0150817499778021	0.0100756571226424	0.0054941938057777	0.000521771472094984	-0.00412742397828681	-0.00905935817670898	-0.0130336948254295	-0.0164565083914021	-0.0202876821339207	-0.0242335057910303	-0.027341642246524	-0.0306527359687297	-0.0340051503378421	-0.0369942909107652	-0.0389477221598395	-0.0413456314816781	-0.0429966614980036	-0.0445579988948499	-0.0451414903169281	-0.0459282418404522	-0.0468094406988413	-0.0474507671963407	-0.0476837752464899
0.15096463158492	0.155526966635942	0.153451750631444	0.150504947591989	0.148292841147133	0.146200788803183	0.142908409376168	0.13912204370582	0.13497349192354	0.13167467575391	0.127285705497635	0.123637641111878	0.118947573333764	0.11337678303461	0.108445726767366	0.0996957809527854	0.0872204507259165	0.0775368563715095	0.0747274899422926	0.0770173015429302	0.0778074498229761	0.0741178543275535	0.0678439200140825	0.0626125874953113	0.0562066193953311	0.0513975536907676	0.0454543741790971	0.039754767130542	0.034558770639122	0.0290979849718587	0.023149152772255	0.017968302928512	0.0119325923604452	0.00684339294513522	0.00199168806463297	-0.00282797009945817	-0.00718673440781763	-0.0106099922335938	-0.0144215469806062	-0.0193263388921376	-0.0235818423472615	-0.0263374399414899	-0.0295513413993762	-0.0327116199325228	-0.0356012496875346	-0.0367465669888188	-0.0375265674665619	-0.039132331326343	-0.0405525727747556	-0.0414580017047649
0.16308333343258	0.169256607217833	0.166853343472454	0.165129613788328	0.163933481369424	0.161566798856271	0.158031023704897	0.154251326757427	0.149404969004952	0.146586563208739	0.143719827282697	0.14130188062307	0.136618718884892	0.132714394628937	0.128836745917401	0.124654375886614	0.120101524008197	0.115564325659442	0.111002402563582	0.10612267411532	0.101016999956811	0.0965199184670243	0.0903582315451917	0.0854206777299335	0.0801283881106166	0.0741987691681566	0.0681034175305024	0.0627319074746345	0.0578220224154245	0.0519307199016596	0.045511385400971	0.0395167382349329	0.034192995873143	0.0285727069699087	0.0223950464810333	0.0169357877332954	0.0117076459934656	0.00736469103215138	0.00279982770284621	-0.00263051100910671	-0.00751281360938042	-0.0115652225456419	-0.0160967880207354	-0.0201692869814435	-0.0236174532479468	-0.0258549446128145	-0.0278532824376708	-0.0305479027196617	-0.0321299807473725	-0.0336555496661426
0.176181380809266	0.181693436783028	0.179023759091575	0.177651901169329	0.175925588760254	0.173405430495369	0.169592213507011	0.167035241319958	0.162203023406058	0.160052961064712	0.158100193508558	0.155511018730935	0.150453187719703	0.147148508881963	0.144036811790596	0.140354580107223	0.13729751944908	0.133386486756543	0.129672850588951	0.126500688205416	0.122570954190642	0.118282306456101	0.112697948916742	0.107375102625556	0.10274431926015	0.0970751012853882	0.0919042415813958	0.0873925258614212	0.0825325130671083	0.0760655569245263	0.0693658654193139	0.0627835310599351	0.0575424280616279	0.0518390993933436	0.0448618265847954	0.038159093049611	0.0326708273444576	0.0278582574661772	0.0225225599453321	0.0168131498855009	0.0111602428597479	0.00544346302655244	0.000407298409809101	-0.00433691686025936	-0.00852494207705347	-0.0122002703888869	-0.015645251667439	-0.0186932117273787	-0.0209105092273934	-0.023586137502139
0.18417771997587	0.190287488880282	0.188847170721023	0.187002813145358	0.185234489911191	0.183179109297886	0.179625165425069	0.17713791182318	0.173438824099633	0.170637070466667	0.168849017044301	0.166193314886264	0.162263715313307	0.158954560125141	0.155335328456117	0.152407425562903	0.14983277995441	0.147436589960592	0.144129036605793	0.142269055477358	0.138999318425425	0.135961915568101	0.131944151118419	0.12746274362547	0.123790531093575	0.119230170656735	0.11424997499714	0.10943353293338	0.103616999827131	0.0977343927125643	0.0921723847058513	0.0854409798635973	0.0797235360536097	0.0741782082567056	0.0674685060026298	0.0609576695386056	0.0545108063159654	0.0492889039141072	0.0428422270250995	0.0368791578458957	0.0304439122016345	0.024406225827124	0.0185215958401232	0.0132464423291742	0.00849965208386498	0.00323185233589503	-0.00152109503803172	-0.00564527092360425	-0.00876734913173588	-0.0118262574564669
0.192661659371133	0.197508774834961	0.195918002316442	0.192904646745506	0.192896507253	0.191111751657737	0.188448622554498	0.184975587106776	0.181053332042569	0.178355535004917	0.176406559497155	0.172957211215702	0.170164130641202	0.167316162718949	0.165055329007226	0.162787855584352	0.159492119370003	0.158122801989314	0.155481491975355	0.154280512043283	0.151456969383091	0.148786537443524	0.146132596058831	0.143105904291176	0.140701885275744	0.137128993509403	0.132849730415468	0.129027449760664	0.123641191102548	0.118521797207755	0.112671035970104	0.107360670114868	0.102050684563057	0.0970511293954239	0.0906020844171467	0.0838225262973697	0.0768398608844868	0.0705852364582154	0.0644817292892826	0.0578420290950288	0.0518051685895574	0.0451047610738006	0.0388298157783079	0.0327311041171786	0.0263941900010512	0.0202701467878612	0.0148264131176686	0.0100650834554464	0.00583057387346857	0.00164748547599912
0.197909040427564	0.204139681126405	0.201912452106224	0.199389408565529	0.198664586120549	0.197456644850259	0.194275003126391	0.191077483244887	0.186572997746763	0.185071829449958	0.182988399919116	0.179867220932569	0.177252089175921	0.174572707800033	0.173084004808796	0.170133212259531	0.167827737051773	0.165929765890759	0.163811456571771	0.161976217478251	0.160557576500619	0.1587025135695	0.156875835348199	0.155077355275987	0.153292367132716	0.151703265144608	0.149025150264	0.146118020050807	0.141148275652768	0.137137591540479	0.13200626658737	0.128610449057393	0.123151330883108	0.117815912635614	0.111636897367242	0.105816772484353	0.099756438625062	0.093623511124192	0.0870413022362722	0.0807633926349825	0.0736510542861219	0.0663128224027033	0.0586776487995194	0.0522549677308923	0.0457857388516719	0.0389988316244181	0.0330744776006316	0.0267930454874888	0.021411121016661	0.0161067113937728
0.201155794770178	0.208367039062324	0.20633515079388	0.204418683152722	0.202901679335865	0.201580802568018	0.199299988974215	0.19580925239914	0.191461542637277	0.189187089310952	0.186840697008836	0.184484647066335	0.181515783731495	0.178983965165483	0.177356147340664	0.174934413628794	0.173374643915504	0.171410249186094	0.170302886348217	0.169586778208316	0.168441946016027	0.167109851986207	0.165865001327568	0.164693900805358	0.163084903131628	0.161496595644694	0.15973646379485	0.158647972318585	0.155619926452726	0.153063630959934	0.149529347698271	0.146308024149396	0.14160801443301	0.136028672856512	0.130835729551237	0.125257002728112	0.120626692350363	0.11394375344234	0.107980013842448	0.102221572290043	0.0951289489138385	0.0871398665111237	0.079830016413641	0.0719021688235264	0.0650362780225838	0.0577648741968853	0.0514697648431077	0.0445067394890393	0.0381190518141643	0.0319766625162572
0.205652436173081	0.212946449075667	0.211059756521382	0.20912622938893	0.207051375945852	0.205961011538385	0.203236516388485	0.199447313927677	0.195373145515273	0.192677877834619	0.190090562163627	0.187468913527276	0.184584561266471	0.18173307270592	0.179729369698772	0.177210410765033	0.176827574747754	0.176118965883659	0.175235618482666	0.173694497461729	0.174053948210695	0.173480979273677	0.172718727443474	0.172034740962212	0.171138290707349	0.170259473677638	0.168837260453765	0.1676585790993	0.166104803685603	0.16458223018501	0.163126963208526	0.160625871069886	0.15693580020228	0.152409676952361	0.148215850781246	0.143397948252415	0.138873223753777	0.132385545744275	0.126419113929973	0.120398219724419	0.113633051364195	0.106406049531659	0.0995426713676483	0.0912833838220832	0.0843028823660584	0.0769448216205055	0.0696158261964679	0.0620920122033825	0.0555736673228705	0.0498318877273001
0.209589902380702	0.216168288164624	0.214051858845254	0.212945272255577	0.210848783445229	0.209749305438216	0.206140317974454	0.202395441400704	0.198174691211941	0.195600670576217	0.191858371049974	0.188060006759756	0.184922239594727	0.182899004314993	0.181096228065964	0.179668465625531	0.179152450000483	0.178978341546051	0.178545665483355	0.178066443597171	0.178185864265921	0.178169726705977	0.177051200882469	0.17681327965954	0.177142815088825	0.176428647214583	0.17553903350777	0.175312025548205	0.174653641262644	0.173976771056981	0.173012819484988	0.170973204218556	0.168996044045629	0.166783617506617	0.163221293616481	0.159181210036853	0.154938169673096	0.149731979108223	0.143451444059237	0.137725625511951	0.130516368750166	0.124515180263039	0.11839662077712	0.11055067573212	0.102919042013761	0.0953319892699083	0.0875827279323982	0.0800117877109715	0.0731150303917858	0.0671356409525691
0.213845563555153	0.21989101079359	0.218265408590348	0.217245479545044	0.21519155065355	0.212916089070374	0.209225327087805	0.204743064770865	0.199908631462486	0.197520529069358	0.192717023794303	0.187908884364333	0.183617627902161	0.181901197874995	0.180457510494806	0.179287279557936	0.179044191749621	0.180115789828146	0.180176281435256	0.179856335630605	0.179965578860806	0.17999432942496	0.179993005701069	0.180772230668679	0.181614389025862	0.182025828731881	0.181988502619321	0.181310518613169	0.181452235389839	0.180741862431097	0.180156706411535	0.178863681809486	0.177932057078872	0.176980643994669	0.174350406155663	0.17115227878791	0.168013811963369	0.164306673684438	0.159395629092948	0.153965930626081	0.146739568584436	0.140684895588595	0.133927881283515	0.126639811186126	0.119241504391422	0.111671893741651	0.103655206908301	0.0963061777232626	0.0894078915258344	0.0832426365022928
0.216536523306686	0.223465873313452	0.22308229939909	0.221945371340968	0.219832262558466	0.216614337554507	0.211629465159187	0.207134010029314	0.20247009825294	0.197864493659641	0.191128238834532	0.185523220176878	0.181370698131315	0.17977515128185	0.178568907623367	0.177744168395015	0.177531095318383	0.178464072358807	0.178729226650918	0.178758501470027	0.180642510326065	0.180845504581309	0.18181334412207	0.182810756945043	0.184331076217457	0.184729519862283	0.185482330674885	0.185336561056544	0.186080790189102	0.186174498803656	0.186015636976648	0.185706278550214	0.185818185692779	0.185461213232223	0.183483564259964	0.180685403567514	0.178480694601937	0.175126301190239	0.171642501455221	0.167443963405017	0.160373000320051	0.153932247216812	0.147143787493158	0.140348678349928	0.132817575146374	0.12509666530565	0.117542997564737	0.110259399815178	0.103880623594541	0.0980396043640562
0.220545770713997	0.228156428272828	0.228575513108128	0.2273418858431	0.224949403559279	0.220432137231771	0.214775494846881	0.208870478643306	0.202766008665443	0.196249798531352	0.189084416924537	0.182544481528543	0.178387502833277	0.175401480226107	0.173968310306442	0.173480831376324	0.173744906273242	0.175070421226987	0.175905507819714	0.177151031311954	0.180189496929567	0.181210583605209	0.182627340609015	0.184316033722446	0.185570388475061	0.187248663880617	0.187550209380984	0.188359754640183	0.189365957051111	0.190407200603074	0.190395779662884	0.191082592261015	0.191929569119639	0.19203132999281	0.19105920273462	0.188638621202744	0.187533117954081	0.185229307712841	0.182170617856062	0.177984495121554	0.172248840520282	0.165687329654027	0.159055083656694	0.152154491793466	0.144240057357791	0.136511651676112	0.130160225565114	0.122615994583722	0.116655619804742	0.110682021185613
0.224453767962394	0.233717622247967	0.23444235703325	0.233519967569753	0.23157420137778	0.226443170317434	0.219174507276658	0.210102007582702	0.201973826214853	0.193107714807491	0.184572917515086	0.177537181195108	0.172526765564318	0.169708821627977	0.167476955812872	0.167375375539118	0.16778458937578	0.170075877196389	0.172019802875352	0.174620791245024	0.178034778660319	0.180728493702637	0.182574577106994	0.184911222349021	0.186182313007147	0.188189707884231	0.189322912534231	0.191063939480904	0.192478814526375	0.19434654774709	0.195250744019371	0.196492849748555	0.197383173987182	0.197860989060117	0.197693136237914	0.195951341956624	0.195422618911512	0.193927660486756	0.190919562766079	0.186801657330858	0.181154142114598	0.174980021311836	0.168120749754868	0.160350756331044	0.152216287736005	0.145131422470169	0.139259154941882	0.13206611340744	0.126365957179961	0.120777330601956
0.23018836068338	0.240763171003774	0.24298783719844	0.243191856856406	0.240432103318168	0.233211912882617	0.223775155520233	0.212258460168416	0.200474650189073	0.189745282819811	0.179648460478836	0.170216832599756	0.162430860499192	0.159573057544891	0.158242501704317	0.159045170503051	0.160200726303768	0.164137209263669	0.167508166526011	0.172304843485305	0.175746804336551	0.179736228332071	0.182018672600644	0.184986408594297	0.187090608420635	0.189504027831574	0.191280562207559	0.193511447698827	0.194908747599373	0.19636102352931	0.198477978892031	0.200301961975039	0.202306319875073	0.203371159441981	0.20408554726031	0.202678922559392	0.20266419524755	0.201086997094425	0.19871684685673	0.194286910651712	0.188974566946154	0.183134803707682	0.175078312189488	0.16741590219582	0.159151311806271	0.151468136172608	0.14490034054885	0.138551497333123	0.133724571362519	0.12892415208922
0.235794570099244	0.249149274653489	0.253815453744545	0.255406529665541	0.251040177570061	0.242335038834098	0.231064139174746	0.216619884727189	0.200691701420632	0.186653967431452	0.172055167488621	0.159808068596429	0.149705777516628	0.145132763850903	0.144475266523653	0.146725004924847	0.150000463872726	0.156165595809334	0.161456079973842	0.168129878172537	0.172187802629743	0.177248528341338	0.181379015753551	0.184452521121227	0.187175257683598	0.189555031411867	0.19249853540357	0.194723638874786	0.19623437661292	0.198499847829247	0.201045593954292	0.20321139257401	0.205796652415019	0.208114555286907	0.209927854503578	0.210386752000528	0.210587774026116	0.210611484186024	0.208154630984424	0.203290646535854	0.196715639539352	0.190287491321582	0.182101289595007	0.173103976259875	0.163674669006654	0.155013187071259	0.147243931147095	0.140740838883708	0.137045639583124	0.133178330401092
0.242352306630724	0.260263913350209	0.268193474676064	0.270555740480315	0.267657858847841	0.258441482195855	0.24235841141333	0.221379121570896	0.200222195169898	0.180092991947938	0.160461855573672	0.144180730960403	0.13258023583282	0.126810668623961	0.126205730126963	0.130602681134478	0.137796706455996	0.1471357417636	0.155562841651209	0.163165469661191	0.169469207420356	0.174990834850939	0.179388184954209	0.181729323380276	0.185326730083868	0.189521906776397	0.192724981920938	0.195187873677788	0.197479790757635	0.200463880905627	0.202793513854399	0.206059084629378	0.208926741408056	0.212504104784159	0.216042175836133	0.218522727899532	0.219999507610548	0.22069047277461	0.219190130517168	0.214203623529642	0.206401254949412	0.196713954190819	0.185425250244998	0.174572827310178	0.164081343124987	0.154024913509867	0.145988659147018	0.139988943842432	0.136768247168269	0.134373216394472
0.248428481176537	0.272121248440582	0.283990859777722	0.294636180572831	0.296358560842643	0.284299364714363	0.258938672560117	0.228064628328971	0.198054819640781	0.169993868256019	0.144264803877885	0.122322800912176	0.106652725766923	0.0995888044127471	0.10103792507614	0.109754892023563	0.122496641590076	0.136638293142159	0.148709752714572	0.157485046347083	0.166323483008696	0.172819523321899	0.177218254434447	0.179980088527925	0.183497373330792	0.188243479444391	0.19094577233448	0.195835453735251	0.199306466367313	0.202428523739233	0.203220590142917	0.207568279749861	0.210352153501225	0.216483463953185	0.221387089831765	0.227015100538128	0.231262913217341	0.234228740852556	0.233143253197081	0.226662850885737	0.216076790061949	0.202784847977897	0.188148231845749	0.17435754826362	0.16114687810286	0.149199192576237	0.14004087886379	0.13400284894729	0.131834221031336	0.131671080996613
0.249763762550448	0.277459945580912	0.303695121372422	0.330981212152464	0.33730149590672	0.317839528073354	0.278288127836934	0.232991072242676	0.192040757469713	0.155674942877114	0.123049155727026	0.0930464772525526	0.0701818115396977	0.0587683097918214	0.0647909888430711	0.0836924833625244	0.105180099814102	0.125142659395366	0.141562308870875	0.153426207026941	0.161969983164815	0.168774061757349	0.174538205703687	0.177799556521503	0.180486988566324	0.184253614680694	0.188078700332285	0.190237945424414	0.194667973320114	0.198193611569873	0.20193093992827	0.207288802578459	0.211536088902062	0.218833770283525	0.225114229595441	0.23384011106292	0.242888570311805	0.251266007006304	0.2519198835168	0.243817595512244	0.228634462665332	0.209821127515485	0.189187875863709	0.170321190192769	0.153270069889307	0.138775513394526	0.127877605693274	0.122119180974483	0.122009691116219	0.126710408355374
0.234059642144187	0.26648631332776	0.306981526853473	0.351377967306887	0.364349134708205	0.340838905877396	0.290215549070042	0.231858196742352	0.179115224236702	0.133471223508881	0.0934498560134706	0.0561324714121837	0.0276970739629839	0.0158567077235478	0.031665050173904	0.0609558212474998	0.0862815858379288	0.104393507145394	0.12111618313868	0.137770264907332	0.147975794811896	0.152763344545786	0.156470545730769	0.159872103523216	0.158917471216089	0.15740814602542	0.158782112663017	0.165385578914147	0.173162421035748	0.177495718498614	0.182293826911254	0.189263889283836	0.194646138873355	0.20263918475481	0.20908421793932	0.220181342949419	0.235603485356424	0.255180708177717	0.266484752911329	0.260380009082071	0.239929078389132	0.21528062216092	0.188304353711064	0.164437373839921	0.143061381340121	0.124494276888311	0.108707515500496	0.102209669306676	0.106689501196038	0.117158074179287
0.213565164906595	0.241919339485598	0.29471988567726	0.347302741641313	0.374881303013941	0.350531552571753	0.283820707137484	0.217658639203602	0.161940372922457	0.113786543041151	0.0683176505368361	0.0255152363720959	-0.00581891567299509	-0.0130660640772967	0.00996157168768026	0.0466466517003312	0.0714007947241778	0.0905726762633218	0.106430037488782	0.124837687615781	0.128379127207392	0.128789750497313	0.130605089902616	0.139103494652567	0.138830452548934	0.134128371787022	0.133400064017431	0.138578843837588	0.148757144221371	0.152375166566951	0.161187679292249	0.167917129221044	0.175202146558096	0.1814144236857	0.18864173740849	0.191681731847572	0.206915338086895	0.229540678148097	0.264997742450589	0.267375423615827	0.244163889641968	0.215509828652963	0.183972601988442	0.156795135171662	0.131524168594443	0.109466444153821	0.0928133341360685	0.0854183863145124	0.09162034253462	0.104777053098355
0.158586297674585	0.184083036856857	0.215306449779439	0.227484252374572	0.247683007747496	0.241112956532972	0.213749596880147	0.161565825998269	0.115364528229615	0.0712294759658272	0.0304665137842994	-0.00670956732967653	-0.0354176700115126	-0.0278294777483609	0.00940095689192443	0.0406059307900714	0.0474036535719195	0.0560884679186466	0.0699444351808364	0.0868674127891493	0.0869693950541541	0.0721512254964961	0.0701850244606615	0.0812898109226863	0.0870641587076769	0.0834036899920742	0.0824134474939424	0.0943857894680477	0.101562889938799	0.106517108464451	0.114967709582118	0.124229314891146	0.129720048296282	0.136722872799688	0.145592348289896	0.14115782198691	0.145797323262571	0.161151321978319	0.220499895793779	0.253774006121657	0.241614297362512	0.209803806095424	0.176505294861708	0.146544065287547	0.118021990564865	0.0907600812007692	0.070236003230535	0.062921037218833	0.0726637074251313	0.0853223919052043
0.0914362089106231	0.111110706148814	0.112391936547277	0.084065073159051	0.0616176701066221	0.0409844878615691	0.0454302981080799	0.0100163280284696	-0.0104118452360335	-0.0316678525874545	-0.0421723395332206	-0.042473242091716	-0.0369298406507397	-0.00101637908302128	0.0453607887366381	0.0459478616591871	0.0382948369874175	0.0358834315069432	0.0444446767635209	0.0567596500091415	0.0536320664994598	0.0380810067387893	0.0327576885102726	0.0344368822987776	0.0404808723934471	0.041284246898169	0.0455108696337908	0.0451159141239095	0.0362196595327486	0.0426164678471963	0.0619577304622673	0.0779736617794013	0.0890071508449207	0.099322787972745	0.11323883187784	0.0979956366384009	0.0891780338028557	0.0716252838016255	0.0695013956866067	0.102559924104807	0.149915369044148	0.144135262403067	0.122831970337522	0.098658400729493	0.0685759377362604	0.0398127165496368	0.0211219578460536	0.0295137789349227	0.0473445956607438	0.0587428507244226
0.0119863320133839	0.0350071312870841	0.0626119513379823	0.070182274733769	0.0525874689704968	0.0069778393036689	-0.0409778111334984	-0.11576259977492	-0.151546636113436	-0.15509839218414	-0.139742421664544	-0.0935474158637448	-0.0697318450841596	-0.0539045426189412	-0.0571191089052365	-0.0905733680311909	-0.134753018131487	-0.154730107165754	-0.160098412362626	-0.140311433595106	-0.110001023252824	-0.0542156497825428	-0.0147753504919831	0.00785890207378341	0.00853825658594582	0.00234034125649466	-0.00388339618435695	-0.00960797253581298	-0.00485947829157558	-0.0057089428915509	-0.00592656422340588	-0.0154861140587058	-0.023655125457346	-0.0289918076736586	-0.0261470922441365	-0.0106361788367435	0.00445583286122696	0.010816328514823	0.0126372965924815	0.00303248224709545	0.0202089490205672	0.0131123107563888	0.0107340496121061	0.0043976028629694	0.00363913754565248	-0.00290824321883984	-0.00652061060550988	0.00885000961530135	0.0150316151596193	0.00760917620077482
-0.022317332865864	0.00599080004646292	0.0359022761845796	0.0372988883198527	-0.0040180369952647	-0.111973590971644	-0.246539750222016	-0.314981994570432	-0.314552089894068	-0.290102797890625	-0.266439737101572	-0.232881880308159	-0.242637784744326	-0.285001252708279	-0.344143390773732	-0.37648563567586	-0.400494972426825	-0.398594917701526	-0.377215958483017	-0.332046023871521	-0.311444580625546	-0.290480006569747	-0.267943324329135	-0.210777877139287	-0.177444291324404	-0.183221240456351	-0.183214678071954	-0.169208452662885	-0.136425941015446	-0.122069672406493	-0.110367047230101	-0.12223263204051	-0.128113007381179	-0.128931309100461	-0.108721089071048	-0.0792469089285498	-0.0467741592884779	-0.0262984550792105	-0.0153745233767349	-0.0154862923019841	-0.0187721113033193	-0.029945624756949	-0.0350411849790933	-0.0381641589739572	-0.0385545656892584	-0.0403887791813454	-0.043446464812258	-0.0533134601736005	-0.0583719332750873	-0.06716784902187
-0.0399246850085703	-0.0167587636003537	-0.0115099771216478	-0.0452818148429873	-0.159589576628908	-0.347385727527442	-0.432350432437681	-0.433464125480982	-0.416300265750408	-0.391122910050586	-0.364518614798713	-0.343206193577435	-0.363260764416931	-0.411959938280669	-0.452198778756385	-0.469759325190715	-0.479922613822833	-0.480624261973229	-0.462980887173386	-0.427435007047106	-0.401360501234199	-0.389502288723615	-0.36978039259795	-0.318504233877853	-0.282258677376637	-0.276515472061938	-0.273550785649254	-0.260080566931874	-0.23528241186994	-0.210867376896075	-0.185100766347745	-0.171445474162688	-0.159498963497439	-0.142353854937038	-0.117795248423114	-0.0872089201259425	-0.0564149482314568	-0.0389761869783588	-0.0293195038389702	-0.0315846550179157	-0.0433692795681893	-0.0635744857921703	-0.0778129764717064	-0.0854838061396234	-0.0863011516358074	-0.0830345108050271	-0.0847996508396366	-0.0939355970219474	-0.102753380031101	-0.110707431540563
-0.0470342458678489	-0.0575001119037279	-0.107754786215012	-0.23740334902115	-0.428227396695926	-0.53061995629528	-0.518938965662928	-0.498332161265645	-0.473485031173294	-0.45054734175266	-0.431264803385524	-0.423909688664406	-0.443760217476815	-0.479368778460066	-0.514487566968735	-0.52722868892247	-0.534664351749851	-0.53449291180651	-0.518463859070272	-0.480475602792609	-0.435240322077581	-0.422354352550405	-0.399348393569635	-0.364793428320893	-0.332670669421144	-0.315929687255556	-0.298755231261568	-0.282169741389797	-0.264135836986432	-0.248637441372554	-0.224324603923892	-0.200020045093442	-0.173103826006384	-0.143880125161779	-0.114846518488374	-0.081371517510905	-0.0548813239030903	-0.0397246362384043	-0.0352925512352971	-0.0452438012774131	-0.067500546303532	-0.0951057850089724	-0.114048803853549	-0.117968653187049	-0.113850931587386	-0.108175772993242	-0.112939054219232	-0.123201650814274	-0.138854590617614	-0.149096058897693
-0.115258851568213	-0.189827812495122	-0.312680555512667	-0.511547055357778	-0.617874101586639	-0.63747588553117	-0.607179599073852	-0.574637754061378	-0.542460943050694	-0.517834058233373	-0.502170161478756	-0.491386455202596	-0.50605187384749	-0.528180709265824	-0.551570149817369	-0.557726938838739	-0.563116200607964	-0.564594397692271	-0.5508979058182	-0.51696604665241	-0.468301104752347	-0.446804375865099	-0.420010072143007	-0.3863594583878	-0.352510006236194	-0.325653004766745	-0.293181038216189	-0.272738877211772	-0.254863398636289	-0.237704038448488	-0.203486871861376	-0.164855230531059	-0.124905603471308	-0.0894315296390086	-0.0653742493919875	-0.0481028295087676	-0.0326099347112613	-0.0289953374242496	-0.0387843672339528	-0.0681611967966731	-0.10404695517466	-0.134161295327511	-0.151001929281886	-0.150524661542705	-0.143060520129008	-0.135446672955111	-0.137168592812798	-0.14758141235458	-0.161555283528615	-0.173119547040826
-0.447107821775486	-0.557278388223581	-0.662264700889447	-0.758108120597424	-0.752809806190652	-0.725098678373946	-0.679967514045825	-0.633352636601485	-0.595286003214439	-0.566548419026235	-0.548622691260508	-0.542588351084902	-0.555275024471954	-0.569774605559307	-0.58187815354894	-0.583247093493311	-0.578612711084139	-0.57634649180811	-0.559162765062994	-0.533053204710288	-0.492187955186433	-0.462292288877944	-0.435610524226051	-0.404131682014587	-0.36536000988065	-0.324910616203971	-0.273206241647671	-0.238884267047719	-0.212984646306476	-0.19130770154218	-0.156776024903309	-0.11610165283888	-0.0787129731404518	-0.0498153761942803	-0.0336596832410327	-0.0246805449009161	-0.0220343682691977	-0.0314141870241857	-0.0664609677464731	-0.122079620476402	-0.165065927286131	-0.188354411230879	-0.195850170770923	-0.187041998194227	-0.173312014552928	-0.162272553017579	-0.158182640804192	-0.16269614821118	-0.173689138070428	-0.184872047434385
-0.845016387007134	-0.883854079071757	-0.898240432841055	-0.885018849814351	-0.832402824391428	-0.769466333460491	-0.717167636740363	-0.670076328723988	-0.627536102302972	-0.600477430671202	-0.582097716622589	-0.576498118275183	-0.586540719800047	-0.596543763608775	-0.608120405306213	-0.608675653301607	-0.600877688003127	-0.590349863933753	-0.567543068411294	-0.544011639729758	-0.50581360644256	-0.468757602110868	-0.425053389370975	-0.37233623344122	-0.330924918019849	-0.293783628182704	-0.26115812078855	-0.227136822813306	-0.193626311227157	-0.1681465518249	-0.133058892103887	-0.0982265395783744	-0.0668267960791134	-0.0456605883953325	-0.0346078296956745	-0.0369296173285752	-0.0476977402766382	-0.0760784812796334	-0.132399718001041	-0.197746351181702	-0.228885469596258	-0.23704045444967	-0.226312784323181	-0.208359692396147	-0.191259498104461	-0.177733863157257	-0.170057638386931	-0.173594866026571	-0.186234608148625	-0.196376169694405
-1.00024260480131	-0.995885498249118	-0.979341683410158	-0.926224206646294	-0.848967971933249	-0.785837282835691	-0.733690726674971	-0.686262219023827	-0.64922684398837	-0.624447379603471	-0.610623423772394	-0.603466382980162	-0.612334476212057	-0.617998669083276	-0.62844703176548	-0.626715498125645	-0.617304571958567	-0.603042294104628	-0.577548752485842	-0.553632402746607	-0.513167105051545	-0.470052998123491	-0.415308906300807	-0.369825039828201	-0.334232544755581	-0.305337504219416	-0.281854617862087	-0.249356602755375	-0.204023942136583	-0.164228248203257	-0.128491363613181	-0.10828007806992	-0.0892902282239639	-0.0792278632694813	-0.0803679782742729	-0.0962006905180865	-0.129797045020903	-0.174900741687957	-0.233517792541885	-0.27362162765817	-0.275662851542513	-0.26647888413997	-0.244181073412458	-0.220539848234039	-0.201747603275134	-0.188782931094081	-0.184614845421144	-0.190070656400547	-0.19975529117451	-0.206008336988151
-1.04634893339306	-1.01984160310913	-0.980958493868021	-0.91510885571453	-0.841247453523734	-0.785993572355856	-0.736884116302888	-0.694977937814107	-0.662381083871467	-0.641180758567685	-0.627048838349178	-0.617910915366871	-0.622377553563299	-0.628776103972305	-0.639337581388898	-0.642086286739373	-0.642497378304675	-0.627253170379982	-0.59927115445259	-0.563740251104936	-0.518291900918451	-0.467001609541744	-0.410239741015531	-0.3812858664581	-0.35268123242386	-0.326951243445978	-0.303607365981172	-0.275057344875548	-0.237799659537625	-0.195710255730338	-0.166043271545387	-0.157015675077522	-0.158362493069494	-0.163723419607805	-0.179226969628956	-0.211924291322284	-0.246519414648221	-0.283787116100189	-0.310354486293975	-0.316952397594327	-0.299538871660655	-0.276141864413685	-0.250254469730622	-0.225857439428525	-0.209030302370854	-0.198871258052124	-0.196393573352207	-0.199711962586841	-0.202409106009031	-0.203787182262715
-1.03000246273303	-0.995408893436403	-0.955366074267348	-0.894872009165406	-0.824154751524601	-0.780588242774058	-0.738425861672075	-0.699595710981488	-0.669944302857507	-0.649454259361144	-0.635035043793535	-0.618974614875124	-0.622594946520065	-0.630660453843873	-0.648270402734809	-0.651130961689573	-0.650479367283494	-0.634903505647675	-0.609196380748969	-0.576779376403235	-0.53020587237762	-0.469442629323946	-0.433517090560566	-0.412212819618932	-0.382827095265265	-0.356219273555718	-0.331326883864268	-0.307292313270012	-0.275735451997022	-0.24746649116061	-0.238110667516323	-0.248785025501224	-0.268159554574254	-0.281656899028784	-0.301997737628844	-0.326567575967379	-0.343566142294801	-0.352706782358712	-0.34449209250772	-0.325620025388619	-0.301745635860084	-0.274790899646771	-0.249294812688988	-0.227631777088815	-0.212127911856109	-0.203606679192285	-0.19737789572652	-0.193106370048679	-0.189090302132089	-0.185950140364139
-1.00496674841346	-0.972866397836261	-0.935680912210633	-0.878458417747157	-0.814046320178181	-0.776358462358978	-0.736881001885535	-0.702052404334721	-0.67367087973124	-0.654206362215635	-0.641159693243936	-0.623242267430707	-0.62336399799495	-0.629886720949373	-0.652605395424955	-0.659197897713168	-0.657169395981851	-0.643647486685358	-0.620455645371811	-0.594247104786497	-0.538784293938851	-0.469378792028901	-0.445122823269941	-0.422348322340995	-0.39987511807015	-0.37864561381086	-0.361592332758295	-0.346683169850905	-0.330939482672989	-0.318767506609051	-0.327723985229501	-0.347902942512024	-0.365206357872744	-0.372428455048663	-0.377822249289825	-0.380930410073155	-0.378148198733461	-0.367507716850196	-0.343534253013845	-0.317524093620556	-0.29175250091853	-0.265633602167979	-0.242453829022961	-0.222014345244507	-0.206731160661436	-0.195734240820354	-0.180040937132562	-0.167733903136083	-0.159573326229814	-0.152912335147058
-0.992926878466632	-0.96390119253391	-0.924062410339016	-0.868697086386522	-0.813640905373164	-0.778540472089894	-0.736967632320125	-0.704839465288237	-0.677863197746775	-0.658754700982193	-0.645370775771632	-0.625960659188973	-0.628527396660703	-0.633047551840811	-0.655399424813491	-0.664564262587606	-0.663161923872496	-0.650615580490234	-0.62764438204295	-0.604667127497121	-0.542209854818803	-0.476021532464733	-0.457585146336218	-0.432298079187589	-0.412053684479886	-0.393954212723089	-0.384745082047854	-0.379467225081161	-0.379784108615762	-0.373175206838838	-0.384279727114014	-0.395252395706621	-0.407132177555828	-0.402687534988728	-0.39517927298426	-0.383435082520004	-0.369740988002415	-0.352287501566516	-0.325310669942841	-0.299483611901122	-0.275692797974573	-0.249753536342677	-0.229048786199415	-0.209249147645564	-0.193248807661719	-0.178114140039357	-0.154294597889388	-0.134456634532617	-0.122730938163979	-0.11277275448956
-0.997374015105432	-0.972116160324056	-0.928701293199354	-0.874336981511019	-0.821879148629905	-0.787066524447423	-0.749536242883742	-0.716472087127386	-0.691848678692704	-0.675926817387668	-0.662219650674393	-0.642171434964291	-0.642650123710323	-0.651334311381048	-0.669798339354537	-0.673490042486597	-0.669809464329698	-0.656012247516836	-0.633211448905594	-0.606067905682248	-0.550831855967398	-0.488820105528514	-0.464550067529965	-0.440655153567542	-0.423294712762956	-0.406690061582633	-0.398413791531882	-0.3948383407723	-0.397148549177939	-0.391572221868723	-0.392768687383124	-0.393728501746665	-0.400619993976854	-0.395100050078022	-0.382119211779493	-0.366967981782623	-0.351022114892006	-0.333809606527132	-0.307757425663547	-0.284293560012932	-0.261637923874429	-0.237113979560703	-0.214773700803729	-0.193545309947506	-0.175767581331428	-0.15672278770395	-0.127392322371749	-0.106068560318981	-0.0939618678499428	-0.0836200659487317
-1.01115995507157	-0.984235205940803	-0.938293976668868	-0.879820704979038	-0.828211027536646	-0.796834866994213	-0.760405167274123	-0.730331588767282	-0.705982072746658	-0.688615209137575	-0.673796752045889	-0.656089316288191	-0.655851021574766	-0.665431828773275	-0.680542725770978	-0.682437668669815	-0.676635032237317	-0.659606925585231	-0.633886150073089	-0.59953902312952	-0.551813025573241	-0.495936189966876	-0.464503351667101	-0.445937061360414	-0.42995839932465	-0.414591183013937	-0.404839987731689	-0.399298060977774	-0.397857830222729	-0.387897747217005	-0.384190534251331	-0.384770375277184	-0.389861068257051	-0.384528673303972	-0.374058140638212	-0.360948826407101	-0.345184806238627	-0.325687996485651	-0.301502803281155	-0.28042413010776	-0.258151482738103	-0.232547937679687	-0.206436483531181	-0.184502780701189	-0.164807569856755	-0.144287540384949	-0.115431999200819	-0.0932429240550708	-0.0792378102039014	-0.0694422236872422
-1.01785938689061	-0.993759565204806	-0.948760748767648	-0.881880935944232	-0.828007515441953	-0.794287959037523	-0.760024638200069	-0.732630549110829	-0.710217268788095	-0.695763317128388	-0.681053833105845	-0.666764578320501	-0.672239684085109	-0.68176422076916	-0.691539137225553	-0.686676934585248	-0.679965717249114	-0.661932987224538	-0.63697088326278	-0.600712455802793	-0.559355363723998	-0.505911710929805	-0.460240830354829	-0.442919569432641	-0.433128029115046	-0.421365975148608	-0.411367904863863	-0.403936638817563	-0.396758360646718	-0.387551244611627	-0.383420804151854	-0.386067431260175	-0.387136947704745	-0.383707768733211	-0.373826399140119	-0.361247611904406	-0.34676622491666	-0.329393750689487	-0.30649618241429	-0.287289421314098	-0.264155616057402	-0.236643719856697	-0.209915122159546	-0.187344807265992	-0.165570661834763	-0.143264950038904	-0.114434990157491	-0.0919722839870952	-0.0789188181526611	-0.0691853073060873
-0.994402587156684	-0.982526631477291	-0.943469790792254	-0.873298367579671	-0.814125425788477	-0.772653591281178	-0.735598327827227	-0.707612591046565	-0.689713609026819	-0.67886981253867	-0.669398584532966	-0.661658808979686	-0.659360570977031	-0.668020386554934	-0.676160240146537	-0.679177465773912	-0.673429156893429	-0.657323771693234	-0.633662099947037	-0.6000481418837	-0.561261068099799	-0.516621459104849	-0.472967140629939	-0.442602754481537	-0.432122383717912	-0.42318499285476	-0.412968169241472	-0.401906706967099	-0.393737815674736	-0.387147344746733	-0.385169484942681	-0.38725975411578	-0.38623057543943	-0.382534407538925	-0.372851761743071	-0.361400928517451	-0.348147481815052	-0.331475082121793	-0.309116992464133	-0.288917553385308	-0.267023064956558	-0.242359256358574	-0.221251324376454	-0.200009257585408	-0.176922665904494	-0.151535131998727	-0.120855030108683	-0.0974388006909854	-0.0859513145838278	-0.0791545973620449
-0.930384743110323	-0.936407187172268	-0.913214164525063	-0.852676517735106	-0.786522043492887	-0.735454159928704	-0.690730827633126	-0.660013447150708	-0.645752058384122	-0.639101509507401	-0.635509884142568	-0.640286854787306	-0.640513669231276	-0.652242778962953	-0.657052846565631	-0.664583191688798	-0.659580377783247	-0.645654371387541	-0.621826167903025	-0.593668266567149	-0.559774461475478	-0.525928200159589	-0.489870559139756	-0.456197965141087	-0.440068731762381	-0.42451381821114	-0.409588130286807	-0.393827717195678	-0.38336993112433	-0.376721251715573	-0.372696363013488	-0.372218711110224	-0.371297039417279	-0.369467619360729	-0.365318155156815	-0.358590096882499	-0.34915401984794	-0.332023775936692	-0.306790970283044	-0.285844330583899	-0.263271633634569	-0.243981000428004	-0.227139161521816	-0.208509564079578	-0.186690378084945	-0.163316727236498	-0.138227200990153	-0.120217205627472	-0.114052549233371	-0.107690280741867
-0.819462245285328	-0.839282105750594	-0.841259647845015	-0.809503796076968	-0.747986860163368	-0.690136417412179	-0.639338664389265	-0.603794652652236	-0.588006369028784	-0.583513179992943	-0.583883258798995	-0.600724922669659	-0.607498501222804	-0.618406222807635	-0.622291923039719	-0.635626068925102	-0.634846812589628	-0.625793500632714	-0.60590659006499	-0.581706077646979	-0.551565734641376	-0.520568547326909	-0.492505212807658	-0.46203342570207	-0.435612367066813	-0.411767893510865	-0.388998537706576	-0.368467097258489	-0.356101252404705	-0.348572408482253	-0.342692899121747	-0.340446399729361	-0.343741483378574	-0.345062453682272	-0.346044696125863	-0.345146467525973	-0.339698474894593	-0.324145591199042	-0.298513429223447	-0.273935110376877	-0.250230344180701	-0.231494127337887	-0.217121006606195	-0.202914186768051	-0.186606260060191	-0.171517119643136	-0.154921159234897	-0.14145375814661	-0.137838408939236	-0.136348927996567
-0.69021239296377	-0.719660073448991	-0.73321828813921	-0.737664824672433	-0.690015722839088	-0.636519653604878	-0.574430664553974	-0.531145073824344	-0.513258319111819	-0.514732659197799	-0.526863896978401	-0.556679720262097	-0.580964431580015	-0.597361918935225	-0.599976620540513	-0.611286848036392	-0.608030134041887	-0.601271463201291	-0.582808535629528	-0.562750270052989	-0.53465606753936	-0.505486901019191	-0.478761517406879	-0.450647300832972	-0.426124269877659	-0.397773421512966	-0.371768146167182	-0.349116919612392	-0.327800667963216	-0.313396477063451	-0.305540798300349	-0.304069036681235	-0.310294109484733	-0.316111144107784	-0.321996639507204	-0.329009980278872	-0.331223312625301	-0.321047750982561	-0.296591752302542	-0.269798939902418	-0.241936276060282	-0.214715705652842	-0.191631930891341	-0.178596432172398	-0.168074269051635	-0.154678757488623	-0.148733781038305	-0.14686868867954	-0.151025054750472	-0.161443568084865
-0.5681316772805	-0.586540995524997	-0.575953138018047	-0.588459845761288	-0.582230552773529	-0.550554587661416	-0.498568149177781	-0.457732274878588	-0.438173402116222	-0.443183557379542	-0.459894893818763	-0.501404018273319	-0.540629879289646	-0.554690377491804	-0.555051970594963	-0.563113318596683	-0.570244577417025	-0.568326252599564	-0.552686593495953	-0.534517739883052	-0.508908798842224	-0.48512754129889	-0.458210694002921	-0.429547265008213	-0.400270243874892	-0.371109710387226	-0.345080056561499	-0.319451688110431	-0.297602084087053	-0.28108912199854	-0.271777109098648	-0.268819790699322	-0.272379313793977	-0.27814990731395	-0.286872540461618	-0.296379046215734	-0.299804340596579	-0.297296377873625	-0.28216168822279	-0.260914169299435	-0.229614424906449	-0.191436683618679	-0.159022863324119	-0.140054525644951	-0.131420281462627	-0.120595283891934	-0.121867904734115	-0.129291465072833	-0.144218583712445	-0.16817291218615
-0.390689627097773	-0.361098087935885	-0.343427722323294	-0.297009340535855	-0.296208946744737	-0.325799139927162	-0.331450667277837	-0.319852171546467	-0.328507786697607	-0.32456632513241	-0.343261980430644	-0.38725311133881	-0.472082742902254	-0.503418074038413	-0.505080777442367	-0.502401147451313	-0.514823993449512	-0.509746392877023	-0.498245236995068	-0.486527824893695	-0.471994501209745	-0.451529459491247	-0.424796793907206	-0.395231717158579	-0.368238808269393	-0.335853697916892	-0.308742954636132	-0.282283037376508	-0.265118320550966	-0.247807507966451	-0.237021665921931	-0.23136402697572	-0.233434133197635	-0.237365534364741	-0.242832062026094	-0.251387959757223	-0.252867539497263	-0.259848382366238	-0.260199302957943	-0.247438506965907	-0.211769569116641	-0.164465205907576	-0.128586954583491	-0.107917983960929	-0.0977126183899117	-0.0834867275713092	-0.090088607431713	-0.106411707357677	-0.126587055348651	-0.155011809099413
-0.156269089210577	-0.10249924996795	-0.0751945306220855	-0.0568598196657608	-0.0579065890716127	-0.061534878048348	-0.102448001292504	-0.131919767954587	-0.160089101131339	-0.165242204069051	-0.179102880740643	-0.195471871114627	-0.267288990103299	-0.300877152767598	-0.328462924405868	-0.334685171546694	-0.368480301426305	-0.355873259437411	-0.348816426113562	-0.340722282682823	-0.350907922181786	-0.336642441824988	-0.323246474505354	-0.307149599704924	-0.293687435914558	-0.270017252661495	-0.251748643305853	-0.227115690893168	-0.220424454546215	-0.207585182345057	-0.197779929075719	-0.189495078054605	-0.186174380996744	-0.189913923557356	-0.194986884978782	-0.198356842386887	-0.189492127374668	-0.193785667275456	-0.197689902282029	-0.195809924295963	-0.153692988048	-0.0992333261412662	-0.0768595211833806	-0.0617498515066124	-0.056334505498508	-0.0506747649905223	-0.0568576473914512	-0.07814227787685	-0.101477494972272	-0.126856780009621
0.0196851954400683	0.0288935642310308	0.0324708672559291	0.030336263963483	0.0199360657717503	0.0437374568003467	0.0141916000934074	-0.000165445984394459	-0.0289504969338877	-0.044798421456603	-0.0600460290617012	-0.0623962024831343	-0.0718524853619489	-0.0324133120499904	-0.0279580661226738	-0.0403075811783434	-0.0589157757729317	-0.0510649705540685	-0.0421857248114221	-0.0369833827287114	-0.0433758679836563	-0.0457735436503867	-0.0494768463349487	-0.063801479416196	-0.0698899185132434	-0.073886987155462	-0.0665180462460296	-0.06891736062111	-0.0770313404365933	-0.082599201374604	-0.0783568399760846	-0.0746414291538042	-0.0673085442848642	-0.0657212145101445	-0.0643942011660179	-0.060693981843203	-0.0509360255512627	-0.0429622945531554	-0.0342591087151603	-0.038274748353944	-0.0116061305277073	-0.0204525624180362	-0.0264476283805525	-0.0239630717621232	-0.0189245813246627	-0.0119554135465505	-0.0225466473712326	-0.0240032513000467	-0.0307662080129037	-0.0413122676839824
0.0866109305335645	0.0987013433362967	0.122836307391919	0.118348514452039	0.132962832091741	0.173470907634253	0.16404114715087	0.134700438777284	0.101780500966098	0.0676146443708016	0.0319458359955902	-0.0075154491345356	-0.0271367433515664	-0.0159559058847514	0.00552088987414753	0.00451943956698267	0.00308681763397896	0.00569518926093961	0.00613187981418817	0.0134609108357846	0.0116423216913091	0.0123931213837811	0.0128168926916199	0.012200790385761	0.0128869078095575	0.0132314144819622	0.0141487010609677	0.0146728557811013	0.0165533814131817	0.0174493299809199	0.0198215228485458	0.0210891904068213	0.0227615774822306	0.0308035636765477	0.0332734886764129	0.0383113009718639	0.0392165577902317	0.0287790628099243	0.0300160812391949	0.0577625296689981	0.0596824432049358	0.0403723327969677	0.0252357525296998	0.0181133739944413	0.0135226986028073	0.00475132447725153	-0.000335170971345075	0.0169556029979568	0.0222785093848616	0.0187961208914958
0.142009996117492	0.169478468661769	0.218164355353496	0.24400341899834	0.26400895400202	0.262364152621689	0.233405555710287	0.18923397930095	0.146769880672122	0.102916181832242	0.0623071224879889	0.0197774584644477	-0.00660357863608567	-0.0267092085812538	-0.0259041381111836	-0.0161119431561875	-0.00485052434168762	0.00276327624880179	0.00608268109257286	0.0113157072773287	0.0126120564756174	0.0152801154717016	0.0174675312908766	0.0208744276951883	0.025865920753844	0.0271988450527212	0.0286692875466726	0.029671585609414	0.0326698214437459	0.0336919195272181	0.024938570029637	0.026967419447476	0.0323734703198407	0.0506810979778927	0.057788611551738	0.0676580964995999	0.0808825930473859	0.0952855256273861	0.108545436466055	0.101930720477987	0.0758429723732432	0.0505490023924318	0.0277386828252121	0.0149918640982117	0.00929480042993493	0.00610675262163694	0.00142663989668446	-0.00121342831886517	-0.000305859106929562	0.00414513030049952
0.166049367045376	0.199427376115439	0.238531878553494	0.264530903092874	0.274117632203597	0.251185394205592	0.222015372634335	0.185483413590092	0.142726204237139	0.0987792450167183	0.0577249119914253	0.0203259698915359	-0.0058866630788301	-0.0248458296459698	-0.023870106778867	-0.0133061581138928	-4.21490424071802e-06	0.00948398439370072	0.0146859029108826	0.0198068575911402	0.0218309798575721	0.0240925664264353	0.0269854008417332	0.0301583697626194	0.0355824645946475	0.0358357350363697	0.0371304855806585	0.0371032757038258	0.0400570446802261	0.0415264637585586	0.0362079369784749	0.037994673007297	0.0419790664489322	0.0555521970272146	0.0624724895275582	0.0706777061414682	0.0826414720561969	0.0938647986157825	0.0972239267866593	0.0826545973643489	0.0594409761642554	0.0366144462239045	0.0110233116837458	0.00057040386891281	-0.000486057412296187	-2.44707667558895e-05	-0.000496158915063225	-0.0011792238340077	0.00235575587941416	0.00950290228194628
0.174654934896095	0.204709037564121	0.235283844515548	0.253437536804585	0.254099196037159	0.221474889308349	0.195045561678143	0.160953084737825	0.0985802193782993	0.056110083982615	0.0236616351550856	0.00393308166142598	-0.0151864703593315	-0.0315921679195821	-0.0309197506732846	-0.0223246779423575	-0.00743438915013835	0.00329620420585793	0.0108595470736748	0.0162322317922056	0.0198631697212454	0.022287537822783	0.0250006603475215	0.0278372831234303	0.0314610421546917	0.0320188149367422	0.0334311914821104	0.0343826627884767	0.0361186590393286	0.0372763778885122	0.0340973485258386	0.0361030530014663	0.0392668999769683	0.0497847168174934	0.0552230351735849	0.0616129351487326	0.0715318662127267	0.0787049697929942	0.0753168555576873	0.0580822109332588	0.0354910367786988	0.0149528166989133	-0.000892829920691873	-0.00425238952035405	-0.00417416343092074	-0.00697186947384904	-0.00946846891103157	-0.00918880163049804	-0.00418412393442618	0.00524844784770292
0.166368709565085	0.189562391874227	0.208190942453013	0.216710038411699	0.213855836970851	0.184545531126595	0.162023654518131	0.129453566448007	0.0744673143690251	0.0347720331719794	0.0022938799984981	-0.019349786300049	-0.0371129001027899	-0.0511322207011827	-0.0512544261834138	-0.0471622582657137	-0.0350452700118578	-0.0230567211278608	-0.0128333387069638	-0.0040044343845994	0.00180374456507765	0.00611952578647483	0.00950627621515319	0.0119893369696626	0.0144799267497726	0.0144348794018268	0.0143392354893746	0.016035028584146	0.0182752944011644	0.0208549554047726	0.0242077818142075	0.0266468392738902	0.0287118485442407	0.0327776863898424	0.0361587371213712	0.0401146581651027	0.0442751636019155	0.0439458646664591	0.0371002197925089	0.0226506491305942	0.00649161934622031	-0.00600058091571679	-0.00924662478329208	-0.00535715938550042	-0.00465637267331498	-0.0123544262697326	-0.024466210098055	-0.0230460807507263	-0.0160476477767682	-0.00547846326162156
0.148045383582358	0.16436076721231	0.163148293470085	0.164237508110471	0.156119460805518	0.14680409622799	0.126363150025747	0.0999039600747768	0.0510890854020118	0.0160638780493322	-0.0156791700660154	-0.0431902090014306	-0.0618808331212612	-0.0763635767052856	-0.0782612755762016	-0.0785801183958901	-0.0728513153878893	-0.0638260416749228	-0.0537237365434536	-0.041273919007419	-0.0336093859344719	-0.0262698280277982	-0.0224946040242888	-0.0167467006550701	-0.013184114183262	-0.0116272587575082	-0.00963748518294994	-0.00718228028457599	-0.00367769114946958	0.000105906824883302	0.00401307323647976	0.00754145885699299	0.0109668278678073	0.0150996789976607	0.0179271491983878	0.0194588325514148	0.020111838312696	0.0182520003125628	0.0135903092106875	0.00427123223927311	-0.00609075063899893	-0.014201717918819	-0.00991794682272196	-0.00457816438266101	-0.00390495587133062	-0.0111526366209419	-0.0392990032974719	-0.0411942697253181	-0.0355177508445584	-0.0268008454689888
0.107053850555147	0.118418670597625	0.113224756279517	0.110370200367604	0.102981952324532	0.101172073596088	0.0829913245508179	0.0619837868816817	0.0349969733221605	0.00852217702106864	-0.0126647027384696	-0.0340376316624061	-0.0532357507313509	-0.06889757340301	-0.0737426954319381	-0.0756694272913392	-0.0688584234123424	-0.0611257972625297	-0.0567792347412876	-0.0484636008590322	-0.0442895284375	-0.036653705562097	-0.033500773751902	-0.0280321343377671	-0.0237259397319602	-0.0206088450684973	-0.0164691398756854	-0.0127169980786579	-0.00991614803890659	-0.00691247225037735	-0.00429266421219849	-0.00113930162612366	0.00263787340179698	0.00640713430325477	0.00839799709497987	0.00893396730910589	0.00879680301735251	0.00876924903078575	0.0075717036669959	0.00145270741549711	-0.0050109894498108	-0.0108313976654225	-0.00499628581290017	-0.00253657410462676	-0.00226966505725974	-0.007706824079781	-0.0248905708094912	-0.0319853593915905	-0.0304618508731438	-0.0309269416640135
0.0631268657664621	0.0703414152663846	0.0618333422308471	0.0577441287118082	0.0487287448749741	0.0489610691340596	0.0380660924120218	0.0277940195424668	0.0153041886756109	0.00231750911292718	-0.0104712076000139	-0.0236780096346657	-0.0358047018568291	-0.0444611583480363	-0.0480196701767977	-0.0495551031393408	-0.0454381229567739	-0.0398678502415806	-0.0386650397320197	-0.0348591239619191	-0.035230539748689	-0.0282387449529734	-0.0276622466911725	-0.0217568755339504	-0.0173832869146595	-0.0140881441632791	-0.00925471877110414	-0.00622892798504038	-0.00536122466076836	-0.00389487554542067	-0.0032397287073714	-0.00156768514556491	0.00115817974389097	0.00293690811040027	0.00455737200191667	0.00540121491278971	0.00554831015696511	0.00685177636891896	0.00667899399451666	0.0039088993938639	-0.000481376134616996	-0.00556413778537225	-0.00199998081967469	-0.00194793003528241	-0.00141311753665588	-0.00465892315039531	-0.0105609044775741	-0.0154440869109693	-0.0160879401822305	-0.0194643159380402
0.0214045023688176	0.0250316613075811	0.0246113883540813	0.0214404587134358	0.019826844399699	0.0169567832528994	0.0119230782173967	0.0069761489022133	0.00332257921490649	-0.000536611310829074	-0.00501846916683126	-0.00843335779081482	-0.0119092094482702	-0.0169255294763663	-0.0197611594948407	-0.0190440299264248	-0.0117883293647757	-0.0095340163650293	-0.0102607664149745	-0.0100580802460977	-0.0133993399754173	-0.0102747466890535	-0.009240037730411	-0.00672849288246821	-0.00537749768446734	-0.005572611196605	-0.00219698122952101	-0.000272291233596294	-0.000485366240558412	-0.000897292049126122	-0.00164140116056983	-0.000679019656658123	0.00200007858521868	0.00197135589730298	0.00289820010855943	0.00311674402467094	0.00386983859580337	0.00602051688278623	0.0062290079234178	0.00456830771956206	0.00314951643166463	-7.12457033996709e-05	0.000475034943343483	-0.00140311473621068	-0.000586423054198813	-0.00266802788370438	-0.00157573206738629	-0.00365821366419483	-0.00433500483987174	-0.00679020769436669
[truncated: 188 more columns]
