# Supplementary material for: Performance Comparison of Centered and Tilted Blunt and Lighthouse Tip Cannulae for Drainage in Extracorporeal Life Support
Source: Cardiovasc Eng Technol. 2025 Feb 10;16(2):238–50. doi: 10.1007/s13239-024-00770-x (PMC11933157; doi:10.1007/s13239-024-00770-x)
Supplement: Supplementary file 2 — Supplementary file2 (ZIP 41,511 KB) [file 13239_2024_770_MOESM2_ESM.zip › avg_velocity/rc_3.4_mm/Lighthouse_0_Qc_1.3_Lmin_Qo_1.3_Lmin_rc_3.4_mm/V_ms.csv]

0.00158429790736796	0.00222346127123876	0.00186811338220365	0.00141605987075397	0.00143155741270774	0.00263072294800086	0.00132650390729369	0.00110075020812156	-0.0040415165942698	-0.0077291574033314	-0.00693821518985495	0.0029921391704672	0.0131552256572778	0.0142149657745472	0.016453845841625	0.0108989242471673	0.00884031226121307	0.00459545111355384	0.00254695093492315	0.00130714598893858	0.00527387778982629	0.00750905786822737	0.00812711142559518	0.00305325302517459	0.00312035056265931	0.0216141181957875	0.0181304876201405	0.0119578514683515	0.00045615058039044	-0.00136712753469755	-0.000190125879710908	0.00126170959430857	0.00447964754283402	0.0127677631496303	0.0105784925102915	0.00901271912962938	0.00741509910559732	0.0099949768739251	0.0126113868213831	0.016584517524738	0.0121717965148483	0.0105486493225059	0.0100661659164578	0.017922046711318	0.0192639626015208	0.0119869360931679	0.00839574633004046	0.00496239086215757	-0.000704572600553304	-0.000877061621549229
0.0034176848207354	0.00498633677782672	0.00504265376214438	0.00446020241897628	0.0039783437018251	0.00451952356473083	0.00349724854379183	0.00474626354905398	0.00894957013921372	0.0096124244448524	0.0083051639419172	0.0074897073305463	0.0135046615696227	0.013278309581657	0.0147872879374206	0.00905174955337747	0.0078686386873802	0.00449169893452402	0.00237543133707676	0.00114534594397704	0.00435169129486647	0.00790851845638844	0.0116893176223663	0.00978122891981269	0.00757696517920441	0.0177554724489586	0.0168827172803956	0.0132865001995248	0.00390939066288369	0.00111721927387825	0.00172209935000248	0.00302882526503867	0.00572504420102932	0.0118044682305302	0.0097175392666355	0.00901565016561871	0.0077220552077887	0.010571069596074	0.0130010370175941	0.0158026788901223	0.0130320442512266	0.0114328330674178	0.0107020169757501	0.0164195037071965	0.0182699675416033	0.0121311953417259	0.0085330053499066	0.00549009611231838	0.00258637190987742	0.00205762734726122
0.00335891847457192	0.00323966273550025	0.00345156449916017	0.0042193953808795	0.00411602103558673	0.00361845028273895	0.00361511841937416	0.00343831425890645	0.00331321069823445	0.00345182781890058	0.00515235419671606	0.00621223869132486	0.00659399877665087	0.00498744972669938	0.00454542496160288	0.00287661396470799	0.00220452569776268	0.00179759075776344	0.0013075053709905	0.000392925058062317	0.000217789384125712	-2.42287090341899e-05	0.000715950477348825	0.000894595434699559	0.00136650630904002	0.00146416699067696	0.00143005629715437	0.000965559650545764	0.000690188291344267	0.000610597713989173	0.00116090102680119	0.000858381674880228	0.000592502004445815	0.000427626858414862	0.000765118824651673	0.000927694010711938	0.00178112844816223	0.00191114873001568	0.0024327430375462	0.00319034984053481	0.00450009788611047	0.00655156231376375	0.0116705489088983	0.01697464891251	0.0196371297086944	0.0138183179612674	0.00999782235086987	0.00548435843308467	0.00265569824060262	0.00263960967698054
0.00527674523846996	0.00547589927223026	0.00505750021509792	0.00580384550045619	0.00560437435319649	0.00535247157876343	0.00499390588616485	0.00518537118789298	0.00479713206301194	0.00469966464148634	0.00444310241913696	0.00457170135349122	0.00463627458690127	0.00371607076808952	0.00407469317832947	0.00340891425221042	0.00317298192222741	0.00253888107623779	0.00168185389698217	0.000388064884198989	-0.000431459273416433	-0.000480113698707587	-0.000749118318148467	-0.00152376712591067	-0.000527221418589494	-0.000895097178599064	-0.000244117781378903	-0.000352002570133764	-0.00044245772679126	-0.000793826410572776	-0.000591353912209795	-0.00106316216679373	-0.00146751895218493	-0.00158903976334878	-0.00129504338672555	-0.000739291631941039	-0.000186570665794408	0.000453585285187586	0.00151581294509748	0.00272017918719981	0.00379426537610927	0.00434385574419506	0.00455372697087439	0.00380768060281526	0.00373696744343565	0.00331011075835814	0.0026952346663314	0.00267760462054631	0.00257463442393231	0.00291651650025696
0.00909682812725197	0.00926895251456251	0.0090660526183975	0.00902489093985524	0.00835229113542371	0.00878624643925573	0.00871305672308515	0.00819641419493783	0.00756210254554239	0.00741467360973821	0.00700773478069149	0.00740724550066169	0.00759743298061372	0.00653183726364898	0.0066867623810542	0.00578401595702913	0.00550986496389493	0.0049694751737593	0.00410976557368105	0.00242645552648281	0.00150538811203254	0.000495866328111473	-0.00113758130455094	-0.0049073301537252	-0.00439207192777076	-0.00399819680663469	-0.00164335800435871	-0.00058709679619094	-0.000826544597999394	-0.00132125755385418	-0.00183405582953424	-0.00239270750792825	-0.00267129388874687	-0.00304758722235128	-0.00271937318920611	-0.00250804916200124	-0.00197148982814981	-0.00158183364223798	-0.00119308522246014	-0.000549376896282439	0.000225743820423775	0.000335750041998884	0.00092647546142593	0.00153223747132498	0.0020595014139519	0.00265578794417956	0.00267503163241011	0.00332020297850819	0.00297605083394277	0.00331740570304243
0.0130703649947774	0.0133982086316339	0.0133744838523143	0.0136550830564957	0.0131567176321502	0.013180337151703	0.0130905725422647	0.0128433697526809	0.0118821960393033	0.0113190268774197	0.0118521528068637	0.0116929507307813	0.0111949804279825	0.0108930051736752	0.00998247253594596	0.00877872632723845	0.0083535186550674	0.00752345358909395	0.00680829528516861	0.00501683905980523	0.0040235286425676	0.00284875561049821	-2.48860432201542e-05	-0.00323331921647569	-0.00191722484154189	-0.00123715590851842	0.000901000553965249	0.000384758569321294	-0.000498609724656653	-0.00115515085719601	-0.00252150980823986	-0.00315472906110115	-0.00312858501037602	-0.00352622887400636	-0.00379535760232016	-0.00377219210777038	-0.00380232064376976	-0.00328546515478883	-0.00263139924484169	-0.00207193591939961	-0.00150076309779939	-0.000953191060194781	-0.000156823426771437	0.000369702732322342	0.000943202850774443	0.0016583506798201	0.00168871917288781	0.00220237729709494	0.00245518650346321	0.00323676085317341
0.0161656009120314	0.0165247329578146	0.0171777926547908	0.0176221520974132	0.0176013732289798	0.0176477647679938	0.0174891830091782	0.01740124977207	0.0171849501486145	0.016720199947465	0.0170490924916532	0.0164016109378024	0.0155609202560426	0.0147305027912704	0.013846758934532	0.0120032411944118	0.00966855344907941	0.00884449398080779	0.00867411801840577	0.00898311552987835	0.00754753627433075	0.00599853257995687	0.00304219348252839	-0.00121840876932834	-0.000207086100938553	0.00038973007781398	0.00269472298690913	0.00191930091160392	0.00130838991638844	0.000561955722295076	-0.00103324190773865	-0.00214909183948256	-0.00246407408405913	-0.00307845132768158	-0.00392105428531386	-0.00461331518348079	-0.00445558575058225	-0.00399866312329875	-0.00303717859838204	-0.00281655009604614	-0.00246886993250938	-0.00212472602023425	-0.00124452465994324	-0.000957563456664887	-0.000103165528991511	0.00075329436030158	0.00118383570496359	0.00186440964641547	0.00258803505961344	0.00327804405735266
0.0190405719670826	0.0199941852586076	0.0205833457480379	0.0216914501165594	0.0218348560456482	0.0217390879959359	0.0217660551053667	0.0218056093298748	0.0220491448328454	0.0218351105653542	0.0217271980706844	0.0211056060478527	0.0203956219938588	0.0199365733634146	0.0186632061647639	0.0161515055562115	0.0128987097912389	0.0117851249315872	0.011292879477004	0.0126782993878212	0.011858882988047	0.00995644589471268	0.00770324334576461	0.00187504661708499	0.00210152629071176	0.00293879208422649	0.00564851762534536	0.0043917336090271	0.00316482502836267	0.00200968265894181	0.000684894020297839	-0.000196605770882186	-0.00102489788539946	-0.00145137764513058	-0.00209656687516964	-0.0032677996817683	-0.00336391800123879	-0.00368596221668448	-0.00311051252156873	-0.00299638998452591	-0.00295281953784511	-0.00262089603469576	-0.0017052069742017	-0.00130511357840229	-0.00109775788415037	-0.00100100579187646	-0.000282793535351569	0.000241807062656426	0.00165099348198889	0.00279547776065755
0.021294378113232	0.0226757837038195	0.0239267796819972	0.0250000087759388	0.0250241966073936	0.0249662701819372	0.0254399810891302	0.0258004408330138	0.026131708620048	0.0258375027458306	0.0253828086279155	0.0248808471688485	0.0244443227091533	0.0239706082819466	0.0227339112526438	0.0203368931188098	0.0172444848797212	0.0158608029473201	0.0152648981682641	0.0166702837675574	0.0164226930383905	0.014600590664679	0.0130043495208831	0.0109838083575014	0.010057326963149	0.00946090857434068	0.00859594223110485	0.00739460740215899	0.00608227314000823	0.00490421616218097	0.00378306026386098	0.00262459539885394	0.00151752256469283	0.000857741912375945	-0.000278455941598339	-0.00160428590818944	-0.00176916335358424	-0.00239428407668021	-0.00221570560217036	-0.00283565985342984	-0.002835730196931	-0.00262582638173701	-0.0015341304438961	-0.000978097655753452	-0.000791346844737755	-0.000718514409965707	-0.000554830419565147	0.000101965772037128	0.000998184330509584	0.00177159880569819
0.0237037977949654	0.0250723895134588	0.0263800594167063	0.0275963452203051	0.0286519421110338	0.029234180720466	0.0299521306224156	0.0301664829969584	0.0302871362666619	0.0302447078373546	0.0301841837836655	0.02974880707556	0.0296850820519217	0.0285686766109066	0.0276951551296664	0.0260103365294663	0.0233173768991371	0.0212287039955128	0.0205445234592981	0.0212284535635647	0.0206880470249764	0.0197432097523203	0.0188225479910708	0.0168997589729099	0.0151560967565664	0.0141575875060753	0.012738782308446	0.0111591491006278	0.00975034701570303	0.00827538774794217	0.00729344220615883	0.00638305542190383	0.00508362510445773	0.00399887304670112	0.00273624603460786	0.00192149155243701	0.000932888472335416	0.000529378335419607	-0.000188093014979288	-0.00112692610929396	-0.00131330958983952	-0.00110368368541079	-0.000694111233151807	-0.000414425869966834	-0.00105590426741573	-0.00131653659085836	-0.000699139175413784	-0.000315858160263313	0.000100814159787334	0.000285805134236922
0.0264460719951053	0.0280573140750401	0.0297765609932318	0.0311229128672505	0.0323735718892706	0.0335765469310885	0.0341937688568139	0.034944185151656	0.0352284580011853	0.0347409163637244	0.0347661891258778	0.03412055151989	0.0339112827549238	0.0331856320279915	0.0327871048112259	0.0320660482416318	0.0308203210711751	0.0292303200034181	0.027311384605503	0.0262789239137256	0.0247569557987279	0.0240555834868308	0.0226123438580718	0.0214233367702847	0.0197604356778139	0.0188007851652374	0.0170752867309619	0.0154143990863724	0.0140297467372694	0.0126410973841335	0.0113643424560929	0.010252146809621	0.00857195367784943	0.00749972151426188	0.00630604836433906	0.00543922549770704	0.00454332896372092	0.00393562833462046	0.00307430282112012	0.00238927827644039	0.00166872231525745	0.00111356618086894	0.00123768532994563	0.0014140951353213	0.000913563937336793	0.000497915714198089	0.000543725400611886	0.000353645564952183	0.000719855648764227	0.000567310798740806
0.0310341596656422	0.0325989368540178	0.0334644134289283	0.0347811763793824	0.0364303518878035	0.0378837610634668	0.0386338321414738	0.0394282589414935	0.0398986314562639	0.0397239045581209	0.0397911944473263	0.0394078154963086	0.0389774823434292	0.0382419902824903	0.0377240594860743	0.0364777492707547	0.0352287684153037	0.0338403896774206	0.0319580402807819	0.0307932696517368	0.0295762196645015	0.0284974625024692	0.0273244095648749	0.0259133722995879	0.0244621881416663	0.0233057513155655	0.0220702113772436	0.0207813043680866	0.0193733457806571	0.0174750097872472	0.0158755893897161	0.0143890894445224	0.0125319504149541	0.0114550597402281	0.0106169768777086	0.010030362550503	0.00906608549078424	0.00803249595329773	0.00693942630169248	0.00673877541045999	0.00595821314987279	0.00522935410070446	0.00470360631885109	0.00455304553594892	0.00337232228962033	0.00261408253705733	0.00242353215503959	0.00165405805140417	0.00163805345714302	0.00153927488725928
0.0340440028305711	0.0362564023449614	0.0382859061447167	0.0396608927063066	0.040788755054104	0.0418939236743597	0.0432262023345807	0.0443346422966739	0.0443294453937505	0.0443378520098831	0.0437207856744442	0.0433158306286466	0.0427121490036653	0.0424997797026913	0.0418441557324517	0.0411797247445124	0.0396941737269041	0.0380654692560341	0.0367199371194177	0.0351875032653887	0.0337596524271899	0.0322499014284018	0.0305150674066154	0.0293477972271409	0.0281684409668084	0.027026283076601	0.0259365095204786	0.0248415441711302	0.0237940501817969	0.0223447149962742	0.0207661082698935	0.0189611315012828	0.0171335626597218	0.0159962246903169	0.0151626265808364	0.0144426900569168	0.0136450962096614	0.0125665433219772	0.0114622610071263	0.0107068692295824	0.0100253104223399	0.00899613486858305	0.00886141542510944	0.00844501667258126	0.00721368224233426	0.00618297812259402	0.00511003170846866	0.00446097125811485	0.00394799726561794	0.00339933714633478
0.0373683527543443	0.0399549127862485	0.041984835126997	0.0436932913294013	0.0456665903594718	0.0471758273226991	0.0478723141677308	0.0483502281984732	0.049135831345889	0.0497869964806104	0.0496645339805993	0.0492143514984088	0.0480202102718152	0.0470734348909275	0.045787110209298	0.0447536775679095	0.0432738630940468	0.0412651942558476	0.0392900210171505	0.0378531022828113	0.036321938586012	0.0352157609140646	0.033994739272573	0.0327397426284124	0.0311636914888095	0.0296803309417111	0.0291430659018714	0.0282708923304237	0.0271302096666361	0.0262797232974999	0.0249824223896794	0.0229273908254823	0.0211057061127606	0.0204382009321424	0.0199831529676809	0.0194851318233927	0.0183261206181826	0.0173441212542531	0.0161049283364707	0.0149876751114918	0.0140651071208451	0.0135120568346997	0.0130249507989439	0.0123661611440546	0.010758707053141	0.00909254872727492	0.00841991548271251	0.0079796400509152	0.0074588910292741	0.00637898810275696
0.0397145648544649	0.0427709443047808	0.0456969156188218	0.0476035670486525	0.0500602841619783	0.0516021193482917	0.0523493298757466	0.0531334672212957	0.0538583785750112	0.0544065397607286	0.0542821084659138	0.0536294815035347	0.052590168395257	0.0510311006124561	0.04932509303383	0.0477709029681869	0.0463635946465287	0.0439306407771895	0.0420849016245028	0.0405373817294855	0.0388246375541673	0.0372785440027978	0.0356068013453949	0.0345746893336921	0.0331293119778554	0.0317402371004732	0.0310805495014237	0.0302355181317051	0.0293714939598993	0.0292714894600553	0.0281677799990598	0.0269193480670478	0.0254445081107217	0.0247574743762417	0.0239974337959844	0.0234357017081132	0.0225180406450612	0.0221525677202637	0.0208637495914547	0.0199588444338181	0.0191169794868166	0.0181936795320144	0.0174644037586342	0.0165298063763836	0.0151280226028022	0.0131469020453411	0.0120816210573502	0.0112654407425013	0.0107886431238709	0.0095525268684544
0.0434560538975354	0.0464806929578005	0.0488544520612346	0.0516059214741424	0.0541778992528369	0.0569601096273672	0.0580750997673584	0.0588635564536862	0.0597465693398215	0.0599816213824876	0.0600693276354816	0.0590521241595559	0.0574625410082738	0.0552416566142185	0.0529609311343092	0.051040826467301	0.0495080370918802	0.0470646931638056	0.0453855254347575	0.0433156958461835	0.0409258508475249	0.0388616669636309	0.0372731689985321	0.0358856970332308	0.0345977489155692	0.0336401665246366	0.0327854615893099	0.0322254463029975	0.0318090760796133	0.0314077843462198	0.0309150889827788	0.0299922636620926	0.0291245336538451	0.028365947605733	0.0284168032602858	0.0279788057315987	0.0271851947799339	0.0271961614396358	0.0258844098817015	0.0247417136280964	0.0237075029217268	0.0230526503738617	0.0226528855599936	0.0219447352628552	0.0204073937431639	0.0183106783745098	0.0167106182428616	0.0157712570897058	0.0143456307866664	0.0130792509573024
0.0465641727813474	0.0503221247585375	0.0534395554697675	0.056515942479691	0.059828016497347	0.0626868529731121	0.0642820169926917	0.0653805452205027	0.0666876581667313	0.0664856482663082	0.0657491625963184	0.0647750374464375	0.0631207874975081	0.060815775625758	0.0578162385785906	0.0552637222180113	0.0524194501115149	0.0502256009845768	0.0477536240721635	0.0453097631562588	0.0430212684949701	0.0407488406527022	0.0390163098554153	0.0376142099051124	0.0364929459083048	0.0351866496052728	0.0341531362590522	0.0332069482094959	0.0333103732543419	0.0330862011200704	0.032796060691444	0.0320548962986239	0.0317342660783905	0.0312739034608674	0.0314535900016501	0.0315840930931354	0.0313213639201946	0.0316090326178553	0.0315173919546217	0.0305599806250039	0.0299000693915308	0.0284986942234197	0.0278359149735587	0.0261867233979781	0.0254223930564128	0.0233876301289744	0.0219044676110383	0.0199846252418311	0.0181326326143432	0.0166344888042161
0.0498561067562964	0.0539951898718346	0.0581078928118525	0.0619273581085395	0.0658833707577908	0.068941057155158	0.0717338804847799	0.0736794115738977	0.0748511030610013	0.0743267993364137	0.0734774692918038	0.0716706209261896	0.0689570309776858	0.0656961603862665	0.0627509581582384	0.0602950720236495	0.0566275092596329	0.0536155973201545	0.050559741188016	0.0476645603428881	0.0447146310486146	0.0422411236966622	0.0402271691603534	0.0389548254340961	0.0377983546852819	0.036402130631528	0.0352745849998089	0.0346745474407048	0.0342165214310376	0.03408400449425	0.0341175322848457	0.0339455883550157	0.0340894026908645	0.0342322229066929	0.0349258967497455	0.0353894520481531	0.0357672053642468	0.0359912809536242	0.036038162938429	0.0358089293366029	0.0352617358140283	0.0343398245898235	0.0337774802750395	0.0328668365865531	0.0317936374695031	0.0300722851004891	0.0281539047008755	0.0254760009927068	0.0229943391030279	0.0209770533846474
0.0534550622375638	0.0583522062094808	0.0635457567171329	0.0684546237826805	0.0729092269952231	0.0770433345996723	0.0809099115620633	0.083212756808558	0.084188281987145	0.0836617795313697	0.0820946843855338	0.0789691099521035	0.0757456566529566	0.0721936924472444	0.0685980309608063	0.0653094423615332	0.0607883854333809	0.0568204222521891	0.0530361642752527	0.049841891322587	0.0468369613304387	0.0440836725246027	0.0413900839189081	0.0395787748442201	0.0382201149865392	0.0370358086216687	0.0360363956360272	0.0354261780267517	0.0348764069457005	0.0343022968429252	0.0345670762535688	0.0348508217255499	0.0350233070562088	0.0358823610253336	0.0368748724562178	0.0380017173780972	0.0392872783586727	0.0402482336040982	0.0412021273612372	0.0416055940657249	0.0416082590568019	0.0410652345363529	0.0401743399419464	0.0385141004624746	0.0373303822237773	0.0354772834319596	0.0334556874850942	0.0310001515351017	0.0283411459009075	0.02575824336203
0.0564972931344321	0.06245855458785	0.0690134812683317	0.0758186058159274	0.0814483889060032	0.0865559831752532	0.091151492425809	0.0941512464647933	0.0947754830682994	0.0940312923436331	0.0923465389772365	0.0900685856785013	0.0856393525678477	0.0795442533492463	0.0742875579957109	0.0697703193173433	0.0648725441558588	0.0597364423737287	0.0551233318052425	0.0513043945673967	0.0478925746289735	0.0447800957822884	0.0413923814091917	0.0394328741905271	0.0382178235711181	0.0376138085099928	0.0367197080062629	0.0359723698215342	0.0351954513429521	0.0349610663428969	0.0351205153593007	0.0357248138383097	0.036601346890048	0.0379698462081798	0.0390137368956664	0.0400759080366454	0.0419678532747169	0.0436431615925287	0.0452060340844162	0.0467199629421387	0.0469450899653092	0.0469521570742631	0.0461357498320742	0.0456963677457094	0.0439251959403923	0.04165674128529	0.0391142148373635	0.0360389105155489	0.0329096393295836	0.0301003359767428
0.0601397670854027	0.0671025509494935	0.0752060057818424	0.0835289675379434	0.0918375665591134	0.098909149677474	0.104035929100532	0.106619851875661	0.106905044896534	0.107397219922455	0.106820480624871	0.102933756977167	0.0961365369895451	0.0886597476837585	0.0812071655695026	0.0743945426261034	0.0682299502167687	0.0620641124038492	0.0561664767323905	0.0519764538510027	0.0484256190587437	0.0451060826118768	0.0421711968629412	0.0400919360219658	0.0382236947270033	0.036783186969583	0.0357305655408241	0.0351019657383032	0.0345821832443164	0.0342598465838551	0.0347207011233037	0.035599324978065	0.0369116288375161	0.0383338662756772	0.0401778044303464	0.0418800193360617	0.0445885710945215	0.0472571086989308	0.049947914989218	0.0521564548085001	0.0529261925725223	0.0531768904519164	0.0531223360861112	0.0518711993641568	0.049721920566523	0.0474753173621171	0.0442494548974105	0.0409656044070067	0.0374037477703136	0.0338918385394567
0.0627922073545427	0.0712564308687587	0.0816455617397501	0.0922858775862358	0.103480964125601	0.112530596873273	0.117976233508335	0.122125657232092	0.125068362578088	0.12620066366326	0.122441962973462	0.115909176015773	0.107737432291598	0.0991562326730405	0.089636516874957	0.080239410651009	0.0718164027226428	0.0640724762498867	0.0579434711798546	0.0525754813364756	0.0479821659345076	0.0445301635058913	0.0413995983174415	0.0392093671117621	0.0374891109431681	0.0357994861047996	0.034118625107188	0.0334273189559842	0.0334458765253999	0.033636370984618	0.0342021642032249	0.0352231251235361	0.0373189125995259	0.0388712021699878	0.0410989759123008	0.0432268459861324	0.0468587825203716	0.0506851470724521	0.0544991408199795	0.0577273165014826	0.0594255327850942	0.0603815357117798	0.0606831202161703	0.0592242892825097	0.0572872862783873	0.0544070284181252	0.050544080703489	0.0461895512555774	0.0415198749740578	0.0375486130857602
0.0645974441215904	0.0755662753314332	0.0888786891911037	0.103101682811269	0.116986608460361	0.128040620256538	0.137341012739329	0.145917040776354	0.151385406906838	0.14902215853616	0.140927961056177	0.131532963348869	0.121074320920621	0.110669709085805	0.0983594850484522	0.0865033730493166	0.0759421841319196	0.0666865185338832	0.0589321507918687	0.0522570846217594	0.0467993446464181	0.0428271362718349	0.0400304098146765	0.037764623954537	0.0357877700511966	0.0342086806003456	0.0323660872612632	0.031687630040355	0.0317239397205498	0.0320726964405587	0.0324545864825223	0.0335395927477257	0.0357434592945211	0.0380286302111865	0.0414501672044202	0.0444638859612938	0.0483862696763278	0.0535806731344152	0.0590806119717135	0.0637933236010452	0.0673815164130864	0.0690502439515902	0.0694667927872864	0.0681359915109129	0.0656468279892892	0.0618537883444296	0.0570008649714158	0.0511324534479002	0.0453103787044749	0.040054495054762
0.0654414773119179	0.0792026454365754	0.0965127445653946	0.11463053260034	0.132420851766347	0.151823899082623	0.168519578727654	0.178705481631519	0.18012837870323	0.175579242142582	0.165879929138259	0.153135357116828	0.139178718823152	0.124392764885792	0.107057316349359	0.0912738904016965	0.0784232131287983	0.0671538920536886	0.0580941722523381	0.0506704331877594	0.0450317647880645	0.0405343493511639	0.0377786104454147	0.0353649444348015	0.0338375727580069	0.0322657837589586	0.0309335515118226	0.0302176000409215	0.0299835894397512	0.0300791875636371	0.0304328935365677	0.0318419338753283	0.0342347968883814	0.0368506575149795	0.0403117985238839	0.0448278548750427	0.0504819063594691	0.0577034641784379	0.0654447992113729	0.0718626968367595	0.076831360278309	0.0798356633673582	0.08046858909649	0.07932980848918	0.0757822943189514	0.0707496151403676	0.0641861579335909	0.0567253389587056	0.0489176029252061	0.0420313614200867
0.0630115097200746	0.0801839157602318	0.101673674651164	0.124370671263825	0.154342745205597	0.184799485189057	0.204699013416495	0.213842836538027	0.215345887928654	0.210955940045327	0.199240969414158	0.181621845834405	0.16148644114301	0.138804202528762	0.115571072106495	0.0954613046973897	0.0780298227192369	0.0646701426822901	0.0545211489680635	0.0470180471334729	0.0414696129244093	0.0372540570269462	0.0337949816699985	0.0313801792059044	0.0300572218828161	0.0291861571157086	0.0281385690511684	0.0271675840942246	0.0269221117888338	0.027133383697125	0.0273734313206363	0.0284830294808115	0.0310209583933221	0.0339309388525106	0.0380204693431127	0.0441969969269083	0.051828058643029	0.0612670198746851	0.0719610752889479	0.0821013416967545	0.0894735544306065	0.0933954862780652	0.0944867989885996	0.0932108587450385	0.0887664475336815	0.0807805683718924	0.0718484051550097	0.0620937221920116	0.0518611125375762	0.0424880208695659
0.0562898749599356	0.0755268363022147	0.0997912217831522	0.137996645225732	0.190017105976736	0.229885091625299	0.249879530977804	0.259723824208991	0.262934031497578	0.25568975491355	0.240035205016166	0.217344045665064	0.188756194233293	0.154670125478059	0.120399673433335	0.0931687371530611	0.0736562923504968	0.0582131456806274	0.047425249821617	0.0406964975936174	0.0354094154372655	0.0316498175413744	0.0286366440743771	0.0262879742665716	0.0248223998381273	0.0236196883431474	0.0225531107126617	0.0220804225114075	0.022103606940225	0.0222659106310289	0.0227715134308011	0.0237881121456499	0.0258264155824311	0.0285529900953098	0.0330285318259431	0.040836699401777	0.0512391787895359	0.0646790407661529	0.0799878378778675	0.0949097828069043	0.106297001946094	0.111748698909393	0.114008489277677	0.111228681653197	0.104704282235437	0.093903937109631	0.0804106713007449	0.066947040260764	0.0533075062406171	0.0411365147585973
0.042924035040812	0.061353049863053	0.0905076261532067	0.15137448941378	0.221870714006149	0.276797576526205	0.308444963214193	0.324111658152666	0.323907511206458	0.312443390524956	0.29116519842863	0.259573481553395	0.221040415143131	0.170897547625631	0.120926628693464	0.0837250375854382	0.060766607392004	0.0452523965833165	0.0359355870401326	0.0302415210042348	0.0259167206843077	0.0232841111792447	0.0208776949776552	0.018971307719181	0.0179388603977785	0.0170164230734497	0.0160278438386028	0.0157213978545372	0.0159069998920239	0.0161670539680418	0.016546548356757	0.0174104274699305	0.0188526876548557	0.0218668383798718	0.0263432011253318	0.0339357664378593	0.0456060034848916	0.0642364996945195	0.0877140676516745	0.11231888862521	0.130650991109388	0.139034788582334	0.139841460772222	0.13529523597265	0.126166584167279	0.111892606270122	0.0926628067649101	0.0719781717687736	0.0521207411461223	0.0358785612272338
0.028455892275231	0.0422530239832446	0.0699555230539162	0.144686329133061	0.235166310858056	0.322717487260497	0.385070158613235	0.409013190397558	0.406444098803064	0.385970743464927	0.357455415274459	0.314530385659432	0.258487100580875	0.184364105670618	0.111416555774416	0.0649001854047026	0.0419642160785439	0.0293474298966708	0.0222207560645989	0.0181281330147945	0.0154383368549129	0.0134773356742714	0.0123310332233244	0.0115852702447616	0.00956799414964454	0.00698706463526433	0.00624500303635153	0.00713958881940038	0.009088284911875	0.00902590930255118	0.00898382072489682	0.00995138329166986	0.0111081310712459	0.0136771068459312	0.0169547226538656	0.0216443350160034	0.0318293476686416	0.0535954396773787	0.090653325371272	0.132756071648851	0.161505677592502	0.173558597451053	0.173812206722489	0.167436206827558	0.153497307501385	0.134148903005455	0.106620801881961	0.0760540890035072	0.0462614433924752	0.0250090861534067
0.0150752688375937	0.0201280028404864	0.0464921869950507	0.114749584207	0.216657590859302	0.348537322659752	0.432227018540397	0.46163400150631	0.459178000318369	0.433992883413974	0.394699175352712	0.340253029504047	0.270080259034578	0.180752205168357	0.094768960284057	0.0460695379754759	0.0258754083264658	0.0178477098964637	0.0132768248739098	0.0107378754980498	0.00868253400231695	0.00734349274272138	0.00735063076292043	0.00733866754189817	0.00536921815786448	0.00233788772172928	0.00172254837885693	0.00299713023774613	0.00579744316313686	0.00535684806299149	0.00492382437054808	0.00527963675946593	0.00620613799647662	0.00793746656712201	0.0103122382422618	0.0134691748629719	0.0192349668286652	0.038959630252904	0.0831076831766135	0.147914500442934	0.186807215091969	0.202934232678776	0.204607041162287	0.196818267017205	0.177380534279996	0.14816392580896	0.112611875325623	0.0758237970414094	0.0377575014337534	0.0156608518007621
-0.000128434061450813	0.000402748650064084	0.0039736361375914	0.0269524838303025	0.0948898398565817	0.252545303554616	0.432518194449206	0.516362696788727	0.530426935800368	0.488133640446582	0.42896543015004	0.34106562806294	0.247114540510679	0.125796919814462	0.0461614398010221	0.0145646536233622	0.00894176558737333	0.00809830544961152	0.00598027080524735	0.00425241853208052	0.00345161216128221	0.00250810451705663	0.00313661160695656	0.00473677821902146	0.00412356803028992	0.00145967426083259	0.000345142261989512	-0.00151166971855669	0.000459639112755601	-0.000308764055074857	0.000924865793189578	0.00135791313217716	0.00211369472285989	0.00305808793442291	0.00326438788002607	0.0045457932856253	0.00411393304289738	0.0163765468500143	0.0579156931898303	0.150839738912815	0.204283851863649	0.224343699459284	0.223753811008295	0.214464498506939	0.191723766546305	0.155903228828779	0.111789137225104	0.0681628189552811	0.024918048178984	0.00509171403934679
-0.001408638801705	-0.00388923881109824	-0.00474588568692972	-0.00374178747778703	0.00530079326292592	0.0719044623963752	0.288494335514474	0.508736503109726	0.597637932782104	0.551971230946065	0.428999468654892	0.257790424279618	0.12580263222908	0.0264261134885928	0.0105015754969502	0.00974389940078711	0.0072137640826546	0.0074975269843813	0.00922271716196637	0.00953787475432608	0.00915903400945981	0.00813859876346434	0.0063562783932171	0.00622116113141208	0.00651313015042201	0.00920179280909253	0.00896443441933383	0.00581559979162835	0.00132442329527838	0.00262725882863448	0.00810926242927561	0.0081226521642689	0.00782667223149419	0.00893934665661437	0.00994597220726297	0.00913867067297554	0.00339761069312516	0.00339696255639455	0.00216357698005404	0.0764537862558206	0.151141890252973	0.190324986366417	0.212936890251153	0.227429877643018	0.185889838724224	0.122984988686173	0.0568094770248291	0.0225874351618597	0.0057143129848296	0.00613350336376917
-0.0189979788068079	-0.0194657688805018	-0.00651491990710524	0.00878434608601058	0.024115406802293	0.0979393266373363	0.345738704933255	0.617212679869834	0.719211672973775	0.646666555352206	0.480875269188027	0.237695468009779	0.105897189328168	0.0364029466502061	0.0245992895841414	0.0164214033223743	0.00676593742646016	0.000549020580048968	-0.004003683457789	-0.00555454946654951	-0.00416532850859546	-0.00180005019706806	0.00900357935707854	0.0153847937833889	0.0163611716853138	0.0207583287555705	0.0141106453120026	0.00991974018458058	0.000283415413914873	-0.00302784667282097	-0.00596861544349467	-0.00692437639761999	-0.00510022841332054	-0.00547611686017876	-0.0037937950568489	-0.00250697916297413	-0.000263081827224498	0.00263874437810955	0.0042487528635381	0.0200278605491355	0.0706426486210136	0.156161705484429	0.224143990569159	0.269368702868624	0.208995318685527	0.129174511365998	0.0496368094153002	0.0173240336994935	0.00963573139285911	0.00751003492753583
-0.0408415917383468	-0.0346089817053452	-0.00305755902396544	0.0306180243180161	0.09348823858436	0.312475104145869	0.687037437108654	0.836280008092112	0.802144048790619	0.678643333943755	0.506870816748636	0.298179473849119	0.156679118384624	0.0715076341256148	0.036746211041619	0.0151974074679501	-0.00503924559396477	-0.01962713849023	-0.0326321285684593	-0.0384256286632582	-0.044424957703107	-0.0491577047682844	-0.0426112019349705	-0.0367520445844538	-0.0328544172966489	-0.0343719505917062	-0.0386429578623567	-0.0363402676100171	-0.0289810493192881	-0.0196058646908271	-0.015655778637678	-0.0147373560026127	-0.0145958962437225	-0.0147266511297419	-0.0141219169922534	-0.0140384286525442	-0.0114077811293547	-0.00930591464634353	-0.000440783080236039	0.0458300900317315	0.128331183966821	0.22968154952533	0.310432490026408	0.349286879617036	0.300638884965248	0.18978017986738	0.10183984277774	0.0370965220180345	0.0152976570061725	0.0145550983472494
-0.0516925568764931	-0.0337630456353109	0.0208716443010673	0.0877860882123009	0.276426357065365	0.669719872910615	0.871882553996333	0.843857069248467	0.750309441389051	0.615744712286215	0.464579101370068	0.301754767826152	0.168254844878479	0.0860800303883169	0.0343084846581144	0.00556811523061894	-0.0252099119382269	-0.0452705132993939	-0.0606393629816616	-0.0720207453134875	-0.085915863389574	-0.0956165856200586	-0.0944973582067068	-0.08384089878219	-0.0740400780334291	-0.0698676640209693	-0.0677508242509597	-0.0574912805014165	-0.0409876109086327	-0.0244492046560051	-0.0149919391539893	-0.0125677124491343	-0.0140246135352406	-0.0167017102802505	-0.0182447108749968	-0.0195394000745295	-0.0171530670560696	-0.0127356355580639	0.00584387785070684	0.0689440889941225	0.172921838881112	0.288056757264847	0.359718672288571	0.374740909393417	0.335571217038247	0.244414394062541	0.153990577421913	0.0613540931213303	0.0269056625089611	0.0199605799709343
-0.0455133465880027	-0.000969634265205085	0.0865667982188779	0.254223500157282	0.579735779315107	0.812894634575845	0.827473248488688	0.759761977894493	0.667607171229063	0.542601952531692	0.41713388722256	0.297267148303726	0.167748469009874	0.0788993290002439	0.0240132707353958	-0.00952525258104698	-0.0446927874327875	-0.0723535480252396	-0.0960908843979398	-0.110602434923113	-0.123181925111254	-0.130383169470062	-0.127955904822993	-0.119601202818777	-0.110096860794421	-0.100696380750814	-0.0865145901125794	-0.0658135754703911	-0.0449465493990143	-0.0283350307001961	-0.0166331056658987	-0.0125147788509637	-0.0157785531982656	-0.0205819892369215	-0.0236956336623626	-0.025490580577519	-0.0229097888830331	-0.0143672733358999	0.0155335769593328	0.097572562264903	0.206702699050672	0.30925640096338	0.364128928806233	0.366641121336711	0.325979765062586	0.250289929157166	0.161585490384921	0.0723849030021689	0.0363166731563688	0.026893859079532
0.0174024330076694	0.0978598483313887	0.221164587092415	0.438559237213629	0.637775371738315	0.730728765604565	0.702595837829674	0.622819015722321	0.539669602243004	0.441185516626816	0.339844252234256	0.253390670461132	0.147975574811035	0.0681347247317607	0.0110078464748218	-0.0237414199577171	-0.0660970354522223	-0.0998447946044701	-0.126499304981936	-0.143179906903432	-0.151124497978442	-0.157575292431954	-0.158769975996155	-0.150689859678388	-0.136808691530455	-0.118669308835496	-0.097662706950668	-0.0710087845858258	-0.0470710861901207	-0.030829386724726	-0.0199285615565694	-0.0175586472733466	-0.0214650238108835	-0.0253709837945317	-0.0273724030224175	-0.0276169205240707	-0.0220381420930022	-0.00785101463129597	0.0347820501376415	0.13101527151597	0.240093565027836	0.322278540151319	0.353672209128737	0.340474059004082	0.300022037977763	0.236503315165162	0.157009227235509	0.0813848416430606	0.0453270417967975	0.0334211153858945
0.178170645457961	0.280021745438476	0.382554413622399	0.507086146551522	0.577241067201441	0.604019043878977	0.563949530600267	0.501759105085204	0.431296609889382	0.353482499263558	0.272975551554982	0.207207421534741	0.120920203617991	0.0483047285003696	-0.00158262229564766	-0.0362717039300191	-0.0797492601723682	-0.113214907564836	-0.144957808776383	-0.163977900451685	-0.173293445344757	-0.180045509516912	-0.181827497898763	-0.172889114022692	-0.150807010420833	-0.124364808680877	-0.0995128360715064	-0.0752377185511399	-0.0543903151939934	-0.0448582136880725	-0.0373782280394517	-0.0345843386282374	-0.0333238253560309	-0.0316514353283522	-0.0301025075697594	-0.0252806197324243	-0.0154810572750406	0.00902740303743053	0.0739432886403641	0.182449705583359	0.273502681935796	0.321466462980274	0.326905558805215	0.302528211795649	0.258557092194204	0.199020259724407	0.134181493961415	0.0807386223264089	0.0494057628360549	0.0369063498387874
0.314640863818338	0.391703721947336	0.440351768462554	0.486105000270853	0.496681717558711	0.486530168428029	0.448784814533439	0.396741934757904	0.337362128342769	0.275169367667597	0.213385119778603	0.160795934829775	0.0915130022408997	0.0305768423993946	-0.0160788444666262	-0.0511307420399109	-0.0917011926523892	-0.121999369896464	-0.153506270364856	-0.17436026883685	-0.183566212678966	-0.184662992538643	-0.174281959714834	-0.147689321329236	-0.13120116418169	-0.121134016635584	-0.114592236127852	-0.0995351562233921	-0.0766276753622968	-0.0621892911622348	-0.0491309195640818	-0.0452087807171031	-0.0407135338925622	-0.0345381826746616	-0.0265831397987391	-0.0144127114621495	0.00640920441200312	0.0446372979355798	0.127679718098019	0.230865194127609	0.287341758468644	0.303431803164918	0.288919514288467	0.257272857662692	0.214468602814617	0.16398914910991	0.113567804104921	0.0755013262797779	0.0525830247543907	0.0403633412340293
0.340649054473599	0.385490397189825	0.405405697435129	0.408104189050984	0.393053912850576	0.377349091620926	0.344122987751932	0.297883328873117	0.249046746190217	0.200537457908475	0.154555477011216	0.116632336418118	0.0585713075651936	0.0078007398641783	-0.0345525650251533	-0.0623152903677031	-0.0981426966256641	-0.124297257714521	-0.152533936589729	-0.171544437107487	-0.179544745231564	-0.174865464422126	-0.158631199538091	-0.134310030529073	-0.127420827386555	-0.128951622305136	-0.12860002399723	-0.122970646191322	-0.102657623960791	-0.0816935997935964	-0.0608642159831144	-0.0496152035139521	-0.0386478635976887	-0.0269021910089206	-0.0111952180005253	0.0130640668952854	0.0481604456336544	0.0999987648897507	0.180912875260508	0.249789463051049	0.272482517361828	0.266446115025892	0.242828997087645	0.211422754138427	0.173635351777306	0.134525094826403	0.0961709566210512	0.0701776925274453	0.0533409454063497	0.041782473509068
0.300134169776692	0.31757423880007	0.318210265945213	0.313658422039774	0.293923716583968	0.276395589419767	0.245467771073612	0.213749048382516	0.177539591836803	0.140453774975511	0.105709772354545	0.0766202162543894	0.02743029969808	-0.0124352367589597	-0.0425536239341039	-0.0644376009771922	-0.0941868412415446	-0.114710183074704	-0.131368598065479	-0.145973580713802	-0.149801432272994	-0.144090781124433	-0.127876925308675	-0.120993452038907	-0.127717893981648	-0.13296862878798	-0.131588308553899	-0.1261733883823	-0.113165016905029	-0.0946708679749239	-0.0669249333251967	-0.0435460158548429	-0.0279758505948698	-0.00744255464532711	0.0184687528823074	0.0556801997734286	0.0961945726773645	0.143837191865979	0.197687517273983	0.232029164947072	0.235017291159896	0.218782523566796	0.193325671534208	0.162770473075019	0.133455372120381	0.104225883975703	0.0808369990185905	0.062403955597354	0.0500907002320064	0.0393710123328918
0.224613005607647	0.229225380067446	0.225937283077839	0.222731447504429	0.20546696940064	0.189191075073651	0.169257933070765	0.143586508776321	0.118499145039086	0.0930771649881604	0.0683265817769579	0.0432876598448268	0.00623916330510543	-0.0209801356676804	-0.0402878387268701	-0.0544556020534227	-0.0763126692156914	-0.0899458041346605	-0.100975208536449	-0.111380221340577	-0.109045777327811	-0.109190908659783	-0.107871730468907	-0.1156204395049	-0.116408813470904	-0.117102057276144	-0.111942509420302	-0.107597908228027	-0.101089743255751	-0.0897866092405418	-0.0655048459909355	-0.0294999083774021	-0.00724780295654123	0.0185346661338661	0.0494314823560859	0.089482911251749	0.123268102258907	0.153548126422891	0.177533704982791	0.190625100356664	0.185625292259008	0.169472195997216	0.145953956069241	0.122522773377527	0.0989205317555763	0.0804875007111625	0.0656527967403951	0.0524212535224451	0.0408968290435995	0.0306283076692369
0.146688985021271	0.145405825712032	0.14199093067254	0.136145363584253	0.12457547858165	0.117639629607509	0.104072579398834	0.0875049756822391	0.0706305973712597	0.0536182739215994	0.038885461149674	0.024554480177772	0.00147452284282671	-0.0156455631602712	-0.0245588914079426	-0.0356342453883055	-0.0461116506254826	-0.0550041914601709	-0.0600310487346752	-0.0709072255173163	-0.0662605143734332	-0.0625623038429975	-0.0621976345884428	-0.0700106232773419	-0.0758620207290963	-0.0784791166250457	-0.0781659846586797	-0.0727897517378728	-0.0671714876657905	-0.05726205544414	-0.0397104025233332	-0.00757389808332765	0.0140676941890364	0.0389771150129591	0.0651929567881438	0.0945248771918462	0.114514711372777	0.128524536421742	0.138527335390802	0.140946108771085	0.1331945769963	0.118777534355907	0.101304121774912	0.0841524154596527	0.0694722475879935	0.0581463520849776	0.0478929440033227	0.0375129543810168	0.0280363833918189	0.018733445967452
0.0719638936277219	0.0700036593275016	0.0637035138559463	0.0598835746348233	0.0556865798267897	0.0527658638081587	0.0476100058067597	0.0434055755657499	0.0400795593980349	0.0340805445478032	0.0266096258017706	0.0184950759427656	0.00932531108613976	0.00125778463700927	-0.00155642896472963	-0.00458533260684928	-0.00814505134614161	-0.00966310585872315	-0.00898010183033961	-0.0107302118886966	-0.00785278934275903	-0.0103321701215732	-0.0126660269165562	-0.0183370605371347	-0.0261114956222168	-0.0329619288220071	-0.0384828596588956	-0.0367143020315533	-0.0306994567425809	-0.0240159614452831	-0.0110828441438759	0.00900869828034181	0.0261234891040026	0.0427372209830971	0.0590812370012567	0.0745322378721934	0.0823244072125007	0.0873235616379198	0.0893136373375316	0.0870554604981448	0.0802964224974011	0.0699888159971409	0.0606700277236309	0.0520430006482671	0.0443623572670967	0.0368441978922746	0.0282132102336657	0.018938345742413	0.0118513617121541	0.00481013076421652
0.00094138368494384	0.000757265702298576	-0.00291860508907767	-0.00666299118864963	-0.00902730512995049	-0.00411504562273632	0.0029850898319056	0.00916836380598025	0.0135709898421607	0.0159512277864395	0.0174310099840469	0.0191270577120732	0.0222523105752124	0.0237975660510433	0.0266219958114819	0.0293601853762781	0.0317916841173408	0.0364999038684441	0.043249584735786	0.049458329756661	0.0467636488112068	0.0383660311396476	0.0340529691288945	0.028449443553214	0.0214626220543853	0.012517784573697	0.00529051567430832	0.00188812698828667	0.00173245494666737	0.00380634612017222	0.0106794439790034	0.0209788849556879	0.0288293739694425	0.0345370675967484	0.0398593122778371	0.0458171898625254	0.0470870561803755	0.0457521226065365	0.0437268620982297	0.0410597858672827	0.0376899925656263	0.0314647093845306	0.0257499460366477	0.0210949665507218	0.0181213785909358	0.0138922411177284	0.00755564720930593	0.00333306073722559	0.000785378576214328	-0.00149976630938145
-0.0813255825801298	-0.0814756156732245	-0.083410894466727	-0.0832426256867668	-0.0831430002980843	-0.069337089306673	-0.0501194815678936	-0.0297991561036134	-0.0167876399198385	-0.00482153770951293	0.00347626548617206	0.0148864598688441	0.0283022995114282	0.0394677100068881	0.0483971775177348	0.0577929562706805	0.0673250090925398	0.0783607167602921	0.0873616939187977	0.0944600915369596	0.0874614562757581	0.0773249752169624	0.069214765449785	0.0679612093144891	0.0607033454205009	0.0524008731252489	0.043787797738046	0.0379200439461374	0.0317693114207331	0.0291717702516509	0.0283808325233533	0.0272658524608208	0.0254717873375033	0.0237184284199773	0.0222065520993216	0.0206312864621482	0.0164731233674074	0.0105681728518318	0.00467186595718755	0.0017311272201798	-0.000667877705947389	-0.00314691996730751	-0.00544465165572132	-0.00540176863366686	-0.00453711971618968	-0.00543338079869957	-0.00792762565892342	-0.00854800574668851	-0.00742405819356992	-0.00550416157640837
-0.161038077344068	-0.168906305722745	-0.170500009873384	-0.17138069452589	-0.170167736214026	-0.146248765767758	-0.112897149619072	-0.0781986205799778	-0.0515136353141886	-0.0311856264830588	-0.0161764768462169	0.00125227266446552	0.026717355823468	0.0471366483770794	0.0637216332120337	0.0796921614611196	0.0946559316764576	0.107878816426967	0.118223252008164	0.123716278645503	0.122443530458307	0.109022367447789	0.0952650269123074	0.0909662059121379	0.0892483451980819	0.0819810329909803	0.0724484558006168	0.0645293677080159	0.0569362638049931	0.0506988400679872	0.0421560829741022	0.0336370356427037	0.0232559440289874	0.0128686912556701	0.00321438452300306	-0.00561908341206382	-0.0130421453281855	-0.0215497700445488	-0.0288780959562884	-0.033054768021545	-0.0353274402208985	-0.0359522159826442	-0.0348636083743115	-0.0304189150224954	-0.0248673290669011	-0.0233180150435705	-0.0211579619947299	-0.0178610796752498	-0.0131003274656106	-0.00762085520907169
-0.223365071019518	-0.240867376725224	-0.255144260365368	-0.263965089038057	-0.268005558570163	-0.237679350746689	-0.195249855045569	-0.148787171273102	-0.108065757602598	-0.0733689078655615	-0.0448786606532712	-0.0136355950963413	0.0201832397767054	0.0454637613461648	0.0659255373151053	0.087870735431385	0.109759395824419	0.12699288565723	0.139465644286936	0.14634387256585	0.149609108087903	0.142850797991945	0.126095043747887	0.106458533533231	0.101551238238997	0.0983035614540617	0.0918299749964936	0.0845826063358461	0.0782433765048475	0.0700186531952258	0.0570649359499564	0.0398191700690919	0.0233769821440682	0.00774164238123474	-0.0096124754850522	-0.0262046993418913	-0.035756276289208	-0.047659496604357	-0.0582826685076056	-0.0638090858537125	-0.065823467333628	-0.0652344450615128	-0.063673129324106	-0.0571990441316824	-0.0475171447490716	-0.038990996925363	-0.0300624822595363	-0.0211323070555968	-0.0148340847889889	-0.00792085840404664
-0.251816601259609	-0.276398506347314	-0.314849483822055	-0.357624029867386	-0.399354645312816	-0.370505047104209	-0.310740263424702	-0.24083877491004	-0.177791627832402	-0.122722867056256	-0.0791652188616861	-0.0338614952258424	0.0122591087250096	0.0432079330940355	0.0670595001590404	0.0911544278050409	0.115055285651377	0.131891686107889	0.145961969522545	0.155649283963772	0.160583941176724	0.160202210727643	0.154096811721627	0.139415715815367	0.130121351015525	0.122783344356214	0.118101438666823	0.112700263297414	0.103171295568921	0.0875006570795281	0.0703602451258985	0.0510430948606964	0.0279398475532947	0.00435326868684746	-0.0207989137195972	-0.0432301900843839	-0.0554054231262324	-0.0729704393251546	-0.0910641799885501	-0.100215842720123	-0.100772766525947	-0.0992924660346981	-0.0951358908068182	-0.0856958208843708	-0.0704702235847843	-0.0555752308902812	-0.0400112194660096	-0.0270605881657232	-0.020410677036016	-0.0117785675149511
-0.236991627316607	-0.274525823674966	-0.346262059843806	-0.452480173881102	-0.533876794341882	-0.527286457032466	-0.456751061272573	-0.356904704917474	-0.261731507074298	-0.179798768133005	-0.122015773785191	-0.053996202699025	0.00492462795562911	0.0366182190257695	0.059684169629758	0.0851511902724735	0.108577767451966	0.125051491804952	0.140817184519329	0.151233736808626	0.157924053779078	0.160312652692859	0.158029714742354	0.152215144015399	0.144424106785329	0.139008181876894	0.136703704876916	0.130583706500204	0.116223439978828	0.102210848142258	0.0837599021864281	0.0649652540800521	0.0357058114981207	0.00803171746250848	-0.0232976955085481	-0.0529161520454779	-0.0694227252238209	-0.0982549051268275	-0.126453499979412	-0.144420854037113	-0.144561819745037	-0.137667783566826	-0.127538358176939	-0.113320729313258	-0.0889246494716555	-0.0652402451358295	-0.0444264175720472	-0.0301532670484519	-0.0229471553905905	-0.0142631991039965
-0.16943387499818	-0.2154094385129	-0.315386404780548	-0.488896093939511	-0.630034396257755	-0.658542519121954	-0.610198326015491	-0.507046715016525	-0.376107195474498	-0.249430890346811	-0.160475252036433	-0.0732736950980227	-0.00722607252051205	0.0270981212494166	0.0482419822392722	0.0699491029462046	0.0877214092933158	0.105128061292984	0.119786221527529	0.13051898517073	0.138016331981503	0.142298401236099	0.146311020958546	0.148633621004949	0.148859832561398	0.145569527557987	0.14052089127694	0.131282926124964	0.120252651342995	0.109192435636083	0.0934294621039632	0.0743106108214326	0.0471828266430005	0.0180900699135426	-0.012941432737828	-0.0448615564805124	-0.0657123089604459	-0.11343182353135	-0.16066637442069	-0.192937442827432	-0.193274662645506	-0.183630119579445	-0.167679239507915	-0.146615131385082	-0.110034604070724	-0.074240829756024	-0.050103582063076	-0.0405914132880828	-0.0328759194711393	-0.0227487133931658
-0.0748389694599574	-0.110100938503286	-0.201404120131898	-0.383863138990422	-0.583238142098273	-0.698845289889208	-0.693147367025311	-0.615580369144847	-0.474759263614042	-0.324505099460492	-0.197439079271823	-0.0825167574570476	-0.0125921606196726	0.0180435087041871	0.0303044136013888	0.0429307606516548	0.0581030387128515	0.0747712575097452	0.0887321342406564	0.0981909389538584	0.107228092117197	0.114357649550234	0.119480431486676	0.123582054587194	0.124613222582298	0.122037759961576	0.11867115999371	0.112614005246218	0.105966873195776	0.0989529911936029	0.0896722934433876	0.0740209799715751	0.0530545996661258	0.0309530526152543	0.0041249055787514	-0.0213524257804533	-0.0449609012332576	-0.101859231013633	-0.165324937195481	-0.211403516496671	-0.224543805599997	-0.215654655446968	-0.191482382935629	-0.163436376848079	-0.11563631570382	-0.0710138205048934	-0.0436542363223311	-0.0368450959215963	-0.0300569653192311	-0.022488681998527
-0.00978790053818604	-0.017604714971093	-0.064514961569044	-0.159789602746082	-0.302411773515349	-0.465336252870628	-0.559967491792365	-0.567076786833828	-0.505083818932983	-0.37324360181366	-0.205047052025306	-0.0677742427323062	-0.0167461070501658	0.00881471301778184	0.0152983674528244	0.0197998684334594	0.0319364055664178	0.0445418734278577	0.055424386348849	0.0633408213446129	0.0732740867279428	0.0822301971095319	0.0873616731109742	0.0910485052536445	0.0951375103821902	0.0908153296905816	0.0873061695620986	0.0809689324563197	0.0811756244576512	0.0796034438854571	0.0720444385830064	0.0602027673836234	0.0459271081121432	0.0313992586173629	0.0137480478126542	-0.00151689688224365	-0.0223545591122273	-0.077422024125882	-0.147202419993637	-0.20595348662893	-0.225055346890112	-0.215998304314725	-0.191659443233873	-0.156661013846659	-0.110330181558052	-0.0619501575216562	-0.0359938472423794	-0.0313816284012546	-0.0268892240446144	-0.0222666968147515
0.0144998661516942	0.0113737022011177	-0.0107465890366741	-0.0389728014063966	-0.101699866619496	-0.193568261657994	-0.331908137267263	-0.442716597972326	-0.486561749083261	-0.407893996339176	-0.249023482703026	-0.0774410071059954	-0.010700820682035	0.00611655716582223	0.0020350777415739	0.00215744170958657	0.00881998983069541	0.0164385517791775	0.021077117809887	0.0256438156625023	0.0319844898914128	0.0388952183156093	0.0418161055942655	0.0461414010438728	0.0521031202694053	0.0523473032278135	0.0522737050764958	0.0479493080536311	0.0512324555632186	0.0515663096519896	0.0496204879346374	0.0434336576679323	0.0365772428292436	0.0302020183592835	0.0198411768454793	0.0120931359024238	-0.00139183252430576	-0.0426351912830678	-0.102256840982937	-0.159317204576931	-0.173323505070165	-0.161443905211346	-0.152260949188246	-0.122661410369239	-0.0900534114384582	-0.0482854301383765	-0.0264942056286805	-0.0182643597906201	-0.0145499842781987	-0.0138366214935598
0.0114267180654167	0.0179755190419199	0.0174680613084351	0.0131540246512862	-0.0114543542897247	-0.0635241355434667	-0.167532012263223	-0.307184294238151	-0.398024977197008	-0.36690490983509	-0.254754253540664	-0.0926891169943501	-0.0121337660304983	0.000986223863046477	0.00114201561352147	0.00784590768743443	0.00795633591324207	0.00887840857549824	0.00497362237450919	0.00512952668026347	0.00104272309323881	0.00344622832859489	0.00127149926359691	0.00634878187096956	0.00949653693315885	0.0101125631613006	0.00929568017789473	0.00920748736815744	0.0131512413991012	0.0145871176416178	0.0165008294810212	0.0174813080002879	0.018228554891756	0.0172483454264458	0.0145199093088606	0.0154033344908032	0.0147127415114232	0.00843248542352907	-0.00348043766766491	-0.0431840806290547	-0.0698833941677045	-0.105999547638516	-0.133186219291327	-0.11530271079796	-0.0892211591097297	-0.0477531473657814	-0.0291771666030969	-0.0105515851559334	-0.00244679683449374	0.00029788928476482
0.0124985552210065	0.0145834137355063	0.0151644461157007	0.0079719703950867	-0.0459423736170596	-0.181903410232043	-0.318702224717383	-0.39181718221082	-0.422013392689304	-0.400750133598529	-0.322128502090463	-0.200016876087488	-0.0859513317580887	-0.0182169968981264	0.016793099972179	0.0191179141924109	0.0134836020652521	0.0117341156454652	0.00893897733903968	0.00965320417351246	0.00859116202400615	0.0101426503655253	0.00854786704679075	0.0125277868915597	0.012311694665045	0.0113828707299102	0.00989915349754462	0.0100941559021506	0.0112081529156737	0.0116813749099851	0.0136271129986229	0.0130618710028189	0.0116346887117532	0.0110587342353067	0.0107607827541694	0.0135679000649048	0.0159287805734111	0.0154623149616758	-0.00468282208523541	-0.0896378664028204	-0.130906137264259	-0.163319482356959	-0.169963425502015	-0.155431037290114	-0.122006099680225	-0.0737669989980394	-0.031859194915798	0.0022485123292984	0.0118374931133509	0.0106709869188024
-0.00107879204991068	-0.00663425805424143	-0.0233546080848746	-0.0613429322363518	-0.154603676588275	-0.284051147649842	-0.361255291098337	-0.386772718537074	-0.3878764044083	-0.366589033194753	-0.308421181774006	-0.225073385967175	-0.138164828106001	-0.0697347404942031	-0.00957294374321272	0.0122796739229292	0.0185440089885022	0.0194529729491232	0.0183281708558854	0.0188026909404393	0.0186085504566266	0.0202353273509191	0.0183187398589688	0.0179846006490818	0.0171784823787809	0.0152754796703294	0.0153200209879074	0.015092601924797	0.0147687736301097	0.0117560810991886	0.00426732729495537	0.00367830377380312	0.00365927577157814	0.0093956622802315	0.00766909242756844	0.00600900521707991	0.00180684538495741	-0.0122631568260167	-0.0588566581634578	-0.128505376475775	-0.162262341940189	-0.17533984430226	-0.159760679701253	-0.127486480497741	-0.103542096091347	-0.079066373354766	-0.0491584074652286	-0.0151078453444657	0.00141210399978528	0.00960902519025607
-0.0100118771981441	-0.0202476386842718	-0.0448722534049649	-0.0904067373350622	-0.175473367480405	-0.265285878202981	-0.326679649430594	-0.357505780852255	-0.362517361834705	-0.336022281596149	-0.282971495836565	-0.215595100021587	-0.149234736681822	-0.0858723870464875	-0.0310460167468942	-0.000938277783753869	0.0134918298135877	0.0183644690108738	0.0192340860871531	0.0196110780867182	0.0195932062954707	0.0192604030727487	0.0179547962098349	0.0177692884462656	0.0175241875023286	0.0164503146432864	0.0159916201148735	0.0155960208682788	0.0150015191553602	0.0128264388270518	0.00672827390354653	0.00530103290773495	0.00463634901816036	0.00657066060271547	0.00353911487799561	-0.000494497496946882	-0.00953819765881587	-0.0267855091379886	-0.0679157520836484	-0.120738252601247	-0.149390041989103	-0.158459109243817	-0.132875845369306	-0.0907148089693624	-0.0732710232372416	-0.0659318668676236	-0.0503836577503695	-0.022721540362929	-0.00305290741091851	0.00874918898323062
-0.0164998658772493	-0.0297908814028359	-0.057836018983761	-0.0993688860731909	-0.16350485834711	-0.215772350883158	-0.253431807187318	-0.269227327732	-0.187091959623344	-0.170062383620989	-0.145474422179255	-0.185617244741056	-0.141945792201656	-0.0945086964833473	-0.0478808884954876	-0.0171785624590944	0.00297315445873426	0.0126453489362596	0.0165850043937406	0.0182332909851336	0.01843890452805	0.0176383770047948	0.0163346505105318	0.016402589388084	0.0158474665802776	0.0154005451637556	0.0149402944202188	0.0141515214720079	0.0129055478438122	0.011004397315514	0.00622318547998133	0.00430727056614766	0.00275433742929562	0.00296347927505536	-0.000665609397713511	-0.00542888250496246	-0.0165335566388056	-0.0348926801964971	-0.0677461323564648	-0.104142208933327	-0.12510964890486	-0.129116651905966	-0.0983394094163201	-0.0576867317929408	-0.0469613094223471	-0.054699229814819	-0.0502893898794328	-0.0265047216698444	-0.00928513702694727	0.00457269149930252
-0.0202410671024189	-0.0336047593305551	-0.0573957644733358	-0.0859416146748908	-0.124743246611263	-0.149653657211964	-0.175553047789725	-0.187869311602978	-0.123749590892029	-0.109041401468102	-0.0953661043918352	-0.136212234052461	-0.120996941082242	-0.0900856845996268	-0.0589120007568645	-0.0339980017576016	-0.0130251549597431	-0.000598966169103918	0.00668393816612814	0.00957974668080983	0.0111861032087174	0.0112105507831244	0.0118067142831931	0.0121571453942723	0.0118650169527029	0.0115023029522533	0.0108522716877767	0.00942034569556172	0.008077347684994	0.00724114201175801	0.00577419773020966	0.00377701174470084	0.00100867323350273	-0.00161695841198813	-0.00586137944437621	-0.0107267265356987	-0.0220028960247127	-0.0366412776140943	-0.057341314487294	-0.0772327325178238	-0.0892182962598134	-0.0920072272490379	-0.0688918733368269	-0.0368854541569936	-0.0289615003266367	-0.0388813199953994	-0.0477767037521839	-0.032245272496734	-0.0176955444414737	-0.00493569632669697
-0.0172493259773808	-0.0280785336264888	-0.042468668316393	-0.0601811990385513	-0.0800687025298873	-0.0984002406195985	-0.113169550654389	-0.125676119470634	-0.0763088100883271	-0.0668514359484667	-0.0577466116841084	-0.0949264263972151	-0.0932661066387197	-0.076800201144727	-0.0553682817860081	-0.0378529338331196	-0.0228046877722714	-0.0109430887245605	-0.00336610384463374	0.000447958543162317	0.00204102622421342	0.00326051501325326	0.00440173939012912	0.00529666238482056	0.00462734419839585	0.00436224787296324	0.00444827434131738	0.00385691469489159	0.00257077552366577	0.00134712199058157	-0.000120904581654906	-0.00154716215942346	-0.00330463293562548	-0.00546889847579416	-0.00886831436824364	-0.0126123244508598	-0.0193818603533413	-0.0285681331094242	-0.040442846138791	-0.0536051549721823	-0.0612632272301617	-0.0616501777461277	-0.0458689826923596	-0.0222069103742724	-0.0172389486928891	-0.0245436111700652	-0.0417326158635831	-0.0331269715661135	-0.0221246875646782	-0.0131326430088805
-0.0124956931375451	-0.0178730205271522	-0.0246725874839613	-0.0331732598040779	-0.042325500357268	-0.0542552676227838	-0.0608635137119786	-0.0655072281318731	-0.0626102597442641	-0.053245512240529	-0.0459901930326307	-0.0474016969836155	-0.0511746900080694	-0.0454629564836594	-0.0359240475549626	-0.0274870374943675	-0.0199516754715624	-0.0131839133721534	-0.00998183189343824	-0.00680683890785488	-0.0044125308723712	-0.00446720571348669	-0.00560441696239553	-0.00545761404968702	-0.00413976954661221	-0.00292414011203423	-0.00298566901610822	-0.00230686379641853	-0.00245633533376664	-0.00347434432510351	-0.00374484140199935	-0.00431903317477175	-0.00395684890800866	-0.0054804947069928	-0.00770269371264539	-0.0103371425384566	-0.0133430614841535	-0.0171928377614252	-0.0237000025672062	-0.030338476576015	-0.0349431819477292	-0.0344500769568782	-0.0208429001524224	-0.00946389936540266	-0.00803252206952901	-0.0136868252633278	-0.020462835521475	-0.0172028774084662	-0.0130218334860964	-0.0101987262856735
-0.00614225672964618	-0.00762754686881384	-0.00845549918845265	-0.0112894178273248	-0.0150864681588515	-0.0213149039664815	-0.0213423228299387	-0.0223991343525187	-0.0229586724498664	-0.0214434804181671	-0.0209216178231348	-0.0214593384776611	-0.0236769330214191	-0.0196302267913511	-0.0162414067648942	-0.0123461632644847	-0.0115785044660196	-0.00836927974385926	-0.00816407673674348	-0.00544337133587094	-0.00383887587331285	-0.00345451029649762	-0.00527107165755167	-0.00500902093887946	-0.00355297910516885	-0.00145927417152455	-0.000736638904137867	-0.000293191428956218	-0.00102982039757132	-0.00234820113500323	-0.00320051325580227	-0.00295068061850479	-0.00172404001308287	-0.00175944442521796	-0.00292995057606899	-0.00538856313165278	-0.00691623185219067	-0.0085210780670895	-0.0109529084842891	-0.0150461967599232	-0.0176273832920837	-0.0176364849690016	-0.00901809277130906	-0.00449773785880789	-0.00392389925128888	-0.00586335366113631	-0.00751960939340115	-0.00644327536343467	-0.00551660312188363	-0.0059625013782715
-0.00221518742207749	0.00010339665763817	0.00315131791226472	0.00253579413770269	-0.000909739272042982	-0.00495948639659479	-0.00268169933334881	-0.00201773494594549	-0.002183717704054	-0.00282387916215432	-0.00374094097124767	-0.00240368234314612	-0.00398768990615173	-0.00178159683709245	-0.00292525703511598	-0.00178669114864649	-0.00432327422363095	-0.0030861236519076	-0.00462032052187018	-0.00290970376907313	-0.00208308593207738	-0.00163530057927041	-0.00551549406205847	-0.00506728900438281	-0.00293054199515822	-0.000284985822642719	0.000415789875306087	0.00105424089058204	0.000928611314947788	0.000278637193920734	-0.000353270115740596	-0.000270474480678355	0.000757435429414573	0.0014415040064813	0.00040850341839695	-0.000856313695172443	-0.00249557451704156	-0.00270303907623574	-0.00273227202421332	-0.00386652098281693	-0.00488060163877675	-0.00600312262114989	-0.00284643302592283	-0.000655927628202376	-0.00139976646503973	-0.00138258039518608	-0.00193877175427203	-0.000368199572890003	-0.000409830151332238	-0.00114459368296788
[truncated: 188 more columns]
