# Supplementary material for: Performance Comparison of Centered and Tilted Blunt and Lighthouse Tip Cannulae for Drainage in Extracorporeal Life Support
Source: Cardiovasc Eng Technol. 2025 Feb 10;16(2):238–50. doi: 10.1007/s13239-024-00770-x (PMC11933157; doi:10.1007/s13239-024-00770-x)
Supplement: Supplementary file 2 — Supplementary file2 (ZIP 41,511 KB) [file 13239_2024_770_MOESM2_ESM.zip › avg_velocity/rc_3.4_mm/Lighthouse_0_Qc_1.3_Lmin_Qo_1.3_Lmin_rc_3.4_mm/y_adim.csv]

-0.674615002483855	-0.674615002483855	-0.674615002483855	-0.674615002483855	-0.674615002483855	-0.674615002483855	-0.674615002483855	-0.674615002483855	-0.674615002483855	-0.674615002483855	-0.674615002483855	-0.674615002483855	-0.674615002483855	-0.674615002483855	-0.674615002483855	-0.674615002483855	-0.674615002483855	-0.674615002483855	-0.674615002483855	-0.674615002483855	-0.674615002483855	-0.674615002483855	-0.674615002483855	-0.674615002483855	-0.674615002483855	-0.674615002483855	-0.674615002483855	-0.674615002483855	-0.674615002483855	-0.674615002483855	-0.674615002483855	-0.674615002483855	-0.674615002483855	-0.674615002483855	-0.674615002483855	-0.674615002483855	-0.674615002483855	-0.674615002483855	-0.674615002483855	-0.674615002483855	-0.674615002483855	-0.674615002483855	-0.674615002483855	-0.674615002483855	-0.674615002483855	-0.674615002483855	-0.674615002483855	-0.674615002483855	-0.674615002483855	-0.674615002483855
-0.658718330849478	-0.658718330849478	-0.658718330849478	-0.658718330849478	-0.658718330849478	-0.658718330849478	-0.658718330849478	-0.658718330849478	-0.658718330849478	-0.658718330849478	-0.658718330849478	-0.658718330849478	-0.658718330849478	-0.658718330849478	-0.658718330849478	-0.658718330849478	-0.658718330849478	-0.658718330849478	-0.658718330849478	-0.658718330849478	-0.658718330849478	-0.658718330849478	-0.658718330849478	-0.658718330849478	-0.658718330849478	-0.658718330849478	-0.658718330849478	-0.658718330849478	-0.658718330849478	-0.658718330849478	-0.658718330849478	-0.658718330849478	-0.658718330849478	-0.658718330849478	-0.658718330849478	-0.658718330849478	-0.658718330849478	-0.658718330849478	-0.658718330849478	-0.658718330849478	-0.658718330849478	-0.658718330849478	-0.658718330849478	-0.658718330849478	-0.658718330849478	-0.658718330849478	-0.658718330849478	-0.658718330849478	-0.658718330849478	-0.658718330849478
-0.642821659215102	-0.642821659215102	-0.642821659215102	-0.642821659215102	-0.642821659215102	-0.642821659215102	-0.642821659215102	-0.642821659215102	-0.642821659215102	-0.642821659215102	-0.642821659215102	-0.642821659215102	-0.642821659215102	-0.642821659215102	-0.642821659215102	-0.642821659215102	-0.642821659215102	-0.642821659215102	-0.642821659215102	-0.642821659215102	-0.642821659215102	-0.642821659215102	-0.642821659215102	-0.642821659215102	-0.642821659215102	-0.642821659215102	-0.642821659215102	-0.642821659215102	-0.642821659215102	-0.642821659215102	-0.642821659215102	-0.642821659215102	-0.642821659215102	-0.642821659215102	-0.642821659215102	-0.642821659215102	-0.642821659215102	-0.642821659215102	-0.642821659215102	-0.642821659215102	-0.642821659215102	-0.642821659215102	-0.642821659215102	-0.642821659215102	-0.642821659215102	-0.642821659215102	-0.642821659215102	-0.642821659215102	-0.642821659215102	-0.642821659215102
-0.626924987580725	-0.626924987580725	-0.626924987580725	-0.626924987580725	-0.626924987580725	-0.626924987580725	-0.626924987580725	-0.626924987580725	-0.626924987580725	-0.626924987580725	-0.626924987580725	-0.626924987580725	-0.626924987580725	-0.626924987580725	-0.626924987580725	-0.626924987580725	-0.626924987580725	-0.626924987580725	-0.626924987580725	-0.626924987580725	-0.626924987580725	-0.626924987580725	-0.626924987580725	-0.626924987580725	-0.626924987580725	-0.626924987580725	-0.626924987580725	-0.626924987580725	-0.626924987580725	-0.626924987580725	-0.626924987580725	-0.626924987580725	-0.626924987580725	-0.626924987580725	-0.626924987580725	-0.626924987580725	-0.626924987580725	-0.626924987580725	-0.626924987580725	-0.626924987580725	-0.626924987580725	-0.626924987580725	-0.626924987580725	-0.626924987580725	-0.626924987580725	-0.626924987580725	-0.626924987580725	-0.626924987580725	-0.626924987580725	-0.626924987580725
-0.611028315946349	-0.611028315946349	-0.611028315946349	-0.611028315946349	-0.611028315946349	-0.611028315946349	-0.611028315946349	-0.611028315946349	-0.611028315946349	-0.611028315946349	-0.611028315946349	-0.611028315946349	-0.611028315946349	-0.611028315946349	-0.611028315946349	-0.611028315946349	-0.611028315946349	-0.611028315946349	-0.611028315946349	-0.611028315946349	-0.611028315946349	-0.611028315946349	-0.611028315946349	-0.611028315946349	-0.611028315946349	-0.611028315946349	-0.611028315946349	-0.611028315946349	-0.611028315946349	-0.611028315946349	-0.611028315946349	-0.611028315946349	-0.611028315946349	-0.611028315946349	-0.611028315946349	-0.611028315946349	-0.611028315946349	-0.611028315946349	-0.611028315946349	-0.611028315946349	-0.611028315946349	-0.611028315946349	-0.611028315946349	-0.611028315946349	-0.611028315946349	-0.611028315946349	-0.611028315946349	-0.611028315946349	-0.611028315946349	-0.611028315946349
-0.595131644311972	-0.595131644311972	-0.595131644311972	-0.595131644311972	-0.595131644311972	-0.595131644311972	-0.595131644311972	-0.595131644311972	-0.595131644311972	-0.595131644311972	-0.595131644311972	-0.595131644311972	-0.595131644311972	-0.595131644311972	-0.595131644311972	-0.595131644311972	-0.595131644311972	-0.595131644311972	-0.595131644311972	-0.595131644311972	-0.595131644311972	-0.595131644311972	-0.595131644311972	-0.595131644311972	-0.595131644311972	-0.595131644311972	-0.595131644311972	-0.595131644311972	-0.595131644311972	-0.595131644311972	-0.595131644311972	-0.595131644311972	-0.595131644311972	-0.595131644311972	-0.595131644311972	-0.595131644311972	-0.595131644311972	-0.595131644311972	-0.595131644311972	-0.595131644311972	-0.595131644311972	-0.595131644311972	-0.595131644311972	-0.595131644311972	-0.595131644311972	-0.595131644311972	-0.595131644311972	-0.595131644311972	-0.595131644311972	-0.595131644311972
-0.579234972677596	-0.579234972677596	-0.579234972677596	-0.579234972677596	-0.579234972677596	-0.579234972677596	-0.579234972677596	-0.579234972677596	-0.579234972677596	-0.579234972677596	-0.579234972677596	-0.579234972677596	-0.579234972677596	-0.579234972677596	-0.579234972677596	-0.579234972677596	-0.579234972677596	-0.579234972677596	-0.579234972677596	-0.579234972677596	-0.579234972677596	-0.579234972677596	-0.579234972677596	-0.579234972677596	-0.579234972677596	-0.579234972677596	-0.579234972677596	-0.579234972677596	-0.579234972677596	-0.579234972677596	-0.579234972677596	-0.579234972677596	-0.579234972677596	-0.579234972677596	-0.579234972677596	-0.579234972677596	-0.579234972677596	-0.579234972677596	-0.579234972677596	-0.579234972677596	-0.579234972677596	-0.579234972677596	-0.579234972677596	-0.579234972677596	-0.579234972677596	-0.579234972677596	-0.579234972677596	-0.579234972677596	-0.579234972677596	-0.579234972677596
-0.563338301043219	-0.563338301043219	-0.563338301043219	-0.563338301043219	-0.563338301043219	-0.563338301043219	-0.563338301043219	-0.563338301043219	-0.563338301043219	-0.563338301043219	-0.563338301043219	-0.563338301043219	-0.563338301043219	-0.563338301043219	-0.563338301043219	-0.563338301043219	-0.563338301043219	-0.563338301043219	-0.563338301043219	-0.563338301043219	-0.563338301043219	-0.563338301043219	-0.563338301043219	-0.563338301043219	-0.563338301043219	-0.563338301043219	-0.563338301043219	-0.563338301043219	-0.563338301043219	-0.563338301043219	-0.563338301043219	-0.563338301043219	-0.563338301043219	-0.563338301043219	-0.563338301043219	-0.563338301043219	-0.563338301043219	-0.563338301043219	-0.563338301043219	-0.563338301043219	-0.563338301043219	-0.563338301043219	-0.563338301043219	-0.563338301043219	-0.563338301043219	-0.563338301043219	-0.563338301043219	-0.563338301043219	-0.563338301043219	-0.563338301043219
-0.547441629408843	-0.547441629408843	-0.547441629408843	-0.547441629408843	-0.547441629408843	-0.547441629408843	-0.547441629408843	-0.547441629408843	-0.547441629408843	-0.547441629408843	-0.547441629408843	-0.547441629408843	-0.547441629408843	-0.547441629408843	-0.547441629408843	-0.547441629408843	-0.547441629408843	-0.547441629408843	-0.547441629408843	-0.547441629408843	-0.547441629408843	-0.547441629408843	-0.547441629408843	-0.547441629408843	-0.547441629408843	-0.547441629408843	-0.547441629408843	-0.547441629408843	-0.547441629408843	-0.547441629408843	-0.547441629408843	-0.547441629408843	-0.547441629408843	-0.547441629408843	-0.547441629408843	-0.547441629408843	-0.547441629408843	-0.547441629408843	-0.547441629408843	-0.547441629408843	-0.547441629408843	-0.547441629408843	-0.547441629408843	-0.547441629408843	-0.547441629408843	-0.547441629408843	-0.547441629408843	-0.547441629408843	-0.547441629408843	-0.547441629408843
-0.531544957774466	-0.531544957774466	-0.531544957774466	-0.531544957774466	-0.531544957774466	-0.531544957774466	-0.531544957774466	-0.531544957774466	-0.531544957774466	-0.531544957774466	-0.531544957774466	-0.531544957774466	-0.531544957774466	-0.531544957774466	-0.531544957774466	-0.531544957774466	-0.531544957774466	-0.531544957774466	-0.531544957774466	-0.531544957774466	-0.531544957774466	-0.531544957774466	-0.531544957774466	-0.531544957774466	-0.531544957774466	-0.531544957774466	-0.531544957774466	-0.531544957774466	-0.531544957774466	-0.531544957774466	-0.531544957774466	-0.531544957774466	-0.531544957774466	-0.531544957774466	-0.531544957774466	-0.531544957774466	-0.531544957774466	-0.531544957774466	-0.531544957774466	-0.531544957774466	-0.531544957774466	-0.531544957774466	-0.531544957774466	-0.531544957774466	-0.531544957774466	-0.531544957774466	-0.531544957774466	-0.531544957774466	-0.531544957774466	-0.531544957774466
-0.515648286140089	-0.515648286140089	-0.515648286140089	-0.515648286140089	-0.515648286140089	-0.515648286140089	-0.515648286140089	-0.515648286140089	-0.515648286140089	-0.515648286140089	-0.515648286140089	-0.515648286140089	-0.515648286140089	-0.515648286140089	-0.515648286140089	-0.515648286140089	-0.515648286140089	-0.515648286140089	-0.515648286140089	-0.515648286140089	-0.515648286140089	-0.515648286140089	-0.515648286140089	-0.515648286140089	-0.515648286140089	-0.515648286140089	-0.515648286140089	-0.515648286140089	-0.515648286140089	-0.515648286140089	-0.515648286140089	-0.515648286140089	-0.515648286140089	-0.515648286140089	-0.515648286140089	-0.515648286140089	-0.515648286140089	-0.515648286140089	-0.515648286140089	-0.515648286140089	-0.515648286140089	-0.515648286140089	-0.515648286140089	-0.515648286140089	-0.515648286140089	-0.515648286140089	-0.515648286140089	-0.515648286140089	-0.515648286140089	-0.515648286140089
-0.499751614505713	-0.499751614505713	-0.499751614505713	-0.499751614505713	-0.499751614505713	-0.499751614505713	-0.499751614505713	-0.499751614505713	-0.499751614505713	-0.499751614505713	-0.499751614505713	-0.499751614505713	-0.499751614505713	-0.499751614505713	-0.499751614505713	-0.499751614505713	-0.499751614505713	-0.499751614505713	-0.499751614505713	-0.499751614505713	-0.499751614505713	-0.499751614505713	-0.499751614505713	-0.499751614505713	-0.499751614505713	-0.499751614505713	-0.499751614505713	-0.499751614505713	-0.499751614505713	-0.499751614505713	-0.499751614505713	-0.499751614505713	-0.499751614505713	-0.499751614505713	-0.499751614505713	-0.499751614505713	-0.499751614505713	-0.499751614505713	-0.499751614505713	-0.499751614505713	-0.499751614505713	-0.499751614505713	-0.499751614505713	-0.499751614505713	-0.499751614505713	-0.499751614505713	-0.499751614505713	-0.499751614505713	-0.499751614505713	-0.499751614505713
-0.483854942871336	-0.483854942871336	-0.483854942871336	-0.483854942871336	-0.483854942871336	-0.483854942871336	-0.483854942871336	-0.483854942871336	-0.483854942871336	-0.483854942871336	-0.483854942871336	-0.483854942871336	-0.483854942871336	-0.483854942871336	-0.483854942871336	-0.483854942871336	-0.483854942871336	-0.483854942871336	-0.483854942871336	-0.483854942871336	-0.483854942871336	-0.483854942871336	-0.483854942871336	-0.483854942871336	-0.483854942871336	-0.483854942871336	-0.483854942871336	-0.483854942871336	-0.483854942871336	-0.483854942871336	-0.483854942871336	-0.483854942871336	-0.483854942871336	-0.483854942871336	-0.483854942871336	-0.483854942871336	-0.483854942871336	-0.483854942871336	-0.483854942871336	-0.483854942871336	-0.483854942871336	-0.483854942871336	-0.483854942871336	-0.483854942871336	-0.483854942871336	-0.483854942871336	-0.483854942871336	-0.483854942871336	-0.483854942871336	-0.483854942871336
-0.46795827123696	-0.46795827123696	-0.46795827123696	-0.46795827123696	-0.46795827123696	-0.46795827123696	-0.46795827123696	-0.46795827123696	-0.46795827123696	-0.46795827123696	-0.46795827123696	-0.46795827123696	-0.46795827123696	-0.46795827123696	-0.46795827123696	-0.46795827123696	-0.46795827123696	-0.46795827123696	-0.46795827123696	-0.46795827123696	-0.46795827123696	-0.46795827123696	-0.46795827123696	-0.46795827123696	-0.46795827123696	-0.46795827123696	-0.46795827123696	-0.46795827123696	-0.46795827123696	-0.46795827123696	-0.46795827123696	-0.46795827123696	-0.46795827123696	-0.46795827123696	-0.46795827123696	-0.46795827123696	-0.46795827123696	-0.46795827123696	-0.46795827123696	-0.46795827123696	-0.46795827123696	-0.46795827123696	-0.46795827123696	-0.46795827123696	-0.46795827123696	-0.46795827123696	-0.46795827123696	-0.46795827123696	-0.46795827123696	-0.46795827123696
-0.452061599602583	-0.452061599602583	-0.452061599602583	-0.452061599602583	-0.452061599602583	-0.452061599602583	-0.452061599602583	-0.452061599602583	-0.452061599602583	-0.452061599602583	-0.452061599602583	-0.452061599602583	-0.452061599602583	-0.452061599602583	-0.452061599602583	-0.452061599602583	-0.452061599602583	-0.452061599602583	-0.452061599602583	-0.452061599602583	-0.452061599602583	-0.452061599602583	-0.452061599602583	-0.452061599602583	-0.452061599602583	-0.452061599602583	-0.452061599602583	-0.452061599602583	-0.452061599602583	-0.452061599602583	-0.452061599602583	-0.452061599602583	-0.452061599602583	-0.452061599602583	-0.452061599602583	-0.452061599602583	-0.452061599602583	-0.452061599602583	-0.452061599602583	-0.452061599602583	-0.452061599602583	-0.452061599602583	-0.452061599602583	-0.452061599602583	-0.452061599602583	-0.452061599602583	-0.452061599602583	-0.452061599602583	-0.452061599602583	-0.452061599602583
-0.436164927968207	-0.436164927968207	-0.436164927968207	-0.436164927968207	-0.436164927968207	-0.436164927968207	-0.436164927968207	-0.436164927968207	-0.436164927968207	-0.436164927968207	-0.436164927968207	-0.436164927968207	-0.436164927968207	-0.436164927968207	-0.436164927968207	-0.436164927968207	-0.436164927968207	-0.436164927968207	-0.436164927968207	-0.436164927968207	-0.436164927968207	-0.436164927968207	-0.436164927968207	-0.436164927968207	-0.436164927968207	-0.436164927968207	-0.436164927968207	-0.436164927968207	-0.436164927968207	-0.436164927968207	-0.436164927968207	-0.436164927968207	-0.436164927968207	-0.436164927968207	-0.436164927968207	-0.436164927968207	-0.436164927968207	-0.436164927968207	-0.436164927968207	-0.436164927968207	-0.436164927968207	-0.436164927968207	-0.436164927968207	-0.436164927968207	-0.436164927968207	-0.436164927968207	-0.436164927968207	-0.436164927968207	-0.436164927968207	-0.436164927968207
-0.42026825633383	-0.42026825633383	-0.42026825633383	-0.42026825633383	-0.42026825633383	-0.42026825633383	-0.42026825633383	-0.42026825633383	-0.42026825633383	-0.42026825633383	-0.42026825633383	-0.42026825633383	-0.42026825633383	-0.42026825633383	-0.42026825633383	-0.42026825633383	-0.42026825633383	-0.42026825633383	-0.42026825633383	-0.42026825633383	-0.42026825633383	-0.42026825633383	-0.42026825633383	-0.42026825633383	-0.42026825633383	-0.42026825633383	-0.42026825633383	-0.42026825633383	-0.42026825633383	-0.42026825633383	-0.42026825633383	-0.42026825633383	-0.42026825633383	-0.42026825633383	-0.42026825633383	-0.42026825633383	-0.42026825633383	-0.42026825633383	-0.42026825633383	-0.42026825633383	-0.42026825633383	-0.42026825633383	-0.42026825633383	-0.42026825633383	-0.42026825633383	-0.42026825633383	-0.42026825633383	-0.42026825633383	-0.42026825633383	-0.42026825633383
-0.404371584699454	-0.404371584699454	-0.404371584699454	-0.404371584699454	-0.404371584699454	-0.404371584699454	-0.404371584699454	-0.404371584699454	-0.404371584699454	-0.404371584699454	-0.404371584699454	-0.404371584699454	-0.404371584699454	-0.404371584699454	-0.404371584699454	-0.404371584699454	-0.404371584699454	-0.404371584699454	-0.404371584699454	-0.404371584699454	-0.404371584699454	-0.404371584699454	-0.404371584699454	-0.404371584699454	-0.404371584699454	-0.404371584699454	-0.404371584699454	-0.404371584699454	-0.404371584699454	-0.404371584699454	-0.404371584699454	-0.404371584699454	-0.404371584699454	-0.404371584699454	-0.404371584699454	-0.404371584699454	-0.404371584699454	-0.404371584699454	-0.404371584699454	-0.404371584699454	-0.404371584699454	-0.404371584699454	-0.404371584699454	-0.404371584699454	-0.404371584699454	-0.404371584699454	-0.404371584699454	-0.404371584699454	-0.404371584699454	-0.404371584699454
-0.388474913065077	-0.388474913065077	-0.388474913065077	-0.388474913065077	-0.388474913065077	-0.388474913065077	-0.388474913065077	-0.388474913065077	-0.388474913065077	-0.388474913065077	-0.388474913065077	-0.388474913065077	-0.388474913065077	-0.388474913065077	-0.388474913065077	-0.388474913065077	-0.388474913065077	-0.388474913065077	-0.388474913065077	-0.388474913065077	-0.388474913065077	-0.388474913065077	-0.388474913065077	-0.388474913065077	-0.388474913065077	-0.388474913065077	-0.388474913065077	-0.388474913065077	-0.388474913065077	-0.388474913065077	-0.388474913065077	-0.388474913065077	-0.388474913065077	-0.388474913065077	-0.388474913065077	-0.388474913065077	-0.388474913065077	-0.388474913065077	-0.388474913065077	-0.388474913065077	-0.388474913065077	-0.388474913065077	-0.388474913065077	-0.388474913065077	-0.388474913065077	-0.388474913065077	-0.388474913065077	-0.388474913065077	-0.388474913065077	-0.388474913065077
-0.3725782414307	-0.3725782414307	-0.3725782414307	-0.3725782414307	-0.3725782414307	-0.3725782414307	-0.3725782414307	-0.3725782414307	-0.3725782414307	-0.3725782414307	-0.3725782414307	-0.3725782414307	-0.3725782414307	-0.3725782414307	-0.3725782414307	-0.3725782414307	-0.3725782414307	-0.3725782414307	-0.3725782414307	-0.3725782414307	-0.3725782414307	-0.3725782414307	-0.3725782414307	-0.3725782414307	-0.3725782414307	-0.3725782414307	-0.3725782414307	-0.3725782414307	-0.3725782414307	-0.3725782414307	-0.3725782414307	-0.3725782414307	-0.3725782414307	-0.3725782414307	-0.3725782414307	-0.3725782414307	-0.3725782414307	-0.3725782414307	-0.3725782414307	-0.3725782414307	-0.3725782414307	-0.3725782414307	-0.3725782414307	-0.3725782414307	-0.3725782414307	-0.3725782414307	-0.3725782414307	-0.3725782414307	-0.3725782414307	-0.3725782414307
-0.356681569796324	-0.356681569796324	-0.356681569796324	-0.356681569796324	-0.356681569796324	-0.356681569796324	-0.356681569796324	-0.356681569796324	-0.356681569796324	-0.356681569796324	-0.356681569796324	-0.356681569796324	-0.356681569796324	-0.356681569796324	-0.356681569796324	-0.356681569796324	-0.356681569796324	-0.356681569796324	-0.356681569796324	-0.356681569796324	-0.356681569796324	-0.356681569796324	-0.356681569796324	-0.356681569796324	-0.356681569796324	-0.356681569796324	-0.356681569796324	-0.356681569796324	-0.356681569796324	-0.356681569796324	-0.356681569796324	-0.356681569796324	-0.356681569796324	-0.356681569796324	-0.356681569796324	-0.356681569796324	-0.356681569796324	-0.356681569796324	-0.356681569796324	-0.356681569796324	-0.356681569796324	-0.356681569796324	-0.356681569796324	-0.356681569796324	-0.356681569796324	-0.356681569796324	-0.356681569796324	-0.356681569796324	-0.356681569796324	-0.356681569796324
-0.340784898161947	-0.340784898161947	-0.340784898161947	-0.340784898161947	-0.340784898161947	-0.340784898161947	-0.340784898161947	-0.340784898161947	-0.340784898161947	-0.340784898161947	-0.340784898161947	-0.340784898161947	-0.340784898161947	-0.340784898161947	-0.340784898161947	-0.340784898161947	-0.340784898161947	-0.340784898161947	-0.340784898161947	-0.340784898161947	-0.340784898161947	-0.340784898161947	-0.340784898161947	-0.340784898161947	-0.340784898161947	-0.340784898161947	-0.340784898161947	-0.340784898161947	-0.340784898161947	-0.340784898161947	-0.340784898161947	-0.340784898161947	-0.340784898161947	-0.340784898161947	-0.340784898161947	-0.340784898161947	-0.340784898161947	-0.340784898161947	-0.340784898161947	-0.340784898161947	-0.340784898161947	-0.340784898161947	-0.340784898161947	-0.340784898161947	-0.340784898161947	-0.340784898161947	-0.340784898161947	-0.340784898161947	-0.340784898161947	-0.340784898161947
-0.324888226527571	-0.324888226527571	-0.324888226527571	-0.324888226527571	-0.324888226527571	-0.324888226527571	-0.324888226527571	-0.324888226527571	-0.324888226527571	-0.324888226527571	-0.324888226527571	-0.324888226527571	-0.324888226527571	-0.324888226527571	-0.324888226527571	-0.324888226527571	-0.324888226527571	-0.324888226527571	-0.324888226527571	-0.324888226527571	-0.324888226527571	-0.324888226527571	-0.324888226527571	-0.324888226527571	-0.324888226527571	-0.324888226527571	-0.324888226527571	-0.324888226527571	-0.324888226527571	-0.324888226527571	-0.324888226527571	-0.324888226527571	-0.324888226527571	-0.324888226527571	-0.324888226527571	-0.324888226527571	-0.324888226527571	-0.324888226527571	-0.324888226527571	-0.324888226527571	-0.324888226527571	-0.324888226527571	-0.324888226527571	-0.324888226527571	-0.324888226527571	-0.324888226527571	-0.324888226527571	-0.324888226527571	-0.324888226527571	-0.324888226527571
-0.308991554893194	-0.308991554893194	-0.308991554893194	-0.308991554893194	-0.308991554893194	-0.308991554893194	-0.308991554893194	-0.308991554893194	-0.308991554893194	-0.308991554893194	-0.308991554893194	-0.308991554893194	-0.308991554893194	-0.308991554893194	-0.308991554893194	-0.308991554893194	-0.308991554893194	-0.308991554893194	-0.308991554893194	-0.308991554893194	-0.308991554893194	-0.308991554893194	-0.308991554893194	-0.308991554893194	-0.308991554893194	-0.308991554893194	-0.308991554893194	-0.308991554893194	-0.308991554893194	-0.308991554893194	-0.308991554893194	-0.308991554893194	-0.308991554893194	-0.308991554893194	-0.308991554893194	-0.308991554893194	-0.308991554893194	-0.308991554893194	-0.308991554893194	-0.308991554893194	-0.308991554893194	-0.308991554893194	-0.308991554893194	-0.308991554893194	-0.308991554893194	-0.308991554893194	-0.308991554893194	-0.308991554893194	-0.308991554893194	-0.308991554893194
-0.293094883258818	-0.293094883258818	-0.293094883258818	-0.293094883258818	-0.293094883258818	-0.293094883258818	-0.293094883258818	-0.293094883258818	-0.293094883258818	-0.293094883258818	-0.293094883258818	-0.293094883258818	-0.293094883258818	-0.293094883258818	-0.293094883258818	-0.293094883258818	-0.293094883258818	-0.293094883258818	-0.293094883258818	-0.293094883258818	-0.293094883258818	-0.293094883258818	-0.293094883258818	-0.293094883258818	-0.293094883258818	-0.293094883258818	-0.293094883258818	-0.293094883258818	-0.293094883258818	-0.293094883258818	-0.293094883258818	-0.293094883258818	-0.293094883258818	-0.293094883258818	-0.293094883258818	-0.293094883258818	-0.293094883258818	-0.293094883258818	-0.293094883258818	-0.293094883258818	-0.293094883258818	-0.293094883258818	-0.293094883258818	-0.293094883258818	-0.293094883258818	-0.293094883258818	-0.293094883258818	-0.293094883258818	-0.293094883258818	-0.293094883258818
-0.277198211624441	-0.277198211624441	-0.277198211624441	-0.277198211624441	-0.277198211624441	-0.277198211624441	-0.277198211624441	-0.277198211624441	-0.277198211624441	-0.277198211624441	-0.277198211624441	-0.277198211624441	-0.277198211624441	-0.277198211624441	-0.277198211624441	-0.277198211624441	-0.277198211624441	-0.277198211624441	-0.277198211624441	-0.277198211624441	-0.277198211624441	-0.277198211624441	-0.277198211624441	-0.277198211624441	-0.277198211624441	-0.277198211624441	-0.277198211624441	-0.277198211624441	-0.277198211624441	-0.277198211624441	-0.277198211624441	-0.277198211624441	-0.277198211624441	-0.277198211624441	-0.277198211624441	-0.277198211624441	-0.277198211624441	-0.277198211624441	-0.277198211624441	-0.277198211624441	-0.277198211624441	-0.277198211624441	-0.277198211624441	-0.277198211624441	-0.277198211624441	-0.277198211624441	-0.277198211624441	-0.277198211624441	-0.277198211624441	-0.277198211624441
-0.261301539990065	-0.261301539990065	-0.261301539990065	-0.261301539990065	-0.261301539990065	-0.261301539990065	-0.261301539990065	-0.261301539990065	-0.261301539990065	-0.261301539990065	-0.261301539990065	-0.261301539990065	-0.261301539990065	-0.261301539990065	-0.261301539990065	-0.261301539990065	-0.261301539990065	-0.261301539990065	-0.261301539990065	-0.261301539990065	-0.261301539990065	-0.261301539990065	-0.261301539990065	-0.261301539990065	-0.261301539990065	-0.261301539990065	-0.261301539990065	-0.261301539990065	-0.261301539990065	-0.261301539990065	-0.261301539990065	-0.261301539990065	-0.261301539990065	-0.261301539990065	-0.261301539990065	-0.261301539990065	-0.261301539990065	-0.261301539990065	-0.261301539990065	-0.261301539990065	-0.261301539990065	-0.261301539990065	-0.261301539990065	-0.261301539990065	-0.261301539990065	-0.261301539990065	-0.261301539990065	-0.261301539990065	-0.261301539990065	-0.261301539990065
-0.245404868355688	-0.245404868355688	-0.245404868355688	-0.245404868355688	-0.245404868355688	-0.245404868355688	-0.245404868355688	-0.245404868355688	-0.245404868355688	-0.245404868355688	-0.245404868355688	-0.245404868355688	-0.245404868355688	-0.245404868355688	-0.245404868355688	-0.245404868355688	-0.245404868355688	-0.245404868355688	-0.245404868355688	-0.245404868355688	-0.245404868355688	-0.245404868355688	-0.245404868355688	-0.245404868355688	-0.245404868355688	-0.245404868355688	-0.245404868355688	-0.245404868355688	-0.245404868355688	-0.245404868355688	-0.245404868355688	-0.245404868355688	-0.245404868355688	-0.245404868355688	-0.245404868355688	-0.245404868355688	-0.245404868355688	-0.245404868355688	-0.245404868355688	-0.245404868355688	-0.245404868355688	-0.245404868355688	-0.245404868355688	-0.245404868355688	-0.245404868355688	-0.245404868355688	-0.245404868355688	-0.245404868355688	-0.245404868355688	-0.245404868355688
-0.229508196721311	-0.229508196721311	-0.229508196721311	-0.229508196721311	-0.229508196721311	-0.229508196721311	-0.229508196721311	-0.229508196721311	-0.229508196721311	-0.229508196721311	-0.229508196721311	-0.229508196721311	-0.229508196721311	-0.229508196721311	-0.229508196721311	-0.229508196721311	-0.229508196721311	-0.229508196721311	-0.229508196721311	-0.229508196721311	-0.229508196721311	-0.229508196721311	-0.229508196721311	-0.229508196721311	-0.229508196721311	-0.229508196721311	-0.229508196721311	-0.229508196721311	-0.229508196721311	-0.229508196721311	-0.229508196721311	-0.229508196721311	-0.229508196721311	-0.229508196721311	-0.229508196721311	-0.229508196721311	-0.229508196721311	-0.229508196721311	-0.229508196721311	-0.229508196721311	-0.229508196721311	-0.229508196721311	-0.229508196721311	-0.229508196721311	-0.229508196721311	-0.229508196721311	-0.229508196721311	-0.229508196721311	-0.229508196721311	-0.229508196721311
-0.213611525086935	-0.213611525086935	-0.213611525086935	-0.213611525086935	-0.213611525086935	-0.213611525086935	-0.213611525086935	-0.213611525086935	-0.213611525086935	-0.213611525086935	-0.213611525086935	-0.213611525086935	-0.213611525086935	-0.213611525086935	-0.213611525086935	-0.213611525086935	-0.213611525086935	-0.213611525086935	-0.213611525086935	-0.213611525086935	-0.213611525086935	-0.213611525086935	-0.213611525086935	-0.213611525086935	-0.213611525086935	-0.213611525086935	-0.213611525086935	-0.213611525086935	-0.213611525086935	-0.213611525086935	-0.213611525086935	-0.213611525086935	-0.213611525086935	-0.213611525086935	-0.213611525086935	-0.213611525086935	-0.213611525086935	-0.213611525086935	-0.213611525086935	-0.213611525086935	-0.213611525086935	-0.213611525086935	-0.213611525086935	-0.213611525086935	-0.213611525086935	-0.213611525086935	-0.213611525086935	-0.213611525086935	-0.213611525086935	-0.213611525086935
-0.197714853452558	-0.197714853452558	-0.197714853452558	-0.197714853452558	-0.197714853452558	-0.197714853452558	-0.197714853452558	-0.197714853452558	-0.197714853452558	-0.197714853452558	-0.197714853452558	-0.197714853452558	-0.197714853452558	-0.197714853452558	-0.197714853452558	-0.197714853452558	-0.197714853452558	-0.197714853452558	-0.197714853452558	-0.197714853452558	-0.197714853452558	-0.197714853452558	-0.197714853452558	-0.197714853452558	-0.197714853452558	-0.197714853452558	-0.197714853452558	-0.197714853452558	-0.197714853452558	-0.197714853452558	-0.197714853452558	-0.197714853452558	-0.197714853452558	-0.197714853452558	-0.197714853452558	-0.197714853452558	-0.197714853452558	-0.197714853452558	-0.197714853452558	-0.197714853452558	-0.197714853452558	-0.197714853452558	-0.197714853452558	-0.197714853452558	-0.197714853452558	-0.197714853452558	-0.197714853452558	-0.197714853452558	-0.197714853452558	-0.197714853452558
-0.181818181818182	-0.181818181818182	-0.181818181818182	-0.181818181818182	-0.181818181818182	-0.181818181818182	-0.181818181818182	-0.181818181818182	-0.181818181818182	-0.181818181818182	-0.181818181818182	-0.181818181818182	-0.181818181818182	-0.181818181818182	-0.181818181818182	-0.181818181818182	-0.181818181818182	-0.181818181818182	-0.181818181818182	-0.181818181818182	-0.181818181818182	-0.181818181818182	-0.181818181818182	-0.181818181818182	-0.181818181818182	-0.181818181818182	-0.181818181818182	-0.181818181818182	-0.181818181818182	-0.181818181818182	-0.181818181818182	-0.181818181818182	-0.181818181818182	-0.181818181818182	-0.181818181818182	-0.181818181818182	-0.181818181818182	-0.181818181818182	-0.181818181818182	-0.181818181818182	-0.181818181818182	-0.181818181818182	-0.181818181818182	-0.181818181818182	-0.181818181818182	-0.181818181818182	-0.181818181818182	-0.181818181818182	-0.181818181818182	-0.181818181818182
-0.165921510183805	-0.165921510183805	-0.165921510183805	-0.165921510183805	-0.165921510183805	-0.165921510183805	-0.165921510183805	-0.165921510183805	-0.165921510183805	-0.165921510183805	-0.165921510183805	-0.165921510183805	-0.165921510183805	-0.165921510183805	-0.165921510183805	-0.165921510183805	-0.165921510183805	-0.165921510183805	-0.165921510183805	-0.165921510183805	-0.165921510183805	-0.165921510183805	-0.165921510183805	-0.165921510183805	-0.165921510183805	-0.165921510183805	-0.165921510183805	-0.165921510183805	-0.165921510183805	-0.165921510183805	-0.165921510183805	-0.165921510183805	-0.165921510183805	-0.165921510183805	-0.165921510183805	-0.165921510183805	-0.165921510183805	-0.165921510183805	-0.165921510183805	-0.165921510183805	-0.165921510183805	-0.165921510183805	-0.165921510183805	-0.165921510183805	-0.165921510183805	-0.165921510183805	-0.165921510183805	-0.165921510183805	-0.165921510183805	-0.165921510183805
-0.150024838549429	-0.150024838549429	-0.150024838549429	-0.150024838549429	-0.150024838549429	-0.150024838549429	-0.150024838549429	-0.150024838549429	-0.150024838549429	-0.150024838549429	-0.150024838549429	-0.150024838549429	-0.150024838549429	-0.150024838549429	-0.150024838549429	-0.150024838549429	-0.150024838549429	-0.150024838549429	-0.150024838549429	-0.150024838549429	-0.150024838549429	-0.150024838549429	-0.150024838549429	-0.150024838549429	-0.150024838549429	-0.150024838549429	-0.150024838549429	-0.150024838549429	-0.150024838549429	-0.150024838549429	-0.150024838549429	-0.150024838549429	-0.150024838549429	-0.150024838549429	-0.150024838549429	-0.150024838549429	-0.150024838549429	-0.150024838549429	-0.150024838549429	-0.150024838549429	-0.150024838549429	-0.150024838549429	-0.150024838549429	-0.150024838549429	-0.150024838549429	-0.150024838549429	-0.150024838549429	-0.150024838549429	-0.150024838549429	-0.150024838549429
-0.134128166915052	-0.134128166915052	-0.134128166915052	-0.134128166915052	-0.134128166915052	-0.134128166915052	-0.134128166915052	-0.134128166915052	-0.134128166915052	-0.134128166915052	-0.134128166915052	-0.134128166915052	-0.134128166915052	-0.134128166915052	-0.134128166915052	-0.134128166915052	-0.134128166915052	-0.134128166915052	-0.134128166915052	-0.134128166915052	-0.134128166915052	-0.134128166915052	-0.134128166915052	-0.134128166915052	-0.134128166915052	-0.134128166915052	-0.134128166915052	-0.134128166915052	-0.134128166915052	-0.134128166915052	-0.134128166915052	-0.134128166915052	-0.134128166915052	-0.134128166915052	-0.134128166915052	-0.134128166915052	-0.134128166915052	-0.134128166915052	-0.134128166915052	-0.134128166915052	-0.134128166915052	-0.134128166915052	-0.134128166915052	-0.134128166915052	-0.134128166915052	-0.134128166915052	-0.134128166915052	-0.134128166915052	-0.134128166915052	-0.134128166915052
-0.118231495280676	-0.118231495280676	-0.118231495280676	-0.118231495280676	-0.118231495280676	-0.118231495280676	-0.118231495280676	-0.118231495280676	-0.118231495280676	-0.118231495280676	-0.118231495280676	-0.118231495280676	-0.118231495280676	-0.118231495280676	-0.118231495280676	-0.118231495280676	-0.118231495280676	-0.118231495280676	-0.118231495280676	-0.118231495280676	-0.118231495280676	-0.118231495280676	-0.118231495280676	-0.118231495280676	-0.118231495280676	-0.118231495280676	-0.118231495280676	-0.118231495280676	-0.118231495280676	-0.118231495280676	-0.118231495280676	-0.118231495280676	-0.118231495280676	-0.118231495280676	-0.118231495280676	-0.118231495280676	-0.118231495280676	-0.118231495280676	-0.118231495280676	-0.118231495280676	-0.118231495280676	-0.118231495280676	-0.118231495280676	-0.118231495280676	-0.118231495280676	-0.118231495280676	-0.118231495280676	-0.118231495280676	-0.118231495280676	-0.118231495280676
-0.102334823646299	-0.102334823646299	-0.102334823646299	-0.102334823646299	-0.102334823646299	-0.102334823646299	-0.102334823646299	-0.102334823646299	-0.102334823646299	-0.102334823646299	-0.102334823646299	-0.102334823646299	-0.102334823646299	-0.102334823646299	-0.102334823646299	-0.102334823646299	-0.102334823646299	-0.102334823646299	-0.102334823646299	-0.102334823646299	-0.102334823646299	-0.102334823646299	-0.102334823646299	-0.102334823646299	-0.102334823646299	-0.102334823646299	-0.102334823646299	-0.102334823646299	-0.102334823646299	-0.102334823646299	-0.102334823646299	-0.102334823646299	-0.102334823646299	-0.102334823646299	-0.102334823646299	-0.102334823646299	-0.102334823646299	-0.102334823646299	-0.102334823646299	-0.102334823646299	-0.102334823646299	-0.102334823646299	-0.102334823646299	-0.102334823646299	-0.102334823646299	-0.102334823646299	-0.102334823646299	-0.102334823646299	-0.102334823646299	-0.102334823646299
-0.0864381520119225	-0.0864381520119225	-0.0864381520119225	-0.0864381520119225	-0.0864381520119225	-0.0864381520119225	-0.0864381520119225	-0.0864381520119225	-0.0864381520119225	-0.0864381520119225	-0.0864381520119225	-0.0864381520119225	-0.0864381520119225	-0.0864381520119225	-0.0864381520119225	-0.0864381520119225	-0.0864381520119225	-0.0864381520119225	-0.0864381520119225	-0.0864381520119225	-0.0864381520119225	-0.0864381520119225	-0.0864381520119225	-0.0864381520119225	-0.0864381520119225	-0.0864381520119225	-0.0864381520119225	-0.0864381520119225	-0.0864381520119225	-0.0864381520119225	-0.0864381520119225	-0.0864381520119225	-0.0864381520119225	-0.0864381520119225	-0.0864381520119225	-0.0864381520119225	-0.0864381520119225	-0.0864381520119225	-0.0864381520119225	-0.0864381520119225	-0.0864381520119225	-0.0864381520119225	-0.0864381520119225	-0.0864381520119225	-0.0864381520119225	-0.0864381520119225	-0.0864381520119225	-0.0864381520119225	-0.0864381520119225	-0.0864381520119225
-0.070541480377546	-0.070541480377546	-0.070541480377546	-0.070541480377546	-0.070541480377546	-0.070541480377546	-0.070541480377546	-0.070541480377546	-0.070541480377546	-0.070541480377546	-0.070541480377546	-0.070541480377546	-0.070541480377546	-0.070541480377546	-0.070541480377546	-0.070541480377546	-0.070541480377546	-0.070541480377546	-0.070541480377546	-0.070541480377546	-0.070541480377546	-0.070541480377546	-0.070541480377546	-0.070541480377546	-0.070541480377546	-0.070541480377546	-0.070541480377546	-0.070541480377546	-0.070541480377546	-0.070541480377546	-0.070541480377546	-0.070541480377546	-0.070541480377546	-0.070541480377546	-0.070541480377546	-0.070541480377546	-0.070541480377546	-0.070541480377546	-0.070541480377546	-0.070541480377546	-0.070541480377546	-0.070541480377546	-0.070541480377546	-0.070541480377546	-0.070541480377546	-0.070541480377546	-0.070541480377546	-0.070541480377546	-0.070541480377546	-0.070541480377546
-0.0546448087431694	-0.0546448087431694	-0.0546448087431694	-0.0546448087431694	-0.0546448087431694	-0.0546448087431694	-0.0546448087431694	-0.0546448087431694	-0.0546448087431694	-0.0546448087431694	-0.0546448087431694	-0.0546448087431694	-0.0546448087431694	-0.0546448087431694	-0.0546448087431694	-0.0546448087431694	-0.0546448087431694	-0.0546448087431694	-0.0546448087431694	-0.0546448087431694	-0.0546448087431694	-0.0546448087431694	-0.0546448087431694	-0.0546448087431694	-0.0546448087431694	-0.0546448087431694	-0.0546448087431694	-0.0546448087431694	-0.0546448087431694	-0.0546448087431694	-0.0546448087431694	-0.0546448087431694	-0.0546448087431694	-0.0546448087431694	-0.0546448087431694	-0.0546448087431694	-0.0546448087431694	-0.0546448087431694	-0.0546448087431694	-0.0546448087431694	-0.0546448087431694	-0.0546448087431694	-0.0546448087431694	-0.0546448087431694	-0.0546448087431694	-0.0546448087431694	-0.0546448087431694	-0.0546448087431694	-0.0546448087431694	-0.0546448087431694
-0.0387481371087928	-0.0387481371087928	-0.0387481371087928	-0.0387481371087928	-0.0387481371087928	-0.0387481371087928	-0.0387481371087928	-0.0387481371087928	-0.0387481371087928	-0.0387481371087928	-0.0387481371087928	-0.0387481371087928	-0.0387481371087928	-0.0387481371087928	-0.0387481371087928	-0.0387481371087928	-0.0387481371087928	-0.0387481371087928	-0.0387481371087928	-0.0387481371087928	-0.0387481371087928	-0.0387481371087928	-0.0387481371087928	-0.0387481371087928	-0.0387481371087928	-0.0387481371087928	-0.0387481371087928	-0.0387481371087928	-0.0387481371087928	-0.0387481371087928	-0.0387481371087928	-0.0387481371087928	-0.0387481371087928	-0.0387481371087928	-0.0387481371087928	-0.0387481371087928	-0.0387481371087928	-0.0387481371087928	-0.0387481371087928	-0.0387481371087928	-0.0387481371087928	-0.0387481371087928	-0.0387481371087928	-0.0387481371087928	-0.0387481371087928	-0.0387481371087928	-0.0387481371087928	-0.0387481371087928	-0.0387481371087928	-0.0387481371087928
-0.0228514654744163	-0.0228514654744163	-0.0228514654744163	-0.0228514654744163	-0.0228514654744163	-0.0228514654744163	-0.0228514654744163	-0.0228514654744163	-0.0228514654744163	-0.0228514654744163	-0.0228514654744163	-0.0228514654744163	-0.0228514654744163	-0.0228514654744163	-0.0228514654744163	-0.0228514654744163	-0.0228514654744163	-0.0228514654744163	-0.0228514654744163	-0.0228514654744163	-0.0228514654744163	-0.0228514654744163	-0.0228514654744163	-0.0228514654744163	-0.0228514654744163	-0.0228514654744163	-0.0228514654744163	-0.0228514654744163	-0.0228514654744163	-0.0228514654744163	-0.0228514654744163	-0.0228514654744163	-0.0228514654744163	-0.0228514654744163	-0.0228514654744163	-0.0228514654744163	-0.0228514654744163	-0.0228514654744163	-0.0228514654744163	-0.0228514654744163	-0.0228514654744163	-0.0228514654744163	-0.0228514654744163	-0.0228514654744163	-0.0228514654744163	-0.0228514654744163	-0.0228514654744163	-0.0228514654744163	-0.0228514654744163	-0.0228514654744163
-0.00695479384003974	-0.00695479384003974	-0.00695479384003974	-0.00695479384003974	-0.00695479384003974	-0.00695479384003974	-0.00695479384003974	-0.00695479384003974	-0.00695479384003974	-0.00695479384003974	-0.00695479384003974	-0.00695479384003974	-0.00695479384003974	-0.00695479384003974	-0.00695479384003974	-0.00695479384003974	-0.00695479384003974	-0.00695479384003974	-0.00695479384003974	-0.00695479384003974	-0.00695479384003974	-0.00695479384003974	-0.00695479384003974	-0.00695479384003974	-0.00695479384003974	-0.00695479384003974	-0.00695479384003974	-0.00695479384003974	-0.00695479384003974	-0.00695479384003974	-0.00695479384003974	-0.00695479384003974	-0.00695479384003974	-0.00695479384003974	-0.00695479384003974	-0.00695479384003974	-0.00695479384003974	-0.00695479384003974	-0.00695479384003974	-0.00695479384003974	-0.00695479384003974	-0.00695479384003974	-0.00695479384003974	-0.00695479384003974	-0.00695479384003974	-0.00695479384003974	-0.00695479384003974	-0.00695479384003974	-0.00695479384003974	-0.00695479384003974
0.00894187779433681	0.00894187779433681	0.00894187779433681	0.00894187779433681	0.00894187779433681	0.00894187779433681	0.00894187779433681	0.00894187779433681	0.00894187779433681	0.00894187779433681	0.00894187779433681	0.00894187779433681	0.00894187779433681	0.00894187779433681	0.00894187779433681	0.00894187779433681	0.00894187779433681	0.00894187779433681	0.00894187779433681	0.00894187779433681	0.00894187779433681	0.00894187779433681	0.00894187779433681	0.00894187779433681	0.00894187779433681	0.00894187779433681	0.00894187779433681	0.00894187779433681	0.00894187779433681	0.00894187779433681	0.00894187779433681	0.00894187779433681	0.00894187779433681	0.00894187779433681	0.00894187779433681	0.00894187779433681	0.00894187779433681	0.00894187779433681	0.00894187779433681	0.00894187779433681	0.00894187779433681	0.00894187779433681	0.00894187779433681	0.00894187779433681	0.00894187779433681	0.00894187779433681	0.00894187779433681	0.00894187779433681	0.00894187779433681	0.00894187779433681
0.0248385494287134	0.0248385494287134	0.0248385494287134	0.0248385494287134	0.0248385494287134	0.0248385494287134	0.0248385494287134	0.0248385494287134	0.0248385494287134	0.0248385494287134	0.0248385494287134	0.0248385494287134	0.0248385494287134	0.0248385494287134	0.0248385494287134	0.0248385494287134	0.0248385494287134	0.0248385494287134	0.0248385494287134	0.0248385494287134	0.0248385494287134	0.0248385494287134	0.0248385494287134	0.0248385494287134	0.0248385494287134	0.0248385494287134	0.0248385494287134	0.0248385494287134	0.0248385494287134	0.0248385494287134	0.0248385494287134	0.0248385494287134	0.0248385494287134	0.0248385494287134	0.0248385494287134	0.0248385494287134	0.0248385494287134	0.0248385494287134	0.0248385494287134	0.0248385494287134	0.0248385494287134	0.0248385494287134	0.0248385494287134	0.0248385494287134	0.0248385494287134	0.0248385494287134	0.0248385494287134	0.0248385494287134	0.0248385494287134	0.0248385494287134
0.0407352210630899	0.0407352210630899	0.0407352210630899	0.0407352210630899	0.0407352210630899	0.0407352210630899	0.0407352210630899	0.0407352210630899	0.0407352210630899	0.0407352210630899	0.0407352210630899	0.0407352210630899	0.0407352210630899	0.0407352210630899	0.0407352210630899	0.0407352210630899	0.0407352210630899	0.0407352210630899	0.0407352210630899	0.0407352210630899	0.0407352210630899	0.0407352210630899	0.0407352210630899	0.0407352210630899	0.0407352210630899	0.0407352210630899	0.0407352210630899	0.0407352210630899	0.0407352210630899	0.0407352210630899	0.0407352210630899	0.0407352210630899	0.0407352210630899	0.0407352210630899	0.0407352210630899	0.0407352210630899	0.0407352210630899	0.0407352210630899	0.0407352210630899	0.0407352210630899	0.0407352210630899	0.0407352210630899	0.0407352210630899	0.0407352210630899	0.0407352210630899	0.0407352210630899	0.0407352210630899	0.0407352210630899	0.0407352210630899	0.0407352210630899
0.0566318926974665	0.0566318926974665	0.0566318926974665	0.0566318926974665	0.0566318926974665	0.0566318926974665	0.0566318926974665	0.0566318926974665	0.0566318926974665	0.0566318926974665	0.0566318926974665	0.0566318926974665	0.0566318926974665	0.0566318926974665	0.0566318926974665	0.0566318926974665	0.0566318926974665	0.0566318926974665	0.0566318926974665	0.0566318926974665	0.0566318926974665	0.0566318926974665	0.0566318926974665	0.0566318926974665	0.0566318926974665	0.0566318926974665	0.0566318926974665	0.0566318926974665	0.0566318926974665	0.0566318926974665	0.0566318926974665	0.0566318926974665	0.0566318926974665	0.0566318926974665	0.0566318926974665	0.0566318926974665	0.0566318926974665	0.0566318926974665	0.0566318926974665	0.0566318926974665	0.0566318926974665	0.0566318926974665	0.0566318926974665	0.0566318926974665	0.0566318926974665	0.0566318926974665	0.0566318926974665	0.0566318926974665	0.0566318926974665	0.0566318926974665
0.072528564331843	0.072528564331843	0.072528564331843	0.072528564331843	0.072528564331843	0.072528564331843	0.072528564331843	0.072528564331843	0.072528564331843	0.072528564331843	0.072528564331843	0.072528564331843	0.072528564331843	0.072528564331843	0.072528564331843	0.072528564331843	0.072528564331843	0.072528564331843	0.072528564331843	0.072528564331843	0.072528564331843	0.072528564331843	0.072528564331843	0.072528564331843	0.072528564331843	0.072528564331843	0.072528564331843	0.072528564331843	0.072528564331843	0.072528564331843	0.072528564331843	0.072528564331843	0.072528564331843	0.072528564331843	0.072528564331843	0.072528564331843	0.072528564331843	0.072528564331843	0.072528564331843	0.072528564331843	0.072528564331843	0.072528564331843	0.072528564331843	0.072528564331843	0.072528564331843	0.072528564331843	0.072528564331843	0.072528564331843	0.072528564331843	0.072528564331843
0.0884252359662196	0.0884252359662196	0.0884252359662196	0.0884252359662196	0.0884252359662196	0.0884252359662196	0.0884252359662196	0.0884252359662196	0.0884252359662196	0.0884252359662196	0.0884252359662196	0.0884252359662196	0.0884252359662196	0.0884252359662196	0.0884252359662196	0.0884252359662196	0.0884252359662196	0.0884252359662196	0.0884252359662196	0.0884252359662196	0.0884252359662196	0.0884252359662196	0.0884252359662196	0.0884252359662196	0.0884252359662196	0.0884252359662196	0.0884252359662196	0.0884252359662196	0.0884252359662196	0.0884252359662196	0.0884252359662196	0.0884252359662196	0.0884252359662196	0.0884252359662196	0.0884252359662196	0.0884252359662196	0.0884252359662196	0.0884252359662196	0.0884252359662196	0.0884252359662196	0.0884252359662196	0.0884252359662196	0.0884252359662196	0.0884252359662196	0.0884252359662196	0.0884252359662196	0.0884252359662196	0.0884252359662196	0.0884252359662196	0.0884252359662196
0.104321907600596	0.104321907600596	0.104321907600596	0.104321907600596	0.104321907600596	0.104321907600596	0.104321907600596	0.104321907600596	0.104321907600596	0.104321907600596	0.104321907600596	0.104321907600596	0.104321907600596	0.104321907600596	0.104321907600596	0.104321907600596	0.104321907600596	0.104321907600596	0.104321907600596	0.104321907600596	0.104321907600596	0.104321907600596	0.104321907600596	0.104321907600596	0.104321907600596	0.104321907600596	0.104321907600596	0.104321907600596	0.104321907600596	0.104321907600596	0.104321907600596	0.104321907600596	0.104321907600596	0.104321907600596	0.104321907600596	0.104321907600596	0.104321907600596	0.104321907600596	0.104321907600596	0.104321907600596	0.104321907600596	0.104321907600596	0.104321907600596	0.104321907600596	0.104321907600596	0.104321907600596	0.104321907600596	0.104321907600596	0.104321907600596	0.104321907600596
0.120218579234973	0.120218579234973	0.120218579234973	0.120218579234973	0.120218579234973	0.120218579234973	0.120218579234973	0.120218579234973	0.120218579234973	0.120218579234973	0.120218579234973	0.120218579234973	0.120218579234973	0.120218579234973	0.120218579234973	0.120218579234973	0.120218579234973	0.120218579234973	0.120218579234973	0.120218579234973	0.120218579234973	0.120218579234973	0.120218579234973	0.120218579234973	0.120218579234973	0.120218579234973	0.120218579234973	0.120218579234973	0.120218579234973	0.120218579234973	0.120218579234973	0.120218579234973	0.120218579234973	0.120218579234973	0.120218579234973	0.120218579234973	0.120218579234973	0.120218579234973	0.120218579234973	0.120218579234973	0.120218579234973	0.120218579234973	0.120218579234973	0.120218579234973	0.120218579234973	0.120218579234973	0.120218579234973	0.120218579234973	0.120218579234973	0.120218579234973
0.136115250869349	0.136115250869349	0.136115250869349	0.136115250869349	0.136115250869349	0.136115250869349	0.136115250869349	0.136115250869349	0.136115250869349	0.136115250869349	0.136115250869349	0.136115250869349	0.136115250869349	0.136115250869349	0.136115250869349	0.136115250869349	0.136115250869349	0.136115250869349	0.136115250869349	0.136115250869349	0.136115250869349	0.136115250869349	0.136115250869349	0.136115250869349	0.136115250869349	0.136115250869349	0.136115250869349	0.136115250869349	0.136115250869349	0.136115250869349	0.136115250869349	0.136115250869349	0.136115250869349	0.136115250869349	0.136115250869349	0.136115250869349	0.136115250869349	0.136115250869349	0.136115250869349	0.136115250869349	0.136115250869349	0.136115250869349	0.136115250869349	0.136115250869349	0.136115250869349	0.136115250869349	0.136115250869349	0.136115250869349	0.136115250869349	0.136115250869349
0.152011922503726	0.152011922503726	0.152011922503726	0.152011922503726	0.152011922503726	0.152011922503726	0.152011922503726	0.152011922503726	0.152011922503726	0.152011922503726	0.152011922503726	0.152011922503726	0.152011922503726	0.152011922503726	0.152011922503726	0.152011922503726	0.152011922503726	0.152011922503726	0.152011922503726	0.152011922503726	0.152011922503726	0.152011922503726	0.152011922503726	0.152011922503726	0.152011922503726	0.152011922503726	0.152011922503726	0.152011922503726	0.152011922503726	0.152011922503726	0.152011922503726	0.152011922503726	0.152011922503726	0.152011922503726	0.152011922503726	0.152011922503726	0.152011922503726	0.152011922503726	0.152011922503726	0.152011922503726	0.152011922503726	0.152011922503726	0.152011922503726	0.152011922503726	0.152011922503726	0.152011922503726	0.152011922503726	0.152011922503726	0.152011922503726	0.152011922503726
0.167908594138102	0.167908594138102	0.167908594138102	0.167908594138102	0.167908594138102	0.167908594138102	0.167908594138102	0.167908594138102	0.167908594138102	0.167908594138102	0.167908594138102	0.167908594138102	0.167908594138102	0.167908594138102	0.167908594138102	0.167908594138102	0.167908594138102	0.167908594138102	0.167908594138102	0.167908594138102	0.167908594138102	0.167908594138102	0.167908594138102	0.167908594138102	0.167908594138102	0.167908594138102	0.167908594138102	0.167908594138102	0.167908594138102	0.167908594138102	0.167908594138102	0.167908594138102	0.167908594138102	0.167908594138102	0.167908594138102	0.167908594138102	0.167908594138102	0.167908594138102	0.167908594138102	0.167908594138102	0.167908594138102	0.167908594138102	0.167908594138102	0.167908594138102	0.167908594138102	0.167908594138102	0.167908594138102	0.167908594138102	0.167908594138102	0.167908594138102
0.183805265772479	0.183805265772479	0.183805265772479	0.183805265772479	0.183805265772479	0.183805265772479	0.183805265772479	0.183805265772479	0.183805265772479	0.183805265772479	0.183805265772479	0.183805265772479	0.183805265772479	0.183805265772479	0.183805265772479	0.183805265772479	0.183805265772479	0.183805265772479	0.183805265772479	0.183805265772479	0.183805265772479	0.183805265772479	0.183805265772479	0.183805265772479	0.183805265772479	0.183805265772479	0.183805265772479	0.183805265772479	0.183805265772479	0.183805265772479	0.183805265772479	0.183805265772479	0.183805265772479	0.183805265772479	0.183805265772479	0.183805265772479	0.183805265772479	0.183805265772479	0.183805265772479	0.183805265772479	0.183805265772479	0.183805265772479	0.183805265772479	0.183805265772479	0.183805265772479	0.183805265772479	0.183805265772479	0.183805265772479	0.183805265772479	0.183805265772479
0.199701937406855	0.199701937406855	0.199701937406855	0.199701937406855	0.199701937406855	0.199701937406855	0.199701937406855	0.199701937406855	0.199701937406855	0.199701937406855	0.199701937406855	0.199701937406855	0.199701937406855	0.199701937406855	0.199701937406855	0.199701937406855	0.199701937406855	0.199701937406855	0.199701937406855	0.199701937406855	0.199701937406855	0.199701937406855	0.199701937406855	0.199701937406855	0.199701937406855	0.199701937406855	0.199701937406855	0.199701937406855	0.199701937406855	0.199701937406855	0.199701937406855	0.199701937406855	0.199701937406855	0.199701937406855	0.199701937406855	0.199701937406855	0.199701937406855	0.199701937406855	0.199701937406855	0.199701937406855	0.199701937406855	0.199701937406855	0.199701937406855	0.199701937406855	0.199701937406855	0.199701937406855	0.199701937406855	0.199701937406855	0.199701937406855	0.199701937406855
0.215598609041232	0.215598609041232	0.215598609041232	0.215598609041232	0.215598609041232	0.215598609041232	0.215598609041232	0.215598609041232	0.215598609041232	0.215598609041232	0.215598609041232	0.215598609041232	0.215598609041232	0.215598609041232	0.215598609041232	0.215598609041232	0.215598609041232	0.215598609041232	0.215598609041232	0.215598609041232	0.215598609041232	0.215598609041232	0.215598609041232	0.215598609041232	0.215598609041232	0.215598609041232	0.215598609041232	0.215598609041232	0.215598609041232	0.215598609041232	0.215598609041232	0.215598609041232	0.215598609041232	0.215598609041232	0.215598609041232	0.215598609041232	0.215598609041232	0.215598609041232	0.215598609041232	0.215598609041232	0.215598609041232	0.215598609041232	0.215598609041232	0.215598609041232	0.215598609041232	0.215598609041232	0.215598609041232	0.215598609041232	0.215598609041232	0.215598609041232
0.231495280675609	0.231495280675609	0.231495280675609	0.231495280675609	0.231495280675609	0.231495280675609	0.231495280675609	0.231495280675609	0.231495280675609	0.231495280675609	0.231495280675609	0.231495280675609	0.231495280675609	0.231495280675609	0.231495280675609	0.231495280675609	0.231495280675609	0.231495280675609	0.231495280675609	0.231495280675609	0.231495280675609	0.231495280675609	0.231495280675609	0.231495280675609	0.231495280675609	0.231495280675609	0.231495280675609	0.231495280675609	0.231495280675609	0.231495280675609	0.231495280675609	0.231495280675609	0.231495280675609	0.231495280675609	0.231495280675609	0.231495280675609	0.231495280675609	0.231495280675609	0.231495280675609	0.231495280675609	0.231495280675609	0.231495280675609	0.231495280675609	0.231495280675609	0.231495280675609	0.231495280675609	0.231495280675609	0.231495280675609	0.231495280675609	0.231495280675609
0.247391952309985	0.247391952309985	0.247391952309985	0.247391952309985	0.247391952309985	0.247391952309985	0.247391952309985	0.247391952309985	0.247391952309985	0.247391952309985	0.247391952309985	0.247391952309985	0.247391952309985	0.247391952309985	0.247391952309985	0.247391952309985	0.247391952309985	0.247391952309985	0.247391952309985	0.247391952309985	0.247391952309985	0.247391952309985	0.247391952309985	0.247391952309985	0.247391952309985	0.247391952309985	0.247391952309985	0.247391952309985	0.247391952309985	0.247391952309985	0.247391952309985	0.247391952309985	0.247391952309985	0.247391952309985	0.247391952309985	0.247391952309985	0.247391952309985	0.247391952309985	0.247391952309985	0.247391952309985	0.247391952309985	0.247391952309985	0.247391952309985	0.247391952309985	0.247391952309985	0.247391952309985	0.247391952309985	0.247391952309985	0.247391952309985	0.247391952309985
0.263288623944362	0.263288623944362	0.263288623944362	0.263288623944362	0.263288623944362	0.263288623944362	0.263288623944362	0.263288623944362	0.263288623944362	0.263288623944362	0.263288623944362	0.263288623944362	0.263288623944362	0.263288623944362	0.263288623944362	0.263288623944362	0.263288623944362	0.263288623944362	0.263288623944362	0.263288623944362	0.263288623944362	0.263288623944362	0.263288623944362	0.263288623944362	0.263288623944362	0.263288623944362	0.263288623944362	0.263288623944362	0.263288623944362	0.263288623944362	0.263288623944362	0.263288623944362	0.263288623944362	0.263288623944362	0.263288623944362	0.263288623944362	0.263288623944362	0.263288623944362	0.263288623944362	0.263288623944362	0.263288623944362	0.263288623944362	0.263288623944362	0.263288623944362	0.263288623944362	0.263288623944362	0.263288623944362	0.263288623944362	0.263288623944362	0.263288623944362
0.279185295578738	0.279185295578738	0.279185295578738	0.279185295578738	0.279185295578738	0.279185295578738	0.279185295578738	0.279185295578738	0.279185295578738	0.279185295578738	0.279185295578738	0.279185295578738	0.279185295578738	0.279185295578738	0.279185295578738	0.279185295578738	0.279185295578738	0.279185295578738	0.279185295578738	0.279185295578738	0.279185295578738	0.279185295578738	0.279185295578738	0.279185295578738	0.279185295578738	0.279185295578738	0.279185295578738	0.279185295578738	0.279185295578738	0.279185295578738	0.279185295578738	0.279185295578738	0.279185295578738	0.279185295578738	0.279185295578738	0.279185295578738	0.279185295578738	0.279185295578738	0.279185295578738	0.279185295578738	0.279185295578738	0.279185295578738	0.279185295578738	0.279185295578738	0.279185295578738	0.279185295578738	0.279185295578738	0.279185295578738	0.279185295578738	0.279185295578738
0.295081967213115	0.295081967213115	0.295081967213115	0.295081967213115	0.295081967213115	0.295081967213115	0.295081967213115	0.295081967213115	0.295081967213115	0.295081967213115	0.295081967213115	0.295081967213115	0.295081967213115	0.295081967213115	0.295081967213115	0.295081967213115	0.295081967213115	0.295081967213115	0.295081967213115	0.295081967213115	0.295081967213115	0.295081967213115	0.295081967213115	0.295081967213115	0.295081967213115	0.295081967213115	0.295081967213115	0.295081967213115	0.295081967213115	0.295081967213115	0.295081967213115	0.295081967213115	0.295081967213115	0.295081967213115	0.295081967213115	0.295081967213115	0.295081967213115	0.295081967213115	0.295081967213115	0.295081967213115	0.295081967213115	0.295081967213115	0.295081967213115	0.295081967213115	0.295081967213115	0.295081967213115	0.295081967213115	0.295081967213115	0.295081967213115	0.295081967213115
0.310978638847491	0.310978638847491	0.310978638847491	0.310978638847491	0.310978638847491	0.310978638847491	0.310978638847491	0.310978638847491	0.310978638847491	0.310978638847491	0.310978638847491	0.310978638847491	0.310978638847491	0.310978638847491	0.310978638847491	0.310978638847491	0.310978638847491	0.310978638847491	0.310978638847491	0.310978638847491	0.310978638847491	0.310978638847491	0.310978638847491	0.310978638847491	0.310978638847491	0.310978638847491	0.310978638847491	0.310978638847491	0.310978638847491	0.310978638847491	0.310978638847491	0.310978638847491	0.310978638847491	0.310978638847491	0.310978638847491	0.310978638847491	0.310978638847491	0.310978638847491	0.310978638847491	0.310978638847491	0.310978638847491	0.310978638847491	0.310978638847491	0.310978638847491	0.310978638847491	0.310978638847491	0.310978638847491	0.310978638847491	0.310978638847491	0.310978638847491
[truncated: 188 more columns]
