# Supplementary material for: Performance Comparison of Centered and Tilted Blunt and Lighthouse Tip Cannulae for Drainage in Extracorporeal Life Support
Source: Cardiovasc Eng Technol. 2025 Feb 10;16(2):238–50. doi: 10.1007/s13239-024-00770-x (PMC11933157; doi:10.1007/s13239-024-00770-x)
Supplement: Supplementary file 2 — Supplementary file2 (ZIP 41,511 KB) [file 13239_2024_770_MOESM2_ESM.zip › avg_velocity/rc_3.4_mm/Lighthouse_0_Qc_1.3_Lmin_Qo_2.6_Lmin_rc_3.4_mm/U_ms.csv]

0.00970842447482762	0.00572681102084858	0.00454521841627826	0.00425058466167622	0.00477307566432966	0.00500820724795243	0.0026358978792253	0.00145902237699054	0.00148834891759253	-0.000805624304496284	-0.00111916629569321	-0.00200874485914187	-0.00109503921286326	-0.00333333524152591	-0.00305615470879099	-0.00250759706732833	0.000821770181891107	3.51529582475888e-05	-0.0019110995633716	-0.00352040535185598	-0.00349070830141658	-0.00272094294502816	-0.00154220859164617	-0.000120575573915427	-0.000854857261084292	-0.00065955713144193	0.00194676712492387	0.000390636878782906	-0.00257209848110241	-0.00460345295648909	-0.00425154139574382	-0.00510524409230871	-0.00328022476266298	-0.00244833246889191	-0.00298003929342613	-0.0021771981843405	-0.00439080949186137	-0.00456332406134439	-0.00845437528211775	-0.00788247546412341	-0.00699433357726619	-0.00395108908675279	-0.00115363617255726	-0.00704096345527764	-0.00559373877350016	-0.00852827876624359	-0.00813420607014058	-0.00927687493009007	-0.00723377223839371	-0.00734235898602534
0.0268483510355893	0.0236150181932537	0.0228916078415428	0.0205258227048057	0.0186602402125089	0.0154035517381052	0.0117884435949003	0.0106948690484155	0.0105970386680497	0.0107856488979568	0.0103875942146539	0.00703502652623174	0.00573198714433576	0.00263703421915725	0.00217536936685921	0.00193246729604553	0.00302889112336098	0.00235944854419128	9.73487629966058e-05	-0.00143661703509371	-0.00173495160160155	-0.00184449198909513	-0.0022208510106986	-0.00192408989034985	-0.00216333937912397	-0.0023242506206064	-0.00153828990791981	-0.00392241891517168	-0.00495606920128307	-0.00600713282523449	-0.00601882597036088	-0.0074650390739851	-0.00646405184734262	-0.00502506289070619	-0.00521948642336882	-0.00564081765197885	-0.00855231109257357	-0.00963046372062648	-0.0110637092638132	-0.0097998995838647	-0.00996893921845515	-0.00949239543823775	-0.00981772516073775	-0.011796162303824	-0.0109158151468333	-0.0127995371785224	-0.0132244375307807	-0.0140791302028337	-0.0128098067051729	-0.0126261081435243
0.0668533095325748	0.0658672249371703	0.0635820170603602	0.0585990722700047	0.0521399722872068	0.0457655525378161	0.0396241055248879	0.0386748584130345	0.0373197130620141	0.0358393255639727	0.0317134798292831	0.0265785043380134	0.0242693085324665	0.0192205141062852	0.014973925369928	0.0131371204096326	0.0145627795850587	0.0137596309857372	0.0112212715528316	0.00986907216947195	0.0088926555190083	0.00721867118057259	0.00572053812919726	0.00422260665538516	0.00304758154490969	0.00139327101767854	0.000426908406570289	-0.000732742419208082	-0.0013358586845571	-0.002655332755301	-0.0036931072769111	-0.00510801857284653	-0.00648086394411946	-0.00579956073529683	-0.00621055004987615	-0.00728273211004179	-0.00999275949234218	-0.0111270376329955	-0.0120976123663981	-0.0114891222890461	-0.00996988104923863	-0.00981629597836917	-0.0102081714478069	-0.0111978909116333	-0.0118719676741042	-0.0130562809654534	-0.0139969346449591	-0.0154864140547188	-0.0164084630420435	-0.0171726229468126
0.11247434094984	0.116623439696842	0.114011624389304	0.109087360698326	0.100728713241248	0.0932130034269819	0.0859219258752405	0.0835711736386384	0.0798149707960368	0.0743856316544482	0.0689466335382765	0.0631737020194749	0.0590603620137376	0.0515139076610613	0.0425951469250282	0.0383184151184212	0.0394495310660513	0.0391601364829251	0.035850834078699	0.0326977318884821	0.0298624165422073	0.0271835805129698	0.0245556587294822	0.0206809025324939	0.017946435297107	0.0158762948118322	0.0145083619888212	0.0129624681698464	0.0108033005747943	0.00919962959030227	0.00746622202571243	0.00495868462829508	0.00336735441469025	0.00129276361005968	-9.02481571375603e-05	-0.00158563275904469	-0.00322711530573953	-0.00476579093904019	-0.00588766980277081	-0.00651090237912101	-0.0069558569879441	-0.00774344587732658	-0.00803617240897915	-0.00973115649671283	-0.0109484241002839	-0.0125347875744469	-0.0134611468754182	-0.0139795993151663	-0.0142322391918395	-0.0147638125113351
0.161560726264759	0.167776353991285	0.164160639837966	0.159317295557932	0.150805106973382	0.144113001410122	0.137127222374729	0.133310723512879	0.128298953216141	0.122194401795378	0.116989990341986	0.111945601156275	0.106034548640039	0.0928773009619434	0.079073881969964	0.0728658862010542	0.0774891073846013	0.0757771003115232	0.0710665329951014	0.0663160882090354	0.062346408254672	0.0582383025945853	0.0527828584630696	0.0288628767225208	0.0254353019688788	0.0260109741061556	0.0387862990969988	0.0366255174620804	0.0342299520436103	0.0319727653500344	0.0299787321613831	0.0265844407277024	0.0236415872004811	0.020832852954384	0.0179747567602264	0.0157276813062299	0.0134004318609817	0.0120615068470024	0.0106503755632828	0.00881843054975306	0.00640611804121221	0.00482109682778714	0.00429962921236544	0.00179381366943006	-0.000147308999850834	-0.00206569192592591	-0.0031155854859424	-0.0045923452691383	-0.00529749918293483	-0.00641686895813419
0.202964968473927	0.209727056225963	0.206816897778981	0.203059439370174	0.198439412031387	0.191776161071398	0.186873193776041	0.182712037477326	0.179804666710933	0.175086011311239	0.168604065871273	0.161112890638206	0.154309615233333	0.14738842061591	0.131793789698878	0.119551317382216	0.114961502378466	0.117357703074261	0.117372572123432	0.111378450802033	0.105634194365799	0.0998305461564383	0.0956350320535553	0.0516778664112469	0.0492592647167975	0.0503384683528355	0.0780946916905788	0.0738225192669804	0.0698456618625862	0.0655236328722166	0.0614940751273391	0.0575344710704812	0.0537785928072147	0.0503672519596992	0.0467822172529233	0.0446528058388646	0.04090155514468	0.0388005371553128	0.0354347309221666	0.0318521591747089	0.0286912527165238	0.0266359471589962	0.0248333694500989	0.0228052310182689	0.0205016114822915	0.0172059625869944	0.0150868512158349	0.013339160797917	0.0125242917449751	0.0104290787692987
0.24217650499289	0.244121274538382	0.239159682094833	0.235868036988112	0.233956556752282	0.232211079230769	0.228789251013169	0.224708009246626	0.219310286244279	0.214653430307136	0.209208334930968	0.202144339457793	0.196793198330689	0.190111825601699	0.177120029244793	0.165317745977654	0.163117320925621	0.16430031160018	0.164068877166513	0.157975389546478	0.152959975467734	0.146567555758853	0.143190419651679	0.0912646629126736	0.0879427435300272	0.0856456862648983	0.121741049853039	0.116270913411109	0.112574267214539	0.107649708665633	0.102726442756626	0.0977000662762617	0.0925768397393691	0.0883516860133685	0.0829599165465843	0.0796057269834264	0.0741284891407952	0.07117605930254	0.0669036413863678	0.0628369838885253	0.0590793440286859	0.0563086180397551	0.0536422684645557	0.050754025339488	0.0479513040717668	0.0446510991431517	0.0411618749249637	0.0379460557976354	0.0362460545263915	0.0346463089250069
0.267329666161876	0.269868780439027	0.262210339942186	0.258558984059674	0.257908881174272	0.260921088738133	0.259826764371939	0.256475005605393	0.25184470005347	0.246711550540961	0.242270084076615	0.236137480984757	0.231647784228392	0.226091072167572	0.216412642950802	0.205754412306449	0.204378331020574	0.206145316507569	0.204566548456685	0.198545024197052	0.192802309299756	0.187895858042375	0.183779463715005	0.155157290445659	0.150831928229338	0.146168408764177	0.16298147536161	0.157393656172572	0.152693579859796	0.147202219040592	0.143003447619153	0.138256652860277	0.132896992334664	0.128682668016215	0.123908614611284	0.119424227426671	0.112972128921603	0.106839850976824	0.10063950709335	0.0968623013504705	0.0930711720795405	0.090544879083545	0.0863169395505109	0.0815156390247304	0.0777817609895166	0.0703537944735513	0.0623082961570992	0.0534907683773316	0.0534424234293808	0.0555837595430206
0.289080130530085	0.293630764487562	0.28284215310059	0.278654417830737	0.276388574883923	0.281814482466272	0.281407684352615	0.278915112237003	0.27501480664452	0.271061794523144	0.267598459495328	0.264176609845387	0.260266196022369	0.255253364157604	0.252077539852638	0.247903739096685	0.244451945938566	0.241310472908709	0.236978921770098	0.231819972997891	0.22765648395198	0.224109969408889	0.220894022822998	0.217470769340464	0.213563527248572	0.209559422893651	0.204598941866066	0.198579841277856	0.193236716641487	0.188270068947183	0.184908430041317	0.180677171050127	0.176224481845077	0.171698552735272	0.16749978673579	0.162413298923352	0.156617835711191	0.150439780129156	0.144611454778037	0.138971864759251	0.134981931752706	0.131975011363089	0.126294037734569	0.12036721021981	0.114976190288863	0.101149138208246	0.0851566894707738	0.069939653781475	0.0727009189101464	0.0827142219693558
0.301908934408976	0.307284806755467	0.301146829652896	0.296436194661371	0.293990879412032	0.296526754084242	0.296658170732853	0.294721462274399	0.291251987604486	0.288896257216784	0.285929852072212	0.283662051174507	0.280125955361232	0.276576532066111	0.27293376155398	0.269240322686094	0.26600489472588	0.263785873810087	0.261472856603775	0.257490099258867	0.254448076127973	0.251467129636157	0.249571430360164	0.24646902329484	0.243226703573456	0.240127243781603	0.236524575821287	0.232603122127959	0.228523861561428	0.224793441968139	0.221901921767018	0.218676468759398	0.214265628004611	0.209443556076232	0.204638372776543	0.19989764899111	0.195879855189055	0.191045010067452	0.185489690569501	0.18005700866386	0.176921303460451	0.173964324969552	0.168944832557425	0.163257951494168	0.157143333401743	0.142114860620876	0.124349951809818	0.107956029774371	0.110459296713782	0.121083790069945
0.313027300459641	0.31682702344679	0.313236929997631	0.31003121450211	0.307724323624295	0.307635777138335	0.306439307053593	0.30477651933963	0.301835999609931	0.300483733630182	0.297970168776913	0.296156129221859	0.293372245875619	0.291351435487958	0.288744186489908	0.286020479681157	0.282708004041284	0.281022383105041	0.279264054155156	0.277405705915693	0.274241173616219	0.272198206161181	0.269585288408037	0.268149039384707	0.264580471103677	0.262648406366626	0.259863858504237	0.257177778173094	0.254028298928671	0.251818245503465	0.249485269336446	0.246612371711446	0.243206721761046	0.239236020236232	0.235707343902322	0.232290512940413	0.228576382892179	0.224407287372708	0.220465643050668	0.216978592668086	0.213058347531746	0.209259509771287	0.20425772422073	0.199260705961092	0.193597063517832	0.184400853308657	0.170301449501303	0.159619962182688	0.159419473893382	0.163392827237609
0.319035279365606	0.323290163099594	0.322009961623868	0.319389718778826	0.317076968752915	0.31535876733559	0.313951223996238	0.312036172280621	0.310129500184903	0.308708025709729	0.306802007343022	0.304686571263668	0.302404709216728	0.300610111975199	0.299144657482708	0.297057524045755	0.29372809513952	0.292080732267872	0.290765477756871	0.290420630665069	0.288277201931625	0.286861747389692	0.285019425772963	0.283373230410402	0.281411736371056	0.27929963314862	0.277383662028115	0.275427248731239	0.273861300655699	0.272046297269776	0.269509545518002	0.267574803469826	0.26607715467583	0.26372382967819	0.260609827148121	0.257568584409959	0.254898107164409	0.251476803059829	0.247897772588169	0.244435737694475	0.240869719720202	0.237412685687375	0.233124835008857	0.229515453303551	0.224504158492545	0.221734685514971	0.217553003391393	0.215116465466734	0.210237851613803	0.204132109122571
0.323399286223518	0.32834041430051	0.327250883965984	0.326032466481783	0.323296820495976	0.320961764085974	0.318332977145552	0.317099936814435	0.315664788107669	0.314225277479313	0.312115356977678	0.310415310514	0.30902122381829	0.307424079819347	0.305887592044933	0.303668267073756	0.300630800629086	0.299247429224352	0.298890476095484	0.298781235193035	0.297649034967612	0.296657657435359	0.295171814199833	0.292950482366607	0.291506477276788	0.29089516074192	0.289595581930989	0.288408625620262	0.287488450131884	0.285768719978252	0.284687546894505	0.283261203587369	0.28260145467195	0.280805168363164	0.278263076495004	0.275936552257755	0.273718550641436	0.27093123102368	0.267834432021598	0.265848163926568	0.262627634509834	0.26056555650257	0.25679848578775	0.253981767866531	0.249408280389919	0.246162285149631	0.242511372448208	0.23965658784895	0.235261740219991	0.229668422031363
0.326301076831294	0.332414687007516	0.331517635738687	0.330480591761872	0.328546435852766	0.325810455834682	0.322945536406075	0.321207724026822	0.318972414673077	0.317835067846863	0.31622968130985	0.314312544866073	0.313066098051509	0.311495846418478	0.309928841089768	0.307549425551289	0.305341520356427	0.304327104646252	0.303911723035769	0.303365888465612	0.302727748034777	0.30212085462432	0.301314418417291	0.299376682824495	0.29869424611446	0.298605868560774	0.298009990891502	0.297465148539421	0.296674367962706	0.295766944575858	0.294579008281939	0.293442926616807	0.292973652857306	0.292038010882579	0.290592217341888	0.288669176529192	0.287506520406489	0.285030829141472	0.282697234757839	0.281168057257201	0.278639998747198	0.275669710630006	0.273093627379758	0.271261254145197	0.26857845137269	0.26528952479532	0.262449551221778	0.259865851967524	0.256585555555548	0.25145127475603
0.329773076202702	0.335831102976833	0.33445389111363	0.333652938435161	0.331429556988751	0.329722864256476	0.326998294703703	0.324555008742307	0.321571567923308	0.320352147348729	0.31903036085603	0.317439472347379	0.315434557490328	0.313551096280304	0.31143271077005	0.309425512190509	0.307756137565601	0.307168913452784	0.306672918360298	0.306056750196116	0.305954232179336	0.305864571807726	0.305612494310028	0.304389461150985	0.30448219648173	0.304479670531197	0.30388507099596	0.303985228673178	0.303621810471261	0.302939092671095	0.302283780449172	0.301563467198617	0.301252468644472	0.300728858589697	0.299026155253683	0.297830694901926	0.296712943907256	0.295774718753386	0.294190586286665	0.29268870813934	0.290008584806999	0.287935048643916	0.285275977264948	0.283332946294004	0.282073995879529	0.279251352554469	0.276519736956051	0.274335340343534	0.271866159315613	0.269167551510917
0.333524885954559	0.339320321574354	0.337296014649134	0.336634229803166	0.334384097870109	0.332861361483717	0.330464916345674	0.327550510491099	0.324859892237676	0.321901130008181	0.320780613361396	0.318863580729639	0.316654179358598	0.314209705619649	0.311948925162328	0.310534070215001	0.309257720599514	0.308445970420716	0.308198798516415	0.307819317668398	0.308465387412851	0.308030808271738	0.307943619631092	0.307279183306359	0.307809262578715	0.307908654596162	0.30787422994012	0.307901742197491	0.308305112271923	0.30856180791415	0.308339261373338	0.308102118130227	0.30759107424077	0.307337418527862	0.306223643303594	0.305518207561598	0.304476761921101	0.303412902933516	0.302175067094593	0.300877343047052	0.298572229719422	0.296575284684533	0.294329432492099	0.29237280824988	0.290935372470937	0.288964015636856	0.287549396218193	0.285944596387991	0.284147400893711	0.28262416926409
0.33763541903318	0.343159520891513	0.340824710626992	0.339735729613327	0.33793988333465	0.336220097712413	0.333820326104576	0.33039893147319	0.327268567805528	0.323821358500191	0.321788213785538	0.319289719729327	0.316900700003575	0.314475548188003	0.312176118036166	0.310857701303755	0.310185250305067	0.309128067477808	0.308959912246679	0.308815006252364	0.310012577902708	0.309320104895323	0.309938185959896	0.309601564629326	0.31007674474485	0.310658717195821	0.311003292820754	0.311279390892477	0.311591999228406	0.311723044004593	0.31217046415597	0.311955276175575	0.311825914136299	0.311639995354346	0.311782643543695	0.311502215429216	0.310318605743201	0.309489470812481	0.308573009392835	0.307354419796993	0.305470479694772	0.303561986190634	0.301458416304826	0.299485462775463	0.298628934813646	0.296753344695078	0.294876174317422	0.293745241013087	0.292378757868008	0.29128157593192
0.342878278688686	0.347415212042856	0.346071577278827	0.34402134116566	0.34185188215742	0.33972545994474	0.33717806946229	0.332662879318392	0.329587494263359	0.325512463901774	0.322513533489239	0.319062823956006	0.31556803473797	0.313369992139134	0.311169623634418	0.310191748704697	0.310289968273684	0.30935515690866	0.30898137425327	0.309091727196202	0.310268337221269	0.310274831817014	0.31114956097524	0.311329273206446	0.312143936480517	0.312782433596619	0.313669200690998	0.31389941067084	0.313905285687385	0.314055240119527	0.314386517217565	0.314740646784411	0.31510147655555	0.315342711360483	0.315435187260534	0.315346946703513	0.314599701004308	0.313825244321169	0.312959349205265	0.311818910557916	0.310054540441159	0.307782844477886	0.306020688733667	0.304589724500055	0.303866107347535	0.301992797488216	0.300455608947188	0.299152041421289	0.297981645100545	0.296984155348239
0.347051168243652	0.352007687041534	0.350609648647775	0.348263516145385	0.346215256207695	0.343415138330809	0.340328625092861	0.335186523958215	0.331178463562002	0.327301621387817	0.322616524436903	0.31814618613825	0.313219654280975	0.311375546853386	0.309705288534696	0.308818835998967	0.308647646714672	0.308050436720185	0.30817034809021	0.3087030407457	0.309807602674548	0.310572477993731	0.311614986337742	0.312433038533467	0.31354389904439	0.314765509493347	0.315441248270066	0.31582524694222	0.316266969837747	0.316597274645528	0.316966384369078	0.317871019166945	0.318176708859018	0.31846111558262	0.319039389038467	0.319078058263382	0.318798667332317	0.317775670680166	0.316465922606203	0.315096421162858	0.31328877849478	0.311739058761474	0.309439133139311	0.308359521550708	0.307239752225558	0.305227274278255	0.303956745686845	0.302687655759131	0.301998329246643	0.300329811546381
0.352342054683283	0.356383800589418	0.355211442740996	0.353836418168935	0.351143341129115	0.34829084047944	0.343242790649722	0.337671842347368	0.332133460332491	0.327386044915703	0.320881957425194	0.315506200614637	0.310441481362248	0.308232663887686	0.30722988579726	0.305763679866989	0.305707027118776	0.305878000660291	0.306769845601644	0.307356852807806	0.30863306886148	0.310144983731964	0.31161888049492	0.31284047039154	0.314306967233918	0.315489273833541	0.31623060883348	0.317481100910331	0.317877543540872	0.318951981986644	0.319694652803425	0.320717948656747	0.321660355274728	0.322550784091827	0.322602172034915	0.32291344427013	0.322979888362476	0.322049588008659	0.320284222693168	0.319085505817695	0.316933727810279	0.31510103246607	0.312786449591694	0.310600719518473	0.309077846419287	0.307068060487683	0.30544254287832	0.30413980417373	0.30379891729614	0.302293111097309
0.35629710466554	0.362163311695265	0.36111388782999	0.358758385788989	0.356135260308147	0.35224193518686	0.347216935798338	0.340748911047702	0.332980163935852	0.325811603926918	0.3192208867115	0.311794998195927	0.306612249191202	0.304121232694582	0.303524506304569	0.30219431753898	0.302283481758971	0.302156291681745	0.303659531563433	0.304737085391721	0.306695048147567	0.309518785884652	0.311439716960056	0.312846279805248	0.314122027299667	0.315743909586413	0.31700128828635	0.31849451511981	0.319405500192858	0.320995110822959	0.322246465274798	0.323877214305929	0.325223089360017	0.325921346601655	0.32617245796912	0.326540424199161	0.32644568229024	0.326006148900056	0.324329691382908	0.322577238045701	0.320325472769475	0.317904735136343	0.315362408477585	0.312630275039721	0.31071852620413	0.308520757002492	0.306625267905387	0.304965239740291	0.304384085408652	0.30380659333909
0.360030237082351	0.367940288561515	0.367848380150137	0.36578771029032	0.362596256442883	0.357684566297898	0.351670716094111	0.342765392698419	0.332320158371688	0.323449587192029	0.315120252450982	0.307983821481362	0.302250930374778	0.298639384627453	0.296585156847048	0.296514615884472	0.297000319648932	0.297544148719626	0.299619102255999	0.30192260727798	0.30518909856495	0.30850585167447	0.310622215731649	0.31260240215126	0.314449647075003	0.315911663337261	0.31769477457512	0.319214463197324	0.321083855480018	0.322409428286892	0.324177811219357	0.326154984393624	0.327805286136132	0.328957166134073	0.329072109118198	0.329315450850088	0.329873729634118	0.330017271537933	0.328696185102168	0.326400128883538	0.324080076163235	0.321269803046599	0.318190595483699	0.314434527820981	0.311567276070984	0.308532747361685	0.306462290699689	0.304310477662458	0.303970961716686	0.30381785028638
0.36471482127513	0.374053334627142	0.376018561016581	0.374762996486326	0.370117295728333	0.364004575292368	0.354887090901034	0.34385650485333	0.33211198450133	0.321517935176595	0.311384301894107	0.301859853721371	0.294049441824493	0.289398462124547	0.287628365740214	0.288130814039896	0.289349617845609	0.291663833758549	0.294510302949775	0.298257173497782	0.302878337460372	0.306904483630605	0.309486370702282	0.311960941751302	0.313998998105825	0.316343436289324	0.318488114258626	0.32008210588652	0.322116365650698	0.324216336946936	0.326249527223057	0.328291022517493	0.330216044104393	0.331804733456048	0.33235143746961	0.333272654654969	0.334466773625992	0.334896013587496	0.333581972572857	0.330718766624504	0.327509267284495	0.323691738591517	0.319290043457046	0.315139037288384	0.31122693672586	0.3076133596751	0.305155906112441	0.303039288387172	0.302625115674325	0.302804557403826
0.368398492076393	0.379863638103845	0.38511976696226	0.385548532630293	0.379789281389557	0.371646954165047	0.36019740012379	0.34814491427726	0.332559357416393	0.318671730156725	0.304232787949318	0.292001107852965	0.281614126603291	0.276607380189444	0.274158920943281	0.27633702064857	0.279583316282292	0.284708756936239	0.289269031842422	0.29449259634369	0.29972811591885	0.305046183819719	0.308185966107474	0.311230508688229	0.314283253156575	0.317072374851062	0.319691655511693	0.321791608583343	0.32361999560101	0.326113663576395	0.327965113866276	0.330451241092143	0.332471941706472	0.334801715058374	0.336700801865046	0.338807394647847	0.340683169056168	0.341088719949459	0.339789917102857	0.336608475366869	0.332545444732256	0.327002763985714	0.321446310731067	0.315570078872423	0.309973965111562	0.305275599355161	0.302036894517603	0.300418201590439	0.300113700357211	0.300622299880971
0.369324806156542	0.385763744342393	0.395268461248218	0.398327581994424	0.394907500810761	0.384383224744952	0.369881878342301	0.352912700695079	0.33279774654567	0.312750505141315	0.293098093605061	0.276303812441161	0.263935647898297	0.257668199664409	0.25709111219772	0.260927226563449	0.267470740564418	0.274982368014317	0.282426215384705	0.289353653484632	0.296892177217878	0.303295936196952	0.307160779694493	0.310237770613878	0.313642837547803	0.317667237053133	0.320389176729805	0.32318680533243	0.324978202455628	0.327980960996695	0.330328421963639	0.333180297839255	0.335759544758662	0.338418079392302	0.342286936046198	0.345541192247854	0.348103076216716	0.348488073295357	0.347544015081235	0.344132101834059	0.338698825897706	0.330995721422162	0.322759897380056	0.315154574061459	0.307269241140989	0.301248931598369	0.297321175377145	0.295843672360072	0.295961871300168	0.297493292525717
0.367300680001063	0.389915235761987	0.404391505501314	0.417586295233461	0.420032011849534	0.406453414547917	0.383022456086758	0.358217843502773	0.33057168753265	0.300970982254883	0.273570903408002	0.244016348150885	0.227900293618603	0.223725944081148	0.231820588886753	0.241014851137336	0.252760348605418	0.264938513960681	0.276440198895031	0.285972409492992	0.295056793945728	0.301488178418746	0.306581157164979	0.310183515506018	0.314127404574909	0.31862241521788	0.321583742231608	0.324395963732646	0.326671912553858	0.330064950124565	0.332602821780078	0.335668080834185	0.338901055884152	0.341114708920868	0.346378590297371	0.351935970394355	0.356845340197354	0.35855893791924	0.358421138634034	0.354878876665009	0.347268867753878	0.335888383990731	0.324114961770759	0.312715922254977	0.302315070987139	0.294295930306765	0.28915314441589	0.287573781908487	0.289248147714222	0.292771116714823
0.357135550146253	0.385897463590984	0.415497450360132	0.449044975884716	0.459242750886666	0.436689624390717	0.400754551215822	0.361152675117303	0.325072037648741	0.288022238363275	0.251116326539105	0.210160458830857	0.187396202050397	0.182150142276559	0.196285039376395	0.215064654383925	0.23674877509373	0.25454619554689	0.27048763803567	0.282912999509523	0.292715645555752	0.300609935037732	0.306394284430905	0.310958108930337	0.314977241501503	0.319030522095371	0.322036315001864	0.324989526396728	0.327876347663326	0.331099308274094	0.334048014505515	0.338071185866683	0.342011835415798	0.344896527585031	0.351296302987221	0.358633898883634	0.366427521762534	0.37287203514888	0.37379679500101	0.368837133455343	0.357421886149665	0.341537044403732	0.325417196204988	0.30915738902226	0.29449845625824	0.283204124122647	0.276488284838097	0.275975556167851	0.279917105279196	0.287383618955082
0.32937518673295	0.362172062875327	0.408600147893006	0.468774932614837	0.49041742924687	0.462207833726708	0.410880024567013	0.358988070037741	0.3116541250303	0.265598252372832	0.217332757293134	0.164240876281075	0.130800101731775	0.127947517879195	0.151251433394026	0.184938026175232	0.209400173552868	0.234858142877573	0.249681056249929	0.266997966151214	0.275180881433957	0.28359345413954	0.288472641158586	0.293341788956399	0.296260118263752	0.298012869922126	0.298711852882735	0.301090459215466	0.305594873632021	0.309167733008558	0.311815035022746	0.317519723551838	0.324249574137684	0.32763521456976	0.333962571962027	0.342500728568227	0.357876496837576	0.376039651519782	0.386705700143126	0.383987211953512	0.369007267019377	0.34811100283355	0.326380023189353	0.304549036717561	0.284603968766057	0.267605709758548	0.256054854943985	0.254023073922413	0.257779470422546	0.268748556946937
0.29842416420048	0.328768054955108	0.386148238995843	0.458588200463855	0.498838505652837	0.474657459251669	0.403670599156824	0.343427465589386	0.29350120271589	0.24566445618674	0.193663858930263	0.144799083094423	0.106574092548154	0.097516244684454	0.118138836315148	0.158723045554386	0.182839491669135	0.211259878445383	0.227860997206718	0.249474758263043	0.255023923414322	0.260985277665523	0.264128943152994	0.270580932764734	0.274680312736471	0.274999581250729	0.274468355305497	0.275264850397483	0.277513599419321	0.281335606932411	0.283964140829262	0.292791159332632	0.300027945582824	0.304940623006512	0.309004219000758	0.316337313679552	0.33328761235739	0.359648367394016	0.384174138282635	0.381708804374289	0.36844446348473	0.346720997253169	0.325294983654342	0.298702687675246	0.273258218738872	0.248968065763521	0.235279161222377	0.226830308898652	0.221406211000806	0.230149794532417
0.236935954863844	0.262750464936446	0.298589064100157	0.329039109556767	0.36720810133932	0.378274653695551	0.340654066377088	0.292162777941288	0.249731144598252	0.200763424029124	0.147352671668233	0.0820739255868564	0.0380037809294006	0.029054460540842	0.0855098163446633	0.126115866474557	0.138611896596647	0.164572731598151	0.176984950419267	0.199181727270002	0.148243037125084	0.105179782842539	0.0987627680025436	0.152243299753998	0.198539239508603	0.215008537387487	0.21871338910521	0.223269885560473	0.224424307916753	0.231868704380902	0.234825282527008	0.243090890456023	0.249249465600514	0.255136097935997	0.257850136998517	0.259422944814457	0.269325767670881	0.289268653497715	0.338663089241689	0.354217851517499	0.358212413398937	0.338442880330673	0.318670610394923	0.288225243065012	0.252833162276246	0.218478393297602	0.197129903204813	0.180555623384665	0.158919514612475	0.158374840312665
0.158132401407536	0.183485310868091	0.190194063002319	0.150863594301679	0.101651926643453	0.0704191557642396	0.107200932372173	0.111644374586188	0.0994692006748938	0.0615050818130041	0.0329492736627924	-0.00113345505356047	-0.0141957214050237	0.00588168376385525	0.105872132791377	0.111600176214469	0.121064467550438	0.116364072619642	0.127688524633136	0.140513208364286	0.0930804510913459	0.0346957809586598	0.0251995085658912	0.0696554090920561	0.108088471712155	0.128437710030257	0.151339728766746	0.153009559176663	0.165862071199969	0.170622786279141	0.201957649508951	0.203113729138814	0.202560679988157	0.207195355637187	0.220063279217594	0.217037447128143	0.208280341804248	0.166722092037395	0.144199174044209	0.146469541457767	0.227733611768726	0.237676645332228	0.240328188168178	0.2195900980157	0.181590803883218	0.127953272704302	0.0868024452006471	0.0651400300312902	0.0777591948056999	0.101308212655442
-0.00131138297842704	7.83271762806107e-05	0.0145995888517253	0.02251913573838	0.0236719709658666	0.00294607539015555	-0.0154159020754815	-0.0623297648346843	-0.0901477252398974	-0.102874733755159	-0.0984073683636284	-0.0592488598303015	-0.0404748933661719	-0.0267134592533765	-0.0136341357099835	-0.0468163268677319	-0.107899033682879	-0.139285960698423	-0.149038430395983	-0.117311091846645	-0.0703414473155422	-0.0267726077765199	-0.0101211871098968	0.0174878413445716	0.0439603248262875	0.0480651032217373	0.043580109005071	0.0279973751668674	0.0259347668013988	0.0319103564992902	0.0521165746988453	0.0645685496342926	0.0707328704915967	0.0744641647799221	0.0726016622996817	0.073819968647964	0.0653444192907045	0.0474398973370177	0.0351643393321353	0.0159596829730848	0.0385554144667745	0.0441925388010704	0.0641136809350489	0.0772746707000509	0.0679454112655525	0.0416139253138205	0.0119067019494226	0.0214863279278245	0.0393297202719038	0.0355885776663184
-0.0470069763778796	-0.0409226314542777	-0.0162756481531219	-0.00249447959404592	-0.00281917003662418	-0.0564844231408282	-0.161226220689567	-0.233040800669591	-0.249034575174833	-0.24581022804767	-0.232450760261877	-0.204927332779904	-0.204042990747921	-0.239702850396491	-0.302217622897303	-0.354507511748116	-0.402076666091741	-0.418353019695366	-0.405740131616494	-0.374603478432232	-0.346093579153339	-0.315755248515959	-0.27834016130513	-0.23565241221375	-0.211207855991424	-0.199866641700703	-0.183675110862656	-0.16173000125769	-0.123079489019956	-0.0802067889800892	-0.0451829553979483	-0.0228559490516378	-0.0129997495157802	-0.0129337396057786	-0.00589297491773067	0.00382512011366098	0.0120789339810255	0.0119810717502125	0.0128975380808459	0.0161959124319728	0.0265226290302634	0.0331209060146286	0.0467285425783034	0.057306061776398	0.0536730330727224	0.0203719746832295	-0.0248978815374632	-0.0331093533010196	-0.0392837565848871	-0.0570938643883549
-0.0523063918960576	-0.0353233438332507	-0.00981274612963496	-0.000924801155517217	-0.0299434776904801	-0.16317833522639	-0.327535608342442	-0.368703717921488	-0.363560676460581	-0.346474769592564	-0.326163427118286	-0.308351435397766	-0.324142249286606	-0.373329995924743	-0.426042556391349	-0.459747012646351	-0.481737908887317	-0.497345067845646	-0.493704089701821	-0.478443418729458	-0.46149959091566	-0.450477119975849	-0.426575652514224	-0.385576442847931	-0.337033914735431	-0.297828821317817	-0.260813030446764	-0.231012555814118	-0.19534064994033	-0.157396749242744	-0.124093818972375	-0.0960726890776838	-0.0731080339385925	-0.0544857299365163	-0.0386896527470743	-0.0228819734218944	-0.00828352190365339	-0.000896957846527612	0.0073515966944434	0.0143464007896804	0.0205681488550029	0.0226173104555775	0.0259432018615137	0.0287212385216419	0.0172638297967351	-0.0211235185179692	-0.0518904327478308	-0.0604670076076403	-0.0770005765097198	-0.101496893143688
-0.01136434929741	0.000747554921060975	0.00935902753811912	-0.011787439113549	-0.127198271534739	-0.359098212432752	-0.446239696390207	-0.440830459195694	-0.421959407714114	-0.403775557082509	-0.385996294052684	-0.38396742362831	-0.40200211756509	-0.448280822083196	-0.491722013375458	-0.521029624933038	-0.54272968602524	-0.554654034683738	-0.556940278636862	-0.548046785496511	-0.527105972271785	-0.504553928946527	-0.467241713655799	-0.4241061366308	-0.380026216043464	-0.334491503028599	-0.291556701713386	-0.259599984815848	-0.234379913947533	-0.21196557171613	-0.190133505735597	-0.163418871024715	-0.133975451402626	-0.100580088693021	-0.0690061206924228	-0.0401962194392041	-0.0160146263004125	-0.00339399538348955	0.00656796677023528	0.0114808170720201	0.0157002731163629	0.0160077739690737	0.0135986044070291	0.00858717847550976	-0.00675961244428236	-0.0329788527927702	-0.0488677432926166	-0.0622838522162547	-0.0962435666420495	-0.132093632477741
0.00972476338523614	0.0077649538711947	-0.0248875972210773	-0.124258003514412	-0.366233257624044	-0.547636923551505	-0.557167534870947	-0.525793577090686	-0.495915973193546	-0.472823609371327	-0.456621572569575	-0.448126148476454	-0.463751478029781	-0.499364911223071	-0.533893574503049	-0.555198459545152	-0.574744961105545	-0.584974866679718	-0.586915712204688	-0.574563338500409	-0.551846439502745	-0.523806950862642	-0.491249958521199	-0.450289373568678	-0.407353596216096	-0.359223569633127	-0.315252530026831	-0.278705096008466	-0.25363818695775	-0.234555015641982	-0.216016484163953	-0.188093597740276	-0.154354657840615	-0.114929630129834	-0.0748438209757223	-0.041456404384964	-0.0144977006335401	-0.00326869075622406	0.00662912090639068	0.00710016443798118	0.0102782368394896	0.00633309365214039	-0.00363809187446254	-0.0174355890677777	-0.0345530653496925	-0.0401984487150271	-0.0347870488978536	-0.0523436145656326	-0.1121411811554	-0.148897650170076
-0.0687219223593142	-0.124218054480617	-0.228573458896217	-0.473253679261241	-0.661554091067841	-0.684794331492134	-0.65369025109602	-0.608290328662971	-0.566052814797215	-0.531409070145471	-0.505400561014125	-0.496778162728493	-0.507052384310975	-0.533942469935737	-0.557088981022812	-0.570152188750863	-0.584252988414005	-0.588783057996789	-0.589154585799482	-0.579694332146416	-0.559195506811802	-0.53065322834552	-0.496427064943837	-0.453754874682392	-0.406886006130282	-0.342066523173093	-0.297522535125345	-0.265706683445016	-0.25290589952871	-0.237148912943897	-0.21652952026766	-0.186586650829884	-0.152740895998559	-0.111792954736822	-0.0706139262737445	-0.0364121370087614	-0.0103874409521185	-0.00149596424030511	0.00523247303162284	0.0038598110984873	0.00124893994948448	-0.00983519504589591	-0.0324882270838824	-0.0585322826201766	-0.072556315239595	-0.0537172914833864	-0.0415196364363499	-0.0571631696557719	-0.110646009713037	-0.143855276447737
-0.464090709564116	-0.567638632555693	-0.679182640279328	-0.804867752618712	-0.814754441747465	-0.770692855776417	-0.716074806818726	-0.660252406948025	-0.611780895851578	-0.569829793697915	-0.541410152369747	-0.529554088827574	-0.530198751105873	-0.542727428816404	-0.553736098349931	-0.557156313947025	-0.565228636414929	-0.567269639560342	-0.570832972700879	-0.56588374884768	-0.549131858272941	-0.523494748974755	-0.487119006410391	-0.436668130221419	-0.354042129221911	-0.249399852965963	-0.215780568554035	-0.207293355659507	-0.246458782779916	-0.229359964927167	-0.210861759720539	-0.184693461238554	-0.152229652660578	-0.114221298580373	-0.0733055329413584	-0.0380118317402694	-0.0149349793981234	-0.00383799357050434	0.000677293856354282	-0.00227563511417726	-0.0126702411395039	-0.0362999403734508	-0.0764535913776383	-0.107913776323813	-0.111157389877359	-0.0749106499702204	-0.0569871018027027	-0.0631763464866006	-0.110947488361529	-0.139907117289873
-0.903583517309523	-0.943379502836248	-0.966261440291552	-0.941804989119441	-0.877275154157983	-0.811588010116687	-0.743602359302654	-0.685487531240428	-0.631268250308187	-0.588007809849907	-0.560933128968375	-0.541696788028525	-0.524716303160266	-0.517318832226898	-0.516494953812239	-0.516477267162362	-0.518608614867871	-0.522630383219676	-0.530136791880115	-0.535980849734106	-0.536672094029584	-0.510988599607894	-0.461652083817092	-0.414292072568264	-0.341924565814836	-0.249201772508018	-0.22315406870454	-0.214547143604637	-0.24411306169333	-0.223671758010978	-0.204305479850245	-0.183911518933855	-0.153788079289902	-0.115789018727366	-0.0793421587130074	-0.045020401928102	-0.024807476541002	-0.0131578951335336	-0.0122737797450183	-0.0191805609563445	-0.0424467153530413	-0.0851006858812313	-0.133227649739954	-0.158019073797475	-0.148928459828741	-0.11876862889137	-0.0983463948268895	-0.0973713682128348	-0.120267089190478	-0.138659140092544
-1.07066271275767	-1.06320262129014	-1.03409051788367	-0.967369451720354	-0.878387710719415	-0.811789239737927	-0.742887109705467	-0.67916327549127	-0.625527923314432	-0.582423613010533	-0.552763248381817	-0.523096697045012	-0.488535383564969	-0.467420094697278	-0.455856136886909	-0.466215853103406	-0.467233900190375	-0.476728779225432	-0.491714098738024	-0.508097028423346	-0.514151558801855	-0.492089238301951	-0.443891208146982	-0.410672305090691	-0.349486101467836	-0.284759881304101	-0.261835602795318	-0.25155745937813	-0.250491997052655	-0.223108682498493	-0.199645273229019	-0.174676721340085	-0.149158083924999	-0.115531851204582	-0.0807412505276643	-0.0540773302733642	-0.0396987324570069	-0.0324887975815993	-0.0374503467062684	-0.0598839393536704	-0.100602539482838	-0.153434429750741	-0.194187491212222	-0.202754797364783	-0.181309366262851	-0.147885481846763	-0.125448733734106	-0.118730008606002	-0.132299879765073	-0.142573990807768
-1.09669083818773	-1.06707637678128	-1.01800619741109	-0.940212283545613	-0.848460287783392	-0.786819793169362	-0.719224136831597	-0.656636839613346	-0.599414321361389	-0.555323758835623	-0.521890168634445	-0.481006758876923	-0.434654577165391	-0.407636708113984	-0.401348492366546	-0.419818639032373	-0.433658292024252	-0.454999474823921	-0.474193910311995	-0.494400861781517	-0.499194295587472	-0.476054735278572	-0.441099135914494	-0.417552426029918	-0.381447495895942	-0.34615175359783	-0.316803516908324	-0.289819195376623	-0.262477796209759	-0.238091780172712	-0.209907106037845	-0.18016128921399	-0.157916481292662	-0.122753396504792	-0.0966855178842772	-0.0773495863868487	-0.071970519457529	-0.0747575774871639	-0.0946060371276024	-0.132787007006074	-0.181455118139187	-0.220985716825795	-0.236260336562436	-0.223649284539783	-0.197107291573076	-0.167612363731298	-0.144688520966157	-0.132869613979752	-0.13554566630261	-0.14079848484355
-1.06569739491889	-1.0285531164765	-0.979057362699797	-0.902140331275813	-0.811175159481272	-0.754113042437833	-0.694680377423531	-0.633025130715627	-0.575558370034062	-0.529533448062907	-0.490640310643185	-0.452039698347876	-0.398391322006509	-0.373149481641366	-0.373893201592576	-0.390205076592021	-0.419278027538145	-0.449820457402835	-0.481046136362675	-0.502314508330238	-0.490155494461555	-0.462216915816452	-0.444485768962069	-0.419674571965213	-0.383054606955834	-0.352527963529712	-0.326709555467658	-0.301974982556546	-0.279086716513891	-0.258270159889103	-0.234208052425767	-0.202315093310706	-0.187598321468668	-0.162327852121783	-0.143247975368588	-0.130729830901869	-0.136275419123019	-0.153115330963599	-0.188139215642714	-0.231780757517934	-0.266147328762133	-0.277348108583138	-0.26392894621787	-0.23237386283571	-0.197022708083273	-0.164592108024966	-0.13775106902316	-0.123809609568255	-0.125069465903697	-0.128440042749066
-1.03720455638032	-0.999690022989255	-0.952515151179976	-0.875762410551351	-0.795979551733915	-0.742576822194105	-0.684787690929365	-0.626882523432351	-0.569125211928293	-0.525339124235652	-0.487903989524413	-0.445592965621231	-0.395682993655375	-0.370337899590574	-0.378567748097031	-0.401307735035392	-0.431690071919868	-0.474008942643443	-0.50251951952499	-0.515658184993573	-0.424205630984131	-0.390249603886317	-0.398094997963999	-0.425314082982399	-0.39121539100356	-0.363540827471917	-0.34097692612863	-0.322183494641209	-0.305053320988301	-0.284990603900143	-0.266098576770007	-0.233573992485744	-0.232566942148917	-0.22269290622066	-0.226347330930668	-0.226563500313614	-0.242541709516637	-0.263398994091817	-0.290097937376115	-0.312807169755382	-0.319016209265151	-0.304032185543436	-0.270900182089239	-0.228788646535964	-0.189992747992357	-0.157191679456795	-0.12945718289313	-0.114286756870151	-0.111033502850481	-0.10683744155578
-1.02877211470148	-0.998624784752402	-0.949745895421319	-0.876393862019228	-0.807495846740939	-0.75472149385181	-0.699186518094586	-0.644254434712804	-0.593693831178186	-0.554858854066127	-0.518203452510295	-0.472988574050612	-0.433079270224831	-0.412989538648991	-0.425209492585895	-0.451808148889243	-0.485693749623636	-0.520442391679538	-0.545339392248393	-0.553901021725829	-0.442491229601113	-0.398425188541656	-0.400663057853809	-0.436175972171049	-0.404845916485219	-0.377670649818986	-0.358973223641562	-0.342869565433934	-0.330765484900281	-0.31339290867787	-0.304329089224343	-0.287280107215703	-0.301436007102269	-0.304664245377565	-0.320706140458268	-0.330819607468267	-0.344253176086055	-0.352215248429494	-0.355600517840762	-0.351558044484038	-0.332194619067374	-0.303932475873134	-0.264908543456268	-0.221922375062564	-0.182902883455339	-0.151673233096728	-0.12506176309161	-0.108040125600329	-0.0979672991365095	-0.086879636178932
-1.03713087897192	-1.01056804692751	-0.961140113284677	-0.888092817865128	-0.822041260621894	-0.77041318171134	-0.718099419474174	-0.669432976657268	-0.62537292507158	-0.590876621618914	-0.563187629039821	-0.522934927260813	-0.494836105978137	-0.485063990714644	-0.50747147754889	-0.526438316468642	-0.546518591527465	-0.572576030156146	-0.583888546399048	-0.584691670471821	-0.470309414691075	-0.421719659405323	-0.404557867143487	-0.443587907834585	-0.416597164804199	-0.393632727707252	-0.376116688298753	-0.36504108513548	-0.348697721228259	-0.33291893860458	-0.3237917975948	-0.338428458124541	-0.357059597531526	-0.367753797152806	-0.385197644059359	-0.391913336780754	-0.394791307824323	-0.388850017055529	-0.372156198475847	-0.350891060379008	-0.320586945354272	-0.283622107732992	-0.243475609538738	-0.206987998949383	-0.174711013683352	-0.15053570198076	-0.130227706869262	-0.116036849811022	-0.104102041715452	-0.0880456289624384
-1.02744905895995	-1.0159568478872	-0.963440248858627	-0.89167738829912	-0.82209030051708	-0.774598310865186	-0.725994466781058	-0.680737435560244	-0.644499453191902	-0.616270003204344	-0.599922838136439	-0.571189528721096	-0.561845767369185	-0.566410631692043	-0.582247321324329	-0.596626896114834	-0.613406985775439	-0.625304313559137	-0.627307475364164	-0.615189758013261	-0.57947869428555	-0.509166071426063	-0.452162097459252	-0.432009932506122	-0.428770616321655	-0.411140581777903	-0.395801383754929	-0.385045157999243	-0.368272842487778	-0.359856091497451	-0.360489693126003	-0.393460430157972	-0.401879538734301	-0.410732641249452	-0.414318501796879	-0.41313487976243	-0.40524217834602	-0.389413166204431	-0.360644963772503	-0.333374893313235	-0.300188567899304	-0.262814826174188	-0.225989473981489	-0.195134459455801	-0.170662611686645	-0.152589522120861	-0.140229940223205	-0.130785140622889	-0.120905774144734	-0.107999417322271
-0.968987069652343	-0.971603625623601	-0.93897490723881	-0.869031033386625	-0.802333707956245	-0.750723083232724	-0.703536191626714	-0.65926186405646	-0.631282818963925	-0.612132112607022	-0.603154033705891	-0.593820697641244	-0.600062849012238	-0.615195626188491	-0.631191322507706	-0.639655898789754	-0.648818340967395	-0.653141724055968	-0.648651139773549	-0.628795145231357	-0.597140521395041	-0.537111681979982	-0.480116953925491	-0.439788653946047	-0.435149395891982	-0.4229463906511	-0.409806372191413	-0.397705961896644	-0.380360578461966	-0.37845882726035	-0.378977725577972	-0.403061538411432	-0.406873218828614	-0.411587356375785	-0.409672580271571	-0.403345961628002	-0.390644591218259	-0.370599131508621	-0.340538515367357	-0.311789024902867	-0.275889671323277	-0.240084649400679	-0.206994866269168	-0.17503821301575	-0.14561127168526	-0.131639927199826	-0.132449711507703	-0.13807705542694	-0.138618819157938	-0.133534862292181
-0.804024023824415	-0.837838340816552	-0.846493109546313	-0.812200695936913	-0.755287188282934	-0.696470268889222	-0.643246557172738	-0.603084236743648	-0.581033311465123	-0.56982374665489	-0.565515450118275	-0.580091163993962	-0.601377882017856	-0.624332215369447	-0.641313072337227	-0.653834734518359	-0.662092792046206	-0.660416933215271	-0.651240301890477	-0.630094938791516	-0.599051405329182	-0.551850015325775	-0.508339440190306	-0.458585242970987	-0.449240732650985	-0.433224132815105	-0.418124141614933	-0.404927331877459	-0.393092938874308	-0.386280200167875	-0.381579078269071	-0.382301465517421	-0.381594211801858	-0.381029968865448	-0.380400981833024	-0.375947517288165	-0.367556945009345	-0.349670244346063	-0.322150933207944	-0.293628871373055	-0.255828976596584	-0.220985408711041	-0.190153452120771	-0.160891584987414	-0.129786052528842	-0.116655735085194	-0.126720457426968	-0.145377708154227	-0.156754866015323	-0.159238394080049
-0.57362751396755	-0.624505418300335	-0.674727003602095	-0.708648351552547	-0.675697364466275	-0.621307227061363	-0.559272376191411	-0.518407286856568	-0.499886940053592	-0.498102578557936	-0.504516180687798	-0.533238679487922	-0.568390264390777	-0.596978229201056	-0.617864438268813	-0.637213497969888	-0.646563404243916	-0.647891470895392	-0.63853572131333	-0.616981949325373	-0.590563675134563	-0.55771447841577	-0.524684408287031	-0.487266001731595	-0.454813566431688	-0.427974652467876	-0.404660764640462	-0.383067337028891	-0.368691590224984	-0.356809088625775	-0.347023417760833	-0.339322415840616	-0.335861873035344	-0.334021370045089	-0.333633956164729	-0.334041111361073	-0.33350460786486	-0.325063346053428	-0.304903048307172	-0.27955476386085	-0.243435703738661	-0.208488756199417	-0.172488139913767	-0.136345039204571	-0.102967258594757	-0.088843034403795	-0.105271052314642	-0.134538178944717	-0.157785057575637	-0.166532557094191
-0.37329316079733	-0.41000915291808	-0.473290580559236	-0.552685102202374	-0.571482597460539	-0.538096616127011	-0.476347586742326	-0.428714573841637	-0.405255745756547	-0.406588977318563	-0.424907642774659	-0.470317019113101	-0.520402166012401	-0.55559792342623	-0.582940454618168	-0.610974463732308	-0.622556306306877	-0.626677942161862	-0.617707454056895	-0.599228095458235	-0.57409857742696	-0.545445123356459	-0.51339780899719	-0.482030126322784	-0.450306953255557	-0.419470751840929	-0.391234108109084	-0.366904351827744	-0.343726862291665	-0.323761499558782	-0.30872498133223	-0.295611047253357	-0.290400338069507	-0.29179238829531	-0.298867132130559	-0.306483351964067	-0.30988537990545	-0.305689604469932	-0.288829979274766	-0.267217170438943	-0.236107265612289	-0.201526340148379	-0.163686567079034	-0.127234321585531	-0.0977953850984092	-0.0850203008878633	-0.106849102140778	-0.13629644720275	-0.157728410419705	-0.169018476667632
-0.30148757984608	-0.311053481035275	-0.327745989857571	-0.382850184710485	-0.431810605452329	-0.435778842910723	-0.388495913179106	-0.342904491606777	-0.314228474191181	-0.31033943315376	-0.335168306524324	-0.386150442808341	-0.451567545046781	-0.491867604636971	-0.531876511567478	-0.563604489680609	-0.583974881010544	-0.594684295380411	-0.588610279795307	-0.572657986949213	-0.549206076457655	-0.525013409213579	-0.49349293929078	-0.462235186022163	-0.428754854125761	-0.395295361278675	-0.365035865976986	-0.339262419561896	-0.316455791495578	-0.296749686549146	-0.282470841296162	-0.270752003418887	-0.263192976712482	-0.265413307215337	-0.270496630393451	-0.281932927949268	-0.283999893353728	-0.27899608916043	-0.264205223810296	-0.248268709624678	-0.223997282469724	-0.188824657422575	-0.147233503106276	-0.109581714612776	-0.0823275553254688	-0.0745865200614492	-0.095480742128314	-0.118843700509101	-0.135779928073795	-0.146762881522143
-0.211294984451189	-0.208613775251372	-0.183098069014211	-0.175770459737534	-0.19533626809092	-0.23740258710849	-0.241213177371727	-0.215339690234717	-0.19813562757516	-0.190269568263037	-0.204185644586323	-0.24749213809455	-0.354878789374345	-0.41279809849833	-0.466011168389931	-0.500197533550667	-0.525879782029416	-0.534615745497651	-0.533792857824935	-0.528579613947292	-0.51520739201609	-0.489173619149723	-0.457487153098442	-0.423356525822982	-0.390963490414942	-0.357285057423096	-0.329419388993716	-0.303979732540695	-0.283836130901085	-0.264303489735593	-0.251871872771447	-0.240092418780769	-0.229493222713306	-0.22795149196353	-0.229903719396279	-0.241715348186452	-0.239920834318152	-0.241103639993277	-0.234323181629977	-0.225695448167331	-0.200489664495587	-0.165755549309452	-0.130266097360183	-0.0969397415116664	-0.0735263487992662	-0.0714723356545395	-0.0876145757396435	-0.098468495503549	-0.100843062847567	-0.111314096150124
-0.0840727671994912	-0.0523246667572699	-0.0289934792827826	-0.0130782044628834	-0.0200252001000118	-0.0412801506524574	-0.0631533001899366	-0.0646509851776228	-0.0583190685726704	-0.0570634467286432	-0.072750033832724	-0.09939737448148	-0.173239614256622	-0.221858238055378	-0.295214679479883	-0.342481293266342	-0.389649458200338	-0.379156702296621	-0.384989094285594	-0.382050910283747	-0.4018823024277	-0.374275812868331	-0.361193904527723	-0.341161553122299	-0.321874260522359	-0.290579283363517	-0.271271405126867	-0.251749395424927	-0.244147885899323	-0.227132824333139	-0.214266361671999	-0.20562054612567	-0.196079101254143	-0.191887144692928	-0.186126939528459	-0.190457431483569	-0.176851769448913	-0.173780783758197	-0.171980171835059	-0.173653878631763	-0.144238574949408	-0.101767616125984	-0.0772445403756575	-0.0552238660387728	-0.0386921157631671	-0.0397474479999566	-0.0534462273152385	-0.0585342412239724	-0.0572894362971256	-0.0630757835819902
0.0621348462858905	0.0764081354526093	0.0661264757687537	0.0634209393279036	0.0360504295051549	0.0348025505275653	0.0278268218411905	0.0404632774626382	0.0507536030229962	0.0473665102162033	0.0190068623280331	-0.01303154125829	-0.0445029692704101	-0.0110945194050613	0.00424024987283471	-0.0111234678564414	-0.0366243302522719	-0.0338818236460609	-0.0312599438526756	-0.0205912341556904	-0.0277973605465126	-0.032982858227804	-0.0423479503806301	-0.0647586365099798	-0.0740778844575474	-0.0745269600657274	-0.0635299679792004	-0.0694529813603198	-0.0756910281965388	-0.0803978787190568	-0.0725531515136625	-0.0618785872956959	-0.0553692897873731	-0.0520742493718771	-0.0467468285673012	-0.0374769589472134	-0.0265294034671038	-0.021883125086205	-0.0177909393981127	-0.0357052165022432	-0.0155836054958092	-0.00839671248866109	-0.000907742913260703	0.00874792166472145	0.0106234466914211	0.00639138280933919	-0.0132021867856181	-0.00284625219940855	0.00279344992046172	0.00306512222776432
0.142147700986845	0.152608984560915	0.160028820611507	0.15335495950676	0.159381883524303	0.181500447769528	0.188459268154879	0.193502923673203	0.193895734898562	0.173281231095655	0.13405212295178	0.0733798361173713	0.0278892958973512	0.0250653515865548	0.0596308539965436	0.0548103669543693	0.0539918127592602	0.0486154956419948	0.0586706786328807	0.0628475799816154	0.0648982396603121	0.0676148891820825	0.0670400736288039	0.0589492549078531	0.0581297554187214	0.0527529994352219	0.0555478937252083	0.0577252239100657	0.0673521110128209	0.0775896444852396	0.0792175715724215	0.0836002481576087	0.0853535653175519	0.0961501110710664	0.0947936648194702	0.101887374659282	0.0932524118264031	0.0786420449479723	0.0683326368251757	0.0883063085789693	0.105298578623681	0.0890962832712391	0.0774371477799208	0.0660659716712717	0.0580374983556557	0.0404256934239066	0.0175862686511449	0.031675545747891	0.0452176212600956	0.0424425566838593
0.200070626101758	0.225326766977073	0.262423326012026	0.294713310319908	0.318257547394807	0.319621600509728	0.30002964898562	0.274710380949654	0.252721406238789	0.222809491064116	0.184329974850565	0.13170659163368	0.0985596137286084	0.077299855632183	0.0802164945948549	0.0768676901418086	0.0825375429680877	0.0808390069309663	0.0853582265538622	0.0868673490882548	0.0901736787556831	0.0924308246852285	0.0944271383602259	0.0942705930713175	0.0962631684065202	0.0942447525933934	0.0975340883439785	0.103094447621657	0.109289043237468	0.110247376725535	0.090236450763978	0.0972904576303128	0.107557619285804	0.136430904944554	0.13920160220563	0.1497400607476	0.165346228367856	0.178292331454288	0.190858476844384	0.18615689053086	0.154801317441918	0.118840326490732	0.0856714904355835	0.0668929262089405	0.0540199992128189	0.0556134392488761	0.0576059832162141	0.074208795870631	0.0687794455444825	0.057260016532933
0.225437261345074	0.256638231624969	0.297749732966945	0.327277160556584	0.339163802458451	0.322343222789028	0.301875267521061	0.276211985813329	0.252707775240916	0.2189748670268	0.187123682441713	0.14133249665259	0.118391421745156	0.096747402820713	0.0970170759305124	0.0983133500446362	0.106342534686908	0.111060937695937	0.117658392359664	0.119948086891456	0.124869843622943	0.125577472958042	0.127095121278065	0.125883304557767	0.129434371784484	0.130620122518879	0.132036371107791	0.138417572163726	0.143209705892335	0.144427826077307	0.133207254694959	0.137093112646371	0.144799770888084	0.162704399662834	0.16523670538172	0.173017288369577	0.182670492514703	0.190761878298518	0.19057249315461	0.169245524000255	0.135604517043942	0.0990493837618889	0.0659259275256649	0.0480190538905144	0.0373947815571519	0.0424070060208292	0.0501521237911519	0.0694380783032739	0.0741672216407965	0.0726447716529447
0.239359680648029	0.267760008824469	0.30129484654455	0.320032005047825	0.324523974569214	0.304478144349739	0.286021872073705	0.260694236652727	0.234126400199052	0.198906179881725	0.166215265294767	0.121702529433868	0.104421512431791	0.0868597321474713	0.0890343847941058	0.0957566155720614	0.109432955793057	0.120117096577542	0.124696300244271	0.126853513039413	0.129785269808359	0.131412602694505	0.131444317167035	0.131767767769921	0.135727994244699	0.137310920368633	0.139232832505942	0.143330546233738	0.146943798421291	0.147864083172033	0.138897618556365	0.141416129994158	0.146801173935261	0.158852894178793	0.160772284453328	0.164068734265309	0.168172175623266	0.168919644701411	0.159090049628403	0.130147087284008	0.0972919176979634	0.0641017068133388	0.0394287094180957	0.0260430737930967	0.020226758047698	0.025067679876959	0.0331066590995057	0.0522671563463453	0.0603190610311002	0.0677073350768551
0.23707342017355	0.256079606772486	0.275021608077595	0.284547826505004	0.285582836907407	0.269655064477297	0.244317817232889	0.188545558964913	0.162260551672536	0.135043910537251	0.121403590617254	0.0776627447533182	0.0608158245085298	0.0436296607500037	0.0437572149215586	0.0474324451272016	0.0620678917631592	0.0772621312470958	0.0880616582251834	0.095138497462183	0.100880156014699	0.104136789559856	0.106781186540737	0.107199120331532	0.109682041364204	0.109367156714848	0.109155978796602	0.111747581872763	0.115625098186362	0.118165892645573	0.120372238786591	0.121407449403971	0.121738735614303	0.119646879993704	0.116346451430666	0.115273597729161	0.114455384577968	0.108305879685756	0.0942629618233812	0.0709490351906531	0.0476724180071945	0.0276748113519684	0.0141241931921311	0.0092166638453681	0.000787747744197855	0.000734763929056548	0.00593476770067878	0.0234627397855637	0.0330209062270612	0.0429246622277832
0.221909046984586	0.237224980668753	0.246831297009695	0.25087147985939	0.250631580076457	0.236686662577049	0.207680198871827	0.149905105507198	0.12385248679932	0.0932245652528847	0.0681050838596058	0.0209238974578646	-0.00249182817205433	-0.0287801727213656	-0.0338579149460213	-0.0358753771760605	-0.024778113267353	-0.0157254313077451	-0.00578676341294503	0.00401616309889726	0.0120300981330887	0.0214736225800263	0.0280151427770619	0.0338835534773483	0.0377331157434596	0.0382086417571125	0.0366850203995143	0.0385008040646209	0.0412704378841152	0.045091599060989	0.0480023508857774	0.0504545981493483	0.0539788919809414	0.0547681543530035	0.0534431936311055	0.051210740087248	0.0493583971048404	0.0452753034420153	0.0387567051772857	0.0276493929066643	0.0174546604172691	0.00797224895875775	0.00181728001160907	-0.00153897060477787	-0.00597400688395372	-0.0136351655694987	-0.0172563921495567	-0.00959395938934713	-0.00343337048471586	0.00482435840442518
0.171378573149844	0.186899082171572	0.18162195660129	0.178757782592374	0.179873032475318	0.16819420614047	0.135179026493244	0.0896130044319523	0.0680867073438019	0.0436434717795494	0.0183558325151317	-0.0139255448480922	-0.0387867563581436	-0.0621562473451465	-0.0706420254934132	-0.0742649993061169	-0.0686292511552725	-0.0653803376532386	-0.0544317163754087	-0.0509603781420722	-0.0459483947141771	-0.0394380394701009	-0.0327206504710977	-0.0237087312645995	-0.0196975957105433	-0.0147627914234671	-0.0126139307126313	-0.00925188217935545	-0.00798860149502604	-0.00478443917719799	-0.00205382448334307	0.00271081464473689	0.00682324234238691	0.0102571388704523	0.0111760490274259	0.0111803955631496	0.0112735490942406	0.012107660472827	0.0130019575011972	0.0110092671126408	0.00747953156684343	0.00403432293514325	8.01266697761467e-05	-0.0014781042865233	-0.00279954735078106	-0.0100532896776681	-0.0176004925726293	-0.0252019880181774	-0.0236214786675749	-0.0180887463315874
0.1187565051123	0.120459013825617	0.108656173942106	0.101210156568386	0.108276956782863	0.10162698013548	0.0800805910357783	0.0582198967264085	0.0421802164440539	0.0233595561455335	0.00119209274889779	-0.0201201880692511	-0.0386117147026395	-0.0563119099339311	-0.0646219463129854	-0.0697201335157351	-0.065092243885527	-0.0633572258010846	-0.0537292967174763	-0.054438138526999	-0.0522649675790679	-0.0487832707400226	-0.0442106977857002	-0.0391559846266732	-0.0325463278635695	-0.0257138697844635	-0.0210102874811902	-0.0170174785666136	-0.0166515650155752	-0.0151742248275268	-0.0125141640975896	-0.00945583282802061	-0.00716356391711926	-0.00410206287514259	-0.00185643851843916	4.31330565815841e-05	0.00228832513288321	0.00405820952154793	0.0054337240568174	0.0060493365981785	0.00562187117781495	0.00408185458958783	0.00107879957252077	-0.00146643501503876	-0.00162067225362233	-0.00631363314241595	-0.0107020536236355	-0.0179890435877635	-0.0186050763165758	-0.0175110221966009
0.057493999115929	0.0544021582519646	0.0424719201562188	0.0371435550511724	0.0432855463604248	0.040281712795794	0.0279876396887588	0.0158709801019961	0.0105117816633527	0.00538786895087098	-0.00219771265431957	-0.0103891815421576	-0.0171101188569859	-0.0232628248894702	-0.0300721727723075	-0.0304889144706943	-0.026918453444191	-0.0255292276887988	-0.0193355689360096	-0.0223144579229975	-0.0214336126556699	-0.020445693224696	-0.0166937953589458	-0.0145115970518071	-0.0123467674294304	-0.00867692094292588	-0.00926932166181395	-0.00621572926756901	-0.00789699285256303	-0.00727545215380325	-0.00634103781226919	-0.00517369876542836	-0.00384443224344975	-0.0026613760796021	-0.000852624550409107	0.000424499979078259	0.00168616807128889	0.00297318213626196	0.00364517939381876	0.00416846816217562	0.00462318107242233	0.00387033843775995	0.00099521519888724	-0.00174739899484163	-0.00098305349450738	-0.00320185966107263	-0.00266972824906995	-0.00791000117703109	-0.00875054330853199	-0.00890812095502991
[truncated: 188 more columns]
