# Supplementary material for: Performance Comparison of Centered and Tilted Blunt and Lighthouse Tip Cannulae for Drainage in Extracorporeal Life Support
Source: Cardiovasc Eng Technol. 2025 Feb 10;16(2):238–50. doi: 10.1007/s13239-024-00770-x (PMC11933157; doi:10.1007/s13239-024-00770-x)
Supplement: Supplementary file 2 — Supplementary file2 (ZIP 41,511 KB) [file 13239_2024_770_MOESM2_ESM.zip › avg_velocity/rc_3.4_mm/Lighthouse_0_Qc_1.3_Lmin_Qo_2.6_Lmin_rc_3.4_mm/V_ms.csv]

0.00351147161366003	0.00557190236802394	0.0019483062225614	-0.000896153125958259	-0.00185187794316793	9.01426702730129e-05	0.0027842404573155	0.00411250317923581	0.00392123482795606	-0.000405673582803739	2.97245292566561e-05	0.00392782020599187	0.0100469924014052	0.0109770839389213	0.0107325569843279	0.00797993862756782	0.00503436109226428	0.00133208449171892	0.00204127398776391	-0.000467750501926105	0.00216899456513155	0.00281039640228075	0.005013958836918	0.00370130255028094	0.00409211900654098	0.00274306154773805	0.00316131319009982	-0.000108746113416742	0.00135726990643351	-0.000528646059004803	0.00187182211414044	0.000380274696285789	0.00475339850343458	0.00628106041104258	0.00758605215154859	0.00293989472854267	0.000302714485588027	-0.00295708386421477	0.00177793693115325	0.00194363170103768	0.00134308669220519	-0.00285104498204035	0.000159851036042042	0.00561234099599395	0.00766905268547737	0.0104806759261088	0.00976466697111176	0.00643577404374899	-0.000438010132607445	-0.000144459946117877
0.00574910207584642	0.0074602961960648	0.00496956351475026	0.0026856709876051	0.00138146653792279	0.00260267956597003	0.00402427744033739	0.00494366654628262	0.00426094051382597	0.0043741340511033	0.00623785093609734	0.00825037998037458	0.0104738918376178	0.0091797374246946	0.00897781098266265	0.00756176485131729	0.00596350764801688	0.00330926839635113	0.00387340431298679	0.00235871172582321	0.00382902471733221	0.00539573709005704	0.00924526344635036	0.00841419829904289	0.00704734152153423	0.00647147606737167	0.00719579827297457	0.00498419683654694	0.00365178237192346	0.0012159625868498	0.00223725734072584	0.00123678375222295	0.00493513352191329	0.00516409957430497	0.0056924205997794	0.00270028097511688	0.00130549186633467	0.00231220638249279	0.0056805349326091	0.00551608795083479	0.00492092595146059	0.00614741848920615	0.00773708072724962	0.00968414165977519	0.00805208187770665	0.00838095029276814	0.00793544775405829	0.00518177975189922	0.000198034896476343	0.000324991744402829
0.00577416673137863	0.00593258381600119	0.00613432057471	0.00659064795063119	0.00642327822193224	0.00564470122072904	0.00515013590674249	0.00535141642624606	0.00526282999948413	0.00568365797967265	0.0067055117344465	0.00785320700374876	0.00706830445262358	0.00666194395616325	0.00439730999214557	0.0033910794211076	0.00205340835526257	0.00245207549257583	0.00300376043918321	0.00276135065932879	0.00255326618028865	0.00240997348777212	0.00277577436998238	0.00273693209664822	0.00288999137965307	0.00331663606906204	0.00287160316831958	0.0024426879564745	0.00138403188990006	0.0017076119952288	0.00208732053704037	0.00191641396094843	0.00180522447538673	0.0017471190401974	0.00152304183274901	0.00103463390286488	-0.000136460828354589	0.000512063160544468	0.00277659572545556	0.00399762877860475	0.00651896326744866	0.00591090070144758	0.00830894244961099	0.00680284993740178	0.00646493071529896	0.00524815330203382	0.00514066752387309	0.0027632906978906	-0.000263128864827974	-9.00413847152517e-05
0.00869420798607801	0.00942371105583183	0.00943556881837679	0.00989167446181714	0.0089900410150519	0.00918471273707315	0.00869863974019983	0.00850162459739265	0.00829113515409981	0.00774893499816798	0.00797129001048794	0.00743706606384266	0.00720681103350216	0.00605513701314167	0.00432335762524773	0.00361152340659219	0.00451595580366844	0.00439170425665413	0.00444440258164567	0.00383305377052285	0.00381519191479812	0.00372247702284353	0.00385517359388269	0.00323435262439182	0.00322842673796979	0.00277291725428238	0.00284022042870107	0.00224423426352011	0.00205600899253926	0.00220279884713214	0.00223250833116862	0.00212126209957834	0.00189802424509292	0.00151992202182717	0.000756353365824109	0.000437991425437442	7.16891683613716e-05	3.54886653681269e-05	0.000182234633337611	0.000728934502366927	0.000911461240073754	0.000961682355368513	0.000454617784713063	0.000651292309412765	0.000139776397462056	0.000363482413780037	1.40341813868863e-05	0.000262067864545771	0.000138488384678334	0.000368116739017373
0.0134563825935431	0.0146759334370194	0.0148691125880369	0.0149756416605172	0.0140855562150844	0.0140637006198556	0.0139085176898283	0.0137399956108121	0.0135612729860606	0.0126208071163224	0.012355106597557	0.0119541573274396	0.0118427897689228	0.00954428186069633	0.00756494041471543	0.00649903482298933	0.00813472725927749	0.0082072729832498	0.00783324341592603	0.00691806802195879	0.00691232923562398	0.00649977589943858	0.0069324442408136	0.00260915775390883	0.00200040072325385	0.00173246113507869	0.00415548743007364	0.00382552985461969	0.00376396413233707	0.00371491075322618	0.00318584453515735	0.00295259113437041	0.00287047324389661	0.00234092855943875	0.00217523316503574	0.00191958574884792	0.00158275483552131	0.00126601809117371	0.00119402676937153	0.0012941584439067	0.0018681793540748	0.00177838536387633	0.00120517468139591	0.00100697437265918	0.000991184499238538	0.000829638718498088	0.000988393525732931	0.0012895497807053	0.00097449319003126	0.0014312091584413
0.0183285918949529	0.019526375029996	0.0193461416948148	0.0195792229839603	0.0193190400300187	0.0196742206616249	0.0192844412752308	0.0195391062953151	0.0194651111205077	0.0188539991438603	0.0186558848483636	0.0182039532599718	0.01735061420354	0.0168008204694968	0.0142708867005404	0.0115927321630028	0.011102991851129	0.0116320819144524	0.0124576960365515	0.0111712261543538	0.0104545598651707	0.00993052439969744	0.0103624202399841	0.00313789272164875	0.00271977804756507	0.00256405661220404	0.00733081720149145	0.00713900427001548	0.00701569790347516	0.00624998209584151	0.00551060984423006	0.00503303129351055	0.00501405347986912	0.00460551046131717	0.00394798310040119	0.00357578374153188	0.00344692449648125	0.0029718576459161	0.00296271174172835	0.00263027000171171	0.00316957392437105	0.00254223173193422	0.00218808944761832	0.00179350334047337	0.00186077347218206	0.0015820264765412	0.00193456715458777	0.00192083427502546	0.0019746655618712	0.00200265319142572
0.0227990465243829	0.0239881074627033	0.0241632265017361	0.0244350494883382	0.0242486903072426	0.0249152931720707	0.0248315670894953	0.0252483735107162	0.0252410279232529	0.0246287779602156	0.0241007061744264	0.0242465145129192	0.0235598738277198	0.0228716283568837	0.0203922001998194	0.0172751197299606	0.017244026596637	0.0176062608816604	0.0184961583470025	0.0169014150258439	0.0158240681402999	0.0150286894888123	0.0148062328786753	0.00774383126206094	0.00696916962328078	0.00663743580345456	0.0112717721969625	0.0113288519739435	0.0108946466923587	0.00986293337899073	0.0090989638388378	0.0086967759212912	0.00852208030585136	0.00760213696805922	0.00683996059105448	0.00691837883349801	0.00643617277047107	0.00639227581412508	0.00625586477693314	0.00566154315246139	0.00546940203647496	0.00463221067421933	0.00432954439011031	0.00406042752764942	0.00399463267913492	0.00355096497599443	0.00322136553355527	0.00300478885095074	0.00314940390477255	0.00333703511665383
0.0263439313010932	0.0274523680270447	0.0273079688295517	0.0278359590872798	0.0281785408515046	0.029663394281866	0.0297242435677958	0.0300538163546468	0.0295449761357505	0.0293534003510092	0.0292148063943047	0.0295460176340209	0.0288925098449681	0.0281862149357375	0.0260695146604676	0.0221905654457758	0.0223922966122047	0.022457285264015	0.0235750451438804	0.0219941628421405	0.0206977806579163	0.0196646524693325	0.0188937931267263	0.0135478771478176	0.0128687675037105	0.0120928450754789	0.0158662024781333	0.0153807540849953	0.0147248862118655	0.0133840894021722	0.0129180714850926	0.0127388074595122	0.0126393411243556	0.0117813324289999	0.0112430440303157	0.0108414111962323	0.0100000245169094	0.00917064613749486	0.00870615999415318	0.00865666002748772	0.00820703350876404	0.00782716548761853	0.00737510459549479	0.00730144734201021	0.00661487671643979	0.00583545885775159	0.00562842896348468	0.00591022849236468	0.00586113247566753	0.00536736282673102
0.0284175402489772	0.0301182920212233	0.0301665962903051	0.030665590150659	0.0312083797669627	0.0330599034377762	0.0336798922078804	0.0342875776214375	0.0342386517576644	0.0338514497310365	0.0334246052524584	0.0333671712598974	0.0327626320289783	0.031922918690399	0.0310426430691721	0.0302766468243118	0.0297169670180222	0.0291942579732249	0.0281830263709981	0.0270224838462455	0.0253619309719986	0.0244062548956249	0.0236222411479788	0.0228984003326474	0.0224023217817698	0.0216960725191694	0.0210540687880512	0.0201161388895301	0.0193067626761539	0.0179588289817498	0.0181941447983518	0.0174582555436	0.0173458947450662	0.0164838274454364	0.0161672318990608	0.0156711161041664	0.0148122764016868	0.0136517105426492	0.0131763770226531	0.0124525608474181	0.0116211271773778	0.0114699268022946	0.0116292585227554	0.0111077754079182	0.0104944745504447	0.00981252377263554	0.0086908476219565	0.00895716366055064	0.00884174584359889	0.00869716051118375
0.031885949036008	0.0334648697816825	0.0337281447838566	0.0343251544782054	0.034858930190838	0.0360081697242496	0.0369686813343902	0.0376779217570862	0.0376832373185385	0.037996416577993	0.0377658502819179	0.0378361785675329	0.0372162533563872	0.036512116925283	0.0357032624687879	0.0345168067664719	0.0336816494612106	0.0328832173113188	0.031989386372515	0.031135998262988	0.0298476955039382	0.0291789087828197	0.0283117250012265	0.0270221648308031	0.0262826302043625	0.0252452937257574	0.0245327331352263	0.023472876289758	0.0230250441264452	0.0225573232039897	0.0219570754659983	0.0214651834037662	0.0211429528263007	0.0203435121640742	0.0198695352687432	0.0194528832171591	0.0190547587013246	0.0181527102335801	0.0176582387109284	0.017012323279337	0.016541666381518	0.0160510294312957	0.0162944925468862	0.015442088508308	0.0143987054408729	0.0140584171927226	0.0126011545955238	0.0126062057585218	0.0127266820055968	0.0125035633206101
0.0339600035495069	0.0354059547527512	0.0365897766331445	0.0372447791790161	0.0385944272052921	0.039754733264603	0.0407882467527596	0.0411205795142851	0.0416490939985813	0.0420394542440234	0.0418218628038982	0.0417166343197347	0.0412960091377594	0.0409558149080416	0.0399604849964473	0.0388030080062749	0.0376873280571319	0.036696626197202	0.0355825512607932	0.0345072410722538	0.0331050838365653	0.0321270093447735	0.0312793015723203	0.0302163727199883	0.0293411113583891	0.0279281299383951	0.0273574339367259	0.0266980124677505	0.0265459813694155	0.0258146851932879	0.0253695959439377	0.0248850026018887	0.0250422537671086	0.0242625233652616	0.0237787008210683	0.0233729987942823	0.0232723663693999	0.0227736908431953	0.0221660763976581	0.0217223390323094	0.0211647320599403	0.020583967598214	0.0202571851887373	0.0197561722030604	0.0185547113916859	0.0182265443393698	0.0163822062941031	0.015981454371855	0.0156874328441655	0.0153394448497464
0.0364465057987781	0.0387380060408641	0.0401991877192102	0.0413542894381494	0.0427157542358421	0.0441164779459192	0.0451707318946168	0.0460201847706752	0.0465809434895752	0.0467963009699879	0.0464788438150784	0.0457324381217417	0.0451388057386777	0.0444263954584123	0.0434810500263477	0.0425616538519878	0.0413979643497552	0.0400649194052444	0.0387216418090663	0.0374545366581534	0.0360529432775753	0.0349482041557751	0.0345918093465129	0.0335913135592134	0.0325471402770722	0.0309142464504486	0.0302548457325222	0.0297641304052189	0.0293858796316942	0.0290262728382462	0.0283554340626434	0.0280658546220195	0.0277892282075827	0.0274021490407905	0.0272862426232166	0.027254500217674	0.0269487129303803	0.0268035258459323	0.0263212313567529	0.0258592533935517	0.0252947767168725	0.024983913427774	0.0245159120113173	0.0241510907432642	0.0233636232375827	0.0233875138549709	0.02213090890516	0.0212892541938202	0.0196034597549616	0.0183047977372971
0.0391281511680447	0.0413757667454457	0.0432768471573404	0.0447788651400519	0.0467769633200991	0.0478774861750727	0.049484836312031	0.0504216242499529	0.0508835479651998	0.0509131264422719	0.0502600008869735	0.0499138484094167	0.0490813309725533	0.0481961718999527	0.0470676877303663	0.0460142477848549	0.0446294718378488	0.0435474868231816	0.0414823495832978	0.039825852701702	0.0380962889069968	0.037091149767328	0.0365923406509231	0.0357532745122965	0.0342814053056637	0.0331694623337292	0.0325563354898401	0.032281086536279	0.0318253706208158	0.0315834971888673	0.0310594337336071	0.0303652858809571	0.0302887045747363	0.0304068108022115	0.0303647965138802	0.0300113882943733	0.0298264359833008	0.0300982992513509	0.029785065999427	0.0295237719701684	0.0288141520672774	0.0290201398671425	0.0288315864116512	0.0285227851977213	0.02733054943407	0.0271361131271639	0.0258969031202823	0.0250248066484912	0.0232515559343913	0.0213378961287398
0.0421647677564849	0.0446652838902892	0.046760716611342	0.0487607465692735	0.0506610425574524	0.0518361683005799	0.0533981284559931	0.0543034917263904	0.0548427261003905	0.0545665994427486	0.0545408571845639	0.053785310015444	0.0528098452732227	0.0513316988316957	0.0505846413680658	0.0490402783576638	0.0476539765130719	0.0462067218827899	0.0440918478133781	0.0421415460552635	0.0405468268916187	0.0391195109819655	0.0386311649361947	0.0373496839354608	0.0362149820021808	0.0348012105378039	0.0343052847384919	0.033911051058533	0.0333973428592911	0.0329906229240044	0.0326205260636877	0.0319004429198395	0.0320835255358512	0.0323570441755423	0.032909425687457	0.0328244912749904	0.0323286001080722	0.0321447549264947	0.0325038126261805	0.0327446117726335	0.032592173686899	0.0324511843892052	0.0321804398610182	0.0316366733273421	0.0307643803309108	0.0304604725038774	0.0292968316289319	0.0282633257201599	0.026781122746625	0.024683052712023
0.0448451224729573	0.0476843146602142	0.0500524054627508	0.0527441847529759	0.0548627002198672	0.0561256955843702	0.057470001194895	0.0585884272373681	0.0594806661363917	0.0593735276473323	0.0594088792592606	0.0585125092834213	0.0570049275215117	0.0554885470309667	0.0536717890033364	0.052057269563476	0.0500913346577155	0.0486096374590636	0.046353628635905	0.0443221406838668	0.0424789918922875	0.040858738548692	0.0395844577361425	0.0379203331550114	0.0368138414637704	0.0356530946930568	0.0352062448974604	0.0348755164957632	0.0341862418183179	0.0337482317424848	0.0336460838381219	0.0330948620571984	0.0337499285594494	0.0340672712571367	0.0346046441683663	0.0344812245936409	0.0343187681796585	0.0347007762556327	0.0348726633542724	0.0351915976091573	0.0351736423311315	0.0353583467934918	0.034805110202101	0.0342455815860808	0.0332167079018927	0.0324647884476182	0.0317256055386833	0.0311253418470811	0.0304035903018633	0.0289872945050246
0.0475451865981931	0.0508639296509868	0.0539384651620499	0.0571418729478921	0.0598570186857116	0.0619515080714589	0.0637875630417217	0.0644054948747421	0.0650198546318445	0.0649720824809747	0.0651025710382096	0.0640565259319671	0.0622999380547049	0.0602044003293704	0.0579482984813313	0.0557185322408962	0.0535388300493347	0.0509928535904842	0.0484130174378031	0.0462593129325228	0.0440574483084025	0.0421115903689729	0.0407096288914702	0.0390469310797949	0.0380642908178728	0.0368739448190383	0.0362367184846852	0.0359290449242017	0.0351967875288276	0.0344420885127051	0.0341743313975022	0.0343293126364175	0.0349440010890001	0.0351757891137284	0.0359042562491046	0.0358500245323044	0.0364285936976954	0.0369693311175789	0.0369762244400459	0.0373824398210995	0.0373004030044915	0.0371326114418832	0.0368159063208852	0.0368718900393821	0.036147819997347	0.0354089276882594	0.0346514969995085	0.0335763066049864	0.032324325477146	0.0311573943544825
0.050730060205679	0.0544263361478967	0.0582183857037195	0.0616287691642618	0.0646325746823311	0.0676899358758445	0.070136051701221	0.0715871736911573	0.071773851036079	0.0716647279973159	0.0711870545197731	0.0700674661062985	0.0680260568818762	0.0661129472203137	0.0629910937820943	0.0596285887541282	0.056481827755185	0.0532864017992964	0.0507549977432943	0.0485002177455908	0.0459916638022589	0.044037782161744	0.0421496938936088	0.0404500316224016	0.0389978034965226	0.0377252467526573	0.0368602735964915	0.0363246129448676	0.0356259436912934	0.0351905811767916	0.0352046295517824	0.0354561508305286	0.0357348092580808	0.0362601218640372	0.0368807388714393	0.037515044133713	0.0381590225357866	0.0389100645982395	0.0392971669289934	0.0399107033435179	0.0397706719153802	0.0398292310349261	0.0396452077803935	0.0395772864461358	0.0387346474367495	0.0378018701287202	0.0368163429161426	0.0356659031715813	0.0342368460473703	0.0330256060699745
0.0542483921274833	0.058520819241111	0.0633276453652952	0.067406501925083	0.0721658511821337	0.0754966151671432	0.0782963097907588	0.0791959979757159	0.0798285393704399	0.0793495781923727	0.0789058318566665	0.0770754722686976	0.0750159006531803	0.071412754510348	0.0683691764701417	0.0645934100154768	0.0605860357948537	0.0565870456225327	0.0531395405508757	0.0501045692850049	0.0473420563398362	0.0453813212324941	0.0432202635603661	0.041800238734737	0.0398551651338616	0.0383613216450837	0.0370360680239745	0.0365728244454967	0.0361005661685061	0.0357768076211885	0.0360874538333083	0.0363523674018965	0.0369252736031851	0.037363022459931	0.0384093362794835	0.0388461237466598	0.0399624736622962	0.0408100214444458	0.0418862550120835	0.0423846016157102	0.042386045559427	0.0421500615079512	0.0420823722107307	0.0422277708650391	0.0416271573294867	0.04047572687137	0.0391859084341292	0.037753567988679	0.0360320451260944	0.0344425800088225
0.0580570765871312	0.0630129707245033	0.068752583751593	0.0740922275769177	0.0795229149121708	0.0837612058973376	0.0873961046367203	0.0899707306580392	0.091037392144337	0.0906460604602537	0.0889025569851768	0.0854189828432991	0.0818232479475414	0.0775000121885773	0.0734772638819675	0.0691872289213511	0.0644593510571692	0.0596487496898202	0.0555117304094575	0.0521334537326583	0.0490902016911477	0.0462531334347855	0.0436175165321439	0.041910601187384	0.0405807685677056	0.0395620137308686	0.0381284950459675	0.0374022158830268	0.0367530214450518	0.0364647353256194	0.0365726483880334	0.0366310029777464	0.0373576362994927	0.0380356210153255	0.0392865960437438	0.0403910912626537	0.0417887502613795	0.0431889507668279	0.0443062400151738	0.0452472051875116	0.045551622337829	0.0459169566195032	0.0458418373112632	0.0456680582619917	0.0443007115212749	0.0429900680580007	0.0417708969218172	0.0402990405745895	0.0381937334484329	0.0360130368245916
0.0619081507559349	0.0689109747199842	0.0760766504182731	0.0832087255979397	0.0894048198596173	0.0949148628964674	0.0989812698488129	0.102277227114349	0.102999263525198	0.102081155846205	0.0997892539251268	0.0964723312872011	0.0918767624802833	0.0861518876657234	0.0801665865053014	0.0745178999192949	0.0687395369908454	0.0632187057646694	0.0582325751347463	0.0534552094820111	0.0497782981007552	0.0467966461016614	0.0437883093606938	0.0420708187874416	0.0406701002722236	0.0392972477189869	0.0380777643802911	0.037292959878582	0.0366995389518294	0.0366626905959776	0.0368448501167633	0.0371978226777907	0.0382841128112454	0.0390236346066679	0.0403513507329003	0.0415940655380171	0.0437882210764772	0.0456229528622059	0.0470705895275315	0.048385702755399	0.0489908258544099	0.0497776789473637	0.0499097719779759	0.0495430002532557	0.0480894246433925	0.0463281294289943	0.0446770255775411	0.0424971909028804	0.0401056154768029	0.0374218830516249
0.0657528095860781	0.0746364459781691	0.0833371023172303	0.0921032202105983	0.100219189685483	0.10745469524679	0.112545220912453	0.115123073225111	0.116316203554844	0.115384818639362	0.1146388284212	0.110593443218239	0.102738420171252	0.0950600078259114	0.0872091291409543	0.079578992194905	0.0729202844939904	0.0662995947586671	0.060125010733447	0.0550105025893913	0.0505069576162392	0.0471975053275554	0.0440692513120233	0.0419060102094131	0.0401053734474683	0.0387348371768471	0.0374588210258919	0.0368834756537651	0.0364954670613993	0.0363139221520519	0.0365583195474285	0.0373006622364739	0.0384494258867325	0.0394612212021336	0.041272604736468	0.0434546108622093	0.0458196059261764	0.0479348871816982	0.0504343301087209	0.0523577933230694	0.0537608882450089	0.0550010756518454	0.0551405180454193	0.0542122528840848	0.0522994911361422	0.0500491208924744	0.0474644128704003	0.0447255661701286	0.0420051538387903	0.0390760154775136
0.0695464799946971	0.0795747262788517	0.090777783605547	0.101778844941551	0.112842801514719	0.122521951567859	0.127909898271292	0.132305196518789	0.135672752000073	0.136615894158997	0.133074029383785	0.125421413942005	0.115913372950911	0.106316987193356	0.0966615412252621	0.0864192886634033	0.0770585064268026	0.0690211357086168	0.0620456803626667	0.0558808437665695	0.0507316010917106	0.0465665245763597	0.0436475853414579	0.0412423463573797	0.0391824101081773	0.0376830278209443	0.0361448551805803	0.0355872133203326	0.0352911976196759	0.0354015648129866	0.0359168912534016	0.0368477976741075	0.038416847818564	0.0398917305827995	0.0418942585298641	0.0443931746754699	0.0474578088703562	0.0506971092147604	0.0541855136103845	0.0571533682625668	0.059130071401446	0.0608740375312373	0.0608466350755862	0.0602794603083456	0.0580122928995723	0.0550707485336046	0.0510404786672298	0.0470972061684936	0.0434704690920266	0.0403046302996957
0.0725507570810639	0.0850402050612598	0.0994277334080587	0.114335652529935	0.128184796245415	0.139604301092919	0.149472819711837	0.158499432676497	0.16308055114556	0.160746717117118	0.153768476872525	0.144011864998751	0.132285397633546	0.119091282665331	0.105818432852142	0.0925715246888864	0.080407105668723	0.0706363748777461	0.0624381827352035	0.0555035888446851	0.0499906664081768	0.0458736740191104	0.0426030223881139	0.0399857652528235	0.0379797469849998	0.0362988206116482	0.0351868678461271	0.0344673185521105	0.0341386012421566	0.0345558500780124	0.0349686068653167	0.0360370406785521	0.0373958119560239	0.0397246978670326	0.0421956348424721	0.045719064851329	0.0494668588352084	0.0538483900817189	0.0586843816207129	0.0629367120672875	0.0662025287322611	0.068308258941364	0.0688018178436693	0.0677926205255344	0.0650002128414103	0.0610727654730071	0.0558764034962854	0.0504200352476039	0.0452050832265007	0.040589642011472
0.0743552841395271	0.0891433027069046	0.107516513899096	0.126409269530148	0.143551656637315	0.162664295407786	0.180817066191281	0.192613581177775	0.194565576176066	0.189847125845561	0.179392040703495	0.166612996732933	0.150837259687627	0.133145955925979	0.114581918314561	0.0975049347098599	0.0830470310966169	0.0709920179085817	0.0615129702490439	0.0539431615133365	0.0478903247724247	0.0437621871113443	0.0407152734038876	0.038075927955038	0.0365024689933237	0.0351587560225381	0.0342173957570407	0.0333128586679417	0.0325467584975133	0.032830518816004	0.0331285786511139	0.0345898275219811	0.0360061817964681	0.0385187046972716	0.0413754304138067	0.046199818340928	0.0513110557108904	0.0574099724979837	0.0638959149703697	0.0700233103437783	0.0747349272204375	0.0779688049268411	0.0791588005423687	0.0773423783354075	0.07345224686017	0.068266074131075	0.0616398035274545	0.0543656902279242	0.0472791399258147	0.0412942171100995
0.071795546215196	0.0899741404159025	0.112612005906779	0.136615989114207	0.167573949395123	0.200228218112183	0.222602658262233	0.233444424497274	0.233862082761829	0.229450422525125	0.216305239126511	0.197816752933411	0.174299791650442	0.149723291004537	0.123957772739192	0.101944030842347	0.0838909888053587	0.0696645250193522	0.0587776815162479	0.0509033116219173	0.0446719568144741	0.0409160198180745	0.0378725853887532	0.0354378404001447	0.033681817201222	0.0323252881441401	0.0314884317793248	0.030885210538081	0.0301816129813444	0.0300169924401811	0.0305662118442341	0.0314996681175018	0.033320878934175	0.0363582180338305	0.0399249021423234	0.0462226260431095	0.0529283115072683	0.061143246822447	0.0701597529475453	0.0788171992723045	0.0864064772893836	0.0915530253369205	0.092835550333999	0.0901626078013793	0.0842288887241602	0.0770486329017023	0.0683521484034872	0.0583103507475776	0.0486652663090748	0.0406257926665281
0.0639815692256539	0.0836486487444867	0.10931767792504	0.148252945169029	0.200935872371251	0.241186376611335	0.266873006116266	0.279046586625194	0.284414008610866	0.274424759140005	0.252912883179272	0.218329809229534	0.186153260176004	0.157762767258707	0.130318151522653	0.101442028959896	0.0803074433482831	0.0644961361947091	0.0525995999031432	0.0452365462451432	0.0394699014425631	0.035732314419928	0.0332878606087992	0.0308309114868236	0.0294312696416265	0.0279610067819267	0.0273431532408256	0.0265691642653237	0.0261111335433801	0.0259249315138674	0.0262687674817113	0.0276626880554809	0.0295195739279292	0.0314917656865685	0.0357794732935585	0.0429464702460515	0.0521301319751397	0.0637123580608884	0.0775205982794818	0.0904966349101825	0.102320731532385	0.109715512777805	0.11124453403525	0.10808585052254	0.100453843853043	0.0895242960537454	0.0759448689372676	0.0614562076139495	0.0485073857426814	0.0380900311741145
0.0498319294848829	0.0681172071844808	0.0996042474796489	0.16117406969833	0.233911554994193	0.289622027964832	0.327084022169597	0.344191865735095	0.348111805936048	0.332897969513467	0.308308449699181	0.26530719566191	0.222501612831862	0.175175326494402	0.132352243319723	0.0928813539171632	0.0682692699629397	0.0526318940992327	0.0420082435592719	0.0357047189312633	0.0315520595483888	0.0285639147987186	0.0265600554348295	0.0240755987393719	0.0225410794758893	0.0216431441726323	0.0212995617025549	0.0208200845585971	0.0206159143916533	0.0205751106190282	0.0210352929777812	0.0215266460237098	0.0231737455188432	0.0250028160720889	0.0296437528320785	0.0367563009056309	0.0473855051757184	0.0642542866647895	0.0838986705257506	0.105006258483297	0.124709018167602	0.135266384179713	0.137323422378861	0.13126464589857	0.121002887123582	0.105758002958822	0.0866914284228583	0.0644529732180103	0.0451963529678108	0.0320664859439903
0.0316014570372337	0.0439280359386059	0.0717985944335794	0.15118617273599	0.247035300855988	0.338379202514962	0.40738148097041	0.438531010308299	0.441832704912423	0.417432843128274	0.385353885917402	0.329807304192168	0.264277082734161	0.184191368999621	0.114479809300673	0.069415918340402	0.0477464969810394	0.0361914198815623	0.0283302428853257	0.0235207825417979	0.0205309547145717	0.0175475995681661	0.0165161720572071	0.0155210029023711	0.0147964722778878	0.0138696844436262	0.0130564186717989	0.0135411933513321	0.0134512316778966	0.0132145719540985	0.0130471073553508	0.0137886353315296	0.0151290176879877	0.0158115832191709	0.0187988018645708	0.0247488175552588	0.0350389019662857	0.0559212718628855	0.0870895485670626	0.123343282684805	0.15284129113477	0.168591962985188	0.171263913583602	0.164208723680379	0.150357023725215	0.128824726376158	0.0991951060587546	0.0644601471764145	0.0338394585202273	0.018277175564657
0.0158309494549779	0.0189235172585621	0.0449008778447542	0.119093612034449	0.233363318695923	0.371502485617605	0.468270677242274	0.509648467995643	0.511793699004529	0.483260810969841	0.433242240532438	0.369622634891392	0.289417188058493	0.189620863986981	0.0954009341617208	0.0484524417056735	0.0301344944175491	0.0230138389858097	0.0183181664941438	0.0157901433546018	0.013388454105709	0.00987667718762808	0.00926697849651286	0.00946745645287489	0.0101759357009784	0.00963348599310199	0.00860124124281501	0.00956433171724382	0.00984629200288211	0.00878389225971798	0.00836910107477277	0.00852670915235758	0.0100095686368494	0.0107020186789825	0.0115297461719348	0.0158652268097981	0.0230643339524991	0.0439534612536144	0.0837797315027572	0.137576878927118	0.174131645304509	0.193298714899656	0.202220380101252	0.193482709795368	0.170930804290005	0.138474029238916	0.100908734438824	0.0582837292807901	0.0208339139262791	0.00713865774736872
-0.00291790937538665	-0.00597366481809861	-0.00126055466075546	0.0297944352257792	0.115827825573464	0.299973652464493	0.478666189529213	0.569943220180621	0.588858574555618	0.55290529382558	0.480863573800311	0.355070174510598	0.246326720095229	0.122415194091904	0.0421569529568624	0.014003786436941	0.0101508161161989	0.0095861035134349	0.00865587063601064	0.00824316497406769	0.00849991489263567	0.00696048878671993	0.00795488703015123	0.00580428445185181	0.0074442403628934	0.00634952927776616	0.00442773435123841	0.00594416278777742	0.00602904993554276	0.00473319282950298	0.00483773729550508	0.00385579002210208	0.00415181645312334	0.00449335952941134	0.00421451584694039	0.00562073810241189	0.00765641890183026	0.0216040455344237	0.0673852086520554	0.141593402571943	0.184700482672491	0.206111775147887	0.218228096501068	0.208669645307489	0.180080806625402	0.141824561933565	0.0976896441683688	0.0466191835850682	0.00573581964449896	-0.00438802572870655
-0.00602683777720611	-0.0086625525305533	-0.0103404897025265	-0.010513262822699	-0.000178789079205205	0.0950272041929892	0.37304931479508	0.608302277633616	0.695382656422847	0.654552651008566	0.517203222909842	0.26407110160529	0.116269176142373	0.0280942276363084	0.010456477165579	0.00795668709139091	0.00754470675099684	0.00945875971947761	0.0122836780521513	0.0163601477587251	0.0125809486661073	0.00670104350276257	0.00674487973887084	0.00637171124072408	0.00554759479932622	0.0111825198346907	0.0155100007302721	0.0134085518514762	0.0132396557709961	0.0126211433911871	0.0145780452319112	0.0121320865297305	0.0115695366915614	0.0103650230346885	0.00955087992781408	0.00983513009596424	0.00875604327328679	0.00839884984670496	0.0151878485582747	0.0607589491762203	0.123730102392517	0.154658706780459	0.188850801416525	0.20111467229437	0.174182151966729	0.120591967017015	0.0615442134087611	0.0148745237292182	0.00514271407123892	0.0081495757277228
-0.00207849725347033	-0.00425410368190265	-0.00383344548560457	0.00227286262074399	0.0175627007111488	0.087879443320955	0.395256540324134	0.744048259574533	0.861321812745204	0.807688256002492	0.632247087393931	0.272777368165021	0.105263395262734	0.0375472971115767	0.0248066047982349	0.0250025383032597	0.0186086688028963	0.0123405766903587	0.00316706614165138	0.00249697673156264	0.00450439761132839	0.00202409938634227	0.00556568568304423	0.00098850088615318	0.00974303665676483	0.0186755410027248	0.020775869296489	0.0152739978296902	-0.0024332332562393	-0.0103389619313849	-0.0161414454987679	-0.0147065631491741	-0.0111240612626352	-0.00525631209784151	-0.000460194536865232	0.00363813732238238	0.00465026053842195	0.00487420313373051	0.00541857783494853	0.0103229498996753	0.0261586760133509	0.0689247201466924	0.130479812101262	0.193623406931918	0.204493907976213	0.156553093176473	0.0734370135463474	0.0143018414746127	0.0104617360377772	0.00826681810407464
0.00219358010136895	-0.00116637606758749	-0.00233781581693168	0.01129482567559	0.0427445632492569	0.205286716818931	0.674835838964893	0.9436449364301	0.962636612623851	0.866208939268876	0.697000170258947	0.426450869870938	0.202678050305655	0.0992461563076173	0.0559815429865522	0.040847258875369	0.0191244180139985	0.00334485406080862	-0.0160159268603421	-0.02743670731542	-0.0383294746610674	-0.0515756612782729	-0.0554666892215357	-0.0568628995926555	-0.0539712749549965	-0.0571772802555225	-0.0582275748132377	-0.0579506908416636	-0.0549511231363117	-0.0500952420149459	-0.045811380392043	-0.0407715499932084	-0.0287826719027614	-0.018867202800706	-0.00874205155916293	-0.00224354371630092	-0.000273991655736281	-0.00168685813592556	-0.00286314809522312	-0.00148023718777553	0.0128515678079971	0.0530128259593813	0.14337386971171	0.235574927513025	0.283915749525001	0.237643504913472	0.11746524275973	0.0378797437909675	0.0159286685574887	0.0128215895538762
0.00343859838647023	-0.00451001069910665	-0.00476163312147456	0.0173184892235967	0.0809967678736657	0.420386325479037	0.884802123304064	0.982716416455022	0.930965519466293	0.823151233578375	0.676935986233433	0.457825186465506	0.238621515931466	0.130014369195466	0.0742642003197638	0.0456260866112467	0.0155279422972765	-0.0102228851905635	-0.0340711686220699	-0.0579766312993338	-0.084545154127308	-0.107555032359549	-0.120569407646129	-0.126694576099852	-0.117208508965096	-0.111786970174041	-0.101774375744702	-0.0936778678298688	-0.0841173772424993	-0.0740582864685751	-0.0627362071998523	-0.0512509829570325	-0.0355214171943937	-0.0213539278611718	-0.0103399467120139	-0.00311068199319984	-0.00188921041446311	-0.00316189521302324	-0.00494024438320952	-0.00197480352370156	0.0141669812022007	0.058036885702935	0.148852178007564	0.258459506085761	0.311229587267848	0.274829932455044	0.172351418916652	0.079518229035764	0.033845491284487	0.0204010873829944
0.00646240357250351	-0.0115822010482315	-0.00370481663113321	0.0417479950024927	0.2401022334308	0.723855392049172	0.945086480434155	0.938243856271386	0.865255662592863	0.751164257545461	0.61573843607326	0.43860300926626	0.257055379232042	0.136387050483858	0.0730857964786432	0.0370503687328563	0.00148831879876496	-0.0328728264861289	-0.0640363994583455	-0.101244495040864	-0.135085169839401	-0.158799971907119	-0.168319635926935	-0.174362049310917	-0.167648138482948	-0.154756843373636	-0.133804332036024	-0.117066636456203	-0.101371669476739	-0.0885432593000356	-0.0716782223675573	-0.0531947303643294	-0.0347877604799938	-0.0200249691416883	-0.00891762990321941	-0.00276378653725087	-0.000892526944022038	-0.00324818449014805	-0.00553946317007648	-0.00106991051579005	0.0190211416045729	0.0664721319243676	0.163786311154633	0.282316987682306	0.313788554933681	0.264032165824493	0.159499903000472	0.0881187326369818	0.0478429984710421	0.0285970876356668
0.0081638070298813	0.000949497770899083	0.0250481499037369	0.138141616822884	0.480013253553115	0.815827304674815	0.867950943388407	0.820037468308589	0.736678543978198	0.628439910408571	0.497252156060018	0.366324711385901	0.226669942748336	0.129751660830348	0.0716283126031588	0.0280955124697248	-0.0176057653545594	-0.0620059140857156	-0.0997556514761743	-0.140738232114794	-0.174396820063797	-0.196432587510085	-0.208466406297737	-0.212814751138215	-0.207761168556516	-0.190236917921037	-0.160844963682339	-0.130526576506252	-0.104103341366991	-0.0843246279324693	-0.0626761583196363	-0.0420499270798568	-0.0255619676208267	-0.0117971834200791	-0.00352961245886395	0.000363529621706768	0.00053325912222343	5.71576430921348e-06	-0.00320459860082617	0.00337055152397918	0.0270365576561745	0.0794281889568604	0.179484556657897	0.296365479997469	0.288280665596796	0.156373291894596	0.0888266132556453	0.0721983809352743	0.05850744483521	0.0371786824041585
0.0421190001115259	0.065516630911905	0.130497757074732	0.341580818329918	0.609782169150361	0.741243486082004	0.734671402031136	0.669812683637783	0.592638950241227	0.498662486029633	0.391937191147678	0.295508680966203	0.196265760317703	0.114359618345037	0.0638445850791218	0.0168350705442102	-0.0359571472380761	-0.0816615617920581	-0.13112067256597	-0.172485298808452	-0.204490216702409	-0.224485651764618	-0.234106024457358	-0.231807211727293	-0.216306424264053	-0.174438007205665	-0.145884094327388	-0.117259292800013	-0.0980811824545512	-0.0726560706416895	-0.0476411286614899	-0.0273894069031709	-0.0126878838175965	-0.00106561172735	0.00454861559860841	0.00720003168567482	0.00630750891457237	0.00473113081110884	0.00120481697418926	0.00902127304698372	0.0369444072625978	0.099747553741251	0.216247676568285	0.320546682301183	0.296430452156312	0.160335806491879	0.0924208540191025	0.077005744997048	0.0663641676230435	0.0454624517591031
0.150510997615671	0.216022091773	0.306759098516995	0.457568428797231	0.571396636538248	0.61598369692234	0.585170153013178	0.528671874161338	0.460143021264869	0.387681258023775	0.303382455438848	0.23312747777275	0.158028715455862	0.0925460047593142	0.0463229126266382	0.000158147122275471	-0.0480870467605361	-0.0951091762867633	-0.146661473956162	-0.189602158179565	-0.221513764113424	-0.23667081544663	-0.240613927273769	-0.228144602786539	-0.170067902661948	-0.0875517316278408	-0.0702952840948415	-0.0602203008845144	-0.0961549849275638	-0.0639986592048089	-0.0380347418918842	-0.019439892237275	-0.00539094058870102	0.00413730797826698	0.00875975768266516	0.0113233102232187	0.0113233487446598	0.00916117241783036	0.00799917521899638	0.0189907353281315	0.0528199196094317	0.127474869817453	0.256647197298774	0.349280376306419	0.319502509246139	0.187572456520971	0.115393170241086	0.0837690555564514	0.0734600241035164	0.0553384066626135
0.239888606462967	0.314376832580945	0.375102882345804	0.435681485092207	0.467696677281865	0.469073678767471	0.437291145720791	0.389990446079615	0.330962099272487	0.273433408036244	0.21654582724246	0.167872343007023	0.115030316887833	0.0626266106908487	0.0176467655666631	-0.0241611825376062	-0.06818928017628	-0.110851370411092	-0.155441223358373	-0.196444365504576	-0.224434951246157	-0.234984512819976	-0.233755531859586	-0.21638308999383	-0.16508217427876	-0.088248973828087	-0.0748744040476944	-0.0625721947694564	-0.0977263325906914	-0.0626781440048283	-0.0324206130979244	-0.0139059640333807	-0.00228521094262854	0.00571910392229288	0.00870430168236289	0.01179879070379	0.0116403269505977	0.0118185344043004	0.0160758796214723	0.0353611701851888	0.0835751230940981	0.176760206481468	0.296026913632188	0.369536746725515	0.34446435604818	0.265443798085657	0.182236869653462	0.117225386380838	0.080775144513242	0.0670459527614945
0.24635278733017	0.301251914611337	0.327773442189547	0.340767426745987	0.336585635189722	0.32880599738234	0.298748598363345	0.263759287316339	0.222940271072813	0.181725726806198	0.145768028799514	0.110402913303398	0.0657823111054296	0.0248669301698558	-0.0132694887393869	-0.0488785595001168	-0.0838728618698866	-0.118064504751927	-0.150274994998962	-0.182806649599933	-0.205214890852616	-0.21295962074013	-0.211627578431801	-0.201203496605934	-0.164990216218156	-0.10877371245381	-0.0964193827005847	-0.0889594644234187	-0.0957077619253454	-0.0656672783893401	-0.0338353955443232	-0.0162889106566494	-0.00711620485689869	-3.9849678567867e-05	0.00396833999298926	0.00767936269228639	0.0102857090906744	0.0155913553171128	0.0288141228284532	0.0669695200906942	0.135676373072311	0.230965874725583	0.322473873096574	0.367668563794653	0.347614908300674	0.280270320266978	0.197701024446856	0.1201978433091	0.0831494240961329	0.0737546076411478
0.191436776160977	0.217276044392429	0.225890839930881	0.226839310170016	0.218713869927736	0.209770719725911	0.182065444755341	0.158921395719194	0.133495173114887	0.109480869056737	0.0787565278322322	0.0573916734792577	0.0230045681779073	-0.00699985417952117	-0.0341491462950469	-0.0641395703525192	-0.091486168835218	-0.117741889726505	-0.136046134282282	-0.157351443599594	-0.169052403468822	-0.182002781952635	-0.182705613168307	-0.180003330696324	-0.171960379734359	-0.154326990134894	-0.13475670861045	-0.109018984828096	-0.0833698174388386	-0.0627434980000043	-0.0381550844635973	-0.0199705275582601	-0.0132581853222376	-0.00794712775590744	-0.00324192178950436	0.00409421631023451	0.0114995568305362	0.0247526933459141	0.0526841691141803	0.110033930442281	0.189317729257167	0.268716595363763	0.322618933716011	0.335241726148492	0.310780710966255	0.259503975588418	0.180916162073373	0.113177424868437	0.0823117014956688	0.0764856296914359
0.0931760812360025	0.103971269939044	0.107265165952641	0.103613787218426	0.0977928011244235	0.0873720850278597	0.0785344051692087	0.0637175674257962	0.0521956300921701	0.0328458584115331	0.0190527976278418	0.00154853513512042	-0.0172697400134184	-0.0333545367949573	-0.0492090154413925	-0.0676007095730296	-0.0816383626302798	-0.0998714411655495	-0.113232024511839	-0.126693884729404	-0.13172619126911	-0.139586528089155	-0.139211126340976	-0.139363107421051	-0.133387008172778	-0.121581987612343	-0.106083168177452	-0.0885807054620986	-0.067787665311299	-0.0533483546095457	-0.0384355453936891	-0.026432428961056	-0.0224037631422505	-0.0173751782222738	-0.00913708195449862	0.0052788827668371	0.0199063440528272	0.0457112993318994	0.0920569377920114	0.157438071905142	0.22518987951737	0.275543068738152	0.296606585555444	0.28611438890811	0.253900790034713	0.203580636994862	0.140177322517884	0.0907924079853731	0.0724383328655077	0.0702248733727747
-0.0144162180203917	-0.0111659226858519	-0.0112829163902627	-0.0149849047470991	-0.0150700450519844	-0.012659515771069	-0.0118443503272895	-0.0162527467163799	-0.0231004286563685	-0.0299230266942979	-0.0386675938142754	-0.043112378856773	-0.0481213816846139	-0.0541219576609564	-0.0576396893068627	-0.0620745207155591	-0.067307774395399	-0.0742960957323567	-0.0775913118646696	-0.0790256178971686	-0.0606782409661033	-0.0656399587107873	-0.0733934978018161	-0.0912167052514	-0.0875708953776938	-0.0799495548893032	-0.0695810774436734	-0.0593679940437361	-0.0472799448450945	-0.0397524552195568	-0.0325492207187642	-0.02941630345143	-0.0266474018515762	-0.0209666121721635	-0.00654150935312222	0.0161433061383093	0.0377440671308438	0.0725292473839634	0.123183656929645	0.180361446139418	0.224075147615809	0.247249524295833	0.247354737536065	0.225160099860156	0.189697887423965	0.142896883857504	0.0928434745095335	0.0600096671490438	0.05174707828475	0.0519105306355341
-0.108648843485025	-0.10869699826707	-0.110262554627527	-0.107501986489971	-0.104498161413116	-0.0984194182507961	-0.0891925230311851	-0.0873047787592352	-0.0862940111459214	-0.0869362617889738	-0.0813068243415415	-0.0758490983327065	-0.0684891063202392	-0.0604705629634928	-0.0511988025282617	-0.0449400448109722	-0.0408470722578642	-0.0374745135028022	-0.0305438490831491	-0.0222525920059914	-0.0131035940951717	-0.0208075648347513	-0.0305039601450727	-0.0416542616910677	-0.0393036379349684	-0.035397780854949	-0.0301088559997709	-0.0271863697548558	-0.0224792407254412	-0.0206824574985807	-0.0178622781547799	-0.0259702490228707	-0.0225742610560976	-0.0161597483213801	0.00381098581059185	0.0270590532410052	0.0506308817735849	0.0835055793173606	0.12517421024403	0.162712465802795	0.184593001124024	0.19033126513422	0.179776970532842	0.156697667068843	0.123065347109115	0.0853495667238353	0.0455766306731407	0.0251378564613349	0.0219780006988756	0.0233593672002778
-0.20238208848392	-0.209929327033214	-0.207566514690049	-0.204902998356907	-0.203035072926408	-0.19116996147269	-0.173542885614067	-0.157031079112013	-0.144643541066216	-0.128701686906146	-0.11450080834029	-0.0998844395261076	-0.0794229990939645	-0.0623006630639946	-0.0444704616876789	-0.0327160188426451	-0.0165261063309325	-0.00358680217950107	0.0110403086096332	0.0238632960064005	0.0277607499619141	0.0216213659325451	0.0093989614131456	0.00740440351534351	0.010040013718604	0.0122501077091309	0.011725212593841	0.0079599689364954	0.00867621262531456	0.00763773265320111	0.00103882643798579	-0.0171534653002092	-0.0149519765794957	-0.00720734726785928	0.0139857008616308	0.0316249714957301	0.046910983671804	0.0652189943300648	0.0882473867560682	0.106638580364456	0.115402551361678	0.111393851430059	0.0980273463134928	0.0792365941243026	0.0568546271628548	0.0314683173986537	0.00603339928160008	-0.00544405086885349	-0.00972751214696358	-0.00967720198099767
-0.284985394847495	-0.301751477890694	-0.310532923627286	-0.304282134284414	-0.307238031080756	-0.291584979346656	-0.2634120325635	-0.232391191806768	-0.201665915394086	-0.169545544624976	-0.144240700186114	-0.121645521022328	-0.0940274963494191	-0.0683722235814242	-0.0416114515957504	-0.0193768350510896	0.00473934973102284	0.0260399662738358	0.0463235083605831	0.0609399807313001	0.0677152008315158	0.065849592819119	0.0539370754662875	0.0511745513081716	0.054039817145878	0.053671137744013	0.0508357363844982	0.0444625486967044	0.0424954708084052	0.0386623209471837	0.0266643802690041	0.0159894306663031	0.0104510294048995	0.0102105758727026	0.011629897234933	0.0156784372502436	0.0210254272591629	0.0271943912417388	0.0334472572791918	0.0384290251642953	0.0363186207459279	0.0298782597551916	0.0179514542406241	0.0081502403574212	-0.00434216579693478	-0.0172109706014364	-0.0281127503178457	-0.0347301494364172	-0.037909656868059	-0.0393708825749646
-0.32117863437747	-0.357547631374785	-0.389841571780734	-0.408784710305778	-0.420430191777198	-0.399016903084955	-0.360822084904534	-0.315277366875022	-0.268684352065936	-0.220595950696227	-0.179338948534382	-0.138241432916829	-0.0975128096619759	-0.0678062174587582	-0.0372070928044001	-0.0075918952324852	0.024654944039414	0.0507670008483437	0.0761472078738172	0.0958602679132811	0.112034219149612	0.114724059082568	0.100235688160387	0.0840199519475901	0.0817936838911711	0.0823587324849278	0.0778122116067769	0.0714945095271434	0.0745748286479427	0.0678735991805811	0.0552133136619827	0.0373780214373526	0.025077511559315	0.0144238579832008	0.00527128192160053	-0.00361669583974235	-0.0095412173764427	-0.0172213756486175	-0.0238263666902319	-0.0302068016605879	-0.0366335143372543	-0.0429867691521843	-0.0430196035284528	-0.040355240518449	-0.0343708585642059	-0.0323342702257511	-0.0367413378380273	-0.0472022348067136	-0.0539839686072649	-0.056996202599617
-0.297681003988235	-0.352807923028164	-0.419532733606131	-0.501261430066141	-0.547091371945035	-0.529567833203956	-0.48817447814192	-0.424849321653465	-0.358996651859721	-0.288527752453022	-0.227201783787589	-0.160964251158309	-0.100745849860585	-0.0607619984733176	-0.0259877516668668	0.00638173859610411	0.0415458018626426	0.0715549403288542	0.0978774171459661	0.120014357140541	0.136557505703345	0.146248530295869	0.144670848935691	0.133177582994296	0.124740728268502	0.121400235220893	0.116453151791558	0.111859520979323	0.105469953503542	0.0930407576559706	0.0791701280602574	0.062468305139566	0.0455572462979079	0.0238719998933742	0.00399511506295864	-0.0154808052250217	-0.0305241167375219	-0.052789981665146	-0.0729411070219495	-0.088186074928973	-0.0952117840922812	-0.0996477243620926	-0.0934399791954538	-0.0745593334621269	-0.0477553885358445	-0.034427821215567	-0.0342201801447141	-0.0492919124187869	-0.0595368182194186	-0.0635057103152143
-0.225183695534454	-0.286280603476158	-0.397263103569576	-0.572529501081111	-0.685678775973551	-0.679026918872356	-0.638236233147468	-0.55934723166894	-0.470692265838738	-0.380426440900423	-0.291535168511677	-0.191405624351295	-0.106245693742673	-0.0558593410527222	-0.0184155078764664	0.0184324400227454	0.0518281451388515	0.0799354751748349	0.107710083771642	0.131445549257019	0.148629699397341	0.159508152408246	0.163603546134703	0.160395845237862	0.152203716801636	0.147290662708086	0.142812885768703	0.138305458986807	0.124544890286432	0.11187652625105	0.0957509412530759	0.0797219819675261	0.0595997972272333	0.0375064204122145	0.0142145942143831	-0.00908568092490778	-0.0309776022132865	-0.0684022638899815	-0.106594763147777	-0.133308615422046	-0.142040326656863	-0.141582251792811	-0.1266568325534	-0.0914240165480589	-0.0488319919888011	-0.0274410972551845	-0.0244547992353239	-0.0363860107568156	-0.0527502666838796	-0.0579806985049318
-0.115463560865009	-0.164938348928675	-0.281661455743394	-0.55591067653692	-0.761370417106683	-0.815009729668054	-0.783057298983423	-0.701867779612027	-0.592506623867767	-0.48485595253514	-0.355472004976423	-0.21482093887767	-0.113462786679649	-0.0570444290025875	-0.0160373940901797	0.02093961957102	0.0517402194811277	0.0807243332562822	0.105629331750636	0.126881417125415	0.142135230316094	0.152987264857137	0.159547495971285	0.162814905896689	0.159029788951229	0.154332648869302	0.146093577415774	0.138113491884405	0.126903629774944	0.116515836821448	0.103233217692599	0.0880254706383696	0.0695861629268059	0.0479986030646554	0.0260620958907824	0.00505374007392763	-0.0185421312598617	-0.0702407760853468	-0.128624883328088	-0.170481682609386	-0.183955104965113	-0.188324992034431	-0.181189054775131	-0.13994153873816	-0.0774735857135208	-0.0379184564199232	-0.0265063640401442	-0.0318910106738856	-0.0454173269708541	-0.0513474067228598
-0.0284119999459999	-0.0567776567815625	-0.130909559200235	-0.36530996979058	-0.650265757575085	-0.839078815558706	-0.87837367111607	-0.812595920671073	-0.700567399742479	-0.575004509066033	-0.423472268985723	-0.231188292757505	-0.112550910418595	-0.0569877140296152	-0.0218417128621659	0.00890902627986403	0.035337575930251	0.0624421266835449	0.0830711959912079	0.0994765937257686	0.115785838650402	0.126112422141074	0.133991869115923	0.138094292224734	0.135364497608928	0.130769992073269	0.122848108323274	0.116240211907706	0.108530547290354	0.10086174111939	0.0930470991027287	0.0810436797218132	0.067259356208452	0.0512691294796777	0.0340462084030756	0.0211875215375343	0.00157836472543348	-0.0545850218606675	-0.12967541307382	-0.187530355821979	-0.21405314347996	-0.227023116574667	-0.219594159373534	-0.184932650489673	-0.126386952216982	-0.0636609366776696	-0.0310987117789696	-0.0210366593676459	-0.0301002385234581	-0.0372906716993026
0.0123662095442441	0.00563552329577081	-0.0282988846722548	-0.124126768827806	-0.307248454324138	-0.566844261139115	-0.732060181208505	-0.772808059818733	-0.72355335045396	-0.590598905022146	-0.399381548011673	-0.183299820562655	-0.0955949700386725	-0.0517211663562238	-0.0238405242708114	-0.00289250966563965	0.0181081638346919	0.0361013710593987	0.0537043991490498	0.0670228948828497	0.081850130888901	0.0905193519720089	0.0986534456288064	0.102307111804233	0.10107298202885	0.0964675676298444	0.0914672113468175	0.0852311186008281	0.0812379442861116	0.0750887835036337	0.0723783873147284	0.0640997829270983	0.0557048347885693	0.0449677523439464	0.0317252490805139	0.0238492822921905	0.0104930006014492	-0.0377611946946619	-0.110358890818819	-0.177983720292715	-0.218469688189979	-0.24689798838301	-0.254899877986825	-0.236013535026035	-0.194532810212969	-0.120173047963009	-0.0469009637822597	-0.0206924877494559	-0.0207584111352477	-0.0252982106890241
0.0169588113201929	0.0171989751041588	0.00162483821831664	-0.0308382712962779	-0.0893208968833679	-0.243887055546718	-0.439665441399228	-0.585891776617249	-0.648518484591059	-0.571035645953576	-0.388799289029864	-0.146242701294987	-0.054960689256338	-0.0264326481386881	-0.0139642553763945	-0.00797111165366075	0.00250853540648523	0.0110049612841732	0.0228327146897217	0.0294673619609705	0.0405201174812612	0.0441278299051939	0.0514883596849274	0.0557331992299215	0.0603534259036824	0.0570162994653808	0.0549926523440347	0.0514048289631168	0.0538067839730498	0.0509936394335602	0.0496578441376384	0.0475810490095404	0.0437551321521156	0.0372736681024212	0.0298483249051117	0.0263926957835893	0.0163212446232172	-0.0174420759705894	-0.0716035777218206	-0.139704418715786	-0.178690083302857	-0.212863555533125	-0.235394632265344	-0.2229107816748	-0.18604774336297	-0.119498260640337	-0.0423960359830495	-0.0111788305479913	-0.0101668853765196	-0.0121964357029087
0.0170843969524293	0.0190026826239301	0.0191107670599181	0.0115522649775016	-0.0109957936921586	-0.0779071276144445	-0.205249226968956	-0.392419457874169	-0.506102688738011	-0.476804001692785	-0.330796846576592	-0.126386584006509	-0.0321973699066439	-0.0107042716581242	0.00721131324467396	0.0123784183430018	0.00900833634344118	0.00995736847896918	0.00767981683083827	0.00913176690401599	0.00881837811858008	0.00930669572036871	0.00860720020033424	0.00973523412041622	0.0150840250138042	0.0132260928456474	0.0147906203401423	0.0155524243053667	0.0200476107219292	0.020762864520422	0.0196713764904917	0.0216110182559112	0.0237730075394278	0.0239768950833299	0.0220577044844158	0.0223836868572124	0.0221142868039656	0.0151026529267212	0.00543337685287766	-0.0447436214846752	-0.0815763487875333	-0.136478401682733	-0.183606263679612	-0.188760274440232	-0.159457759152923	-0.0957126130153024	-0.027730099583872	-0.00522412988928713	-0.00188875227331493	0.00222609117572678
0.0117722842619689	0.0146426878152701	0.0155141779363007	0.0100740355601659	-0.0276201945910803	-0.158026412515234	-0.316001406202097	-0.440121063920777	-0.487750079022593	-0.473283841975438	-0.379385843526472	-0.213199178996564	-0.0892079831020244	-0.0158654752546415	0.0209357449442403	0.0213443203242093	0.0191834690270827	0.0135925550078655	0.016407688610625	0.0144731014430557	0.0163866599631494	0.0126209752537547	0.0137674632151053	0.0135724989912939	0.016074923880957	0.0149814690149406	0.0175804583290462	0.0185670950556442	0.0232673215367493	0.0226341396982279	0.0226900946604833	0.0234774823981107	0.0228752373361719	0.0237688728574366	0.0222628458061288	0.0259541623895788	0.0280444943551813	0.0264480254608165	0.00800740546540635	-0.074199017584613	-0.137206896211765	-0.180835586261194	-0.200218864158149	-0.195505973008115	-0.158880360846309	-0.0980336283174378	-0.0284732822220117	0.00656334198309978	0.0150335890073457	0.0130154234274565
-0.000749670676439646	-0.00501955900851669	-0.0214715746984617	-0.0588494243932065	-0.142667483111798	-0.293809458668331	-0.405652902921498	-0.443303808714768	-0.451466329860908	-0.432709908933845	-0.369655761116545	-0.270218912661194	-0.167721450065402	-0.0802741692541644	-0.005782147425844	0.0202764180046672	0.0295946650192844	0.0287257668490449	0.0291646627193131	0.0279080429797669	0.0280178970459077	0.0270341013110755	0.0264349792962003	0.0250324556384324	0.0246952902386351	0.0222332215121032	0.0226652753839761	0.0222493962309012	0.0237658018157379	0.0210185301611973	0.00975803679806191	0.0086128981374769	0.00994405428233611	0.0191221406218581	0.0176425264481341	0.016419986460054	0.0117791078086789	-0.00410721978049002	-0.053427497861279	-0.121714111670174	-0.169751165860826	-0.186050362593868	-0.187112267207352	-0.171663411642877	-0.129940118791272	-0.0912030748496582	-0.0381194632015811	-0.0104257519872441	0.00899274012755277	0.0154647125736417
-0.0087881727100217	-0.0184709708600217	-0.0434800577231086	-0.0948406965184089	-0.183719220552737	-0.293235249692911	-0.364151305363502	-0.399167778029087	-0.409302065409618	-0.390138302469995	-0.346128928834937	-0.270532091210968	-0.18579615421041	-0.106498941531403	-0.0347923137313654	0.0022048778694638	0.0215236647707497	0.0250184301151439	0.0269550284880053	0.0261324956837741	0.0254761336177421	0.0243581361085594	0.023447253456557	0.0223387787485213	0.0217789699507591	0.0207234162085865	0.0203799908333175	0.0201186419315861	0.0208282130936412	0.0197282736525642	0.0116470380271901	0.0107973580534685	0.0107316925370731	0.0149882264194563	0.0122372586368991	0.00879512187012667	-0.000212650533042496	-0.0188791907753735	-0.0631129929379647	-0.113912566546069	-0.149365157507179	-0.159560175884145	-0.150809806248551	-0.133760989084427	-0.100122353169652	-0.0787223761475814	-0.0420577814796342	-0.0211402114736345	0.00243172288645615	0.0148285568628343
-0.0163303864680342	-0.0297662754278089	-0.0606266144853074	-0.108442689364509	-0.177526913627175	-0.247763486163165	-0.293935378616714	-0.314527652453894	-0.323737566161873	-0.315667265970271	-0.290108726331895	-0.240173032404709	-0.182978997252633	-0.122296491988548	-0.0598341455226288	-0.0201571579507399	0.00507543255625986	0.0156003362916227	0.0196697331550267	0.020056292097847	0.0198121133691327	0.0191379720541511	0.0183435581986982	0.0172371170650743	0.0167635160163759	0.0166364907268911	0.0161344032853955	0.016081136506566	0.0164862963944556	0.0159231450597385	0.0102179731816586	0.00973543524378413	0.00924081755539905	0.0112885720020784	0.00809964157871262	0.00391710778212376	-0.00639347676334219	-0.0240059951791744	-0.0584357807043659	-0.0934167656697483	-0.116911628164279	-0.121387716746085	-0.112600844879865	-0.0964085987409527	-0.0729683788680569	-0.0642597223041313	-0.0436946903929422	-0.0287869618343925	-0.0060617850417453	0.0101371703285904
-0.0215058555165211	-0.0350027416595788	-0.0613572393323556	-0.0972059338388083	-0.143265488402302	-0.182541106147589	-0.20072771144546	-0.204697480847916	-0.217920563230166	-0.218215178958891	-0.21605380065325	-0.188378898405442	-0.163674220233284	-0.12522600219386	-0.0821888635180586	-0.0487306615224766	-0.0217454294710815	-0.00651852346443678	0.00247053955452881	0.00597094924101716	0.00735825451663376	0.00716938323796289	0.0066496815907442	0.00626575243886312	0.00652796388590643	0.00722994910600911	0.00723472911439735	0.00774473772238338	0.00821028918086284	0.00844249455432162	0.0086804556612783	0.00851028615903929	0.00687727103387633	0.00487140037953362	0.002490058201255	-0.000703189348687105	-0.00972623679487458	-0.0237681420855438	-0.0428212904373391	-0.0624558710315391	-0.0756633715050538	-0.0787926296612908	-0.0747055943211007	-0.0623340091196853	-0.0430311312329316	-0.0469345576866625	-0.0434658307925801	-0.0344490431515412	-0.0153267223844618	0.00171155917971188
-0.020433984438218	-0.0315399771578678	-0.0515240479407542	-0.0742058683546553	-0.102978912338439	-0.125905539207382	-0.135697282181255	-0.138563657816854	-0.149554879011114	-0.148297378984251	-0.147972115772979	-0.135972750823417	-0.135497643890115	-0.114816267291249	-0.0848772331923564	-0.0599145329005222	-0.0381428099768404	-0.0237909686936057	-0.0138280642832893	-0.00704638952813031	-0.00429340313121994	-0.00207422344577324	-0.00232546224341367	-0.00156445198452195	-0.000904371648451351	-0.000728071218987695	-0.000648103063380424	-0.000146025500633166	0.000105015693653132	0.000648259193023833	0.00103199488608312	0.00135710673676255	0.00103210062843252	-0.000296240328632738	-0.00156710911234234	-0.00333194159994163	-0.00846893218555078	-0.0155244989573463	-0.0260654776872459	-0.0374488113841295	-0.0473889594447236	-0.0493741080050487	-0.0441372892609311	-0.0323789595258437	-0.0225429323941101	-0.0321357902746294	-0.0378160444293652	-0.0355007291650256	-0.0209415438546814	-0.00647867523361653
-0.0138582961487254	-0.0224752929164395	-0.0314838037560476	-0.0426017322462896	-0.0572985004177674	-0.0696253382104758	-0.0710004398254192	-0.0700669000937604	-0.0735860708575579	-0.0761217897123852	-0.0804289239915478	-0.0812784800834942	-0.0825287248793766	-0.0763056570075975	-0.0618881320685417	-0.0466040982253732	-0.0322054378066119	-0.0239849007017637	-0.0166435718023512	-0.0113181368249034	-0.00971742021068559	-0.00966290632503886	-0.0109308246842961	-0.0102723576500245	-0.00931176468214608	-0.00719356868489224	-0.00635599594049858	-0.00434378642263338	-0.0041634990949828	-0.00308369995209771	-0.0025332341225205	-0.00230206987829842	-0.00253291232513183	-0.00270898054723492	-0.00246344990613199	-0.00358733949257207	-0.00513512611379475	-0.0085296997730963	-0.0136453849075656	-0.0205207116164118	-0.02661792508587	-0.0268560234165897	-0.0188706798362518	-0.0127017096652647	-0.00950740946087947	-0.0156614305875438	-0.0173912474542073	-0.0183046219637058	-0.0114210678755577	-0.00747480728254427
-0.00631477572753363	-0.0111142559236081	-0.0144277819469478	-0.018229666790302	-0.0239521293734839	-0.0309184427042937	-0.0339947056621188	-0.033830063206031	-0.034879504046856	-0.0348516291145168	-0.0367484840337422	-0.0379741628805607	-0.039799578552403	-0.0393719499339813	-0.0329800760543328	-0.0263341102923273	-0.0176824740057948	-0.0151119924032796	-0.0107908771971321	-0.00869220802212033	-0.00736377071887152	-0.00724520620831203	-0.00822603749541115	-0.00692420610275983	-0.00661675963993933	-0.00482635618256787	-0.00508610407416138	-0.00471808271616253	-0.00449812574161653	-0.00332198387838256	-0.00242302237756025	-0.00209910043347408	-0.00207210805942827	-0.00224521722736782	-0.00233412533796958	-0.00227436373629736	-0.00284890498398614	-0.00460021738253346	-0.00617753635161537	-0.00917703825541933	-0.012566111949966	-0.0146848566719484	-0.00803189045415339	-0.00560819200684995	-0.00457806610614729	-0.00611701295083214	-0.00497379536615409	-0.00597193495842403	-0.00437796070350167	-0.00491040587931317
0.000908101897891714	-0.0028818998899153	-0.00207524339815282	-0.00232859664536036	-0.00308698949013554	-0.00691773523872064	-0.00734606314762165	-0.00679696396339404	-0.00662279186484213	-0.00742385667278111	-0.00938338188893546	-0.00911643485948424	-0.0107153432369465	-0.0101335580563861	-0.00804774638460678	-0.00594739515397855	-0.00333758903624144	-0.00428528084136161	-0.0030410940743539	-0.00321960788280417	-0.00275411098453826	-0.00310682576133084	-0.00505375372817463	-0.00450658879151842	-0.00414959169086637	-0.00198865597018351	-0.00217924694590854	-0.00194761013983668	-0.00197862921093486	-0.00113924150201735	-0.000740994977963439	-0.000702911778568318	-0.000365128815063407	-0.000528531204361664	-0.000411068174242863	-0.000132323364417005	0.00016616951754924	-0.000897397138569744	-0.0013303094963838	-0.00254965345388896	-0.00356548852445818	-0.00488413564744895	-0.0013917952519018	-0.000964744369935084	-0.00146327960655822	-0.00134474740064134	0.000799339348281604	-5.12443605904643e-05	-0.000361653908558034	-0.00297463283613412
[truncated: 188 more columns]
