# Supplementary material for: Performance Comparison of Centered and Tilted Blunt and Lighthouse Tip Cannulae for Drainage in Extracorporeal Life Support
Source: Cardiovasc Eng Technol. 2025 Feb 10;16(2):238–50. doi: 10.1007/s13239-024-00770-x (PMC11933157; doi:10.1007/s13239-024-00770-x)
Supplement: Supplementary file 2 — Supplementary file2 (ZIP 41,511 KB) [file 13239_2024_770_MOESM2_ESM.zip › avg_velocity/rc_3.4_mm/Lighthouse_0_Qc_2.6_Lmin_Qo_1.3_Lmin_rc_3.4_mm/U_ms.csv]

-0.00529027883983287	-0.00596520151271186	-0.00324153032990752	-0.00324944286668674	-0.00261904416680167	-0.00478309629194141	-0.00651096011870185	-0.00762510261666544	-0.00836123977690379	-0.0189040172906187	-0.00870604417434496	-0.00257395369868704	0.00098528330968736	0.00226970707032742	0.00246173424006136	0.00793390990545791	0.00531060584069102	0.00607674274416656	0.00821469902006019	0.0108401471706392	0.0115608331736215	0.0123774747522114	0.0142802816740902	0.0185831251700053	0.0166536956174636	0.0106143170247162	0.0144879842884097	0.0110825839183411	0.0107243129985093	0.00442603364522634	0.00449805948587333	0.00390816274581907	0.00440921717681946	0.010358708470616	0.00950728157650791	0.0102413677325888	0.00333942668214439	0.00318557431732542	-0.003959721636673	-0.00364498698532366	-0.00259340222900974	0.00779474695555843	0.00621710227165314	0.00503024094452351	0.00858733065933127	0.0229148831094255	0.0213218283161668	0.0164918886460233	0.00769481421857616	0.00516241274963758
-0.0100532261187096	-0.0108028324697362	-0.00974672216796555	-0.0112256645300275	-0.0119720159470226	-0.0140178393822723	-0.0162677263053385	-0.017789482481442	-0.0187185115425412	-0.0243236080379192	-0.0159990897544351	-0.00920035329378029	-0.00589043778263802	-0.00355571194167268	-0.00266860266788979	0.00377661154184397	0.00432895887556032	0.00642539130891337	0.00874528704795691	0.0123536595880219	0.015565467886747	0.017740390438954	0.0196437663540277	0.0233329328051903	0.0231020422136523	0.0176764773216763	0.0204753414491378	0.018703367194228	0.0174100494090958	0.0111866946278066	0.0105427938931338	0.0108184928407144	0.0118304618858279	0.0134824824169984	0.0118341000471659	0.011957179997336	0.00720303894131738	0.0072478316276212	0.00416880574285188	0.00367277596119736	0.00425056368352959	0.00915113509854038	0.00876751360721843	0.00794418539342214	0.00948855674966323	0.0191584455613891	0.0187578832373025	0.0157720163339681	0.00812774264354988	0.00573441197963396
-0.0176568173918164	-0.0177640891588168	-0.0201102409077334	-0.0226638619281207	-0.0274075069843443	-0.0297476761008103	-0.0325342114651735	-0.0364189545941577	-0.0373912348593977	-0.0364480321221721	-0.0309667489604801	-0.0269805515685577	-0.0226999951534312	-0.0189381296589866	-0.0117954242364188	-0.00471214479356434	-0.00216948117864924	0.000666936783554576	0.00359376561837159	0.00781820909643067	0.0110663572793398	0.0132739384058368	0.015135178336619	0.0185939832486371	0.0199256810781973	0.0199536325992234	0.0198170603794651	0.0199876245206681	0.0203698431729505	0.0195818713969079	0.0190313955182591	0.01860615752855	0.0177825102425371	0.0160778846951274	0.0143980796164877	0.013693508605618	0.0131898143346069	0.0126596883936802	0.0112772135989075	0.0100081847036902	0.00939873650129747	0.00922671092985759	0.00887720512820684	0.00886751555221356	0.0100599279978466	0.0151559899638903	0.0159053047499046	0.0151239829044086	0.00821106531551385	0.00570502588266981
-0.0180520097077859	-0.0204252910545113	-0.0245475064627323	-0.0288570212931488	-0.0317030517316893	-0.0355066571237138	-0.0386376226285693	-0.0416122617098892	-0.0436681634271698	-0.0433340093423859	-0.0421592030405088	-0.039029134741746	-0.0350800405092535	-0.0291069440598313	-0.0213714167089848	-0.0170487488928889	-0.015038017951134	-0.0134178407704173	-0.00871552987341119	-0.00491454535874253	-0.00161701444833651	0.000384515404498484	0.00300254765250039	0.00369417633916035	0.00613748359096226	0.00706225400313331	0.00924423974685933	0.0105916553747194	0.0125413255458456	0.0127969325954238	0.013248387420659	0.0132972860327125	0.0141594468114178	0.0137502252250484	0.0133663496682158	0.0129790814993936	0.0116463079933647	0.0113573138969674	0.0102677607391272	0.00958949927640466	0.00896962473642493	0.00821381986823173	0.0072891617558551	0.00649507429651855	0.00499742010895315	0.00402978376382678	0.00288416626781904	0.00170239715159005	4.46298005049429e-05	-0.00029622318275917
-0.00965639398728897	-0.0132400366421643	-0.0175147525028157	-0.021172304659905	-0.0248144762019498	-0.0287619850088816	-0.032264806813199	-0.036093813078846	-0.0384409988601974	-0.0387998307112572	-0.0391875347372694	-0.0384572179198141	-0.0371067853846609	-0.0344553431529761	-0.0280270136828841	-0.0251138620319275	-0.0246692134939799	-0.0249806061761185	-0.0228101908880063	-0.0195220487059643	-0.0172068024793143	-0.0147215620130469	-0.0116065053240131	-0.00803968558144075	-0.0038128238539157	-0.00388878075511168	-0.00502596026712211	-0.00424552041217535	-0.00163061016091028	0.000418328940728851	0.00185344031831594	0.00239347191866239	0.00341423901111812	0.00425164688260836	0.00507532346421993	0.0057195208452152	0.00470490026456126	0.00398970267274017	0.00331292784809501	0.00281807125296828	0.00161847451598726	0.000735960336320402	-0.000656500113023952	-0.00187243908171679	-0.00337241011964155	-0.00423727727797301	-0.00490562746060858	-0.00598373591816598	-0.00775027186533648	-0.00897531679741557
0.00729142132082897	0.00196131210572959	-0.00316228320938072	-0.00753028525454546	-0.0110157992362746	-0.0144718177167403	-0.0184135498971891	-0.0226363761560146	-0.0261152468498038	-0.0290418979806994	-0.0316260425734711	-0.0335977919458627	-0.0356916633704813	-0.0365366627194295	-0.0373414373380191	-0.0362693903441886	-0.0362736190729996	-0.0352943558952645	-0.034426922873986	-0.0330581452192809	-0.0309724250394727	-0.0294878563611936	-0.0267072001862954	-0.0176055932145308	-0.0117585523191845	-0.0131390282003262	-0.0186211645395514	-0.020954849364829	-0.0187847112494146	-0.0167534002632304	-0.0150286829313673	-0.0132105762274899	-0.0118412740339573	-0.0100686105660271	-0.00922540704862466	-0.00846748443794825	-0.00844936613218739	-0.0082635252447335	-0.0090072154177631	-0.00948562775755285	-0.0107769861440474	-0.0114387697977532	-0.0130067970659476	-0.0140745498700657	-0.0156232597000635	-0.0159534448273759	-0.0177790165153128	-0.0198479144924981	-0.0218143665564121	-0.0227202784947637
0.0270722029621558	0.0220507168596441	0.0158950527381613	0.0104268068275022	0.00692719357251847	0.00314899319864876	-0.000905791463041314	-0.00554383658848607	-0.00982988487801306	-0.0148582481506705	-0.020323224621435	-0.0251972861881597	-0.0294388028401466	-0.0326656223795672	-0.0369450767181215	-0.0385185696309364	-0.039678138815105	-0.0367466341529526	-0.034507505868129	-0.0322265920674825	-0.0361220546603623	-0.0395368492943006	-0.0411005360164722	-0.0290166577218992	-0.0229698138044457	-0.0252559595946046	-0.0334587013549562	-0.038250043392723	-0.0370823917459489	-0.0350605519813549	-0.0332948191650701	-0.0303886326562165	-0.0292616982578579	-0.0271331317890421	-0.0265210432924433	-0.0252757461597989	-0.0244037560548757	-0.0239787908946217	-0.0241453498278888	-0.0246075078795368	-0.025542654951681	-0.0263296360709425	-0.0280535208059982	-0.0294599083601813	-0.0311072104264301	-0.0317868043279168	-0.0331539225516101	-0.0341363443739675	-0.0354775309400252	-0.0369668573427343
0.0481929014381185	0.0446147064587609	0.0383100497489016	0.0322127981554232	0.0268445010489059	0.0224723660249825	0.0181172322418021	0.0132747101404706	0.00794803594784953	0.0017985071252214	-0.00624271755385686	-0.0140114731534814	-0.0212536092284854	-0.0269741628003237	-0.0334323313420562	-0.039000263304861	-0.0421415771676433	-0.0395298964438587	-0.0365926826032294	-0.0346220450442221	-0.0410596233221303	-0.0494919284868892	-0.0543570193552735	-0.0481206833309125	-0.0451165301263209	-0.0463556845510493	-0.0537653395863043	-0.0548140845147276	-0.0535832412399518	-0.0513762690758384	-0.0498185049187854	-0.0472195242627783	-0.0459276872679588	-0.0447100974979652	-0.0440357256220811	-0.043137885075324	-0.0417056324598949	-0.0408416291242997	-0.0402024321499747	-0.0403235071116515	-0.0406244724910379	-0.0413161949974199	-0.042957476704619	-0.0440140034467293	-0.0455858594112011	-0.0462112799599868	-0.047674250287915	-0.0484078364884906	-0.0497320006937226	-0.0507600337475233
0.0713363227195512	0.0684466104145388	0.0614349905605751	0.0551594415827194	0.0495766295565069	0.0442670880941758	0.038620518938393	0.0329394246642396	0.0263301942202242	0.0192813111029781	0.0099702952753762	0.00074012028292662	-0.00919132144939384	-0.0190260130197705	-0.0279840282681708	-0.0367406955490615	-0.0428837469502054	-0.0426473584377916	-0.0427648592796713	-0.0417337197285492	-0.0505871791844514	-0.0617416315079845	-0.0703451371132115	-0.0731807814104514	-0.072637821158641	-0.0731597747630617	-0.0723018911985185	-0.0719042405787327	-0.069769863475559	-0.0682740247067128	-0.0662724178109955	-0.0643877040438116	-0.0625758459321356	-0.0608976500675369	-0.0594877780403594	-0.0581531794071862	-0.0575043264105477	-0.0564531822237002	-0.0552441356123095	-0.0548618239635341	-0.0552969085388833	-0.0560851654076547	-0.0573362118015137	-0.0582066285454393	-0.0592528343800529	-0.0600361464526944	-0.0611798920110518	-0.0620649687891369	-0.0636904384241188	-0.0648236364031244
0.0951434464312325	0.0927407935217936	0.0859868884675941	0.0795363895249158	0.0732367814232057	0.0661225449920767	0.0593431384599901	0.052303462733624	0.0445062528755216	0.0363501878320745	0.026530730881332	0.0151992480945099	0.00310594950499762	-0.00943380327598188	-0.0203595296745149	-0.0308332065925817	-0.0401191686085648	-0.0471836281842025	-0.0532056829723636	-0.0590073037105628	-0.0674422688134755	-0.0762860518366618	-0.0823530596420767	-0.0852204050698591	-0.0858031731574928	-0.0865784066281888	-0.0860488987335522	-0.085673066947561	-0.084038712428768	-0.0831689668435985	-0.0813093657347152	-0.0796742749369113	-0.0777754104304645	-0.075844412229202	-0.0739610542918413	-0.0727749327921238	-0.0715999546340901	-0.0703132123482454	-0.0684902739712615	-0.0683472841986405	-0.0689760246313892	-0.069668387098986	-0.0701562646422779	-0.071218709322392	-0.0718263446609143	-0.0723630081190444	-0.0734033585242858	-0.0740434025161199	-0.0756401420257375	-0.0767914240187569
0.116235178401551	0.115725763483631	0.108951472496729	0.102722993483769	0.0954366441053747	0.0881366088566337	0.0808460615779358	0.0720119272815507	0.061554677671658	0.052022710522392	0.0415036291169168	0.0302113890901578	0.016650849487613	0.00259082330794711	-0.0115412058890507	-0.0240551014436536	-0.0365156288770947	-0.0480513512659713	-0.0590751031501498	-0.0687213703700567	-0.0778327919350783	-0.0850495774953665	-0.0902024876839365	-0.0939548532573238	-0.0953474511007545	-0.0968029619801286	-0.0970834606935941	-0.0969622029182985	-0.0956394288630245	-0.0938267416745549	-0.0919752759704197	-0.0908084931993047	-0.0890959970714093	-0.0871488175939036	-0.0854855703194324	-0.0839699797881087	-0.0823189455420892	-0.0808692022620659	-0.0800892460115929	-0.0796883648707743	-0.0802380313165773	-0.0807613024848653	-0.0808992453525694	-0.0815109823019859	-0.0818062022240436	-0.0828110071895013	-0.0836171923684512	-0.0845621293937556	-0.0857340926599877	-0.0867383770608271
0.135292887271843	0.135674149331994	0.128526493123595	0.122618736788004	0.114313952666929	0.107210769476486	0.0994786222756446	0.0899783206593623	0.0785415748127575	0.0676142935616866	0.0560122700100555	0.0433638513946832	0.0292667712790059	0.0148521507203512	-0.000901770244720094	-0.0161138717830917	-0.0310778721902985	-0.0446227724000117	-0.0575246433623343	-0.0690717442525248	-0.0793249215177923	-0.0876584012453873	-0.0939769521876987	-0.0993580167248378	-0.102716714006286	-0.104703064367444	-0.105537457574231	-0.105738147866908	-0.105121054251362	-0.103044302896339	-0.101240817052274	-0.0999007071278499	-0.0990096525431396	-0.0966434678280642	-0.0949129708038996	-0.0931348943780066	-0.0915023751205912	-0.0897480449347472	-0.0886687661861573	-0.0886173721114323	-0.0891021682233075	-0.0889012946628162	-0.0892148321688342	-0.089722486682444	-0.0905531076267227	-0.0917147288653752	-0.0924432918075782	-0.0930354542442428	-0.0941114332921747	-0.095057321856688
0.14820101239026	0.150624229333743	0.145247217695049	0.139122155664968	0.132123939455729	0.124342240708666	0.115132299578646	0.105038664099177	0.0934831129901029	0.0821619777379783	0.0693682892326728	0.0563616864203887	0.0409518181594937	0.0259121336521587	0.00878105918798308	-0.00754036208882884	-0.0242988516106903	-0.0390460677112541	-0.05305339127946	-0.0660613353021555	-0.0771952266006886	-0.0865711821405544	-0.0955402271818068	-0.10195687877909	-0.106268777851098	-0.109337984430334	-0.111247860788917	-0.11207631806021	-0.111874855521929	-0.109997782625945	-0.10904520961204	-0.107118617446089	-0.105863385102942	-0.103486633391664	-0.101381944425347	-0.100029099687203	-0.0981004986720979	-0.096707458215322	-0.0958922569752732	-0.0955104138857513	-0.0960510538807372	-0.0957142694088826	-0.0957122595377896	-0.0964692138324173	-0.0974285403050158	-0.0983599932362481	-0.0992018445006153	-0.100176449223987	-0.10129770371108	-0.102067744962741
0.160336910811041	0.164306053651044	0.159280128924706	0.15348792314465	0.147332339188643	0.139910803964949	0.129672478602979	0.118784722848562	0.106652045240388	0.0952930364000121	0.0822797956649703	0.0683248911200174	0.0525414456419564	0.0360709392628574	0.0180380953771907	-5.11396117933538e-05	-0.01728663959957	-0.0324320544201296	-0.0475805019596571	-0.0611877061293814	-0.0726075655614991	-0.0842888961874399	-0.0940368517795885	-0.100881109143591	-0.106622155611131	-0.110931917807677	-0.113709253246995	-0.115277575685378	-0.115717954900807	-0.114910334464626	-0.114491880052438	-0.111846959526282	-0.110501074082476	-0.108344342564057	-0.106455976498705	-0.105488794632777	-0.103398763401255	-0.102010816688289	-0.100864917023435	-0.100096911106192	-0.100324432476799	-0.100524293749457	-0.101199755552188	-0.102498589766656	-0.103481924691942	-0.10398295118993	-0.105155693401147	-0.105718666010003	-0.107021256874014	-0.108293456677127
0.17374007953951	0.177434837702883	0.172192079957453	0.166436040388644	0.160166622735435	0.152731097075041	0.142957973441149	0.131085663161833	0.118752883869738	0.106040644054867	0.0936578562392776	0.0784262577420065	0.0624251175795453	0.0448434558883693	0.0258656042364758	0.00751708594094273	-0.00940567791169465	-0.0248532429936982	-0.0400511287861013	-0.054166009270811	-0.0667237115104389	-0.0790294178372045	-0.089032639094369	-0.0966226713027874	-0.103758632861538	-0.108502894487917	-0.111939449194129	-0.114291417141296	-0.115881829937117	-0.116560632970991	-0.115766131512615	-0.11376270857366	-0.112232148843096	-0.111449734004934	-0.109446810595677	-0.108656108594753	-0.106331585542113	-0.105495428836811	-0.104389192403343	-0.103028464821439	-0.104123031387291	-0.105324756171312	-0.106019873532273	-0.107191133817688	-0.107980792645496	-0.108497944042732	-0.109958390776266	-0.110763409695167	-0.112396075657673	-0.113630781920473
0.184982417296093	0.188652743498024	0.184574286999157	0.178437244006048	0.171903726957759	0.163903293731258	0.154728743501062	0.141963315625089	0.129782704087348	0.116692718478993	0.103224512613363	0.0878314848648398	0.0707952216595345	0.052421060035236	0.0341217802034092	0.0152340345171291	-0.00174353731262875	-0.0170528598715615	-0.0328098561364125	-0.046241474411083	-0.0588554303315549	-0.0704805092921433	-0.0813820847342046	-0.0899981893771361	-0.0968214633428726	-0.102029758194691	-0.106348760682891	-0.109393544157494	-0.111565768448816	-0.112785224308695	-0.112652458529643	-0.111533459860412	-0.110777289648853	-0.109781484024429	-0.108927015270672	-0.108298580341054	-0.107422127028983	-0.106231171244536	-0.105415058150595	-0.105082621151242	-0.105656816585965	-0.107329374637527	-0.108876151525765	-0.110116186635231	-0.110994269004002	-0.112395461017847	-0.113868355087847	-0.115417633740716	-0.117369753103365	-0.118636586645473
0.194588554797626	0.19938353337866	0.194440593147479	0.188976594871511	0.182069246767643	0.174349187492829	0.165175955564567	0.152619507982754	0.139778426749998	0.12541394311018	0.110837378810517	0.0953452870871223	0.0781313744922342	0.0598123907587625	0.0421159379266362	0.0235948079773689	0.00671738315123841	-0.00858464179461244	-0.0232037556801856	-0.0364728163972519	-0.049089062796367	-0.0593393436580389	-0.0701436030675543	-0.0789599995887	-0.0843451934994225	-0.0899294654229624	-0.0949896890216241	-0.0988804404450948	-0.101732705480943	-0.104219463413796	-0.105411603682879	-0.105609725046791	-0.10584630789803	-0.106145259261791	-0.105819328951134	-0.104582009447136	-0.104881963390306	-0.104189470682199	-0.104343323444439	-0.105254466009717	-0.106088299193666	-0.108119988041974	-0.10979372623493	-0.111413790661658	-0.112687880087651	-0.114892976595391	-0.116762956209415	-0.118991603653213	-0.121424928486585	-0.122613170993314
0.203478505640241	0.208623212777346	0.204587571029298	0.199462533729189	0.192856824093794	0.185391053424687	0.175730030931538	0.163479713384167	0.149063704265238	0.133435975084453	0.117930245521868	0.102741033554385	0.0845818798504217	0.0656968286211404	0.0497242210658506	0.0316016686354813	0.0152358687281799	0.000716536758353414	-0.0130252131535193	-0.0252325793224399	-0.0367029747691495	-0.0461620428588665	-0.0555979448579023	-0.0646579692539933	-0.069582372808744	-0.0747314501848913	-0.0800637139890698	-0.0834037409754996	-0.0872828470011275	-0.0899936978963288	-0.0931930077616144	-0.0950092262051971	-0.0964348650837695	-0.0968174657994829	-0.0977430964008274	-0.0976290586847619	-0.100043194390117	-0.10085636656932	-0.101503511394111	-0.102954712300485	-0.104179347860639	-0.106869846944562	-0.109607362795754	-0.112590939532704	-0.115003223199842	-0.117144041843069	-0.11905303604078	-0.121531814499817	-0.12460578961901	-0.125777412352296
0.212389343478164	0.218256147547645	0.214802894123164	0.210547974025162	0.203287679164239	0.195583232768604	0.184402302560781	0.171984479480308	0.157654501172976	0.141328212682273	0.124888234900095	0.107991511882294	0.0880913155335317	0.0703821974079572	0.0546739122860387	0.0374005187254158	0.0219568201798377	0.00856388257012693	-0.00331017479989916	-0.0143800801111919	-0.0239350982410109	-0.0322387609822131	-0.0388764967249062	-0.0462262256546193	-0.0511943228849201	-0.0550799713671258	-0.0592795294832577	-0.0626008902056525	-0.0673030635950236	-0.0697637529019625	-0.074300356311615	-0.0776406086640881	-0.0809635982160847	-0.0830701598581198	-0.0854003615162146	-0.086848099353549	-0.0901585690397636	-0.0927412005375802	-0.095825742283941	-0.0983803663947061	-0.101377000338897	-0.104845989814652	-0.108961376566466	-0.112661185211544	-0.116291652140031	-0.119065546084588	-0.121775759686972	-0.124579730957006	-0.127819574632569	-0.129343524117903
0.222513678814577	0.229740153269566	0.227430619031727	0.223356590653419	0.215683579400188	0.206608215096309	0.193460828538103	0.180616595303333	0.165050270236456	0.14730324670057	0.128699516107971	0.110377126392135	0.0918349079267708	0.0738824253879281	0.0584598269404278	0.0413212171770788	0.0274938559029928	0.0162867257216451	0.00649336254788262	-0.00267408318740719	-0.00902882191524259	-0.0158692624204337	-0.0207962456910889	-0.0256694546196374	-0.0297483939281363	-0.0331705358527701	-0.0371925638907541	-0.040588024338043	-0.04530568996096	-0.0483325008129521	-0.0514770741517192	-0.0554201276147593	-0.0607094200558923	-0.0643447338162545	-0.0683661610673704	-0.0720414841559577	-0.0770553468454025	-0.0819560942894895	-0.0867510767595712	-0.090725451305214	-0.0958467072589092	-0.101180943917262	-0.106841327509055	-0.112045401665643	-0.117241129273429	-0.120772696333493	-0.124406782574211	-0.127282197633581	-0.130646653884669	-0.133002855925829
0.23569920375691	0.242900086860112	0.241176568774233	0.237495548458183	0.229628063313383	0.218761462501129	0.204487043864183	0.189759954066917	0.171247876457601	0.149875211449536	0.131533912986135	0.110610943931905	0.0914395677134482	0.0746438633284939	0.0581233697730804	0.0429375403401286	0.0310421382594542	0.0221708004832467	0.0152304975278001	0.00858572919499804	0.00423314943729892	-0.000367772913155441	-0.00295673745511684	-0.00508044704298526	-0.00735639671581318	-0.0098728105944282	-0.012622053882493	-0.0165549275224596	-0.020410229710394	-0.0243519907606333	-0.0292852151860413	-0.0336072237943956	-0.0386614277720746	-0.0439980220732043	-0.0491656695375261	-0.0549213134454314	-0.0610605716910823	-0.0683699763648857	-0.0750459071525731	-0.0815710747281789	-0.0879492187656964	-0.0955358963442092	-0.102897825868777	-0.110314116044843	-0.117573367164906	-0.122400224410081	-0.127463306827675	-0.13121485530367	-0.13428515337105	-0.136637021508794
0.249027132304408	0.258818362974339	0.25902291321761	0.255713299661197	0.248035972814299	0.2358282328994	0.218693691817784	0.198415905634858	0.175332195454255	0.152436393289197	0.130749570003652	0.108426233271706	0.0882076290804413	0.0703115876915633	0.0544103779951077	0.0422164229651352	0.0334904107177886	0.0266232501286498	0.0231111754571453	0.0201291647005182	0.0189563797097792	0.0168833840391346	0.015740395936645	0.0156113012480922	0.015443868130758	0.0146435334701933	0.0117743393538843	0.00861375091758921	0.00449613463446777	-7.88956585058938e-05	-0.00470626390086682	-0.0093756875646233	-0.0149860050920514	-0.0212119587506104	-0.0288078527471355	-0.0353951079438409	-0.0424598063694459	-0.050874665863335	-0.060021936895137	-0.0698656697344531	-0.0799881174350908	-0.0898358581507406	-0.0986763357390523	-0.10815723958134	-0.117512716135237	-0.124463796010288	-0.131056466549481	-0.135559020468431	-0.138311585627564	-0.140465700015739
0.263672207313539	0.275916522868384	0.278260176486231	0.276873368100302	0.269625536018485	0.254864798239186	0.232803724363517	0.209771173296719	0.182713408380757	0.15474749756673	0.129212978843027	0.102846432986315	0.0782167398225167	0.0594131605327935	0.0447651430476287	0.0360254718977835	0.0315515985969069	0.029561554549032	0.0292405574525237	0.0302742039915237	0.0317571373679177	0.0331359714181166	0.0350444531983378	0.0357912969630668	0.0373041128719166	0.0377132038203553	0.0370557364416096	0.0346907800410196	0.0300555959770968	0.0257895420187387	0.0209407417741224	0.0157243393370191	0.0096426563102885	0.00246014293834848	-0.00531012322976963	-0.0131874802532123	-0.0219249776810002	-0.0318541365140619	-0.0425321232925226	-0.055138653857477	-0.0684806149966783	-0.0814053973312656	-0.0944728638501812	-0.106687935300876	-0.118349806410645	-0.127703606699915	-0.135462228548905	-0.140768190327546	-0.143797759592916	-0.145423483917927
0.281320268727855	0.297616294354291	0.303649018815185	0.302583465281611	0.294290907587749	0.277914874886845	0.253674517303832	0.224947076006942	0.190874075898994	0.15777204578793	0.124212806367171	0.0916748863403837	0.0631128872807769	0.0422680294045624	0.0288844064893774	0.0239184764520759	0.0240141161064467	0.0284651525230922	0.0339806980795458	0.0400333186518693	0.0457622648165596	0.0512873776569148	0.0565736462358887	0.0604734223217824	0.0625664355727191	0.0622299156128678	0.0616364868228588	0.0595244352367532	0.0566955810460925	0.0524882915887293	0.0477816325379286	0.0410435260152481	0.0353487638966258	0.0273347783332042	0.0184758586546383	0.009972170591104	0.00263618192162747	-0.00762391160297109	-0.0196656958695458	-0.0351688500878566	-0.0527176496968492	-0.0702744011589038	-0.0877786287353595	-0.104648313675709	-0.120090121406144	-0.131721846010811	-0.140855814058927	-0.147090088377153	-0.150692801189257	-0.15141684735765
0.301006493630017	0.324176107362365	0.335344504050159	0.337183604996216	0.330259301922754	0.312110832198677	0.282523774014329	0.244345024015515	0.200624669769856	0.156234989815163	0.112342289421326	0.0715879894543504	0.0380716639977021	0.0147775604077303	0.00337233864065208	0.00347067147459751	0.0106280931379962	0.0240006084509919	0.0369289641105344	0.0502523319124378	0.0608951242021657	0.0692446213266526	0.0757776485536692	0.0797662600505253	0.0823900196448173	0.0847485991146389	0.0852370156174596	0.0853329566588171	0.0828999508976617	0.0791291964316479	0.0750216099168192	0.068898273857365	0.0633005808309669	0.0573753508631065	0.0489573898680445	0.0405899446191081	0.0326674967301299	0.0222049318994311	0.00757499686698356	-0.0122529461744353	-0.0331595747853481	-0.0562042911617014	-0.0798272905036159	-0.102486335519978	-0.122542152586288	-0.137462195913043	-0.148354130832206	-0.155021903704089	-0.158395395887321	-0.157781921129812
0.321903824294857	0.354293004833613	0.371895351743824	0.390236705079697	0.389975078522685	0.363653874190555	0.317409350397213	0.263154553235626	0.206744722167425	0.149440521711862	0.0927577967780284	0.0418899070831533	-0.00197689784673826	-0.03002142981497	-0.0366456020361831	-0.0265765337832031	-0.00650141951877555	0.0186802084842209	0.0413928468742396	0.0608850784802622	0.0754240846587141	0.0873383610816573	0.0951939845180905	0.101603558531541	0.104015626399124	0.107180665069613	0.107561810429952	0.109394837421911	0.108776912969564	0.10622500880751	0.101215749614795	0.0957562710649065	0.0900751696371767	0.087230066154523	0.0809780003240731	0.0742368202332325	0.067196796110664	0.0561959288863874	0.0405747325389169	0.0170736041076012	-0.00957561912400779	-0.0404146655613844	-0.071269725449831	-0.0996252795052022	-0.12446726637484	-0.143050487521995	-0.156772853938638	-0.163936221245955	-0.166484242208293	-0.163369300544226
0.338077900491677	0.3781150028461	0.419128522361955	0.463177573734263	0.473295595074348	0.42928440826316	0.358893002726255	0.283039286334181	0.208420077579614	0.13741667597486	0.0644198848613927	-0.00255302528644247	-0.061894804084336	-0.0951968464312288	-0.0931256994774982	-0.0641788903541751	-0.0236991489070904	0.0166486956933758	0.0494772762592122	0.0738165077363521	0.0896714706117796	0.103703981979226	0.112151317460884	0.120975624787189	0.124197900187532	0.126814925910303	0.127104364323279	0.126199212083385	0.12590313932444	0.123384567393507	0.122135211003683	0.118930525623162	0.11557084228366	0.112134231370776	0.107694824909333	0.104263422594901	0.103098443518589	0.099278848549136	0.083828802340001	0.0568242362438929	0.0204207828252515	-0.0207445861959702	-0.0622365692053642	-0.0973290804989172	-0.126303102564891	-0.147262836914003	-0.163063777087642	-0.170456434856363	-0.170071562170466	-0.163177052607176
0.331491358949378	0.378892793095836	0.439457042588634	0.498864425728492	0.527695929164333	0.476439680891206	0.385545710572795	0.288807869103057	0.196644679609974	0.111135454400528	0.0310017736085479	-0.048309976897688	-0.113942308817331	-0.148133679011852	-0.126293361352567	-0.081364456675524	-0.0302247346262684	0.0162485864575144	0.0513749990889317	0.0794134694231132	0.0948740891575082	0.107059079478841	0.114019447137345	0.12267039174117	0.123250452285302	0.121938865940917	0.119805644708075	0.121081830983567	0.121861509039403	0.120949509010123	0.120234823012562	0.120164175484407	0.118519489270979	0.118059510505281	0.11661752854338	0.117654230681438	0.122816759364432	0.129925184451523	0.124642263519202	0.0966405971432788	0.0496251625413227	-0.00172688790294029	-0.0506460589942846	-0.0908593573132456	-0.122178823605367	-0.144418491057541	-0.160652496397334	-0.169016156978552	-0.16613695282306	-0.153676574592783
0.311930600708663	0.35812227595191	0.423566593205267	0.465257613094414	0.499990466866578	0.448653447959865	0.355328008962444	0.261846329128918	0.174153623986671	0.0860249308745715	0.00324118576597812	-0.0722287638490437	-0.127251089029229	-0.15269093936688	-0.121243261710954	-0.0726868723519369	-0.0253543304106341	0.0182363432345007	0.0512412370324315	0.079652270706262	0.0889122609250972	0.097548074125176	0.101376272831533	0.11065150908166	0.111278365427034	0.108522583855311	0.105798507047693	0.106713058121797	0.106987237814399	0.10631059061864	0.108375914958611	0.110949849893354	0.110953566999517	0.1109515387619	0.110335377836457	0.110653512537244	0.116663016318857	0.131281935411409	0.143040656691255	0.121034871615233	0.066584764246545	0.0124472114200267	-0.0400221152144663	-0.0821449906624521	-0.112196256880665	-0.134829019146404	-0.152195250998175	-0.159906655297175	-0.150913859814567	-0.132137667850113
0.244853089064925	0.278823823461599	0.29034532570449	0.255022647863523	0.254126280839953	0.223341788967092	0.221102145255735	0.168143392413823	0.106138786041614	0.0417655988468849	-0.0174065467966756	-0.0615558867396164	-0.0758026424682794	-0.0762849916879957	-0.0521501411244311	-0.0250997650296496	-0.00691769430436689	0.0174859708546692	0.0379712225619544	0.0588009104278201	0.0628128604392578	0.0594749291952253	0.0594457039685683	0.0671487337857551	0.0719807238355373	0.068392930403124	0.0665939368914824	0.0713622349319493	0.0715046840985833	0.0724193972068701	0.074500743457299	0.0820900235466442	0.0815585816315341	0.0813437647003339	0.0824876538411892	0.0823646612100705	0.0846455647061605	0.0953232525105479	0.128134181995678	0.123094744475801	0.0729391852079752	0.0166141448561949	-0.032246712523016	-0.0693651651352823	-0.0933849561852336	-0.113735269612059	-0.131415885220902	-0.134882050708829	-0.116578093346435	-0.0946868879550519
0.144285827046629	0.136013838922317	0.127575481888707	0.0910382186662821	0.0725143296507308	0.0586535074095368	0.0580524653406939	0.013226751769517	-0.0183173680187602	-0.0375951558434306	-0.0469669950678287	-0.0402779579346445	-0.0390711089473397	-0.00887504926170342	0.0228209278668093	0.0203316571267011	0.0148883838118591	0.0245202787019587	0.0216959690194094	0.029834045259538	0.0343985725410762	0.0282299966116322	0.0226119123725118	0.0214569714387181	0.0249719446144718	0.026867754373477	0.0299685465757063	0.0297707164929349	0.024442018973684	0.0236504035859596	0.032694599615576	0.0380130886122861	0.0394385762154278	0.0410205467407823	0.0468661601569924	0.0454709840170178	0.0368845399753507	0.0225986034842866	0.013502116769984	0.0297406049040986	0.0258116418858914	-0.00997625383547451	-0.0427304102390178	-0.067989378707336	-0.0680331822129934	-0.0642933529983556	-0.0632758697381089	-0.0459467084004793	-0.0297160461086111	-0.0290640964366251
0.0366547486784382	0.0419596515006764	0.0548196940824922	0.0480322039523115	0.0423441193566017	-0.000658114351600768	-0.0609724300350937	-0.148495919059479	-0.194009257500352	-0.174171212360035	-0.111336895222594	-0.0607469227652732	-0.0400805162740386	-0.033875405525454	-0.030620805497935	-0.055341245269854	-0.0875800647013283	-0.0897684910483296	-0.0903567233044492	-0.0676860295405538	-0.0559257241125715	-0.0250622546273353	-0.0105887424781559	0.00314120147782633	0.00286851015492199	0.000129671062421949	-0.0107614298689605	-0.0323772551294947	-0.0422168851940413	-0.0688263686339643	-0.0985651529244844	-0.120230763641834	-0.128583541731422	-0.13672939711684	-0.134465159211147	-0.117138369738285	-0.0823230299219481	-0.0525951361850254	-0.0272225286705894	-0.0217482499105089	-0.0294828515261188	-0.0745209631545112	-0.109585655665622	-0.124297240966068	-0.100217330351753	-0.0734636234879285	-0.068259829399534	-0.0536423393190265	-0.0736997476018879	-0.0959426413170133
-0.12077353046321	-0.110974114512206	-0.0733583546371553	-0.0554487242634719	-0.0788020997757797	-0.181014618618771	-0.344405653771945	-0.449202341762643	-0.458251970252235	-0.396320916242776	-0.318160581348147	-0.23647502961186	-0.215811131215605	-0.254529071588247	-0.338496967925619	-0.405271522912498	-0.45684654908377	-0.461780480407428	-0.451553015508616	-0.399521132852256	-0.366851822917609	-0.310251113623527	-0.273074724281247	-0.235081681948721	-0.21635313958756	-0.232292771909256	-0.269491528611348	-0.299372500253284	-0.276901757295299	-0.272391010345569	-0.279494758242738	-0.300633774103951	-0.322087911874803	-0.331348491752721	-0.317166598494729	-0.26491000270069	-0.201991577161757	-0.16153300240914	-0.154323777526189	-0.175379753452028	-0.2148600694231	-0.229008418880111	-0.225221071750437	-0.218327076023997	-0.196447497862643	-0.172275572612018	-0.176822109472167	-0.229176658619957	-0.252793546025689	-0.271338398199427
-0.288338714853701	-0.265204167754102	-0.286676142371549	-0.32640345762431	-0.445552471098848	-0.622550073214092	-0.776211762009251	-0.811000945795461	-0.759757328722745	-0.681445808469867	-0.587069799274942	-0.496191984428801	-0.489042863128216	-0.587001918392456	-0.666269204368511	-0.717116571361115	-0.742764311469948	-0.74195366214707	-0.722679275876362	-0.702235686484417	-0.662693799596203	-0.626981258910453	-0.59008417843182	-0.510157111008606	-0.462894928408523	-0.464266917649993	-0.49570047159128	-0.486008260555401	-0.44542807003641	-0.416288168712087	-0.398049490658124	-0.39969519838523	-0.412088289905668	-0.417534257336862	-0.402219224265254	-0.371740643419525	-0.330133469293422	-0.325014932521983	-0.370703029200478	-0.398132227588441	-0.394780085992009	-0.370989326228254	-0.346583246765573	-0.332981912729795	-0.318570557211018	-0.30695086213989	-0.305915914615153	-0.318884864776824	-0.327348019200404	-0.335419351550883
-0.477211465401305	-0.501655279496854	-0.554050595485512	-0.741890762992474	-0.922872679349042	-1.04656766980283	-1.0676651682654	-1.00423644437024	-0.925039753945367	-0.845378473707064	-0.76750333893011	-0.729038607370562	-0.729924810666605	-0.774069328843574	-0.817104763321738	-0.841344577885852	-0.860407150904217	-0.866051849314612	-0.848753087071459	-0.821877566468874	-0.78004377890862	-0.759199994523059	-0.715234630115752	-0.649455372537115	-0.589495958325426	-0.565799633292616	-0.554583103169956	-0.525373454986809	-0.501310257937273	-0.480774888728002	-0.469349162114209	-0.47068041877817	-0.485148889983746	-0.485762017054734	-0.484448890221738	-0.480828127006075	-0.508588599142385	-0.541331696769737	-0.540067284997109	-0.499682249634289	-0.451129332201122	-0.421192862914848	-0.397730019374041	-0.377107313825481	-0.359286993553651	-0.345760610830616	-0.349815344508881	-0.359288963455555	-0.372161301672598	-0.383037201481251
-0.846525872273268	-0.938102691625909	-1.02026680428063	-1.21918688790452	-1.28645530874459	-1.2791152320333	-1.21489117203909	-1.12639854921597	-1.04428009869096	-0.968095752145317	-0.903892276623937	-0.865366719481775	-0.862943464726533	-0.877683029793275	-0.899319660152023	-0.905678701273474	-0.917885391202329	-0.922159805108251	-0.908811738476764	-0.878855789349076	-0.835345257191841	-0.810279372152877	-0.772541076993014	-0.706056595582884	-0.648167848864986	-0.600975216655859	-0.560048301373201	-0.526273759571599	-0.509824213881001	-0.506538593363022	-0.501103282120637	-0.503984782858023	-0.524545531565349	-0.532663776019461	-0.551119194976025	-0.580421137437866	-0.60912892629912	-0.61875485581619	-0.586130746066217	-0.526852053750106	-0.478981136091069	-0.44410271901879	-0.418185821709275	-0.396951902103669	-0.3803183161546	-0.371372708841221	-0.375705054651329	-0.379397246894981	-0.386903483926361	-0.392630047212046
-1.38551953438909	-1.47815005300439	-1.52872786838444	-1.57366527698897	-1.4906770166953	-1.4060649854004	-1.31321771867216	-1.21757595921936	-1.13773306426757	-1.06550990913467	-1.00795943060282	-0.97157318292637	-0.965330813002262	-0.970158604583997	-0.978775720436049	-0.971257372740489	-0.964018628198762	-0.96137553859074	-0.948665355258758	-0.925664967579795	-0.890169157719186	-0.857602670168962	-0.823122782641201	-0.769594635947232	-0.701652840246801	-0.636832770526024	-0.562034940034843	-0.532561925442714	-0.541604852592523	-0.56738021571189	-0.582887031312275	-0.596240663823614	-0.61274314853434	-0.628945611200986	-0.64450091206729	-0.654821588832906	-0.65545509953723	-0.636998568398247	-0.589821303178307	-0.527909192151387	-0.485705172210285	-0.453211080300865	-0.426632658456078	-0.405559830946855	-0.391108947575287	-0.384792988356668	-0.391956822520007	-0.398693850158464	-0.402288972089242	-0.405704849950646
-1.82196424873984	-1.84183751820385	-1.82329751734716	-1.74205719458206	-1.5902310371835	-1.48546593597968	-1.3824158421497	-1.28228183997703	-1.20359622256689	-1.14194368947735	-1.09608795009876	-1.06410297274221	-1.05559507582091	-1.05319997765589	-1.05756519590951	-1.05123256394692	-1.03110477622469	-1.01447384288988	-0.992698689542445	-0.969491833468187	-0.935065044212788	-0.887610781245345	-0.806512204751225	-0.734302227073784	-0.679718675698871	-0.648183112326024	-0.600986340098111	-0.553205368385996	-0.548011767661372	-0.60450280033775	-0.651220950387631	-0.671832007245432	-0.691398358532554	-0.703135351051218	-0.704943819616722	-0.690203706960738	-0.664335886506555	-0.628520835638893	-0.576846598333464	-0.522114991687394	-0.488020741682072	-0.45695034883976	-0.434131661745593	-0.418181889967433	-0.413423121200397	-0.412774739317861	-0.419583942369162	-0.424123574069379	-0.43047100056472	-0.434556423085693
-2.00622868842807	-1.97317182452219	-1.90207083470834	-1.77612895056385	-1.62255181726871	-1.51856282908482	-1.42956717006295	-1.33860451768989	-1.26588753153491	-1.21499967532833	-1.17787665893304	-1.14797796285785	-1.13276710592822	-1.1254330111397	-1.12681867807601	-1.11564434664498	-1.09681279014381	-1.07197722880384	-1.03960840308541	-1.00241410981756	-0.958445524228614	-0.900980217483062	-0.805844202397048	-0.749529781415869	-0.708649654497001	-0.697754816730348	-0.667971022704931	-0.59159419028066	-0.49763053485985	-0.512387879431028	-0.567844634180128	-0.720158692569814	-0.731433992615424	-0.727568282059005	-0.708178764852466	-0.680388624762604	-0.648035620711264	-0.612196095187798	-0.56662682943381	-0.526555150523395	-0.501661838190914	-0.477119264175877	-0.462213372070968	-0.450606017231371	-0.448194774068953	-0.447455486609931	-0.452668898766942	-0.459892658581626	-0.462913330529588	-0.462057240724325
-2.0183377789065	-1.96646535735949	-1.89555082770003	-1.77572746170969	-1.63797509204144	-1.54562188939424	-1.4625725143091	-1.38237994726339	-1.3162404739573	-1.26872213839325	-1.23361087822889	-1.20368839662575	-1.18184577645165	-1.17037827334917	-1.16828532589978	-1.156209521211	-1.13724611998212	-1.10961029570664	-1.06986427246064	-1.02197456692677	-0.966855911232739	-0.890935356932583	-0.793754944158837	-0.751486018655282	-0.720489444050309	-0.713019840228134	-0.693440347707636	-0.628838459653809	-0.508186081308709	-0.483946765479452	-0.524997089350987	-0.708414118565991	-0.714628982903723	-0.699634125771858	-0.677615059910947	-0.653299091835837	-0.628873144279902	-0.600031306055219	-0.566813952060474	-0.538529991764058	-0.519884702384266	-0.503454180239101	-0.492569464527551	-0.484673127419491	-0.480319020202909	-0.477756749117695	-0.479231357406016	-0.479872365086784	-0.478644084353651	-0.474432346876297
-1.98087956599137	-1.93080669065494	-1.87108936791735	-1.76182444588656	-1.63719436002534	-1.5556194907507	-1.48111893652253	-1.40777030058664	-1.346693705878	-1.29813798895516	-1.26134401833821	-1.22855497394262	-1.20063104568002	-1.18534348424369	-1.18481213055602	-1.17858695978827	-1.1517015296656	-1.11960700760671	-1.07756302222495	-1.03444686818179	-0.967809530144931	-0.876682534318236	-0.81797327959887	-0.793258901659712	-0.757420596502313	-0.724667875810197	-0.704012760444451	-0.65612495540576	-0.52051961919216	-0.459458822560842	-0.474634047923897	-0.623211288243636	-0.682692338430563	-0.668585562209834	-0.654505209909314	-0.637314286439252	-0.617601976985953	-0.592514670023134	-0.567298273935653	-0.549090170522662	-0.53563305945659	-0.521417817105478	-0.510194436354711	-0.502783485585352	-0.493458060865219	-0.487134675922051	-0.484777244658014	-0.483805575540972	-0.484445855033083	-0.480240615217291
-1.95533436507617	-1.90838158870658	-1.85076628682163	-1.74907396342134	-1.63398855800562	-1.567870005504	-1.49161007444056	-1.41631608636851	-1.3517225927811	-1.30578526164055	-1.26537911221314	-1.23299106284785	-1.20017560216821	-1.18625420554281	-1.18971725675532	-1.18181978376152	-1.15750783173826	-1.12664714598779	-1.08380752422708	-1.04720415222201	-0.966093243359616	-0.863428728602822	-0.822036191234309	-0.783009502504717	-0.743509241936864	-0.709452394235367	-0.687525047045739	-0.667400247446177	-0.634332961886602	-0.481001861260332	-0.491860392980355	-0.550599574601383	-0.662038429379216	-0.64900681090772	-0.637597341250466	-0.621127928630488	-0.603835770955122	-0.582112482626195	-0.564057814229292	-0.550999570714221	-0.539841094645904	-0.523137753265076	-0.509456044568873	-0.503456710646425	-0.493871819266768	-0.485017279876314	-0.483708298711161	-0.484548676196856	-0.490279967854597	-0.485360124222213
-1.94631080413378	-1.90199945842379	-1.84692868672622	-1.74231896835514	-1.64198137352488	-1.57100705785075	-1.49641906764419	-1.42233048688671	-1.35336279577439	-1.30919234866496	-1.27257545461212	-1.23447103680105	-1.19805066446456	-1.18091859761199	-1.1856771778028	-1.18274904684676	-1.1608307009001	-1.12848133853011	-1.08873183558018	-1.05432392413029	-0.959254861494739	-0.858809633045745	-0.828652511269945	-0.78206106238441	-0.739228008827477	-0.700470643250187	-0.674010153676064	-0.660938519545996	-0.654949381854428	-0.521411459705108	-0.530920693725388	-0.551832306619036	-0.657150457541267	-0.645450463319689	-0.633045419138269	-0.619524651745603	-0.601275872671455	-0.581305458633637	-0.563286004738451	-0.552980906702204	-0.541991539249392	-0.526118830139338	-0.513010172106924	-0.505884608640489	-0.494913997751422	-0.48471473900689	-0.483409805034354	-0.486788586464095	-0.49422160882695	-0.48926113302261
-1.96163408417187	-1.92104737546736	-1.85833335270015	-1.74461718381835	-1.64851206826019	-1.58353914682367	-1.50464475347887	-1.43252879207654	-1.36531931821045	-1.31446844468799	-1.2738044562384	-1.23610125101718	-1.20192412529648	-1.1859777412761	-1.19034637558955	-1.17966727552156	-1.15635617974637	-1.12587767279254	-1.08750641800922	-1.04920892832239	-0.968753298809532	-0.870585346624362	-0.833877063163466	-0.789620280846405	-0.749340138856759	-0.71041213842573	-0.687004353521089	-0.675801061602507	-0.669030845741235	-0.566649795735321	-0.562235749780891	-0.576225289331094	-0.663141037530094	-0.653910267854026	-0.641005614973717	-0.625648039867195	-0.606292475322593	-0.589549350604102	-0.571537193583927	-0.560557883293065	-0.54835088124686	-0.531944500633614	-0.519611545056959	-0.511133336755096	-0.500257195456465	-0.490378512230016	-0.489120124535162	-0.491301438013031	-0.496161322837811	-0.489562657175797
-1.99270780774206	-1.9483546677162	-1.87600500402617	-1.75732454040894	-1.6578018974655	-1.58383041098831	-1.50324877500285	-1.42633501648201	-1.35885754193847	-1.30815492736538	-1.26466041056115	-1.23183775395141	-1.20026758478375	-1.18715557408015	-1.18409180612091	-1.16941914822703	-1.14802344103845	-1.11906582462121	-1.07763510523743	-1.03318805206719	-0.969600229680881	-0.880393432851886	-0.82524359880613	-0.793787232138127	-0.761383416347242	-0.726754107470717	-0.706330849224163	-0.693584285016868	-0.674632146327562	-0.607022058728145	-0.603757450790484	-0.627024216761187	-0.677597616397506	-0.670334038584376	-0.656950933054444	-0.640198960554221	-0.619449109893773	-0.600558327287218	-0.57977577300198	-0.565856534457283	-0.551795212855772	-0.537266918391508	-0.524597476493843	-0.514259962224899	-0.502546278981994	-0.49468282405426	-0.492722817220738	-0.493740129902251	-0.493229856441617	-0.486348628174185
-1.99707141260872	-1.96917942901053	-1.88544680051537	-1.75588211154723	-1.65240393635125	-1.57679503632136	-1.48516721426843	-1.39488900103904	-1.32294076613584	-1.27256039922932	-1.23264057365654	-1.205237548842	-1.18370382918028	-1.17366063521439	-1.16379872885619	-1.14867375234273	-1.12866124052981	-1.10232218779749	-1.06619677862077	-1.02425312657627	-0.970891243106026	-0.895252751455779	-0.815196757935641	-0.777483499498295	-0.764085414549727	-0.743119758884534	-0.721754027139739	-0.705967165346368	-0.676517413702072	-0.630214179712464	-0.625861679864755	-0.662740773442014	-0.693601009993304	-0.69007478813094	-0.678065454615905	-0.657193265081735	-0.634139294220124	-0.608889071907332	-0.582335776687351	-0.560926623926137	-0.544762224360744	-0.530272518842371	-0.517848180131231	-0.507933876948579	-0.498408334477365	-0.493158231258021	-0.490269972292891	-0.488631153062429	-0.487736819953916	-0.482419948914507
-1.91368675186791	-1.91395383231724	-1.84800295834037	-1.72769441650247	-1.62604810811327	-1.54378704417323	-1.4439504868552	-1.34182438523048	-1.26800043979017	-1.21254587678901	-1.17338490197506	-1.14413519674479	-1.12640249004172	-1.12069439243606	-1.11756913889163	-1.10988945579293	-1.09603854290149	-1.074642728977	-1.04548788794775	-1.00583534179025	-0.957632036043015	-0.894204675755782	-0.824280642262547	-0.773079851920052	-0.755573542170286	-0.744182558688618	-0.72457497183105	-0.702768037074051	-0.672709555906307	-0.657601203821793	-0.657624515510463	-0.685340769914979	-0.695699226562675	-0.700167755886502	-0.692429679364387	-0.673786806303732	-0.648588340030952	-0.619826655472279	-0.583138191817996	-0.553530106320371	-0.52991700295784	-0.510356155382582	-0.497850236377913	-0.487888561445956	-0.481054919364796	-0.477524218653931	-0.474391274134878	-0.468093916088427	-0.468797057462732	-0.470194924880339
-1.62023897118049	-1.66858276223892	-1.68088448058879	-1.62117207919949	-1.54423184458274	-1.45862554775461	-1.35977983471513	-1.2641504569108	-1.19447532149121	-1.13982581624264	-1.09653180952911	-1.06790574644582	-1.04924162238069	-1.04499009236821	-1.04411453004544	-1.04499947490817	-1.0422132397953	-1.0313139765481	-1.00960477182269	-0.978580543904307	-0.938059565722904	-0.887070906824969	-0.829761967692792	-0.775570178635906	-0.74985218691531	-0.733034268120818	-0.70828612217851	-0.673678179955944	-0.64712063519933	-0.639043885235386	-0.643214551078422	-0.657839197715976	-0.676055402071645	-0.69209096879209	-0.695107078660258	-0.692419039413059	-0.673224218227993	-0.644856490204968	-0.600090203294798	-0.565485851599834	-0.532112844128703	-0.502012406639306	-0.481031237421774	-0.465143071249924	-0.456954484855949	-0.454620596891813	-0.455625817332445	-0.451538510951194	-0.452689219721325	-0.457658790304489
-1.179532696538	-1.23666530165864	-1.31299919672774	-1.39221746986162	-1.38293636665691	-1.32666385828109	-1.23818237956611	-1.15718599773009	-1.09289362718461	-1.04417423657593	-1.00381348902431	-0.981139543704462	-0.966309844625544	-0.965716681028829	-0.967302843862208	-0.979911112405577	-0.985015904743861	-0.983052370033301	-0.968155783908043	-0.943130213984307	-0.913207128869137	-0.874555984987639	-0.831062980568691	-0.783381382649434	-0.743592491824027	-0.710270595378774	-0.674545155347044	-0.637305853366243	-0.614776671735636	-0.605085859678137	-0.611467097325183	-0.625630227916183	-0.653266977557872	-0.678277409946226	-0.693995160697454	-0.707017417578757	-0.694508841701752	-0.671644071523972	-0.624681210087807	-0.589652084079789	-0.550414193615084	-0.510117792766957	-0.478863333294458	-0.453921810200359	-0.440172924737974	-0.437685483581802	-0.440264099907772	-0.431623452281029	-0.429521810482769	-0.43717192342185
-0.798896500514576	-0.825587793957313	-0.894828994738965	-1.03845290675589	-1.12063765810301	-1.12235062997213	-1.07548238738634	-1.00925241256729	-0.949604489967155	-0.903037592922242	-0.882612938138609	-0.865768950122072	-0.874628628477157	-0.890092905136834	-0.905288480380834	-0.925070531185842	-0.936129282141214	-0.937547380071557	-0.931111462331761	-0.915004658452465	-0.893518259613395	-0.859281321137276	-0.825430321201551	-0.785912009236585	-0.748629344489915	-0.70643129474767	-0.664312157298831	-0.625831542812595	-0.601549758925488	-0.588356440246841	-0.593377481237933	-0.610111124742539	-0.63620292245281	-0.664357170127933	-0.692427233238683	-0.71756335348161	-0.714775206348356	-0.695647278256102	-0.649225489861779	-0.612606359720186	-0.570980782451077	-0.523022688897251	-0.481931977977301	-0.450599858115649	-0.431311003282498	-0.426032064592861	-0.435030343064674	-0.436792842237332	-0.433447083334273	-0.436124289511968
-0.573656184990746	-0.555738202958564	-0.567033688125768	-0.638736054125898	-0.718768386709547	-0.80352170335233	-0.821134921910259	-0.788688561444451	-0.735244700401701	-0.693340834931006	-0.696409521626918	-0.702265877784533	-0.737213694682018	-0.776837037527792	-0.820115209828384	-0.862140310421382	-0.883673595531725	-0.8990118373316	-0.896858398729298	-0.886465059170864	-0.869572002048705	-0.840607458102412	-0.816280820382956	-0.780164835446997	-0.738727131447493	-0.696641487611052	-0.65521481065084	-0.621784399476299	-0.59991144453313	-0.586509545507696	-0.588091131670256	-0.600812899452745	-0.624535053693757	-0.65250642521303	-0.674903209076348	-0.70065254791062	-0.69476079108798	-0.685653688778574	-0.643253956525574	-0.614107462527702	-0.566548019107251	-0.516330456187686	-0.47263481289295	-0.43842595064286	-0.415127124187951	-0.407901244501741	-0.418234095575657	-0.416907309896938	-0.416799023400804	-0.418579281440398
-0.347204420219024	-0.30163273743622	-0.256602242748611	-0.234445165919084	-0.27769714293004	-0.34489742655113	-0.412223387608686	-0.42384871844897	-0.409344677163514	-0.374568877406468	-0.364683413469606	-0.37298551556728	-0.49161429788801	-0.584305439259316	-0.682608977662965	-0.734901420823132	-0.776931464764512	-0.802632718564108	-0.816161558086438	-0.823421082234666	-0.815546855042831	-0.792734142008179	-0.77002513808916	-0.735963530761291	-0.695149540018728	-0.636104830455937	-0.59643917809487	-0.567108323744373	-0.557572766322989	-0.548144094318706	-0.540164312729172	-0.547600930530615	-0.562526300915641	-0.587472965727931	-0.60156744869796	-0.620017549509836	-0.604152996385255	-0.599771475556849	-0.579288907718135	-0.565264259578888	-0.524813482934214	-0.472888085037904	-0.437505896907216	-0.397646997578093	-0.3736872355657	-0.360502813920589	-0.391250809666073	-0.396277185379983	-0.39482968522874	-0.386066563605166
-0.092569355962978	-0.0537270888739953	-0.0356274410313481	-0.0233055732142232	-0.0278344315716231	-0.0538889800418942	-0.110840755639219	-0.151544924279639	-0.156335180194444	-0.153944464503345	-0.148379982409528	-0.129716208585768	-0.179079922387549	-0.217243990522441	-0.287966292428152	-0.350637125761782	-0.408480780478658	-0.43243621077345	-0.453664425998018	-0.461544203144483	-0.484278897969226	-0.506042983030751	-0.533537396515283	-0.531430154403487	-0.527603236868596	-0.486900716985599	-0.471414645479318	-0.447662923406435	-0.460461943370029	-0.461389896669499	-0.446120752172355	-0.454388105602396	-0.470101083129779	-0.495097399212553	-0.488853450874524	-0.478840871518793	-0.434473048578689	-0.407985457680417	-0.376340264471983	-0.35907659529007	-0.318088160442728	-0.303486069088304	-0.304644894612787	-0.295143345038071	-0.279838788180374	-0.26746056048586	-0.310346198478306	-0.304411492917226	-0.313796156545372	-0.305331436084695
0.0421256898977124	0.054683610037548	0.0296506555790985	0.0169425401984368	0.00555587262269659	0.0440123913088058	0.0129954237027182	-0.00316953188291617	-0.0346042952044197	-0.052803381165339	-0.0536819818561385	-0.051770307309871	-0.0455273313472606	-0.0207118244625667	-0.0187161719824155	-0.0443316786153955	-0.0653788886282117	-0.0507583867217214	-0.0450021120784438	-0.0402852702523	-0.0455893137085935	-0.0441896911099235	-0.0513117691665863	-0.0830131932325494	-0.0969095868026612	-0.111277976153252	-0.107777110852077	-0.116732264499598	-0.132812813901931	-0.15421152221452	-0.15793346215139	-0.16747626265403	-0.176106009905203	-0.19562490621173	-0.18898814545608	-0.175088502742926	-0.135043494182073	-0.101301700715112	-0.065560676702382	-0.0574275229460381	-0.0668915975172877	-0.125334063778146	-0.166492878391776	-0.174670396812103	-0.146635349719709	-0.111212761851526	-0.135515998065186	-0.125277825511556	-0.14469969837249	-0.14902303096022
0.153421834829181	0.161906958396821	0.134285473947788	0.0976073587649812	0.0811829317223837	0.115926189264305	0.119366662427146	0.0884450088457674	0.0497323151388244	-0.00153636278553759	-0.0443203671646664	-0.0591864930493992	-0.0583057926136062	-0.0398827101784578	-0.0408282361531647	-0.0393385458548376	-0.0369994795246237	-0.022507865392328	-0.018087585890916	-0.0170877832340716	-0.0130764228817161	-0.0153144607854974	-0.0130033630086344	-0.0131449913023778	-0.0125122689959779	-0.00843003855975753	-0.00840683812055484	-0.00694774554199919	-0.00841567400804519	-0.00620769574450975	-0.00771211738566236	-0.00518267468701524	-0.00425452225128303	-0.00100720638130929	-6.47960446047973e-05	0.000863759972062019	0.00175241782480988	-0.00356010747371722	0.00196888408117572	0.00821897717100007	-0.0302901243041647	-0.0796534321688727	-0.106165454318907	-0.125091547461101	-0.123674928192028	-0.11380530707073	-0.090015976943538	-0.0353295636692105	-0.0250118433177477	-0.0233984104550438
0.271071890916213	0.305649553809932	0.347579063943591	0.344855383080749	0.313271155375474	0.262704494720372	0.215816376348394	0.150244198398411	0.069127942777024	-0.0112331125385367	-0.0623640915264718	-0.0996769556636118	-0.131796637446799	-0.167199330594525	-0.180628009345431	-0.159356191738574	-0.134749403701855	-0.107052003058883	-0.083113654851602	-0.0708093810852827	-0.0611427021854763	-0.0595827084403412	-0.0550899958270105	-0.0473554972285782	-0.0434452456100662	-0.031620476069101	-0.0254427345631342	-0.0193212109133551	-0.0160335876778606	-0.00845772400748402	-0.00225788059048557	0.00345860676930701	0.0107149539347775	0.0225907151334085	0.0316791931350716	0.0416001396056643	0.0581265966321631	0.0699620478536502	0.0789798497696272	0.0506903395753582	-0.00463478530881358	-0.0500347300258203	-0.0571731989414822	-0.0738790543218291	-0.0872111774767142	-0.14468493290824	-0.167647493781069	-0.151502157645136	-0.125587719320731	-0.095783372502605
0.319577031968818	0.365954249210606	0.428699429748809	0.451250103220964	0.424414339186902	0.347904198560811	0.259637759616617	0.157436385704993	0.0194398267763736	-0.046758110608883	-0.0804311015742653	-0.128701761848375	-0.191588485518698	-0.235767193305628	-0.23523296501574	-0.205000785730654	-0.160837913861195	-0.133147920462701	-0.104980067508517	-0.0853587484242921	-0.0728450467543192	-0.0627094986694982	-0.0581299275871372	-0.0484776056880462	-0.0469035689898769	-0.0366914457020848	-0.0293495681063308	-0.0231153018500718	-0.017711184884632	-0.0105070761997724	-0.00325296617338157	0.0038302162136091	0.011938908457427	0.0239808664253268	0.0343843213962594	0.0441848734884848	0.0598935845036832	0.073251191025417	0.0762460659278833	0.0454387986290961	7.86762821632779e-05	-0.0397098279662455	-0.0402136736546235	-0.050002069095392	-0.0611863659125222	-0.129587948850161	-0.167468607759549	-0.17207076665678	-0.159586844700795	-0.136760727396898
0.333762569065589	0.375068177820281	0.417323710920444	0.435490872513817	0.405323460091284	0.328454838167764	0.243518248203708	0.127661587018014	-0.0239323126610748	-0.0640144823480374	-0.080696118018095	-0.135085941857907	-0.203023822621724	-0.253357075733499	-0.255766491497799	-0.235565643561845	-0.19661707943742	-0.167157281617026	-0.136645326072914	-0.112051472440374	-0.0948249746323514	-0.076538420388402	-0.0686367260180803	-0.0586800152707182	-0.0546356634188985	-0.0466520500672689	-0.0389410160793957	-0.0313063801299293	-0.0235659604425129	-0.0164599081569682	-0.00781225096214046	0.000367652494619492	0.00940513077664975	0.0205213358511133	0.0310040537826348	0.0404140385731237	0.0543909469229179	0.0657698699006007	0.0649342397780049	0.036716481005244	0.00116189290423218	-0.0321016547422999	-0.0265724820486334	-0.030964779257286	-0.0390307718887996	-0.095026107140953	-0.146113895048854	-0.160551895964835	-0.156320643616252	-0.144836014454471
0.315709222263538	0.345171053771891	0.36948768119668	0.37273663580339	0.344747195599197	0.277719070742326	0.195518972844807	0.0893059706907474	-0.0243659624333883	-0.0571837957726396	-0.0791863087971435	-0.140588030827492	-0.207376750151107	-0.250373969940329	-0.256137887470297	-0.243129892322241	-0.212652638408158	-0.184025184266528	-0.152032154424267	-0.119192736559235	-0.0989225711209784	-0.0794627937581235	-0.0745273352594541	-0.0657281256313909	-0.0622278374989268	-0.0557304606024271	-0.0490534016503237	-0.0416767347364554	-0.0321277183436778	-0.0242026344185747	-0.0155011392659074	-0.00737506862890237	0.0017541223063206	0.0112204000655493	0.0202012296871249	0.0273960563511349	0.0357120465496239	0.0407125608358502	0.0392583405808828	0.0221390538763974	0.000832560926065783	-0.0203260029910203	-0.0167297826172333	-0.0170667435155849	-0.0210544190010351	-0.0501259920604749	-0.109416142589179	-0.126759183937269	-0.130010440405893	-0.126672053178141
0.27829259442216	0.287004725324847	0.280731666217383	0.273905664553228	0.252908794200686	0.210912863280579	0.153903811551955	0.0719423830506178	-0.00568837706911274	-0.0490842055463862	-0.0821436366494102	-0.131382093599597	-0.193295919270648	-0.231140194182132	-0.233566059283077	-0.232213989288612	-0.213273533553423	-0.20164676651913	-0.172459667629412	-0.133675458058012	-0.10728487235236	-0.0919630341573394	-0.0896233318968943	-0.0769345653790683	-0.0673639875393102	-0.0606927854359393	-0.0567119335255863	-0.0494790405241826	-0.0391225504570891	-0.0301430590936552	-0.0223512827174667	-0.0154345719163045	-0.00563253054599148	0.00219771577691245	0.0101037578468332	0.0154964962257972	0.0213331564869613	0.0239789102344437	0.0241568331063873	0.0154024715196832	0.00309758714452212	-0.00942301338342345	-0.00911039020098438	-0.0105534821311008	-0.0111831063427929	-0.0249374924228382	-0.0755347955927253	-0.0888823361808634	-0.0920815615658181	-0.0879970224263667
0.200082773726083	0.206141469473155	0.189198353411819	0.178751746875845	0.152301014978628	0.133844404043204	0.0958629404837425	0.0500634900996888	0.00689219217357383	-0.0224582872756792	-0.0435543665197888	-0.0714057805682104	-0.115176916434584	-0.149612980131447	-0.148468028201916	-0.150540904759836	-0.14021221297962	-0.131122742901816	-0.121012249849264	-0.0979878575782732	-0.0853519568983526	-0.0716915453358378	-0.0751601236228868	-0.0612209597563233	-0.0508649012599513	-0.042775409158387	-0.0382043394202714	-0.0337694928244187	-0.0282771818002044	-0.0218544532113914	-0.0175618177554346	-0.0135315771846584	-0.00812384982056992	-0.00138827197359418	0.00490637563385981	0.00892838016723563	0.0127655474428926	0.0156738575987686	0.0173347115193552	0.0137258572483723	0.00628419208781731	-0.00207431391580479	-0.00303056914799394	-0.0046661227708355	-0.00482431241714842	-0.00967146540886505	-0.0411192087811776	-0.0522933655740998	-0.0556149108701204	-0.0565554441310902
0.1167991332078	0.120854375272571	0.110364169845935	0.0922673398594786	0.0674221601954079	0.0608095177225525	0.047126901175054	0.028641176886959	0.00565159763740172	-0.0102184217847049	-0.0218762439702374	-0.0348222540317893	-0.0555091447890138	-0.0725170207580391	-0.0708358058571065	-0.0728294658675229	-0.0674524339035883	-0.065286020530496	-0.0641298468538126	-0.057789835012011	-0.053378677172111	-0.0456274509856197	-0.0480778921130884	-0.0383794686219246	-0.0305733285172528	-0.0234170798984459	-0.0147054996792049	-0.00796689748748743	-0.0077707335351089	-0.00776417535201824	-0.00658041487315556	-0.00540636577166187	-0.00380576440950808	-0.00204852703292936	0.00191042599170273	0.00487692827730101	0.00691455729079706	0.00877401132555625	0.0105116614151401	0.0108959246276837	0.00649112126427063	0.00162083530974446	0.000289301813730745	-0.0020079044842394	-0.00227052186835557	-0.00462974019229084	-0.0157615068786364	-0.02423376383075	-0.0267648088453467	-0.02859724183498
0.0530568165935134	0.0590645349900722	0.0541822692363943	0.0378490652528152	0.0248995587388671	0.0215550529323249	0.016690554022387	0.00958812902587965	0.00297506190878141	-0.0014165199706195	-0.0053719926384023	-0.0100976977740794	-0.0157458149694702	-0.0229250485685719	-0.0243315403038079	-0.0210109647999705	-0.0152330721340072	-0.014365612116494	-0.0158772470039466	-0.0181582322551954	-0.0197022675636695	-0.0172650203278469	-0.0179657372926626	-0.013558697074042	-0.0137916414516839	-0.00885700967367005	-0.00497463023393821	0.00091090922242907	-0.000235559946589868	-0.000933555458172067	-0.00121556090785812	-0.000783069191690623	0.000568721046841718	-0.000446182497500501	0.00170886455238986	0.00313266592699549	0.00468565385115876	0.00522350148166599	0.00663139080430819	0.00744192774222801	0.00541806672327041	0.00258625802039935	0.00121179608279854	-0.00140669325602486	-0.00107742886780046	-0.00251423541589407	-0.0045600335297543	-0.00889701661736965	-0.00920147214719216	-0.0117302359089881
[truncated: 188 more columns]
