# Supplementary material for: Performance Comparison of Centered and Tilted Blunt and Lighthouse Tip Cannulae for Drainage in Extracorporeal Life Support
Source: Cardiovasc Eng Technol. 2025 Feb 10;16(2):238–50. doi: 10.1007/s13239-024-00770-x (PMC11933157; doi:10.1007/s13239-024-00770-x)
Supplement: Supplementary file 2 — Supplementary file2 (ZIP 41,511 KB) [file 13239_2024_770_MOESM2_ESM.zip › avg_velocity/rc_3.4_mm/Lighthouse_0_Qc_2.6_Lmin_Qo_1.3_Lmin_rc_3.4_mm/V_ms.csv]

0.00137237803266941	0.00261561221014184	0.000832653241265847	0.000458963525594958	0.000683859193021313	0.0037279898186163	0.00505735509969117	0.007376787843374	0.00783831720352876	0.000416679700724687	0.00103861560619276	0.00157606612804877	0.011102089279854	0.016592640722987	0.0178701049905785	0.0110555588138446	0.00627361075607526	0.00214886939732151	0.00226343767030267	0.00227521214477966	0.00408654849957454	0.00483804149282487	0.0111241942567041	0.0104074342613478	0.00782557353299989	0.0143631046744208	0.0136667069368348	0.00963582702936249	0.00382762244603672	0.00203953265965735	0.00344922851582266	0.00198226896195646	0.00298582892125029	0.0118616582350394	0.0121824519655902	0.00942361246705884	0.00174496047690923	0.00153070649242891	0.00147316130717455	0.00251503752484029	0.00274949766583476	0.00415687079548867	0.00203494182362251	0.0014728734041121	0.00905650682361217	0.0148793969044227	0.0147493304933565	0.00868282593636293	0.00160691337137758	7.24191737995438e-06
0.00231385817734566	0.00408865372329908	0.00345344657104346	0.00440507480189491	0.0040323622306941	0.00600112376429335	0.00730298905127087	0.0105555289055643	0.0124104521716205	0.00907897106896538	0.0082529663956601	0.00610913277546993	0.0121240482376203	0.0132855257802266	0.0135765390587212	0.00725418916992645	0.00355828915950286	0.00207573730718295	0.00210334886300731	0.00296446749053653	0.00553708943175249	0.00820439662102287	0.0125326977082019	0.0121767162734611	0.0104528399410189	0.0164925882487619	0.0166242741216512	0.0144813602469968	0.00719293127852623	0.00542182044893171	0.0059350821173934	0.00488212835959165	0.00685993519311383	0.0132387488280911	0.0129877074634815	0.0107936238865934	0.00472024718398995	0.00484062648875	0.00636779054150597	0.0103364233769318	0.0103190787929093	0.00704903765720582	0.00356961645029392	0.00249841732558879	0.00781305409302618	0.0124958626659506	0.0130776133276663	0.00854151035610172	0.00357933878512514	0.00168103100859977
0.00206408844610088	0.00307576936105428	0.00523166464910369	0.00609114885475126	0.0072047765223125	0.00735684480788978	0.00774810149296984	0.00687277041238816	0.00403060699285569	0.000518500357355084	-0.000207415051903619	-0.00169692279209675	-0.00232190265786716	-0.00347988462808074	-0.00307437884206286	-0.00383029913264335	-0.00709745385704832	-0.00658785294614206	-0.00579087901873253	-0.00337059555253862	-0.000636462377814233	0.00137036220026252	0.00257160119399455	0.00421430078545339	0.00555730526830451	0.00656067179716377	0.00716057780994661	0.00780533742798141	0.00787157954534349	0.00783045976632007	0.00793702403893817	0.00773050131052744	0.00761142974766062	0.00741295325977829	0.00646500719043704	0.00520475902636521	0.00436485614639884	0.00401668806353283	0.00281275580506476	0.00266624556446962	0.00267390664736132	0.00239896206144328	0.00259778248873643	0.00255032038295119	0.00883539378002475	0.0146955327601904	0.0129594741142555	0.00899166737496651	0.00397998260888559	0.0025221062802521
0.00224033610374506	0.00487506590613999	0.00814825013027582	0.00987736571935549	0.0105657092396076	0.0106282656186713	0.00792288857199352	0.00511602566741523	0.000353432149923245	-0.00500335218378652	-0.0104663325512536	-0.0153366330968046	-0.0192738869397234	-0.0198385762082026	-0.0169617100231525	-0.0147609275477841	-0.0147113350104337	-0.0145712039999707	-0.0123302130033396	-0.00889634452183559	-0.00592311503571086	-0.00296681338100957	-0.000696276155174541	-0.00308175548513146	-0.00140327523748411	0.000800872399443853	0.00651390432635568	0.00687420538574717	0.00695939903019614	0.00723343079705717	0.0078288550942323	0.00777422237973331	0.00809043095169088	0.00745921714151838	0.00657161495225763	0.00571568948054034	0.00463057823944225	0.0038275051500937	0.00298396569847304	0.00277862972567549	0.00245984967010377	0.00210684423668957	0.00206207743951934	0.00237477099384676	0.00231407005946538	0.0029943639894986	0.00324355385524774	0.00301752778081589	0.00281624306000557	0.0026456870375439
0.00557996899056757	0.00827444869910506	0.0110746245994433	0.0130276686186148	0.0133044700118011	0.0127662086093516	0.0100633753403731	0.00616862163284871	-0.00046380229550354	-0.00736930968764996	-0.0138960460539127	-0.0201278253068882	-0.0248029915608654	-0.02627327145289	-0.0227316387147159	-0.020343815963973	-0.0204763572853723	-0.0195544160275014	-0.0167721043106389	-0.0131409853847616	-0.0101807864219015	-0.00580236590240639	-0.00285756382046086	-0.000895039978375159	-0.00077323986547286	0.000672124886443488	0.00364924018390782	0.00512663785605226	0.00607486021808795	0.00658015172373841	0.00722806657993049	0.00702796469729864	0.00707471655514241	0.00673705020628749	0.00640648650717064	0.00557874368512609	0.00431382202147005	0.0036048967535561	0.00329123962384398	0.00267140953823182	0.00277667475544233	0.00259356676126669	0.00270346772307493	0.00286742917004544	0.00294620094677607	0.00351590217551912	0.00324607523544	0.00329978116437568	0.00331188422078403	0.00356005671738952
0.00926950816576981	0.0115828302223072	0.0138293830678064	0.0163416784451386	0.0177016598125085	0.0166300802140559	0.0131843451699726	0.00747581383616176	0.000387331074874953	-0.00804395163943009	-0.0156594908612413	-0.0224675909559685	-0.0273722369004769	-0.030848001664689	-0.0307099300893841	-0.0298175222864736	-0.0272632730571756	-0.0239511858110808	-0.0198766929896646	-0.0165912980364409	-0.0134730850873103	-0.00942882461391281	-0.00647467689538482	-0.000901465082235209	-0.000651417213127493	0.000225173180770715	0.0015210740882723	0.00238153731194568	0.00341246049576923	0.0040482677535997	0.00483567252355179	0.00514992726076448	0.00584457611924658	0.00568913625660062	0.00548122482597979	0.0046678933377662	0.00389211193718349	0.00317468384888943	0.00319000135917072	0.0028504510081024	0.0026132807687576	0.00240947884067458	0.00275106041001647	0.00285843439935251	0.00273629815352156	0.00325405754797622	0.00340876615614684	0.00372647064879872	0.00384608344217124	0.0040883473685515
0.0142648635595441	0.0160497471811152	0.0178948035079032	0.0199284520671086	0.0215057400941339	0.0205103370287048	0.0167653391280283	0.0106253711737929	0.00393398369334398	-0.00477329839036278	-0.0139644468481117	-0.0216909691237089	-0.0274248066314167	-0.0310384305210698	-0.0323256567236474	-0.0310742280108725	-0.0291481338133222	-0.0266907756884552	-0.0214316299511345	-0.0170084807301022	-0.0137975269998835	-0.0105379290921556	-0.00939285955442182	0.000837512733836191	0.00171599689514735	0.00245994573241528	-0.000307175223049095	-0.000408063445061816	0.000738202074127694	0.0014315224112804	0.00235741988076643	0.00254696578143289	0.00239146011723903	0.00290180522718741	0.00315822511607641	0.0028292710851959	0.00262612572484424	0.00224353517175134	0.00275662413244022	0.00248824039801038	0.00246361483580984	0.00250509388333635	0.00309029662824226	0.0032134326147608	0.00320969407625572	0.00369831559149203	0.00374563093541247	0.00432763262520756	0.00463308233182488	0.00558884771435463
0.0195398092477441	0.0213136109859364	0.0226595508764069	0.0239729054883581	0.0250727448077528	0.0235600899679206	0.0203687872255913	0.01476021925856	0.00802154848334833	-0.000716724369410395	-0.00996175742518151	-0.0186538030724727	-0.0253083322899344	-0.0287854234748225	-0.0310705321099537	-0.0309889670887408	-0.0293056544015322	-0.0270600632010877	-0.0205858281242065	-0.0156763214097033	-0.0137793176847341	-0.0121495363735199	-0.0116396537479625	-0.0050260328532127	-0.00151154319677111	-0.000616457344667994	-0.00261229598812859	-0.00382817031914906	-0.00274699703669149	-0.00215545244760628	-0.00121258365749432	-0.000768464768071584	-7.11054138182679e-06	0.000366013786269463	0.000857121765432318	0.00120708409016041	0.00135394775149382	0.00100159857355168	0.00144452156668031	0.00187676211283237	0.00222228694922265	0.00215118215992296	0.00278844261569988	0.00315754126823827	0.00346831482537265	0.00401749056989997	0.00430472596521935	0.00491985121176977	0.00517125082294293	0.00587810478984575
0.0260401165273272	0.0269012428194026	0.0274632347637749	0.0285623663900769	0.028745187559904	0.0271367009410777	0.0238854436492241	0.0188081186029756	0.012220807398309	0.00407552023963141	-0.00467862143137306	-0.0131231627317709	-0.0197524174554596	-0.0242549913873913	-0.0270720206878939	-0.027516042407904	-0.0264050866578985	-0.0251872585205204	-0.0210668211166786	-0.0152795806283177	-0.0136973197586009	-0.0132110736281467	-0.0135469444293279	-0.0114970605446357	-0.0100611514297324	-0.00839321720014045	-0.00763454300974787	-0.0066657280277498	-0.00610304897101039	-0.00557047951600271	-0.00480047340770417	-0.00468221678480152	-0.00371980328850651	-0.00310097197841686	-0.0022828687141053	-0.0019789185333577	-0.00149457372131369	-0.00143998898119606	-0.000782585927863453	7.6137443838178e-05	0.000896295033610515	0.00147104810664459	0.00260488888558591	0.00333229791617509	0.00397096484455427	0.00475659166690163	0.00535354154940333	0.00578651794875839	0.00563485701961435	0.00622152528251492
0.0335725657103431	0.0346504776432603	0.035265799556387	0.0353877373756349	0.0347424804137177	0.0333039035825655	0.029707203578514	0.0254406797550908	0.0186210559584813	0.0109705904218903	0.00306349439171493	-0.00496605797844758	-0.0116297103335562	-0.016540388020385	-0.0203445131537989	-0.0212409505776442	-0.0209578154306328	-0.0193933541634939	-0.0169913509236946	-0.0148672968286712	-0.0139481631224354	-0.0141120144554265	-0.0128673835137769	-0.0114364364260388	-0.01075415277983	-0.0102310175294934	-0.0103174270548309	-0.00995572954352151	-0.0094394880414601	-0.00901603432970313	-0.00850831637068361	-0.00817776607032888	-0.00706050268272957	-0.00638552488189284	-0.00553542565749788	-0.00488200305845601	-0.00376273031073321	-0.00320874546092957	-0.0024221090475335	-0.00110802193206981	-0.00010482226321855	0.000758709504079215	0.00175543512952402	0.0025585774552726	0.00355825918261132	0.00429390090091034	0.00498903572000434	0.00569427212702701	0.00574130575629631	0.00600391967717311
0.0396264993329678	0.0415055075268503	0.0422433889390776	0.0421828931306605	0.0413616403056333	0.0401089270149268	0.037132496303368	0.0326665064707698	0.0264632812289206	0.0196094884030762	0.0123082411341072	0.00460977456058913	-0.00203839098293032	-0.00743707546000846	-0.0109690753114434	-0.0119213295653905	-0.0131166948483886	-0.0128461316576856	-0.0121900596237567	-0.0101720603077441	-0.0101904028156729	-0.0105359983929852	-0.0108283274469528	-0.0111042404624681	-0.0111945872367659	-0.0110146993739048	-0.011757612816152	-0.0114687988933634	-0.0115475968714869	-0.0108347227158574	-0.0108653691480776	-0.0106491348152002	-0.0105319836469474	-0.00981004432034936	-0.0090948162690542	-0.00801659934397543	-0.00666068714092101	-0.00544026429919267	-0.00421777503905298	-0.00224662812837451	-0.00080594048121779	0.000773312848984353	0.00186338163206884	0.00264551790655927	0.00352782554090151	0.0039687077208803	0.00501917731411936	0.00566139480091296	0.00610367096312254	0.00613742420492334
0.046765313351916	0.0488585757573765	0.0495100817089159	0.0505087590968392	0.0498570347341224	0.0488760755058773	0.0459531276565745	0.0423748016134782	0.037036737848532	0.0310587585154801	0.0245311252837713	0.0172211833536712	0.0103651078556657	0.00433005944761033	0.00077960930201823	-0.00190150463032941	-0.00249870539897448	-0.00248875994068923	-0.00180491851806006	-0.00173233492555239	-0.00276918234933994	-0.0045572332452445	-0.00561013846092076	-0.00720550249676714	-0.0087079659315449	-0.0103129061081019	-0.0121718601873557	-0.0128259226908379	-0.0137921211103356	-0.0136006969132845	-0.0139692115274077	-0.0137781903719343	-0.0134743216624733	-0.0128989019442491	-0.0119410452477267	-0.0106818688994633	-0.00905246729554181	-0.00726499385222022	-0.00552642838873067	-0.00353440194857963	-0.00161588106067418	0.000434378330004054	0.0019886508604861	0.00321117486656825	0.00421870313042783	0.00464664179393419	0.00516237891208575	0.00591961483620327	0.00657385407844179	0.00704708808054214
0.0534393604496491	0.0555952102046171	0.0571470814611835	0.0581064303880633	0.0588555320996951	0.0579958309590049	0.0559328078280416	0.0523248709180691	0.0479580537833491	0.0427565134405508	0.0364138131030642	0.0300621642660334	0.0233390137425418	0.0178583048256783	0.0137813232409718	0.0111335454855666	0.0103055559786854	0.00969422263859091	0.00904708735190199	0.0085954065644919	0.00699968882403517	0.00411100041722438	0.000600825815092978	-0.00248901253006506	-0.00563869695722601	-0.00946758257723953	-0.0118549056563491	-0.0136368191811328	-0.0149785650319604	-0.0163087110748011	-0.0167180215699057	-0.0168083207104686	-0.0169742009623695	-0.016117975210767	-0.0149403685676058	-0.0129027926949629	-0.0115465361550767	-0.00926943963904995	-0.00676939947356036	-0.00438327842238181	-0.00214627384135504	-0.00014106585799338	0.00186371069658273	0.00308402095464456	0.00442136650437668	0.00529971332837604	0.00591737957067935	0.00643867374026084	0.00709738328644951	0.00798706370320008
0.0592671602116136	0.0618371398715189	0.0643654883852377	0.0660767176488195	0.0683267026213019	0.0679942227856522	0.0667187330470801	0.0636142098573431	0.0598160158619848	0.0560866661541744	0.0505432660473969	0.0444369788056462	0.0376471739257595	0.032181832480663	0.0277340991427537	0.0249533553081576	0.0239447757808281	0.0226418628071689	0.0218161787389896	0.0196347116863261	0.0167032063996553	0.0131733556301811	0.00874419206818686	0.003383991986913	-0.00208862169310134	-0.00734549242280699	-0.010441604426071	-0.0139686247638206	-0.0166387459202349	-0.0183260265429756	-0.0190331010217093	-0.0196322479037787	-0.0196155504345473	-0.0192254940173914	-0.0179433456901744	-0.0162978978479578	-0.0136253408703958	-0.0109383748015922	-0.00827850313045957	-0.00566168151171267	-0.00353561476364964	-0.000826131961545462	0.00187306388416251	0.0035470974460167	0.00492919940320097	0.00602793014535303	0.00697206114427673	0.0076221198591833	0.00814034241932192	0.00878669660359851
0.0648231880271757	0.0688078080555042	0.0721663672899605	0.0750133039901131	0.0773175722873394	0.07816552643237	0.078244282425813	0.0760091985800466	0.0736174741495149	0.0699181875451897	0.0649637625877623	0.0586547402659755	0.0525941009035535	0.0473595338611533	0.0434783100930419	0.0404462625960353	0.0390551675146163	0.0371480574326674	0.0360514247890507	0.0330464597670878	0.029243027480257	0.0237871353418263	0.0175203787906456	0.0106130132854194	0.00320644095900562	-0.00370647702731006	-0.00851439611577244	-0.0131638412884221	-0.016969636526438	-0.0199912709142964	-0.0218970800105075	-0.022793696614409	-0.0227468820208358	-0.0221571436246272	-0.0206665579653759	-0.019040105451708	-0.0165017503336581	-0.0136059857907615	-0.0100516039601018	-0.00664561824580641	-0.00371548650257666	-0.000497354442323631	0.00180713504802675	0.00353836554086886	0.00511332825814684	0.00654673174775825	0.00761225115990819	0.00837674523888857	0.00889113791048715	0.00928441570799472
0.0708843321709286	0.075605393925849	0.0803642861488526	0.0839225137365016	0.0872978157461728	0.089341154108469	0.0902224589930796	0.0895958898978626	0.0881040996558316	0.0851999871731611	0.0809893796770033	0.0756166317969352	0.0691970559765924	0.0639194640896469	0.0599432622594318	0.0566139418207181	0.0542550078230571	0.0515272627920481	0.0501214504194714	0.0467088067694368	0.0420198211116877	0.0350809608509205	0.0267190012028118	0.0178873455070968	0.00903634052273789	0.00083235852527351	-0.00554844987880235	-0.0111067628929871	-0.0161801761252135	-0.0205121734539578	-0.0230014290352968	-0.0247067581312669	-0.0251530288278223	-0.0247209024550205	-0.0227650659578213	-0.0212224513723278	-0.0185441541890705	-0.0156074769518321	-0.0119267603505197	-0.00813745339640027	-0.00480916579785863	-0.00107164610968061	0.00176585056642314	0.00396728540821603	0.00575977878860699	0.00723666154518746	0.00857923039794627	0.00943640115969941	0.00911366863962393	0.00938305126312512
0.0777365768720034	0.0834364624842295	0.0892447248071359	0.0941792404814694	0.0988813535196367	0.101486201045061	0.103460339115835	0.104040222268305	0.103653414767093	0.101945681388163	0.0980218450997009	0.0929536555395347	0.0867601812752095	0.080885986141958	0.0764179822937343	0.0721983808217255	0.0699840966238289	0.0664851395107683	0.0641246326346924	0.0601521378899559	0.0549447093873348	0.0469856993991093	0.0368392690781426	0.0265689708916636	0.0164583469173085	0.00662863117028012	-0.00186070392352272	-0.00930114128056193	-0.0154651379559519	-0.0209944706399221	-0.0248863846614922	-0.0270978621877573	-0.0281705046600478	-0.0274331058303546	-0.0261797725062534	-0.0242955188389348	-0.0211845917221949	-0.01693357739174	-0.0129511346338696	-0.0082319213119911	-0.00449358407222577	-0.000745086397849824	0.00246938249193509	0.0045795947005179	0.00674854151836577	0.00840718194641683	0.00956947471285941	0.010009109502149	0.0102315426928394	0.0100274529184684
0.0845161623570487	0.0910864711287096	0.0984303532019873	0.105377887060577	0.111623732686033	0.116642555358764	0.120575790509823	0.122792209993498	0.122952043656569	0.120913371413183	0.117541618514178	0.112429664594314	0.10581112558741	0.0981516503200673	0.0940864824693463	0.0893671554850873	0.0859494888889396	0.0817078959037505	0.078039092221328	0.0732943759454274	0.0664528125274537	0.0573086468574847	0.046122427261215	0.034211697819898	0.0232055245438839	0.0128118518899528	0.00315489694304864	-0.005203617463187	-0.012877022134732	-0.0189235242985897	-0.0232805880996475	-0.0269409801414016	-0.0286337191132503	-0.0291027527169731	-0.0281462517083381	-0.0255229254447746	-0.0224986763111971	-0.0177767478096581	-0.0135349059822047	-0.00807776622598715	-0.00384481566946675	0.000316328365974849	0.00390126703882659	0.00680365607733153	0.00924986501274979	0.0112229680291498	0.0121100765648652	0.0123636376915962	0.011956615375771	0.0117631710598447
0.090379107895297	0.0986451891810036	0.108060817490358	0.117940557742879	0.126127775845045	0.133858993875798	0.139675029808488	0.143727761706014	0.1448876996684	0.142733842014133	0.138033356215884	0.131663733592368	0.124000664334183	0.118266629421832	0.113275655224562	0.108126387512186	0.102591836209078	0.0974144466240412	0.092200008865596	0.0858904690450094	0.0773690425533304	0.0661174364869188	0.0544121737414917	0.0415393548438581	0.0299082895604819	0.0192214805487779	0.00826961642986709	-0.000993492265691392	-0.00910658063768518	-0.0158738879740238	-0.0213714605388338	-0.02605128621234	-0.0280473630528621	-0.0281448371737688	-0.0283712768782068	-0.0255234142724945	-0.022051871480938	-0.016825099423889	-0.0118662602556341	-0.00587623759285939	-0.00123356430220141	0.00328990042892442	0.00753127940295309	0.0106985296356477	0.0132615301301693	0.0146395478494307	0.0150138169480147	0.0144463271963153	0.0137551462043111	0.0133345567334433
0.0969494736116967	0.107688461348939	0.120604133320123	0.132634409242295	0.143337122754965	0.152780869615676	0.160910603905732	0.167050818516417	0.168083752139078	0.166138593944323	0.161665503505865	0.158697603150279	0.150742182554168	0.14211112747594	0.133058596536278	0.126096389812511	0.118378906222617	0.112059212127444	0.104721160985378	0.0959492391570331	0.0858419832965078	0.0736123812573213	0.0605661113529906	0.0476441902218611	0.0349062782084347	0.0233427453545682	0.0116924418333054	0.00273932150471097	-0.00483657537869882	-0.0116728979219642	-0.0178820862658649	-0.0224335804692897	-0.0249792283745961	-0.0251162588774388	-0.0248792616865133	-0.0224130448224536	-0.018884674445871	-0.0142663253872018	-0.00859714204483364	-0.00195006679719492	0.003257094468251	0.00812213480740507	0.0120508169625774	0.0152666203066181	0.0178292694242804	0.019071380660583	0.0189375515534978	0.0176978227420048	0.0162672997023782	0.0149162919856187
0.102942941686668	0.117007840076373	0.132837214012926	0.148192547779061	0.163131559722002	0.176173270328486	0.186977727000709	0.192178127795821	0.195324739932246	0.196188051358036	0.196340968080483	0.189852060337135	0.177337260422863	0.16498947062814	0.152773173786842	0.142581543054105	0.132600417491173	0.123985831279992	0.113985198481992	0.102646750155646	0.0911843076407119	0.078001245146728	0.0644021715275398	0.0511833689994618	0.0387941084746646	0.0270410519189281	0.0159125234465485	0.00651795529447082	-0.00170883423485182	-0.00884977053823649	-0.0151631819765588	-0.0190947778515237	-0.0218560148200849	-0.0220792174460452	-0.0214842625597398	-0.0190684889124894	-0.0150540398048175	-0.00943290039244764	-0.00322529988702039	0.00371085847929948	0.00999538661488384	0.0153178608065484	0.0194828001549108	0.0219817362283366	0.0240060979124799	0.0246349956387476	0.0238428694232171	0.0216703093112254	0.0196374869333186	0.0168580688381055
0.108964833447094	0.126753863493217	0.146583593339049	0.165835740191093	0.185311984944859	0.202322703325011	0.214984721598779	0.224337812151078	0.232116017398015	0.236881156453213	0.231613199440111	0.218378075175885	0.202898681220904	0.187753534971718	0.172043899867741	0.158358553549557	0.145653157294378	0.133326753655627	0.120762792490854	0.107034093427487	0.0940701180388378	0.0795690034177405	0.0661961091922937	0.0524366156006428	0.0401706490939506	0.0281177179089037	0.0176904328137229	0.00941114929053112	0.00126647881555781	-0.00507013013808477	-0.0102270089718669	-0.0144992649674054	-0.0169911393822214	-0.0181309281328325	-0.0174169883498059	-0.0145655875341147	-0.00918966113837861	-0.00242507840625351	0.00452614385903233	0.0125011933010104	0.0195481216183465	0.0249379681924425	0.02872673428509	0.0311710233936385	0.032136227863439	0.0319532190541678	0.0301827648206918	0.0265860030460759	0.0229905616172736	0.0186786210147811
0.113614450333964	0.135071079735214	0.160119584535825	0.185792503416764	0.208907125279658	0.229825152206156	0.248939625159291	0.265791515436436	0.276145004351137	0.276292989307182	0.266793749769896	0.251344194006552	0.234400581055529	0.215586809707845	0.195050118619851	0.174512452999011	0.157040600096379	0.140055349810758	0.123371635544177	0.107616032069294	0.0939639238786363	0.077967921573706	0.0638342500064084	0.0492965399878687	0.0383512202842528	0.027855323307595	0.0186618622575679	0.0110584169230969	0.00386070103745475	-0.00157147852815562	-0.00653390657755553	-0.0102415477074869	-0.0125723261368715	-0.0131577883976319	-0.0113419849466414	-0.00827012263055825	-0.00306526493025841	0.00467229988404741	0.0144744839568545	0.0245602359680444	0.0318688549974823	0.037138389828373	0.040737059989814	0.0434334164618268	0.0438148301664421	0.0419975328386363	0.0379121079331373	0.0323831042569066	0.0265992189378081	0.0207599132727406
0.115552994337667	0.141903359769753	0.173052448765273	0.206557470889934	0.235329184592382	0.26960529469022	0.300558455432349	0.32052794149234	0.326800788944782	0.321687414529035	0.311357482284608	0.29348279911869	0.270823243075812	0.24518082454652	0.216245976259694	0.187560556461487	0.163609463249478	0.140667684878644	0.121562107766784	0.104070437385288	0.0890291534858862	0.0726276054825237	0.059397056498143	0.0467401768483605	0.0360435977545417	0.0259614605704047	0.0174849332738335	0.0112343515833868	0.00544271956557773	6.7569900624053e-05	-0.00331832760600595	-0.00572310495730933	-0.00711478367972273	-0.00819025695277146	-0.00553343015033185	-0.000644051981716453	0.00652497374775022	0.0164145215535009	0.0288085627679793	0.0405927808985974	0.0503860190267092	0.055609141964958	0.0589375933009147	0.060049925546631	0.0585329557944248	0.0546844954913366	0.0480180505730386	0.0399309681763908	0.0315244796726884	0.0231941760762358
0.112489666493701	0.14429199308883	0.182752795830418	0.224771594860686	0.274351325634493	0.327902472126878	0.365868199436355	0.385581465737271	0.389908393309396	0.383456447754604	0.36859882469025	0.342269528215476	0.31078867204516	0.275081624596395	0.234790430757037	0.197305638473354	0.164274918958848	0.135243560240048	0.112267618602584	0.0945795869492274	0.0785730677231298	0.0641567237486965	0.0511190447786394	0.0396793333488131	0.0296670517748925	0.02163824016892	0.0146484333293733	0.00940406699442117	0.00518608183325535	0.00107149889362048	-0.0015742988540342	-0.00339601260686963	-0.00355101930911034	-0.00291977021363842	0.00101458027081873	0.0065596018832983	0.0160936782588851	0.0297110277328381	0.045412446500137	0.0597522263142231	0.07138122739339	0.079029845036296	0.0831417021510674	0.0828355013189292	0.0790590876359243	0.0708397041588178	0.0607193500715366	0.0485829787198724	0.0359128318542857	0.0236532565003528
0.101582675482054	0.136698811830666	0.18019228844243	0.247529842069235	0.331174737144836	0.399768075955661	0.445286862242377	0.470718484178786	0.481465126072442	0.472877462459549	0.44783689722034	0.409307857762615	0.362133388625877	0.304758135812187	0.24613429351748	0.194925732971667	0.153538676690417	0.119410340518119	0.0948708558829162	0.0772000406737263	0.0630786688294133	0.0505875850647498	0.0393412728151894	0.0297848042693702	0.021555343106364	0.0146016233345277	0.00907669901362005	0.00481893389286895	0.00110287499063234	-0.0013669921277159	-0.00239220854597513	-0.00302801032507448	-0.00234213830869032	-0.000498592919429581	0.00402864151935558	0.0113973484330332	0.024006124568068	0.0420670013324985	0.0648582876458598	0.0860725750275208	0.101782620780847	0.112601975230096	0.116657072860753	0.113799592583845	0.105412153628258	0.0930396030630638	0.0766048984886234	0.0582473898791887	0.040028934077287	0.0236691032049637
0.0800628947342501	0.113359327882412	0.1637002679946	0.262108042323689	0.370840961650077	0.476222713998042	0.554307500795657	0.601158069278713	0.613751999074344	0.598469546370268	0.558788202071646	0.501708641656702	0.426382647376791	0.33646900018607	0.248812980059681	0.175702151144986	0.124881619204521	0.0897407248389967	0.0672754933141996	0.0512757083854302	0.0401290080122413	0.0306425306255563	0.0232367639281026	0.0149477902895605	0.00887198517487068	0.00340014181012972	-0.000155405826383686	-0.00250133342990678	-0.00421082698604913	-0.00499705862624785	-0.00538545547045593	-0.00614713370873658	-0.00517991051103388	-0.0024418747765172	0.00313399961479671	0.0116922876623793	0.0275420015727442	0.0535351314516311	0.0862270630670861	0.12013498239207	0.144243312178274	0.157155638887331	0.157587067417401	0.151202814651455	0.138633873178156	0.12040714761485	0.0965425019102635	0.0684707231334416	0.0413234035598306	0.0197155324517225
0.0531550688929499	0.0719396344308266	0.108577173875449	0.202263765463337	0.339392295778669	0.507298414737261	0.651689120622813	0.752079040599826	0.775680772472686	0.747851853412964	0.695326249593018	0.601089899868645	0.469310011300311	0.312806048347121	0.187339359420151	0.112860870256415	0.0739266461003798	0.0490948617351954	0.0335762841790923	0.0224454948643144	0.0139982206138638	0.00743171794226285	0.00384787087110343	0.000230548525682885	-0.00277702440068195	-0.00737184171304517	-0.00951107830878917	-0.0101540000822106	-0.00940355957308009	-0.0105039777928053	-0.0103827734990095	-0.00974335595607921	-0.00870860231597145	-0.00611503382308507	-0.00143685761668061	0.00675597737715006	0.0199296703325225	0.0496101555303213	0.0974999243392795	0.155596020733343	0.197446046429417	0.21352400274547	0.21082326754664	0.198022325144552	0.178691447819166	0.153016288733328	0.11957074504794	0.0778363577941979	0.0383168008514571	0.0127152277388248
0.0296548786872423	0.031880419151136	0.0641212300587928	0.120888888070894	0.231845586349764	0.427537237558244	0.652411577419824	0.783073791695726	0.814398679518746	0.774972862388101	0.685990690668054	0.548846174721117	0.363574581423398	0.224154464966289	0.117240509580681	0.0586291913814509	0.0321516154901239	0.0199774854048507	0.0110331800707616	0.0049055718216811	-0.000628492612423899	-0.00450183072644188	-0.00612136976272512	-0.00690181699834594	-0.00780683513706984	-0.0119886054880896	-0.0131968590460536	-0.0134714200356314	-0.0112542933414467	-0.0120197968695397	-0.0120734655260714	-0.0120752770841303	-0.0104573170295117	-0.00875324352813396	-0.00486142636371723	0.00198896079202187	0.00947558317113762	0.0360033880694033	0.0887765347009085	0.173443242000797	0.224738975602679	0.239759662567263	0.235248897052298	0.220598224852226	0.197452425233741	0.165081592397773	0.125335305179134	0.0789167082166601	0.0319478654822441	0.00521508118289918
0.00228731917539712	-0.00607907103457072	0.00293206295336992	0.0189575374536659	0.0651484009930899	0.18896655207349	0.469332091750613	0.709763724806297	0.781908541663512	0.735044655832842	0.52848552710158	0.294369078322127	0.143660490438817	0.0738242352169231	0.0254039649042778	0.00626780341463337	0.000397241077537551	-0.00215509948106334	-0.0059224282072159	-0.00719750999322329	-0.00908692672591336	-0.00997609282323133	-0.00969839024974329	-0.00804202116735733	-0.00564503394719275	-0.00764865849209816	-0.00849011520266293	-0.0111754712058093	-0.0100022217151875	-0.0104668250409233	-0.00988191028424149	-0.00960864267262971	-0.0092915242338848	-0.00847906900200442	-0.00621683208220842	-0.00180143986444325	-0.0021299840408162	0.0127562866272873	0.0579399498602643	0.16690389663292	0.237638273747188	0.252652317168348	0.242198585045772	0.222689799269144	0.19708079330677	0.161771992013026	0.123197331161236	0.0731011304251178	0.0219345554681688	-0.00157677847664363
-0.00157297703208588	-0.00715927211193238	-0.00369541177883506	-0.0061966281398965	0.00745005199080368	0.0841600876987171	0.319849691668373	0.618844246253843	0.739235901833856	0.660287453397469	0.398557775850331	0.166695494586185	0.0546792348591315	0.0186359684116931	0.00437496832275605	4.734676855957e-05	-0.000862992126475723	-0.000678554787741675	0.00222024074250332	0.00435934122158547	0.00375355885805836	0.00182540045629889	0.000365332351343997	-0.000154673663517714	0.000691093445855135	0.00218802682543771	0.00238488268762143	0.000763007157030941	0.00013046485391626	0.00167503687932996	0.00375801919809853	0.0016668544369781	0.000523222881647335	-0.000403903895876492	0.00222714522114305	0.00154038048384507	-0.00260700963711317	-0.00358373690040558	-0.00166468795365892	0.0592987395042596	0.15358152993429	0.190709709991085	0.199612230604193	0.185815437413634	0.14491094243293	0.0931645235262449	0.055952850417464	0.0199685135710217	0.00383682171817531	-0.00490904062493677
-0.0143140124899967	-0.0194719066774308	-0.00856391910446348	8.13349996673176e-05	0.0328038294470153	0.138905166203973	0.43181217500944	0.774303098408964	0.910795190049798	0.787054099934271	0.44703294744885	0.153152979015484	0.0492952087697546	0.0258837591333478	0.0177909606317442	0.0150291137924086	0.0108825669418481	0.00580219898562396	0.00328601067176291	0.00152278955563247	0.00175944164327159	-0.00123288970859304	0.00200763128575064	0.00586545567710637	0.014396744225454	0.0162569367250393	0.0121070779389339	0.00588028594935139	-0.00175889578565103	-0.0105537229681726	-0.0190818979223969	-0.0239389777220032	-0.025403731164008	-0.0234727402298706	-0.0203641781081945	-0.0173754115083483	-0.00876445973978053	-0.00321485399064719	0.0051629897480252	0.0175147273517495	0.0830320385914788	0.152969796221015	0.193418606483797	0.176412433633697	0.115589023836121	0.054299150413913	0.0203953109836091	-0.00424230683830585	0.00138006060467748	-0.000187454473124945
-0.0114995244407319	-0.0156180623429449	0.00110953667348298	0.0352888988235808	0.132247634868954	0.370859204944714	0.810638601737105	1.08359023096619	1.08249109681342	0.901396649846046	0.613359337676668	0.263132110223904	0.108628966478186	0.0674040377451146	0.0495468380334396	0.0323053704016581	0.0135792724629692	-0.00276544917601716	-0.0161918671696865	-0.0232343894517111	-0.0284850533751855	-0.0318941070369738	-0.0198345711705898	-0.0162709894716602	-0.0124151792378661	-0.0217674693844511	-0.0343364358384941	-0.0457972173327322	-0.0427999623048202	-0.0450035765177247	-0.0444267991812829	-0.0481370296503822	-0.0487449422751512	-0.0484497546577359	-0.0431127199858503	-0.0341925872108982	-0.00422023677772145	0.0189025952050521	0.0523865893635302	0.120955815483841	0.22479967440802	0.270885947068357	0.244462654643709	0.190657507108033	0.111760110680515	0.0445315180299032	0.0187612362491372	0.00829815707061858	0.00437658094326203	-0.0016866252188848
0.0301517920207425	0.0355410156943358	0.104012171079792	0.210108543226349	0.473436503326563	0.878563014814656	1.23193170456691	1.31094155263203	1.21819658119453	1.01852979225032	0.726291366828402	0.415219594807981	0.206220955358488	0.127814317605539	0.0841072417034701	0.0493239696952394	0.00763265208105567	-0.0213328080907588	-0.040805591876139	-0.0570243599846747	-0.0730802625911749	-0.078545706542479	-0.0761090802200547	-0.0630989726379226	-0.0613513816603939	-0.0677877012495042	-0.0903512557011113	-0.0904005014035557	-0.0814356129308317	-0.0723225401954756	-0.0660221430713224	-0.0608143053103251	-0.0556582205802967	-0.050422924043428	-0.038720417099756	-0.0143018504733576	0.039751227132169	0.0892788155444516	0.184723100407477	0.316115184459083	0.390415267118014	0.368655940604148	0.297112316665396	0.213228434853018	0.135757818100797	0.0657861753708785	0.0320561880869063	0.00672946483207927	-0.0050071875510577	-0.0109728507817059
0.154568923350302	0.201210807504229	0.286585674270324	0.505031908381397	0.874846733782518	1.22647164717347	1.35820991444598	1.29103747214677	1.1564037149776	0.969200977994182	0.7272596667529	0.488643357801815	0.273956671937406	0.15862535242617	0.0888110836929211	0.0433469374729916	-0.00316336774265827	-0.0422009091573113	-0.0682226528591718	-0.0906235862793778	-0.112463251884498	-0.118268646645212	-0.120595213605208	-0.10697614281613	-0.108303828738373	-0.112281171109827	-0.121360026415758	-0.111169240202456	-0.102684552662329	-0.0938302095978068	-0.0802301438457027	-0.0645824568964731	-0.0477266251122855	-0.0278385915182293	0.0034468182999365	0.0556193778527672	0.150294244364633	0.235543019780384	0.339726559040655	0.413922444011715	0.425477256769513	0.376512633017668	0.294257199935804	0.208395292680017	0.133711817330659	0.0724311046023748	0.0347727983207809	0.00407857612256109	-0.0128286004845456	-0.0215187519670029
0.315301124271243	0.384825929979808	0.51191788866743	0.780367729296687	1.03156185793389	1.19297589645284	1.19544235088944	1.10818919500583	0.972662201098893	0.799972859411735	0.609826654516752	0.426019168369477	0.255349867237291	0.151306444226134	0.0818542391991759	0.029088003944402	-0.0243156654390869	-0.0662147221167649	-0.102794248072365	-0.129540536166504	-0.149129611328385	-0.155195918537509	-0.155892456876936	-0.143897339845938	-0.141772437285658	-0.137889188516072	-0.139385849861041	-0.123979723488342	-0.111709749105316	-0.0968534699481592	-0.0761460156962475	-0.0491287866344423	-0.0156134563765282	0.0306003836554153	0.0836459082718241	0.16553135704865	0.260806221150433	0.319612631088812	0.371497104424928	0.39148708917161	0.383953116475533	0.329436618126964	0.254712801971956	0.184704184250851	0.122544204725934	0.0720405658297824	0.0338965423281918	0.00393957611523491	-0.0144978054391116	-0.0259003901765127
0.475761229489677	0.563924860498537	0.675915819303327	0.80870747281275	0.92964411628606	0.991303014554068	0.958861396398437	0.86131659480736	0.74018325994735	0.60833212723691	0.469250300738839	0.347027470375406	0.220012419929479	0.122464966859637	0.0599714328445411	0.0094875883768404	-0.0447259529458361	-0.0894640249868531	-0.129090449916949	-0.157418889448119	-0.177863767136719	-0.188313026883079	-0.188834373341897	-0.164698478015533	-0.12867841615183	-0.11279288820192	-0.110096636052896	-0.119489459129756	-0.11155381451041	-0.0992043502962305	-0.074119768249884	-0.0387107875627074	0.0140615317236238	0.0776335746830061	0.14286186304171	0.209714985701295	0.277214341757587	0.303052849325415	0.322612860301269	0.318860258177279	0.301598865564277	0.253888657058188	0.190668599040483	0.134109964272388	0.0899131064995725	0.0558125139120031	0.029684693062012	0.00475649622910868	-0.0131777965817582	-0.027997524909389
0.5202063906809	0.600735035669246	0.657319083091656	0.71691116958677	0.756377883855567	0.769643551449674	0.722749592296123	0.639724948203267	0.540633065413085	0.437597094928718	0.345629445352022	0.258439879737969	0.160959124116304	0.0794863320334874	0.0247734661394849	-0.0254282278766719	-0.0726904056793162	-0.111027475678502	-0.150817455323654	-0.18225506627953	-0.196891679232311	-0.198743856234714	-0.136451432217164	-0.0743527361037468	-0.0493292312074478	-0.0536376300515604	-0.0907326739192928	-0.141433381837172	-0.139509811659825	-0.127225134349568	-0.0646695393405735	-0.0257158214050061	0.0294736316448673	0.0876063639449187	0.14235391713341	0.188421819154096	0.22522832553367	0.236788484170457	0.24317240693511	0.228765765907046	0.210312059124925	0.171599607220219	0.125728051653272	0.0896168693503072	0.0636827645385963	0.0420018495394044	0.0218730682932904	0.00151393845259869	-0.0174456218451145	-0.0331456259075209
0.471141823206223	0.529236794047493	0.549009663152041	0.562653065014425	0.569274573607147	0.550377093152439	0.497984360257765	0.43558407208896	0.366743715346046	0.300447524213606	0.236677490357919	0.183419713764867	0.110768763834835	0.0399106446387721	-0.00971423300853222	-0.0521322600505664	-0.0970528017710027	-0.131765128355719	-0.162880200420664	-0.185513316220691	-0.193169326176404	-0.188323927116714	-0.122816408895964	-0.0580835699424495	-0.0387595973228002	-0.0424413062557389	-0.0945757298657423	-0.185332256732598	-0.15756869961647	-0.15973759567799	-0.138453618978376	-0.0243964253990839	0.0213927815745507	0.0666916762056853	0.105799480728924	0.132619310881258	0.14689566220448	0.149272755953225	0.153087297886124	0.144045159134238	0.132013117187089	0.104921990176664	0.07879031343545	0.0579244362795382	0.0429802004374395	0.0274086037525084	0.0106060182515864	-0.0106743675230032	-0.0302222606811005	-0.0447807031833758
0.368674122383705	0.394666979830558	0.398590142036381	0.398419993654224	0.382437328170531	0.363755537440117	0.324533546366683	0.285344894621169	0.245582659213652	0.198420222733047	0.147944285153071	0.110087031269493	0.0537747412024607	-0.00309858452907145	-0.044832711074697	-0.0765159985251501	-0.109209552072115	-0.132932664097523	-0.15031215510313	-0.163709948316364	-0.166330551820882	-0.15133823347057	-0.0844768960639901	-0.0405993039383248	-0.040393021110208	-0.0679226579248742	-0.130182127204394	-0.191655700579224	-0.150560669722365	-0.140018168841991	-0.123446024761817	-0.0290981146162372	0.000327519171070357	0.0279671710925078	0.0519142380616594	0.0724098154171052	0.0822357540758002	0.0839963981444237	0.083059780103941	0.0780845449669895	0.0722942980746023	0.0566343795032998	0.0423082691517539	0.0300420763422402	0.0194521693924294	0.0082122031315806	-0.00426968641386731	-0.0203520537897675	-0.0349008337406714	-0.0476227892477667
0.247268956900932	0.25751078561339	0.253113982588389	0.245602533807577	0.230279053810001	0.216628616206528	0.194205656555587	0.171821346684323	0.141277142221718	0.108903409802787	0.0778500244464041	0.0435071998964505	0.00334427351402001	-0.0370612012346139	-0.0609590830796227	-0.0831236406764967	-0.105557143932581	-0.119536834086813	-0.124461527134309	-0.130148796591345	-0.121952826116854	-0.112653928447654	-0.110682229519331	-0.122726508822769	-0.125949207504769	-0.125325712772554	-0.120355569505857	-0.157719888409572	-0.149340431794909	-0.116723078086865	-0.100664898201773	-0.0434620755907841	-0.0141622363939503	0.00184199476641679	0.0174204701260156	0.030349956107402	0.0347967651294351	0.0369065688744836	0.0363742296681191	0.0366547797624309	0.0335261725816455	0.02499275240947	0.0174015397757858	0.0111406281790974	0.00218663690257766	-0.00566566409504399	-0.012282093790466	-0.0211324189011959	-0.0303883509699526	-0.0403742933878681
0.118964043449847	0.120969209704014	0.120160897783836	0.109510323169451	0.0997613774598783	0.0863076420870199	0.0741527801029763	0.0590650610618089	0.0433662689628562	0.0252802126598631	0.0104385026410261	-0.00912800168153552	-0.0353145250348596	-0.0526089922934571	-0.0667784059103405	-0.0774892358934915	-0.0825962988393715	-0.0843168967899484	-0.0844169362628322	-0.0893405397525159	-0.0738085145515153	-0.0598249859358068	-0.0567059588983283	-0.065068332289992	-0.07082876500632	-0.0745549670553578	-0.0753567984314587	-0.0726642910093511	-0.0663826121262103	-0.0518161613371035	-0.0375511341820804	-0.0256662149579238	-0.0149415450470497	-0.00690561651257357	0.00192011079864511	0.00903114728176438	0.0116052791385682	0.0130703148913555	0.0133765088537893	0.0143694194372038	0.011719461487458	0.00814707208953547	0.00401006282985713	0.00175453823569064	-0.00345115915821866	-0.00771880149440722	-0.00871314196987045	-0.0139690751268738	-0.0197459901657846	-0.0270072075825772
0.00561245474353596	0.00248571399328231	-0.00317713877462801	-0.0104947794858318	-0.0205942682656316	-0.0300320140705944	-0.0335864673802436	-0.0371691312441908	-0.03861574934811	-0.0463195582522175	-0.0506933313031981	-0.0540498576729224	-0.053596543173311	-0.0557607901482456	-0.0541273306213431	-0.0507416432084388	-0.0446880036772879	-0.0373637594770097	-0.0285723810279877	-0.0209542097726479	-0.00226611435690929	0.00309654893916786	0.00299508533683836	-0.000487008241824563	-0.00568208598126114	-0.0141011375844631	-0.0199224777237226	-0.0243030100527746	-0.0218125916178514	-0.0178428204270018	-0.00993075402382206	-0.0061725252997421	-0.00305024301597289	-0.0026567868332509	-0.000783603949912908	0.000852840236414676	0.00173612206295738	0.00177028479023204	0.00150825320453795	0.00161738913109348	0.000527287191750184	0.000398156792089757	0.000234051223264782	0.000744905401012303	-0.000939567953965389	-0.00176125376907464	-0.00312076978494547	-0.00483734291202583	-0.0085443408162135	-0.0123352299313648
-0.103374446152519	-0.111203281262157	-0.121848127309602	-0.133797591947705	-0.141164356722167	-0.134687592117965	-0.126849152338473	-0.121352734877539	-0.114822381611957	-0.107911304507686	-0.0959290191475619	-0.0821330966778299	-0.06201231108624	-0.0502038739266254	-0.0335645114646222	-0.0193719586965179	-0.000761467803908542	0.017736186974758	0.0395779854243558	0.0580322338344031	0.0645524974914582	0.0651356463934857	0.0616281930458774	0.0600976317540169	0.0557527669865173	0.049421285557462	0.0386338989933485	0.031721376753098	0.0273358681181153	0.0292363492476641	0.0278912696031416	0.0228447240115695	0.0136076706283243	0.00771750246738684	0.00397631393129914	-0.000451892839853015	-0.00276539895904639	-0.0053428409062265	-0.00661130015534295	-0.00767162524780546	-0.00729127095378873	-0.00594543819664082	-0.00385860424473095	-0.00234851719817591	-0.000322580989159739	0.00312939872969027	0.00388636372629564	0.00341145419763663	0.00100754935555505	0.00144132746643541
-0.219728051528608	-0.229883058987665	-0.241640352192243	-0.25535454536399	-0.265232467841654	-0.254255368346542	-0.234593402953535	-0.213530481728251	-0.190037354316642	-0.166673703600242	-0.141272914145813	-0.111979995920587	-0.0735469808774476	-0.0409004870192087	-0.0124285465753523	0.0120790521569719	0.0420769983703405	0.0689978402574294	0.0946717433228667	0.114863569633828	0.112600890554882	0.110079525351079	0.105318977671273	0.113151699869675	0.112053109331942	0.108836694584218	0.0969318578162901	0.0846906102089378	0.0744631742650772	0.0737764183278136	0.0626450745540913	0.0478633833534172	0.0269837654546865	0.01546659123906	0.00641672602854246	-0.000898984494460702	-0.00297715665762624	-0.00988839528511018	-0.0145886824012912	-0.0183397574922078	-0.0172224093404057	-0.0141358970960093	-0.0101864052438958	-0.00682224200556798	-0.00207600738307884	0.00294700822219412	0.00596332154148194	0.00974602812911978	0.0117538196322718	0.0160418454882494
-0.319615349561388	-0.34180583055522	-0.36144765144873	-0.389920295923729	-0.414825751679228	-0.397873271614787	-0.364667342278955	-0.322427927861242	-0.280810155768493	-0.237215557279608	-0.196691874279873	-0.149751350482115	-0.0903201249263501	-0.0424369711316727	-0.00540944972954014	0.0337145545216267	0.0717876457429802	0.103441171363385	0.13087934399809	0.149503640242803	0.154345373179755	0.139394268144316	0.128668817869097	0.128647639535874	0.142972323543772	0.1500182080067	0.141395328926928	0.129543168086484	0.119400439542588	0.114360891766796	0.0918002119174086	0.0632459951256841	0.0322550124600214	0.0123614530120768	-0.0061830254724568	-0.0157153895884379	-0.0155591174980181	-0.0222322527986338	-0.0287609320705663	-0.0339894644751512	-0.0293879529765843	-0.0251026946462785	-0.0197618237271182	-0.0147194285440505	-0.00792321457068896	-0.00119666033580937	0.00690666837217482	0.0158311922223798	0.0230428026811204	0.03011249963984
-0.402022441159484	-0.443860808058953	-0.484831595828185	-0.544921688848176	-0.587745192919986	-0.573992552284193	-0.531247461600614	-0.47028577944501	-0.406253434985764	-0.340372868969274	-0.272717374327601	-0.197693667334187	-0.116784357524156	-0.0612582576803864	-0.015836522232921	0.0345307003744052	0.0812496679758737	0.119316433249884	0.149826809159425	0.171579959894279	0.183605663715973	0.171306982967676	0.153495252437857	0.134276855534698	0.134527615724013	0.14761680949959	0.15445613481332	0.152172100861104	0.146128783883908	0.125967633783348	0.0941640729124207	0.0610205139626679	0.0302760776324063	0.00269763886412946	-0.0270456300091066	-0.0426273678253469	-0.0403286120400211	-0.0504317602147904	-0.0589655616555551	-0.0619253714865694	-0.0506510337389192	-0.0403492503633884	-0.0334779100417594	-0.0249695198643352	-0.0158849483682863	-0.00704299915873006	0.0058358095249307	0.0188536462340918	0.029720681342239	0.0400585293879733
-0.44279738580856	-0.49892912179335	-0.57100388112214	-0.686983699357658	-0.776867308766286	-0.789110633465638	-0.746258057117447	-0.674722791423025	-0.573565854283607	-0.475793222270392	-0.370418848609375	-0.256679745815859	-0.151990602819037	-0.0858891079635526	-0.036097965758327	0.0205118950322228	0.0731868474161314	0.117018482440612	0.149830279154944	0.174945494603782	0.195262453543917	0.193400696313045	0.18301029247449	0.162314260014384	0.153533661749496	0.158213184645043	0.167456849409006	0.170914473441564	0.160876246158339	0.137236466371384	0.109201365002649	0.077377732388636	0.0412637249623543	0.0053186311882344	-0.0337196480951134	-0.0629422103288098	-0.0699126865301081	-0.0906267753266995	-0.108166378417113	-0.116307526096361	-0.0974141321505522	-0.0762064541057302	-0.0573978365124144	-0.0421030067585991	-0.0287656500245181	-0.013321739681982	0.006761938889518	0.0222494360865411	0.0328639017466779	0.0450541187775023
-0.389891500990369	-0.46128905832381	-0.565179335272267	-0.833147461221066	-0.993471280760217	-1.03662251753168	-0.981523681559095	-0.873502109128162	-0.763976485480756	-0.635672209918619	-0.492566498887556	-0.324751126451924	-0.195403642545618	-0.122179535613315	-0.063066029425099	0.00529328521547197	0.057076619017624	0.0998457963890369	0.135061894401195	0.163463734082908	0.187879651529904	0.201466125032674	0.196679411302056	0.175620500706665	0.162088044824374	0.160872300819024	0.169463447882972	0.172370751967814	0.162871760506337	0.146741259298151	0.126988610941142	0.104806104850785	0.0700638340482104	0.032507693214274	-0.0126260267006249	-0.0554883613502399	-0.0755369765535204	-0.118962537025886	-0.158725130140611	-0.176593390558807	-0.153616420708285	-0.126582067772999	-0.0976060016861206	-0.0712278009502384	-0.0470494998191717	-0.0215454956123331	0.00460090100327394	0.0215189382722484	0.0324449631622723	0.0448705760616251
-0.2787628520539	-0.341835257586538	-0.470325335174041	-0.78564652375092	-1.08614583775693	-1.22155542915528	-1.20429643750393	-1.08422830366514	-0.935835343475783	-0.78055460021398	-0.583321070159659	-0.368842433233507	-0.234878359707677	-0.158657067438057	-0.0911013876980665	-0.0181938904489691	0.0328606786630937	0.0750943080800978	0.110145009529991	0.141412330082509	0.166348139371017	0.180997202385436	0.191579385005656	0.195238285725443	0.19564526898047	0.189884693987456	0.180646599020779	0.170098140119664	0.161444333545927	0.15811530929934	0.149210862954823	0.133496041593125	0.104460345138637	0.0741717241642276	0.0287482092078608	-0.0145165834068095	-0.0495733248313128	-0.121034489949223	-0.191619573570711	-0.228502991456508	-0.208537527154197	-0.184515484061882	-0.149244443119817	-0.111993478254652	-0.0742759676122771	-0.0366357804312859	-0.0025344957919753	0.0193544989455929	0.0302938850698535	0.0404825772439915
-0.134546222062652	-0.174394518570917	-0.266263440447606	-0.515795058713867	-0.84029956329203	-1.11403456250366	-1.24062118165447	-1.17178971101602	-1.02236843392917	-0.850835999018338	-0.598843720769126	-0.360521797440059	-0.239042165185795	-0.169791927989417	-0.108469433293711	-0.0473663828144143	0.00219939513574418	0.0483799142346758	0.0784069236405188	0.105806039224274	0.125514799254648	0.138884728663328	0.150855745948377	0.157948547908506	0.160026863256748	0.15562111726771	0.14895027343929	0.145357650235712	0.143325026057291	0.143446636713968	0.141785942187554	0.131104569127451	0.11500976869385	0.0929746219622507	0.0617216245445081	0.0275029848316303	-0.012523343413521	-0.101759822872253	-0.207484744741582	-0.256123132736412	-0.242009601921502	-0.217470323434203	-0.179180724539548	-0.137585547102984	-0.0921333712860409	-0.0467161531517418	-0.0066572994966927	0.0136514079917875	0.0201455090044963	0.024619744043563
-0.0287685248822231	-0.0442058890494575	-0.0626461110278258	-0.142563278667772	-0.342195616044865	-0.618869022949537	-0.891182071377031	-0.975585976208205	-0.892183644203384	-0.707633896554476	-0.45201476904255	-0.233236076017201	-0.184389115765937	-0.145923953260186	-0.0964505012688468	-0.05096591305148	-0.0156208472699752	0.0180010772374486	0.0382365431747166	0.0589652643279397	0.0765611431276703	0.0919409149017235	0.100583396370485	0.106197059983269	0.114366917405866	0.105571404643887	0.101288617221318	0.0988251375937791	0.106102864329389	0.110479451006867	0.108951894500962	0.103149804948025	0.0923159598510865	0.0810988341080316	0.0594485769527176	0.0423166512413387	0.0135526035043829	-0.0615323672849715	-0.154143108390592	-0.224313690916013	-0.225832479351467	-0.203300549129456	-0.168860075195974	-0.130763933164391	-0.0859933619716435	-0.0457269900488029	-0.00932854453105477	0.00682255897713132	0.0103755083325063	0.0109088890655283
0.0129300370054787	0.021115178725324	0.0103562544816553	-0.0184940857117926	-0.0760670948015139	-0.247696202206885	-0.495055968621991	-0.706622150462495	-0.752214162375199	-0.607948047292181	-0.351226274158263	-0.138932925855861	-0.0854777638372617	-0.072746804220082	-0.0504315849237816	-0.0309506920202075	-0.0159535819375901	2.70989963986491e-05	0.0096324092095322	0.0209085737875592	0.0294176103417071	0.0389525792394972	0.0453351376013908	0.0512684010071489	0.0593148353066197	0.0579875605446956	0.0568763658595613	0.0562488077540214	0.067980985717063	0.0724788345982411	0.0738596641839929	0.0704392720184665	0.0675389106214469	0.0637025345256611	0.0542680559463906	0.0437960829704776	0.0190054403560153	-0.0291836638388522	-0.0854838651566285	-0.141588902603361	-0.147006926291624	-0.149088682055914	-0.133841922319941	-0.110495773623018	-0.0716324707329837	-0.0362070287865327	-0.00958684311374934	0.001411509571652	0.00232956110074853	-0.00192519696307047
0.0233403059850195	0.0278955548792707	0.0253379125554005	0.0163272084065618	-0.0118766849183758	-0.105688832956451	-0.291629305687908	-0.507455437129972	-0.605821630529845	-0.531316120888727	-0.299812439523765	-0.0863760548322337	-0.0236366965387565	-0.00490486058018736	0.00763187952319289	0.0155028728726934	0.00957753693538584	0.00900044685707476	0.00533543283851876	0.00996825619384604	0.00988686887655457	0.010478510578278	0.00874075965733173	0.0121589565265231	0.0128448414306996	0.00907704056850541	0.00902897696617213	0.00867813378638311	0.0146370843791426	0.0180085830707003	0.0217802215143679	0.0235618219282486	0.0275863900535947	0.0287020785756746	0.0278542162916488	0.0302211558225821	0.0252176175890351	0.015647135470942	-0.00297480540197089	-0.04492261248209	-0.0599355803403295	-0.105773456216731	-0.124511450354245	-0.113445372433418	-0.0738734831903441	-0.0395318126939401	-0.0156003033624615	-0.00341597406565174	0.00145621456987064	0.000414035063275777
0.0248837372420969	0.0257049346269071	0.0247235108136177	0.0184618833483206	-0.00704688951202295	-0.124295085383437	-0.319865483188251	-0.495330519676045	-0.550356669720236	-0.486805240926707	-0.315239373549527	-0.120404393487941	-0.0369443211074218	0.00532089997905081	0.0261602518156483	0.029989466415014	0.0205687501528405	0.0177589688445803	0.0155893736912914	0.0194422785227449	0.0175821475382391	0.0190538804862741	0.0190983663352478	0.0175846988385484	0.01728702248623	0.0106808712026547	0.00961239117504476	0.00642029021281665	0.0109276162485113	0.0119579586300613	0.0130264817494528	0.0115875359981468	0.0114757647735337	0.0125529666288327	0.0170767059494205	0.0247965051122492	0.0273996357509525	0.0281121956601907	0.0087073753924591	-0.0743461382353394	-0.128812336495401	-0.167033555460455	-0.178323971126524	-0.16181418093946	-0.125587560579464	-0.0864458001297602	-0.0417484705449993	-0.00319752184022172	0.0107097218317164	0.0100544380821634
0.00289305912843563	-0.00517979060346775	-0.0256423854865814	-0.053348338258514	-0.114660549375902	-0.258307343724978	-0.445083318581111	-0.573506899446383	-0.558523520114288	-0.473325748874963	-0.320307309753862	-0.189185359678376	-0.11303181665976	-0.0575858487374	-0.00787959998189989	0.0190967711444875	0.0301685817767868	0.0314660089509079	0.029326023954815	0.0294308606671223	0.0273808403818962	0.0287330948364393	0.0271376889862356	0.025664062583047	0.0241177366256064	0.0189227129638008	0.0165302917976386	0.0149989749234656	0.0165514995400089	0.014008473704321	0.00787821145001303	0.00714463192043138	0.00813193571802773	0.0125691431644121	0.0136558836893071	0.0151960325903102	0.0112415068913955	-0.00252721927058892	-0.0552610912915838	-0.135096238011758	-0.191186927598456	-0.200625890022375	-0.165912780603627	-0.150928492313134	-0.133810424129548	-0.134060410313253	-0.0938916030097376	-0.0453683353055332	-0.0182896165423881	0.000198754455422009
-0.0170402379537672	-0.0354043708884868	-0.0792282658000893	-0.140147143622978	-0.250231496190372	-0.386080675510728	-0.507845701682136	-0.560764469239788	-0.491022155294004	-0.39679136100299	-0.285284383682371	-0.242784868860716	-0.198093760559663	-0.13218462656554	-0.0599842588663601	-0.00801092641596291	0.0230292327725187	0.0335412202431286	0.035854122821895	0.0349850271050758	0.0330622496972828	0.0312177847611969	0.0306810353182142	0.0277310970535829	0.0269996343013195	0.0235230261815482	0.0213125834541723	0.0191147276999377	0.0191286566783322	0.0167532746498355	0.0115429488636153	0.0105048074941176	0.010570509062267	0.0132034269943437	0.0117770031526985	0.011074788819441	0.00311779049070269	-0.0168503910635355	-0.0685116344651974	-0.135731305584113	-0.180743233902271	-0.186654463781782	-0.137752063398665	-0.120232131763318	-0.108701761214746	-0.127331736235237	-0.0984355306028986	-0.0611630965491789	-0.035051921390152	-0.0147299510291105
-0.036623257698396	-0.0646401534423198	-0.121257605256132	-0.186895313940048	-0.277993516309516	-0.36725251136606	-0.448043698682745	-0.45025549545155	-0.294215483542833	-0.228511281145732	-0.17636587671081	-0.237277214238376	-0.220495564899406	-0.174822245409078	-0.0982024442892173	-0.0364208460622069	0.00985767998552365	0.0310762930383106	0.0400501356596332	0.0409159461532701	0.0398623223438133	0.0352994119692495	0.0333712202125207	0.0294411282918301	0.0278700904466897	0.0256053315221829	0.023249949814556	0.0215510835774325	0.0194891297642035	0.0171114139381843	0.0129543149095442	0.0112324395913864	0.0103451383633038	0.0108317198034577	0.00885343683129747	0.00692756558687793	-0.00325653847639721	-0.0262555721990921	-0.0710432885273393	-0.122757255348285	-0.156669979208205	-0.159462598462189	-0.100253865653476	-0.0829636101197521	-0.0775415897964896	-0.112098297991409	-0.0960582296275358	-0.0676105066797664	-0.0453330685429691	-0.0259483858766447
-0.051099045593258	-0.0804464230587557	-0.133495572806774	-0.190352576092478	-0.259142475964334	-0.297536202629167	-0.331208967462051	-0.31503320926639	-0.20232226289748	-0.157255888170068	-0.133732197813017	-0.187484152575315	-0.197252166085978	-0.16615210279204	-0.114421899822379	-0.0615986224604493	-0.0148399819191693	0.00866562391289847	0.0233511094750506	0.0282403436353603	0.0306993131033089	0.0280285358049713	0.0281910730089474	0.024780779081659	0.0241093586521666	0.0212880514278218	0.018878219450281	0.016976922557539	0.0152780788030841	0.0135676086134414	0.011012925514058	0.00908984098506284	0.00765923885867515	0.00534726104998029	0.00320298089900998	0.000214698641704758	-0.0101301400094581	-0.0301004928728408	-0.0589549832760829	-0.089770842020113	-0.110395490729827	-0.114219158866191	-0.0709896203817774	-0.0509910808377384	-0.0453817926020813	-0.0703003754257387	-0.0770809268423068	-0.0650576070634931	-0.0506792755759204	-0.036044403979633
-0.0491773905021162	-0.0697859925477268	-0.0991046446852986	-0.129423085484821	-0.162652805543455	-0.172460230178711	-0.189030975252119	-0.20100847790707	-0.163534736536323	-0.12578818947061	-0.104377209396437	-0.125396102488087	-0.143369668206231	-0.128626453708428	-0.0893424854117448	-0.0572048591376704	-0.0250250180480284	-0.00883714436236108	0.00585962588138304	0.00865331019502034	0.011165332402251	0.0109131690900239	0.014660435526032	0.0128504997676873	0.0104102597536982	0.00843883510257772	0.00900051927284211	0.00775681233480943	0.0060536560525059	0.00470577027570875	0.00273696139224677	0.00103069052226766	-0.000503755786090671	-0.00264255655303189	-0.0047798370430544	-0.00770269166876642	-0.0138254183968032	-0.0269323666109107	-0.0434610307712104	-0.0636490905822671	-0.0767566928376445	-0.0780083132208469	-0.0538555059598958	-0.0336380060310182	-0.0279094138831977	-0.0412162339300042	-0.0586602021350972	-0.0538824457040582	-0.0442334638438477	-0.0337934847557518
-0.0318616125123582	-0.0459203285088311	-0.0589904736162961	-0.0723786047607408	-0.081387998953484	-0.0880611821149324	-0.0950008158987273	-0.106596464705405	-0.105006164010669	-0.0716000654009753	-0.0583626700181822	-0.0614400311919191	-0.0790435279259853	-0.0728875837079222	-0.0517105434088349	-0.0384942020516813	-0.0225163839108342	-0.0140693060430877	-0.00754446159906949	-0.00354149315827287	-0.000484384610909479	-0.00103957168735459	0.000562133681701356	-0.000472104304775044	-0.000355076706038101	-0.000762701824222846	-0.00182103620695745	-0.00275991872340106	-0.00320738653690053	-0.00455069584159002	-0.00465329016318431	-0.00554939574056933	-0.00531553062383951	-0.00649528873348696	-0.00742126253617502	-0.00940698026001837	-0.0120783755478718	-0.0187036479153269	-0.0279002256252958	-0.0393651035923433	-0.0478573900189891	-0.0482778371847837	-0.0308613459233752	-0.0151978780710826	-0.0115911814549972	-0.0163508377197013	-0.0288090553144234	-0.0298423022750851	-0.0249338260446156	-0.0236208328018209
-0.017370117946982	-0.0221246625555481	-0.0276696320207268	-0.0296678675380858	-0.0288091532502907	-0.031721885111217	-0.035604696888125	-0.04122281493641	-0.0442415678523442	-0.0315372397794107	-0.0271514300129266	-0.0272996891326256	-0.0343765243954163	-0.0301883467393158	-0.0224475678969452	-0.0186681930023489	-0.0135933031243423	-0.00985399095430915	-0.00632556791945592	-0.00450080708372527	-0.00216214422089726	-0.00268703351680953	-0.00128730770225151	-0.00182451409411964	-0.00171054439380412	-0.0010210813104599	-0.00191410610933395	-0.00390358388918596	-0.00443868843540729	-0.0068620652556453	-0.00537347442226711	-0.00532709517491413	-0.0037276884032429	-0.00391475533420569	-0.00486114124260116	-0.00635980998897663	-0.00723813109416565	-0.00993333916168325	-0.0149011979678251	-0.0221583102820972	-0.0271269057930584	-0.0271852147645282	-0.0147491556281558	-0.00728032249028701	-0.00512681428254933	-0.00713587412614996	-0.0105222928219169	-0.0122357114772946	-0.0110033916702872	-0.0114630464811687
-0.00646316562709942	-0.00783047251217641	-0.00784665282325441	-0.00717325599118687	-0.00480742710976239	-0.00530595834378923	-0.00710171841051565	-0.0055404195918848	-0.00427584422377783	-0.00243690863320681	-0.00479073784443409	-0.00497260983119086	-0.00823492638181863	-0.00624026294037759	-0.00717961611672805	-0.00757226175950308	-0.00584311761289225	-0.00388011947733709	-0.00232974141629307	-0.0018669608047888	-0.000680477169460169	-0.00197100233462867	-0.00304687254600536	-0.00238161531999297	-0.00115675399637454	0.000479140528446606	-0.000436941127132615	-0.00264752948088497	-0.00317421114510359	-0.00623856566921766	-0.00327849354040243	-0.00269878196021689	-0.000592536977485935	-0.000498198507563121	-0.00167180056730694	-0.00231766737161118	-0.00287864103844921	-0.00323022847405474	-0.00471493582384436	-0.00729313136623241	-0.0104079053186756	-0.0109396218232477	-0.00309729191756004	-0.00106075041799836	-0.00163533453037105	-0.00294849361123432	-0.00250623652522845	-0.00231506571239501	-0.00263937287089229	-0.00426372637763416
[truncated: 188 more columns]
