# Supplementary material for: Performance Comparison of Centered and Tilted Blunt and Lighthouse Tip Cannulae for Drainage in Extracorporeal Life Support
Source: Cardiovasc Eng Technol. 2025 Feb 10;16(2):238–50. doi: 10.1007/s13239-024-00770-x (PMC11933157; doi:10.1007/s13239-024-00770-x)
Supplement: Supplementary file 2 — Supplementary file2 (ZIP 41,511 KB) [file 13239_2024_770_MOESM2_ESM.zip › avg_velocity/rc_3.4_mm/Lighthouse_0_Qc_2.6_Lmin_Qo_2.6_Lmin_rc_3.4_mm/U_ms.csv]

-0.0040009341850918	-0.00602111573932395	-0.00562858057956201	-0.00431569160298185	-0.00169528081921781	-0.00317565264752039	-0.00160404421950144	-0.00173472898911725	-0.00243291378660167	-0.0116139646874055	-0.00796468498850428	-0.00663906239046682	0.000567257771436468	0.00229377831551943	0.00282381370125292	-0.00115126127035774	-9.37233191277813e-05	0.000218189132787259	-0.00167599662244161	-0.00163342679645182	-0.00368866746082225	-0.00230860887163653	-0.004655194547413	-0.00451179020800784	-0.00525030368980612	-0.00355163352312753	-0.000921158253515529	-0.00198038183715016	-0.00465822317862308	-0.00549390209882942	-0.00671742567527586	-0.00780525237990657	-0.00885113584938731	-0.00821987145321032	-0.00720134303274345	-0.0102830476479984	-0.0138360033337207	-0.0159201922507607	-0.0168388005665529	-0.0170233645406213	-0.0119985921646007	-0.0152606281644529	-0.0126546947147781	-0.0197656531330757	-0.0168017844990769	-0.0169236242405214	-0.0195812929223855	-0.0210923245816704	-0.0228852614837975	-0.0259988192147056
-0.00764715425395188	-0.0106440716728005	-0.0109708123530816	-0.009794022353117	-0.00832855477412322	-0.00971218929988717	-0.00892805195433799	-0.00941776319771088	-0.00971144544149156	-0.0152514037980225	-0.0121143995392064	-0.0110801409152299	-0.00659295072093546	-0.00538451204998882	-0.00629643600155123	-0.00960625119230077	-0.00879881964460122	-0.00769908592561987	-0.0089564664707248	-0.00977035321272476	-0.0121092287525143	-0.0114469194244928	-0.013342161836761	-0.0144630929083945	-0.0157241473827193	-0.0144961745088566	-0.0118998058733964	-0.0121562636875952	-0.0152146844336434	-0.014081813532047	-0.0164267711446764	-0.0181779715840758	-0.0197248373242744	-0.0190918420464833	-0.01880222854121	-0.0219430121025617	-0.0244272830037436	-0.0256343119091719	-0.0267188804152422	-0.0286694953410343	-0.0259207836602117	-0.030524556568921	-0.0312063514725716	-0.037979800409725	-0.0356545767324065	-0.0358822951102367	-0.0402111139233134	-0.0435593358708536	-0.0449810389482134	-0.045791283895313
-0.00871393564781593	-0.0107093978485127	-0.013443313633999	-0.0155088557322417	-0.017104282844464	-0.0184841717349209	-0.0184280974612307	-0.0202757748924724	-0.0207375084418135	-0.0229773809256793	-0.0228987682876361	-0.0222577234764006	-0.0214407780695245	-0.0209505768629434	-0.0173571246393469	-0.0177734961685428	-0.0194974121579144	-0.0230906810853094	-0.0243443450068338	-0.0249740031412393	-0.0251791810540633	-0.0251146065148417	-0.0266571742898294	-0.02832872206905	-0.0291490810376752	-0.0298723591049973	-0.0314221337391632	-0.0329522262162853	-0.0347308973541835	-0.0363628553681118	-0.0383814267715251	-0.0406014382021631	-0.0407270321802386	-0.0405331925724423	-0.0401555566374534	-0.0408087420897605	-0.0393935752521797	-0.0399465587716121	-0.0434294708386401	-0.0460172279874883	-0.0474251605722353	-0.0508003973764901	-0.0548831909865277	-0.0543509265520689	-0.053736659564362	-0.0520648773351915	-0.0569107947452973	-0.0625781814045034	-0.0668017097357544	-0.0685841767543177
0.00895440632588638	0.00462078817273301	-0.00153729334659953	-0.00709954661878862	-0.011153954184809	-0.0161735791084224	-0.019962423322666	-0.0230167572475555	-0.0256725871764155	-0.028094404687324	-0.0301710418122228	-0.0318229628746168	-0.032572233688846	-0.0327281132977294	-0.0268766841374638	-0.0281817352640087	-0.0316873416830972	-0.0384990372448017	-0.0381624949442177	-0.0372908296457273	-0.037210253861935	-0.0379458935363551	-0.0393729837677056	-0.040295170205891	-0.04150371967211	-0.0423346929867999	-0.0450293686806208	-0.0475762187841815	-0.0481106837666089	-0.0500729496825238	-0.0513282663924532	-0.0537074110885817	-0.0557371428376163	-0.05773871265964	-0.0592350561246553	-0.0611151920287588	-0.0619022091429998	-0.0621358609298623	-0.0636004302524367	-0.0646876945497046	-0.0669397292489199	-0.0683504311477331	-0.0700870854708384	-0.0721829569729634	-0.0736476158855658	-0.0752454973841699	-0.0772234434569469	-0.0789100707480978	-0.080256391566511	-0.0811399403747439
0.0403058077726919	0.0344019896512263	0.0265091568020439	0.0185125427337181	0.011105336095144	0.00415386033209164	-0.00286955029060638	-0.0095309330032824	-0.0149180453215142	-0.0202107014196849	-0.0248698161837335	-0.0287872177734589	-0.0322342244225198	-0.0331988199867111	-0.0285927820910713	-0.029949078174338	-0.0338279993424683	-0.0415365040868927	-0.0438099646557837	-0.0447276286711052	-0.0451146634970786	-0.045450281708884	-0.0442219044308576	-0.0288601115813744	-0.0289881424309243	-0.0323943493383435	-0.0508269330003608	-0.0561567082683467	-0.0571442128202772	-0.0585484599789851	-0.0599147563362355	-0.0621704422549045	-0.0637146231329808	-0.0658854038780071	-0.0666702323385197	-0.069415754744923	-0.0710271560203197	-0.0719653334269062	-0.0720582074575483	-0.0724484093875319	-0.0742047587554734	-0.0755648773749933	-0.0764604692006898	-0.0779320621146284	-0.0787417537950459	-0.0795130975937421	-0.0808543890221457	-0.0835219867261016	-0.0849671814670298	-0.0861540854317457
0.0808813897704178	0.0750670531811535	0.0662851527098772	0.058443695682445	0.0488845908734034	0.0392088789653352	0.028954013342491	0.0193224270213412	0.0104709837384924	0.00160238036008522	-0.00668653664597705	-0.0131747435659365	-0.0197585974925539	-0.0253601615973306	-0.0301248859721959	-0.0324422357477252	-0.0343953852253739	-0.0362426308587964	-0.0400724453650265	-0.0433010248545621	-0.0458715201113243	-0.0475669345775169	-0.0412838979909969	-0.0195390252782237	-0.019107039705973	-0.0265347455705955	-0.053514643183045	-0.0584937354602558	-0.0600293079175385	-0.0615539025873336	-0.0629921043666953	-0.0646156490083354	-0.0658078098297577	-0.0680345778700695	-0.0698923481459797	-0.0722817043736931	-0.073645794647469	-0.0740386673027457	-0.0740725167487941	-0.0743123697779952	-0.0752154880176693	-0.0758451418939936	-0.0762137868621754	-0.0775947197773643	-0.0789400059672114	-0.0798703251701348	-0.0808134950917481	-0.0828054821588419	-0.0845327083805259	-0.0858788396007776
0.126510976126977	0.123534935512429	0.113082765225644	0.105496320706108	0.0936900153406449	0.0821628563788373	0.0706959737071682	0.0594678497094489	0.0465940308156427	0.0342315020419356	0.0228569032024694	0.0134065683237119	0.00429245099587999	-0.00459617476025745	-0.0120401893880737	-0.0183191377056874	-0.016374316296767	-0.0175296375623719	-0.0219734878708881	-0.0316967427315095	-0.0380319890423988	-0.0417034222318884	-0.037764460103573	-0.0181091685999152	-0.0180306005865629	-0.0253433612528579	-0.0519767464095673	-0.0576278792916013	-0.0593398700704221	-0.0610921382094848	-0.0623750039382195	-0.0640978305684883	-0.0646503447622127	-0.0670676549238645	-0.0686203242867809	-0.0710632308247562	-0.0722269210934432	-0.0730052589040329	-0.0733157513426473	-0.0736916811496676	-0.0737498266675946	-0.0740520380183097	-0.07394772726419	-0.0754080583766263	-0.0760462435173131	-0.077113062155194	-0.0783409190389253	-0.0800459938138998	-0.0817252230580273	-0.0824453623517728
0.167656646782059	0.168294235166861	0.158807880072268	0.150229490077611	0.138471283599781	0.126402669192053	0.114251652397255	0.102952560095931	0.0886038435346052	0.0745496962037579	0.0610931235010834	0.0481037255509846	0.0359888413853651	0.0245609777257867	0.0144000123879243	0.00318646536339396	-0.00266008324099303	-0.0055362155315575	-0.00918216424709737	-0.0174447035189391	-0.0253412056702265	-0.0305434624493776	-0.0303742241043319	-0.0203807844544886	-0.0220262862607874	-0.0288240565344344	-0.0490312368616266	-0.0517153647773851	-0.053451162885526	-0.0556241057138545	-0.0582852969927332	-0.0599462724957311	-0.0612125186213459	-0.0633695510725564	-0.0642241904334327	-0.0668696403242419	-0.0678372735467753	-0.068949453580283	-0.0692184478667802	-0.0696833281948907	-0.0701347940911368	-0.0700822596454966	-0.0691347218977536	-0.0703200634873217	-0.0707389259372356	-0.0716220130843066	-0.0733382315132242	-0.07509885786823	-0.0764019088888812	-0.0769018277747915
0.205634825175113	0.207439604794564	0.199750717654673	0.190635399945368	0.179439882175927	0.168261910000328	0.157170233375427	0.147050985111829	0.132475808662761	0.119159573260389	0.104771243911745	0.0917475162040403	0.0769006594424763	0.0634405664421512	0.0489731425258355	0.0338895170903696	0.0193793987566089	0.011973822650869	0.00908548638737212	0.0032039847558427	-0.00458834289992306	-0.0118655961369055	-0.0161050084451713	-0.0189257898816516	-0.0232500820705576	-0.0313286014091701	-0.0363143262155691	-0.0400973936897808	-0.0432509280468506	-0.0462582010339769	-0.0489088913452991	-0.0516688718676518	-0.0538130278529747	-0.0557127662880035	-0.0566131583337804	-0.0590950455611156	-0.0602788761279943	-0.0612847907777956	-0.0622508437412402	-0.063312846886723	-0.0637948485618529	-0.0642595921203959	-0.0640590285482149	-0.0649838199101455	-0.0643872391748952	-0.0648511491146909	-0.0663587915116769	-0.068130255705235	-0.0697248206979536	-0.0698820448953262
0.236893386031407	0.23912565894746	0.231818163937906	0.224170465217307	0.216463185267354	0.206855917302042	0.196499373356027	0.185973031411163	0.174340220115791	0.161799072642901	0.148559892158926	0.134637423916426	0.118939416723771	0.103678398632631	0.0890097230098279	0.0725889849984448	0.0572641069308799	0.0458174639410176	0.0387833767474951	0.0318837443435069	0.0225083469813099	0.0135073273555415	0.00691415490212518	0.000990966343545881	-0.00566911350983669	-0.0122180341384211	-0.0179631498554376	-0.0222781526144327	-0.026564729388609	-0.0300026221542527	-0.0344637784401886	-0.0381247237202373	-0.0411868488549794	-0.0445086142654101	-0.0467351462377011	-0.0485393033540711	-0.0492386246618107	-0.050163224552024	-0.050805438831063	-0.0521563992831214	-0.0538961188569351	-0.054960646931011	-0.0554412767659325	-0.0564747205634937	-0.0566900371947143	-0.0574536770458347	-0.0592598287609801	-0.0603404053159405	-0.0621041961065589	-0.0629382387597152
0.263196552365188	0.264388817992182	0.257430686110172	0.25167639366046	0.244894277739703	0.23686536283268	0.228017413674476	0.219353729260783	0.208434118233285	0.19645133856671	0.184601311024939	0.171483668980585	0.157136642366519	0.142824256633858	0.129155284539769	0.115288130531855	0.102027878109913	0.0892693511641786	0.0772796456150085	0.0663533061095595	0.0558602765531582	0.0446934908110247	0.0346631107456144	0.0258647817455145	0.0170711582657692	0.00975172439141717	0.0028576978080821	-0.00199878236853189	-0.00823411166895209	-0.0123162851888206	-0.017450087976145	-0.0208774637354598	-0.0255128244245901	-0.0298385195093102	-0.0327205577017023	-0.0351483293726917	-0.0358305444921808	-0.0365724304310513	-0.0369683025638753	-0.0391617481950405	-0.041019168002482	-0.0431924926387567	-0.0448508903561804	-0.0471631313142924	-0.0489597275546145	-0.0491944067596922	-0.0505361313485011	-0.0522000511727017	-0.0542282093336413	-0.0560449507263679
0.282398096549475	0.284881815092366	0.279227359147002	0.273961684834448	0.267606715687647	0.260899864076987	0.253323800418731	0.245909017660179	0.235474808924993	0.223687704070817	0.213992355368463	0.203735685681782	0.191571251077042	0.178118446747829	0.166133273727368	0.152558599367559	0.138201592180232	0.125315607153641	0.111840666593262	0.101625993850329	0.0909077978976998	0.0794012744205386	0.0683320781365374	0.0561793995829757	0.0458628260463246	0.0375257845473681	0.0297121981374196	0.0227472695629979	0.0151053285630011	0.0104694963623477	0.00519876171772811	0.00180934309021825	-0.00409047425171565	-0.00875814236537447	-0.0131252531941474	-0.0164027362067232	-0.0181318037646471	-0.020070420098956	-0.0215992725944502	-0.0237144990626608	-0.0270848027379279	-0.0298254728621114	-0.031629801153345	-0.0343956252392168	-0.0372259987700184	-0.0393234844255586	-0.0408717347802095	-0.0432435522837855	-0.0443318703425976	-0.0464422470266629
0.298306523182568	0.301468854281168	0.296461015272077	0.291714095581099	0.285860890573882	0.280389869444618	0.273765354163998	0.266254669368111	0.257538445313918	0.247201835887226	0.238045790993983	0.229247057135524	0.21865558644798	0.206640268654037	0.195216170444037	0.183261676444312	0.1711981903844	0.158664585108775	0.145439116781701	0.134680352244464	0.123644218314398	0.112968165613185	0.101418410632606	0.0895824903976698	0.0794530196734121	0.069120475834247	0.0590521451093154	0.0512434573662839	0.0433258806086313	0.0373021544952184	0.0304434586308268	0.0253319026996175	0.0200519167774945	0.0147104860625945	0.00899111163859759	0.00480731915321082	0.00173006661731851	-0.00139168973665004	-0.00404924183225135	-0.00747208739060723	-0.0109135703432075	-0.0147938295423818	-0.01819628343382	-0.0212869832171888	-0.0247908392810386	-0.0277122063035082	-0.0305340198420929	-0.0334589380758827	-0.034948432445701	-0.0365578465597706
0.311231868946458	0.314511165901617	0.310751979109271	0.306669129888693	0.30104809553738	0.295433365530744	0.289398870786792	0.282586914062775	0.274002538880819	0.265577388683422	0.257043051292172	0.24886210432165	0.238830643186201	0.228738488497046	0.218851080206767	0.208766049429368	0.198749695852411	0.187209622953602	0.17575458612185	0.165167474573949	0.154594439504376	0.144583687348055	0.133522313641771	0.123629608071401	0.111898802175666	0.10254444896036	0.091789942646243	0.0839835691987223	0.0750507619328669	0.0675456779898724	0.0599702782800217	0.0527729343519647	0.0460157531301022	0.041510453089435	0.0349785888579385	0.0288421807447344	0.0235208192748449	0.0193757478494146	0.0143554538960856	0.00978323879090592	0.00584853457345119	0.000745250390749807	-0.00287869656382783	-0.00657007452042134	-0.0106707094338453	-0.015301062165308	-0.0187027769674015	-0.0210684541759743	-0.0228155272288948	-0.0254124376626047
0.322467830396791	0.325243660320539	0.321431029386088	0.318155038689032	0.313145658595198	0.308050280931188	0.301784553416293	0.295404640316367	0.286826631079329	0.279193957963353	0.271453840940347	0.263815050409457	0.255693445477675	0.246696645042615	0.236930051999447	0.227197594914418	0.218948552198633	0.210367080062879	0.200777860088213	0.190959155710739	0.180594008368467	0.172575398386944	0.163913085217328	0.154722262247304	0.143400671635978	0.134815076144729	0.124641909473945	0.115851159432544	0.107106698225239	0.100579275569838	0.0926331344681158	0.0850888293961106	0.0782051228402691	0.0708314832801864	0.0629039280215384	0.0563391002235903	0.0496442249488436	0.0437104048131644	0.0372423256158636	0.0304198204041039	0.0247539504450283	0.0187160043843401	0.0139171861779537	0.00845924045212969	0.00441693480702927	-0.00162217388014547	-0.00473174610383988	-0.00758298156404526	-0.0103553447000296	-0.0139079251920251
0.331955385418663	0.335863878165773	0.332018829834751	0.328550557561803	0.323588235538624	0.318231441496489	0.312076711030274	0.305483711369792	0.296912117641739	0.289215167626415	0.282948603199857	0.275166155910509	0.267154609773411	0.25911532751742	0.250782772190863	0.242964670454853	0.234644516931679	0.227411407137169	0.219506010762679	0.211907721396778	0.202415154045609	0.195840630653579	0.188573611374076	0.180706645260985	0.171683531559054	0.163945942104652	0.155978010102147	0.147798170601767	0.141372558326827	0.13419785314029	0.126967481831338	0.118201969210017	0.109623692906128	0.101152655071044	0.0935126555005826	0.0859117197656124	0.0787652532367092	0.0716465970876346	0.0636799570437356	0.0553515168119963	0.046982347948571	0.0393275640647539	0.0315890230427557	0.0255681963419826	0.0204934407354694	0.0154252802721914	0.0100491155942323	0.00607731630770201	0.00123096147910971	-0.00293156013075652
0.341298668474506	0.345152670499932	0.342049008776792	0.338621136468438	0.334050453364094	0.328918436046984	0.321890180636289	0.314853649048682	0.306432905681438	0.298184212696055	0.291556499511304	0.283464076686009	0.276295677746093	0.268765710059242	0.260929578102977	0.254141355128638	0.246904845398237	0.240116927018639	0.233820415280017	0.228232533695896	0.221215032636975	0.214979282524585	0.208839254446243	0.203076511323452	0.196456368382528	0.190580296627737	0.183551153293566	0.176624224488536	0.170032671979525	0.163170268916106	0.155146015784751	0.14740502537252	0.138969684962332	0.131718138300813	0.123828597090322	0.115081686861818	0.107258118998605	0.0983179308315995	0.0900735340230323	0.0807216056997992	0.071105674469607	0.0609340417016009	0.0515579679857885	0.0447770560800674	0.0374865965746162	0.0307936908611275	0.0238906929549332	0.0188481114666201	0.0139387526210829	0.00987875788480499
0.35057985059565	0.353678003866259	0.351227337287585	0.347924983049911	0.343755059645911	0.337777220659215	0.330656474700669	0.322863736878137	0.314571393791567	0.306310845853972	0.297393419401871	0.288936690820219	0.280725091512938	0.272732155177718	0.266549527921013	0.261105893378951	0.255607532955573	0.250335003841993	0.244330159508297	0.240305953830822	0.235927715528814	0.231015799961011	0.2257690486464	0.221439252717241	0.216766829661098	0.212240782006314	0.206550390325444	0.202244324313689	0.195812001728612	0.190382994745742	0.182257163214189	0.174495866977957	0.16747730242068	0.161092049147593	0.153138740162328	0.144502047299451	0.135217394246011	0.126931585525664	0.118320462553846	0.108721422535579	0.0967641608114714	0.0858564169142968	0.0741007914581821	0.0646583702800792	0.056152031589395	0.0473746224853773	0.0398442031864361	0.0323210879160859	0.0273605527257082	0.0225252034756799
0.359162066107216	0.362787364236115	0.361016578951021	0.358160459017503	0.353146571744735	0.346540046232598	0.338393452212031	0.329848958559091	0.320380868418574	0.311417143168467	0.300961811909309	0.291755666858664	0.281870301482189	0.273746899015628	0.268115597834449	0.263002239712959	0.258989307305418	0.255268362879541	0.251174085480035	0.248779794590425	0.245709006446289	0.243048863819257	0.240648033851147	0.237175600779977	0.234367871128779	0.230070886440314	0.226442403607336	0.223244333411419	0.217828138285152	0.213023587849877	0.20592349137087	0.199656163158098	0.193891008343286	0.189139373537078	0.181399807793649	0.172619011613147	0.163739484042301	0.154384991843225	0.145069885958323	0.134867026807439	0.12275240352026	0.110663002948587	0.0971261695601281	0.0852150970877911	0.0742511214246969	0.0639549339626835	0.0554291542358995	0.0477300510792444	0.0423192128745919	0.036879283090257
0.368361098629375	0.372769300253832	0.37172161317471	0.369216284444004	0.363663967319096	0.355874601840087	0.346952043406607	0.337291172898569	0.325139225571096	0.314406929891016	0.301638789759266	0.291456517125095	0.279783936770825	0.272059182280213	0.266616804468231	0.261618592242628	0.258880923895357	0.255826726257452	0.254334707782269	0.253583052272254	0.25270564756291	0.251951738506009	0.250600489583144	0.249056655823846	0.247334910235228	0.24437289034653	0.241704231301646	0.238802962479139	0.234851445653937	0.230935414598609	0.226518019975586	0.222595268816533	0.218156700402241	0.212980412382806	0.205332489289716	0.196981636278631	0.188268761205289	0.179072889967764	0.169261592011539	0.159096164602017	0.146315859614906	0.133301453215946	0.119580018581015	0.107402173745717	0.0931138606492209	0.0822684403843924	0.0719115940010653	0.0640788350696163	0.0569607449614671	0.0519776457447005
0.378333757224971	0.385245703176513	0.38453932736374	0.381448652220468	0.37562704995373	0.366786462847569	0.355546263726456	0.343264366772889	0.327982656564622	0.313413779350534	0.299430285083347	0.287496534922241	0.275825985275275	0.26769417122482	0.261199515809941	0.256868997908924	0.254681120911169	0.253353684739581	0.253263464288358	0.25373045301956	0.255584515244827	0.256433075769006	0.257585889989958	0.257549504232046	0.256725604924402	0.255916615798992	0.253924803597099	0.252266270415919	0.249649711833041	0.24720438795399	0.24417498847251	0.241540420647524	0.238127071859245	0.233998180631344	0.22739000000305	0.219531189364464	0.211295938062663	0.202518735674293	0.191880050843225	0.18054251417206	0.168057976270439	0.155853341575436	0.141541892109666	0.12869563804634	0.112590624775343	0.0989773824761769	0.0875362529066059	0.0785010072784764	0.0714762201884549	0.0662768201843572
0.391228670170379	0.399827649917891	0.399737654520451	0.396996499542758	0.390804023230725	0.379335623347956	0.366112977759673	0.349576320783571	0.329912839258176	0.312528676314282	0.295518883243558	0.280837199920806	0.2682269280354	0.257875245455512	0.251608002745009	0.24821787923474	0.247252928177544	0.247852157524452	0.249454694156117	0.252440103060239	0.256019031082466	0.258324882591051	0.26135236621987	0.262256476478912	0.263051670982582	0.263838097075154	0.263683364763665	0.26354347646383	0.262186777111887	0.261679482122265	0.25962469576677	0.258962249612406	0.256864624007932	0.253231817689642	0.247813001118276	0.240998293560264	0.234387847916654	0.225485531464345	0.214639653512564	0.201968365850254	0.189117654313995	0.174803887288186	0.160035829810557	0.146004415523534	0.129602416362276	0.114929286956878	0.103112641863199	0.0929094235857485	0.0846791224452607	0.0778793000319679
0.40573677463045	0.41539062767876	0.41855500336601	0.417519382695411	0.411009868791402	0.396367630544343	0.378105856289006	0.355951448424765	0.333595248702245	0.310711665157918	0.289879467124808	0.269927682135397	0.253472440154113	0.241419496592244	0.235121387051239	0.233294308627081	0.233920835141486	0.237310436383905	0.242329842413758	0.24777159780782	0.253727659434432	0.258468782911753	0.262430364393125	0.265849727919787	0.268443237793088	0.27146470449771	0.27293097072241	0.273607094514831	0.273473361753929	0.273868656973526	0.273586833201971	0.273520348828176	0.272206855573102	0.270354255913561	0.266250016420866	0.261784962400963	0.256613865323138	0.248884087659314	0.237727143620222	0.223442501898096	0.209205870438741	0.193261504294645	0.177303730985809	0.160982189034977	0.143608125152549	0.127659872061624	0.11421580338467	0.103879333509491	0.0962209919136831	0.0893999425114932
0.423222792721433	0.437822399826133	0.445067819222376	0.44492548547813	0.435361752730971	0.417749854433696	0.393962922912022	0.367214617367406	0.336892850410347	0.308477685915186	0.278323988828921	0.251194116629413	0.229974794918368	0.216257643146653	0.210130156394822	0.21041727824131	0.214938078662652	0.223101174564588	0.23213127041256	0.241260019756377	0.250218845998919	0.257512080581039	0.263304782569488	0.268224751588171	0.272855641008186	0.276132244045705	0.279205177042108	0.281445500627094	0.282695810855491	0.284655421034558	0.285990721342736	0.286993371094596	0.286748671886425	0.286002554947767	0.283832106985979	0.281047345367914	0.277647635724636	0.272289798566161	0.261944154399587	0.247330066809817	0.230478213748301	0.211704965707629	0.192064346359468	0.17290728867706	0.154031289901278	0.13702034882348	0.123572137345793	0.112464163511292	0.104918719289021	0.101298762014577
0.441831170044479	0.465456810361893	0.478484763022909	0.481216265441529	0.474249730804046	0.454669622565008	0.422000689953129	0.381778406827385	0.341083177716152	0.301683024864032	0.261574325968708	0.224755098458048	0.196005859589382	0.177994697824717	0.171621596093389	0.177385170705886	0.189110042568071	0.204995665529965	0.219280008278017	0.233125952386133	0.245927689175847	0.256132272906384	0.26331107141475	0.268957072911537	0.274820009223943	0.2797220240717	0.283583630490764	0.286720754486822	0.289100924386965	0.292193516631934	0.294094723196581	0.296489913733584	0.298749019714672	0.301084276538362	0.302920313653071	0.303133819152041	0.301635644513406	0.297210572570008	0.287634771370449	0.271801679788376	0.252617983635243	0.228157276425825	0.203972503465554	0.181085205710561	0.16072114183249	0.142116825498244	0.127727137935252	0.116060158008065	0.110444048950871	0.108413459340413
0.458924246584432	0.49526319890156	0.515954081467957	0.536939599208318	0.539550944849499	0.514082185092881	0.459091729123894	0.399800894179609	0.341785440449599	0.289260401109283	0.235011326326224	0.185557874258334	0.14717393218148	0.12411251095522	0.120348545999654	0.135023568377624	0.156916888985028	0.18302930182632	0.205509691268515	0.22498023166963	0.241138024538194	0.253507139711877	0.261780041819121	0.267283672157321	0.272868194285712	0.278749442845283	0.284352372885729	0.290402973566274	0.29483362992637	0.298662816535949	0.300550921495763	0.304609214163442	0.308860069752631	0.314580448799915	0.320015600193932	0.325024727045485	0.327605477805617	0.326859840979806	0.317732588465074	0.300950965781692	0.277299517660031	0.245757964387607	0.215052054522992	0.18577332666557	0.16214633330028	0.141668755336581	0.126081246770009	0.11400553859774	0.110599280195925	0.113610029054722
0.468614988326817	0.515251980768692	0.563008697286509	0.615913696168329	0.629394140752835	0.581724257382659	0.501857965637345	0.416118747070841	0.339145938445299	0.270192279782749	0.19903406641071	0.131852409510274	0.0757609934949265	0.0426427052066738	0.0467290115349778	0.0801755884863453	0.12088892440652	0.160594017556812	0.194421870023867	0.219140709353391	0.236788700111947	0.249668858153148	0.259315058208921	0.268055529821255	0.273912350677464	0.280649399066971	0.28619603926127	0.289475294544008	0.294104952072751	0.299080410986061	0.305543313094709	0.312087799414323	0.318184249750472	0.325894627511261	0.334052337990826	0.344058257792746	0.354066240265968	0.360505589848874	0.354547947736076	0.335480405707293	0.304046464791589	0.262919238582899	0.224821299470733	0.189135169902558	0.157942786497566	0.133407928750153	0.115858245163506	0.105767004570832	0.10661721549889	0.11614130525474
0.449560003407832	0.502579605308576	0.579623748744963	0.658001371535302	0.684210049429543	0.635382856355009	0.530595111072865	0.415146273545489	0.323992475340331	0.236820104170359	0.149225946582898	0.0670460454741155	-0.000111696566256294	-0.0371332261952574	-0.0173971215055877	0.0353006165520292	0.0897121456200297	0.138553002678371	0.178000089690984	0.206720881000553	0.223409017994124	0.234187574660448	0.241410856434552	0.253389981475208	0.255445799847647	0.255380499561068	0.259767630524982	0.267884082809499	0.276477697999236	0.281297707937608	0.289227667763088	0.300124338917564	0.307924155658129	0.317833979821959	0.326616114998671	0.340664344306352	0.359870894148943	0.381084656338871	0.389841577883984	0.370801895032639	0.330251285488794	0.279898155909537	0.232014830372252	0.187516011709056	0.149241299917836	0.120943105963123	0.100998374002612	0.092810528174117	0.101083920471667	0.118656989042755
0.42087356482112	0.463115122331094	0.540608002375624	0.596247383331207	0.63654523504953	0.58106205121375	0.486752809867277	0.377487879121614	0.292713646358248	0.202846797438456	0.106653605827142	0.0191240054059317	-0.0487747705028783	-0.0712030448920431	-0.0464638572428666	0.0121661078603227	0.0679034965879337	0.119701619841526	0.161217589104811	0.194626626897623	0.203201598675029	0.208170020314341	0.213363847370172	0.230646243621519	0.233612892243174	0.229860399324772	0.232627610977366	0.240525446362259	0.249457647163805	0.250166691317346	0.262663108612564	0.27610946779655	0.286863661368797	0.296221436860725	0.30479533866749	0.311623504061406	0.330991969371346	0.360040299666257	0.397689914579636	0.388865607991397	0.341945682178784	0.28714563644417	0.232292060667762	0.181941548587783	0.139737748420445	0.107409471500735	0.0859501539160587	0.079770684026552	0.0927988616845788	0.114696660686288
0.333661961252416	0.349685899720892	0.370076889802427	0.325259551536292	0.317545307381014	0.296466811911541	0.295484563336313	0.257402851232183	0.2062491911774	0.133557068526202	0.0543114537136858	-0.00864166229910335	-0.0379780250453561	-0.0429570941302181	-0.0138603599839009	0.0246928490239179	0.0566088432794701	0.090034049262022	0.12139679506033	0.152891221451508	0.148651112237288	0.134185047017904	0.13237514694228	0.154556053016051	0.168463922114954	0.159782509407349	0.16058051160459	0.180884395453543	0.192489873586438	0.198001525099262	0.207333429682179	0.221819334011479	0.233559603691356	0.245561255287288	0.254164360803207	0.247150367352855	0.254307426795481	0.269279220229322	0.338753155209726	0.367843539109251	0.33833458182675	0.282809747655032	0.22556400185409	0.171009364865908	0.128075303832303	0.0919053240991813	0.0687814834053626	0.0656639593002189	0.0815594220915981	0.103231863026651
0.201815056561109	0.194724660132976	0.188423091440366	0.12866915090782	0.0862594558803359	0.0593584618180361	0.0756870156930904	0.0520050959760224	0.0223027638978677	-0.00637822894365629	-0.0313283780870056	-0.032135984386357	-0.0325223708485021	0.00391730439192563	0.0450650389389578	0.0537525562588459	0.0569113691888362	0.0606796633355419	0.0733948867878983	0.0920927556354423	0.0856277749302703	0.0630890702714189	0.0571503765631141	0.0600657177761899	0.072740538737492	0.0748373060263493	0.0841517443576709	0.0889717810651792	0.0805981836269997	0.0850686044756522	0.110539581471919	0.121884369371467	0.132348600758367	0.151810159929487	0.185300808645627	0.166114396205732	0.154876934094041	0.111310601372573	0.0945042705202159	0.113298004813982	0.185251231267046	0.181896075318169	0.153511798716819	0.110439708064201	0.0710154794817097	0.0411518267333731	0.0269475346625425	0.0365831811492627	0.0547767304407674	0.0681938075669051
0.0525384792922804	0.048669386797462	0.0473522719875661	0.0322263806679453	0.0218424003719539	0.00167255350960908	-0.0293211764416464	-0.114251798790086	-0.173198794218127	-0.189380288929147	-0.156459080960731	-0.0923493633908733	-0.0547214771819038	-0.0282307394764755	-0.012709676705483	-0.0257073188968853	-0.0513182452254845	-0.0644135045525469	-0.0556219132562402	-0.0247042104645202	-0.0110056083421899	0.00283776709264614	0.0131423569978726	0.0273047038180616	0.034221536854541	0.0272202950799108	0.0165677066202239	-0.000380556382549719	-0.0119994219510746	-0.0232438740720635	-0.0256758583195427	-0.0229731709324255	-0.0300350795484004	-0.0355594771446656	-0.0407070415961811	-0.0212883207088758	-0.0028186097866892	0.00926624071297972	0.0155508615327978	-0.00404144355398389	0.0189382722479318	0.00397516016162155	-0.0145721032215551	-0.0236550002697592	-0.0223128775787469	-0.0157235285415872	-0.0141466987408718	0.00985729269884639	0.0209585932969035	0.0113937359337311
-0.0604079082795283	-0.0568252285471317	-0.0424149760417044	-0.0410904279278729	-0.0499097527598363	-0.10825624734954	-0.251390218896388	-0.419680320119327	-0.463871943546491	-0.434147559689114	-0.37127542650429	-0.288147863198246	-0.260332137093391	-0.279217320238028	-0.356044049001433	-0.451711917900944	-0.500652609249431	-0.511932481054873	-0.477835939265094	-0.419800674613666	-0.362349341925396	-0.280192099429178	-0.235916628734448	-0.202267525320636	-0.191901140551585	-0.201546992182768	-0.221902974307912	-0.22319198989814	-0.187563340820772	-0.17751686730914	-0.162272693591032	-0.160826428737528	-0.162622799782129	-0.165078387482002	-0.141659882772818	-0.106238984028667	-0.0687591845722699	-0.0420000987015833	-0.0308512309082971	-0.0430062717033636	-0.0683467852934616	-0.0965972911518268	-0.10475411021629	-0.105877796521934	-0.0967577848458682	-0.0769396294866331	-0.0746352267475902	-0.0897696643200191	-0.105030372337688	-0.12639408507071
-0.125505970577508	-0.127911364868001	-0.114756084451799	-0.145361671567582	-0.222892061304747	-0.444595029394918	-0.667787530319573	-0.76547757477596	-0.760863466453892	-0.707963907554656	-0.618819847306721	-0.559804177516959	-0.557404359382487	-0.652393022036224	-0.74554851698261	-0.822362596519726	-0.85620810279266	-0.859936244511226	-0.832913693727945	-0.786611212623864	-0.726269195652582	-0.678750576585482	-0.627219366694112	-0.524444003296959	-0.455766190003208	-0.43085100813738	-0.438099063030392	-0.404385941438244	-0.346834900016449	-0.299245720768632	-0.253995580201888	-0.225906226791111	-0.205439691337734	-0.185164871447709	-0.158491084651562	-0.115614947034368	-0.0749243615026025	-0.0549011233560769	-0.0619812219838998	-0.101088712856879	-0.163606599320848	-0.207414662714995	-0.21548374801926	-0.208334198866678	-0.189553591385585	-0.162080539757577	-0.154374850740303	-0.165802272070408	-0.180224252949487	-0.19811466078341
-0.142921058943103	-0.13613706657113	-0.177326690758263	-0.334549608463788	-0.608462863955116	-0.90136210258565	-0.996973008351217	-0.97954392920828	-0.937773273322244	-0.883785315858076	-0.817751420993655	-0.78826041135302	-0.802448556666453	-0.862145389630943	-0.913172106548819	-0.945696658641989	-0.97124222816508	-0.984763347842997	-0.972513767624962	-0.940708263025135	-0.879734745731593	-0.833412999194681	-0.765568075408926	-0.679554085219761	-0.599385553253941	-0.541536808029397	-0.505919372466891	-0.456382859854515	-0.409652420244269	-0.365045633844898	-0.312712161205416	-0.263620228235234	-0.222004670401474	-0.176120757315188	-0.137076909313268	-0.100902887809486	-0.073166756312971	-0.0754861694410931	-0.114861732073087	-0.182092910230593	-0.255100043485189	-0.28778828535975	-0.284792776712867	-0.265573550023234	-0.238807106301811	-0.2135775331563	-0.207757049146843	-0.219885413886521	-0.24356449579119	-0.262293504497402
-0.334322859622656	-0.356672361667346	-0.463851832373574	-0.772025042320148	-1.06484345235042	-1.20180453135222	-1.18818703364026	-1.12218838231767	-1.06253189140787	-1.00844811499573	-0.971369791874734	-0.935056710324683	-0.945461629138765	-0.969793295737261	-0.993430091858343	-1.00716312669868	-1.02438151646723	-1.0369122096979	-1.02712143611879	-0.995113811305854	-0.93528722699992	-0.882945681663033	-0.817588039185081	-0.733068280140406	-0.65688608026381	-0.568481989335629	-0.49784962994199	-0.442946320685744	-0.409501184385177	-0.377402226881822	-0.32079666317648	-0.249903786683073	-0.192375594380395	-0.133567503351564	-0.100375347545778	-0.0872715238264816	-0.0977597868584187	-0.126664991860177	-0.192632937137413	-0.276077773223452	-0.341391668004994	-0.352678433870971	-0.335261015965935	-0.310523265561093	-0.283305633797415	-0.260509268955787	-0.257195550069757	-0.268101392506585	-0.289382826053018	-0.305898567220797
-0.776321676653695	-0.91661943567656	-1.06252174505331	-1.30591884891701	-1.39698253479782	-1.37640222713393	-1.31756527196373	-1.23535905832614	-1.16585604703837	-1.10603105298382	-1.06122908003203	-1.03007296440771	-1.03793527368451	-1.05344321727899	-1.06910219169175	-1.07565733388792	-1.08175347559834	-1.08866616557861	-1.07541434086449	-1.04086154454037	-0.982733296255288	-0.924260722975935	-0.858227419189956	-0.782541058361366	-0.685041103307128	-0.569042903190621	-0.463755625769887	-0.421591265057577	-0.406533139737412	-0.393413621610876	-0.349061752735802	-0.289546340969209	-0.231025292671718	-0.180753528636763	-0.152711468654981	-0.153598294766366	-0.189471416152951	-0.238885901526374	-0.318217946757214	-0.40672907971472	-0.430234120726513	-0.4160615296159	-0.387576763632808	-0.357438187645734	-0.32964110813258	-0.310169494354359	-0.303495806525129	-0.305925874863173	-0.318150734819281	-0.329609314232642
-1.4929782532955	-1.57687287384669	-1.62523896742856	-1.64806089824381	-1.56461682707947	-1.48113791842393	-1.39527627880273	-1.30378569720444	-1.22981276672676	-1.17072844392245	-1.12605060908239	-1.11002671174697	-1.11740030875463	-1.1340057533858	-1.14629314079441	-1.14995315392371	-1.14860906919405	-1.14402697306955	-1.11598262638463	-1.07658356873937	-1.01769457717709	-0.954893387002871	-0.852795738415978	-0.716196366775849	-0.607458563799376	-0.529250895194305	-0.49571931947667	-0.459782033774404	-0.430833750787248	-0.422756089792639	-0.398334712974597	-0.368491103213102	-0.33064679108599	-0.303660913935295	-0.302103071003741	-0.319681543079851	-0.358897965974071	-0.415200029719782	-0.481310036138907	-0.511014640215634	-0.494724658339307	-0.456619560285569	-0.419604392173083	-0.384086051272021	-0.361783391271334	-0.343135151296767	-0.333784249596906	-0.334333235572949	-0.342936084667219	-0.349231703713315
-1.89732664098416	-1.9182202320034	-1.87539753483797	-1.77428017273089	-1.62953571247221	-1.53594339287141	-1.43947151475759	-1.35148245238819	-1.27716516776257	-1.22619058335585	-1.19303459075227	-1.1767511653558	-1.18023141427692	-1.19449757274734	-1.20722793276991	-1.21007460598	-1.21152856595266	-1.19862181954416	-1.16767535378308	-1.11510071032343	-1.04890438913547	-0.980456978911344	-0.858835787911996	-0.739606571349319	-0.648087909777879	-0.590568962819777	-0.597777200168542	-0.567388409168479	-0.518848366299255	-0.484221898329333	-0.472976708850619	-0.481086595968791	-0.480093979391689	-0.47829593727732	-0.483091555961505	-0.514233651967072	-0.560629851138647	-0.592846558893889	-0.589237596637967	-0.559344958506493	-0.523194843403389	-0.477833641320616	-0.437483493978232	-0.402113814017798	-0.381254295113872	-0.364281471839476	-0.355921121802829	-0.356435316927847	-0.3612699604435	-0.365363378306739
-2.02577634026651	-1.99747497458068	-1.93216208405339	-1.79823413935285	-1.65137826218927	-1.55375190125442	-1.46488919162006	-1.38573310296444	-1.31812661219458	-1.27280703773798	-1.24308182434962	-1.22538907707006	-1.21940093327141	-1.22736224886867	-1.2450437266254	-1.25391026730412	-1.25109101559749	-1.23350901936307	-1.19591385982931	-1.13725691592116	-1.068212320002	-0.981487862864047	-0.85416744977507	-0.758081220055993	-0.684971107634428	-0.646091432904823	-0.656797356130702	-0.634506426093351	-0.591628920865642	-0.556071532792381	-0.558727344439877	-0.586484641807632	-0.611876341479383	-0.62473013850643	-0.65029454257292	-0.665694403548191	-0.672689799857361	-0.658715522093348	-0.616429359735225	-0.569187474301046	-0.526309014667021	-0.482328603222751	-0.443287895356994	-0.412820483940794	-0.394651893931506	-0.378553718855017	-0.369805615143132	-0.365219704430794	-0.365079818941293	-0.364015560971499
-2.02718586128587	-1.98924897061056	-1.91152987114632	-1.78884443770498	-1.64543230981513	-1.55446612368888	-1.47775002875982	-1.41117692569441	-1.34676334722157	-1.30276749654268	-1.2718281095293	-1.24612828408884	-1.22711580424463	-1.23403119194642	-1.26030218930008	-1.27511365879539	-1.26791215233749	-1.24581209430922	-1.20317623053319	-1.15448627439328	-1.08224707452661	-0.964630888665066	-0.882672159020744	-0.839601873453901	-0.778585198889488	-0.725563617946158	-0.690891233014564	-0.662319673597535	-0.628231816022396	-0.598500492372692	-0.612121703046276	-0.658802847702272	-0.69175469293384	-0.704891793216941	-0.711197827898647	-0.702688615343809	-0.685770818911906	-0.653013768858328	-0.602344566823773	-0.555583140049651	-0.516467246052168	-0.478596654807995	-0.443905896312865	-0.416620770527569	-0.396807400229646	-0.382035824753729	-0.36858794432766	-0.355451315215435	-0.350891673287214	-0.350422080767755
-1.99284340852317	-1.94336836074494	-1.88142295705867	-1.76671717493797	-1.64070841742977	-1.55991101856619	-1.48812359401634	-1.41788861874337	-1.35891811149685	-1.31009665735059	-1.28092678049732	-1.24386748041079	-1.22753768979025	-1.23168914016194	-1.25988795339731	-1.28491701179664	-1.2799872046517	-1.25483231884629	-1.21460077152686	-1.17270414729226	-1.07703748115874	-0.943826032622855	-0.893154605457008	-0.84442919417702	-0.785139420147854	-0.732518161514769	-0.699175739045941	-0.676085408429102	-0.65807129362836	-0.637134070164784	-0.649951526938611	-0.685072332471951	-0.708671359299384	-0.706599084550271	-0.696440989868806	-0.678098714942227	-0.649846151948069	-0.618108443608461	-0.572105363209255	-0.532651663964308	-0.499301785425004	-0.462837512214742	-0.432067671405683	-0.407127316047767	-0.386099581107312	-0.369568995161426	-0.35026500838517	-0.3331952410642	-0.325234521200894	-0.322520449890507
-1.96866428297081	-1.92081677610019	-1.86454549038979	-1.74829272673747	-1.63623340125991	-1.56378270982473	-1.48766710057525	-1.41793454952962	-1.35749905938729	-1.30713964962086	-1.27676887558423	-1.24395843166229	-1.22402668077453	-1.22618466260752	-1.26132613195594	-1.2927753398243	-1.2876768571675	-1.26092250071919	-1.21808077813478	-1.17904974911465	-1.06102714320028	-0.918143206606356	-0.868118170301062	-0.847767792208177	-0.78877818931271	-0.735999751277267	-0.698174065785646	-0.678273796595307	-0.671399839881502	-0.657857297626824	-0.666415477916567	-0.675840382058359	-0.690614888201231	-0.681536974754469	-0.664441794154667	-0.641566438415451	-0.615735156584294	-0.587401953651252	-0.546752981977864	-0.509157139788521	-0.478435207161832	-0.446358583748481	-0.417749460135379	-0.392973211708874	-0.372491290899789	-0.352708243505076	-0.32630825198196	-0.304509642000774	-0.295042775803114	-0.288943670666895
-1.9742659384824	-1.92681224788623	-1.86488649581236	-1.74796907180346	-1.64078826491136	-1.57351035147414	-1.49116578931565	-1.41994464789083	-1.36106829374576	-1.31661135470198	-1.28310652030193	-1.24820895671083	-1.23444979473854	-1.2452667866908	-1.27061999961061	-1.29552649910697	-1.29080857419529	-1.26338837937806	-1.22023697114786	-1.17438885569332	-1.06521841764527	-0.922292122539741	-0.857823942635109	-0.849300289365679	-0.792800041037746	-0.741770579105251	-0.706096239397421	-0.685052188767294	-0.680438661417821	-0.66397730838036	-0.660065600923891	-0.658899597040987	-0.669787728216227	-0.660547012315419	-0.641723724127904	-0.619275409164808	-0.594320905764414	-0.567134126524084	-0.528054819095621	-0.49502967678746	-0.466106845827676	-0.434112029237776	-0.40517952726723	-0.379451802509824	-0.356349392653442	-0.333949374663916	-0.304398918746716	-0.285305545238753	-0.274125333681485	-0.26693783500487
-1.97370129145409	-1.92956282037692	-1.86219743246825	-1.74980063716647	-1.64689256800083	-1.57456152529723	-1.49581136116733	-1.42855720912892	-1.36625927577884	-1.32878837318566	-1.29514386463886	-1.2610447171305	-1.25991755234156	-1.2706611893641	-1.28988050831216	-1.30437619779718	-1.29442762696813	-1.26307499138746	-1.21362863961317	-1.15886440700971	-1.07350475507737	-0.937664836317133	-0.852875758633724	-0.84627331520208	-0.797971934149653	-0.751446831250274	-0.717688212458098	-0.696722723397427	-0.682677147271744	-0.660974495193916	-0.654905226773202	-0.655201272081715	-0.665961519254433	-0.659555312304486	-0.644871855065112	-0.622097610046845	-0.597072128038289	-0.565176804524296	-0.526951323418689	-0.496615923306328	-0.465511263044719	-0.432463469220796	-0.40401673579432	-0.376432075770722	-0.350913372412153	-0.324407408007121	-0.292745546114084	-0.273698412869705	-0.263304502927104	-0.254463056000804
-1.95272128685015	-1.9124464054927	-1.84848002018713	-1.7263884866499	-1.62144705288229	-1.55403975458248	-1.47977950542141	-1.41215141056699	-1.35764841476418	-1.31681605389293	-1.29107499736721	-1.27011700727009	-1.27255575238532	-1.28744896486124	-1.30472747717481	-1.30787049838621	-1.2958639111916	-1.26046569672205	-1.21306419637662	-1.15492236611838	-1.09056647913847	-0.986700338640617	-0.880677556072444	-0.830954944532893	-0.798959897013056	-0.76586160927277	-0.736438302441667	-0.7104538854485	-0.68639756525685	-0.66317701820255	-0.658521076248339	-0.668382474901323	-0.67629590797824	-0.673353613168044	-0.661349566742093	-0.639355583363882	-0.611691645760283	-0.575645339298364	-0.53545860286144	-0.506280478019755	-0.473901140830497	-0.43778340849157	-0.406839754114394	-0.379704983106032	-0.352299949442338	-0.325043577400563	-0.29261406403296	-0.27135125610008	-0.262178413076567	-0.251410849725533
-1.86873420450735	-1.84925245169848	-1.77940767273483	-1.66791207226906	-1.57093161521222	-1.49521155768914	-1.41610330488528	-1.35449739100016	-1.30517171619889	-1.27504863758345	-1.25522658775478	-1.24354598398329	-1.25265640245794	-1.26544036141806	-1.28253961353831	-1.29180011796304	-1.28140510832839	-1.25089593915905	-1.20318353291533	-1.14759526707338	-1.08776623309334	-1.01467583294764	-0.912375092056088	-0.834396852669092	-0.793128579650224	-0.772179145485947	-0.743714634258269	-0.712975042602456	-0.680620140809494	-0.664539087761319	-0.660420697784847	-0.669925755649425	-0.675074238427115	-0.675026047621703	-0.665813035222885	-0.646865855949122	-0.619820146512606	-0.584248325474462	-0.543067814432678	-0.510058336072285	-0.472690807171488	-0.433249877344266	-0.404718154263816	-0.379247134033832	-0.350969746908954	-0.322954107611238	-0.290342376841334	-0.265800336477417	-0.258706760540064	-0.252832639696136
-1.61785885527281	-1.63617718170049	-1.63180680293634	-1.55946937279871	-1.47796556377383	-1.39175326500712	-1.31246492548801	-1.24937492241294	-1.21349006671978	-1.1917724836235	-1.18272178062132	-1.18487017356774	-1.20302187066187	-1.22219976131873	-1.23928415069178	-1.25240788023093	-1.24894453555146	-1.2237986656936	-1.18221406726103	-1.13423965759172	-1.07839165186337	-1.02054303120189	-0.943415146552548	-0.860377754900115	-0.807620480975905	-0.777492853395556	-0.742973576998774	-0.702719696412569	-0.66676473450692	-0.64988846342208	-0.644272238800559	-0.642463144240347	-0.641799421059049	-0.644746536726825	-0.641982898881769	-0.631823947389209	-0.611791775050292	-0.58006068890693	-0.538869412442361	-0.505982244682031	-0.466552736277582	-0.429977626576687	-0.399243645652514	-0.376513119574412	-0.351728085193516	-0.325800371790048	-0.301686183820914	-0.281694174413404	-0.279157896614452	-0.274680942109257
-1.27796742852358	-1.33824043074213	-1.36383177336052	-1.36821812106459	-1.33498713567456	-1.26007030501433	-1.17802948376609	-1.11320268355187	-1.0775559562231	-1.06793261303615	-1.07714833791784	-1.1037691103826	-1.12535668696481	-1.14811083588377	-1.16512875604179	-1.18936887741485	-1.19696718125823	-1.18111097414309	-1.15039568625209	-1.10991892290698	-1.0626150561618	-1.01007995977308	-0.949270911574947	-0.879280542173017	-0.817286593550911	-0.769211633864787	-0.71773576477843	-0.666046093660329	-0.631183962357606	-0.605073063179015	-0.592422578202004	-0.576546531607918	-0.574655650946917	-0.575441107644728	-0.576482992350169	-0.581693023448783	-0.572522344949872	-0.557872263430822	-0.519465653260073	-0.481961762006147	-0.440113030624816	-0.405295515894159	-0.376139835057746	-0.357985539540541	-0.337287909760634	-0.318713727526281	-0.304356417135186	-0.29489900299775	-0.295345970316387	-0.295167015172015
-0.916796004393527	-0.948958247060735	-1.0039797245705	-1.08447228198017	-1.09798775700373	-1.07085817937828	-0.996229947579363	-0.936178253793552	-0.897240648437186	-0.898435605597293	-0.934673489348481	-0.984562120634667	-1.02992239596026	-1.06642084109526	-1.0973081612003	-1.12938129346967	-1.14014660372801	-1.13109815220045	-1.10988102201024	-1.07615786375171	-1.03322189242933	-0.984577073823522	-0.930045755308557	-0.871672149232082	-0.812787527057225	-0.751816031529017	-0.692186301126548	-0.63500285162107	-0.587387630005506	-0.549085415892438	-0.521050927034487	-0.497678785022914	-0.486584128592799	-0.49094043604509	-0.498833395472832	-0.516501609107968	-0.523729638983239	-0.528555475736676	-0.498433928809809	-0.466513862011864	-0.423122060089706	-0.386372120359944	-0.353524344506067	-0.330520396276393	-0.31789949897391	-0.307385078208615	-0.313255011910991	-0.320234066045222	-0.327105219862895	-0.332697829762299
-0.631007631866091	-0.658330446864723	-0.645982841586852	-0.704287703554233	-0.724674557534416	-0.747194252358856	-0.745977260309912	-0.716306123615804	-0.690178992745288	-0.687592548192544	-0.727081050523403	-0.822100713768164	-0.909152129997576	-0.960706883501104	-1.00894695215869	-1.05121236358139	-1.07187291092453	-1.07774311680346	-1.05921080405429	-1.02996764945611	-0.991165810463446	-0.950474292099641	-0.900231359901419	-0.840660604576252	-0.775900232216899	-0.711013412957419	-0.647793035782337	-0.590145712984947	-0.541196412392439	-0.50324186793964	-0.468022914344692	-0.44078200152214	-0.425701535469362	-0.428379521159787	-0.443491686810197	-0.467226854485376	-0.477886576991053	-0.489582164921835	-0.466434198422611	-0.440089072559421	-0.394713646413229	-0.349544873065633	-0.308657190891386	-0.281097113991114	-0.267947389348918	-0.26649358726591	-0.289170427456446	-0.305795033538107	-0.319712107075619	-0.333521693784644
-0.364388090076176	-0.332419698485197	-0.304747452087786	-0.258183725496572	-0.266087176893126	-0.321896673415253	-0.360025409780875	-0.386882899311591	-0.409292723122726	-0.39642713274371	-0.410262395597112	-0.486534321079124	-0.658599273127336	-0.781658510287373	-0.873621738471279	-0.925612599028999	-0.957626003647786	-0.959767841533713	-0.95016428286808	-0.927933183101056	-0.900035643558536	-0.873166218654646	-0.832149435149241	-0.774799858848962	-0.712840836229378	-0.646121385440132	-0.58086495374804	-0.525267466520317	-0.484588768131856	-0.451071436263526	-0.41852788313598	-0.394068181004044	-0.383059648864603	-0.385549188857379	-0.395070816533913	-0.415171260192974	-0.420397716924917	-0.428492150330986	-0.410925917229234	-0.39001864161708	-0.349405924524316	-0.29847407964232	-0.262014744159774	-0.231292295993002	-0.219432047296383	-0.221542886436452	-0.256610135385957	-0.279099868704729	-0.29128734699451	-0.307770384338789
-0.0837627162955079	-0.0439731211834744	0.00438595022638868	0.0110413880899878	-0.0015394828235571	-0.0331051667272124	-0.0846732458390316	-0.12981526574771	-0.150785182389582	-0.150252759497729	-0.161270774611065	-0.16698960888327	-0.240325230135954	-0.308662807924987	-0.405087446431952	-0.464627477345237	-0.494950985346529	-0.491031451763941	-0.482883768554596	-0.483683969085602	-0.479663674853114	-0.49667182654709	-0.508044531903016	-0.505992103474169	-0.498703053961335	-0.459189660335622	-0.426530539449892	-0.402336749860778	-0.393800513904678	-0.380388472555671	-0.356105618925023	-0.340172476004213	-0.340296094828751	-0.349478823044507	-0.348130363051269	-0.347174431376476	-0.320048066047469	-0.30223991131229	-0.278494564438557	-0.248143949350511	-0.203673881365018	-0.15820311360175	-0.143044828418552	-0.131343482029101	-0.128732848424254	-0.130021616903836	-0.171283380679159	-0.189767280862049	-0.213110838033989	-0.233601415550508
0.0984248310952101	0.123631362741496	0.0957816325938589	0.0707622677447337	0.0458390490061552	0.0682270656222515	0.0435469097396322	0.0250429946448474	0.0122940032461165	-0.00188486700133226	-0.0221677499938866	-0.0454369595070584	-0.0534839244486062	-0.0200716601657456	-0.00182536525616111	-0.0072785266303541	-0.022668346312126	-0.015272858452327	-0.0117742691523192	-0.0044224498737787	-0.002858945425869	-0.011187102949405	-0.0232752218954163	-0.0489649859158429	-0.0722724188044424	-0.0886389561262433	-0.0863691330657845	-0.101609234837631	-0.120759209542636	-0.143253795001691	-0.135580613595536	-0.136753641524	-0.147825170895843	-0.157453850877875	-0.14486005665955	-0.13224283479081	-0.095162504949706	-0.0736882005373334	-0.0464529341291415	-0.0428287663504737	-0.0217740464166478	-0.02105083449152	-0.0300683728606589	-0.0311686083519269	-0.0329693625517508	-0.0317327511098797	-0.0554608309250557	-0.0500901416569167	-0.0694681842714429	-0.0858765427350126
0.178050908186682	0.182908377515555	0.214840001058093	0.162090286391858	0.148717379590878	0.163206405576268	0.190844917836471	0.191524825842413	0.173469076687731	0.128258578487776	0.0720974287284951	0.0225931611171766	-0.00440225070051768	0.00868515541902982	0.0357183454723447	0.0346985902986889	0.0255179489685205	0.0279339556179733	0.0328208106180023	0.0402376957331715	0.0373945338503757	0.0387108875708409	0.0368446836541761	0.0393881345315277	0.0410341787889821	0.0312149581333581	0.0321218421064824	0.0285776745609668	0.0460606474709976	0.0485509448628662	0.0521051370669773	0.0540086565645483	0.0639805180473457	0.0805483963250157	0.085165952046386	0.0962766294217927	0.092512592845301	0.0704829337016333	0.0588308595282783	0.0831260045076852	0.109822322145576	0.0998872813978771	0.0816748875706719	0.0582962040676858	0.0355731471181752	0.0118192830601342	-0.0087277114772238	0.0235791948710917	0.0375914873929418	0.0389519827390977
0.29681533032094	0.323819555287971	0.386731316305332	0.380390797865418	0.366920389833748	0.335156150128352	0.335025098766333	0.310436335584687	0.271535724295709	0.200981719869425	0.136345217731721	0.0713807306740263	0.0329950372767678	0.00590171389129326	0.00303384676340445	0.0162408977254822	0.0296588809429087	0.0385540589775976	0.0455069537036237	0.0525623498682998	0.057821769343466	0.0606478617142837	0.0642022139370856	0.0708595530055461	0.0793437054751912	0.0775656729926962	0.0808977082704236	0.0866348796569882	0.100603595714069	0.0990692056123824	0.0680357133867723	0.0667759671936975	0.0858291053544853	0.136589523890612	0.149799754163199	0.165870538479565	0.184071276178562	0.200075292561315	0.223139729389056	0.222259861635231	0.198077663706976	0.15695690078294	0.120165188765793	0.0861100990273078	0.0592407380798	0.0369176082054378	0.0126418529380588	0.0038321497231131	0.00469946550522297	0.0108317371196545
0.343059017032295	0.387508254740122	0.461338157519875	0.489782274099979	0.467920498890894	0.39956539319325	0.367620928243027	0.326329973192148	0.27304955862403	0.195342729445244	0.132999973091319	0.0799017299382267	0.0497871310643631	0.0128279993854185	0.00824560630233367	0.022236686369537	0.0441038659636477	0.060160368959595	0.0705795247248898	0.078153434361811	0.0842144284507827	0.0796953977163683	0.0854023131083698	0.0880807994639805	0.103972664914827	0.102250809609651	0.105627995422825	0.111098644991925	0.121512048146315	0.122205289879289	0.100220156156363	0.099432793882061	0.115626087764429	0.150533252306656	0.162684695846351	0.175220820429902	0.194013719628787	0.21379309644397	0.224769378359106	0.21184239334751	0.183957370746886	0.143890283240251	0.101787159611517	0.0606558647494817	0.0404028506351362	0.0269695702326692	0.0147886007038496	0.0106903882128112	0.0130442687197231	0.0233929087870565
0.36506333642	0.411263040303705	0.46143724951292	0.488480424851774	0.461684434957921	0.367879197842382	0.336505265042864	0.304195054451937	0.244847391326493	0.159487458531114	0.103430772902037	0.0605937452779347	0.0307904567633068	-0.00537354110381844	-0.00748064655959502	0.00712022979394418	0.0354036253836331	0.0562924420151454	0.068570574115265	0.0751311081209218	0.0836303654522738	0.0801618984714669	0.0865785031446955	0.0881635346342899	0.101030090377084	0.102676798980366	0.104605356165621	0.109183708585147	0.113506441322788	0.114324722063923	0.0995372514264325	0.101275169122225	0.114240032860158	0.139769243800505	0.15098283184455	0.161320922969945	0.176514290484017	0.190749308641574	0.193952376348665	0.174574948373965	0.144112860268924	0.105599594390362	0.0684844822143968	0.0336261582039961	0.0195060965712634	0.0135693654977379	0.00833106894396465	0.00672885234968177	0.00968134234043044	0.0201120859626976
0.353325558711168	0.38436151009221	0.416864878203102	0.436538290936403	0.410494244114981	0.328846595631578	0.29882312347055	0.263583706474209	0.194952069147015	0.111625830784569	0.0608132718456347	0.0185094845230373	-0.0137651130097766	-0.0478478468926013	-0.052193700670424	-0.0464174123359018	-0.0230607037963537	0.00193135343878222	0.0230373633798289	0.0366433083497854	0.0457938004496798	0.0459303648345687	0.0523967643323913	0.0538841269080584	0.0654480158794481	0.0656677341175755	0.0673702902091426	0.0696787258336492	0.0723633629591429	0.0754118638805548	0.0808923156093148	0.0869445618963025	0.0948497375886382	0.100780998248492	0.108079955095592	0.115606404557058	0.125317857407611	0.130792363378904	0.126725857837785	0.109440081748692	0.0844120135519502	0.0565429969081733	0.0314170888497381	0.00713090698928728	0.00113439211529301	-0.00302329376209588	-0.00404469999253731	-0.0017805219838528	0.00322118104509117	0.0140053567888944
0.326538810868975	0.349364784448438	0.366714982750995	0.374923309666113	0.357525867896045	0.296808405460284	0.272962726015745	0.231305653849161	0.163099342398471	0.0893299728698626	0.0259646092795042	-0.0323591695257974	-0.0731176116405995	-0.11282634559224	-0.118889456600466	-0.117338412036168	-0.1042158540087	-0.0934224829101923	-0.0738732433184373	-0.05333162963311	-0.0404495961626326	-0.0277566557316942	-0.0195819251906669	-0.00800145014144972	-0.00159536108357676	0.00243384128184517	0.00494881502062931	0.00894520827439772	0.0151641435080645	0.0213746424041921	0.0281067408594836	0.035852135660568	0.0451165208437039	0.0540588825908301	0.0599496832755339	0.0640882898550132	0.0693114570205317	0.0698464894916323	0.0665865854846418	0.0543586247086542	0.0366901929746005	0.0173745220235761	0.00577162567885132	-0.00234974020425356	-0.00439142052651124	-0.0105964655303224	-0.027182901746442	-0.0287466340016949	-0.0214418954468017	-0.0123693106479959
0.24723283446276	0.264752715568877	0.247591568065694	0.24670095578207	0.239583910976076	0.235327027618777	0.202064501656244	0.163336837501023	0.112441949555951	0.0557777420236342	0.00342201199638334	-0.0378582557249194	-0.0742795955258331	-0.105198772323323	-0.110074945358958	-0.115846479943259	-0.103075218240579	-0.0962104488195101	-0.0880470406298999	-0.0785927960093862	-0.0760241489301811	-0.0633799406770962	-0.0600663442818681	-0.0429703743189762	-0.0336571014812492	-0.0262870784798393	-0.0209863144273503	-0.0159866482089599	-0.0124866419614701	-0.00637416750066143	-0.000862119219833021	0.00517712124076075	0.0122395396626022	0.020867773421399	0.0260841633113565	0.0279123868187059	0.0300731432457836	0.0301783291491352	0.0296252624835709	0.0215172842631932	0.0103548353199711	-0.00129646405293176	-0.00350522813115609	-0.00341902200016319	-0.00308442760139762	-0.00690168931268483	-0.0217684632489866	-0.0299229824102536	-0.0262934290388915	-0.026240536006041
0.165335954952157	0.171833551792744	0.15145368719734	0.140251592424089	0.126856730417169	0.123205905858027	0.108731823353066	0.0854673844521167	0.0583096015523869	0.0254089152643006	-0.00482702935681583	-0.0292580684707462	-0.0531886477521326	-0.0732301375107473	-0.075165302727031	-0.0809558040255753	-0.0679200260616689	-0.063613242534847	-0.0589711762762425	-0.0588272252559879	-0.0602478802208578	-0.0535055136015018	-0.0545632838736412	-0.0422774998029234	-0.0332757988273912	-0.0245465100717353	-0.0135917104884307	-0.00642895793448743	-0.00603122408340809	-0.00484284040709356	-0.00331636894543577	-0.00151247662494104	0.00117643788503789	0.00499997433314494	0.00910082002158748	0.0120573608952897	0.0120679232643769	0.012328256613746	0.0129340114700686	0.00917494628852088	0.00230032491662925	-0.00519935427230565	-0.00277675991706601	-0.00242298059159024	-0.00180051889825758	-0.00448683007417507	-0.0111101289345502	-0.0184576599563048	-0.0174541180512751	-0.0201873206933248
0.095220564738265	0.0934632413484466	0.0692058957815174	0.058736936221271	0.0509825941129052	0.0495658427865413	0.0415601663008061	0.0271989206478558	0.0167152261963829	0.00595162748796492	-0.00423174083565605	-0.0118219267608052	-0.0202215878287501	-0.028212012208331	-0.0314992200538124	-0.0295752622207536	-0.0208526993314254	-0.0167238925554677	-0.0169187944125833	-0.0204070426501767	-0.0229231750412382	-0.0216236291310816	-0.022054648033742	-0.0183105957109604	-0.0158272089293683	-0.0110311336653318	-0.00489212031612342	0.000517842058004038	-0.000308857477376034	-0.000625810078052445	-0.000568495794347089	-0.000124226992079473	0.00122136603509778	0.00140498352288068	0.00457071665802384	0.00639689906835134	0.00640438321377624	0.00654232520147705	0.00731512540587406	0.00506973978558904	0.00249994387608043	-0.00154341905057793	-0.000392860533938778	-0.00280281176613991	-0.00170348375713377	-0.0034017972385452	-0.00311057679020739	-0.00739533780501806	-0.0076613945264681	-0.00974387547037086
[truncated: 188 more columns]
