# Supplementary material for: Performance Comparison of Centered and Tilted Blunt and Lighthouse Tip Cannulae for Drainage in Extracorporeal Life Support
Source: Cardiovasc Eng Technol. 2025 Feb 10;16(2):238–50. doi: 10.1007/s13239-024-00770-x (PMC11933157; doi:10.1007/s13239-024-00770-x)
Supplement: Supplementary file 2 — Supplementary file2 (ZIP 41,511 KB) [file 13239_2024_770_MOESM2_ESM.zip › avg_velocity/rc_3.4_mm/Lighthouse_0_Qc_2.6_Lmin_Qo_2.6_Lmin_rc_3.4_mm/V_ms.csv]

0.0020183550645019	0.00217946388095126	-0.00103272767346767	-0.00354394408141513	-0.00216440770330581	0.00320337292635098	0.00540124449226034	0.0054108235284661	0.00438141536992779	-0.0042196518309156	-0.007035099481356	-0.00416280008837565	0.00659130375190794	0.0114980012399309	0.0145198213936778	0.00879109014853848	0.00747946261431545	0.00426591117070243	0.00198941498734816	0.00179018782814031	0.00455977157259984	0.00942907351295163	0.0095908966651004	0.00618338911258987	0.00552773249706127	0.0152905659668025	0.0133368066467665	0.00830866300593648	0.00177424738896901	5.79285828841595e-05	0.0016974009462265	0.00348845526550054	0.00783411813935005	0.00946471365246106	0.00787149603017786	0.00703352279905523	0.00908321771010451	0.0103109459713969	0.0100920542836015	0.0109758314101475	0.00817279203537471	0.00644232513003767	0.00388367991449983	0.00686345083526256	0.00752564925446287	0.0089451105940154	0.00818823919003445	0.00570286686518631	0.00050000989529876	-0.000826429289160933
0.00367662844595491	0.00424256331672915	0.00123512241926823	-0.000366455178964989	-4.48273186974622e-05	0.00315964334098274	0.00479821208272343	0.00585935452806279	0.00929525394396819	0.0096667634652985	0.0110824115512148	0.00684640068336029	0.0106225118155035	0.0102820368362997	0.0122565715331425	0.00802887828752388	0.00659460393514874	0.00461252738168736	0.00284500827195869	0.00292017714426356	0.00520212253604496	0.00938252570235819	0.0121712652482526	0.0104012493132665	0.00839185007220834	0.0152199218167252	0.0143518962976436	0.0109233531427915	0.00446522950962202	0.00224221334980302	0.00369015074920907	0.00536693860829627	0.00908815699911624	0.00987110361484318	0.00808214796184867	0.00806999749880312	0.0095297608386941	0.0112497751482768	0.0113926526494907	0.0126712917784552	0.0106036984205702	0.00989321912334741	0.0075772524861355	0.00974904390092468	0.00901843659717106	0.00873175185691038	0.00789749581711249	0.0058634870810134	0.00254176464881555	0.000849866619613488
0.00193098823735268	0.0024038905349288	0.00209692404301935	0.00183491119288247	0.000688494369874885	0.000287828631189937	0.00118457201236191	0.000906494415470372	0.000285178344686648	-0.000246121066639898	0.00145391375828373	0.00350304487099705	0.00330889266326745	0.00279779194261939	0.00123327072169738	0.00153724474769961	0.000284145589676299	0.000497917247107316	0.000500570202008147	0.000241542550653281	0.000970895196592466	0.00184561118315351	0.00219552408575266	0.00282075889703716	0.00328023441431367	0.00365915867434559	0.00358585614741083	0.0037084071303491	0.00292909526949517	0.00354506460967229	0.00390597148046741	0.00485391533560646	0.00648440229603447	0.00624694977429441	0.00536603424862722	0.00461752108897662	0.00485472505232438	0.00647172848642423	0.00884949997975807	0.0122587246460868	0.0136673451380427	0.013159625646114	0.0109878127989828	0.00992066012882677	0.00930326816372608	0.00725542259410941	0.00537818192972638	0.00407157700097024	0.00233455875385969	0.00132064765469261
0.00412533808625086	0.00368478993854734	0.00327038076025875	0.00310007278521964	0.00216508604402562	0.00053901337958655	-0.000308303756498876	-0.000981357500771823	-0.00147174858938656	-0.00157437283109796	-0.00198534607851763	-0.00172340976029323	-0.00178609303017619	-0.00160726537275546	-0.00210828625007611	-0.00172016135531964	-0.00198425680457636	-0.00147910422592133	-0.00114258046218412	-0.00158069460552128	-0.00150057176801819	-0.000631887495390219	0.000295436346130798	-3.98640424950626e-05	0.000185165413842091	0.000547973773370714	0.00237314315779735	0.00246820987315146	0.00291087442913943	0.00335590750020513	0.00419522412755408	0.00484917330930237	0.00418321815539673	0.00416809555168481	0.00417267281863429	0.00479663471912966	0.00482189694962881	0.00523759283488956	0.0049757199620748	0.00528721040975731	0.00518461330621666	0.00479597800946227	0.00444147566180146	0.00386215610895692	0.00339868165731734	0.0034196827124269	0.00321320932098351	0.00291937810113579	0.00202264144773209	0.00149193104258211
0.00944198148863977	0.00854330678377881	0.00783812692407427	0.00639576028711952	0.00493757692244545	0.00378013172594592	0.00286161206340404	0.00136142482850396	0.000372642454797309	-0.000140202035257201	-0.00100613269194516	-0.00159679475112419	-0.00210666647599375	-0.00199824556643062	-0.00269693207942735	-0.00277913802702002	-0.00303932444420108	-0.00226814052225985	-0.00228373304781122	-0.00250320664498122	-0.00208092529652303	-0.00119269188930758	-6.93571592329761e-05	-0.00170068809973886	-0.00183987713748241	-0.00179585170063351	0.00197838127706112	0.00277827897333477	0.00371952103449843	0.0048243130984414	0.00577039691017046	0.00634670594284356	0.00581550685190971	0.0055765814315009	0.00511917414941704	0.00516807145565893	0.00515996264972435	0.0046660234723823	0.00494147011445912	0.00440456434312258	0.00456590309595587	0.00479789284018347	0.00462644676520553	0.00450059889194258	0.00443152600220944	0.00467281113766155	0.00399551308000051	0.00399067090362698	0.00223923229555336	0.00167551298958073
0.016754134413201	0.0163825071985067	0.0153278131345379	0.0139069910825622	0.0118101983019922	0.0103001593433673	0.00855675845965973	0.00689172284786575	0.00523094270563256	0.00405751406334176	0.00278043367596267	0.00150724032057313	0.000133134386946501	-0.000440855609552205	-0.00149612525254828	-0.00147130535152251	-0.00217127516502645	-0.00292343968606669	-0.00354084578799688	-0.00370019840144273	-0.00256859328544623	-0.00150936970181159	0.0011111149454674	0.000874598009325042	0.00059286320327904	-0.000325624381717929	0.00200893687021605	0.00340732036726166	0.0041453226522202	0.0052310500660528	0.00671640719903109	0.00755191505792266	0.00770093637415359	0.00714693222104858	0.00639539040180068	0.00592491222984256	0.00535968425731926	0.00460990128108519	0.00439617725738903	0.00470084725256715	0.00507136838809305	0.005175966222046	0.00471989540970974	0.00478615643295226	0.00426585848404458	0.00449691593559057	0.00384184591332584	0.0037889676985979	0.00246518839551776	0.00194968385376045
0.0254354686869508	0.025538407771185	0.0247436101206813	0.0236395436621593	0.0217196451146676	0.0199215268374199	0.0180772727331269	0.0161786183487932	0.0138548079002324	0.0119939446676989	0.00991148748388918	0.00762130298888899	0.00559437674761034	0.00421695288873799	0.00260411047995828	0.00134428275882255	-0.00105866571822513	-0.00290082694722901	-0.00378454826452431	-0.00341406917045331	-0.00268111256976166	-0.0015221800538918	0.0010378547154724	0.00194533964578778	0.00199649736861975	0.00080960373684753	0.00187057940734052	0.00372810830682205	0.00501607447874784	0.00587186681446012	0.00709004990548573	0.00832638286884733	0.00876191048335012	0.00806856871385546	0.0073497569762743	0.00661064838504974	0.00608839421687176	0.0050717023068195	0.00483741458972575	0.00483776170850387	0.00538262855874513	0.00543725724226058	0.00507082624919672	0.0050827833953565	0.00448103079470023	0.00507722617360337	0.00461902850649014	0.00486400179315331	0.00393396461714028	0.00354365061445994
0.0336112122538788	0.0345900165240113	0.0344543248754417	0.0340743725159016	0.0326560193277835	0.0310635258631737	0.0288599569278658	0.0266375495033328	0.0245112214226339	0.0223564114343167	0.0195497531731201	0.0164704529259865	0.013148832403865	0.0105630391956077	0.00843568179475057	0.00561871125576835	0.00321760706723025	0.0010426270309273	0.000121946363797365	-0.000647610885969975	-0.00136020063016357	-0.000464587145027357	0.00113776610527432	0.00338862818570605	0.00408972006037636	0.0028961488489171	0.00239859683162653	0.00410932724680398	0.00541755345416451	0.00604300372435691	0.00718429021244365	0.00864418646124195	0.0092349528717972	0.00912363294701522	0.00856260043349524	0.0081583831144564	0.00732381282826714	0.00575976573049136	0.00522911417202335	0.00508296847995196	0.00522647569459853	0.00515552570074348	0.00496779680847984	0.00523169337695806	0.00498695090668228	0.00514453573514382	0.00511718324097868	0.0052572194949418	0.00461601310371893	0.00419247011419316
0.0413357735127676	0.0424843729998028	0.0434424313306629	0.0433671025248288	0.0427195449216479	0.0415128452510569	0.039991205235408	0.0381736616769608	0.0365803324645634	0.033896837583541	0.0305509121043449	0.0273077358273493	0.0230985452786736	0.0193913735879992	0.0164418523598392	0.012401301782254	0.0101456183048849	0.00748847217474369	0.00544975099181116	0.00327279404196333	0.00178495231861422	0.00197569028330171	0.00307520133302434	0.00351910357127643	0.00410987213925948	0.00289008704454367	0.00397641178200475	0.00489186653448487	0.00617771218198106	0.00660717779339997	0.0079751734940765	0.00909713394264261	0.00942429163100765	0.0094840587397982	0.009127615729057	0.00881100933876807	0.00748064190409293	0.00633687988115471	0.00537437923613147	0.00459391939659036	0.00453990223030734	0.00447659574766231	0.00518119020636569	0.00545256163765184	0.00555269884769255	0.00570593909914771	0.00559164601175988	0.00583189870446092	0.00547133937825203	0.00502016899283988
0.0492074697295355	0.0510755652561853	0.0523844573422814	0.053333688216652	0.0538009398701737	0.053044571544291	0.0523050051241776	0.0507673173373245	0.0496384830115287	0.0467859727953657	0.0441976842947602	0.0407324870661072	0.0366538777589001	0.0323009139222783	0.0284548076000174	0.0235981325736085	0.0199803124868848	0.0168817513772598	0.0142893782413106	0.0109939441804028	0.00836762283930895	0.00694086002601433	0.00618397897038269	0.00583756652277603	0.00553516506292943	0.0054973505200698	0.00631119740642991	0.00651913421521461	0.00733294317626495	0.00831347912285315	0.00981071119263717	0.0105220022788441	0.0104999369873106	0.0106195592052362	0.00976235029107563	0.00932733960762856	0.00832501159638287	0.00683913097490382	0.005517710705574	0.00456021350465232	0.00461851662835742	0.00480597345762062	0.00543800694842103	0.00611651185983844	0.00589006159535903	0.0061019596119075	0.0064052591578502	0.00623881859923999	0.00607039383157251	0.00643972066048792
0.0560318549976865	0.0585440516159226	0.0607097190299658	0.062543061943161	0.063427368718232	0.0633908493701198	0.0628889125511491	0.0620375578740978	0.061788060688436	0.0599514870554978	0.0573340801492987	0.0540785357077601	0.0498594743023815	0.0458030261503089	0.0411223945923577	0.0367117043181592	0.0323400818536614	0.0279497366061979	0.023947167403093	0.0200086802211529	0.0170824589293592	0.0146079036636275	0.0124241328187203	0.0112421871908327	0.00949902268740521	0.00923178216261161	0.0093198606570627	0.00968143658596065	0.0102585358049527	0.0106321493009703	0.0111775543442861	0.0115813608152651	0.0110539589675822	0.0108475636693477	0.00994981186100256	0.00962984646917804	0.00853723737163367	0.00740498275632056	0.00607630458761273	0.00497844871082072	0.00505140985319335	0.0051417040543821	0.00653694906172308	0.00696120246951357	0.00724457521745498	0.00745506045944103	0.00805456135838003	0.00781058687562659	0.00750044621129217	0.00737058427328435
0.0632541732531806	0.0664979832462051	0.0689098893634776	0.070746222670314	0.0725191358888992	0.0739971366472752	0.0741961653799001	0.0741116513252079	0.0735201569530936	0.0721505885727127	0.0704046424919453	0.0675276297437408	0.0641939302375632	0.0603602569446154	0.055673016475633	0.0507884231412312	0.0453576137125969	0.0402002088070781	0.0348093890627211	0.0304502010468966	0.0269344695920458	0.0235035949390351	0.0210081540121938	0.0179865778181115	0.0156425124154262	0.0143829277171772	0.0139117666057716	0.0131795531821826	0.0133097357537036	0.0138026104675241	0.0135410996167716	0.0133516885269554	0.0130457912676184	0.0126449385140079	0.0113544000636261	0.00992336883620388	0.00905581508413023	0.00803486307740231	0.00698017244828561	0.00617033559568686	0.0068543020355796	0.00762677354449643	0.00853307098113122	0.00896429759299178	0.00960915957529823	0.00949952681583017	0.00971170115346026	0.00930988590317888	0.00844431530983586	0.0080964582088323
0.0696380269517575	0.0736643760621397	0.0766934360893876	0.0793931472196932	0.0814833809087818	0.0835138520878078	0.0844908286759472	0.084726252193616	0.084937700102596	0.0837666239933849	0.081612306863771	0.079637426524285	0.076426555911811	0.0733484228047299	0.0685074994425597	0.0635380205784635	0.0577394431760479	0.0526720608913001	0.0465090847076465	0.0412839877797354	0.0368207870470871	0.0324273860302427	0.0288377985546776	0.0260454075622319	0.0230291813065108	0.0209021082035407	0.0193651224607259	0.0179103075789148	0.0172058441271759	0.0163443567782033	0.0152803315551281	0.0148920381539055	0.0143471373809508	0.0140050537838374	0.0126183971559211	0.0108865234657226	0.00996042385092912	0.00882146522743842	0.0080530186271799	0.00767410694268109	0.00857087780267031	0.00985146225021726	0.010758713866071	0.0113294923893535	0.0119086334434349	0.0119290814305731	0.0113458285462029	0.0117044101072507	0.00998421993891503	0.00921810642649878
0.0754073217285815	0.0802332266113183	0.0837517584642276	0.0876543893380703	0.0906814151663878	0.0933568629836527	0.0950986221783536	0.0955342861082287	0.0952627998222996	0.0946872341938265	0.0939129451655372	0.0918086524278674	0.0888792124241196	0.0850714441048321	0.0807571540634654	0.0757399591700093	0.0698247151689798	0.0644210751370196	0.058353653360952	0.0522556547580978	0.0471138940996231	0.0421719758079259	0.0381518059965706	0.0347046026809333	0.0310266968106233	0.027580283283884	0.02493051127035	0.0232442755523447	0.0217096477077919	0.0199820668163325	0.019019651474869	0.0177130135034029	0.0172377643218014	0.0166437706831296	0.0163219493356531	0.0138596035783593	0.0126615686487822	0.0114108844189215	0.0107442036312077	0.010294113662928	0.0114901985048717	0.0118029674556233	0.0119860788562639	0.0132636135241309	0.0137287333551144	0.014866771778874	0.0140416314960491	0.0136799604132303	0.0123011068610196	0.0111748367233256
0.0815581989151972	0.0868746641026951	0.0911845011846955	0.0958924913400617	0.0999559560718578	0.102782361070996	0.105229598588505	0.107147436054381	0.107365130227811	0.106250786152284	0.105243665244858	0.10330071523423	0.100213000195448	0.0968410720905967	0.091529649038965	0.0862799343269482	0.0808772583245682	0.0754429841236618	0.0695467176807888	0.0629114213360315	0.0575077246715918	0.0517285875388216	0.0468693417668658	0.042797368026278	0.0378799729325096	0.034222098608998	0.0308281473676167	0.0287301928405635	0.0266303167266339	0.0252313505821462	0.0234675983697433	0.0217933965852952	0.0204302561191078	0.0199439532142377	0.0191829255823748	0.0175085651702089	0.0164221344349136	0.0146906168906252	0.0139691356200138	0.0139340410258656	0.0146780680415041	0.0146083060806866	0.0149324238397328	0.0159252546267059	0.0161264525394345	0.0169996829666321	0.0163303818409193	0.0167379699989594	0.0153964513593438	0.0142505040039803
0.0874538312162331	0.093751481622538	0.0989634338538345	0.104122015040087	0.109132602981229	0.113489214801163	0.116479867333553	0.118553803018199	0.119186027185875	0.119328741716129	0.11841973381211	0.116184333448976	0.11228428643557	0.107507730499552	0.102279575928705	0.0967757375122711	0.09120187228237	0.0847317099182054	0.0785311118556724	0.0719022681787538	0.0657284274441853	0.0600228403464154	0.0543461007267272	0.0498440943970172	0.0451680619357785	0.0405291931554967	0.0368700288888711	0.0345050580391925	0.0325249123836119	0.030192416556537	0.0280811610612897	0.0263306206812483	0.0257234886479219	0.0244086696534643	0.0236278218743401	0.0222963325772091	0.0204043323815031	0.0191357820946109	0.018546910189536	0.0187650552653767	0.018854459130177	0.0189767646773159	0.0196848506774285	0.0202251141161018	0.020381587415051	0.0204154566469833	0.0205991582744504	0.0198545527275151	0.0190164468713571	0.0171216453692019
0.0942141190205786	0.101050520593831	0.107342396871727	0.114026344831442	0.120385527463124	0.125445869805476	0.12895475165416	0.1317103578781	0.133587918068895	0.133523904177029	0.131889797166301	0.129434781837702	0.125264621173417	0.120185212392561	0.113444304648593	0.106725446498032	0.100282815240345	0.0938081370391482	0.0872194093695822	0.0799133152687376	0.0734045870090947	0.0673480557866246	0.0609228789430667	0.0558545295913076	0.0514694516754302	0.0474962536376182	0.0430304619761183	0.0402992282140337	0.0378307943374247	0.0355116155173165	0.0336161148382308	0.0325815566440493	0.0318408642453349	0.0310452559697226	0.0292711805220719	0.0276131568061123	0.0260161057185008	0.0251879343063915	0.0250469754113974	0.024957150280432	0.0248265113845441	0.0256629085578845	0.026089875158231	0.0260062819277886	0.0255950193295589	0.0255978471780475	0.0252702557331459	0.0237703390851115	0.0221496093757803	0.0198818869970927
0.100252360450165	0.108135888880991	0.116008040996317	0.12448449630293	0.131928678443659	0.138252460012897	0.143430161033992	0.147021101500659	0.149750606254686	0.149912267542975	0.147966474496703	0.144009198077344	0.138087473787722	0.131863579308836	0.125085618196601	0.117672285967597	0.11005057749583	0.102466677321738	0.0945180514877084	0.0868220733368344	0.0797159175515296	0.0734516107028411	0.0671349653086339	0.0618106836466687	0.0570491409100641	0.0529235565931719	0.0488560437603684	0.0461866208441066	0.0434568684684659	0.0412053444267333	0.0395547087087254	0.0381059802997715	0.0373106039476477	0.0367381382022769	0.035317756208798	0.0342036524025986	0.0328782469667017	0.0332429775376255	0.0327389557917841	0.0333711968498487	0.0332644763056511	0.0340991173327625	0.0340047152187195	0.0328967041873375	0.0321291584551215	0.0314453747436859	0.029599427455991	0.0279927489603715	0.026648053565095	0.0247249449069732
0.105698409835229	0.114823918637329	0.125918244072598	0.136708327932431	0.14592462149506	0.154098793858418	0.161243115591829	0.165848456922161	0.168179371496595	0.168026803652933	0.165125942357183	0.159734057439624	0.151873871866623	0.145790091536199	0.137686673067863	0.128497094791744	0.119307168005874	0.110651301769881	0.10133938961619	0.0925374239308868	0.0848169282879124	0.0780578139823542	0.0716670748813412	0.0660509509776361	0.0610845380455411	0.0574105925313785	0.0536196217178429	0.0506445002810866	0.0485089065021826	0.0463720936062485	0.0436764135162381	0.0427060159474	0.0420532882104329	0.0416080088519515	0.041541669309692	0.0413500481054182	0.0414896330595501	0.0417343206857403	0.0422743010187893	0.0424653253252428	0.0432235329150993	0.0444601252807666	0.0441277612081508	0.0430085391883684	0.0413030902132194	0.039914088234187	0.0370900410765364	0.0351688763744112	0.0323697836163773	0.0300109000343975
0.112260947126146	0.124257160811759	0.137627461241246	0.150456570254234	0.161977664061977	0.173297259535171	0.181959254938383	0.188135102648549	0.189587542628161	0.188499331134927	0.184544525822015	0.180310809861208	0.173064679791215	0.162895467515264	0.151468554600053	0.140515761935572	0.128837736460633	0.118169615031757	0.10691083949212	0.0973703217184159	0.0887821503151484	0.081615911982399	0.0749221128099291	0.0687259525196059	0.063345814881579	0.0599374094984572	0.0565543717191503	0.0538913817132307	0.0512468289717399	0.0492652507273257	0.0477436196820347	0.0472159355519565	0.0469618059430004	0.0464264869598104	0.0470220462097721	0.0481043759019174	0.0493870287833676	0.0506227578940429	0.0519863805737307	0.0532254849234246	0.0549046439375999	0.0557146548889445	0.0552321770184021	0.0539195233150008	0.0513701903243019	0.048607854884344	0.0453637275791096	0.0426992372524785	0.0395778003681475	0.0357936373464215
0.118029666948462	0.133204291127229	0.149192429153634	0.165535819233859	0.181427975341327	0.196234486386253	0.206715335843364	0.21132657030128	0.213372008976313	0.213399948688262	0.212647694066223	0.2069064844574	0.19549719562666	0.181356489283438	0.165409872062143	0.151211576959303	0.137093242773332	0.12394492925924	0.111097775037552	0.100157540107388	0.0908496364261619	0.0830116566045989	0.0761264355060545	0.0706946284941606	0.0650847978641221	0.0613592043516602	0.0578454888711522	0.0553429533565402	0.0530707492054703	0.0513223588725546	0.0503917582672394	0.0500093175418297	0.050731242845147	0.0509520554101389	0.0528245497333622	0.0546071735628618	0.0573990492139356	0.05952820446183	0.0621099472981036	0.064655429422116	0.0678598249692439	0.0693981525753759	0.0690009582231825	0.0673296299906279	0.0636410548450057	0.0600083042224186	0.0556445808959378	0.0517513462446823	0.0469571214291795	0.0412514247851743
0.124146511988959	0.143119074025308	0.162941920001613	0.183925215222307	0.204023128644366	0.221117669481664	0.231524345094881	0.239546203282668	0.24663275883641	0.249846358850536	0.244178632907422	0.232257808492395	0.217181792957685	0.199208859734919	0.179555194931823	0.161746583843891	0.144314336603388	0.128413725536372	0.114317742444344	0.101898745723148	0.0916652995828575	0.0832926753149388	0.0760119976439066	0.0701659437150043	0.0645029344768038	0.0606608142862754	0.0576095950909975	0.0551732727387954	0.0531482125590148	0.0520647816703007	0.0519833421205467	0.0527271327275179	0.0540114280360422	0.0553091557171461	0.0579724415745464	0.0612779670607625	0.0651615111708598	0.0689595298468222	0.0730905810573721	0.0770738062802407	0.0808923580481904	0.0835943605655301	0.0837821368360437	0.0822587531361501	0.079197664418368	0.0732160712518152	0.0675469413057853	0.0606081309781169	0.0539976585369817	0.046259387250233
0.127710039496709	0.149966948572502	0.176078333740092	0.204070803682598	0.22858464453484	0.248409441791042	0.266170186908382	0.282788940200681	0.29278511001863	0.290673599634643	0.279430183476419	0.264102327931393	0.244014677790798	0.221187046880976	0.196203739889124	0.17254702298813	0.150462481180598	0.131346325547328	0.114379778429113	0.100267607191137	0.0888591619146664	0.0804835531292586	0.0733198417122072	0.0679231528274567	0.0626637380361796	0.0591808758170887	0.0555021702791321	0.0528024639746519	0.0515062618788746	0.0514953870234029	0.0521775454252504	0.052901007725552	0.0551132905117433	0.0578712956818477	0.0617228078368818	0.0671153493789464	0.0728323635769303	0.0792664342178825	0.0861635600030265	0.0922110541010894	0.0970731803230302	0.100251403602548	0.100712701010828	0.0991687502962328	0.0954949436522916	0.0886020543172788	0.079773115788329	0.0707061596618788	0.0613256293531378	0.0513186727368354
0.12985289920857	0.155703477187518	0.189897727235892	0.224198241702809	0.252864870162944	0.286686960651315	0.31757027957941	0.337483361392806	0.342706967538107	0.336628208478951	0.324233696860051	0.304798309275248	0.278908471816171	0.247358219198726	0.214124207647165	0.183173279871196	0.155122186341796	0.130651561351621	0.112034590965261	0.0965173689551091	0.0843608654523817	0.0757089789609988	0.0681639081156734	0.0625000076326942	0.0581028745496281	0.055012526057957	0.0521656514122411	0.0499708762945816	0.0487931440947997	0.048995583323355	0.0493852393105565	0.0508390216076804	0.0536446695113737	0.0576631090088591	0.0630419301333457	0.0706393693875324	0.0792212227634879	0.0895565787246285	0.100690110527561	0.110689532951791	0.117600293339983	0.121758450870831	0.122274489375969	0.119942479906927	0.114811850099765	0.105887332892166	0.0941013194409722	0.0822333706006639	0.0689667420995698	0.056265546924061
0.126260568450009	0.158025721684143	0.198292367202893	0.241182897872556	0.29111956724098	0.345485412377897	0.382580230936361	0.401464822236099	0.405640354129152	0.40057561233732	0.380975007341921	0.353607893367303	0.319199945099204	0.277581085549295	0.232788103110111	0.192110894510708	0.156272285326314	0.126312865834076	0.103941210014926	0.0886487719969245	0.0762680164215479	0.0674544623115284	0.0598800507603843	0.055055068859325	0.0507729959427786	0.0480667075531786	0.0457818405499608	0.0444970228884241	0.0439709743157158	0.0440315519644533	0.0446233009698227	0.0458528740305943	0.0492865744882147	0.0538336466459428	0.0605635834153533	0.0706891963180581	0.0835228506623867	0.0993424260160677	0.115838125190555	0.13161683343975	0.14159994798079	0.147978055114937	0.149571226749943	0.14610876474232	0.137476656725777	0.125183508701073	0.109540302161639	0.0939390507515959	0.0755232102338273	0.0600424351844076
0.113735783534071	0.149998554776221	0.194927437481565	0.25959855339089	0.347131367442745	0.420452760998446	0.465209935245849	0.494399162125832	0.50110485258614	0.490026245942722	0.458795763895693	0.418585147770458	0.368484736586891	0.308589617300425	0.244674685881425	0.189957404414009	0.14670348248189	0.113227448351991	0.0902951522169844	0.0748714191611719	0.0638229609815735	0.0563634177278108	0.049409708118595	0.0442495586242683	0.040542051595507	0.0386536779791583	0.0370628770166574	0.0364355832527972	0.0360813908366722	0.0362422536495779	0.0367793470603586	0.0383247815175353	0.04136852732614	0.0461857276973847	0.0543480988171291	0.0666178351166424	0.0842058940070532	0.106698368877201	0.132087712666182	0.155628155024291	0.173180222710592	0.18276895831433	0.183635701412907	0.17741090118338	0.165872012002752	0.149220412241235	0.127157861095267	0.104759497398668	0.0808008123685547	0.0610010688104227
0.0894083317262674	0.123270292871353	0.174832612332239	0.274439547768216	0.389456583388577	0.490689490629245	0.573499190417498	0.626257552423388	0.637919860327125	0.614282055438223	0.568258796900678	0.507786680447233	0.434516772259518	0.340739988068257	0.245832492305145	0.173810263845206	0.123465190527162	0.0903731933069837	0.0691752762603702	0.0556026630957262	0.0472490998727424	0.0408575087580717	0.0356659175922828	0.0314493183513808	0.0280516390747614	0.0265669493818151	0.0254315708110478	0.0248303715338478	0.0255981370966018	0.0259038445022923	0.0270941393473783	0.0284844092694383	0.0313007475401392	0.0364426197319536	0.0450986043993783	0.0578134784335927	0.0783767486914344	0.109285944631791	0.148437936796384	0.186123553899722	0.215771181557291	0.228676811213036	0.228937598019664	0.217750118201687	0.201820754810511	0.178861027775871	0.149441229745601	0.115778454569884	0.0812704765089392	0.0548449873685969
0.056867330466774	0.0748086620561611	0.111327506551004	0.217050262476372	0.356359524927943	0.520628028462968	0.668843265796652	0.769197022543077	0.807141763558791	0.780179627907481	0.71402164565927	0.622277582617135	0.485107154287473	0.327682381562132	0.196490868860801	0.120547748234894	0.0789788524418524	0.0559536999046601	0.0406607103515967	0.0322220932627756	0.0261517236738787	0.0206087903379606	0.0174098996949614	0.0161860412062362	0.0143638982955919	0.0119482086744768	0.0112279717287362	0.0134572055103127	0.0145323351562099	0.013839004003531	0.0144570033129445	0.016720501987357	0.0200088775122478	0.023463927392793	0.0298698956630963	0.0401253665012128	0.0549342461463777	0.0910872819809156	0.149660659342598	0.217176653538857	0.268055765293144	0.285166453739456	0.284765305475012	0.268822380833332	0.247184368954338	0.215054161308012	0.174386544235187	0.118334242414237	0.0705635985928712	0.0365957676114343
0.0305103725882381	0.0299674775418442	0.0609713159507328	0.131812455565492	0.25002902968171	0.442235775104391	0.649549996553961	0.785151887298592	0.83080355461642	0.812876643473159	0.725847220403388	0.590012091530289	0.415631768238162	0.238542297368471	0.126941534049768	0.0701319577264858	0.0414508225515015	0.0298549430987598	0.0211241097099607	0.0186974613491747	0.0145371377608157	0.00994456760821642	0.00812045309243508	0.00870181047777264	0.00787000950564935	0.00578219145440344	0.00533305804986807	0.00743456347598202	0.00875325899916227	0.00604002139268289	0.0073705592925414	0.00856429216914962	0.0127026958936413	0.0149369642600864	0.0189140559441075	0.0252833548115176	0.0308319169049528	0.0630593359769627	0.131995433546255	0.236075832570537	0.296006955977291	0.315730354297224	0.309745470655855	0.293275591123081	0.263423994535485	0.224573006101396	0.174144725193128	0.111658609777394	0.0526148032968489	0.0203376653076389
0.00028195949079647	-0.0107139144236116	-0.00136497005012327	0.0219746557206207	0.07046397309064	0.198680005881552	0.458175142545049	0.701076022004392	0.807552449726374	0.797482420878669	0.67632244147307	0.459250149898854	0.228823449707037	0.0914873125274367	0.0367844361202792	0.0169690632467746	0.00936173068160351	0.0071393014556949	0.00496932350090753	0.00695225422545439	0.00629287905601505	0.00324032804649164	0.00301760184304129	0.00450867831711699	0.00854805908625214	0.00522255973604414	0.00456779442206893	0.00403184521447675	0.0056006854071436	0.00298835819308633	0.00337617264533729	0.00253330293311244	0.00665558794676722	0.00729431247279122	0.00850906758136607	0.0102909584815451	0.0061473571444499	0.0234453825976208	0.0823663934826578	0.223475028046061	0.308442736408057	0.330504943245581	0.315810099783572	0.291508122712906	0.255579195822714	0.21633972938539	0.167168962442104	0.0945212978771903	0.0301089890790015	0.00495384639774345
-0.000891334823226577	-0.0087167337181235	-0.00642432891765798	-0.00335876001717745	0.00844819836761631	0.0779123258515664	0.31090971464542	0.640334180748042	0.807684957352159	0.782092635971225	0.590372697156033	0.311019974733795	0.117208069162084	0.0192184363613779	0.00843067778290487	0.00731838414379134	0.00654358150574957	0.00591110946097442	0.009522253728018	0.0161619407222201	0.0162187640775521	0.0118597336391187	0.00989694321276366	0.00966113184067348	0.0137132762081575	0.0151925595005861	0.0163471958112519	0.0103508756451166	0.00613432329988196	0.00615201945947422	0.0124786046629122	0.0138615773409241	0.0153054613876896	0.0160339169694721	0.0171625391008889	0.0175900341574975	0.00453199077224204	0.00407796341306594	0.00483658204969268	0.0713798454189482	0.186494786532227	0.25553774624111	0.27237240869082	0.262455995543778	0.207986348606991	0.138643920858776	0.0802860039662965	0.0295672893327704	0.0047379303706282	0.00341919311825236
-0.00814515765623518	-0.0144396003364354	-0.0126504907396125	-0.00917996267718923	0.013229109270358	0.101024850268831	0.384506415376846	0.792615181751554	0.992082505878847	0.928085096733127	0.664677634935904	0.318239701861727	0.102977488805125	0.0386735008232042	0.0278750629203475	0.0247342349897898	0.015153457512687	0.00980405541432578	0.00473942981133632	0.00756315434836925	0.00719547752591258	0.00574927804814814	0.0106594295496914	0.0154193213998338	0.0227480285233881	0.0228387813199204	0.0165920244367037	0.0114843010056576	-0.00303170804277459	-0.012999245500904	-0.0207148427892203	-0.0159035671405223	-0.0100247135529067	-0.00657226022188024	-0.00678488523482285	-0.00423741376366856	-0.00378557801049063	0.00103586562381535	0.00369469000568717	0.0125323679340078	0.0744985710978277	0.191948785499376	0.296360802750773	0.324522048639095	0.234246340467254	0.13297234958448	0.0550832904278598	0.00851547482967237	0.0135984294282797	0.0139023633147699
-0.0100681738856081	-0.019875781589968	-0.0123363721190616	0.00376384360025235	0.0566007282851242	0.267867556004161	0.729338576869922	1.11098522274025	1.20372488463439	1.05158091873245	0.758506209913121	0.399291836344377	0.173279016013436	0.0948260071886512	0.0692018041061461	0.0502754954766575	0.018837608370023	-0.0046626772167031	-0.0220620828989739	-0.0294940850823494	-0.0386781317703637	-0.0380097728444682	-0.0285204251136442	-0.0200384941701145	-0.0233682862055129	-0.0396596866190049	-0.0562301333144706	-0.060916182400725	-0.056174810932756	-0.0501409162376036	-0.0466993731608971	-0.0352946930785199	-0.026832060638919	-0.019503474530032	-0.0197339293495416	-0.017816953889621	-0.0150840739533507	-0.00919416757924439	0.00727146820788594	0.0526705121420118	0.168414491555011	0.335109722367261	0.435325158923214	0.440334228063572	0.336580605771326	0.187097645297213	0.0894852941875284	0.0404991789063962	0.0312630587242232	0.0307850554157122
0.0127107595923025	0.00133703607239166	0.0232882235772777	0.0784687062126826	0.258352383919347	0.731250287155683	1.24295425098831	1.41723746564483	1.34735017050702	1.15930707639153	0.870924328833852	0.539759859711146	0.284425204554047	0.176910267081767	0.120497500293687	0.0686579553063415	0.00786930161384611	-0.0344403635640174	-0.064473504010634	-0.0856785259779619	-0.110132489351949	-0.128710588879057	-0.13260288839891	-0.116387056010253	-0.111017550744168	-0.12556110256622	-0.146489656462956	-0.139446675983009	-0.113571992836156	-0.0879715951810284	-0.064961817723375	-0.0442278090268739	-0.0283061869976131	-0.0225936610442948	-0.0217053512754901	-0.0207635644070326	-0.0155004378747748	-0.00315716170288154	0.0325624504066795	0.128556848615322	0.307334907253516	0.499981107802847	0.556855165015951	0.514576465853495	0.424840882335269	0.279297861275877	0.162833480640365	0.0757159127636242	0.0484757589582367	0.042533444035757
0.0427644740936475	0.0505676814307101	0.0969483486266485	0.268730006701421	0.680157654488173	1.2261921925699	1.46057187834105	1.42331952423432	1.29829584303629	1.10369399876729	0.86413575919493	0.601618192194653	0.360041042133678	0.213876500246574	0.125909989753836	0.0598800058234343	-0.00707141324930874	-0.0644087265596503	-0.109313347087442	-0.142327794884061	-0.17330112746257	-0.189333226572023	-0.198564470399624	-0.191653703851407	-0.189582754586192	-0.189036169571806	-0.189884357570655	-0.175237150653825	-0.148768050615031	-0.11802345261962	-0.0811717224088286	-0.047857626768303	-0.0250401591034254	-0.0174712075762348	-0.0177597438437431	-0.0166716655149016	-0.00595501178250269	0.016473485843665	0.08820320260634	0.238217982800912	0.43583139640418	0.56195447030566	0.559148806334807	0.503387336994224	0.424632335002803	0.306148949576375	0.192662648807264	0.0989234127165311	0.0643999943706304	0.0551048116501669
0.128638780654745	0.17950848545608	0.264583454116645	0.568100365168256	1.01380229744312	1.30246693675972	1.33402210337317	1.25317199199099	1.12002000920529	0.952447901401897	0.745066113883974	0.537314440820109	0.340473425770635	0.209939930336655	0.125084793690148	0.0505015951023451	-0.0237614816801175	-0.0900787903971564	-0.143613495558087	-0.184913486597884	-0.215815832222393	-0.229642279825806	-0.236644884782547	-0.230710065842958	-0.229701645794962	-0.216899179539168	-0.207911404192339	-0.183062467027108	-0.159553297237864	-0.132055318603895	-0.0897360220154269	-0.0516144116622152	-0.0224217272770853	-0.00959034904747295	-0.00629132261379349	0.000486132468073866	0.0243129997383297	0.0635412745757169	0.157804063804874	0.329073344245614	0.493672840268531	0.54186970152344	0.509760463535973	0.457738064108992	0.388337001475774	0.29511758412949	0.195004309983764	0.116138416458916	0.0790225001017386	0.0631645224196715
0.304153217640429	0.384906648295772	0.521670849605621	0.776298495319081	1.01929864475926	1.15302538913416	1.13689279260938	1.03781162763664	0.91583680926854	0.753096047352402	0.592426179601909	0.448319902922626	0.303659873629288	0.1861764794927	0.109343937682024	0.0391732781988831	-0.039820990938155	-0.105713475834848	-0.16554310597464	-0.207615458210665	-0.237318737484786	-0.253137588340146	-0.263448143930661	-0.246261599953872	-0.215900374976553	-0.182982441500954	-0.166653366067729	-0.166499403588931	-0.164359790663972	-0.146766032331896	-0.114142088618702	-0.0753723439477939	-0.0368509110979076	-0.0123309993857726	0.00510602292374442	0.0259403654400882	0.0622220658969796	0.119467439910661	0.228898513887319	0.386717204797191	0.465809162066296	0.466351196639644	0.425561634508832	0.376599122452997	0.318533282081882	0.244506367963208	0.176239898966071	0.117982416440924	0.0852292437109084	0.0641652823783275
0.480379136247259	0.567858716591381	0.652526505812924	0.789803680490753	0.900872573957189	0.951536648069732	0.911610374513008	0.817113637588733	0.704693118046991	0.579790720995976	0.458416137648398	0.354021019330246	0.252235709145323	0.147963373903921	0.079857536165235	0.0138550382340372	-0.0551241367245224	-0.120937361329024	-0.180772096368799	-0.22347633289246	-0.249842787938493	-0.25734303575159	-0.229404814728533	-0.161500764731981	-0.124650922781485	-0.115194628434238	-0.154881006097077	-0.183079938729048	-0.177755934864299	-0.161598746955522	-0.126003995071487	-0.0908686613341812	-0.0549238541856996	-0.0162353577347643	0.0181951386912745	0.059973458896343	0.11172014486988	0.176268875719497	0.279818433189728	0.37247191288329	0.393322688016216	0.37069343798616	0.336083563843773	0.295133213246153	0.250507202916047	0.197068354032272	0.151852275304666	0.109200666592173	0.0801047485780823	0.0569817796270307
0.506968269493975	0.589994786319323	0.648069008638085	0.698165907103386	0.728129477089291	0.739182053202426	0.676144502903	0.60414314769896	0.513493587890816	0.420996818614551	0.343210253203648	0.276754517134428	0.200226474456325	0.111012535803247	0.0439240689966263	-0.0149363208356324	-0.0821849711492742	-0.141410863485801	-0.189117957319052	-0.224688875388503	-0.244672352083902	-0.245686567550713	-0.20322431477169	-0.133000031143159	-0.107188935852956	-0.106429014442197	-0.162546496698934	-0.197983228976031	-0.196831835676769	-0.177467769702759	-0.140609767338384	-0.106422650910191	-0.0658510887114262	-0.0207437358571578	0.0284809085021865	0.0873117266986903	0.149476601569221	0.210353843902681	0.273401729359983	0.310403333553568	0.311752149380458	0.291329410421098	0.265333725608339	0.230526849239324	0.199851811996202	0.162417081490416	0.12985938704816	0.0952349247480241	0.0701193073363222	0.0500937099005615
0.465039844461338	0.508266922030311	0.530795407180773	0.547477624419559	0.538128060495258	0.529853175115733	0.482983274177648	0.426760895822565	0.365463102795164	0.30151456018395	0.250601654565768	0.204647586781643	0.138606373751802	0.0655259537535596	0.00400494251562067	-0.0447165999853539	-0.0964980323271599	-0.139791510243793	-0.177747807549905	-0.204500847030472	-0.212170858238411	-0.202181091893269	-0.153955498071696	-0.0996853275621895	-0.0983173911340029	-0.119508041424429	-0.193524974913069	-0.204021954180414	-0.190701816388574	-0.173402190663332	-0.138625534180352	-0.0955904012027237	-0.0572173615169324	-0.0144445999482639	0.038562824152553	0.1002270961474	0.152544283471521	0.192213458997347	0.221683527139233	0.235862119788175	0.234018036915521	0.217719235275638	0.196534178031621	0.167622342913587	0.147270200044761	0.123820013394787	0.100316968883713	0.0748908502617489	0.0542376896107507	0.0387674969433999
0.360125540348309	0.373293949677837	0.375658348638827	0.378772587208529	0.366569693642922	0.360909310902744	0.328575045077011	0.291753404029162	0.250525191690979	0.211035746620947	0.175869362274355	0.142421475423666	0.0851822996148928	0.027701780760763	-0.0167331740653475	-0.0544593593274849	-0.0956262173996966	-0.125214142586147	-0.147458386879462	-0.164903221405366	-0.162695359302285	-0.154324483175403	-0.147330312767808	-0.159366916936686	-0.163733689758975	-0.164824452382194	-0.166200689201581	-0.159541898240986	-0.154377566544482	-0.145276335845158	-0.119272992220484	-0.0791810451558943	-0.0411282808786247	-0.00341099980359991	0.0394600639692167	0.0866935970068306	0.121526755331626	0.146670351771559	0.162201960049637	0.168134358213299	0.16752824076717	0.155656878535435	0.139852898176993	0.123544949100013	0.105840313711986	0.0907512443481137	0.0730633340216842	0.0548405720790556	0.0393402197633254	0.027734846918584
0.208093607230714	0.214507123148627	0.223114003396741	0.216789418611456	0.208870659129174	0.201395935077923	0.188283225963846	0.169691494104666	0.148291712727232	0.126380794889654	0.101465487893014	0.0797169379297174	0.039439825649996	0.00422585594036221	-0.0250729593866573	-0.0469014749790994	-0.0665012177414467	-0.0835275907867477	-0.0972297649849961	-0.111923962666412	-0.102285699617192	-0.0913397275471509	-0.086508595074919	-0.0944757302201108	-0.0973388996909016	-0.0993579233309238	-0.106331626334531	-0.104540508456298	-0.102739172460648	-0.0939671534061165	-0.0782500025333649	-0.0469472911094093	-0.0246651154882614	-1.82567501737244e-05	0.0291485667750169	0.0577661509399473	0.0763339515312566	0.0929892009509315	0.101874464980361	0.10791576663612	0.105711613804333	0.097753404165047	0.0874323912381152	0.0770151852481944	0.0654839714576115	0.0571390903770001	0.0454319235596037	0.0316230055964219	0.0205368986268708	0.0127895715369323
0.0650292958765431	0.0654719276736932	0.0658935709344924	0.0603182271284813	0.0593165253674288	0.0640803388535672	0.0589285149582817	0.0542643586828859	0.0482481080284121	0.0390274661700533	0.0332716211671673	0.0202879797454082	0.00646196589853222	-0.00599725166397513	-0.0120937095795081	-0.0214627342974053	-0.0246204350449776	-0.0286526128155947	-0.0290064670832993	-0.0300356320202404	-0.023379938898868	-0.0156892012820557	-0.00911638918446677	-0.0143251800743562	-0.0182197172442588	-0.0266425366247899	-0.0372149418957697	-0.0458907214174535	-0.0479766933634084	-0.0450241663557406	-0.0366462767717276	-0.0231423191196989	-0.0137384554060735	-0.00123415058320602	0.0145489990433744	0.0290089151677208	0.0345019032552305	0.0425182426291561	0.0444015379727233	0.0477816797742426	0.0470593377467134	0.0440479887255674	0.0407790154030761	0.0359999221332557	0.0319804479504298	0.0268601913400014	0.017404276756822	0.0070659469517825	0.00236228067914833	-0.00070669650306064
-0.0706518092581622	-0.0757590448266535	-0.0802587204246593	-0.0804171020536593	-0.0774223667878688	-0.0671352856298881	-0.0683606180959958	-0.0594937178932877	-0.0469803897138089	-0.0389353117835185	-0.0303872624340787	-0.0250765659530329	-0.0128550012975661	-0.00209560735915565	0.00679047328508373	0.0140673518393092	0.0255278647337863	0.0388767412239278	0.050107771191732	0.060121577925171	0.0570426767170187	0.057191063948187	0.0607725448887941	0.0600896577305455	0.0543949928381101	0.0418323595701479	0.0258717342269228	0.012613240562833	0.00229909049889403	-0.00141652703903427	-0.000801047065934015	-0.00332216067391333	-0.00523075529328605	-0.00547963485846572	-0.00259605983941269	-0.00165585604037769	-0.00583896203791604	-0.0036688540697165	-0.00363240395800425	-0.00271588968137676	-0.000278714435513392	-0.00219723637374555	-0.00124383828564361	-0.00530443957139255	-0.00629579056160536	-0.00715505153025006	-0.0090478711227119	-0.0114128573582573	-0.011278873540889	-0.00909695621033397
-0.222661853879754	-0.230144631467046	-0.232500915064655	-0.242505601101746	-0.234850979507597	-0.224057444955546	-0.199744695649165	-0.176674404783025	-0.15172258465507	-0.122496667110176	-0.0942332865459304	-0.0675934105405872	-0.0309070532739046	0.000764528427501911	0.0269906693371949	0.0508736698413716	0.075363447112968	0.0975436969028806	0.114428881372288	0.129861164286085	0.125330980274463	0.117795141573663	0.111290720902495	0.117296539939361	0.114133219716889	0.102132009598815	0.0847432410291492	0.0676274256259939	0.0547380795539888	0.0489966075338158	0.0380393857552233	0.0185705924164311	0.00566654594365718	-0.00243186238119573	-0.0125617965550094	-0.0252555169244846	-0.0363001812105225	-0.0416953916327116	-0.0473297004953415	-0.0465092402695458	-0.042817250114427	-0.0421981669530288	-0.0400775003319105	-0.0390134869463008	-0.0346382473553862	-0.030867217419907	-0.0275934242901618	-0.0238130359438565	-0.0181372550169533	-0.00962510600417042
-0.361722204376341	-0.378692178710553	-0.391195775584843	-0.3952639913133	-0.404439308991662	-0.379897573705068	-0.336847163157961	-0.293518646882238	-0.251126731813384	-0.20523769151477	-0.16309970791216	-0.117771347416007	-0.0566038855387733	-0.00565430637316607	0.0376726853391694	0.0782063363934064	0.111873369479983	0.142201588508749	0.163263357326942	0.179988055454595	0.185472211174628	0.168544642985765	0.148195501553204	0.142852706974901	0.150864375574414	0.149264880064332	0.134041610402243	0.117968706015643	0.105891890969363	0.0968493104557482	0.0774405353389873	0.0505706281648255	0.0262866287980791	0.00319855996041438	-0.0212948694390262	-0.0444990291827291	-0.0607890230668445	-0.0734655952350014	-0.0832221656918397	-0.0847679744343525	-0.0838596922776906	-0.0824333118968605	-0.0766475463510475	-0.0674313772663258	-0.0590671533125795	-0.0509225938599762	-0.0432063758853592	-0.032147822079146	-0.0221393424323657	-0.0093624898690914
-0.482352176953737	-0.512465870559542	-0.52700526870856	-0.554940812278555	-0.583870871473087	-0.564501243252789	-0.502497192929207	-0.432761453517545	-0.366375586372142	-0.301218133351361	-0.238538122177934	-0.170055109171869	-0.0853624605059195	-0.0210689166319779	0.0330146569535669	0.0873523947520745	0.131276880302589	0.169690724981656	0.199095300683953	0.222798415113663	0.238553137733484	0.228185491947885	0.197953977888628	0.155128369615032	0.14334928227353	0.153632063081774	0.15826793857292	0.154204772190678	0.149430139260898	0.133168635857338	0.11134871738758	0.0777900677962263	0.0485607832446034	0.0158280195544769	-0.0194376866079961	-0.0530381466107543	-0.0758782240905871	-0.0972420406640156	-0.111936219212453	-0.114494899741678	-0.111306069042574	-0.10720791607951	-0.10006922489201	-0.0895599818966596	-0.0751879989810341	-0.0609145578008171	-0.0480232102603326	-0.0333493855386641	-0.0217371229482439	-0.00682521323784373
-0.486827059334693	-0.547198740597577	-0.628409887331051	-0.740020558523374	-0.799018675707656	-0.803474775124765	-0.733583791693804	-0.62976040468718	-0.521696944972286	-0.415005987569258	-0.314312281745043	-0.218334478527812	-0.113293657000834	-0.0418877804554741	0.0193473951035922	0.0840233545802643	0.141798357787121	0.184660610369318	0.220196337611985	0.246899831677967	0.264340818970747	0.266358866800497	0.246537989391898	0.208878437366072	0.179440090112225	0.178945329380699	0.187443250299078	0.191773399904461	0.188941313375986	0.163746192053075	0.13808310343513	0.108884856690163	0.0771180217694464	0.0368455467956193	-0.0093245444612034	-0.055331495938788	-0.0825395574095213	-0.114746172206547	-0.139153825796679	-0.148920131845175	-0.14411557570407	-0.137997943826944	-0.129607489752458	-0.116377000154116	-0.0964171235330318	-0.0749476551370085	-0.0549053757882065	-0.0397299475701627	-0.0273215354452374	-0.0101045363943968
-0.42025027703165	-0.518474745933533	-0.664568915563237	-0.877523945949915	-1.04250801682015	-1.06901931875833	-1.00054806146279	-0.869896047448756	-0.723159618092092	-0.560781987950943	-0.4009590459621	-0.252408738374885	-0.132146055134557	-0.0581875508372134	0.00546138810058916	0.0739786555813847	0.136904068887025	0.182188328464743	0.220107683254635	0.248503358739315	0.266651788465817	0.278530349665086	0.269745421243892	0.239452278641461	0.205195158734086	0.197549166851136	0.207437102604124	0.216355011667146	0.209040449293154	0.184526023919914	0.162374362234164	0.135516107838519	0.102358499605385	0.0622078080527818	0.0105223370491868	-0.0378235056379261	-0.0698326038037299	-0.120933455334379	-0.163873373046395	-0.18541618121337	-0.175413887990805	-0.164129913098335	-0.151848964078802	-0.13952642124226	-0.111844263706697	-0.0814365162685611	-0.0560650899174585	-0.0403938943574971	-0.02807240965413	-0.0134687352018961
-0.293170813200681	-0.375077490698024	-0.545966743836995	-0.841472212535141	-1.11748221552944	-1.25660540289909	-1.21928771500888	-1.10574732797902	-0.937007064059776	-0.70683449850145	-0.476113840908644	-0.270909507428968	-0.147921653508353	-0.0750475333705517	-0.00767107365596889	0.0592354894837711	0.118307762997038	0.161738675423257	0.197505166764064	0.222509553131331	0.241549805884261	0.253595295646631	0.256612944016306	0.256051081915022	0.246847367831312	0.238997486332193	0.229927252306461	0.219994300403068	0.205501717699239	0.191834553785131	0.173973119723978	0.148506718092718	0.120308513649404	0.0800582731548691	0.0370712703759638	-0.00436833014451357	-0.0408920382196851	-0.111907943878547	-0.183609150147685	-0.23138204169656	-0.227669402061901	-0.219405025342867	-0.203924436428369	-0.185397507824146	-0.142291977267728	-0.100074319544211	-0.0639053038122827	-0.0454907898855134	-0.0329497782737999	-0.0189737351661024
-0.141402782839976	-0.200987909700106	-0.297849556441563	-0.574949951606023	-0.879494087896659	-1.14264304232327	-1.23331096553233	-1.19188975041285	-1.03648901692136	-0.793569835661345	-0.528144492468573	-0.253842090852684	-0.142229873834953	-0.0805335416397719	-0.025281427916233	0.0279069886220913	0.0770156379106114	0.119795077428	0.148479579127131	0.168813656405241	0.186138225828122	0.20161242358986	0.207498535303951	0.21287449857467	0.210309344427847	0.206559591158879	0.200433695680374	0.190439616864157	0.182278602056819	0.173210095250751	0.156875993152688	0.14005557336002	0.120790014687736	0.0960580461893982	0.0655544998162677	0.0359873580685912	-0.00220628860014724	-0.0827340021190411	-0.17794171193731	-0.237212896546612	-0.252539270705194	-0.253395703144058	-0.239609971767121	-0.216977284074577	-0.164310794456698	-0.10819717260475	-0.0604861109779024	-0.0403109955633214	-0.0323794772517414	-0.0239366682239306
-0.0134923829383335	-0.0309603160501378	-0.0739935875649958	-0.193250356325846	-0.38564611746131	-0.643283028489694	-0.880658618511862	-0.959205225496577	-0.913653780522022	-0.707532343220184	-0.442143454453979	-0.185994360707558	-0.114104164529607	-0.0740680484035613	-0.0332026241848281	0.00245030850243335	0.02869363426133	0.062430638550834	0.0841879706646361	0.097250609882075	0.113582898548523	0.126576598636752	0.141989510602465	0.145370806116887	0.148511161485595	0.145622749570189	0.138787732526227	0.129599855098057	0.131157422247887	0.128896661037093	0.119830091459253	0.111606078312411	0.100587787559287	0.0871396811142689	0.0719032343373745	0.0541214190988483	0.0245688418907637	-0.0436586300943687	-0.129833370058578	-0.204710029100905	-0.239070242944734	-0.254985942919845	-0.253795027445233	-0.213383494156756	-0.159271943927505	-0.103692005927186	-0.0577803794317724	-0.0362415781475789	-0.0292300962838327	-0.0244701062423382
0.0388720622456125	0.0315464856917318	0.014423471860399	-0.0163555391239109	-0.0748953290534743	-0.239942911702636	-0.466691451192179	-0.681808780282938	-0.745192440393948	-0.606132557548225	-0.371226511796691	-0.133794280579904	-0.0568834896861564	-0.0304250543239464	-0.0193735003206169	-0.00409210305293014	0.00321036699501882	0.0192694674772626	0.0264085318997716	0.0324472288021086	0.0387426100485634	0.0464216802958341	0.0598883117217533	0.0667630127197631	0.0768021784556927	0.0775656417951548	0.0771828762349251	0.0748895581895944	0.0830363898962535	0.0848960522363441	0.0789331004098578	0.0785587587819577	0.0758132863370404	0.0771131676420584	0.0673114784434465	0.0604275799049177	0.0386843731806016	-0.00935397489898628	-0.0722448347842096	-0.122431575838609	-0.156097287869692	-0.181197344833388	-0.195670184120579	-0.169627360362009	-0.125631312079757	-0.0745606521047081	-0.0395459872216828	-0.0188377544505949	-0.0174781566227908	-0.0186328140819265
0.0293000933758932	0.0352817380084538	0.0332578723339941	0.0165978077057932	-0.0116634674360173	-0.0789886630041256	-0.251534224590405	-0.479397208617804	-0.585187952246721	-0.53217055705397	-0.324470499371505	-0.103724581043085	-0.0272722612988108	0.00390766699162044	0.00939578559426259	0.0173622497226343	0.0112319421055681	0.0110927799788977	0.00680215513210139	0.00714760726885226	0.00593606550704924	0.00695690549785483	0.00887219944151587	0.0148285442305268	0.0182408382069345	0.0182724792701448	0.0159430962991258	0.0168222465662702	0.0223464335010656	0.0276288687566472	0.0267216655125958	0.0275105285618046	0.0312264296595525	0.0393204041296302	0.0383161725857721	0.0424044147229439	0.0372547465522259	0.0271003345432416	0.00721483132812254	-0.0354324693984754	-0.0683866254339277	-0.122110041287094	-0.155252194190052	-0.141606606711371	-0.096304003660559	-0.0516027170125667	-0.0228272627845098	-0.00501128399547989	0.000242823154375739	0.00117915053823692
0.0293290913913382	0.0307957863196526	0.0290305856499669	0.0168940398589101	-0.00132230373601387	-0.0913118906820572	-0.262683094881766	-0.471094432011683	-0.57207568299243	-0.518697833676463	-0.342430157657146	-0.140748309885855	-0.0389505017500748	0.0102463124719445	0.0354285078216778	0.0347016856398375	0.0254827271429066	0.0198731265911882	0.0209693471944823	0.024544209203374	0.0245731058480996	0.0256588818892193	0.025644108249454	0.0244011500524167	0.0233917984781943	0.0163868472051726	0.0173993289232607	0.0159345700025247	0.0242436690643617	0.0240772947047203	0.0215751795762697	0.0203443935017176	0.0204575942777329	0.0263636046297152	0.0287571625900048	0.0333216448494312	0.0378565020767646	0.0383354562715785	0.0204250657452422	-0.0674662662803143	-0.143921264329266	-0.198263712701051	-0.2201622002061	-0.197301002132625	-0.139915991698804	-0.073967321364115	-0.0241017664934157	0.0106007790517233	0.0233159830304551	0.0220998821411285
0.00317110609552986	-0.00177412887237606	-0.0205945865713937	-0.0438522452445122	-0.0932733188630801	-0.204748617507439	-0.395080470739445	-0.532083151535056	-0.574331061903444	-0.508018708712901	-0.359024546010199	-0.211887611841932	-0.129313534281802	-0.058332283158591	-0.000345313607176354	0.0281216435474959	0.039275986353181	0.0381082588557873	0.0387753183572418	0.0389690134457625	0.0397546812308509	0.0400879592012377	0.0408423793130427	0.0393328368182967	0.0388864265986144	0.0329785965130574	0.0328134918280634	0.0315148688428099	0.0349431386288498	0.0265494791276232	0.00856889271360955	0.00613899157621993	0.00911379791496868	0.0221373542774865	0.0218815251831682	0.019775664421296	0.0119539074632357	-0.00711513658949125	-0.0706293701922624	-0.169346422611986	-0.243664264592047	-0.261323927205323	-0.25274389572037	-0.223501415715805	-0.174831633399375	-0.120349566519778	-0.061317336314224	-0.0160036426935474	0.00769705084668604	0.0187281083207519
-0.0134451257881893	-0.0285810366283208	-0.0656440951527855	-0.116812680236312	-0.204425118731461	-0.313361180465932	-0.436249629083886	-0.507789781238725	-0.53036322054193	-0.467030028117501	-0.360797982433413	-0.261295438797035	-0.204598997533381	-0.126544542126754	-0.0473649082409003	0.00206741923075178	0.0284152939408294	0.0351546317870394	0.037773201859082	0.0384840218595739	0.038816662735854	0.0373153860283022	0.0382463248104251	0.0370438513421835	0.0383671042328804	0.0347076172037011	0.0339901640778896	0.0319852934764938	0.0324024492874693	0.0267133355419245	0.0120002612472632	0.00873009092137657	0.0097419719377584	0.0174224340666065	0.0134624161810319	0.00784567599104361	-0.00688567376096144	-0.0325466548274301	-0.0978440561302166	-0.184434997101663	-0.239681766734607	-0.253744618917592	-0.234884476043876	-0.193012907182183	-0.150785429046032	-0.111235134604909	-0.0680439930836984	-0.0260738407006272	0.00106915144185099	0.0186274102078704
-0.0289859362906757	-0.0547822239048515	-0.101819094226844	-0.163778400661732	-0.24073809610046	-0.286318206080123	-0.369348831840266	-0.41801296047521	-0.39880547992962	-0.328162969128501	-0.26395223655936	-0.284488148106238	-0.252844782523022	-0.179205107447895	-0.0903534237173397	-0.0323891115578408	0.00922882810459666	0.0283659621115963	0.0349750764803187	0.0359515511542353	0.0361097136339903	0.0336555489848496	0.0344732335378448	0.0335096210794371	0.0347592092508138	0.0334716805257617	0.031864632655793	0.0297250303476499	0.0277342947873905	0.0240254762128502	0.0126416574921325	0.00963236441451813	0.00854000861602979	0.0117029620473889	0.00586782532767242	-0.00162754184438356	-0.0206817468816055	-0.0502104338129485	-0.107833696861964	-0.176319312378861	-0.221264567974101	-0.2270166386706	-0.20344741929146	-0.155629879717493	-0.123591400933457	-0.102230284636405	-0.0734169779685655	-0.0354604636990238	-0.0077601703711799	0.013012916609902
-0.0377467113424846	-0.0636661572555242	-0.109110654503056	-0.165798413993371	-0.222175547596806	-0.237132858473312	-0.281224329815539	-0.306973447030878	-0.272146768654027	-0.208380005288563	-0.180430882924769	-0.239075791480001	-0.239547027959443	-0.184283813446646	-0.120934956421546	-0.0712423207515906	-0.0281639574344194	-0.00265069437069295	0.0105526162360985	0.0166870239595367	0.0195064313132188	0.0173309768415104	0.0185555848660728	0.0184028145932315	0.0219140824719004	0.0209037819700925	0.0195606421086469	0.0177019747401928	0.0156621318935149	0.0139190621749745	0.0115569455455006	0.00912222394795147	0.00485452066442755	0.000286906785000827	-0.00618825206839959	-0.0138043296536085	-0.03255380320896	-0.0575568317025256	-0.0952951021371303	-0.138385310726475	-0.165006076264754	-0.168077234776792	-0.146968890584027	-0.0985013330024104	-0.0746319455837786	-0.0694428346651178	-0.0656284057416936	-0.0432283926631545	-0.0210952848280967	-0.000992239651755912
-0.0353302984436996	-0.0564742399964512	-0.0888958257536668	-0.125486703952414	-0.165857015920826	-0.175799468937539	-0.203586536339245	-0.222371969475356	-0.190741467640559	-0.153273225496498	-0.129987462749498	-0.188452462946305	-0.196393519132639	-0.164802061205515	-0.116399771265187	-0.0800019965371611	-0.0457906423728016	-0.0262975324097924	-0.0098048179515042	-0.00200329249973468	0.000881068617879341	0.00284979693844534	0.00534310249434724	0.00602174045660803	0.0071292997055764	0.0066402196801582	0.00616857797332298	0.00516415873324623	0.0042170619523907	0.00316342156480443	0.00119967332566791	-0.00151086127926311	-0.00560674689925776	-0.0100620548242363	-0.0153363319085289	-0.0214425132943814	-0.0327170827384225	-0.0494617733804632	-0.0744853583570757	-0.10135150851266	-0.120526574131365	-0.116463717425174	-0.0988833635894404	-0.0601733074515316	-0.0437333067892632	-0.0448082916887873	-0.0576842966814733	-0.0471426130404274	-0.0308804937480047	-0.0161819058997264
-0.024427213000889	-0.0370744299857512	-0.048229613620534	-0.0666632617460728	-0.0884685106151817	-0.111998954970284	-0.122755542038352	-0.132005073473022	-0.124546881081322	-0.105488588030678	-0.0922097642431372	-0.101341373768473	-0.109447961214374	-0.0983533310424279	-0.0733453492649569	-0.0558199645605226	-0.0367006381329063	-0.0242706698410209	-0.0143908877457552	-0.00961620704030411	-0.00792258179143783	-0.00700260595029266	-0.0071367906639312	-0.00634355269179083	-0.00479736784716069	-0.00428561390847181	-0.00584541561414558	-0.005316158946299	-0.00553513644862386	-0.00426474371839063	-0.00542519191245151	-0.00675185816618714	-0.0103087352324206	-0.0131005537684319	-0.0157858533378089	-0.0192467826633041	-0.0252939640478849	-0.0328351766174623	-0.0468629869497325	-0.0612508736850309	-0.072980969900569	-0.0686768912488514	-0.0443372705830911	-0.0212795644475036	-0.0153934781115763	-0.0183053313884183	-0.0268566146653556	-0.025931847432552	-0.0190467255189119	-0.0152753020231824
-0.0137622979639187	-0.0184608056563602	-0.022592069345161	-0.030055465736587	-0.0368472409725736	-0.0456513513682074	-0.0514716468582166	-0.0534558173089065	-0.0540342160942758	-0.0475017708334081	-0.0454247523547586	-0.0470065218986812	-0.050329046808859	-0.0456569472817249	-0.0357123425146533	-0.0307799086445979	-0.021211975754548	-0.0146085412970912	-0.00897428852758407	-0.00774806146700673	-0.00734349595047588	-0.00657209390122918	-0.00673971968254334	-0.00607687542597624	-0.0050315579974209	-0.00437244580707549	-0.00442477949838163	-0.0050117040977695	-0.00565063888784237	-0.00596969168770751	-0.00496964084150456	-0.00495596990282987	-0.00477220957061685	-0.00629494800088789	-0.00881063275406815	-0.0116799584166985	-0.0144652050302106	-0.0174831736075906	-0.0236352057561467	-0.0330034231134642	-0.0403904311465214	-0.0399751158485569	-0.0210762022372709	-0.00973693090899359	-0.00649770993522255	-0.00836513504118366	-0.0114246627747909	-0.0117706235251456	-0.00936905409865733	-0.00919145220087341
-0.00706604758443447	-0.00781322929887328	-0.00634182277534183	-0.00761235338224382	-0.0095317677575177	-0.011404325299053	-0.0134901403205228	-0.0101535753811933	-0.00810294457228697	-0.00547749576880217	-0.00747174646024044	-0.0098195664118161	-0.012822425869408	-0.0112435508555254	-0.0118747918322559	-0.0131595268302433	-0.00908192748311856	-0.00449052018410347	-0.00257525181731677	-0.00288865505184151	-0.0038376446633321	-0.00332576204542984	-0.00498543832269691	-0.00352711114842767	-0.002573668719507	-0.00183809760019402	-0.00266203188087884	-0.00353978052963349	-0.00400097267814569	-0.00435258424287795	-0.00189607427100835	-0.00116099507362094	-0.000212036375799739	-0.000253764776560364	-0.00131327927230148	-0.00256887948527619	-0.00537494524866965	-0.00579504353567926	-0.00759363184831526	-0.0098462200413101	-0.0139373594904683	-0.0135555482230065	-0.00546425211438067	-0.0024719314361062	-0.00206718225434029	-0.00340790298631644	-0.00290820750773231	-0.00331217836903221	-0.00297720454684596	-0.0037165943701391
[truncated: 188 more columns]
