# Supplementary material for: Performance Comparison of Centered and Tilted Blunt and Lighthouse Tip Cannulae for Drainage in Extracorporeal Life Support
Source: Cardiovasc Eng Technol. 2025 Feb 10;16(2):238–50. doi: 10.1007/s13239-024-00770-x (PMC11933157; doi:10.1007/s13239-024-00770-x)
Supplement: Supplementary file 2 — Supplementary file2 (ZIP 41,511 KB) [file 13239_2024_770_MOESM2_ESM.zip › avg_velocity/rc_3.4_mm/Lighthouse_90_Qc_1.3_Lmin_Qo_1.3_Lmin_rc_3.4_mm/U_ms.csv]

0.00768519665491259	0.00680096184747067	0.00670425865103744	0.00769985999492242	0.00583591788216468	0.0050136763644272	0.00391827765295233	0.0027758775090691	0.00479422333462977	0.00512177695289325	0.00579141904978082	0.00466830843099119	0.00248591927161986	0.00256487203973912	0.00164593598500261	0.00283707036585265	0.000702839073388059	0.0017233882237681	0.00140588453780236	0.00330101056744313	0.00260183683490502	0.00101220390301055	0.000840992393078279	-0.000192982339430861	0.00229277955638423	-0.00186968800033759	0.000810712022270486	-0.000311451494430943	0.00653544660444422	0.00750303712581586	0.00694074238780248	0.00578884548004532	0.00617563562888775	0.00509471047933279	0.00588738412356998	0.00208179072352164	1.89909628611238e-05	-0.00491793911847024	-0.00678134881720905	-0.00453522798671097	-0.00991606290370371	-0.0087423735649245	-0.0128574794991298	-0.0156576744172942	-0.0194593095852483	-0.0226502990993734	-0.0241378736101002	-0.0266850909223923	-0.0268539383126546	-0.0253709301004351
0.0162357246899912	0.0137587556731146	0.0124053699671877	0.0119371530875153	0.0115404215316759	0.00964413767920353	0.00515445219848119	0.00626701774417108	0.00766272121101542	0.00790264149602432	0.0080627544820602	0.00655060414401317	0.00576705100182009	0.00565200571181643	0.0055660121647955	0.0074822896861386	0.00239278093836217	0.00200794638626111	0.00105404485383052	0.00457689353692556	0.00340171969345213	0.000995343160970826	0.00162123581950176	0.00089003872264356	0.00167951298830438	-0.0019335559869603	0.00197616360361384	0.00039931677345519	0.00641655906699666	0.00641308576321947	0.00668592392269234	0.00614983566817713	0.00573232074071459	0.00255458209051426	0.00253616410923895	-0.00156960243689714	-0.00288376436481467	-0.00581911497949817	-0.011407282118531	-0.00763308034413197	-0.0127478806638239	-0.0128355540704929	-0.0177278525571362	-0.0212267669875696	-0.0241272129288473	-0.0279427322289166	-0.0293429805809934	-0.0323857709845991	-0.0320042409008388	-0.0316758258100555
0.0271475954697925	0.0235811698075623	0.02153860483866	0.0210435367476672	0.0224952915322191	0.0206517560821643	0.0174192215204406	0.0154795691035315	0.0165842943315796	0.0138757986804772	0.0142559275595357	0.0120311343508086	0.0120883846942535	0.0101133663243481	0.00804009304857558	0.00878791585913351	0.0076602739325395	0.00659043462363352	0.00602315873432602	0.00652730195945743	0.00529303698389452	0.00373937670660732	0.00243205034311877	0.00138521180927642	0.00264573270711827	0.000564479480326935	0.00216241007976476	0.00166521303862844	0.00192460573221698	0.000948251533966217	0.00132706973235405	0.00203718715433948	0.000370428030203259	-0.00167007860530041	-0.00330224126600247	-0.00655006697671785	-0.00807509648188764	-0.0106590243361203	-0.0147661045749042	-0.0130124122610085	-0.0178819087160162	-0.0196790538120528	-0.0242354569391928	-0.0266808670715654	-0.0299685409337357	-0.033021708680965	-0.035109884207714	-0.0379451867312431	-0.0370607733700323	-0.0377515710765597
0.0385899722280679	0.0345229032110629	0.0320750058679866	0.0317208445143972	0.0324434189325556	0.0303566166791267	0.028847757443772	0.0262647201935252	0.0262692762089545	0.024702920118652	0.023811140355575	0.0196390677920513	0.0188142406566698	0.0176069071804425	0.0164796260792956	0.0156833856188039	0.0135938792217251	0.0121684828843297	0.0112585491115352	0.0110502469387367	0.00957925726823874	0.00825702371224864	0.00707897305412403	0.00605110814074326	0.00408334894161213	0.00230776736633602	0.0017750249007227	0.000454955403234495	-2.05142702919038e-05	-5.18172308645766e-05	-0.00157132888806633	-0.00220279631622674	-0.00410834044530658	-0.00681139947769894	-0.00854293505252702	-0.0119875084976383	-0.014734981344654	-0.0177611280332904	-0.0212205461253159	-0.0212025234425071	-0.0256663229093911	-0.0271510907045281	-0.0301241597439976	-0.0330430268197142	-0.0364874523720425	-0.0374418107602221	-0.0377874972808322	-0.0387182773002724	-0.0381527969022972	-0.0395723452743254
0.0506481504155463	0.0480249085181148	0.0452042323437515	0.0443991236343	0.0443818344385142	0.0421356678871446	0.0420291510809626	0.0393256182504498	0.0381352473116766	0.0361636167571664	0.0343139311557271	0.0302360350692641	0.0293228380310346	0.0288961618457125	0.0280165175737814	0.0272210718987535	0.0252479979718617	0.0222214608086283	0.0208815988093978	0.0209080969134624	0.0192921254416977	0.0174669416388282	0.0153902740530849	0.013349830410259	0.00993787580675776	0.0081557963379256	0.00625595126959378	0.00273946444693165	0.000386627807981633	0.000947304549533376	-0.00149015158659196	-0.00424328504458517	-0.0072055563578425	-0.011502960301499	-0.0148248863675305	-0.0176809941936412	-0.0212773359421646	-0.0246213508601232	-0.0264644655746233	-0.0257723428805341	-0.0311794287782807	-0.0314936281135611	-0.0342200026961577	-0.0366355105079136	-0.0383869104248448	-0.0403350396984052	-0.038938606462447	-0.038694740228563	-0.0380993765701391	-0.0370715342936489
0.0586999764562936	0.05987993703735	0.0575419624583067	0.0575992701234414	0.0562640428040114	0.056333784804897	0.0561187523927448	0.0537357922646392	0.051985825931164	0.0502153992606125	0.0478469679689133	0.0449684903063534	0.0423003650553021	0.0400917075021841	0.0422936766541929	0.0402960683617285	0.039502908730276	0.0367215464343941	0.037039328445871	0.0339221321359885	0.031830749936031	0.0300500198329507	0.0270386278084117	0.0243436322152791	0.0213505210564631	0.0164971225602883	0.0139944938984792	0.00958459851551676	0.00596510108688742	0.00417392259987928	0.000727590630748599	-0.00483491964001809	-0.00863128514221298	-0.013491717334437	-0.017077241143558	-0.0216208564982561	-0.0270757503794106	-0.0279432897270575	-0.0302545746355847	-0.0295473064263038	-0.0335891480170936	-0.0355591478683637	-0.0379460546277453	-0.0379532249216634	-0.0380017965589276	-0.0382658108725721	-0.0371689360805264	-0.0354092157885683	-0.0336039921933863	-0.0336252780475057
0.0724396490659338	0.0729973796938295	0.0711149879034434	0.0714182453376379	0.0704680648205721	0.0686525739601177	0.0683503912605421	0.067011514130769	0.0638071391549916	0.063623851758117	0.0621040758234536	0.0600941247075742	0.055868081726039	0.0535411910345658	0.0548955481737088	0.0555630509903125	0.0565173272315222	0.0558412743766356	0.0530342122918133	0.0499166034587203	0.0486284822379037	0.0454853461221539	0.0443386000482459	0.0410834582450948	0.0372844977598895	0.0311626521598209	0.02754187609984	0.0213936284260086	0.0157350334024242	0.00964137821400488	0.00471802085459136	-0.00226363103010531	-0.00836368681110088	-0.0147266845948224	-0.0193440241371311	-0.0243636194836984	-0.0306849732716667	-0.03343680089639	-0.0347852373120933	-0.0346956970443527	-0.0359418045727551	-0.0380846596734111	-0.0405238952056159	-0.0392092489141271	-0.0372794417797887	-0.0356455390198961	-0.0348627036459705	-0.0328193708346811	-0.0299353693707921	-0.0266393401899538
0.0873358183900844	0.084607864307859	0.0848788353003563	0.0829846476663072	0.0809400439183267	0.0797652958460571	0.0809511325121109	0.0812729643856736	0.0791403374887115	0.0783762026571653	0.0757521726806251	0.0733924663101305	0.0714914954212244	0.0705860707664338	0.0707535348591394	0.0722512024581487	0.071733549080218	0.0733764805709766	0.0706864895660853	0.0673654754702525	0.0657180523450756	0.0622937804729028	0.0603486721888676	0.0588516301633884	0.0547982455702966	0.0481411189726442	0.0434733005526815	0.0370511521738534	0.0277394498924934	0.0201343060597516	0.0122081385280904	0.00254556543108776	-0.00545205506918346	-0.0135344242286803	-0.0207065024372515	-0.0277934011326819	-0.0329182746098389	-0.0373221868884917	-0.0394489829271757	-0.0393074285440972	-0.0386072277038285	-0.0393650837866857	-0.0413892046312924	-0.0400542670028811	-0.0372610706724074	-0.0337351023340056	-0.0314234417519252	-0.0275211524265447	-0.0233716516666551	-0.0195407315392708
0.0938938677650525	0.093637492813701	0.0945482010881759	0.0929597056012054	0.0928348848923815	0.0914305287917834	0.0930896233047872	0.0937882321268969	0.0913256228756795	0.0895673114595524	0.0883006940846996	0.0863043368216401	0.0880619628482539	0.0864317011216147	0.0868945737890942	0.0928649868035446	0.0924753016740641	0.09113824895531	0.0870954834170062	0.0862859467952775	0.0846492255542595	0.0809171010061672	0.079133570093796	0.0777634597966078	0.0757944190718033	0.0704391706651736	0.0642637644877619	0.0580071045799564	0.047346386500856	0.0375416545546156	0.0259543461868485	0.0146364753387253	0.00157907237534982	-0.0105913690941673	-0.022309468497696	-0.0290223624165565	-0.0355500452028716	-0.041740849501525	-0.0439268906360979	-0.0439710643161387	-0.0402857090193745	-0.0409148053626677	-0.0405029341744046	-0.038843868392839	-0.0364452839393034	-0.0341054016727799	-0.0293537938847747	-0.023041959191667	-0.0161548520452967	-0.0108071570654877
0.107058723153535	0.103700729814459	0.102450642570094	0.103511092510936	0.10322245511958	0.10266741646977	0.103787564244312	0.107447491888976	0.105687155859476	0.102755850400664	0.100208659819668	0.0986687408879558	0.0999214369280697	0.099732167603439	0.101306715871493	0.103649709510386	0.103740751954655	0.102319493579676	0.101641446748871	0.101277729333108	0.0985734275777792	0.0964807644874872	0.0967876362001069	0.0959186377613227	0.0941855255105943	0.0903750664732809	0.0861159028735715	0.078446003415136	0.0693467031251246	0.0572668382552584	0.0425802455702584	0.0246946342872375	0.00795595812675125	-0.00651816783292307	-0.0198186865537259	-0.0310725687008308	-0.0391140993566755	-0.0454106699379924	-0.0459322137079389	-0.0424606331346289	-0.0404982339605706	-0.0410115017586214	-0.0423387379027116	-0.0389967049598253	-0.0355215310507435	-0.0282865031791376	-0.0230314304961929	-0.0155017849055881	-0.00794597375201811	0.000867425174889005
0.108159315525409	0.10742233232637	0.106792936291353	0.110468609517057	0.109153566115209	0.110065123131894	0.109788711214501	0.110993833640677	0.111396615034944	0.108871614160047	0.106562013346761	0.106348517537095	0.106600757749786	0.106589606022138	0.109340305331993	0.110825631566514	0.110374849704676	0.111177180806473	0.109883957061096	0.110612101283828	0.110565817643218	0.111089856883274	0.111980395452934	0.111021791141783	0.110975173383492	0.108509889237746	0.105255035878467	0.0970581076750232	0.0855254415608839	0.0737880324661335	0.0568929059308571	0.0370719166029641	0.0150263885078177	-0.00309210545800507	-0.0187038951334098	-0.0329018696646499	-0.042810775593022	-0.0487876501219924	-0.0492425498507124	-0.0465708107212639	-0.0414596518583846	-0.042396021754402	-0.043023474122931	-0.0387234001086157	-0.0324891142963832	-0.0216383333308042	-0.0131777141306358	-0.00470937984518688	0.00391622200209585	0.0136809564922341
0.108287151011555	0.108107934301765	0.109443233908646	0.112245328866692	0.109349272905604	0.110634948142154	0.10993340290119	0.112302410115859	0.111060886251895	0.109537434175619	0.107067132358357	0.107092381786124	0.106109480679095	0.107234571319878	0.108749465969114	0.110753439369299	0.111802778738336	0.114300040809903	0.115674269303408	0.117159618645441	0.118183956486546	0.118958865301454	0.122043489078875	0.124083659290652	0.12472571918349	0.124950869462143	0.119665136805148	0.113283552792992	0.104222724486794	0.0907704862424892	0.0729027175354575	0.047567236711542	0.0213162812299454	0.000170905558943412	-0.0198349678196042	-0.0361968022740353	-0.0484241442270294	-0.0540534801988931	-0.0550130844158566	-0.0489565942014267	-0.0458932653140567	-0.044347592823635	-0.043984102082682	-0.0346064175714753	-0.0256102356362067	-0.0133189978358014	-0.00266878602706409	0.0093629333532388	0.0162492677627592	0.0251491429766147
0.0952668906205893	0.0992610070808731	0.100418398399651	0.101696617816264	0.0999423391316029	0.0993023586560037	0.101717476557908	0.102061080931676	0.102704609445735	0.101776033064058	0.103146556872762	0.103540877317382	0.102997891023444	0.101570668180764	0.104176681757292	0.106030001991533	0.107531913042751	0.111025004356629	0.112501628095056	0.11810000623657	0.118241718348419	0.122142549712154	0.126911091023802	0.1300146806329	0.135271581350648	0.140853420725771	0.140027002678191	0.13558880094599	0.128320872495258	0.115695166541885	0.0922477522379759	0.058716867835788	0.0266965055391693	0.000663511899851449	-0.0222503591290262	-0.041063076384141	-0.0541343723743766	-0.0617202396476451	-0.0661829905464617	-0.0624164793850288	-0.0550732403289218	-0.0475728168462559	-0.0342439745985334	-0.0189100176466062	-0.00817215480924874	-0.00228879946392476	0.00467564565432892	0.011608593092395	0.0291543555841569	0.0363578365956363
0.0738416135625708	0.0796811741486948	0.0801313424849111	0.0801751254079821	0.0766553835557601	0.0798839422841482	0.0812000571027339	0.0841565164061011	0.0852044999854032	0.0833312611228775	0.0843897901282455	0.0872732465889923	0.0862250855148194	0.0865536187786427	0.0911693573139233	0.0932497671635886	0.0941969526694321	0.0973862546763112	0.101492114993766	0.10470384846497	0.108628657449131	0.111659405968192	0.117571667093264	0.125676840472786	0.135953966299163	0.147355364214477	0.152630806310439	0.15893966874687	0.157804192879555	0.143095762183847	0.112504114788077	0.0700915780807272	0.0301668123049973	-0.00200626240867559	-0.0266454873293613	-0.0483250747931298	-0.0612161555560958	-0.0697074776745193	-0.0726023670592165	-0.0691650801044533	-0.0632977283583663	-0.0568027744214196	-0.0296735151859606	-0.00806484837090753	0.00402282709685738	0.00516681888240241	0.00884302602811386	0.0131768196910851	0.0324705354802357	0.0403916791281773
0.0501817746304225	0.0444417342629305	0.0515168316554895	0.0638253479685741	0.0595930117196788	0.0639581678297711	0.0695343541709207	0.0661145155525781	0.0712230962571631	0.0733810186086674	0.0746260569322527	0.0676324334032595	0.0670529828435725	0.0702334108834412	0.0714476892023927	0.0744375373310845	0.0769062658373898	0.0765409803580985	0.0825067839180573	0.0834940073534457	0.0868182561715239	0.0900628199110133	0.0999203782181103	0.104412318610801	0.115932632300848	0.133191535926684	0.137277991510921	0.144305352407466	0.146319519397139	0.144261094250879	0.115410878139593	0.0705044618109877	0.024542339381981	-0.011482898863143	-0.0361656388762463	-0.05921153921645	-0.0689540652697568	-0.0796311193009451	-0.0790776419847778	-0.061694831055712	-0.0480783088959244	-0.0374620400927717	-0.0218224956364403	-0.00332154192129278	0.00693944912012461	0.00566870359531178	0.0082757076416916	0.00897858888275942	0.0271819724589248	0.030467742963332
0.0365153406917986	0.0383985888955241	0.0418799598534156	0.0409710034201359	0.0503443326594823	0.0479231243045208	0.0609913517018744	0.0630174575335305	0.0754302719316168	0.0827486363393294	0.0702719626611167	0.0594480600381833	0.0547148205102998	0.0559878406425873	0.0606155818831784	0.0642034715062067	0.0635487877348385	0.064279065284493	0.07369668988305	0.060266345135719	0.0647218164623224	0.0641093914830072	0.0822070286367333	0.0873064427654365	0.0974189690070083	0.113272186414911	0.115625748187354	0.107288877408622	0.0994977861561139	0.103494357566003	0.090983168512428	0.0558791293051661	0.01503705093037	-0.0178606264621507	-0.0429281386229542	-0.0622506751034984	-0.0686648045873848	-0.0719540499250887	-0.0644023623564509	-0.0392754509241797	-0.02716889556021	-0.0225575616179151	-0.01555795053724	-0.000374384826902169	0.00835443269963405	0.00775636193264507	0.00943533090611237	0.00775221502842123	0.0201345554891072	0.0213081862119879
0.0258917533254477	0.0271876311168234	0.0182799484111705	0.0244553242335002	0.0379308456727856	0.0303802848424342	0.0439111743512412	0.0512783808388203	0.0655766519963897	0.0644930833662864	0.0606800315814144	0.048283911937191	0.0369903169658223	0.0365329078130672	0.042423021023223	0.042868209172919	0.0504944434577642	0.0508257579765581	0.0552350006546651	0.0440817777006361	0.0461594913366225	0.0399027767426072	0.0549987484401106	0.054903480403715	0.0630172740617678	0.0688834987636643	0.0699276539553234	0.0489220620954725	0.0376923522648774	0.0400428764583899	0.0428161271939713	0.0306401044837801	0.007521847205332	-0.0192911982233647	-0.0370928023347472	-0.0493046448887689	-0.0510666532009126	-0.048678539015201	-0.036532061023936	-0.0202924869801174	-0.00751688311406456	-0.00125461436363832	0.000233656784453955	0.00142209036306606	0.00342897100357754	0.00163370947567304	0.00445252584828618	0.0066450406864737	0.0134332133731693	0.0119853298969344
-0.0373545995743863	-0.0250287154717378	-0.0204233615982442	-0.0149835069424323	-0.0121323256990614	-0.018575153536302	-0.018617474473914	-2.87624755234215e-05	0.0264881199487231	0.028880352871966	0.0203873245155638	0.0185671305234227	0.0196144855407487	0.0187006674234237	0.0203582375230363	0.0252987051479694	0.0280978026005001	0.0296253980748693	0.0335674390978436	0.0284360505965106	0.0291317731915407	0.0252390375046334	0.0382565180054308	0.0378024690896555	0.0376821131192354	0.0300686726543174	0.0376525520226836	0.0242574766803635	0.00852448584552011	0.00129085527245824	0.0122472085776111	0.0137947669186788	0.00303284553754125	-0.00934410254284885	-0.0189359425337742	-0.0217441479933502	-0.0231173335897759	-0.0164107018301992	-0.00748131879413732	-0.00960532381245596	-0.00139662004913308	0.002449867529082	0.0115091021228843	0.014630400227927	0.00849589721755136	0.00546958844689591	0.00383911289341186	0.00517196338639342	0.00873714136063082	0.00619170509159337
-0.215998739078772	-0.195235573468898	-0.165967030443472	-0.148648958762474	-0.136337037221002	-0.13584246622389	-0.117616001725832	-0.0918519408646793	-0.0565100456121059	-0.0473887694193098	-0.0408552013708796	-0.0227313301081776	-0.0169566857943709	-0.0142387623724957	-0.0137965958006013	-0.000877423150581351	0.00672360836861139	0.0114029669906785	0.00789031486198642	0.00999276127753841	0.0105450619930794	0.0171816472361768	0.0247673596749962	0.0262124660612601	0.0229966433840192	0.0230331989267933	0.0262224461062762	0.0224120698277403	0.00869118569609256	0.00503590334374267	0.0123881957442163	0.00969515080630012	0.00158265248665958	-0.00231691052880175	-0.00499684809526584	-0.007301583271287	-0.00706171468404171	-0.00577825045048123	-0.00386572335834186	-0.0144949462280172	-0.00698810699876509	0.00392799033793641	0.00816114445627646	0.00743673652057468	0.000412828879333405	-0.00572986708531837	-0.00338835110357769	-0.0057729772315303	0.00174871478638659	-0.00528476557702673
-0.444094047711386	-0.448518374912147	-0.42209785182479	-0.405655600216612	-0.374223920589595	-0.366969998914922	-0.352078575243103	-0.295602021851849	-0.22637157784351	-0.147108962060571	-0.134218157458258	-0.109259599051972	-0.125486313247678	-0.135724853035139	-0.12007120144273	-0.0737813849620263	-0.0379076993815771	-0.0201446804149292	-0.00450694801580429	-0.00545909584808513	-0.00659243408229179	-0.00794145712760223	0.011158750990951	0.0151987773949018	0.016571689207313	0.0190748404000911	0.0216180329344192	0.01272073218448	0.00203509025351503	-0.00592127232528949	9.76268615744498e-05	-0.00279949211565832	-0.00774182481330162	-0.0197562581274513	-0.0281205386274807	-0.0374498083830755	-0.0385230316247498	-0.0355599672437969	-0.0217658546300863	-0.0163675140785142	-0.0178417347768794	-0.0156999482457016	-0.0263602037274716	-0.0318929822072954	-0.0462310989279019	-0.0478849202925479	-0.0397705830667484	-0.0352540637171053	-0.0319711640269261	-0.0433684011076221
-0.616252292364773	-0.618319503212995	-0.620446779920871	-0.612341896985362	-0.594536192984836	-0.572968460915516	-0.552838221895534	-0.484371949215431	-0.407386212079235	-0.272974705267428	-0.248430596066514	-0.202094432552494	-0.227619954920206	-0.228709692032399	-0.216552314990128	-0.146864766226972	-0.0719034718639692	-0.0331194772231196	-0.00932613798178615	-0.0159879958778177	-0.0213827304339017	-0.025567949501049	-0.00975324022068494	0.00660997091907172	0.0118487188977805	0.0162001506752626	0.0169883612047399	0.00517671633335823	-0.0186511300004006	-0.0406125180674803	-0.0452489495444769	-0.0547281278487957	-0.0597851140441057	-0.0788882139901335	-0.0859643275014129	-0.0915968673933494	-0.0873194817555955	-0.08590697089165	-0.0710641452354272	-0.0450293367857676	-0.0565471859725946	-0.0552256691024428	-0.0822453442565775	-0.0939380539871544	-0.122612384611819	-0.114695035890337	-0.0877923068661442	-0.0759942639893331	-0.0717036368530205	-0.0854126868088903
-0.845367443227322	-0.854173860626566	-0.861845358338893	-0.849865410115618	-0.844195578605466	-0.818220771987417	-0.786903536031506	-0.727041730084609	-0.660386496609834	-0.502619334577163	-0.441593024833412	-0.39452600523482	-0.444406991899325	-0.418607815620491	-0.383674287897322	-0.295226692534808	-0.163793968530137	-0.0822885613750396	-0.0328182286364808	-0.0441426974322753	-0.0530818341679784	-0.0617108269602888	-0.0398152369688921	-0.0138513410732592	-0.000470269612676092	0.00444256742832467	-0.00772698244890146	-0.0445367243503121	-0.0971789412555969	-0.154839851279114	-0.176099649725629	-0.179016250359153	-0.164422201377239	-0.184528140871741	-0.178526276227409	-0.180126188025394	-0.164442723624563	-0.159186818129944	-0.133939930165777	-0.0846604082252669	-0.10045796086037	-0.120093318626067	-0.17846700454141	-0.211487117274528	-0.244855338016677	-0.244435214999397	-0.216089990878983	-0.178039335956688	-0.161378365652853	-0.175339249886904
-0.935833612266762	-0.944586069507537	-0.946558378298117	-0.939812903728575	-0.92001822651516	-0.896932495295308	-0.87249222522938	-0.821274217824848	-0.770322532614368	-0.730290628765113	-0.668240115589738	-0.609070690990466	-0.565957903415791	-0.526600536220374	-0.475559999637799	-0.407633267220369	-0.28462029085106	-0.165726716648358	-0.0840654927396266	-0.0879565848517978	-0.0914789840443691	-0.093640485048257	-0.0704698074846492	-0.0506183613499759	-0.0419389437779443	-0.0558915165787747	-0.107797052565163	-0.19603050503708	-0.282382478206494	-0.336734787268434	-0.349799682124879	-0.337077212664938	-0.311438527516455	-0.288403066900745	-0.259092718268169	-0.240068594080117	-0.217933557037086	-0.208078660800083	-0.200724866905481	-0.199845545409256	-0.227063701996526	-0.240263588726171	-0.257055791743975	-0.255613528358213	-0.269162070782574	-0.282546024917046	-0.296014639045665	-0.291436708494428	-0.285760600235728	-0.278406628069731
-0.992697554131409	-0.992303972985984	-0.987096363650378	-0.970658427099458	-0.947645011003135	-0.925025262670112	-0.890469756500912	-0.856112722940695	-0.815421119436914	-0.765523871766787	-0.717328473601413	-0.657553796363948	-0.617830896777708	-0.566686967679878	-0.516965007195353	-0.462977329566577	-0.391024084168816	-0.270562104295971	-0.180448370206015	-0.154777891474124	-0.15096552253741	-0.15883392451282	-0.140819720560842	-0.144313167382144	-0.170543273534525	-0.240589444365862	-0.332582768872167	-0.418575147457755	-0.4543322308384	-0.450026366745153	-0.422584346887642	-0.393217533872934	-0.3661081442976	-0.350874766791948	-0.329569109770095	-0.309233241095203	-0.288450187494499	-0.271775048685553	-0.263802612761416	-0.255604183510935	-0.258474534600371	-0.238936347617025	-0.235300961114882	-0.234644967156996	-0.256316254505989	-0.287409618626352	-0.305300051849439	-0.300552343842347	-0.293187623294794	-0.283143956074188
-1.01949244743287	-1.02845008526159	-1.01295271130238	-1.00305230649119	-0.975356060610354	-0.94137523607628	-0.903791640022577	-0.865401659522391	-0.831132621720992	-0.785793604365686	-0.740482437092148	-0.685920671352457	-0.634729019241918	-0.59464589916889	-0.551768333665531	-0.512175427529393	-0.466015740037759	-0.428130581069367	-0.380134363257009	-0.346049202894093	-0.310264604137642	-0.307891186917841	-0.320867957865256	-0.359159980798191	-0.41586028928735	-0.483339290222773	-0.520852381821819	-0.540381763572415	-0.518234160819661	-0.492205303472055	-0.443599342351857	-0.411912458891376	-0.384499778891287	-0.378191427032039	-0.354342053391839	-0.332043140109134	-0.315357791686041	-0.307421941589166	-0.305164792945641	-0.298258179694197	-0.270815146235792	-0.218003169311175	-0.210108093642847	-0.21526724294906	-0.250531997631907	-0.289705732935566	-0.313671695456984	-0.308560703947084	-0.300222076879785	-0.291292946685083
-1.05582082797466	-1.05046261698262	-1.03125624045893	-1.00513829548727	-0.986194807056617	-0.951771877931488	-0.914717627515602	-0.875547880587341	-0.829862035242688	-0.777654546525886	-0.742609482630781	-0.713071843874522	-0.678696070216194	-0.632913050983091	-0.599821901098923	-0.559318430721998	-0.533430429825895	-0.515214359237334	-0.50516292949281	-0.500851053210849	-0.493302657215526	-0.514297048003071	-0.529683691870726	-0.565722427161843	-0.593195508292291	-0.608300015627063	-0.606543838714413	-0.586750462981017	-0.546590165582728	-0.510530100622638	-0.460763477458878	-0.429559936674224	-0.400391441857609	-0.38910790632509	-0.37014166346616	-0.350087588288195	-0.337302442949234	-0.330557992028354	-0.326627963429023	-0.321579467244233	-0.292519552038101	-0.239946348658797	-0.227326740806079	-0.233497532187445	-0.268386124082705	-0.307576504701447	-0.323827464654135	-0.319040486701072	-0.308114835984738	-0.294565881178353
-1.07548557298935	-1.05718277273127	-1.04597344549109	-1.02709631668161	-0.995095769782462	-0.961348661331141	-0.923015267998218	-0.876651632993841	-0.820348867953074	-0.785194710340638	-0.762057074589646	-0.736446540579455	-0.713343901696609	-0.67639625409297	-0.650440037444797	-0.62073073589972	-0.59949375767436	-0.594583545924388	-0.596050856935451	-0.607759540357272	-0.622486764543092	-0.64327683899188	-0.647700002087012	-0.658608234986724	-0.657275524597741	-0.643469094903607	-0.624780094350044	-0.596618135813204	-0.549807012332193	-0.519052894654727	-0.478150503814648	-0.449860338612541	-0.419167147090697	-0.404502160917724	-0.384468893348386	-0.367786050254922	-0.357426868335682	-0.351016108101176	-0.350412463976421	-0.345135258203137	-0.323556224983865	-0.280082377169059	-0.272348318927022	-0.280780322720863	-0.313203136576722	-0.33594693549367	-0.3340678695849	-0.325822789491441	-0.313103609487016	-0.293250882014919
-1.09026395739499	-1.07817396352843	-1.06028675763883	-1.0454400606037	-1.00427720419437	-0.964152452314681	-0.928217840531547	-0.870653448797306	-0.828914183878121	-0.79490279172945	-0.787858978119642	-0.765285190580928	-0.749767966351193	-0.716929228480069	-0.691329140994851	-0.66986318200893	-0.6431587867604	-0.638740443487534	-0.641946333252496	-0.657387574500025	-0.667551236747949	-0.672828420119653	-0.671837477716105	-0.666715066953807	-0.653416009841965	-0.632028870155925	-0.616154484502199	-0.587185435304364	-0.551260902396747	-0.521447331003952	-0.496343220850324	-0.467077711427076	-0.440518553056627	-0.417875462959784	-0.401117078562321	-0.387895982736912	-0.377108489411144	-0.374922001162685	-0.373869442131289	-0.366308702088935	-0.359545507799126	-0.355792418690162	-0.359188778193824	-0.358655018880027	-0.355183986910113	-0.349873181496635	-0.342075972189124	-0.331834205068173	-0.311322692947259	-0.285818858791454
-1.08915141794526	-1.07879683317376	-1.07249821788354	-1.04701600598205	-1.0077807626935	-0.960388416716073	-0.915952358829934	-0.85620713830519	-0.83216844858412	-0.816503120850609	-0.804262439227426	-0.784470526326609	-0.76401689668784	-0.742192253582303	-0.719233876567596	-0.695852256080246	-0.672726522862794	-0.654667018939579	-0.655674447399921	-0.66005301718542	-0.669347629814479	-0.665851562926042	-0.660787090226279	-0.649890760213074	-0.637698922716961	-0.614669227025469	-0.602658094744122	-0.578679764691664	-0.545151376818484	-0.519359897623662	-0.498019423840486	-0.47378738660129	-0.452250527885774	-0.431833234150759	-0.416414150748256	-0.405323199903595	-0.395367535477594	-0.394510585017902	-0.38995718605557	-0.384001459747485	-0.377495424087826	-0.373278132076392	-0.377135305325857	-0.375157609590661	-0.367204118061395	-0.358075176363286	-0.347421365971347	-0.337033848594935	-0.30836905483109	-0.280416726090088
-1.08286618218686	-1.08036239179606	-1.06937010790986	-1.03852676184547	-1.00822771073202	-0.959986847407285	-0.900914216669668	-0.858371574198414	-0.844784129101042	-0.835500731098187	-0.818554287014342	-0.798093754253438	-0.776091173540083	-0.750264943117971	-0.724184065607538	-0.702655592636369	-0.679821350823316	-0.660922282584208	-0.650594615734618	-0.649646123948413	-0.657262066566265	-0.653469669696898	-0.646355132134598	-0.632862295191788	-0.617994361953098	-0.601424940529248	-0.588316622186848	-0.568208316949031	-0.544093166306166	-0.517457076086592	-0.500094242566427	-0.480955968845662	-0.460764071994925	-0.442482638090756	-0.431721410852691	-0.41945601153336	-0.411277720173685	-0.404916756462828	-0.403022335894705	-0.398082068919216	-0.388824589167766	-0.387253806365271	-0.389480926349858	-0.384598202985555	-0.377204605977969	-0.36695691968663	-0.354723935123928	-0.337062957541952	-0.305227944646454	-0.27869898226439
-1.08239273413826	-1.08160460568516	-1.06977858636473	-1.03926472038388	-1.0051676632996	-0.938812878919784	-0.884306727878776	-0.849679998145382	-0.846697356266084	-0.840549445674848	-0.824483252211581	-0.801343972932916	-0.773996551276327	-0.747653655498904	-0.725061636062628	-0.702170558994228	-0.679572283516747	-0.655959238920048	-0.650896218205038	-0.642263087356185	-0.647079451287567	-0.642457067036541	-0.637578191590672	-0.623851159778402	-0.607904236256022	-0.590394974926728	-0.575739584512847	-0.560127702501519	-0.537598940044068	-0.513923350871728	-0.497318641665101	-0.479939109202542	-0.463482428812072	-0.44627293897701	-0.434832760656132	-0.427432928879429	-0.420577961999741	-0.415841746050183	-0.409158337128389	-0.4037789006159	-0.400333486546798	-0.395232686838025	-0.395155736799382	-0.390514609202959	-0.383674680772088	-0.371543394016886	-0.357044204101348	-0.332442389395477	-0.305371844394939	-0.278609708603687
-1.09089199521658	-1.08520938151085	-1.06428934777907	-1.03396079067884	-1.00212711025379	-0.934335849225726	-0.87767103382794	-0.843433287433355	-0.841372196169658	-0.829784079839027	-0.819729727417792	-0.795336536107372	-0.771755609375776	-0.74315779595923	-0.72003929833442	-0.694442799525821	-0.67691325309534	-0.653765205739484	-0.648099267209767	-0.636437733371978	-0.639612066464355	-0.637724218618594	-0.631473202991203	-0.615973883200641	-0.603035025797656	-0.584762114423947	-0.574074448797319	-0.556799544395975	-0.533804088225095	-0.511089172498066	-0.496393694715859	-0.47932633438679	-0.462715195950274	-0.448696090292528	-0.436651351405794	-0.428844675877738	-0.421789031315909	-0.417970706288555	-0.409706651892234	-0.406359798844706	-0.403841625745453	-0.398442847515955	-0.397377691619698	-0.392980427833457	-0.38436867851606	-0.373327939494926	-0.356967484243645	-0.325336919413842	-0.302213801957337	-0.278813605854065
-1.09350975155067	-1.07749827502865	-1.06111863743631	-1.0341710666379	-0.992677163375708	-0.938626915616546	-0.874193360754371	-0.83640464329337	-0.837005513434252	-0.822969896000256	-0.817527292632945	-0.792825751364478	-0.766893675712957	-0.74221719482363	-0.715839982979017	-0.695786962722511	-0.678963242964351	-0.653958129274769	-0.645841547420081	-0.638085129295237	-0.644615489776278	-0.637867722456805	-0.63152347566608	-0.619747136390496	-0.605773076474293	-0.588618828888116	-0.574967192016579	-0.555558632598705	-0.532318357679707	-0.508726824176543	-0.495715757916343	-0.476493623104831	-0.460147944613324	-0.445477085579111	-0.433701628130423	-0.427530809923636	-0.420667382447267	-0.416631950061426	-0.413829642806054	-0.405741183334687	-0.404183636006796	-0.398779701272461	-0.397897347562388	-0.395261340647061	-0.384621331040183	-0.37343661706526	-0.355829577381355	-0.322541980701664	-0.300853789831143	-0.277180119735321
-1.09716163152189	-1.08695515190135	-1.06321582814002	-1.02842500466926	-0.9910020413559	-0.934528450008836	-0.875146221648705	-0.833189475297591	-0.833108465090256	-0.822743028753456	-0.809602633560607	-0.791591134528804	-0.766661159620712	-0.742731868414941	-0.71905060825442	-0.700338085994937	-0.685006642279078	-0.65703578194879	-0.652142951777591	-0.64986297321811	-0.657583681742192	-0.649188134495909	-0.642686750529015	-0.630480107824065	-0.614592920491032	-0.595779362141305	-0.578204014692486	-0.561714003057224	-0.536320275231338	-0.508406478290133	-0.490872236304968	-0.473922720616267	-0.459360645748141	-0.444738613616253	-0.435010609928309	-0.425507770614128	-0.417810412630953	-0.412575722985516	-0.410563136577901	-0.406506565924819	-0.399943679432244	-0.394128749406712	-0.396084510394967	-0.393106187690867	-0.382819886017367	-0.371446813182023	-0.355694769944692	-0.326315157768501	-0.298554842945692	-0.273159269036672
-1.0891267489349	-1.08276417120433	-1.05929104609894	-1.0321439656537	-0.988358926551053	-0.928223859708991	-0.86757276042684	-0.817715810186908	-0.812507024697766	-0.815644834226096	-0.80692514917892	-0.792225037540498	-0.765833195252316	-0.742715012426177	-0.720620452755447	-0.702613862681612	-0.680253622391486	-0.657249409720704	-0.661951411280833	-0.672156359922821	-0.677758497670655	-0.671577623460552	-0.659775311082637	-0.648211456321869	-0.630273571399325	-0.607856935320139	-0.590297198078107	-0.570796671068364	-0.541188106392431	-0.508759596181897	-0.490254510669472	-0.468805188974538	-0.457504250473503	-0.443969396379213	-0.432151192668801	-0.419437966143066	-0.411611383987575	-0.40675332248019	-0.405265389544185	-0.402132505069075	-0.397584170393314	-0.392106830552694	-0.391995591554658	-0.38728314184591	-0.377490340929338	-0.366651647757423	-0.351627747707456	-0.329593654889367	-0.29314385809062	-0.26758572507011
-1.07468149437608	-1.07912971761504	-1.06041476407821	-1.03235277473284	-0.987380138816474	-0.932687820269589	-0.868825493340143	-0.821304606062087	-0.787976334184376	-0.783769957342731	-0.780335589064394	-0.770050610025349	-0.75066116261417	-0.731492028387565	-0.708030729598573	-0.67817412780637	-0.651811597444225	-0.636600295048354	-0.648458467012808	-0.678527813832321	-0.694968989082234	-0.691679494668141	-0.684785372603516	-0.671199237363228	-0.651923405023536	-0.625747671788142	-0.603550125748447	-0.577456821620457	-0.544362212080535	-0.507947916303132	-0.485613875648965	-0.461791546033683	-0.446321039851663	-0.426485614235067	-0.415369450529924	-0.404628903691513	-0.400012690722774	-0.393519630331134	-0.394193027657562	-0.390593540863707	-0.387201442154653	-0.382201743364226	-0.383746104185672	-0.378570308364291	-0.3701506567357	-0.361025645526553	-0.346610026563654	-0.330978533569268	-0.295434930232471	-0.261910043876823
-1.0636316397003	-1.05850824519804	-1.04661802290265	-1.0156039989189	-0.973167318461766	-0.924299016369464	-0.857657518969304	-0.798245068289519	-0.755910667327963	-0.735153830023213	-0.731848756769251	-0.724616701860255	-0.707392153810275	-0.681782737196536	-0.651243418785367	-0.610621628958117	-0.576029280143542	-0.578154547533242	-0.596913601944977	-0.632474842125607	-0.660979290204652	-0.673534690940947	-0.679949419078819	-0.683003612969005	-0.668451437575507	-0.64460925698377	-0.61264517842125	-0.584638362166945	-0.544912408318247	-0.503646310980823	-0.477885191997733	-0.450804329657803	-0.429532501021685	-0.408124583823261	-0.395179132543478	-0.383989923851565	-0.379360205389179	-0.376196277054123	-0.376231381271013	-0.371891984718782	-0.375283475573202	-0.373592593312496	-0.370264159446326	-0.366163215216753	-0.358581534685812	-0.352398504723677	-0.339120815095242	-0.327082187463031	-0.298121275803799	-0.264594605651761
-1.05356331083455	-1.04933341922866	-1.02848042333059	-0.991857768999939	-0.950254788350984	-0.915220300613526	-0.863619253559947	-0.777502569901899	-0.712788345975036	-0.674613290091169	-0.664917469708236	-0.658524442230208	-0.636410415586577	-0.59220381374158	-0.552257504117066	-0.506203743037036	-0.471908855083148	-0.468586869883534	-0.488578721426137	-0.502499417602408	-0.52298983929475	-0.544226143566698	-0.573061732834667	-0.613019425191356	-0.636083505849017	-0.628627527806733	-0.613922857517404	-0.580852528325139	-0.536350351281854	-0.492793470246451	-0.454918863292824	-0.4237071350131	-0.399164453559938	-0.386440018831983	-0.371272481781473	-0.359964552034443	-0.355318332549503	-0.352877440171038	-0.353914022875708	-0.353654237966224	-0.355805213498394	-0.356488840440383	-0.354991358336808	-0.353225882133033	-0.347083177908976	-0.341871553749048	-0.330808008037125	-0.320841868472369	-0.301830763861342	-0.273499017067883
-1.02607268190185	-1.01634156865342	-0.994214238106834	-0.9686912164096	-0.931244742520511	-0.900798174697607	-0.854262436826315	-0.776915830498757	-0.696410536088063	-0.641159946851664	-0.618532021165463	-0.600528629693677	-0.560961506952376	-0.513433439332634	-0.463277211115628	-0.41356844796184	-0.371298875431113	-0.349515871826894	-0.337633924279791	-0.319415945697847	-0.3028400770899	-0.292252683358447	-0.321093221210707	-0.387700218342453	-0.47234665864146	-0.534571661605027	-0.550466616332911	-0.549157791157837	-0.517390624529528	-0.46997949560391	-0.430361287801026	-0.400799911676579	-0.376171846837072	-0.364311237312474	-0.347209620355701	-0.336386616125538	-0.328955717310784	-0.326115718761951	-0.326108117331745	-0.328304591555049	-0.33537415067467	-0.338696252235432	-0.34156411997326	-0.341428289170305	-0.335892467628812	-0.33126843848531	-0.323114628758078	-0.31364888509535	-0.300129867364973	-0.283417835765938
-1.00345899721999	-1.00640903277621	-0.98317453650004	-0.95660334871651	-0.928011118258407	-0.887561196034419	-0.840293386392817	-0.776174142520857	-0.708778702937394	-0.649216381899813	-0.606564707997976	-0.564145102392095	-0.517898856278295	-0.462214547042166	-0.411713847119637	-0.355118124782854	-0.307094979400849	-0.25535427416851	-0.219195792620561	-0.174467758260524	-0.12823391935115	-0.0931694954553926	-0.0884686773198999	-0.113173430579599	-0.182246572929582	-0.29278487380866	-0.410178630566617	-0.463920070147179	-0.474986923315887	-0.435274735708638	-0.406351470751487	-0.376035793524308	-0.35355765270752	-0.339255427082827	-0.321928411382821	-0.308305690362331	-0.297872139057037	-0.293913057749948	-0.295899566436088	-0.299776290264352	-0.303622905028008	-0.310682458689055	-0.320223827873485	-0.326310155274526	-0.325658006646653	-0.320784432280523	-0.314965051399919	-0.305091823070052	-0.294281226985558	-0.283016838144531
-0.974435786084754	-0.978901298778344	-0.964888615032326	-0.942338694823909	-0.909582053566152	-0.878781437738828	-0.832249728857563	-0.782642998287827	-0.723866792737854	-0.668415172029656	-0.611077508426521	-0.558180384414579	-0.50882912223814	-0.455744181051041	-0.393509758693763	-0.336209588981931	-0.289966069413361	-0.232043013537384	-0.183352783462381	-0.130682285856726	-0.075002763687614	-0.0300950528206527	-0.00411863491249713	0.00221160832592626	0.00078198267849545	-0.0478672185500204	-0.157630510654199	-0.29531548865595	-0.379311588431071	-0.393314611895801	-0.378780488740138	-0.35042069276852	-0.32954299781091	-0.308843190481123	-0.290689237191013	-0.273990240958353	-0.26060131362609	-0.2549762398607	-0.255509383766389	-0.261586108019584	-0.271997599604416	-0.286752263960737	-0.299363155104595	-0.311161837391206	-0.313488877104954	-0.310511600427566	-0.305042879335958	-0.297522633984772	-0.287906517458222	-0.278408560017746
-0.937300605325988	-0.94248850536572	-0.932931819759929	-0.913388137777283	-0.883498868763588	-0.853558049808466	-0.811265931075911	-0.767340593419925	-0.714380511556135	-0.663765013937536	-0.600504130318809	-0.535269876046381	-0.489804742290875	-0.434953196726318	-0.373856248894958	-0.322094269574035	-0.273933246491778	-0.220384766354915	-0.175135033672855	-0.129394197461754	-0.0866960057380857	-0.0419205028774056	-0.0133133287771692	0.0105766726930024	0.0300038027382104	0.0259060501219601	-0.0136546300473345	-0.0976534358721226	-0.226852622474914	-0.309454950307647	-0.328523807556366	-0.308821198741927	-0.288968629728064	-0.269639497747079	-0.252284153578628	-0.233933697842009	-0.218060638446521	-0.207340895498828	-0.204422793888861	-0.207583762509301	-0.228614826847944	-0.258086408663205	-0.281418245757244	-0.29599561723357	-0.300541074788776	-0.300244155778069	-0.294430722893416	-0.287392867727353	-0.279054408742496	-0.268752224748899
-0.837230791016002	-0.8413262084558	-0.851390850755666	-0.824957787207427	-0.803426408784287	-0.763603274105472	-0.734635100663517	-0.699857052705509	-0.656596754045307	-0.601632586114565	-0.542041228087983	-0.486016019092357	-0.418078163843435	-0.35992444275869	-0.291122681618369	-0.24511219956705	-0.210205740199927	-0.164460534692449	-0.124039702355309	-0.0954487313742631	-0.0651873210801251	-0.0418232515246666	-0.0199203558886298	0.0122882261527157	0.0294961354057189	0.0452240867086803	0.0336599476925715	0.00764795671093014	-0.0588168938547976	-0.142048056412373	-0.210837271962037	-0.230919954616358	-0.229259829183591	-0.216908385913683	-0.199334012862994	-0.181934234549074	-0.164892374441929	-0.154029980233801	-0.146319133958192	-0.13761610900361	-0.156266485515577	-0.180726886342396	-0.212576549282849	-0.224354857332573	-0.218856750497957	-0.221247972973468	-0.22279056463485	-0.233967390618182	-0.203422250949413	-0.191637109947207
-0.625902759549188	-0.618563882636013	-0.616523848363233	-0.598006091086549	-0.567722344087711	-0.536065127660666	-0.518509600103754	-0.487888111897587	-0.453128222231953	-0.413864059492103	-0.354140013425386	-0.294288799496077	-0.245308878261284	-0.196027381475616	-0.16289605233429	-0.129117305039885	-0.097766962913876	-0.069330820475594	-0.049320961427723	-0.0379077916469076	-0.0328589717216389	-0.0255416230326184	-0.00689650992714559	0.0217931127171603	0.0360433840424977	0.0577462318761082	0.0491808170734982	0.0301447209823078	-0.000867917562555668	-0.0340120786912059	-0.0733940907305748	-0.109429982621161	-0.122940866483782	-0.121135827183951	-0.107884432304062	-0.0931056963912778	-0.0794577225780779	-0.0731439959162458	-0.0738614318073049	-0.0743458671013643	-0.0927834270280375	-0.0979009464806719	-0.100156486634288	-0.105646149085133	-0.114148534289659	-0.121065088171575	-0.131169255729535	-0.135146831893908	-0.119940652306381	-0.106372268929801
-0.49843582934853	-0.46131435503876	-0.449921102921454	-0.400655680116458	-0.368327959414073	-0.346311262716957	-0.339243251212364	-0.298531123202276	-0.270212978850478	-0.251539567255145	-0.226709942883068	-0.174225804020306	-0.142094525854322	-0.106497310830695	-0.0828554284590455	-0.0592847702398685	-0.0393770464421129	-0.0138460425819377	0.000698280069512789	2.88517524078708e-05	-0.00489043129613674	-0.00106817486210964	0.0111426925643178	0.0321285526796528	0.0399613687571436	0.0634053979046685	0.0519702638689485	0.031316134654714	0.00788815906289055	-0.00460587854579012	-0.00918879460156961	-0.0153546088083929	-0.0201777337342395	-0.0228003397044695	-0.0225546136923665	-0.0208946604599784	-0.0178801312730155	-0.0173672792454633	-0.0188789510085824	-0.0245058894466548	-0.0273649700706565	-0.0263009506310184	-0.032149907150376	-0.0417729965451559	-0.0483855946848055	-0.0549480429582398	-0.0645462555397669	-0.074272304760462	-0.0625008405345724	-0.0533981433226413
-0.286181865215898	-0.236176001909213	-0.174565625633178	-0.131209088562263	-0.109833802488667	-0.0929011478243776	-0.0689022123422571	-0.0597085775405103	-0.0489739834748585	-0.0486793228587166	-0.0444946399234975	-0.024374874159784	-0.0172571530317877	-0.00974932109723117	0.00228109372047962	0.00559380419540799	0.011274930266811	0.0177496144212966	0.0237532493787143	0.0161735624471949	0.012473428672889	0.0156653307454897	0.0289325272338995	0.0474097428749268	0.050076085270831	0.0685731917734786	0.0491236436531251	0.0189116819757472	0.00469556437673764	-0.00193683831256293	0.00124900954483081	-0.00327779700090185	-0.00598439218856279	-0.00792159323258962	-0.00719052030919458	-0.00617960193213947	-0.00348305032338701	-0.00745756973100678	-0.0125806963320247	-0.0251424208790114	-0.0150743972112635	0.00639850967642199	0.0077825628628104	0.00528565947536275	0.00554726929001893	0.00471866252337427	0.00566887050120042	0.00340414678226886	0.000341558064746219	-0.000229187739864222
-0.0869705007438188	-0.0642430203659657	-0.0303897233198445	-0.0140169876730809	0.00307066314579272	0.0024961795716949	0.0116333447438799	0.0120779115791697	0.0184004086242364	0.0166421937325638	0.00854614972629968	0.0106101698318482	0.00281633864493099	0.0196323135980668	0.025506083420316	0.0316746997541701	0.0292421612354465	0.0321574825552172	0.0345017712030876	0.0413314923729181	0.0386529550699131	0.0483442721705482	0.0512378671345451	0.0685712589548143	0.0785573023938734	0.0786969469716752	0.0665663666427643	0.0107595124347768	0.0031522886200508	-0.00191023010661577	0.00799846340677578	0.0123458575347979	0.0162056088954959	0.0127078525467358	0.00798824746277011	0.00123982550889426	-0.00349122899430286	-0.0117410523869865	-0.0169032375073002	-0.0309420942521022	-0.00921762364649366	0.00851119417871768	0.0136405949163348	0.0148651247582716	0.0109179098645295	0.0169169043299721	0.0194528744961215	0.0221298047916752	0.0228776653225404	0.0227695601219844
-0.0143851119643431	0.00795563793946426	0.0221841759202997	0.0410416569205989	0.0334346132597547	0.0401303879712885	0.0369917088522199	0.0220489599607071	0.0244583729426271	0.0263421719381383	0.0319059803239835	0.0438836751648108	0.0401032607405019	0.0452425638941309	0.0441137103997385	0.0432483470408467	0.0459698088063801	0.0526927904719699	0.0610648232599036	0.0518988568565208	0.056810195721275	0.065209099910188	0.0789443225824687	0.0991496217901663	0.121646972785275	0.127320914750021	0.130763671525836	0.0783916287097887	0.0708996374923937	0.0576003858021242	0.070361245028316	0.0699337286190316	0.0592518131391086	0.045121049700851	0.0268129328560518	0.0134746992636546	0.003300265832568	-0.00497361640979966	-0.0121948980884302	-0.0248240629680959	-0.00993492748118096	-0.00101860421321396	0.00810955422965658	0.0114568432608739	0.0183619494883885	0.0213869745920432	0.0245765428529936	0.0325178717597884	0.0356185212085912	0.0443529577902329
0.0137139359475117	0.0248067230393205	0.0481796375715094	0.0598815334558193	0.0615049127676666	0.0567831276476017	0.0481086481414727	0.033013599309054	0.0316922119303874	0.0442752847123634	0.0424474875957791	0.0574829303656753	0.0568963397730278	0.0643407283391429	0.0613133660118328	0.0573725778772182	0.0605906433008633	0.0652986893813986	0.0750797086670758	0.0714354296789701	0.0782069502265727	0.0898100002221602	0.1069887861036	0.132800354809346	0.157108354017501	0.173480053638259	0.19037362625218	0.158712934803588	0.164247675468853	0.158291154587082	0.153673417887353	0.126528764036782	0.0931968675269759	0.0689545580103896	0.0529709478536382	0.0320938911057443	0.0168389122649002	0.00669330637274908	-0.000975824937395396	-0.0112448010360741	-0.0107558935913237	-6.29159665406634e-06	0.0137044461488348	0.0238348617696968	0.0358281292146596	0.0466952151889677	0.0503680199300198	0.0595001882321548	0.0645652754458456	0.0733197685949118
0.0244474914222702	0.0482833081299018	0.0576777411399381	0.0731577366500125	0.0659691207810102	0.0674785218898747	0.0568027619264207	0.0495334948401048	0.0477719825158817	0.0589431793022157	0.0639555314085441	0.0720802348948326	0.0767027198823751	0.0771019042700232	0.079009903984047	0.0776161313121949	0.0793781724972453	0.0829945537531662	0.0916451535281259	0.0906127549538336	0.0978581575571144	0.114309656852777	0.130124464422426	0.151114989125553	0.174411106876967	0.196489587766687	0.216633966395628	0.229644015995892	0.236568550370042	0.231198452586752	0.203666962137004	0.16677680470549	0.127344971481909	0.0945890891012022	0.0734466325301864	0.0530018063593365	0.034952979989152	0.0237318109255977	0.0121721723209967	-0.000502563396067411	-0.00209690696606051	0.00686169787203629	0.0214096803580661	0.0336862254752157	0.0494321405862454	0.0659304465711708	0.0723086471211804	0.0828643636774342	0.0857703591159707	0.0911857235269688
0.0791411697591718	0.078714230967094	0.0809847312581227	0.0858679886600873	0.0820543976136546	0.0852217504961077	0.0865799703076644	0.0856786443889948	0.0872407391670048	0.0882400243706929	0.0905751773389781	0.0947977339334606	0.0993032006683275	0.103238672310351	0.105445010241055	0.109720266716886	0.112240204999451	0.116933038430648	0.120023432214996	0.12733156347749	0.132279846453599	0.146609200109134	0.158388133520609	0.173743291403019	0.192796316405763	0.212992549468191	0.234326057230679	0.250718472288857	0.255252113857804	0.243172528795906	0.210688997599151	0.175599173323805	0.140398352138083	0.110738892837527	0.0881777470844892	0.069111802323525	0.0530752690461517	0.0393810335703626	0.0293751652978693	0.0213664690517787	0.0211475676844165	0.0285092999976958	0.0453098151546521	0.0634612349719721	0.0802040966747011	0.0960247983306168	0.105903421793916	0.112203485350985	0.118736536680621	0.122874998473756
0.0967224656980955	0.100441909704837	0.101551336182087	0.10242046112391	0.10371164700792	0.10469507026942	0.103858776819498	0.106958129965115	0.10785020843161	0.111206020887469	0.113970145002928	0.116497869387546	0.11925210440558	0.121575332862304	0.12654039393933	0.130478707875923	0.13297067213857	0.135913442570651	0.137382501846185	0.144873751364213	0.151025061818752	0.162111951106385	0.170672889805084	0.18519677567406	0.196102923344359	0.21021068132487	0.22254740510963	0.231319079870424	0.229806397400731	0.220567319205868	0.19905411239369	0.170195325254405	0.140348130878598	0.116016670462907	0.0961973908085294	0.0770484501472467	0.0636155436192469	0.0503386628478561	0.0418812820643112	0.038840423561658	0.0386749489269054	0.0437272393086917	0.0559195505558622	0.0686305590898788	0.0825120127103454	0.0969880882192759	0.106608050922959	0.114772400852359	0.120779240882872	0.127149675614612
0.113384621261991	0.116572107234912	0.116367731691979	0.118735989347903	0.12179046770521	0.121119988443399	0.120905904051047	0.122280497417343	0.12337941962437	0.125461794953827	0.127357800574912	0.128077657460241	0.131997394274924	0.133975213383527	0.137953870141755	0.140143024437059	0.142057671561066	0.144922577913572	0.147513877346507	0.153598965248368	0.160204019750123	0.168080766784654	0.174445061765743	0.181118520832884	0.188584656485647	0.197251010877579	0.203636810528218	0.207354600935988	0.204275080059625	0.197780679196976	0.179478535996997	0.156960158224863	0.132299272929527	0.105777384952266	0.0869947796560816	0.0688875705567086	0.066663558508955	0.0589667254098563	0.0523071618638684	0.0479572174383402	0.0478194666176244	0.0502970185697298	0.057639680691031	0.0680008662809905	0.080656121988939	0.0896685209973237	0.0997506927687443	0.104496958744726	0.112721343402174	0.116686647618719
0.12426136956479	0.126333091978247	0.125660778398837	0.129797256099103	0.130072860900751	0.131755088951122	0.129441296995198	0.129246531659434	0.130596101802152	0.133315523823833	0.135062164487472	0.136564195311844	0.139124470650931	0.141814346259449	0.14278121456518	0.145527856694787	0.147573852305634	0.150006794123388	0.152262162264874	0.156464819667737	0.160433316415316	0.165173225331203	0.170547569625741	0.174089769014715	0.179828358056323	0.182626356466638	0.184180129457757	0.182139410642583	0.17943677396939	0.171917019170447	0.158464051627651	0.143757113131298	0.125550755745406	0.100214859127461	0.0827777677585195	0.0689435011835515	0.070648326427583	0.0626889357764011	0.0571808155297091	0.0532012427304064	0.0532261373802114	0.0553515940773799	0.0611217196725053	0.0662926368204072	0.0751404533981378	0.0812635272730654	0.0883630220568309	0.0927615736280099	0.0984013580543945	0.105653398090484
0.124104949262709	0.130696243217535	0.13223764815993	0.135357850705356	0.136340211727236	0.135702748629174	0.133153940687056	0.134027849872169	0.137682599904625	0.140329957432215	0.140357314443913	0.141761634871406	0.142357052486577	0.143570487381341	0.141745125801227	0.145111251996224	0.147026928063385	0.150248203995803	0.151619312033945	0.152774570284642	0.154995069143452	0.160808168734012	0.16261322158774	0.16382263742259	0.167049550670225	0.166240202038225	0.166370874077359	0.162980051434771	0.158628772750439	0.149756582994974	0.139371093220381	0.127055271145001	0.115811379561301	0.0924490889548321	0.0768293615196192	0.0679764051911741	0.0687870419140163	0.0639212082114408	0.0575973754251125	0.0538365210155616	0.0533839070951065	0.0546025507807475	0.0568250261083599	0.0619391916538725	0.0679910108094659	0.0731562316968173	0.0773161348138594	0.0811620329387387	0.0870520739085054	0.0906351141307074
0.130604474298501	0.132669839698927	0.13279700473779	0.133876690576413	0.136420985188465	0.137015338375626	0.137103192312674	0.137402324185326	0.139576511872173	0.139794325351048	0.140461281282024	0.139315693595693	0.140910534094849	0.14176987147582	0.141773418502443	0.143357840972754	0.146833414933579	0.148200098753821	0.148367326688696	0.147230415402501	0.14616436784336	0.148694264828259	0.150936823901683	0.15142523794693	0.151959500049128	0.149745064959138	0.147363036637925	0.143949789660927	0.139690636297233	0.131778735465844	0.121790904112458	0.114916330367649	0.103834595655306	0.0935980145236247	0.0837939564602038	0.0756032013509392	0.0679280937369652	0.0619333985159017	0.05629418415325	0.0533620340231031	0.0504581928070808	0.0515246022270361	0.0531948940238424	0.055235748566235	0.0583318442821223	0.0619753682522748	0.0671906877786994	0.0712115193465873	0.0743676310127279	0.077700485990694
0.131676941816291	0.135789946614078	0.13568264615263	0.13502101165577	0.136419539510038	0.13825778148089	0.139921867804763	0.140179792865435	0.141005510628334	0.137312928374832	0.138992196169374	0.138492831610668	0.135733904638207	0.138271848355305	0.139427597840646	0.140290175567788	0.14337005992861	0.141580455152587	0.140174997891977	0.140438766658893	0.139923507567466	0.140802101388844	0.141023461917872	0.139824129052944	0.138917544692837	0.13649735497442	0.131092382355123	0.128217370419336	0.125048913929639	0.116088562262466	0.108506219355399	0.100265326498421	0.0894937190459411	0.0835363460805477	0.0742394663974879	0.0682134134825801	0.0635651563009912	0.0570273992512506	0.0527180777612305	0.0478419738990609	0.0434039345547839	0.0434615526418109	0.0438809379600056	0.0464156898990635	0.0472936566879848	0.0511914643561214	0.0547964701039059	0.0594947444835305	0.0618260142838389	0.0647213048497705
0.134071040800549	0.135917508269148	0.135469337297324	0.136279740238974	0.136258215709198	0.134183835931861	0.1372090515666	0.138746607343416	0.137499974860344	0.135887636021241	0.136736728067897	0.136366896997441	0.135986936600854	0.135201833725836	0.136541840158783	0.135946171443551	0.135107188627491	0.132407612005401	0.132347628928054	0.131994975727886	0.130751728542385	0.131018379677284	0.129574624962817	0.129309659829175	0.126660317432191	0.123113656175604	0.116929829286677	0.114268842703784	0.110551228661393	0.103484087594658	0.096635460973879	0.0885551460533746	0.0812956263603728	0.0740093907361798	0.0656507322326399	0.0588673708264349	0.0549876190905108	0.0502968101315004	0.0467322930509312	0.0410972970328357	0.0371559047850279	0.035356992293758	0.0349930800877871	0.0370995003130025	0.0383363787905289	0.0405812147068794	0.0424696268277298	0.0473442800699477	0.0512161981945852	0.052381575300088
0.12744199486563	0.131650358623872	0.13130576526271	0.131075363366629	0.131118859045913	0.128925955615614	0.131881786733502	0.130941371187461	0.131989252924287	0.132106310968004	0.133951181641637	0.131219640247593	0.127820832783055	0.126710466780722	0.124598652763347	0.124495625779754	0.123404133908514	0.121367198207202	0.120237307463187	0.119498112978787	0.118673542355613	0.11998690055626	0.117725622539159	0.116625897451979	0.113251665179422	0.109524459354692	0.103877293678335	0.100577821031118	0.0961816460510767	0.0890284581394436	0.0823492372541866	0.0751006353429229	0.0680392101145891	0.0621871926264166	0.0541646162720239	0.0476585831772524	0.0449032005018103	0.0406056629957932	0.0372952148451204	0.0323104570142814	0.02814715610467	0.0263014270881499	0.0246469457475475	0.0265072553452998	0.026696410379517	0.0295782569620218	0.0302146087581803	0.0348938511838174	0.0373011107668108	0.0395821198224959
0.120415297804136	0.121182532360171	0.120367691246698	0.120212488583432	0.120476902925288	0.120519835458974	0.119888884608422	0.119796474161792	0.11816972814192	0.117844810944884	0.118460699697893	0.118543006914348	0.114683822770123	0.111612294739805	0.108983451247323	0.109166599269663	0.109514819921933	0.107936848800719	0.105755876094184	0.105696009636826	0.102198866907812	0.101720287438498	0.100435306533269	0.0993492667877144	0.0946346654213399	0.0906649706598593	0.0871962051556695	0.0815788811132963	0.0752702248090495	0.0717491174016984	0.0667379306481444	0.0614156587554083	0.0547574975671448	0.0489386324405614	0.0416730422017895	0.0376897822953958	0.0340412406301955	0.0297114368721403	0.0251067114429675	0.0209005705003115	0.0193909359396889	0.0171713745352272	0.0148945152545566	0.015189362236783	0.0146176144791573	0.0156292309525042	0.0169171669131966	0.0205512180976368	0.0223878079990354	0.023492786939094
0.111958530993303	0.112457178536735	0.109857498253921	0.108770159169672	0.109087975724762	0.107758695412978	0.10630336432915	0.104482980064766	0.102770929605296	0.103300062286919	0.104396402617742	0.10341352998331	0.100347490951867	0.0985628079111835	0.093764207985543	0.0933095100357595	0.0931382095077846	0.0933366253598239	0.0920911582059955	0.0879273871926421	0.0853867625099991	0.0847034306711761	0.0842251675300529	0.0805061721902469	0.0782022965571976	0.0711542555669008	0.0671664941901013	0.0622840599756032	0.0591117299892001	0.0551394006183849	0.0498697168344087	0.0446394583014742	0.0384121696415373	0.034242045733089	0.0286703438023186	0.0247184326950245	0.0197298573243664	0.0157297134272346	0.0125902732191964	0.00939711875238866	0.0071443336401295	0.0054530862948515	0.00413978654538589	0.00211731101681451	0.00259638588577266	0.00349275547842826	0.00468780269993605	0.00535017757842295	0.00771551559314621	0.0097514718606778
0.0940625197297679	0.0976048180904276	0.0947266612504935	0.0940486397155899	0.0925166424954949	0.0927841141353191	0.0932915933368958	0.0910479767300661	0.0886290871739312	0.0890631727288557	0.087635090978543	0.0860004332006971	0.0846818258298544	0.0837891155776256	0.0787708292410228	0.0775784626791558	0.0756077819798691	0.0765395863068425	0.0740985165040996	0.0720060861596338	0.06892120224622	0.0680028486560911	0.0664565360969994	0.0636010094412874	0.0612583363897093	0.0555967069403584	0.0528773276981649	0.0472059538439456	0.0444110473458043	0.0392747005418473	0.0364801867772857	0.0311876951024371	0.0278118508338412	0.0226341131578649	0.0188893265403136	0.0148210380726013	0.010205217390351	0.00720435650851764	0.00369129108008944	0.000749543990767157	-0.00162310978695684	-0.00306013430913215	-0.0051845382497023	-0.00709410800386457	-0.00757787541552754	-0.00721109027753223	-0.00482930771482705	-0.00569479009387746	-0.00317528847740265	-0.00325911961309668
0.0848870125829389	0.0837704622385751	0.0804057650620068	0.0807643649874484	0.079276535070474	0.0775171068226415	0.0769612539977655	0.0771483655937524	0.0759382046004681	0.0742367059439843	0.0709822227755185	0.0684474695422519	0.0681688941075709	0.0673723425898481	0.0635841494993041	0.0611283339036779	0.0595393865495451	0.0587440655186019	0.0594951495709225	0.0572449793960223	0.053111185602685	0.0518176280690624	0.0500104533715737	0.047304358360364	0.044313918025201	0.0400930831050802	0.0378431124266023	0.0336998466240782	0.0305873061954915	0.0278607118562201	0.0249653623449549	0.0217318745865956	0.0179541624705132	0.0138306609559769	0.0102787901555179	0.00611056240432484	0.00283612679342515	-0.00148318890731589	-0.00376467929106417	-0.00622118340583633	-0.00754153160533287	-0.010155506660988	-0.0127900554264211	-0.0140061773812767	-0.0148109855754168	-0.0150405157629615	-0.0140653685910124	-0.0141374801707766	-0.0129354428562947	-0.0124942001848522
0.0673705254028679	0.0673176452970444	0.0653265541230213	0.0651169092437642	0.0649523894292911	0.0635452520501914	0.0618945948381079	0.0615361407582462	0.0601278748995608	0.0580738465104396	0.0569048099939168	0.0542925809908133	0.0526688068040588	0.0500219817846113	0.048598600295195	0.0465820720331114	0.0462865600863415	0.0455819662774366	0.0468558095030667	0.0435337268848178	0.0395413577477633	0.036690442052532	0.0356399109288591	0.0353427528189353	0.0324085607800776	0.0297196784651409	0.0267215834254264	0.0240838786491814	0.0206765332883925	0.0170954589930721	0.0154152009169265	0.0132560328305082	0.00919883556852918	0.00597964830106044	0.00360226861357255	1.63015967238263e-05	-0.00254034635713186	-0.00670326105127025	-0.00925910431308118	-0.0118010610190765	-0.0123862808797593	-0.014889321711813	-0.0163705735648717	-0.018909919875005	-0.0202902035249598	-0.0209102311345659	-0.0203644991646366	-0.0213507627440963	-0.0212623449790493	-0.0197506796869747
0.0548127340509157	0.0532087411886446	0.051792606469128	0.0524089937514127	0.0512971292904608	0.0506050386692216	0.0488389589169997	0.0478190571534529	0.0457231320448728	0.0439549819584061	0.0428194572876488	0.0414121694508791	0.0395831635666939	0.0363864429895638	0.0360531137169152	0.0351171552146172	0.0340472859977195	0.0325518466029124	0.0331183917112701	0.0303905230703643	0.0284730772313318	0.0261129763153652	0.0253168002829466	0.0240631091608903	0.0230494065404184	0.0207562939958444	0.0188301986291597	0.0166995007858905	0.0143403345476063	0.0112031437452655	0.0095909604465429	0.00765069546878608	0.00522980506565974	0.00224251509385168	0.000647904916820913	-0.00213240429302779	-0.005147970094274	-0.0071358927624863	-0.0103642921855218	-0.0112516548135522	-0.0121610370180359	-0.0152685115364097	-0.0170382150030164	-0.0201891046773482	-0.023730228908144	-0.023663784786899	-0.0228741734056858	-0.0229386911322489	-0.0239370547885922	-0.0236006150848168
0.0443885135919123	0.0422350432249711	0.0412387562327309	0.0399363131077488	0.0407799490284377	0.03875632304226	0.0359519561592808	0.0337463155718744	0.032923297317005	0.0316165974682893	0.0316584078051855	0.0300284426641688	0.0276806968077741	0.0260991463282449	0.0255900552012231	0.025240246484014	0.0251895033053672	0.0226129704903143	0.0228915684912923	0.0214991145947994	0.0218170342159812	0.020000056638912	0.0192315817601088	0.0172390803925146	0.0162541849095394	0.0135417362737717	0.0125529010305933	0.0125168762311321	0.0104078576579631	0.00808843109289516	0.00653581799534232	0.00424788466308946	0.00418709289341598	0.0019441814892617	0.00122271209021105	-0.00065073888139126	-0.00398858463485964	-0.00565402251287422	-0.00788699542788438	-0.00926590879296497	-0.0106416972788409	-0.0111240759572698	-0.0139344233326096	-0.0170080462165486	-0.0201978093618315	-0.0210773627332343	-0.0199500921269452	-0.0214949626784574	-0.0224650971439458	-0.0245979912126914
0.0278561420515832	0.0295993594855648	0.0286672677736179	0.0299702841390276	0.0280117237533458	0.0265484830058087	0.0246548764480342	0.0231328653204404	0.0214795772404631	0.0209192989976035	0.020605565718721	0.020136601327507	0.017934709380943	0.0162651923446589	0.0164094767555659	0.0160068212995924	0.0151632904216059	0.0140295488177752	0.0149990184599066	0.0151335956450381	0.0140993104906365	0.0135996979144395	0.0118350159313831	0.011223637072904	0.0092708867675645	0.00912311785209034	0.00896354073914086	0.0101533310722612	0.00731773968130099	0.00612512131344029	0.00451038355221205	0.00563477273176002	0.00522010040477099	0.00356667012652981	0.00163966274258415	-0.000234119475908652	-0.00236140164299424	-0.00128048032900389	-0.00561986130366563	-0.0048388592355039	-0.00633413005371628	-0.00856875645004356	-0.011362574306703	-0.0142341903324069	-0.0148040043065944	-0.0168977248361678	-0.0169794238450237	-0.0188884272768933	-0.0205375010831897	-0.02162133147293
[truncated: 188 more columns]
