# Supplementary material for: Performance Comparison of Centered and Tilted Blunt and Lighthouse Tip Cannulae for Drainage in Extracorporeal Life Support
Source: Cardiovasc Eng Technol. 2025 Feb 10;16(2):238–50. doi: 10.1007/s13239-024-00770-x (PMC11933157; doi:10.1007/s13239-024-00770-x)
Supplement: Supplementary file 2 — Supplementary file2 (ZIP 41,511 KB) [file 13239_2024_770_MOESM2_ESM.zip › avg_velocity/rc_3.4_mm/Lighthouse_90_Qc_1.3_Lmin_Qo_1.3_Lmin_rc_3.4_mm/V_ms.csv]

0.00238470479232392	0.000653979886432715	-0.000259965016304367	-0.000913746182840063	-0.00171493306276464	-0.00409781542067958	-0.00622664019067438	-0.00342864133326883	-0.00109729870429479	-2.54417707435049e-05	-0.000796919637802182	-0.00502991965115637	-0.0069347642014869	-0.00628971353301978	-0.00532943988060919	-0.00155437573950966	-0.00426870246066989	-0.00513841982074394	-0.00445407151023469	-0.00572460304348522	-0.00625108890314748	-0.00732135308907664	-0.00664999689483231	-0.00724251482315023	-0.00855086608244865	-0.00816574212170186	-0.00638188622170509	-0.0012855811593266	-0.00148561884339225	-0.00182095903433074	-0.00488477047337957	-0.00690362275818752	-0.00733761028266893	-0.00986286129285322	-0.00925447137457993	-0.00848724813698942	-0.00711810402558826	-0.00725451870501436	-0.00694376422444598	-0.00788119165386915	-0.0094374762574126	-0.00865411061079554	-0.0068827227665751	-0.00562774421254648	-0.006390245470062	-0.00765787715174259	-0.00567527452931309	-0.00441420662818811	-0.00221562978600906	-0.00117166834919072
-0.00430775015567283	-0.00539743618190941	-0.00565419934887493	-0.00523104204701511	-0.00497313550529579	-0.00733439833850052	-0.00983318524701821	-0.00769937313705751	-0.00740290472283302	-0.00593631908057485	-0.0109163545077796	-0.0106534501547677	-0.0134229106230417	-0.0130929976383846	-0.00998226463138337	-0.00907840528698595	-0.0106761589092366	-0.0139847089731063	-0.0137150079289952	-0.0119714040206987	-0.0106645448901616	-0.0122679263681385	-0.013284785870072	-0.0147024207895075	-0.0129092910825373	-0.0123893478960597	-0.0119713623001093	-0.012488964850926	-0.011963174240296	-0.0101825465444379	-0.00962634181239088	-0.0113968999275067	-0.0132602390095006	-0.0148407548042941	-0.0144547628058587	-0.0148244122399752	-0.0149158929269162	-0.0145409833335933	-0.0147599708011453	-0.014646841834525	-0.0139139896562369	-0.0124558666813938	-0.0109988120407183	-0.0106352969215754	-0.0116381853676162	-0.0108059474742993	-0.00923837788665054	-0.00854035734132299	-0.00673627897984933	-0.00522633063239113
-0.0152454148957616	-0.0168742733469648	-0.016919575412467	-0.0165447773093598	-0.016336897213387	-0.0179939423347992	-0.0196935261032949	-0.020362122314657	-0.0209980752120949	-0.0208928081411088	-0.0223834936477083	-0.0209326575632416	-0.02075206075612	-0.0198728908235239	-0.0192507507355242	-0.0206041262995594	-0.0208797091467182	-0.022419557885245	-0.0226455295630034	-0.0206088892001673	-0.0202744358011813	-0.0201869279120678	-0.0217902916005549	-0.0229483887573473	-0.020848764493768	-0.0193214743115175	-0.0155910419298236	-0.0160933288828655	-0.018099104033648	-0.0207419311240838	-0.0243053922242981	-0.0274972123381774	-0.027322301061438	-0.0251844079107219	-0.0257053457555828	-0.0264299828368567	-0.0265063617763987	-0.0248258385286109	-0.0247799291496898	-0.0226644509915488	-0.0170446445623414	-0.0175823950046701	-0.0179873683652897	-0.0175766341042668	-0.0157302254633458	-0.0147372114078109	-0.0142098118837127	-0.0112919120291504	-0.010684524911011	-0.0100388558224594
-0.020459969850618	-0.0213860154185154	-0.0219457677654627	-0.0204275782250323	-0.0214215403944915	-0.0231651164655306	-0.024096682187441	-0.0241018980376402	-0.0241167097645854	-0.0251241594499533	-0.0256042086464492	-0.0247007243167349	-0.0235904338962033	-0.0228243593043266	-0.0232171455936921	-0.0236788975233083	-0.0241560965658567	-0.0249569221026506	-0.0236074223884292	-0.0237273128436659	-0.0248003980285452	-0.0250485325634497	-0.0252465666003264	-0.0267295109492184	-0.0261719068478931	-0.0241635233013896	-0.0220115767125005	-0.0203158760178573	-0.0212709559863379	-0.0265983028016873	-0.0288711189736894	-0.0325319385636101	-0.0325500897966613	-0.0315526243919022	-0.032154628801016	-0.0329801983652276	-0.0324942017845885	-0.0317335501163383	-0.0298126379387257	-0.0251496224927853	-0.0242798543997216	-0.0236619424216727	-0.0271039076357805	-0.0258188577139193	-0.0231763930019812	-0.0211668520326744	-0.0200256100175267	-0.0189200000917915	-0.0188057437515459	-0.0167820937166134
-0.023185468183182	-0.0210925557576588	-0.0212091444976903	-0.0209651282532268	-0.0219040891555036	-0.0227506729546787	-0.0243972665154684	-0.0246618519517441	-0.0244814646182191	-0.0243495541623343	-0.0247879400205363	-0.0250349858904278	-0.0246477812182335	-0.0250324469348981	-0.0263718621732092	-0.0266433143055212	-0.0267422797791479	-0.0267932358904588	-0.0250858569133849	-0.0263274900085821	-0.0265805567972146	-0.0273316534386584	-0.027089549399641	-0.0282646915467614	-0.0268879943144434	-0.0263745284788967	-0.026532697351354	-0.0259780257862566	-0.0260237332450549	-0.0312787560185974	-0.0331262850914777	-0.035538813587236	-0.0358473723364806	-0.0353256826503611	-0.0362371268826215	-0.0377635970305687	-0.0396588834715223	-0.0387511599722537	-0.0368972074110648	-0.0327025721269005	-0.0297290829166222	-0.0302903816314501	-0.0312639397030931	-0.0305354630804485	-0.02853025933467	-0.0277427680323865	-0.0255814077678362	-0.0222621657028577	-0.0197106676651394	-0.0174244954453237
-0.0232554696141287	-0.0214114535419428	-0.020956484796591	-0.0206678613826914	-0.0201223110020392	-0.0190393122238894	-0.0215850943761436	-0.0235724830772864	-0.0251351515428143	-0.0253596595879387	-0.025401934051685	-0.0262229305169097	-0.0263427692979139	-0.028081078079832	-0.0281985975443261	-0.0284272064668988	-0.0275764382079101	-0.027412346870714	-0.0265771256140551	-0.0262935904648862	-0.027701027888676	-0.028544218954462	-0.0287806915845614	-0.0289164640069279	-0.0289206953171044	-0.02951677222583	-0.0302198671054941	-0.0295669392932585	-0.0310339701198544	-0.0350886070836221	-0.0369633761952447	-0.0390255831140952	-0.0409130178248375	-0.0423900475213064	-0.0444251806719643	-0.0460662184762303	-0.0463523376899923	-0.0468763525989209	-0.0434982814203318	-0.0390904874326284	-0.0384036885492933	-0.0380301120146897	-0.0376272884292119	-0.0364067545632076	-0.0340953119965028	-0.0303268996186344	-0.0278313287486915	-0.024283714624904	-0.0224266835171898	-0.0186495169925261
-0.0231257578074205	-0.0205825168932098	-0.0217872859768195	-0.0223061477458539	-0.0226895577739615	-0.0206893743116488	-0.0212924476432067	-0.0229048278264028	-0.0236936200910245	-0.0240360868786816	-0.0245113100407053	-0.0246262783605747	-0.0256794562591459	-0.0278168462449646	-0.0274244767144027	-0.0292670809929046	-0.0281206296927266	-0.0281756921642254	-0.027744066782804	-0.0278760026757769	-0.0287306403841279	-0.0286239728143722	-0.0299639106542455	-0.0300591415821415	-0.032476603672899	-0.0324876579348503	-0.0332278525839051	-0.0343351209089514	-0.0385111234437526	-0.0421710152270636	-0.0449702292054593	-0.0460188589009169	-0.0495214440843467	-0.0508917695967129	-0.0524554937131608	-0.0545861337170569	-0.0544846984692502	-0.0545897041806275	-0.0496638486920929	-0.0443083030409707	-0.0441028802477101	-0.0414924051800671	-0.0413779751805153	-0.0396153124457483	-0.037770776030983	-0.0342414191006606	-0.0300217401208857	-0.0256731101645307	-0.0209737673566145	-0.0168628800493384
-0.019212566489651	-0.0193118390908202	-0.020739802409251	-0.0204120904504089	-0.0200475293516162	-0.0206631979243908	-0.021560215398032	-0.0224402785465631	-0.0232520899875463	-0.0241896619918714	-0.0242323531908902	-0.0235325928993381	-0.0253364421387706	-0.0254085747317816	-0.0260216806532378	-0.0269712715993126	-0.0270750977451485	-0.0278335591177524	-0.0288417271831956	-0.0294772740284673	-0.0294998382550965	-0.0293426735240442	-0.0320330967241219	-0.0324865531039912	-0.0357885636243086	-0.037076490007855	-0.0397491612736302	-0.0413051246545195	-0.0474895717989543	-0.0506315186778924	-0.054862633687719	-0.0574787055736053	-0.0615757698118963	-0.0639147488617794	-0.0657424698553483	-0.0651340232507242	-0.0642969400745187	-0.0629017668333036	-0.0591088190544956	-0.0538065484546973	-0.0498294488651111	-0.0473808313300668	-0.0456610773861346	-0.042209762053789	-0.0394071668486981	-0.0351798160102207	-0.03161112374108	-0.0272703570686923	-0.0215118728357468	-0.0175216253306726
-0.0176429627114828	-0.0177880650388967	-0.0187801619944593	-0.0193597299977231	-0.0207257281931419	-0.0212774876940433	-0.0225437363605402	-0.0213352282367653	-0.0222047897976164	-0.0235054201829908	-0.0235476217239472	-0.024622387968559	-0.0250644760172685	-0.0255561251847899	-0.0262396800511065	-0.0299840979603018	-0.0320893636570357	-0.0335196617048285	-0.0315332252826097	-0.0325005656686936	-0.0327553538022528	-0.0328809606135751	-0.0324504641823608	-0.0352703636901852	-0.0400327481440937	-0.0451871742230857	-0.0470493240212059	-0.0512010982590788	-0.0582532826710011	-0.0639589524262808	-0.0706769662121008	-0.0762833939330731	-0.0807552105300686	-0.0829496962366628	-0.083642578160767	-0.0825709588910358	-0.0820423169969669	-0.0800259210265663	-0.0756176727715318	-0.0698925638806072	-0.0617720258880887	-0.0585305209525558	-0.0563342193531904	-0.0497710872197624	-0.0468621224894646	-0.0418310192724847	-0.0375835494857131	-0.030845460354674	-0.025191686165195	-0.0195649753902373
-0.0198285324245735	-0.0195518848905633	-0.0187199627371608	-0.0208773239432083	-0.0203729643498764	-0.0236438314267534	-0.0232303095338395	-0.0226976647692343	-0.0240554483147292	-0.0286167271269017	-0.0310844145950823	-0.0303028014955925	-0.0264233041070179	-0.0247514308339726	-0.0238848336233579	-0.0248285152115007	-0.0254355552463386	-0.0273734872595638	-0.0279152034403985	-0.0300705661996238	-0.029884519478737	-0.031719037163405	-0.0346720169507922	-0.0381725398476034	-0.0435620321045641	-0.0484180419849059	-0.0535603467619882	-0.0600095810745728	-0.0717366873486021	-0.0809997226447971	-0.0923656437522381	-0.0979426445743581	-0.100911992669056	-0.102858795049038	-0.101327628334573	-0.0988234720826778	-0.0967981523064581	-0.0910261372839634	-0.0851999368400594	-0.0757885339744058	-0.069089884801328	-0.064694141969411	-0.0605904409807123	-0.0538922189436406	-0.0468820420825229	-0.039916936682409	-0.0344190802419217	-0.0278979051380882	-0.0221338537595804	-0.017145474355684
-0.0178687396460952	-0.0192494648095405	-0.017671818205331	-0.0169360827884092	-0.0180692612466418	-0.0210325159939614	-0.0202054845384151	-0.0212288186146129	-0.0217112425197608	-0.0218556683759374	-0.0223617995295021	-0.0236826461170885	-0.0226747759550077	-0.0219975669950577	-0.0228748632896338	-0.0231557020604061	-0.0257844518286314	-0.0253781259490965	-0.0261231303961844	-0.0279599788334633	-0.0294468605423893	-0.0312352720813181	-0.0340239559288444	-0.0382389891927463	-0.0443665656911024	-0.0492800608020427	-0.0558181021071245	-0.064613626314599	-0.079664878858298	-0.0935138459523684	-0.104919383877302	-0.112413421286063	-0.11918914276523	-0.12168007737879	-0.119714202289006	-0.116333897729378	-0.110735890319893	-0.10397711773016	-0.0953906625966278	-0.0810845685344093	-0.0706575223467106	-0.0641733924672446	-0.0622090651101431	-0.0539073486930144	-0.0455205611233279	-0.0366007490446077	-0.0288968518237848	-0.0216669340772747	-0.0167483776446803	-0.0115927776005418
-0.017815186598695	-0.0156353343241191	-0.015399340786631	-0.0151598038933666	-0.0183038061172572	-0.0194362135564081	-0.0184120457508235	-0.018728031588567	-0.0209787675445454	-0.0195517901544703	-0.0204419407908889	-0.0210200433966883	-0.0216914162979933	-0.0211694341206577	-0.020479687641209	-0.0179597956442615	-0.0176617765795014	-0.0201144793203006	-0.0197258234634091	-0.0227913387402676	-0.0258594435409279	-0.0291264867010656	-0.0315631386628298	-0.0366199687765439	-0.0422629891487898	-0.0495668216845877	-0.0567884452696841	-0.0691793563818714	-0.0915336090497217	-0.11102505247767	-0.125397518844304	-0.137816794145102	-0.143124984338848	-0.145502060216675	-0.14124539966408	-0.136948457047076	-0.129411411522829	-0.121145207586677	-0.108817619763874	-0.0880676433194555	-0.0723040567033249	-0.0642078956535123	-0.0609675677656961	-0.0492185479697517	-0.0427746032772748	-0.0350919280001816	-0.0272949696044837	-0.0165412687325068	-0.0104853468405105	-0.00563297013404415
-0.0145773531220906	-0.0136889728222892	-0.0132669157862605	-0.0129335333098598	-0.0140608781566788	-0.0164353610986982	-0.0156695999877531	-0.0156274125419084	-0.0159359359004217	-0.014765755938552	-0.0123289084806476	-0.0137976055894634	-0.0164868138332685	-0.0173470488775464	-0.0178749115637207	-0.0175150357600629	-0.0188505164385374	-0.0203436408936135	-0.0202128151259907	-0.0213328025127507	-0.0226519050949886	-0.0240218943954083	-0.0277595598754496	-0.0328820526905935	-0.0380464281065535	-0.047250302336315	-0.0562471408825969	-0.071812697132698	-0.104789682753701	-0.136489843668217	-0.158896117157761	-0.176873082130531	-0.18276321870704	-0.18297544346236	-0.177273598659186	-0.170707640255848	-0.162235156948379	-0.154867804474034	-0.141875627616592	-0.116691635970521	-0.0840316710602456	-0.0643485535263059	-0.0513052611110136	-0.0315884719553346	-0.0228576013428287	-0.0170635087397905	-0.0146659761957345	-0.0110196968783209	-0.00461784696632982	-0.000315001674218023
-0.0141379395914124	-0.0146509553010965	-0.0117172585677584	-0.0118338287653056	-0.0104372004097044	-0.0120752115299261	-0.0132452957438667	-0.0143705002750347	-0.0133317104735326	-0.0127106912881136	-0.0116992260960239	-0.0118391127144251	-0.012946245241659	-0.0142641706585248	-0.015531009319572	-0.0135462474860412	-0.0146724458049429	-0.0154700400079656	-0.0164364800482	-0.0172681634788842	-0.0185896333104247	-0.0193149101544648	-0.0219022286242901	-0.0254203885061207	-0.0307349053578173	-0.0382244149178412	-0.0483433893553468	-0.0728210465991698	-0.123118206378858	-0.170822367099865	-0.207569043494777	-0.226287062047765	-0.197590631558632	-0.183574929152665	-0.174177684438452	-0.189542887735194	-0.199100075541109	-0.187690281786622	-0.171051396004997	-0.136521274496631	-0.0940298810044024	-0.0692891227348738	-0.0413316787390028	-0.0170175623229632	-0.00937664500260151	-0.0103882067426767	-0.0115547279994585	-0.0105818741421859	-0.00310154344126293	-0.0022600328469328
-0.00938919574656234	-0.00626087307552611	-0.00403538261762567	-0.00130003813184123	-0.0035499305695072	-0.0063050370607656	-0.00852827583045466	-0.00953722176252139	-0.00938914073091766	-0.00460165036524608	-0.00673223380044668	-0.000387452830871993	-0.00549259341049022	-0.00726657327280603	-0.012062693705934	-0.0113038672016969	-0.00871705081433957	-0.0080825269353298	-0.0110581634264563	-0.0106820301468332	-0.0167038742237376	-0.0202614866055904	-0.0215841126598496	-0.0218549105342555	-0.0255588361759817	-0.0307869963256342	-0.0369533000728646	-0.0582244665446351	-0.115119900512605	-0.189553916583589	-0.248648635984887	-0.269446910164901	-0.233523363491543	-0.198342040339737	-0.187073458379462	-0.20558098168734	-0.227254474438928	-0.219506098057696	-0.193531957980772	-0.137708815612302	-0.0611460906383189	-0.0336614401742989	-0.021385638662533	-0.0104061511376113	-0.00455145327217062	-0.00498574587699125	-0.00569579614129924	-0.0105064160205255	-0.00955021133743061	-0.0107982880164713
-0.0225512190294295	-0.00393260278087456	-0.00658619495992667	-0.00261609311091267	-0.0049588140482207	-0.00767648924082495	-0.0192707314623058	-0.0154928945844834	-0.0141136361833045	-0.00643022344243716	0.000600289911728773	0.00996236823996133	0.00140447681499374	-0.00211458750709279	-0.00418792888178558	-0.00569290532566067	0.00050999083753246	-0.00130258908821723	-0.00263034383358748	0.00278710517148472	-0.00291854364114167	-0.00613534831704946	-0.0118274637517092	-0.0136477080297496	-0.0178985176520621	-0.0204739578488819	-0.0225520097910801	-0.0319513704662855	-0.0717391173788028	-0.1339524636144	-0.204562847719055	-0.238655942570958	-0.219118617483691	-0.194536173861607	-0.184099561258063	-0.20182256457909	-0.218723593601226	-0.20286092731518	-0.166269214531381	-0.0931948630326685	-0.0369925049083616	-0.0189537598138618	-0.0115906064827185	-0.00545353434997986	-0.00261132220974047	-0.00504167410366487	-0.00575236024811223	-0.0130635748339388	-0.0104854201397976	-0.0102006044532604
-0.00420841785617583	0.0100810033831383	0.00612678900752448	0.00732770311338069	0.00908956750949235	0.00623868861685648	-0.0036996937197418	0.00254997929531534	0.00547053907864482	0.0155670299775646	0.0152057664995709	0.0227061449437665	0.0218702486747966	0.00598843485014088	0.0046728128898432	0.00475331117872455	0.0068387168866036	0.00601289954021135	0.00752415061483808	0.013656293552888	0.00471565544071248	0.00198508206787985	-0.0107855549067081	-0.0105263217773139	-0.0163509114487954	-0.0151534271612966	-0.0148773385372916	-0.014210027851885	-0.0228589424021123	-0.0440771094184658	-0.0872069541960951	-0.140398849726117	-0.166114000455545	-0.174753956773996	-0.171969680602025	-0.171714056621283	-0.16517170218849	-0.145390167196043	-0.0988901504086753	-0.0420519737258165	-0.0082259255896515	0.0014845797583464	0.00134315818463417	-0.0060039201069396	-0.0105399933062001	-0.0106171917858928	-0.00851783139974682	-0.00833033742385167	-0.0130122300128613	-0.0109562311318307
0.014150797251136	0.0105338469197869	0.00422182155440863	0.00634969162177925	0.00372994448846192	3.55961809977633e-05	0.00136415272409103	-0.00393027271066473	0.00587389938432766	0.0109050528166137	0.0114079716259818	0.0171247875791085	0.0139715895537457	0.0102190569781484	-0.000813441132387183	-0.00483893479377378	-0.00519352935438539	-0.000103566174560292	0.00374020064706841	0.0130950734553692	0.0141193648226091	0.0113591222279521	0.000140285352404111	-0.0099743627093969	-0.0164331934870045	-0.0219635148994267	-0.0126718363831777	0.00148457316964644	0.00322454597480165	-0.00250410337757765	-0.0098976623824833	-0.0261417107889137	-0.0440097313490015	-0.0675151239771078	-0.0794999548741444	-0.0813118872012813	-0.072337823955338	-0.043613175382016	-0.0195211202503084	-0.00281483545656616	-0.000162978788145677	0.00144034148551488	0.0010512791293669	-0.000776554342722591	-0.00529073700992487	-0.0113807570007966	-0.0136169862160445	-0.00806266489927181	-0.00306176101209016	-0.000563991163535604
0.0662638399659886	0.0463121598682287	0.040797792686856	0.0271739453516391	0.0244407780546943	0.00312077164438477	0.00545307377632159	0.00665691792411214	0.0176613082641207	0.0204531472753403	0.0187216480089552	0.0223965687815928	0.0180068075244655	0.0152545765536494	0.00233677355316474	-0.00204043401861768	0.0025527957057065	0.0033055728421373	0.00641375270437294	0.00463096633862828	0.00380737576104289	-0.00191564547676835	-0.00178769753563278	-0.0005001768512865	-0.00422415477778202	-0.00389904104923806	-0.00668183386953674	-0.00115786356384785	0.0041834920747635	0.00303733263046266	-3.29607716069269e-05	-0.000930652739875594	-0.000761351952931747	-0.00455711355371315	-0.0109158021158811	-0.0159893318779211	-0.0152718276526307	-0.00984617025689962	-0.00777891302893643	-0.00622683815757713	-0.00295155286322437	0.00182883450739308	0.00178073975081954	0.00115419398740506	0.000138763621555103	-0.000489505181023234	0.000443876739562272	-0.00333769673119394	-0.00735476631612225	-0.00243350522219425
0.0535759090830455	0.0456863340850024	0.0390637153563008	0.0127084680960295	0.0209868409609793	0.00380420974952561	0.00405252448537406	0.00485771270631546	0.0135175117888769	0.01166730215048	0.0106319224718287	0.0136208687722135	0.0140212631040161	0.0103446924738465	-0.000777313502144424	0.000336712523015911	-0.00258059766643108	0.00359781128745633	0.00721749995310201	0.00736519773414768	0.00701445415100741	0.00499964911633639	0.00237105658272937	0.00482181516288776	0.000221077803207589	0.00234025775182794	0.00427823870968146	-0.00414219556233989	-0.0108631034110862	-0.0185036391515959	-0.0130142210944582	-0.0104478158171762	-0.0129917056006777	-0.0229091386245381	-0.0315987853179753	-0.0459823469376868	-0.0467711625921934	-0.0474660207497887	-0.0322497983834093	-0.0237008244344027	-0.0193214637225355	-0.0149837997866144	-0.0123043701853862	-0.00586353378270861	0.00420958742101197	0.00805583674713029	0.00979908015941463	0.00902803159322052	0.00872339966209006	0.00842841662320946
0.0651477523130797	0.0402431734548612	0.0271322764835434	0.0179421381636791	0.0115401405942158	0.0108484917217778	0.00798002888315735	0.0121211054724644	0.014225005825849	0.0071604277633978	0.00754534580373978	0.00993238356059527	0.0114213122609436	0.0079844259462	0.000725463821932546	0.000555365943479954	-0.00234414364940906	0.00227477341591858	0.00453251694845703	0.00190580228846293	-0.00407498717543061	-0.00899113722655097	-0.0121798597102062	-0.00597037917677012	-0.00804076175455939	-0.00397055366911378	-0.00330102638032302	-0.0146077520424355	-0.0328250741780841	-0.0604857066296491	-0.0695824084540515	-0.0751919881149606	-0.0771301974183299	-0.0931869708996075	-0.0942426038419082	-0.100120008508739	-0.0944501849991514	-0.101041437209857	-0.0747731689072787	-0.0431886834448549	-0.0271597634338167	-0.0207345557098174	-0.0208493612887979	-0.0155548578720719	-0.00230637675061622	0.0022649560882605	0.0058560496078307	0.00642365817942404	0.00700314045899517	0.00701541287744483
0.01811044605707	0.00912424793178883	0.00634016666768187	0.00697445387117665	0.00454947085000798	0.00097048983172697	0.0115015524139729	0.00722681453942207	0.00439207179654782	0.00601570602049041	0.00220723914720306	-0.00154508510782017	-0.00987444338026458	-0.0086786134917947	-0.0157680093751032	-0.0230640081113661	-0.0243696209657746	-0.0120947900871683	-0.00919719686472481	-0.0143714373764177	-0.0272624151438847	-0.0273594981318085	-0.0356114848770619	-0.028266835015576	-0.0280179988547188	-0.0211234336058976	-0.0227425611825985	-0.0624927350688194	-0.130507698673431	-0.207102018393271	-0.231199419266692	-0.224692664356308	-0.195393397234664	-0.203956980684588	-0.184678096788512	-0.17776192935738	-0.154870206761101	-0.15122400481385	-0.105506599408141	-0.0559595681310303	-0.0343621359435899	-0.0326866647462139	-0.035933976726581	-0.0286961926605954	-0.0182214500032357	-0.0127616368575045	-0.0103860749688046	-0.00394965868961954	-0.000654872961181239	0.000109623448806479
0.00955716585142491	0.014759073537866	0.0140177788112286	0.0138112463867704	0.016098942596418	0.0183140621111462	0.0268547172146453	0.0251854809275725	0.0186337765883214	0.0107928070652231	0.00814601251851304	-0.00894208913215534	-0.0148976220854296	-0.0238022967436467	-0.0312859543850835	-0.0363894045396026	-0.0322982114918462	-0.0209408126795551	-0.0254660759635085	-0.0394890277042623	-0.0591985263457802	-0.0659716267930402	-0.0684926329156198	-0.0610327126659022	-0.0487471433593833	-0.0540593836269951	-0.0848429709122081	-0.181670547999721	-0.298655988996633	-0.379112825095702	-0.395104561802047	-0.373725177768855	-0.336206873425712	-0.300104357189405	-0.253255763206975	-0.218916439907534	-0.185566053105471	-0.163468215438855	-0.128213337734932	-0.0886685081893801	-0.0551635418974117	-0.0467104774182728	-0.0462909385127758	-0.0430111753261505	-0.0349245619143878	-0.0275738652264513	-0.0203461418699941	-0.0164438710635666	-0.0130024251566711	-0.00934890384616514
0.0265073537757709	0.0274113865206326	0.0339708234522813	0.0430327419294813	0.045154269973112	0.0520243202930257	0.0536496319293849	0.0497934714101652	0.0525678822510921	0.0394400864879924	0.0263628114878537	0.00981773658103528	-0.000861647120334699	-0.00957000158019013	-0.0199399722132415	-0.0304195570003261	-0.0290240810318789	-0.0263709357314017	-0.0344123917231572	-0.044264827904312	-0.0655663599058374	-0.0704670783510015	-0.0675187450324816	-0.0666794275575263	-0.0745037685196653	-0.117882408890585	-0.180524631090173	-0.285014432812505	-0.360965283551897	-0.389599508501062	-0.365721395328133	-0.336725288410295	-0.310866984102653	-0.293118271909692	-0.271222783784302	-0.240993187074983	-0.206522250446495	-0.167441719033659	-0.130866813717554	-0.0901931550793308	-0.0589984470587803	-0.0424395052210599	-0.0395553439106037	-0.0337042832193207	-0.0288470841962913	-0.0233041183156513	-0.0158924790944677	-0.012254225990159	-0.00907897424475858	-0.00669850290393868
0.062606153255837	0.0687911419443462	0.0696878415367455	0.0747964723860433	0.0819266800887689	0.0875808439998506	0.088093619174924	0.0825859663729631	0.0819347882605954	0.0641647953197571	0.0484566543786212	0.03546634920612	0.025762824632792	0.018801689559743	0.00187150041051022	-0.00777585490738102	-0.0122161824600921	-0.0154226357471479	-0.0222639164380924	-0.0308067502834818	-0.0471873456139589	-0.0597527984474114	-0.0697703650037459	-0.0934136040593108	-0.127249942427074	-0.193868861576087	-0.242415843619156	-0.298507306628502	-0.325065429749471	-0.33295751772474	-0.295742293273859	-0.274101975967841	-0.257982188677829	-0.259409007068455	-0.244169447432693	-0.218770942399309	-0.187134013967773	-0.157664679063916	-0.132193931876853	-0.100999050949991	-0.0596950550103677	-0.0307353552248382	-0.0275139170927457	-0.0247293060736308	-0.0253046643682415	-0.0225617684793085	-0.0143018187489387	-0.0109906868088654	-0.00715324718640162	-0.00432238043452749
0.10162700589514	0.103266169849606	0.103602875383894	0.110608955203128	0.113763136897864	0.117442056470162	0.110866122516243	0.107396598346783	0.0970795469752584	0.080282454483214	0.0651631037722072	0.0622103476241214	0.0653330498046567	0.0575661044197346	0.0485828022633967	0.0328562900501619	0.0241154886196411	0.015867724548661	0.00751062846119243	-0.00515979233979887	-0.0248823076169579	-0.0470260043765952	-0.0725201137524454	-0.113552200468697	-0.162137411772579	-0.209619329431727	-0.232217699621771	-0.25974461054855	-0.265247342815257	-0.274205915862877	-0.24409033227665	-0.22928876223585	-0.215736970829413	-0.217325178390196	-0.207396679385911	-0.185841045134491	-0.160163431217041	-0.137289147591817	-0.116948996732573	-0.0901101951815512	-0.0554028666110062	-0.0261102392752774	-0.0198625790374649	-0.0134245221249276	-0.0116405132259054	-0.0098041334099112	-0.00439777951673004	0.000143561042244635	0.00308480322537034	0.00177167725286618
0.136049462892854	0.132871214206683	0.134663893858384	0.140419788802839	0.13784653614853	0.134105721858184	0.124331115542427	0.114445339457045	0.105805076011051	0.0965726196478967	0.0882021832549013	0.0873571032323678	0.0866653903554159	0.0831999733697322	0.0785029672442569	0.0727666716820427	0.0522970474799664	0.0389708932571102	0.0194987682739423	0.00429456746126155	-0.0155006827102091	-0.0440780292951044	-0.0750152280960742	-0.106888796393033	-0.145135929524834	-0.17682023656832	-0.188297403191904	-0.205308895839747	-0.213071540121335	-0.218770607128605	-0.200295039297907	-0.197065460615234	-0.186597650352661	-0.184874637473011	-0.169337514263436	-0.151895853748727	-0.131976983611939	-0.112625405647958	-0.0957254441599338	-0.077118999405064	-0.0445812183588263	-0.0185129153587387	-0.0122050000949887	-0.00417208981179894	-0.000771066285090809	3.92173540269091e-06	0.00495441783229658	0.00769027268348616	0.0116301820737747	0.00834392871178475
0.144037078193394	0.142960707882715	0.14867702476535	0.145030370645033	0.136534405634465	0.132387012199665	0.121173461155722	0.11433897150842	0.102934090147436	0.0923819721508521	0.0960883025974706	0.0974158294444156	0.0938754755503002	0.0869893644741774	0.086558368572444	0.0782234358833362	0.0601017288673847	0.0467901485899985	0.0252005288829426	0.00873143328748254	-0.0103022791767796	-0.0332211852431047	-0.0607010429691183	-0.0876131819745939	-0.112666703031032	-0.134915691592811	-0.14603833495493	-0.158618613963405	-0.164804013033798	-0.171541650274144	-0.169522429069201	-0.16536123508465	-0.157967572919528	-0.146187352664357	-0.133831047357439	-0.119843936567887	-0.103454917090358	-0.087117274436164	-0.0717718118022139	-0.0586578710868254	-0.0364294332214365	-0.0221005337626392	-0.0151779441374075	-0.00844508403396753	0.000814284438919935	0.00729151451413223	0.0125618139650576	0.0168565803109337	0.016211772765495	0.0111054931879023
0.134128857748659	0.140881743687945	0.139000434538617	0.135105008638454	0.125471359934276	0.123370448191663	0.105222675031522	0.096344940908572	0.0916841152641254	0.091927146192041	0.0928743806425128	0.0906588660175667	0.0855736293122512	0.0756614812964085	0.0669711839453191	0.05785640435187	0.0516487175214047	0.0419442636354785	0.0274711623127722	0.0103591337746676	-0.00511636913621455	-0.0212831069609286	-0.0405488315995415	-0.0623137609173116	-0.0813219332744833	-0.0963445404332696	-0.106989156270882	-0.118159412661483	-0.125592594860802	-0.128599737879799	-0.128297196896132	-0.123099819670376	-0.118744509642912	-0.111779684591981	-0.100677354168308	-0.0892091526946354	-0.0759036507282731	-0.0633221245730194	-0.053128082723761	-0.0417802389618074	-0.0255935724139793	-0.0128367672384041	-0.00606739234800541	-1.89819033986795e-05	0.00580965767723076	0.0098639732065647	0.0143173607862124	0.0188269596477903	0.0153036731926451	0.0121201489108855
0.106345424448367	0.104493331994833	0.105904264865138	0.108244212642163	0.097285237787421	0.0931583880838134	0.0911239765840495	0.0789230426817103	0.0743410977532428	0.0723479770713834	0.0664281826150261	0.0655360751817813	0.0600637657665194	0.0507587815589495	0.0393065456347714	0.0320835443289822	0.028458412197085	0.0229168964657751	0.0128214165087399	0.00175005836349489	-0.00671721871798328	-0.01723328410138	-0.0313694066940609	-0.0424680964374464	-0.0542873397505883	-0.0673017429284759	-0.0761035634858812	-0.0835963096271051	-0.0877080535124381	-0.0907716122042504	-0.0898850923415379	-0.0880417266446315	-0.0832956812959742	-0.0806225900005766	-0.0722176794351244	-0.0646728960710506	-0.0558731462714498	-0.0467940979508788	-0.038796338593756	-0.033686944843596	-0.0188193708067074	-0.00980098391720597	-0.00421030798947689	0.000531814706065716	0.00438969920569216	0.00727729838213221	0.0103658567429205	0.0130634773447105	0.0118256150801557	0.00958899348429407
0.0773628571677622	0.0705878555275976	0.0717798250261678	0.0744341434917351	0.0696839731227505	0.0631801846098068	0.0580612623758885	0.0503734932572009	0.039185879289521	0.0333365982296283	0.0338413757347863	0.0289764053872161	0.0225170116051969	0.0174035004823076	0.00721195584445842	0.00385112818784557	-0.00123687563026674	0.00119846026221142	-0.00282537377624845	-0.0106478771264375	-0.0164920775691977	-0.0197939945770379	-0.0244129360440864	-0.0318898896362516	-0.0376325319519508	-0.0460290736919	-0.0501657366052281	-0.0539007424153439	-0.0544583405868394	-0.0559825657999926	-0.0552942261021096	-0.0558771349527503	-0.0545377429866687	-0.0524989635317975	-0.0485504757953472	-0.0438339471871725	-0.0378619986997273	-0.0323654681409827	-0.0273469604240611	-0.0250206242187518	-0.0165075366123831	-0.0103840798398634	-0.00584430362650786	-0.00303812313327145	-5.4456546413192e-06	0.00175338833951688	0.00477696585872815	0.00480701291896413	0.007455306347853	0.00694716107577258
0.0287691367931928	0.0291927363615374	0.0315999716604653	0.0270429928221353	0.0243013241962252	0.0265526930438969	0.012982055743654	0.00670776313348407	-0.00194144988485144	-0.00859886189086745	-0.0086763708630458	-0.0119322886973969	-0.0208657712931672	-0.0242412674666255	-0.0247704214673987	-0.0254219959606625	-0.0250033727903355	-0.0176406405241819	-0.0163735932837188	-0.0207622079658665	-0.0218223126352989	-0.0237687067276626	-0.0216955297175027	-0.0214643204233043	-0.0218885545069862	-0.0257711541849369	-0.0268258824752019	-0.0283690641311347	-0.0303044342225047	-0.029337923094904	-0.0275863630490329	-0.0271923315189061	-0.0306359789693001	-0.0309748195012167	-0.0301098202385908	-0.0289283355735781	-0.0276549666637519	-0.0247880911370761	-0.0231513709549562	-0.020746146480194	-0.0154350983201846	-0.0131399310189348	-0.00922553326314044	-0.00739461359692747	-0.00725321155400442	-0.00557271974372775	-0.00293027620975386	-0.00260355265003	-0.000953947747454597	0.000963841739342922
-0.0174275326948189	-0.0156628179329802	-0.0154934058676003	-0.0229393620030913	-0.0228794129752049	-0.0176617285290539	-0.0276548653624901	-0.0358314338712489	-0.0447430834684302	-0.0483115755587475	-0.0515665012290088	-0.0535034323716481	-0.0543148340190247	-0.0546674107196803	-0.0559846809373971	-0.0526936643453644	-0.050460646509539	-0.0393353580196969	-0.0350194633602238	-0.0275046669580298	-0.0244718882722621	-0.0210352527752074	-0.0160676685555319	-0.00955328962511412	-0.00436011434275839	-0.0016019100330273	0.000571132584829162	0.000476453366430452	0.00125514134197977	0.00113226540560457	-0.00316473898046151	-0.00267441087081326	-0.00406264969356885	-0.00626242109058176	-0.00966906122516411	-0.0134803474737576	-0.0145968499323912	-0.0155589147699481	-0.0136051503930915	-0.015226476266003	-0.0127561067969105	-0.014179432494157	-0.0123073169579123	-0.0130133319964607	-0.0137792511891427	-0.0129455102251163	-0.0130580878587363	-0.0103628297529724	-0.00918606645622682	-0.00665761813820044
-0.0608298712546928	-0.0676200006911522	-0.0653265641237266	-0.0725154396345695	-0.0712326262939718	-0.0747797858680554	-0.0771629530931193	-0.0719521612742452	-0.0819722861521811	-0.0866002097350437	-0.0894959598627976	-0.0850359460981931	-0.0859563688930757	-0.0846629228496688	-0.0810912009080379	-0.0739826826878973	-0.0684315551963682	-0.0555480204714663	-0.0433516531029451	-0.0293025883205771	-0.0235302725474607	-0.0153598138107682	-0.00143646045886551	0.0103895058225292	0.0197818941707193	0.0259618802240665	0.032320030254137	0.034263822304169	0.0351421460359105	0.0315128237967424	0.0329722387921165	0.0265641861132656	0.0236179383535937	0.0176922578585959	0.0136218366757687	0.00549075909289027	-0.000524420349286906	-0.00360701598367346	-0.00688829885394455	-0.00937711588286902	-0.0139482067988018	-0.0139854564375857	-0.0174784738874306	-0.0194029805538374	-0.0236721974978499	-0.0229934903616533	-0.0227002404567661	-0.021685152985687	-0.0190363153537125	-0.0177787576766155
-0.11011796989419	-0.105978365479296	-0.115585784992491	-0.117281335417713	-0.115376913814858	-0.117081466663209	-0.108387641369194	-0.0972523721284042	-0.105320035191935	-0.113978783165073	-0.114292397988542	-0.111920711902594	-0.110025818383469	-0.106900201879755	-0.100667600256887	-0.0897801364689696	-0.0802113226431337	-0.0642474069576816	-0.0436164680612899	-0.0266516331039666	-0.0151318297322624	-0.000762225496891111	0.0163352414260248	0.0384437150427374	0.0518216107499398	0.0642414046990802	0.0742154049593861	0.076718564717474	0.0804664934860364	0.0775640742055898	0.075675119246456	0.0658519653421891	0.0585521714206247	0.0491792144663571	0.0397731551540264	0.0293637961666531	0.0208586878759643	0.0118483183989472	0.00658823712747933	-0.00128738074506535	-0.00847457180770115	-0.0159013847578309	-0.0211210386369931	-0.0281066921450795	-0.0307745588131885	-0.0312717270287624	-0.0332751820865093	-0.0331166784139697	-0.0268127389600243	-0.0229175243924124
-0.135747876329438	-0.141495010303087	-0.146359215302563	-0.145160480079784	-0.148279469457298	-0.150540222755041	-0.130006489561109	-0.116587859098748	-0.117072748942511	-0.126462870966164	-0.124558161554776	-0.120353049225839	-0.117467101248202	-0.114595649634093	-0.105609286744251	-0.096723575658728	-0.0848670906132424	-0.0620470390715427	-0.0400952123611278	-0.0176931087891957	0.00157424961169651	0.0223372703407652	0.0477799603255731	0.0755787371550213	0.0986136967236303	0.116583195875758	0.129161733773207	0.136680397271656	0.139296480734829	0.130589166042421	0.124285902847934	0.113377542668657	0.100378521446165	0.0870138793560231	0.073800772941122	0.0600350195509664	0.0446902726616116	0.0301863087858629	0.0189717038793614	0.00789466003901692	-0.00544213484015064	-0.0147007892156177	-0.0281911047806072	-0.0329255566528145	-0.0366983958369996	-0.039682138076252	-0.0418323805684896	-0.043273791705912	-0.035605456734282	-0.0294239987183016
-0.150519715002856	-0.157079553092207	-0.159701724678861	-0.159909021580763	-0.160432321851057	-0.158868253569161	-0.134137734186432	-0.122301096634802	-0.107127128236606	-0.106973154507069	-0.104408556674903	-0.101774815754678	-0.103298892322054	-0.105430535996734	-0.104647395307159	-0.0933490397176956	-0.0733675854260022	-0.0433426053825044	-0.0217257828157989	-0.00587892849194505	0.0161178727314598	0.0435667020339095	0.0784121040126264	0.117225206847499	0.153412913938922	0.180008016209011	0.191010591762209	0.19851738880025	0.198270778161053	0.190543548118219	0.184700896090543	0.16834674349552	0.150719670587013	0.131031520698168	0.108947282696547	0.0903605886051749	0.0698647322001396	0.0510410891862537	0.0339482047276911	0.0202869566606815	0.000316499779871459	-0.0126980292421856	-0.0251022324917968	-0.0321968962054409	-0.0387197831947104	-0.0458486378608371	-0.0477300519587423	-0.0504282363179382	-0.0461275990168383	-0.0398996451570472
-0.143136385613508	-0.158754917787954	-0.15225329787501	-0.145711918569811	-0.149193440479525	-0.141863471065137	-0.131595102021035	-0.112789833503005	-0.0953001359299102	-0.0815663446056336	-0.0737454911600388	-0.0754752228429422	-0.0755462699946967	-0.0745823916410071	-0.072879458012734	-0.063131303844859	-0.0368002502437792	-0.0123244078338292	0.00178104791372912	0.0152172847236548	0.0334141998906965	0.0570012505600636	0.0930805231571199	0.13198504796891	0.188728789121144	0.229433329349047	0.256112040574455	0.264893649494676	0.269565119583935	0.25855900745191	0.239980789299477	0.223756849040579	0.206232108925531	0.187930036318765	0.156960833754857	0.128447358333279	0.0986769737979909	0.0725979461591986	0.051135508786343	0.0331922634151665	0.00876654096344037	-0.0107246908966457	-0.0212006294265793	-0.0331713369040368	-0.0440717155321813	-0.0511345200813206	-0.0527075617019416	-0.0557334057339392	-0.0561005501443309	-0.053788405128086
-0.124565594973133	-0.125533100688524	-0.117943939465303	-0.110168546566976	-0.111165500970991	-0.108248372982629	-0.0979684852908843	-0.0702956271771083	-0.0492856367952879	-0.0399685904664524	-0.0285828965763069	-0.0283835494821213	-0.0268638456701914	-0.0273766670838199	-0.0160955842654551	-0.00439843337460787	0.0127119799437016	0.0397783505086625	0.0483920421277447	0.0596046671063772	0.0634262524342512	0.0722678394667627	0.0827748127501185	0.114507205749557	0.169213607195517	0.236268180527729	0.291382283291402	0.320803307376389	0.337698192294626	0.331832736376359	0.30284821366373	0.281334105446804	0.25758691188341	0.246545055959977	0.213128994596824	0.174726693674803	0.135542040754125	0.0993821287994152	0.0715143134539883	0.047470558693355	0.0155298117056989	-0.00820847760619676	-0.0220038520971362	-0.0355855819914455	-0.0460764331966201	-0.0541319106242919	-0.0589935976814855	-0.0638963490935534	-0.0656351403094952	-0.0635222304030673
-0.0613309957728131	-0.0665571159903648	-0.065260213185524	-0.0597932162861022	-0.0608085093716821	-0.0556735714906186	-0.0441049415460238	-0.0201743962518058	-0.00106681959005892	0.00150789923823955	0.0118206707549881	0.0210966584705307	0.0327345633242462	0.0446056417753978	0.0477227501967291	0.0579116265287498	0.0659514860549738	0.0818617146835748	0.0967944684231239	0.10407722900224	0.0989916804866993	0.0958036158847352	0.0847401682503175	0.0846322126603129	0.109347975920018	0.172843850958499	0.273504686573605	0.349103861993559	0.40202173372755	0.407614606963184	0.37611239826801	0.346296699172221	0.316270085201726	0.300226143943083	0.269431452533579	0.228873810877418	0.185143416781529	0.137301454059727	0.0972890088769052	0.0663517446124951	0.0281704534182939	-0.00259814424507453	-0.0204327202347297	-0.0337724820996136	-0.046772854546812	-0.0554356516525728	-0.0616895876741596	-0.0664044935796582	-0.0697353218499857	-0.0679469485725788
-0.017070989502663	-0.000495450423839023	0.00154954855201495	-0.00373075339256843	-0.00960119448594237	-0.000312828956281892	0.0110886765901523	0.0224971315443383	0.0377261751678741	0.0445640644431695	0.0532108029575797	0.0619034190604336	0.0743911116804594	0.0784999891754059	0.0802964270921573	0.0898472800748397	0.0948250036448838	0.108118201355257	0.117228191552112	0.12614963560475	0.120982056480496	0.105883885710257	0.0874849923693562	0.062777835128353	0.0543543396051437	0.0729141716373721	0.160278529969639	0.28635891134908	0.418171785222524	0.47290374908303	0.461377062096449	0.418425770758305	0.382882352516914	0.352476089465905	0.320436799599132	0.277140299326999	0.230790480708781	0.178520608392393	0.124158328956707	0.0803755873572631	0.0332028827523272	0.000964920097746752	-0.0163135693093704	-0.0284168737146553	-0.0390281145867442	-0.0489363347255746	-0.0566029894139973	-0.0627984588651885	-0.0648045895704581	-0.0631771067692135
0.0200221139356725	0.0274729031884881	0.0300157869245679	0.0376861278729629	0.0361419884788977	0.0412676022200263	0.0460312676583936	0.0476803841029912	0.0614031554500871	0.0656152260344586	0.0683985239021405	0.0782970405095736	0.0819128467131747	0.0799576344695017	0.0836173670180533	0.0878170731068933	0.0945311467560128	0.102384581746469	0.106228793611249	0.113155144725288	0.110637755587207	0.101286389261494	0.0853296074909238	0.0637408204308255	0.0410707733740276	0.0339539890885725	0.0647246664750833	0.142907968798601	0.331630942591974	0.484983133589608	0.520309362654975	0.481907510023393	0.437727652299812	0.392956517982517	0.354699037532739	0.307447605375568	0.258609580595036	0.20941730123081	0.14971807298495	0.0992718996137714	0.0433041709542813	0.010967240167063	-0.0018039844724992	-0.0115605722939786	-0.0233707815817632	-0.0330429635917256	-0.0406363155104934	-0.0429846191003397	-0.0449275214170353	-0.045110993721068
0.0182433345348707	0.0346966092733933	0.0394698002070726	0.037449128946923	0.0376559278842946	0.0379610316839975	0.0431735125631686	0.049578060430138	0.0557704415458782	0.0548168068087339	0.0548587878164902	0.060234861527112	0.0540017455620886	0.0543463020971246	0.0493825460062504	0.0496623950131021	0.0548941071779654	0.06431323327065	0.0689633683964452	0.0713941370256422	0.0702124142026569	0.0666564617025724	0.045143199239411	0.03417397257931	0.0172502372969988	0.0167243447497679	0.0224630111144762	0.0394901986103694	0.12454042206841	0.264437049693117	0.390025490590375	0.415255329563932	0.395716748952824	0.352241799036763	0.316441322266401	0.274039107016381	0.237867686532389	0.199003485223225	0.145882739628677	0.092254739271911	0.0435010614046246	0.0202621983734347	0.0114107188550234	0.00214356835095773	-0.0139535815778565	-0.0195328746792859	-0.0260423352393077	-0.0261013861803274	-0.0259046098792109	-0.02431178876953
0.015099296308441	0.0116240909147859	0.0196603830364787	0.0236633422615724	0.0180589388480697	0.0274309768198794	0.0281801540083074	0.0258671262003922	0.0229413304713287	0.0259888427844161	0.0259399806090147	0.025655684300283	0.030806153206079	0.023874406346801	0.0220435800048167	0.0177658603905679	0.0181291618475836	0.0266345790541762	0.0337394120967737	0.0333819517811145	0.0330445797057015	0.0338425176035515	0.0253078252029231	0.0211350864277092	0.0136826414110625	0.0138569941542939	0.00956482653286859	0.00935855255016636	0.023746725977477	0.0658464366463972	0.147332140600168	0.2095156387778	0.226423212261482	0.212178852741307	0.188249354673886	0.160992125660457	0.138146204600201	0.118492391815322	0.0942456084538074	0.0658970712056187	0.0319618408752961	0.00952178255602912	0.00452218854946168	0.00132418152866438	-0.00648562167879221	-0.00942348336468587	-0.012381382181339	-0.00772380810738497	-0.0106903444273129	-0.00825394253024337
0.00313641262981333	-0.0030024835845093	-0.00372833310423131	-0.000362346448487538	0.000948627748733928	0.00673606327051885	0.00286155825755943	0.0042538881453067	-2.58130439862559e-05	0.00240989127447503	0.00108654276926525	0.00890168465911311	0.0110895267912889	0.00670373736721523	0.00318547827838813	-0.00343509623555762	-0.000681887878164512	0.00341419125535808	0.0110183241697463	0.00996410339762688	0.00653082491379504	0.00809391042049949	0.00322279693380403	0.00396754145667845	0.00293576245549316	0.00333250711813928	-0.00207993932236393	-0.0031021592493985	0.00214724995177795	0.0109360623682585	0.0230854368461503	0.0326930093348406	0.0428703127800987	0.0440924010851412	0.0427422386182968	0.0339221349832482	0.0295688976196042	0.0286532888348165	0.0302677522002225	0.0267036509136828	0.0159848741517766	0.00457610451657427	-4.77602388641354e-05	-0.0010691245290846	-0.00907295149059397	-0.0110144270949063	-0.0135909018823373	-0.0070902577793875	-0.0108240915068427	-0.00755594003324744
0.00251675304616216	0.00166090831150949	-0.00352780660922182	-0.0081892341784718	-0.00748939962285876	-0.00407453763784475	-0.00551236534607628	-0.00292487695838511	-0.00305342821265737	-0.00823907823488474	-0.00837768433944868	0.00481825298225433	0.0152736915017251	0.0143738463933716	0.0199522355486976	0.0120043202950498	0.016185250777393	0.015636978487132	0.0163908271108938	0.0114698366007545	0.0123793133530826	0.0104362070455301	0.0112949961054774	0.0125224690490932	0.0113882340692909	0.0109192605950834	0.00782896712369166	0.000779245920780585	-0.00435611027213726	-0.00442810273761865	-0.0034598077665659	0.00563505988142292	0.018576502313777	0.0316250933615772	0.0355801082877672	0.0277544762228089	0.0153713078213796	0.0127936233015738	0.0159122390762695	0.0177992244847367	0.00663746888188633	-0.00798277818293322	-0.00704489352126389	-0.00666132781158871	-0.00739318003700259	-0.00507686112639512	-0.00150085170592041	0.00324813039102641	0.00232649772258264	0.000142078584753616
-0.0110318256866425	-0.0121170332087986	-0.0126119591956519	-0.0126861663114385	-0.012331993662935	-0.0152319883253275	-0.0120656091115421	-0.00895290245946774	-0.00793600728443022	-0.0022033634385758	-0.00215796962542664	0.00077022119019664	-0.00279151011743628	0.00222313022085723	-0.000311637107521249	-0.00295405779282491	0.00582646116817406	0.00658262760245756	0.00686407406314583	0.00185434555361045	0.00199908161989976	-0.0101628847107344	-0.00367304188718847	-0.00889226928921475	0.00513429661230891	0.00499606735785164	0.00972495810845078	0.000931404745851756	0.00190236173993697	0.0031488135985054	0.0173632146764578	0.0479891445841099	0.0976858357571143	0.127054545399701	0.132829983275355	0.11546329946012	0.0866357940328504	0.0580558752194905	0.0393769866025987	0.0287177632171462	0.0203002999311234	0.000180025966863208	-0.00282568264509015	-0.00584257769302222	-0.00597880986545945	-0.00361407034000326	-0.00547239448008464	-0.00791676543328704	-0.0100804413670316	-0.0115151003341416
-0.0185585131862759	-0.0150263150673442	-0.0119554678379808	-0.0183186402457824	-0.0170940673890473	-0.0100129853391281	0.00310665533118915	0.00305628493177367	-0.00552657081850101	-0.0157621494559519	-0.0143503653020809	0.00973967877015023	0.0021412294330651	0.00438238141901932	0.000455327688313318	-0.00963938452045908	-0.00853195176028669	-0.00750359368271392	9.41202848624377e-06	0.00341683807731848	0.00315864229167092	0.00100417477205273	0.00370067216521694	0.00259537193191094	0.00680981534244889	0.00807716578076549	0.0162401937345809	0.0276924318706798	0.0454555303017555	0.0687007338977587	0.132135860722579	0.203268642116197	0.24996470176472	0.261458403436786	0.255922701386074	0.222667846921398	0.188549370114734	0.162377218967259	0.140402951333028	0.100610895363675	0.0366005318057575	0.00235573849066102	-0.0100098795906844	-0.00835353640112875	0.00161952951092959	0.0176322064470183	0.00996652340359115	-0.00281358019156839	-0.00656347418108028	-0.00828511004596968
-0.00985661953500816	-0.00256156420645522	-0.00681943992710205	-0.00620490912868628	-0.00472204593845914	-0.00279501408219936	0.00692628932144569	0.00594862023046254	-0.000341180579300654	-0.00701416118916988	0.00296869054244206	0.0169167192345654	0.0150996458154429	0.0115302275186286	0.00814857794649787	0.00586269515885904	0.00174791061202539	0.000810180455370138	0.00337389796662768	0.00641485247605163	0.0063973011441318	0.00733620441881494	0.00697552813517409	0.00835560899435656	0.0120501460916056	0.0198715948497728	0.0318976811269205	0.0569818518037371	0.107937026836804	0.172724802750896	0.258839175845993	0.31087325292123	0.32786790936994	0.321406608676966	0.308814551637848	0.278497306370672	0.252567128100023	0.220322434500157	0.18980942302663	0.144784543825821	0.08065341325673	0.030941420439876	0.00640027923651376	0.00281446543047019	0.00666884577708499	0.0168849289690374	0.0115878713486476	0.00159568397040678	-1.17169204497886e-05	-0.00319375834469016
-0.00530884402809313	-0.00395308220164988	0.00103221507899837	-0.00224066308088612	-0.00156778652059491	0.00138107344683147	0.0074447432734837	0.00862464773293528	0.00342541639994905	-0.0033446482567422	-2.16975537425992e-05	0.00688501422229695	0.00679530149533496	0.00565214590993914	0.00564835799573886	0.00347422577162648	0.00537154487358004	0.00590820566259071	0.00884240099579836	0.0120683506695955	0.0150739182598386	0.0208190355500846	0.0182369794513863	0.0182462334216667	0.0203738384350504	0.032223928558948	0.050518875933798	0.0908117063965865	0.153120297019853	0.233103881201803	0.290964730973068	0.317070844827989	0.310397350534834	0.298914546219535	0.288891987758207	0.272384595461883	0.256068093428037	0.238795562911757	0.212622962297289	0.164448989901785	0.103746480193931	0.0476649627095199	0.0185749617110089	0.0126502058459261	0.0153353282486374	0.0235498452689973	0.0169232704259979	0.0109959772996226	0.00815876927700297	0.00585464433225348
-0.000413023057733661	0.00340743277871862	0.00543381848893669	0.00719627064414694	0.00589990735970844	0.00820667630268979	0.00758636808505863	0.00791006227819619	0.00714990386826221	0.00754001719264704	0.00880118074757679	0.00981688056772404	0.0106412498119894	0.00770382121546272	0.0098368576942517	0.0102551066264209	0.0116814673377107	0.0118167094638546	0.0135404982099871	0.0156836325773971	0.0172897051628106	0.0191649817219855	0.0215208734234517	0.0254624954521706	0.0308981355283976	0.043455607375464	0.0645688826178873	0.102592019199461	0.151710680760048	0.205412742881174	0.245139797042766	0.258135374445914	0.261148534665741	0.253628979080849	0.246536396972833	0.233801689920427	0.220821234995553	0.204341422173675	0.181986094441771	0.151805194390298	0.1213475023711	0.0935166611626749	0.0651657813257467	0.0433744452515306	0.0289666098022679	0.0202371736203366	0.0162935566038629	0.0117811866762682	0.010049629923476	0.00771154133639242
0.000879800306464814	0.00588557314879271	0.0110466388254521	0.0101464810362234	0.00998832995325595	0.0105673741313419	0.00991866085162908	0.0105033739236296	0.0117682166086171	0.0123583775236486	0.0125329111031628	0.0129973945430651	0.013615422082205	0.0111071776596403	0.0131559898455962	0.0155096653672376	0.014956999378877	0.0168098914417452	0.0178972859181356	0.0194229233720631	0.0210214205996976	0.0235700091616377	0.0282866369532778	0.0332314590029525	0.0396615071859708	0.051904741177393	0.0723435641719298	0.103122689236563	0.138340726271721	0.175976139909256	0.201734913291628	0.213341839772368	0.215245732890893	0.212109566560803	0.207853604033908	0.203156152300535	0.198847506575821	0.183791846474221	0.165034434648916	0.138640394511613	0.112643698067438	0.0882292251149612	0.0660592057224579	0.0498010790525741	0.0373507077469752	0.0299741269982793	0.024046976423134	0.0184203423359376	0.0140233626167894	0.0119293546081182
0.00408852876574115	0.0110436579799347	0.0111552140120949	0.0103985606728844	0.0128366697491757	0.0140019346585306	0.0139188132670087	0.0140810114353955	0.0136702014984474	0.0136980064946802	0.0133401304555845	0.0153813658483659	0.0159887297413379	0.0159140559102835	0.0172572608276252	0.0177737031789722	0.0188888108333553	0.0192808233975657	0.0206669460946116	0.0228064222746174	0.0252808446177729	0.0285128793560113	0.0327429818003095	0.0387482203061111	0.0460006671002987	0.0572817206930731	0.072776847199668	0.0940895183397186	0.118968756187241	0.144367326048726	0.161166711643667	0.170545323302614	0.160410282461442	0.144296423848371	0.142854654426857	0.146527639674757	0.16697391100635	0.157820570716949	0.142648668699778	0.125463243550106	0.105113030263565	0.0861708772447394	0.0688258101775476	0.0541619726738202	0.042017873579738	0.0334832193700384	0.028737571367051	0.0239944071862932	0.0202846364029285	0.0170566354079921
0.0129312506782897	0.0109338088446236	0.0132526370851419	0.0128158740708024	0.0141483979995766	0.0157359221474556	0.0164495804309239	0.0177501606009922	0.015921116455285	0.0155717493456907	0.0161260838752541	0.0185053667087254	0.0182001492539482	0.0188769055466799	0.0200843930337687	0.0204304045890666	0.021892422144456	0.0231363050453789	0.0238891925895961	0.0260097567534849	0.0275052445517056	0.0315061255125833	0.0354087326015505	0.040941843057728	0.0494902391071548	0.0573808070928751	0.0701198911363201	0.0841522885079298	0.100767625664089	0.117676848322902	0.129911103939951	0.139171727889615	0.133825031286099	0.11960317944739	0.11985374389484	0.12314772991982	0.142082951861599	0.13476582704719	0.124219736605109	0.112042463783225	0.0969137307164129	0.0810610846193901	0.0689627864259902	0.0582121760543227	0.0478656726998233	0.0402898838079177	0.0350319041199574	0.0288057877544609	0.0256516298496382	0.0212996733057356
0.017667857078915	0.0126376738562292	0.0132765914098073	0.0150530308102872	0.0169868785119382	0.0163913551951956	0.0178120778147432	0.0183940820604105	0.0176042257678073	0.0168569613025088	0.0183953972355157	0.0197980925131024	0.0205939003783795	0.020673857711463	0.0218878033951907	0.0228510292558048	0.0240428647449238	0.0252037557458102	0.0265196025925561	0.0295373403352131	0.0312510541119879	0.034313661466119	0.0381909739241315	0.0433284625733225	0.0502067805351324	0.0571899293724602	0.0673759646570579	0.0784319389644213	0.0895996370098899	0.100360396520852	0.110469988484896	0.116484182563464	0.109620473655482	0.100133686932229	0.101803997695079	0.108320584522384	0.121283554355304	0.115794962591735	0.108412936823737	0.100116190615954	0.0897788917458918	0.079614750287702	0.0703168012351079	0.0602661094720401	0.051360593719211	0.0450007104374916	0.0388690375561216	0.0321990675350438	0.0285765750481301	0.0244315689816979
0.0111251042180228	0.0138988748726244	0.014382717771964	0.0161906947613283	0.0175006148842115	0.0169222232227324	0.0176546933976093	0.0189305129743857	0.018324647822406	0.0181112395012628	0.0190789551138094	0.0203062887534832	0.0221667067353497	0.0227293636165502	0.0230150115735477	0.0260241804060026	0.0276272112945484	0.0293347832970002	0.0305731238541099	0.0311753222769063	0.03361329543773	0.037093365692125	0.040587465265345	0.044118634888213	0.0480611143185763	0.0542301874375863	0.0613179020493825	0.0689976520142866	0.0777794534657328	0.0864213373318881	0.0936902338038313	0.0980322828019485	0.101985469928645	0.107432761367758	0.110213397777153	0.109329947730938	0.106859443005248	0.101765651343655	0.0955182499005649	0.0906294972639917	0.0834634866598068	0.0762083534643969	0.0680221853609827	0.0595554089030461	0.0538556333987506	0.0490122393257817	0.0432868764169424	0.0366560162599579	0.0307617424740261	0.0264336153048001
0.0161418624468564	0.0151184551654958	0.0157020998562668	0.0177056736753303	0.0187776889494604	0.0190034367055443	0.0199012888968774	0.0216480938779873	0.0205910226224855	0.0204889974271905	0.0216870972404519	0.0221940303093951	0.0239647226457415	0.0247620089211654	0.0251882331687324	0.0261378912254226	0.0273721832617175	0.0287505432465946	0.0302970735151578	0.0324819025642486	0.0343950219334523	0.0371061380281841	0.0403247470901692	0.0439093115139828	0.0465342003510938	0.0515662942026437	0.0575212914475491	0.0645148672555297	0.072712352980645	0.0777266325405536	0.0813806066829954	0.0847300099574366	0.0888078251440762	0.09267549487498	0.095222921778524	0.0946925113832614	0.0939297122929767	0.0909939819103337	0.0869962607723016	0.0839179123550957	0.0788899431473762	0.0717732176425368	0.067217148256581	0.0599362422788477	0.0530176712429083	0.0484891616123601	0.0445088064049371	0.0394226487170226	0.0328368861875929	0.0292731658926284
0.0158393430176507	0.0187836151791705	0.0178780894348979	0.0193976266939052	0.0203930060456636	0.0211020354379749	0.0213343120545048	0.0216183656872983	0.0219421723118945	0.0223915612754987	0.022981263617013	0.0237935504091671	0.0243841551202032	0.0260820827248396	0.0267099973847951	0.0267256251692927	0.0279606400330353	0.0286052828139128	0.0309082585717338	0.0341779787441964	0.0357114785173174	0.0383715162332918	0.0402561151911025	0.0432585941164596	0.0462092716238322	0.0499910991830961	0.0547844976124909	0.0601282511613906	0.0652302415659027	0.0714724340769289	0.0747574960843105	0.0779763709297459	0.0813338067236193	0.0828888458275596	0.0842876905277031	0.0854629079271894	0.0854450641746467	0.0848228721300419	0.0810307101242974	0.0772573888119923	0.0712006152599332	0.065734475597438	0.0634254081629446	0.0575005569264299	0.0523232915896474	0.0476159767136214	0.0451091003875412	0.0405473661079528	0.0347026828076098	0.0311202660882035
0.0168396969790655	0.0186266791466001	0.0203199620471997	0.0198612976059159	0.0205727914779162	0.0212084083987183	0.0210067317520064	0.0219824657653424	0.0223317910366919	0.0239421696199023	0.0242056471192175	0.0247367276793902	0.0249690868664491	0.0262413308734126	0.0268796562911129	0.027606449924477	0.0279846811873537	0.0281577299562698	0.0311452386964477	0.033523833928485	0.0358695158746173	0.037596370625214	0.0394395451321664	0.0425473852527947	0.0459682781337241	0.048548376329636	0.0511233188678292	0.0559220454612262	0.0595607644336844	0.0639495470806188	0.06718978479737	0.0686490802549019	0.0719910916197956	0.0755333385180025	0.0766534943401708	0.076953828391724	0.0767215997315176	0.0774823404884039	0.0768520486960958	0.0737036516210832	0.0682948284714056	0.065034042552558	0.0622749650283027	0.0567552067373117	0.0529909609591738	0.0470849377563827	0.0440397580783918	0.0406152982870838	0.0357801237349705	0.0329925560367485
0.0170854768537907	0.0202444669817574	0.0211731625247787	0.0216465915838032	0.020042674632768	0.0193308495374083	0.0199748061051849	0.0203713373410145	0.0216613882508629	0.0238970700392685	0.0236946639528779	0.0253494672220665	0.0235792692029345	0.0246890810485382	0.0259544007318717	0.0264670192841347	0.0293306589355426	0.0294646469497113	0.0309894313552425	0.032342748256317	0.0343509414364537	0.0362204805321722	0.0380391227442863	0.0400938016028109	0.042704143955212	0.0447524063847495	0.0471108931868813	0.0484793041642255	0.0529405759469631	0.0564635780055807	0.0598472513674975	0.0619095874954605	0.0649103462053823	0.0648363814596301	0.0651169443991847	0.0680769978383802	0.0675186112348104	0.0657055340034	0.0671419089503524	0.0654696638863809	0.0627643114687189	0.060006301972727	0.0568744879260507	0.0542415017649374	0.0529893593168067	0.0479975523535356	0.0454545292664519	0.04150879593602	0.0388803646373135	0.0353997599687584
0.0194159019827642	0.0220800822026523	0.0203825183883779	0.0188265513601725	0.0193695041223343	0.0188637360061374	0.0198286447148456	0.0193638393698883	0.0206835120393903	0.0228405539052693	0.0231249656809679	0.0238445962679839	0.0237723551732033	0.0243250241500099	0.0261975734109606	0.0275671800020368	0.0291039499587277	0.0296948934936591	0.0313832733425901	0.0316999260038317	0.0324245624497668	0.0334691996754214	0.0352295292574084	0.0380588682780103	0.0393670841630557	0.0427143053541944	0.0423888150108545	0.043407983852124	0.0472490239638053	0.0500934576018916	0.0508955729237647	0.0539231194993631	0.0560872001910649	0.0578576213553457	0.0583981834077272	0.0592548487884909	0.060133595773612	0.058043313368864	0.0568762471324712	0.056266849472539	0.0549680667468819	0.0548635219385979	0.0516083408385577	0.0490990732144204	0.0472026283388271	0.044998285066443	0.0429220616061392	0.0407713402566007	0.0384519323046102	0.0344787146829161
0.0188607924103059	0.0188355022737857	0.0186270272652687	0.0184719645648144	0.0187564813832151	0.0176603777043756	0.018569385811888	0.0199727555605709	0.0212315342178947	0.0216602043085422	0.0241414120243517	0.0238474660703758	0.0241049148856965	0.0242319407618037	0.0254153877299132	0.0265069164978732	0.0293003497391725	0.0296801590662829	0.0303243556274555	0.030372146997927	0.0318307580777816	0.0321112975568583	0.0332774838959025	0.0349131869239349	0.0368446463159747	0.0389496123209846	0.0393877190300879	0.0413443385494789	0.0439849671789867	0.0459734109427726	0.0457568916492878	0.0481023058588909	0.0503310950200196	0.0505082467135876	0.0508343951503981	0.0507302202270235	0.0517588542534693	0.0510808222707699	0.0502675235719572	0.0486404131969778	0.0499957635120465	0.0510037193507578	0.0504952106412813	0.0479464747513038	0.0446942061154878	0.0435372038359112	0.0413629240719818	0.0401318154366659	0.0380839901438397	0.0355267129456068
0.0159003864286005	0.017972291137267	0.0189206090523853	0.0183386475862056	0.0200225665558287	0.0177573180234142	0.0205696137243944	0.021173681855522	0.0222987669900343	0.0226963272866733	0.0237042757130972	0.0242960160336334	0.0240077058653549	0.0249229889095228	0.0248277352741429	0.0263733325357296	0.0281080435815656	0.0302408325134847	0.0299113581244653	0.0302554377552794	0.0303153124014495	0.0307238698501299	0.031828653835263	0.0321993849691955	0.0341243746579026	0.0363728037453075	0.0369310733053288	0.0386220401367059	0.0381830895798553	0.040377473796939	0.0405728512464608	0.0426252382021732	0.0438391107278002	0.0446642299308385	0.0453908205145885	0.0448493343970378	0.0455421508106397	0.0457389401950317	0.0452242423431858	0.0441113404208318	0.0437232518274758	0.0451465997851156	0.0451562552895965	0.0432981210923226	0.0411373003246435	0.0404117708745531	0.0382903922532251	0.0370307171562095	0.0358296201903984	0.0332120840600702
0.0175197967075919	0.0155247972814699	0.0186575440292186	0.0187894339660093	0.0194370909594631	0.0196630557661486	0.0206023996601416	0.0209974519681408	0.0211676771496891	0.0224734428384057	0.0234300808697093	0.0234385520318413	0.0237940562330755	0.0241769391416552	0.0249621841208116	0.0256944204439021	0.0255600201183024	0.0280809044911192	0.0282283535487414	0.0278183650579608	0.0281210408981973	0.0301176272362358	0.0297805217207983	0.0295962269822931	0.0308797998352786	0.0323806921793591	0.0334845572290963	0.0335745089846805	0.0344667840768079	0.0348181308554296	0.0358961682719162	0.0361852164922457	0.0370663015716716	0.0369284096821835	0.0363150176699625	0.0382311229673948	0.0410201718288989	0.0398106064540912	0.0383511710337472	0.0388406412475985	0.039875742035993	0.0395673820066454	0.0393478354643708	0.0390238557216832	0.0375743412127731	0.0371898163766323	0.0348921448987762	0.0347399711785369	0.0336216519564826	0.0324267970073583
0.0162528244841841	0.0200339478055466	0.0171100802124643	0.01717851967443	0.017968981939181	0.0194664324405266	0.0197286225314007	0.0211942109503888	0.0197426640628518	0.0210210050409787	0.0210694999198883	0.0227554071238486	0.021450788480733	0.0220139832351609	0.0228532428472118	0.0239933465467861	0.0242251523065795	0.025848789471906	0.0246547643930727	0.0253113947487819	0.0252647817437672	0.0259216845422197	0.0272223205044581	0.026937091565247	0.0267013856715743	0.0278348142180327	0.0297034269425367	0.0298144841395166	0.0296597824056959	0.0298036287151177	0.0311564566169998	0.0303634699389213	0.0302818470060189	0.0311717388477155	0.0329241878974599	0.0344223978406002	0.0326209355459768	0.0349755533458367	0.0329175673364292	0.0337348663644226	0.0330299048354668	0.0332033536796569	0.0346770069497691	0.0346183875921279	0.0332016920330581	0.0331987491196277	0.0323452131595652	0.0324482640271955	0.0312966779413589	0.0297917499008975
0.00700432473075087	0.0152184496528699	0.0148199717856371	0.0145307406818217	0.0165256017687755	0.0173518214023625	0.0185602747693345	0.0188836967079773	0.0193810336413324	0.0184847260765807	0.0172360418723415	0.0183891815265665	0.0180081379006428	0.0185830676473833	0.0188007375161298	0.0217228048175412	0.0219162334472701	0.022472852114392	0.0215760646569726	0.0220981497356829	0.0236948111867909	0.0239672794142921	0.0217263575386839	0.0210266940304281	0.0215568326182861	0.0228439893240218	0.0245840779255788	0.0246074559037151	0.0246026336577454	0.0254089198149419	0.0251155566785397	0.0244287221926937	0.0246382537933737	0.0233383652720837	0.0243322884034957	0.0258287126442293	0.0252388802700151	0.0279804796675135	0.0258385264892888	0.0258060181025273	0.0265312572497913	0.0277132057828123	0.0277173990667776	0.026968758739741	0.0239923837259422	0.0247828441082075	0.0237748169232881	0.0223915282614057	0.0223407255726796	0.0226491595366532
0.00759943740676846	0.00821669347973629	0.00725789750800927	0.00776745716219148	0.00645188066392358	0.00740128705580637	0.0091890500313484	0.0102909854155848	0.00747242068424799	0.00889133275257753	0.00737282857819293	0.00969711240346468	0.0100418072776687	0.0108351532046125	0.00967361121663906	0.0104220807316291	0.0101793947692188	0.0112444622357097	0.0114731940375367	0.0116930049043352	0.0128693017211236	0.0138892212270981	0.0116716733764064	0.0114697756317488	0.0124719025417296	0.0128031194771709	0.0129178215429688	0.0129835932638518	0.0118259281610592	0.0119513316403944	0.0138464194085133	0.013624887832127	0.0150170016811088	0.013532261346732	0.0155001087403183	0.0161147414988659	0.0188720917483647	0.0180959742835116	0.0167480527982412	0.0145134815116829	0.0146083494257423	0.016963848511284	0.0178394477449989	0.0186211382852443	0.0171975211086179	0.0177963157148907	0.0174850473627876	0.0165581393811276	0.0172842016687961	0.0156410319494717
[truncated: 188 more columns]
