# Supplementary material for: Performance Comparison of Centered and Tilted Blunt and Lighthouse Tip Cannulae for Drainage in Extracorporeal Life Support
Source: Cardiovasc Eng Technol. 2025 Feb 10;16(2):238–50. doi: 10.1007/s13239-024-00770-x (PMC11933157; doi:10.1007/s13239-024-00770-x)
Supplement: Supplementary file 2 — Supplementary file2 (ZIP 41,511 KB) [file 13239_2024_770_MOESM2_ESM.zip › avg_velocity/rc_3.4_mm/Lighthouse_90_Qc_1.3_Lmin_Qo_1.3_Lmin_rc_3.4_mm/x_adim.csv]

-4.44507575757576	-4.41477272727273	-4.3844696969697	-4.35416666666667	-4.32386363636364	-4.29356060606061	-4.26325757575758	-4.23295454545455	-4.20265151515152	-4.17234848484848	-4.14204545454545	-4.11174242424242	-4.08143939393939	-4.05113636363636	-4.02083333333333	-3.9905303030303	-3.96022727272727	-3.92992424242424	-3.89962121212121	-3.86931818181818	-3.83901515151515	-3.80871212121212	-3.77840909090909	-3.74810606060606	-3.71780303030303	-3.6875	-3.65719696969697	-3.62689393939394	-3.59659090909091	-3.56628787878788	-3.53598484848485	-3.50568181818182	-3.47537878787879	-3.44507575757576	-3.41477272727273	-3.3844696969697	-3.35416666666667	-3.32386363636364	-3.29356060606061	-3.26325757575758	-3.23295454545455	-3.20265151515152	-3.17234848484848	-3.14204545454545	-3.11174242424242	-3.08143939393939	-3.05113636363636	-3.02083333333333	-2.9905303030303	-2.96022727272727
-4.44507575757576	-4.41477272727273	-4.3844696969697	-4.35416666666667	-4.32386363636364	-4.29356060606061	-4.26325757575758	-4.23295454545455	-4.20265151515152	-4.17234848484848	-4.14204545454545	-4.11174242424242	-4.08143939393939	-4.05113636363636	-4.02083333333333	-3.9905303030303	-3.96022727272727	-3.92992424242424	-3.89962121212121	-3.86931818181818	-3.83901515151515	-3.80871212121212	-3.77840909090909	-3.74810606060606	-3.71780303030303	-3.6875	-3.65719696969697	-3.62689393939394	-3.59659090909091	-3.56628787878788	-3.53598484848485	-3.50568181818182	-3.47537878787879	-3.44507575757576	-3.41477272727273	-3.3844696969697	-3.35416666666667	-3.32386363636364	-3.29356060606061	-3.26325757575758	-3.23295454545455	-3.20265151515152	-3.17234848484848	-3.14204545454545	-3.11174242424242	-3.08143939393939	-3.05113636363636	-3.02083333333333	-2.9905303030303	-2.96022727272727
-4.44507575757576	-4.41477272727273	-4.3844696969697	-4.35416666666667	-4.32386363636364	-4.29356060606061	-4.26325757575758	-4.23295454545455	-4.20265151515152	-4.17234848484848	-4.14204545454545	-4.11174242424242	-4.08143939393939	-4.05113636363636	-4.02083333333333	-3.9905303030303	-3.96022727272727	-3.92992424242424	-3.89962121212121	-3.86931818181818	-3.83901515151515	-3.80871212121212	-3.77840909090909	-3.74810606060606	-3.71780303030303	-3.6875	-3.65719696969697	-3.62689393939394	-3.59659090909091	-3.56628787878788	-3.53598484848485	-3.50568181818182	-3.47537878787879	-3.44507575757576	-3.41477272727273	-3.3844696969697	-3.35416666666667	-3.32386363636364	-3.29356060606061	-3.26325757575758	-3.23295454545455	-3.20265151515152	-3.17234848484848	-3.14204545454545	-3.11174242424242	-3.08143939393939	-3.05113636363636	-3.02083333333333	-2.9905303030303	-2.96022727272727
-4.44507575757576	-4.41477272727273	-4.3844696969697	-4.35416666666667	-4.32386363636364	-4.29356060606061	-4.26325757575758	-4.23295454545455	-4.20265151515152	-4.17234848484848	-4.14204545454545	-4.11174242424242	-4.08143939393939	-4.05113636363636	-4.02083333333333	-3.9905303030303	-3.96022727272727	-3.92992424242424	-3.89962121212121	-3.86931818181818	-3.83901515151515	-3.80871212121212	-3.77840909090909	-3.74810606060606	-3.71780303030303	-3.6875	-3.65719696969697	-3.62689393939394	-3.59659090909091	-3.56628787878788	-3.53598484848485	-3.50568181818182	-3.47537878787879	-3.44507575757576	-3.41477272727273	-3.3844696969697	-3.35416666666667	-3.32386363636364	-3.29356060606061	-3.26325757575758	-3.23295454545455	-3.20265151515152	-3.17234848484848	-3.14204545454545	-3.11174242424242	-3.08143939393939	-3.05113636363636	-3.02083333333333	-2.9905303030303	-2.96022727272727
-4.44507575757576	-4.41477272727273	-4.3844696969697	-4.35416666666667	-4.32386363636364	-4.29356060606061	-4.26325757575758	-4.23295454545455	-4.20265151515152	-4.17234848484848	-4.14204545454545	-4.11174242424242	-4.08143939393939	-4.05113636363636	-4.02083333333333	-3.9905303030303	-3.96022727272727	-3.92992424242424	-3.89962121212121	-3.86931818181818	-3.83901515151515	-3.80871212121212	-3.77840909090909	-3.74810606060606	-3.71780303030303	-3.6875	-3.65719696969697	-3.62689393939394	-3.59659090909091	-3.56628787878788	-3.53598484848485	-3.50568181818182	-3.47537878787879	-3.44507575757576	-3.41477272727273	-3.3844696969697	-3.35416666666667	-3.32386363636364	-3.29356060606061	-3.26325757575758	-3.23295454545455	-3.20265151515152	-3.17234848484848	-3.14204545454545	-3.11174242424242	-3.08143939393939	-3.05113636363636	-3.02083333333333	-2.9905303030303	-2.96022727272727
-4.44507575757576	-4.41477272727273	-4.3844696969697	-4.35416666666667	-4.32386363636364	-4.29356060606061	-4.26325757575758	-4.23295454545455	-4.20265151515152	-4.17234848484848	-4.14204545454545	-4.11174242424242	-4.08143939393939	-4.05113636363636	-4.02083333333333	-3.9905303030303	-3.96022727272727	-3.92992424242424	-3.89962121212121	-3.86931818181818	-3.83901515151515	-3.80871212121212	-3.77840909090909	-3.74810606060606	-3.71780303030303	-3.6875	-3.65719696969697	-3.62689393939394	-3.59659090909091	-3.56628787878788	-3.53598484848485	-3.50568181818182	-3.47537878787879	-3.44507575757576	-3.41477272727273	-3.3844696969697	-3.35416666666667	-3.32386363636364	-3.29356060606061	-3.26325757575758	-3.23295454545455	-3.20265151515152	-3.17234848484848	-3.14204545454545	-3.11174242424242	-3.08143939393939	-3.05113636363636	-3.02083333333333	-2.9905303030303	-2.96022727272727
-4.44507575757576	-4.41477272727273	-4.3844696969697	-4.35416666666667	-4.32386363636364	-4.29356060606061	-4.26325757575758	-4.23295454545455	-4.20265151515152	-4.17234848484848	-4.14204545454545	-4.11174242424242	-4.08143939393939	-4.05113636363636	-4.02083333333333	-3.9905303030303	-3.96022727272727	-3.92992424242424	-3.89962121212121	-3.86931818181818	-3.83901515151515	-3.80871212121212	-3.77840909090909	-3.74810606060606	-3.71780303030303	-3.6875	-3.65719696969697	-3.62689393939394	-3.59659090909091	-3.56628787878788	-3.53598484848485	-3.50568181818182	-3.47537878787879	-3.44507575757576	-3.41477272727273	-3.3844696969697	-3.35416666666667	-3.32386363636364	-3.29356060606061	-3.26325757575758	-3.23295454545455	-3.20265151515152	-3.17234848484848	-3.14204545454545	-3.11174242424242	-3.08143939393939	-3.05113636363636	-3.02083333333333	-2.9905303030303	-2.96022727272727
-4.44507575757576	-4.41477272727273	-4.3844696969697	-4.35416666666667	-4.32386363636364	-4.29356060606061	-4.26325757575758	-4.23295454545455	-4.20265151515152	-4.17234848484848	-4.14204545454545	-4.11174242424242	-4.08143939393939	-4.05113636363636	-4.02083333333333	-3.9905303030303	-3.96022727272727	-3.92992424242424	-3.89962121212121	-3.86931818181818	-3.83901515151515	-3.80871212121212	-3.77840909090909	-3.74810606060606	-3.71780303030303	-3.6875	-3.65719696969697	-3.62689393939394	-3.59659090909091	-3.56628787878788	-3.53598484848485	-3.50568181818182	-3.47537878787879	-3.44507575757576	-3.41477272727273	-3.3844696969697	-3.35416666666667	-3.32386363636364	-3.29356060606061	-3.26325757575758	-3.23295454545455	-3.20265151515152	-3.17234848484848	-3.14204545454545	-3.11174242424242	-3.08143939393939	-3.05113636363636	-3.02083333333333	-2.9905303030303	-2.96022727272727
-4.44507575757576	-4.41477272727273	-4.3844696969697	-4.35416666666667	-4.32386363636364	-4.29356060606061	-4.26325757575758	-4.23295454545455	-4.20265151515152	-4.17234848484848	-4.14204545454545	-4.11174242424242	-4.08143939393939	-4.05113636363636	-4.02083333333333	-3.9905303030303	-3.96022727272727	-3.92992424242424	-3.89962121212121	-3.86931818181818	-3.83901515151515	-3.80871212121212	-3.77840909090909	-3.74810606060606	-3.71780303030303	-3.6875	-3.65719696969697	-3.62689393939394	-3.59659090909091	-3.56628787878788	-3.53598484848485	-3.50568181818182	-3.47537878787879	-3.44507575757576	-3.41477272727273	-3.3844696969697	-3.35416666666667	-3.32386363636364	-3.29356060606061	-3.26325757575758	-3.23295454545455	-3.20265151515152	-3.17234848484848	-3.14204545454545	-3.11174242424242	-3.08143939393939	-3.05113636363636	-3.02083333333333	-2.9905303030303	-2.96022727272727
-4.44507575757576	-4.41477272727273	-4.3844696969697	-4.35416666666667	-4.32386363636364	-4.29356060606061	-4.26325757575758	-4.23295454545455	-4.20265151515152	-4.17234848484848	-4.14204545454545	-4.11174242424242	-4.08143939393939	-4.05113636363636	-4.02083333333333	-3.9905303030303	-3.96022727272727	-3.92992424242424	-3.89962121212121	-3.86931818181818	-3.83901515151515	-3.80871212121212	-3.77840909090909	-3.74810606060606	-3.71780303030303	-3.6875	-3.65719696969697	-3.62689393939394	-3.59659090909091	-3.56628787878788	-3.53598484848485	-3.50568181818182	-3.47537878787879	-3.44507575757576	-3.41477272727273	-3.3844696969697	-3.35416666666667	-3.32386363636364	-3.29356060606061	-3.26325757575758	-3.23295454545455	-3.20265151515152	-3.17234848484848	-3.14204545454545	-3.11174242424242	-3.08143939393939	-3.05113636363636	-3.02083333333333	-2.9905303030303	-2.96022727272727
-4.44507575757576	-4.41477272727273	-4.3844696969697	-4.35416666666667	-4.32386363636364	-4.29356060606061	-4.26325757575758	-4.23295454545455	-4.20265151515152	-4.17234848484848	-4.14204545454545	-4.11174242424242	-4.08143939393939	-4.05113636363636	-4.02083333333333	-3.9905303030303	-3.96022727272727	-3.92992424242424	-3.89962121212121	-3.86931818181818	-3.83901515151515	-3.80871212121212	-3.77840909090909	-3.74810606060606	-3.71780303030303	-3.6875	-3.65719696969697	-3.62689393939394	-3.59659090909091	-3.56628787878788	-3.53598484848485	-3.50568181818182	-3.47537878787879	-3.44507575757576	-3.41477272727273	-3.3844696969697	-3.35416666666667	-3.32386363636364	-3.29356060606061	-3.26325757575758	-3.23295454545455	-3.20265151515152	-3.17234848484848	-3.14204545454545	-3.11174242424242	-3.08143939393939	-3.05113636363636	-3.02083333333333	-2.9905303030303	-2.96022727272727
-4.44507575757576	-4.41477272727273	-4.3844696969697	-4.35416666666667	-4.32386363636364	-4.29356060606061	-4.26325757575758	-4.23295454545455	-4.20265151515152	-4.17234848484848	-4.14204545454545	-4.11174242424242	-4.08143939393939	-4.05113636363636	-4.02083333333333	-3.9905303030303	-3.96022727272727	-3.92992424242424	-3.89962121212121	-3.86931818181818	-3.83901515151515	-3.80871212121212	-3.77840909090909	-3.74810606060606	-3.71780303030303	-3.6875	-3.65719696969697	-3.62689393939394	-3.59659090909091	-3.56628787878788	-3.53598484848485	-3.50568181818182	-3.47537878787879	-3.44507575757576	-3.41477272727273	-3.3844696969697	-3.35416666666667	-3.32386363636364	-3.29356060606061	-3.26325757575758	-3.23295454545455	-3.20265151515152	-3.17234848484848	-3.14204545454545	-3.11174242424242	-3.08143939393939	-3.05113636363636	-3.02083333333333	-2.9905303030303	-2.96022727272727
-4.44507575757576	-4.41477272727273	-4.3844696969697	-4.35416666666667	-4.32386363636364	-4.29356060606061	-4.26325757575758	-4.23295454545455	-4.20265151515152	-4.17234848484848	-4.14204545454545	-4.11174242424242	-4.08143939393939	-4.05113636363636	-4.02083333333333	-3.9905303030303	-3.96022727272727	-3.92992424242424	-3.89962121212121	-3.86931818181818	-3.83901515151515	-3.80871212121212	-3.77840909090909	-3.74810606060606	-3.71780303030303	-3.6875	-3.65719696969697	-3.62689393939394	-3.59659090909091	-3.56628787878788	-3.53598484848485	-3.50568181818182	-3.47537878787879	-3.44507575757576	-3.41477272727273	-3.3844696969697	-3.35416666666667	-3.32386363636364	-3.29356060606061	-3.26325757575758	-3.23295454545455	-3.20265151515152	-3.17234848484848	-3.14204545454545	-3.11174242424242	-3.08143939393939	-3.05113636363636	-3.02083333333333	-2.9905303030303	-2.96022727272727
-4.44507575757576	-4.41477272727273	-4.3844696969697	-4.35416666666667	-4.32386363636364	-4.29356060606061	-4.26325757575758	-4.23295454545455	-4.20265151515152	-4.17234848484848	-4.14204545454545	-4.11174242424242	-4.08143939393939	-4.05113636363636	-4.02083333333333	-3.9905303030303	-3.96022727272727	-3.92992424242424	-3.89962121212121	-3.86931818181818	-3.83901515151515	-3.80871212121212	-3.77840909090909	-3.74810606060606	-3.71780303030303	-3.6875	-3.65719696969697	-3.62689393939394	-3.59659090909091	-3.56628787878788	-3.53598484848485	-3.50568181818182	-3.47537878787879	-3.44507575757576	-3.41477272727273	-3.3844696969697	-3.35416666666667	-3.32386363636364	-3.29356060606061	-3.26325757575758	-3.23295454545455	-3.20265151515152	-3.17234848484848	-3.14204545454545	-3.11174242424242	-3.08143939393939	-3.05113636363636	-3.02083333333333	-2.9905303030303	-2.96022727272727
-4.44507575757576	-4.41477272727273	-4.3844696969697	-4.35416666666667	-4.32386363636364	-4.29356060606061	-4.26325757575758	-4.23295454545455	-4.20265151515152	-4.17234848484848	-4.14204545454545	-4.11174242424242	-4.08143939393939	-4.05113636363636	-4.02083333333333	-3.9905303030303	-3.96022727272727	-3.92992424242424	-3.89962121212121	-3.86931818181818	-3.83901515151515	-3.80871212121212	-3.77840909090909	-3.74810606060606	-3.71780303030303	-3.6875	-3.65719696969697	-3.62689393939394	-3.59659090909091	-3.56628787878788	-3.53598484848485	-3.50568181818182	-3.47537878787879	-3.44507575757576	-3.41477272727273	-3.3844696969697	-3.35416666666667	-3.32386363636364	-3.29356060606061	-3.26325757575758	-3.23295454545455	-3.20265151515152	-3.17234848484848	-3.14204545454545	-3.11174242424242	-3.08143939393939	-3.05113636363636	-3.02083333333333	-2.9905303030303	-2.96022727272727
-4.44507575757576	-4.41477272727273	-4.3844696969697	-4.35416666666667	-4.32386363636364	-4.29356060606061	-4.26325757575758	-4.23295454545455	-4.20265151515152	-4.17234848484848	-4.14204545454545	-4.11174242424242	-4.08143939393939	-4.05113636363636	-4.02083333333333	-3.9905303030303	-3.96022727272727	-3.92992424242424	-3.89962121212121	-3.86931818181818	-3.83901515151515	-3.80871212121212	-3.77840909090909	-3.74810606060606	-3.71780303030303	-3.6875	-3.65719696969697	-3.62689393939394	-3.59659090909091	-3.56628787878788	-3.53598484848485	-3.50568181818182	-3.47537878787879	-3.44507575757576	-3.41477272727273	-3.3844696969697	-3.35416666666667	-3.32386363636364	-3.29356060606061	-3.26325757575758	-3.23295454545455	-3.20265151515152	-3.17234848484848	-3.14204545454545	-3.11174242424242	-3.08143939393939	-3.05113636363636	-3.02083333333333	-2.9905303030303	-2.96022727272727
-4.44507575757576	-4.41477272727273	-4.3844696969697	-4.35416666666667	-4.32386363636364	-4.29356060606061	-4.26325757575758	-4.23295454545455	-4.20265151515152	-4.17234848484848	-4.14204545454545	-4.11174242424242	-4.08143939393939	-4.05113636363636	-4.02083333333333	-3.9905303030303	-3.96022727272727	-3.92992424242424	-3.89962121212121	-3.86931818181818	-3.83901515151515	-3.80871212121212	-3.77840909090909	-3.74810606060606	-3.71780303030303	-3.6875	-3.65719696969697	-3.62689393939394	-3.59659090909091	-3.56628787878788	-3.53598484848485	-3.50568181818182	-3.47537878787879	-3.44507575757576	-3.41477272727273	-3.3844696969697	-3.35416666666667	-3.32386363636364	-3.29356060606061	-3.26325757575758	-3.23295454545455	-3.20265151515152	-3.17234848484848	-3.14204545454545	-3.11174242424242	-3.08143939393939	-3.05113636363636	-3.02083333333333	-2.9905303030303	-2.96022727272727
-4.44507575757576	-4.41477272727273	-4.3844696969697	-4.35416666666667	-4.32386363636364	-4.29356060606061	-4.26325757575758	-4.23295454545455	-4.20265151515152	-4.17234848484848	-4.14204545454545	-4.11174242424242	-4.08143939393939	-4.05113636363636	-4.02083333333333	-3.9905303030303	-3.96022727272727	-3.92992424242424	-3.89962121212121	-3.86931818181818	-3.83901515151515	-3.80871212121212	-3.77840909090909	-3.74810606060606	-3.71780303030303	-3.6875	-3.65719696969697	-3.62689393939394	-3.59659090909091	-3.56628787878788	-3.53598484848485	-3.50568181818182	-3.47537878787879	-3.44507575757576	-3.41477272727273	-3.3844696969697	-3.35416666666667	-3.32386363636364	-3.29356060606061	-3.26325757575758	-3.23295454545455	-3.20265151515152	-3.17234848484848	-3.14204545454545	-3.11174242424242	-3.08143939393939	-3.05113636363636	-3.02083333333333	-2.9905303030303	-2.96022727272727
-4.44507575757576	-4.41477272727273	-4.3844696969697	-4.35416666666667	-4.32386363636364	-4.29356060606061	-4.26325757575758	-4.23295454545455	-4.20265151515152	-4.17234848484848	-4.14204545454545	-4.11174242424242	-4.08143939393939	-4.05113636363636	-4.02083333333333	-3.9905303030303	-3.96022727272727	-3.92992424242424	-3.89962121212121	-3.86931818181818	-3.83901515151515	-3.80871212121212	-3.77840909090909	-3.74810606060606	-3.71780303030303	-3.6875	-3.65719696969697	-3.62689393939394	-3.59659090909091	-3.56628787878788	-3.53598484848485	-3.50568181818182	-3.47537878787879	-3.44507575757576	-3.41477272727273	-3.3844696969697	-3.35416666666667	-3.32386363636364	-3.29356060606061	-3.26325757575758	-3.23295454545455	-3.20265151515152	-3.17234848484848	-3.14204545454545	-3.11174242424242	-3.08143939393939	-3.05113636363636	-3.02083333333333	-2.9905303030303	-2.96022727272727
-4.44507575757576	-4.41477272727273	-4.3844696969697	-4.35416666666667	-4.32386363636364	-4.29356060606061	-4.26325757575758	-4.23295454545455	-4.20265151515152	-4.17234848484848	-4.14204545454545	-4.11174242424242	-4.08143939393939	-4.05113636363636	-4.02083333333333	-3.9905303030303	-3.96022727272727	-3.92992424242424	-3.89962121212121	-3.86931818181818	-3.83901515151515	-3.80871212121212	-3.77840909090909	-3.74810606060606	-3.71780303030303	-3.6875	-3.65719696969697	-3.62689393939394	-3.59659090909091	-3.56628787878788	-3.53598484848485	-3.50568181818182	-3.47537878787879	-3.44507575757576	-3.41477272727273	-3.3844696969697	-3.35416666666667	-3.32386363636364	-3.29356060606061	-3.26325757575758	-3.23295454545455	-3.20265151515152	-3.17234848484848	-3.14204545454545	-3.11174242424242	-3.08143939393939	-3.05113636363636	-3.02083333333333	-2.9905303030303	-2.96022727272727
-4.44507575757576	-4.41477272727273	-4.3844696969697	-4.35416666666667	-4.32386363636364	-4.29356060606061	-4.26325757575758	-4.23295454545455	-4.20265151515152	-4.17234848484848	-4.14204545454545	-4.11174242424242	-4.08143939393939	-4.05113636363636	-4.02083333333333	-3.9905303030303	-3.96022727272727	-3.92992424242424	-3.89962121212121	-3.86931818181818	-3.83901515151515	-3.80871212121212	-3.77840909090909	-3.74810606060606	-3.71780303030303	-3.6875	-3.65719696969697	-3.62689393939394	-3.59659090909091	-3.56628787878788	-3.53598484848485	-3.50568181818182	-3.47537878787879	-3.44507575757576	-3.41477272727273	-3.3844696969697	-3.35416666666667	-3.32386363636364	-3.29356060606061	-3.26325757575758	-3.23295454545455	-3.20265151515152	-3.17234848484848	-3.14204545454545	-3.11174242424242	-3.08143939393939	-3.05113636363636	-3.02083333333333	-2.9905303030303	-2.96022727272727
-4.44507575757576	-4.41477272727273	-4.3844696969697	-4.35416666666667	-4.32386363636364	-4.29356060606061	-4.26325757575758	-4.23295454545455	-4.20265151515152	-4.17234848484848	-4.14204545454545	-4.11174242424242	-4.08143939393939	-4.05113636363636	-4.02083333333333	-3.9905303030303	-3.96022727272727	-3.92992424242424	-3.89962121212121	-3.86931818181818	-3.83901515151515	-3.80871212121212	-3.77840909090909	-3.74810606060606	-3.71780303030303	-3.6875	-3.65719696969697	-3.62689393939394	-3.59659090909091	-3.56628787878788	-3.53598484848485	-3.50568181818182	-3.47537878787879	-3.44507575757576	-3.41477272727273	-3.3844696969697	-3.35416666666667	-3.32386363636364	-3.29356060606061	-3.26325757575758	-3.23295454545455	-3.20265151515152	-3.17234848484848	-3.14204545454545	-3.11174242424242	-3.08143939393939	-3.05113636363636	-3.02083333333333	-2.9905303030303	-2.96022727272727
-4.44507575757576	-4.41477272727273	-4.3844696969697	-4.35416666666667	-4.32386363636364	-4.29356060606061	-4.26325757575758	-4.23295454545455	-4.20265151515152	-4.17234848484848	-4.14204545454545	-4.11174242424242	-4.08143939393939	-4.05113636363636	-4.02083333333333	-3.9905303030303	-3.96022727272727	-3.92992424242424	-3.89962121212121	-3.86931818181818	-3.83901515151515	-3.80871212121212	-3.77840909090909	-3.74810606060606	-3.71780303030303	-3.6875	-3.65719696969697	-3.62689393939394	-3.59659090909091	-3.56628787878788	-3.53598484848485	-3.50568181818182	-3.47537878787879	-3.44507575757576	-3.41477272727273	-3.3844696969697	-3.35416666666667	-3.32386363636364	-3.29356060606061	-3.26325757575758	-3.23295454545455	-3.20265151515152	-3.17234848484848	-3.14204545454545	-3.11174242424242	-3.08143939393939	-3.05113636363636	-3.02083333333333	-2.9905303030303	-2.96022727272727
-4.44507575757576	-4.41477272727273	-4.3844696969697	-4.35416666666667	-4.32386363636364	-4.29356060606061	-4.26325757575758	-4.23295454545455	-4.20265151515152	-4.17234848484848	-4.14204545454545	-4.11174242424242	-4.08143939393939	-4.05113636363636	-4.02083333333333	-3.9905303030303	-3.96022727272727	-3.92992424242424	-3.89962121212121	-3.86931818181818	-3.83901515151515	-3.80871212121212	-3.77840909090909	-3.74810606060606	-3.71780303030303	-3.6875	-3.65719696969697	-3.62689393939394	-3.59659090909091	-3.56628787878788	-3.53598484848485	-3.50568181818182	-3.47537878787879	-3.44507575757576	-3.41477272727273	-3.3844696969697	-3.35416666666667	-3.32386363636364	-3.29356060606061	-3.26325757575758	-3.23295454545455	-3.20265151515152	-3.17234848484848	-3.14204545454545	-3.11174242424242	-3.08143939393939	-3.05113636363636	-3.02083333333333	-2.9905303030303	-2.96022727272727
-4.44507575757576	-4.41477272727273	-4.3844696969697	-4.35416666666667	-4.32386363636364	-4.29356060606061	-4.26325757575758	-4.23295454545455	-4.20265151515152	-4.17234848484848	-4.14204545454545	-4.11174242424242	-4.08143939393939	-4.05113636363636	-4.02083333333333	-3.9905303030303	-3.96022727272727	-3.92992424242424	-3.89962121212121	-3.86931818181818	-3.83901515151515	-3.80871212121212	-3.77840909090909	-3.74810606060606	-3.71780303030303	-3.6875	-3.65719696969697	-3.62689393939394	-3.59659090909091	-3.56628787878788	-3.53598484848485	-3.50568181818182	-3.47537878787879	-3.44507575757576	-3.41477272727273	-3.3844696969697	-3.35416666666667	-3.32386363636364	-3.29356060606061	-3.26325757575758	-3.23295454545455	-3.20265151515152	-3.17234848484848	-3.14204545454545	-3.11174242424242	-3.08143939393939	-3.05113636363636	-3.02083333333333	-2.9905303030303	-2.96022727272727
-4.44507575757576	-4.41477272727273	-4.3844696969697	-4.35416666666667	-4.32386363636364	-4.29356060606061	-4.26325757575758	-4.23295454545455	-4.20265151515152	-4.17234848484848	-4.14204545454545	-4.11174242424242	-4.08143939393939	-4.05113636363636	-4.02083333333333	-3.9905303030303	-3.96022727272727	-3.92992424242424	-3.89962121212121	-3.86931818181818	-3.83901515151515	-3.80871212121212	-3.77840909090909	-3.74810606060606	-3.71780303030303	-3.6875	-3.65719696969697	-3.62689393939394	-3.59659090909091	-3.56628787878788	-3.53598484848485	-3.50568181818182	-3.47537878787879	-3.44507575757576	-3.41477272727273	-3.3844696969697	-3.35416666666667	-3.32386363636364	-3.29356060606061	-3.26325757575758	-3.23295454545455	-3.20265151515152	-3.17234848484848	-3.14204545454545	-3.11174242424242	-3.08143939393939	-3.05113636363636	-3.02083333333333	-2.9905303030303	-2.96022727272727
-4.44507575757576	-4.41477272727273	-4.3844696969697	-4.35416666666667	-4.32386363636364	-4.29356060606061	-4.26325757575758	-4.23295454545455	-4.20265151515152	-4.17234848484848	-4.14204545454545	-4.11174242424242	-4.08143939393939	-4.05113636363636	-4.02083333333333	-3.9905303030303	-3.96022727272727	-3.92992424242424	-3.89962121212121	-3.86931818181818	-3.83901515151515	-3.80871212121212	-3.77840909090909	-3.74810606060606	-3.71780303030303	-3.6875	-3.65719696969697	-3.62689393939394	-3.59659090909091	-3.56628787878788	-3.53598484848485	-3.50568181818182	-3.47537878787879	-3.44507575757576	-3.41477272727273	-3.3844696969697	-3.35416666666667	-3.32386363636364	-3.29356060606061	-3.26325757575758	-3.23295454545455	-3.20265151515152	-3.17234848484848	-3.14204545454545	-3.11174242424242	-3.08143939393939	-3.05113636363636	-3.02083333333333	-2.9905303030303	-2.96022727272727
-4.44507575757576	-4.41477272727273	-4.3844696969697	-4.35416666666667	-4.32386363636364	-4.29356060606061	-4.26325757575758	-4.23295454545455	-4.20265151515152	-4.17234848484848	-4.14204545454545	-4.11174242424242	-4.08143939393939	-4.05113636363636	-4.02083333333333	-3.9905303030303	-3.96022727272727	-3.92992424242424	-3.89962121212121	-3.86931818181818	-3.83901515151515	-3.80871212121212	-3.77840909090909	-3.74810606060606	-3.71780303030303	-3.6875	-3.65719696969697	-3.62689393939394	-3.59659090909091	-3.56628787878788	-3.53598484848485	-3.50568181818182	-3.47537878787879	-3.44507575757576	-3.41477272727273	-3.3844696969697	-3.35416666666667	-3.32386363636364	-3.29356060606061	-3.26325757575758	-3.23295454545455	-3.20265151515152	-3.17234848484848	-3.14204545454545	-3.11174242424242	-3.08143939393939	-3.05113636363636	-3.02083333333333	-2.9905303030303	-2.96022727272727
-4.44507575757576	-4.41477272727273	-4.3844696969697	-4.35416666666667	-4.32386363636364	-4.29356060606061	-4.26325757575758	-4.23295454545455	-4.20265151515152	-4.17234848484848	-4.14204545454545	-4.11174242424242	-4.08143939393939	-4.05113636363636	-4.02083333333333	-3.9905303030303	-3.96022727272727	-3.92992424242424	-3.89962121212121	-3.86931818181818	-3.83901515151515	-3.80871212121212	-3.77840909090909	-3.74810606060606	-3.71780303030303	-3.6875	-3.65719696969697	-3.62689393939394	-3.59659090909091	-3.56628787878788	-3.53598484848485	-3.50568181818182	-3.47537878787879	-3.44507575757576	-3.41477272727273	-3.3844696969697	-3.35416666666667	-3.32386363636364	-3.29356060606061	-3.26325757575758	-3.23295454545455	-3.20265151515152	-3.17234848484848	-3.14204545454545	-3.11174242424242	-3.08143939393939	-3.05113636363636	-3.02083333333333	-2.9905303030303	-2.96022727272727
-4.44507575757576	-4.41477272727273	-4.3844696969697	-4.35416666666667	-4.32386363636364	-4.29356060606061	-4.26325757575758	-4.23295454545455	-4.20265151515152	-4.17234848484848	-4.14204545454545	-4.11174242424242	-4.08143939393939	-4.05113636363636	-4.02083333333333	-3.9905303030303	-3.96022727272727	-3.92992424242424	-3.89962121212121	-3.86931818181818	-3.83901515151515	-3.80871212121212	-3.77840909090909	-3.74810606060606	-3.71780303030303	-3.6875	-3.65719696969697	-3.62689393939394	-3.59659090909091	-3.56628787878788	-3.53598484848485	-3.50568181818182	-3.47537878787879	-3.44507575757576	-3.41477272727273	-3.3844696969697	-3.35416666666667	-3.32386363636364	-3.29356060606061	-3.26325757575758	-3.23295454545455	-3.20265151515152	-3.17234848484848	-3.14204545454545	-3.11174242424242	-3.08143939393939	-3.05113636363636	-3.02083333333333	-2.9905303030303	-2.96022727272727
-4.44507575757576	-4.41477272727273	-4.3844696969697	-4.35416666666667	-4.32386363636364	-4.29356060606061	-4.26325757575758	-4.23295454545455	-4.20265151515152	-4.17234848484848	-4.14204545454545	-4.11174242424242	-4.08143939393939	-4.05113636363636	-4.02083333333333	-3.9905303030303	-3.96022727272727	-3.92992424242424	-3.89962121212121	-3.86931818181818	-3.83901515151515	-3.80871212121212	-3.77840909090909	-3.74810606060606	-3.71780303030303	-3.6875	-3.65719696969697	-3.62689393939394	-3.59659090909091	-3.56628787878788	-3.53598484848485	-3.50568181818182	-3.47537878787879	-3.44507575757576	-3.41477272727273	-3.3844696969697	-3.35416666666667	-3.32386363636364	-3.29356060606061	-3.26325757575758	-3.23295454545455	-3.20265151515152	-3.17234848484848	-3.14204545454545	-3.11174242424242	-3.08143939393939	-3.05113636363636	-3.02083333333333	-2.9905303030303	-2.96022727272727
-4.44507575757576	-4.41477272727273	-4.3844696969697	-4.35416666666667	-4.32386363636364	-4.29356060606061	-4.26325757575758	-4.23295454545455	-4.20265151515152	-4.17234848484848	-4.14204545454545	-4.11174242424242	-4.08143939393939	-4.05113636363636	-4.02083333333333	-3.9905303030303	-3.96022727272727	-3.92992424242424	-3.89962121212121	-3.86931818181818	-3.83901515151515	-3.80871212121212	-3.77840909090909	-3.74810606060606	-3.71780303030303	-3.6875	-3.65719696969697	-3.62689393939394	-3.59659090909091	-3.56628787878788	-3.53598484848485	-3.50568181818182	-3.47537878787879	-3.44507575757576	-3.41477272727273	-3.3844696969697	-3.35416666666667	-3.32386363636364	-3.29356060606061	-3.26325757575758	-3.23295454545455	-3.20265151515152	-3.17234848484848	-3.14204545454545	-3.11174242424242	-3.08143939393939	-3.05113636363636	-3.02083333333333	-2.9905303030303	-2.96022727272727
-4.44507575757576	-4.41477272727273	-4.3844696969697	-4.35416666666667	-4.32386363636364	-4.29356060606061	-4.26325757575758	-4.23295454545455	-4.20265151515152	-4.17234848484848	-4.14204545454545	-4.11174242424242	-4.08143939393939	-4.05113636363636	-4.02083333333333	-3.9905303030303	-3.96022727272727	-3.92992424242424	-3.89962121212121	-3.86931818181818	-3.83901515151515	-3.80871212121212	-3.77840909090909	-3.74810606060606	-3.71780303030303	-3.6875	-3.65719696969697	-3.62689393939394	-3.59659090909091	-3.56628787878788	-3.53598484848485	-3.50568181818182	-3.47537878787879	-3.44507575757576	-3.41477272727273	-3.3844696969697	-3.35416666666667	-3.32386363636364	-3.29356060606061	-3.26325757575758	-3.23295454545455	-3.20265151515152	-3.17234848484848	-3.14204545454545	-3.11174242424242	-3.08143939393939	-3.05113636363636	-3.02083333333333	-2.9905303030303	-2.96022727272727
-4.44507575757576	-4.41477272727273	-4.3844696969697	-4.35416666666667	-4.32386363636364	-4.29356060606061	-4.26325757575758	-4.23295454545455	-4.20265151515152	-4.17234848484848	-4.14204545454545	-4.11174242424242	-4.08143939393939	-4.05113636363636	-4.02083333333333	-3.9905303030303	-3.96022727272727	-3.92992424242424	-3.89962121212121	-3.86931818181818	-3.83901515151515	-3.80871212121212	-3.77840909090909	-3.74810606060606	-3.71780303030303	-3.6875	-3.65719696969697	-3.62689393939394	-3.59659090909091	-3.56628787878788	-3.53598484848485	-3.50568181818182	-3.47537878787879	-3.44507575757576	-3.41477272727273	-3.3844696969697	-3.35416666666667	-3.32386363636364	-3.29356060606061	-3.26325757575758	-3.23295454545455	-3.20265151515152	-3.17234848484848	-3.14204545454545	-3.11174242424242	-3.08143939393939	-3.05113636363636	-3.02083333333333	-2.9905303030303	-2.96022727272727
-4.44507575757576	-4.41477272727273	-4.3844696969697	-4.35416666666667	-4.32386363636364	-4.29356060606061	-4.26325757575758	-4.23295454545455	-4.20265151515152	-4.17234848484848	-4.14204545454545	-4.11174242424242	-4.08143939393939	-4.05113636363636	-4.02083333333333	-3.9905303030303	-3.96022727272727	-3.92992424242424	-3.89962121212121	-3.86931818181818	-3.83901515151515	-3.80871212121212	-3.77840909090909	-3.74810606060606	-3.71780303030303	-3.6875	-3.65719696969697	-3.62689393939394	-3.59659090909091	-3.56628787878788	-3.53598484848485	-3.50568181818182	-3.47537878787879	-3.44507575757576	-3.41477272727273	-3.3844696969697	-3.35416666666667	-3.32386363636364	-3.29356060606061	-3.26325757575758	-3.23295454545455	-3.20265151515152	-3.17234848484848	-3.14204545454545	-3.11174242424242	-3.08143939393939	-3.05113636363636	-3.02083333333333	-2.9905303030303	-2.96022727272727
-4.44507575757576	-4.41477272727273	-4.3844696969697	-4.35416666666667	-4.32386363636364	-4.29356060606061	-4.26325757575758	-4.23295454545455	-4.20265151515152	-4.17234848484848	-4.14204545454545	-4.11174242424242	-4.08143939393939	-4.05113636363636	-4.02083333333333	-3.9905303030303	-3.96022727272727	-3.92992424242424	-3.89962121212121	-3.86931818181818	-3.83901515151515	-3.80871212121212	-3.77840909090909	-3.74810606060606	-3.71780303030303	-3.6875	-3.65719696969697	-3.62689393939394	-3.59659090909091	-3.56628787878788	-3.53598484848485	-3.50568181818182	-3.47537878787879	-3.44507575757576	-3.41477272727273	-3.3844696969697	-3.35416666666667	-3.32386363636364	-3.29356060606061	-3.26325757575758	-3.23295454545455	-3.20265151515152	-3.17234848484848	-3.14204545454545	-3.11174242424242	-3.08143939393939	-3.05113636363636	-3.02083333333333	-2.9905303030303	-2.96022727272727
-4.44507575757576	-4.41477272727273	-4.3844696969697	-4.35416666666667	-4.32386363636364	-4.29356060606061	-4.26325757575758	-4.23295454545455	-4.20265151515152	-4.17234848484848	-4.14204545454545	-4.11174242424242	-4.08143939393939	-4.05113636363636	-4.02083333333333	-3.9905303030303	-3.96022727272727	-3.92992424242424	-3.89962121212121	-3.86931818181818	-3.83901515151515	-3.80871212121212	-3.77840909090909	-3.74810606060606	-3.71780303030303	-3.6875	-3.65719696969697	-3.62689393939394	-3.59659090909091	-3.56628787878788	-3.53598484848485	-3.50568181818182	-3.47537878787879	-3.44507575757576	-3.41477272727273	-3.3844696969697	-3.35416666666667	-3.32386363636364	-3.29356060606061	-3.26325757575758	-3.23295454545455	-3.20265151515152	-3.17234848484848	-3.14204545454545	-3.11174242424242	-3.08143939393939	-3.05113636363636	-3.02083333333333	-2.9905303030303	-2.96022727272727
-4.44507575757576	-4.41477272727273	-4.3844696969697	-4.35416666666667	-4.32386363636364	-4.29356060606061	-4.26325757575758	-4.23295454545455	-4.20265151515152	-4.17234848484848	-4.14204545454545	-4.11174242424242	-4.08143939393939	-4.05113636363636	-4.02083333333333	-3.9905303030303	-3.96022727272727	-3.92992424242424	-3.89962121212121	-3.86931818181818	-3.83901515151515	-3.80871212121212	-3.77840909090909	-3.74810606060606	-3.71780303030303	-3.6875	-3.65719696969697	-3.62689393939394	-3.59659090909091	-3.56628787878788	-3.53598484848485	-3.50568181818182	-3.47537878787879	-3.44507575757576	-3.41477272727273	-3.3844696969697	-3.35416666666667	-3.32386363636364	-3.29356060606061	-3.26325757575758	-3.23295454545455	-3.20265151515152	-3.17234848484848	-3.14204545454545	-3.11174242424242	-3.08143939393939	-3.05113636363636	-3.02083333333333	-2.9905303030303	-2.96022727272727
-4.44507575757576	-4.41477272727273	-4.3844696969697	-4.35416666666667	-4.32386363636364	-4.29356060606061	-4.26325757575758	-4.23295454545455	-4.20265151515152	-4.17234848484848	-4.14204545454545	-4.11174242424242	-4.08143939393939	-4.05113636363636	-4.02083333333333	-3.9905303030303	-3.96022727272727	-3.92992424242424	-3.89962121212121	-3.86931818181818	-3.83901515151515	-3.80871212121212	-3.77840909090909	-3.74810606060606	-3.71780303030303	-3.6875	-3.65719696969697	-3.62689393939394	-3.59659090909091	-3.56628787878788	-3.53598484848485	-3.50568181818182	-3.47537878787879	-3.44507575757576	-3.41477272727273	-3.3844696969697	-3.35416666666667	-3.32386363636364	-3.29356060606061	-3.26325757575758	-3.23295454545455	-3.20265151515152	-3.17234848484848	-3.14204545454545	-3.11174242424242	-3.08143939393939	-3.05113636363636	-3.02083333333333	-2.9905303030303	-2.96022727272727
-4.44507575757576	-4.41477272727273	-4.3844696969697	-4.35416666666667	-4.32386363636364	-4.29356060606061	-4.26325757575758	-4.23295454545455	-4.20265151515152	-4.17234848484848	-4.14204545454545	-4.11174242424242	-4.08143939393939	-4.05113636363636	-4.02083333333333	-3.9905303030303	-3.96022727272727	-3.92992424242424	-3.89962121212121	-3.86931818181818	-3.83901515151515	-3.80871212121212	-3.77840909090909	-3.74810606060606	-3.71780303030303	-3.6875	-3.65719696969697	-3.62689393939394	-3.59659090909091	-3.56628787878788	-3.53598484848485	-3.50568181818182	-3.47537878787879	-3.44507575757576	-3.41477272727273	-3.3844696969697	-3.35416666666667	-3.32386363636364	-3.29356060606061	-3.26325757575758	-3.23295454545455	-3.20265151515152	-3.17234848484848	-3.14204545454545	-3.11174242424242	-3.08143939393939	-3.05113636363636	-3.02083333333333	-2.9905303030303	-2.96022727272727
-4.44507575757576	-4.41477272727273	-4.3844696969697	-4.35416666666667	-4.32386363636364	-4.29356060606061	-4.26325757575758	-4.23295454545455	-4.20265151515152	-4.17234848484848	-4.14204545454545	-4.11174242424242	-4.08143939393939	-4.05113636363636	-4.02083333333333	-3.9905303030303	-3.96022727272727	-3.92992424242424	-3.89962121212121	-3.86931818181818	-3.83901515151515	-3.80871212121212	-3.77840909090909	-3.74810606060606	-3.71780303030303	-3.6875	-3.65719696969697	-3.62689393939394	-3.59659090909091	-3.56628787878788	-3.53598484848485	-3.50568181818182	-3.47537878787879	-3.44507575757576	-3.41477272727273	-3.3844696969697	-3.35416666666667	-3.32386363636364	-3.29356060606061	-3.26325757575758	-3.23295454545455	-3.20265151515152	-3.17234848484848	-3.14204545454545	-3.11174242424242	-3.08143939393939	-3.05113636363636	-3.02083333333333	-2.9905303030303	-2.96022727272727
-4.44507575757576	-4.41477272727273	-4.3844696969697	-4.35416666666667	-4.32386363636364	-4.29356060606061	-4.26325757575758	-4.23295454545455	-4.20265151515152	-4.17234848484848	-4.14204545454545	-4.11174242424242	-4.08143939393939	-4.05113636363636	-4.02083333333333	-3.9905303030303	-3.96022727272727	-3.92992424242424	-3.89962121212121	-3.86931818181818	-3.83901515151515	-3.80871212121212	-3.77840909090909	-3.74810606060606	-3.71780303030303	-3.6875	-3.65719696969697	-3.62689393939394	-3.59659090909091	-3.56628787878788	-3.53598484848485	-3.50568181818182	-3.47537878787879	-3.44507575757576	-3.41477272727273	-3.3844696969697	-3.35416666666667	-3.32386363636364	-3.29356060606061	-3.26325757575758	-3.23295454545455	-3.20265151515152	-3.17234848484848	-3.14204545454545	-3.11174242424242	-3.08143939393939	-3.05113636363636	-3.02083333333333	-2.9905303030303	-2.96022727272727
-4.44507575757576	-4.41477272727273	-4.3844696969697	-4.35416666666667	-4.32386363636364	-4.29356060606061	-4.26325757575758	-4.23295454545455	-4.20265151515152	-4.17234848484848	-4.14204545454545	-4.11174242424242	-4.08143939393939	-4.05113636363636	-4.02083333333333	-3.9905303030303	-3.96022727272727	-3.92992424242424	-3.89962121212121	-3.86931818181818	-3.83901515151515	-3.80871212121212	-3.77840909090909	-3.74810606060606	-3.71780303030303	-3.6875	-3.65719696969697	-3.62689393939394	-3.59659090909091	-3.56628787878788	-3.53598484848485	-3.50568181818182	-3.47537878787879	-3.44507575757576	-3.41477272727273	-3.3844696969697	-3.35416666666667	-3.32386363636364	-3.29356060606061	-3.26325757575758	-3.23295454545455	-3.20265151515152	-3.17234848484848	-3.14204545454545	-3.11174242424242	-3.08143939393939	-3.05113636363636	-3.02083333333333	-2.9905303030303	-2.96022727272727
-4.44507575757576	-4.41477272727273	-4.3844696969697	-4.35416666666667	-4.32386363636364	-4.29356060606061	-4.26325757575758	-4.23295454545455	-4.20265151515152	-4.17234848484848	-4.14204545454545	-4.11174242424242	-4.08143939393939	-4.05113636363636	-4.02083333333333	-3.9905303030303	-3.96022727272727	-3.92992424242424	-3.89962121212121	-3.86931818181818	-3.83901515151515	-3.80871212121212	-3.77840909090909	-3.74810606060606	-3.71780303030303	-3.6875	-3.65719696969697	-3.62689393939394	-3.59659090909091	-3.56628787878788	-3.53598484848485	-3.50568181818182	-3.47537878787879	-3.44507575757576	-3.41477272727273	-3.3844696969697	-3.35416666666667	-3.32386363636364	-3.29356060606061	-3.26325757575758	-3.23295454545455	-3.20265151515152	-3.17234848484848	-3.14204545454545	-3.11174242424242	-3.08143939393939	-3.05113636363636	-3.02083333333333	-2.9905303030303	-2.96022727272727
-4.44507575757576	-4.41477272727273	-4.3844696969697	-4.35416666666667	-4.32386363636364	-4.29356060606061	-4.26325757575758	-4.23295454545455	-4.20265151515152	-4.17234848484848	-4.14204545454545	-4.11174242424242	-4.08143939393939	-4.05113636363636	-4.02083333333333	-3.9905303030303	-3.96022727272727	-3.92992424242424	-3.89962121212121	-3.86931818181818	-3.83901515151515	-3.80871212121212	-3.77840909090909	-3.74810606060606	-3.71780303030303	-3.6875	-3.65719696969697	-3.62689393939394	-3.59659090909091	-3.56628787878788	-3.53598484848485	-3.50568181818182	-3.47537878787879	-3.44507575757576	-3.41477272727273	-3.3844696969697	-3.35416666666667	-3.32386363636364	-3.29356060606061	-3.26325757575758	-3.23295454545455	-3.20265151515152	-3.17234848484848	-3.14204545454545	-3.11174242424242	-3.08143939393939	-3.05113636363636	-3.02083333333333	-2.9905303030303	-2.96022727272727
-4.44507575757576	-4.41477272727273	-4.3844696969697	-4.35416666666667	-4.32386363636364	-4.29356060606061	-4.26325757575758	-4.23295454545455	-4.20265151515152	-4.17234848484848	-4.14204545454545	-4.11174242424242	-4.08143939393939	-4.05113636363636	-4.02083333333333	-3.9905303030303	-3.96022727272727	-3.92992424242424	-3.89962121212121	-3.86931818181818	-3.83901515151515	-3.80871212121212	-3.77840909090909	-3.74810606060606	-3.71780303030303	-3.6875	-3.65719696969697	-3.62689393939394	-3.59659090909091	-3.56628787878788	-3.53598484848485	-3.50568181818182	-3.47537878787879	-3.44507575757576	-3.41477272727273	-3.3844696969697	-3.35416666666667	-3.32386363636364	-3.29356060606061	-3.26325757575758	-3.23295454545455	-3.20265151515152	-3.17234848484848	-3.14204545454545	-3.11174242424242	-3.08143939393939	-3.05113636363636	-3.02083333333333	-2.9905303030303	-2.96022727272727
-4.44507575757576	-4.41477272727273	-4.3844696969697	-4.35416666666667	-4.32386363636364	-4.29356060606061	-4.26325757575758	-4.23295454545455	-4.20265151515152	-4.17234848484848	-4.14204545454545	-4.11174242424242	-4.08143939393939	-4.05113636363636	-4.02083333333333	-3.9905303030303	-3.96022727272727	-3.92992424242424	-3.89962121212121	-3.86931818181818	-3.83901515151515	-3.80871212121212	-3.77840909090909	-3.74810606060606	-3.71780303030303	-3.6875	-3.65719696969697	-3.62689393939394	-3.59659090909091	-3.56628787878788	-3.53598484848485	-3.50568181818182	-3.47537878787879	-3.44507575757576	-3.41477272727273	-3.3844696969697	-3.35416666666667	-3.32386363636364	-3.29356060606061	-3.26325757575758	-3.23295454545455	-3.20265151515152	-3.17234848484848	-3.14204545454545	-3.11174242424242	-3.08143939393939	-3.05113636363636	-3.02083333333333	-2.9905303030303	-2.96022727272727
-4.44507575757576	-4.41477272727273	-4.3844696969697	-4.35416666666667	-4.32386363636364	-4.29356060606061	-4.26325757575758	-4.23295454545455	-4.20265151515152	-4.17234848484848	-4.14204545454545	-4.11174242424242	-4.08143939393939	-4.05113636363636	-4.02083333333333	-3.9905303030303	-3.96022727272727	-3.92992424242424	-3.89962121212121	-3.86931818181818	-3.83901515151515	-3.80871212121212	-3.77840909090909	-3.74810606060606	-3.71780303030303	-3.6875	-3.65719696969697	-3.62689393939394	-3.59659090909091	-3.56628787878788	-3.53598484848485	-3.50568181818182	-3.47537878787879	-3.44507575757576	-3.41477272727273	-3.3844696969697	-3.35416666666667	-3.32386363636364	-3.29356060606061	-3.26325757575758	-3.23295454545455	-3.20265151515152	-3.17234848484848	-3.14204545454545	-3.11174242424242	-3.08143939393939	-3.05113636363636	-3.02083333333333	-2.9905303030303	-2.96022727272727
-4.44507575757576	-4.41477272727273	-4.3844696969697	-4.35416666666667	-4.32386363636364	-4.29356060606061	-4.26325757575758	-4.23295454545455	-4.20265151515152	-4.17234848484848	-4.14204545454545	-4.11174242424242	-4.08143939393939	-4.05113636363636	-4.02083333333333	-3.9905303030303	-3.96022727272727	-3.92992424242424	-3.89962121212121	-3.86931818181818	-3.83901515151515	-3.80871212121212	-3.77840909090909	-3.74810606060606	-3.71780303030303	-3.6875	-3.65719696969697	-3.62689393939394	-3.59659090909091	-3.56628787878788	-3.53598484848485	-3.50568181818182	-3.47537878787879	-3.44507575757576	-3.41477272727273	-3.3844696969697	-3.35416666666667	-3.32386363636364	-3.29356060606061	-3.26325757575758	-3.23295454545455	-3.20265151515152	-3.17234848484848	-3.14204545454545	-3.11174242424242	-3.08143939393939	-3.05113636363636	-3.02083333333333	-2.9905303030303	-2.96022727272727
-4.44507575757576	-4.41477272727273	-4.3844696969697	-4.35416666666667	-4.32386363636364	-4.29356060606061	-4.26325757575758	-4.23295454545455	-4.20265151515152	-4.17234848484848	-4.14204545454545	-4.11174242424242	-4.08143939393939	-4.05113636363636	-4.02083333333333	-3.9905303030303	-3.96022727272727	-3.92992424242424	-3.89962121212121	-3.86931818181818	-3.83901515151515	-3.80871212121212	-3.77840909090909	-3.74810606060606	-3.71780303030303	-3.6875	-3.65719696969697	-3.62689393939394	-3.59659090909091	-3.56628787878788	-3.53598484848485	-3.50568181818182	-3.47537878787879	-3.44507575757576	-3.41477272727273	-3.3844696969697	-3.35416666666667	-3.32386363636364	-3.29356060606061	-3.26325757575758	-3.23295454545455	-3.20265151515152	-3.17234848484848	-3.14204545454545	-3.11174242424242	-3.08143939393939	-3.05113636363636	-3.02083333333333	-2.9905303030303	-2.96022727272727
-4.44507575757576	-4.41477272727273	-4.3844696969697	-4.35416666666667	-4.32386363636364	-4.29356060606061	-4.26325757575758	-4.23295454545455	-4.20265151515152	-4.17234848484848	-4.14204545454545	-4.11174242424242	-4.08143939393939	-4.05113636363636	-4.02083333333333	-3.9905303030303	-3.96022727272727	-3.92992424242424	-3.89962121212121	-3.86931818181818	-3.83901515151515	-3.80871212121212	-3.77840909090909	-3.74810606060606	-3.71780303030303	-3.6875	-3.65719696969697	-3.62689393939394	-3.59659090909091	-3.56628787878788	-3.53598484848485	-3.50568181818182	-3.47537878787879	-3.44507575757576	-3.41477272727273	-3.3844696969697	-3.35416666666667	-3.32386363636364	-3.29356060606061	-3.26325757575758	-3.23295454545455	-3.20265151515152	-3.17234848484848	-3.14204545454545	-3.11174242424242	-3.08143939393939	-3.05113636363636	-3.02083333333333	-2.9905303030303	-2.96022727272727
-4.44507575757576	-4.41477272727273	-4.3844696969697	-4.35416666666667	-4.32386363636364	-4.29356060606061	-4.26325757575758	-4.23295454545455	-4.20265151515152	-4.17234848484848	-4.14204545454545	-4.11174242424242	-4.08143939393939	-4.05113636363636	-4.02083333333333	-3.9905303030303	-3.96022727272727	-3.92992424242424	-3.89962121212121	-3.86931818181818	-3.83901515151515	-3.80871212121212	-3.77840909090909	-3.74810606060606	-3.71780303030303	-3.6875	-3.65719696969697	-3.62689393939394	-3.59659090909091	-3.56628787878788	-3.53598484848485	-3.50568181818182	-3.47537878787879	-3.44507575757576	-3.41477272727273	-3.3844696969697	-3.35416666666667	-3.32386363636364	-3.29356060606061	-3.26325757575758	-3.23295454545455	-3.20265151515152	-3.17234848484848	-3.14204545454545	-3.11174242424242	-3.08143939393939	-3.05113636363636	-3.02083333333333	-2.9905303030303	-2.96022727272727
-4.44507575757576	-4.41477272727273	-4.3844696969697	-4.35416666666667	-4.32386363636364	-4.29356060606061	-4.26325757575758	-4.23295454545455	-4.20265151515152	-4.17234848484848	-4.14204545454545	-4.11174242424242	-4.08143939393939	-4.05113636363636	-4.02083333333333	-3.9905303030303	-3.96022727272727	-3.92992424242424	-3.89962121212121	-3.86931818181818	-3.83901515151515	-3.80871212121212	-3.77840909090909	-3.74810606060606	-3.71780303030303	-3.6875	-3.65719696969697	-3.62689393939394	-3.59659090909091	-3.56628787878788	-3.53598484848485	-3.50568181818182	-3.47537878787879	-3.44507575757576	-3.41477272727273	-3.3844696969697	-3.35416666666667	-3.32386363636364	-3.29356060606061	-3.26325757575758	-3.23295454545455	-3.20265151515152	-3.17234848484848	-3.14204545454545	-3.11174242424242	-3.08143939393939	-3.05113636363636	-3.02083333333333	-2.9905303030303	-2.96022727272727
-4.44507575757576	-4.41477272727273	-4.3844696969697	-4.35416666666667	-4.32386363636364	-4.29356060606061	-4.26325757575758	-4.23295454545455	-4.20265151515152	-4.17234848484848	-4.14204545454545	-4.11174242424242	-4.08143939393939	-4.05113636363636	-4.02083333333333	-3.9905303030303	-3.96022727272727	-3.92992424242424	-3.89962121212121	-3.86931818181818	-3.83901515151515	-3.80871212121212	-3.77840909090909	-3.74810606060606	-3.71780303030303	-3.6875	-3.65719696969697	-3.62689393939394	-3.59659090909091	-3.56628787878788	-3.53598484848485	-3.50568181818182	-3.47537878787879	-3.44507575757576	-3.41477272727273	-3.3844696969697	-3.35416666666667	-3.32386363636364	-3.29356060606061	-3.26325757575758	-3.23295454545455	-3.20265151515152	-3.17234848484848	-3.14204545454545	-3.11174242424242	-3.08143939393939	-3.05113636363636	-3.02083333333333	-2.9905303030303	-2.96022727272727
-4.44507575757576	-4.41477272727273	-4.3844696969697	-4.35416666666667	-4.32386363636364	-4.29356060606061	-4.26325757575758	-4.23295454545455	-4.20265151515152	-4.17234848484848	-4.14204545454545	-4.11174242424242	-4.08143939393939	-4.05113636363636	-4.02083333333333	-3.9905303030303	-3.96022727272727	-3.92992424242424	-3.89962121212121	-3.86931818181818	-3.83901515151515	-3.80871212121212	-3.77840909090909	-3.74810606060606	-3.71780303030303	-3.6875	-3.65719696969697	-3.62689393939394	-3.59659090909091	-3.56628787878788	-3.53598484848485	-3.50568181818182	-3.47537878787879	-3.44507575757576	-3.41477272727273	-3.3844696969697	-3.35416666666667	-3.32386363636364	-3.29356060606061	-3.26325757575758	-3.23295454545455	-3.20265151515152	-3.17234848484848	-3.14204545454545	-3.11174242424242	-3.08143939393939	-3.05113636363636	-3.02083333333333	-2.9905303030303	-2.96022727272727
-4.44507575757576	-4.41477272727273	-4.3844696969697	-4.35416666666667	-4.32386363636364	-4.29356060606061	-4.26325757575758	-4.23295454545455	-4.20265151515152	-4.17234848484848	-4.14204545454545	-4.11174242424242	-4.08143939393939	-4.05113636363636	-4.02083333333333	-3.9905303030303	-3.96022727272727	-3.92992424242424	-3.89962121212121	-3.86931818181818	-3.83901515151515	-3.80871212121212	-3.77840909090909	-3.74810606060606	-3.71780303030303	-3.6875	-3.65719696969697	-3.62689393939394	-3.59659090909091	-3.56628787878788	-3.53598484848485	-3.50568181818182	-3.47537878787879	-3.44507575757576	-3.41477272727273	-3.3844696969697	-3.35416666666667	-3.32386363636364	-3.29356060606061	-3.26325757575758	-3.23295454545455	-3.20265151515152	-3.17234848484848	-3.14204545454545	-3.11174242424242	-3.08143939393939	-3.05113636363636	-3.02083333333333	-2.9905303030303	-2.96022727272727
-4.44507575757576	-4.41477272727273	-4.3844696969697	-4.35416666666667	-4.32386363636364	-4.29356060606061	-4.26325757575758	-4.23295454545455	-4.20265151515152	-4.17234848484848	-4.14204545454545	-4.11174242424242	-4.08143939393939	-4.05113636363636	-4.02083333333333	-3.9905303030303	-3.96022727272727	-3.92992424242424	-3.89962121212121	-3.86931818181818	-3.83901515151515	-3.80871212121212	-3.77840909090909	-3.74810606060606	-3.71780303030303	-3.6875	-3.65719696969697	-3.62689393939394	-3.59659090909091	-3.56628787878788	-3.53598484848485	-3.50568181818182	-3.47537878787879	-3.44507575757576	-3.41477272727273	-3.3844696969697	-3.35416666666667	-3.32386363636364	-3.29356060606061	-3.26325757575758	-3.23295454545455	-3.20265151515152	-3.17234848484848	-3.14204545454545	-3.11174242424242	-3.08143939393939	-3.05113636363636	-3.02083333333333	-2.9905303030303	-2.96022727272727
-4.44507575757576	-4.41477272727273	-4.3844696969697	-4.35416666666667	-4.32386363636364	-4.29356060606061	-4.26325757575758	-4.23295454545455	-4.20265151515152	-4.17234848484848	-4.14204545454545	-4.11174242424242	-4.08143939393939	-4.05113636363636	-4.02083333333333	-3.9905303030303	-3.96022727272727	-3.92992424242424	-3.89962121212121	-3.86931818181818	-3.83901515151515	-3.80871212121212	-3.77840909090909	-3.74810606060606	-3.71780303030303	-3.6875	-3.65719696969697	-3.62689393939394	-3.59659090909091	-3.56628787878788	-3.53598484848485	-3.50568181818182	-3.47537878787879	-3.44507575757576	-3.41477272727273	-3.3844696969697	-3.35416666666667	-3.32386363636364	-3.29356060606061	-3.26325757575758	-3.23295454545455	-3.20265151515152	-3.17234848484848	-3.14204545454545	-3.11174242424242	-3.08143939393939	-3.05113636363636	-3.02083333333333	-2.9905303030303	-2.96022727272727
-4.44507575757576	-4.41477272727273	-4.3844696969697	-4.35416666666667	-4.32386363636364	-4.29356060606061	-4.26325757575758	-4.23295454545455	-4.20265151515152	-4.17234848484848	-4.14204545454545	-4.11174242424242	-4.08143939393939	-4.05113636363636	-4.02083333333333	-3.9905303030303	-3.96022727272727	-3.92992424242424	-3.89962121212121	-3.86931818181818	-3.83901515151515	-3.80871212121212	-3.77840909090909	-3.74810606060606	-3.71780303030303	-3.6875	-3.65719696969697	-3.62689393939394	-3.59659090909091	-3.56628787878788	-3.53598484848485	-3.50568181818182	-3.47537878787879	-3.44507575757576	-3.41477272727273	-3.3844696969697	-3.35416666666667	-3.32386363636364	-3.29356060606061	-3.26325757575758	-3.23295454545455	-3.20265151515152	-3.17234848484848	-3.14204545454545	-3.11174242424242	-3.08143939393939	-3.05113636363636	-3.02083333333333	-2.9905303030303	-2.96022727272727
-4.44507575757576	-4.41477272727273	-4.3844696969697	-4.35416666666667	-4.32386363636364	-4.29356060606061	-4.26325757575758	-4.23295454545455	-4.20265151515152	-4.17234848484848	-4.14204545454545	-4.11174242424242	-4.08143939393939	-4.05113636363636	-4.02083333333333	-3.9905303030303	-3.96022727272727	-3.92992424242424	-3.89962121212121	-3.86931818181818	-3.83901515151515	-3.80871212121212	-3.77840909090909	-3.74810606060606	-3.71780303030303	-3.6875	-3.65719696969697	-3.62689393939394	-3.59659090909091	-3.56628787878788	-3.53598484848485	-3.50568181818182	-3.47537878787879	-3.44507575757576	-3.41477272727273	-3.3844696969697	-3.35416666666667	-3.32386363636364	-3.29356060606061	-3.26325757575758	-3.23295454545455	-3.20265151515152	-3.17234848484848	-3.14204545454545	-3.11174242424242	-3.08143939393939	-3.05113636363636	-3.02083333333333	-2.9905303030303	-2.96022727272727
-4.44507575757576	-4.41477272727273	-4.3844696969697	-4.35416666666667	-4.32386363636364	-4.29356060606061	-4.26325757575758	-4.23295454545455	-4.20265151515152	-4.17234848484848	-4.14204545454545	-4.11174242424242	-4.08143939393939	-4.05113636363636	-4.02083333333333	-3.9905303030303	-3.96022727272727	-3.92992424242424	-3.89962121212121	-3.86931818181818	-3.83901515151515	-3.80871212121212	-3.77840909090909	-3.74810606060606	-3.71780303030303	-3.6875	-3.65719696969697	-3.62689393939394	-3.59659090909091	-3.56628787878788	-3.53598484848485	-3.50568181818182	-3.47537878787879	-3.44507575757576	-3.41477272727273	-3.3844696969697	-3.35416666666667	-3.32386363636364	-3.29356060606061	-3.26325757575758	-3.23295454545455	-3.20265151515152	-3.17234848484848	-3.14204545454545	-3.11174242424242	-3.08143939393939	-3.05113636363636	-3.02083333333333	-2.9905303030303	-2.96022727272727
-4.44507575757576	-4.41477272727273	-4.3844696969697	-4.35416666666667	-4.32386363636364	-4.29356060606061	-4.26325757575758	-4.23295454545455	-4.20265151515152	-4.17234848484848	-4.14204545454545	-4.11174242424242	-4.08143939393939	-4.05113636363636	-4.02083333333333	-3.9905303030303	-3.96022727272727	-3.92992424242424	-3.89962121212121	-3.86931818181818	-3.83901515151515	-3.80871212121212	-3.77840909090909	-3.74810606060606	-3.71780303030303	-3.6875	-3.65719696969697	-3.62689393939394	-3.59659090909091	-3.56628787878788	-3.53598484848485	-3.50568181818182	-3.47537878787879	-3.44507575757576	-3.41477272727273	-3.3844696969697	-3.35416666666667	-3.32386363636364	-3.29356060606061	-3.26325757575758	-3.23295454545455	-3.20265151515152	-3.17234848484848	-3.14204545454545	-3.11174242424242	-3.08143939393939	-3.05113636363636	-3.02083333333333	-2.9905303030303	-2.96022727272727
-4.44507575757576	-4.41477272727273	-4.3844696969697	-4.35416666666667	-4.32386363636364	-4.29356060606061	-4.26325757575758	-4.23295454545455	-4.20265151515152	-4.17234848484848	-4.14204545454545	-4.11174242424242	-4.08143939393939	-4.05113636363636	-4.02083333333333	-3.9905303030303	-3.96022727272727	-3.92992424242424	-3.89962121212121	-3.86931818181818	-3.83901515151515	-3.80871212121212	-3.77840909090909	-3.74810606060606	-3.71780303030303	-3.6875	-3.65719696969697	-3.62689393939394	-3.59659090909091	-3.56628787878788	-3.53598484848485	-3.50568181818182	-3.47537878787879	-3.44507575757576	-3.41477272727273	-3.3844696969697	-3.35416666666667	-3.32386363636364	-3.29356060606061	-3.26325757575758	-3.23295454545455	-3.20265151515152	-3.17234848484848	-3.14204545454545	-3.11174242424242	-3.08143939393939	-3.05113636363636	-3.02083333333333	-2.9905303030303	-2.96022727272727
-4.44507575757576	-4.41477272727273	-4.3844696969697	-4.35416666666667	-4.32386363636364	-4.29356060606061	-4.26325757575758	-4.23295454545455	-4.20265151515152	-4.17234848484848	-4.14204545454545	-4.11174242424242	-4.08143939393939	-4.05113636363636	-4.02083333333333	-3.9905303030303	-3.96022727272727	-3.92992424242424	-3.89962121212121	-3.86931818181818	-3.83901515151515	-3.80871212121212	-3.77840909090909	-3.74810606060606	-3.71780303030303	-3.6875	-3.65719696969697	-3.62689393939394	-3.59659090909091	-3.56628787878788	-3.53598484848485	-3.50568181818182	-3.47537878787879	-3.44507575757576	-3.41477272727273	-3.3844696969697	-3.35416666666667	-3.32386363636364	-3.29356060606061	-3.26325757575758	-3.23295454545455	-3.20265151515152	-3.17234848484848	-3.14204545454545	-3.11174242424242	-3.08143939393939	-3.05113636363636	-3.02083333333333	-2.9905303030303	-2.96022727272727
-4.44507575757576	-4.41477272727273	-4.3844696969697	-4.35416666666667	-4.32386363636364	-4.29356060606061	-4.26325757575758	-4.23295454545455	-4.20265151515152	-4.17234848484848	-4.14204545454545	-4.11174242424242	-4.08143939393939	-4.05113636363636	-4.02083333333333	-3.9905303030303	-3.96022727272727	-3.92992424242424	-3.89962121212121	-3.86931818181818	-3.83901515151515	-3.80871212121212	-3.77840909090909	-3.74810606060606	-3.71780303030303	-3.6875	-3.65719696969697	-3.62689393939394	-3.59659090909091	-3.56628787878788	-3.53598484848485	-3.50568181818182	-3.47537878787879	-3.44507575757576	-3.41477272727273	-3.3844696969697	-3.35416666666667	-3.32386363636364	-3.29356060606061	-3.26325757575758	-3.23295454545455	-3.20265151515152	-3.17234848484848	-3.14204545454545	-3.11174242424242	-3.08143939393939	-3.05113636363636	-3.02083333333333	-2.9905303030303	-2.96022727272727
-4.44507575757576	-4.41477272727273	-4.3844696969697	-4.35416666666667	-4.32386363636364	-4.29356060606061	-4.26325757575758	-4.23295454545455	-4.20265151515152	-4.17234848484848	-4.14204545454545	-4.11174242424242	-4.08143939393939	-4.05113636363636	-4.02083333333333	-3.9905303030303	-3.96022727272727	-3.92992424242424	-3.89962121212121	-3.86931818181818	-3.83901515151515	-3.80871212121212	-3.77840909090909	-3.74810606060606	-3.71780303030303	-3.6875	-3.65719696969697	-3.62689393939394	-3.59659090909091	-3.56628787878788	-3.53598484848485	-3.50568181818182	-3.47537878787879	-3.44507575757576	-3.41477272727273	-3.3844696969697	-3.35416666666667	-3.32386363636364	-3.29356060606061	-3.26325757575758	-3.23295454545455	-3.20265151515152	-3.17234848484848	-3.14204545454545	-3.11174242424242	-3.08143939393939	-3.05113636363636	-3.02083333333333	-2.9905303030303	-2.96022727272727
-4.44507575757576	-4.41477272727273	-4.3844696969697	-4.35416666666667	-4.32386363636364	-4.29356060606061	-4.26325757575758	-4.23295454545455	-4.20265151515152	-4.17234848484848	-4.14204545454545	-4.11174242424242	-4.08143939393939	-4.05113636363636	-4.02083333333333	-3.9905303030303	-3.96022727272727	-3.92992424242424	-3.89962121212121	-3.86931818181818	-3.83901515151515	-3.80871212121212	-3.77840909090909	-3.74810606060606	-3.71780303030303	-3.6875	-3.65719696969697	-3.62689393939394	-3.59659090909091	-3.56628787878788	-3.53598484848485	-3.50568181818182	-3.47537878787879	-3.44507575757576	-3.41477272727273	-3.3844696969697	-3.35416666666667	-3.32386363636364	-3.29356060606061	-3.26325757575758	-3.23295454545455	-3.20265151515152	-3.17234848484848	-3.14204545454545	-3.11174242424242	-3.08143939393939	-3.05113636363636	-3.02083333333333	-2.9905303030303	-2.96022727272727
[truncated: 188 more columns]
