# Supplementary material for: Performance Comparison of Centered and Tilted Blunt and Lighthouse Tip Cannulae for Drainage in Extracorporeal Life Support
Source: Cardiovasc Eng Technol. 2025 Feb 10;16(2):238–50. doi: 10.1007/s13239-024-00770-x (PMC11933157; doi:10.1007/s13239-024-00770-x)
Supplement: Supplementary file 2 — Supplementary file2 (ZIP 41,511 KB) [file 13239_2024_770_MOESM2_ESM.zip › avg_velocity/rc_3.4_mm/Lighthouse_90_Qc_1.3_Lmin_Qo_1.3_Lmin_rc_3.4_mm/y_adim.csv]

-0.414803775459513	-0.414803775459513	-0.414803775459513	-0.414803775459513	-0.414803775459513	-0.414803775459513	-0.414803775459513	-0.414803775459513	-0.414803775459513	-0.414803775459513	-0.414803775459513	-0.414803775459513	-0.414803775459513	-0.414803775459513	-0.414803775459513	-0.414803775459513	-0.414803775459513	-0.414803775459513	-0.414803775459513	-0.414803775459513	-0.414803775459513	-0.414803775459513	-0.414803775459513	-0.414803775459513	-0.414803775459513	-0.414803775459513	-0.414803775459513	-0.414803775459513	-0.414803775459513	-0.414803775459513	-0.414803775459513	-0.414803775459513	-0.414803775459513	-0.414803775459513	-0.414803775459513	-0.414803775459513	-0.414803775459513	-0.414803775459513	-0.414803775459513	-0.414803775459513	-0.414803775459513	-0.414803775459513	-0.414803775459513	-0.414803775459513	-0.414803775459513	-0.414803775459513	-0.414803775459513	-0.414803775459513	-0.414803775459513	-0.414803775459513
-0.401556549097533	-0.401556549097533	-0.401556549097533	-0.401556549097533	-0.401556549097533	-0.401556549097533	-0.401556549097533	-0.401556549097533	-0.401556549097533	-0.401556549097533	-0.401556549097533	-0.401556549097533	-0.401556549097533	-0.401556549097533	-0.401556549097533	-0.401556549097533	-0.401556549097533	-0.401556549097533	-0.401556549097533	-0.401556549097533	-0.401556549097533	-0.401556549097533	-0.401556549097533	-0.401556549097533	-0.401556549097533	-0.401556549097533	-0.401556549097533	-0.401556549097533	-0.401556549097533	-0.401556549097533	-0.401556549097533	-0.401556549097533	-0.401556549097533	-0.401556549097533	-0.401556549097533	-0.401556549097533	-0.401556549097533	-0.401556549097533	-0.401556549097533	-0.401556549097533	-0.401556549097533	-0.401556549097533	-0.401556549097533	-0.401556549097533	-0.401556549097533	-0.401556549097533	-0.401556549097533	-0.401556549097533	-0.401556549097533	-0.401556549097533
-0.388309322735552	-0.388309322735552	-0.388309322735552	-0.388309322735552	-0.388309322735552	-0.388309322735552	-0.388309322735552	-0.388309322735552	-0.388309322735552	-0.388309322735552	-0.388309322735552	-0.388309322735552	-0.388309322735552	-0.388309322735552	-0.388309322735552	-0.388309322735552	-0.388309322735552	-0.388309322735552	-0.388309322735552	-0.388309322735552	-0.388309322735552	-0.388309322735552	-0.388309322735552	-0.388309322735552	-0.388309322735552	-0.388309322735552	-0.388309322735552	-0.388309322735552	-0.388309322735552	-0.388309322735552	-0.388309322735552	-0.388309322735552	-0.388309322735552	-0.388309322735552	-0.388309322735552	-0.388309322735552	-0.388309322735552	-0.388309322735552	-0.388309322735552	-0.388309322735552	-0.388309322735552	-0.388309322735552	-0.388309322735552	-0.388309322735552	-0.388309322735552	-0.388309322735552	-0.388309322735552	-0.388309322735552	-0.388309322735552	-0.388309322735552
-0.375062096373572	-0.375062096373572	-0.375062096373572	-0.375062096373572	-0.375062096373572	-0.375062096373572	-0.375062096373572	-0.375062096373572	-0.375062096373572	-0.375062096373572	-0.375062096373572	-0.375062096373572	-0.375062096373572	-0.375062096373572	-0.375062096373572	-0.375062096373572	-0.375062096373572	-0.375062096373572	-0.375062096373572	-0.375062096373572	-0.375062096373572	-0.375062096373572	-0.375062096373572	-0.375062096373572	-0.375062096373572	-0.375062096373572	-0.375062096373572	-0.375062096373572	-0.375062096373572	-0.375062096373572	-0.375062096373572	-0.375062096373572	-0.375062096373572	-0.375062096373572	-0.375062096373572	-0.375062096373572	-0.375062096373572	-0.375062096373572	-0.375062096373572	-0.375062096373572	-0.375062096373572	-0.375062096373572	-0.375062096373572	-0.375062096373572	-0.375062096373572	-0.375062096373572	-0.375062096373572	-0.375062096373572	-0.375062096373572	-0.375062096373572
-0.361814870011591	-0.361814870011591	-0.361814870011591	-0.361814870011591	-0.361814870011591	-0.361814870011591	-0.361814870011591	-0.361814870011591	-0.361814870011591	-0.361814870011591	-0.361814870011591	-0.361814870011591	-0.361814870011591	-0.361814870011591	-0.361814870011591	-0.361814870011591	-0.361814870011591	-0.361814870011591	-0.361814870011591	-0.361814870011591	-0.361814870011591	-0.361814870011591	-0.361814870011591	-0.361814870011591	-0.361814870011591	-0.361814870011591	-0.361814870011591	-0.361814870011591	-0.361814870011591	-0.361814870011591	-0.361814870011591	-0.361814870011591	-0.361814870011591	-0.361814870011591	-0.361814870011591	-0.361814870011591	-0.361814870011591	-0.361814870011591	-0.361814870011591	-0.361814870011591	-0.361814870011591	-0.361814870011591	-0.361814870011591	-0.361814870011591	-0.361814870011591	-0.361814870011591	-0.361814870011591	-0.361814870011591	-0.361814870011591	-0.361814870011591
-0.348567643649611	-0.348567643649611	-0.348567643649611	-0.348567643649611	-0.348567643649611	-0.348567643649611	-0.348567643649611	-0.348567643649611	-0.348567643649611	-0.348567643649611	-0.348567643649611	-0.348567643649611	-0.348567643649611	-0.348567643649611	-0.348567643649611	-0.348567643649611	-0.348567643649611	-0.348567643649611	-0.348567643649611	-0.348567643649611	-0.348567643649611	-0.348567643649611	-0.348567643649611	-0.348567643649611	-0.348567643649611	-0.348567643649611	-0.348567643649611	-0.348567643649611	-0.348567643649611	-0.348567643649611	-0.348567643649611	-0.348567643649611	-0.348567643649611	-0.348567643649611	-0.348567643649611	-0.348567643649611	-0.348567643649611	-0.348567643649611	-0.348567643649611	-0.348567643649611	-0.348567643649611	-0.348567643649611	-0.348567643649611	-0.348567643649611	-0.348567643649611	-0.348567643649611	-0.348567643649611	-0.348567643649611	-0.348567643649611	-0.348567643649611
-0.33532041728763	-0.33532041728763	-0.33532041728763	-0.33532041728763	-0.33532041728763	-0.33532041728763	-0.33532041728763	-0.33532041728763	-0.33532041728763	-0.33532041728763	-0.33532041728763	-0.33532041728763	-0.33532041728763	-0.33532041728763	-0.33532041728763	-0.33532041728763	-0.33532041728763	-0.33532041728763	-0.33532041728763	-0.33532041728763	-0.33532041728763	-0.33532041728763	-0.33532041728763	-0.33532041728763	-0.33532041728763	-0.33532041728763	-0.33532041728763	-0.33532041728763	-0.33532041728763	-0.33532041728763	-0.33532041728763	-0.33532041728763	-0.33532041728763	-0.33532041728763	-0.33532041728763	-0.33532041728763	-0.33532041728763	-0.33532041728763	-0.33532041728763	-0.33532041728763	-0.33532041728763	-0.33532041728763	-0.33532041728763	-0.33532041728763	-0.33532041728763	-0.33532041728763	-0.33532041728763	-0.33532041728763	-0.33532041728763	-0.33532041728763
-0.32207319092565	-0.32207319092565	-0.32207319092565	-0.32207319092565	-0.32207319092565	-0.32207319092565	-0.32207319092565	-0.32207319092565	-0.32207319092565	-0.32207319092565	-0.32207319092565	-0.32207319092565	-0.32207319092565	-0.32207319092565	-0.32207319092565	-0.32207319092565	-0.32207319092565	-0.32207319092565	-0.32207319092565	-0.32207319092565	-0.32207319092565	-0.32207319092565	-0.32207319092565	-0.32207319092565	-0.32207319092565	-0.32207319092565	-0.32207319092565	-0.32207319092565	-0.32207319092565	-0.32207319092565	-0.32207319092565	-0.32207319092565	-0.32207319092565	-0.32207319092565	-0.32207319092565	-0.32207319092565	-0.32207319092565	-0.32207319092565	-0.32207319092565	-0.32207319092565	-0.32207319092565	-0.32207319092565	-0.32207319092565	-0.32207319092565	-0.32207319092565	-0.32207319092565	-0.32207319092565	-0.32207319092565	-0.32207319092565	-0.32207319092565
-0.30882596456367	-0.30882596456367	-0.30882596456367	-0.30882596456367	-0.30882596456367	-0.30882596456367	-0.30882596456367	-0.30882596456367	-0.30882596456367	-0.30882596456367	-0.30882596456367	-0.30882596456367	-0.30882596456367	-0.30882596456367	-0.30882596456367	-0.30882596456367	-0.30882596456367	-0.30882596456367	-0.30882596456367	-0.30882596456367	-0.30882596456367	-0.30882596456367	-0.30882596456367	-0.30882596456367	-0.30882596456367	-0.30882596456367	-0.30882596456367	-0.30882596456367	-0.30882596456367	-0.30882596456367	-0.30882596456367	-0.30882596456367	-0.30882596456367	-0.30882596456367	-0.30882596456367	-0.30882596456367	-0.30882596456367	-0.30882596456367	-0.30882596456367	-0.30882596456367	-0.30882596456367	-0.30882596456367	-0.30882596456367	-0.30882596456367	-0.30882596456367	-0.30882596456367	-0.30882596456367	-0.30882596456367	-0.30882596456367	-0.30882596456367
-0.295578738201689	-0.295578738201689	-0.295578738201689	-0.295578738201689	-0.295578738201689	-0.295578738201689	-0.295578738201689	-0.295578738201689	-0.295578738201689	-0.295578738201689	-0.295578738201689	-0.295578738201689	-0.295578738201689	-0.295578738201689	-0.295578738201689	-0.295578738201689	-0.295578738201689	-0.295578738201689	-0.295578738201689	-0.295578738201689	-0.295578738201689	-0.295578738201689	-0.295578738201689	-0.295578738201689	-0.295578738201689	-0.295578738201689	-0.295578738201689	-0.295578738201689	-0.295578738201689	-0.295578738201689	-0.295578738201689	-0.295578738201689	-0.295578738201689	-0.295578738201689	-0.295578738201689	-0.295578738201689	-0.295578738201689	-0.295578738201689	-0.295578738201689	-0.295578738201689	-0.295578738201689	-0.295578738201689	-0.295578738201689	-0.295578738201689	-0.295578738201689	-0.295578738201689	-0.295578738201689	-0.295578738201689	-0.295578738201689	-0.295578738201689
-0.282331511839709	-0.282331511839709	-0.282331511839709	-0.282331511839709	-0.282331511839709	-0.282331511839709	-0.282331511839709	-0.282331511839709	-0.282331511839709	-0.282331511839709	-0.282331511839709	-0.282331511839709	-0.282331511839709	-0.282331511839709	-0.282331511839709	-0.282331511839709	-0.282331511839709	-0.282331511839709	-0.282331511839709	-0.282331511839709	-0.282331511839709	-0.282331511839709	-0.282331511839709	-0.282331511839709	-0.282331511839709	-0.282331511839709	-0.282331511839709	-0.282331511839709	-0.282331511839709	-0.282331511839709	-0.282331511839709	-0.282331511839709	-0.282331511839709	-0.282331511839709	-0.282331511839709	-0.282331511839709	-0.282331511839709	-0.282331511839709	-0.282331511839709	-0.282331511839709	-0.282331511839709	-0.282331511839709	-0.282331511839709	-0.282331511839709	-0.282331511839709	-0.282331511839709	-0.282331511839709	-0.282331511839709	-0.282331511839709	-0.282331511839709
-0.269084285477728	-0.269084285477728	-0.269084285477728	-0.269084285477728	-0.269084285477728	-0.269084285477728	-0.269084285477728	-0.269084285477728	-0.269084285477728	-0.269084285477728	-0.269084285477728	-0.269084285477728	-0.269084285477728	-0.269084285477728	-0.269084285477728	-0.269084285477728	-0.269084285477728	-0.269084285477728	-0.269084285477728	-0.269084285477728	-0.269084285477728	-0.269084285477728	-0.269084285477728	-0.269084285477728	-0.269084285477728	-0.269084285477728	-0.269084285477728	-0.269084285477728	-0.269084285477728	-0.269084285477728	-0.269084285477728	-0.269084285477728	-0.269084285477728	-0.269084285477728	-0.269084285477728	-0.269084285477728	-0.269084285477728	-0.269084285477728	-0.269084285477728	-0.269084285477728	-0.269084285477728	-0.269084285477728	-0.269084285477728	-0.269084285477728	-0.269084285477728	-0.269084285477728	-0.269084285477728	-0.269084285477728	-0.269084285477728	-0.269084285477728
-0.255837059115748	-0.255837059115748	-0.255837059115748	-0.255837059115748	-0.255837059115748	-0.255837059115748	-0.255837059115748	-0.255837059115748	-0.255837059115748	-0.255837059115748	-0.255837059115748	-0.255837059115748	-0.255837059115748	-0.255837059115748	-0.255837059115748	-0.255837059115748	-0.255837059115748	-0.255837059115748	-0.255837059115748	-0.255837059115748	-0.255837059115748	-0.255837059115748	-0.255837059115748	-0.255837059115748	-0.255837059115748	-0.255837059115748	-0.255837059115748	-0.255837059115748	-0.255837059115748	-0.255837059115748	-0.255837059115748	-0.255837059115748	-0.255837059115748	-0.255837059115748	-0.255837059115748	-0.255837059115748	-0.255837059115748	-0.255837059115748	-0.255837059115748	-0.255837059115748	-0.255837059115748	-0.255837059115748	-0.255837059115748	-0.255837059115748	-0.255837059115748	-0.255837059115748	-0.255837059115748	-0.255837059115748	-0.255837059115748	-0.255837059115748
-0.242589832753767	-0.242589832753767	-0.242589832753767	-0.242589832753767	-0.242589832753767	-0.242589832753767	-0.242589832753767	-0.242589832753767	-0.242589832753767	-0.242589832753767	-0.242589832753767	-0.242589832753767	-0.242589832753767	-0.242589832753767	-0.242589832753767	-0.242589832753767	-0.242589832753767	-0.242589832753767	-0.242589832753767	-0.242589832753767	-0.242589832753767	-0.242589832753767	-0.242589832753767	-0.242589832753767	-0.242589832753767	-0.242589832753767	-0.242589832753767	-0.242589832753767	-0.242589832753767	-0.242589832753767	-0.242589832753767	-0.242589832753767	-0.242589832753767	-0.242589832753767	-0.242589832753767	-0.242589832753767	-0.242589832753767	-0.242589832753767	-0.242589832753767	-0.242589832753767	-0.242589832753767	-0.242589832753767	-0.242589832753767	-0.242589832753767	-0.242589832753767	-0.242589832753767	-0.242589832753767	-0.242589832753767	-0.242589832753767	-0.242589832753767
-0.229342606391787	-0.229342606391787	-0.229342606391787	-0.229342606391787	-0.229342606391787	-0.229342606391787	-0.229342606391787	-0.229342606391787	-0.229342606391787	-0.229342606391787	-0.229342606391787	-0.229342606391787	-0.229342606391787	-0.229342606391787	-0.229342606391787	-0.229342606391787	-0.229342606391787	-0.229342606391787	-0.229342606391787	-0.229342606391787	-0.229342606391787	-0.229342606391787	-0.229342606391787	-0.229342606391787	-0.229342606391787	-0.229342606391787	-0.229342606391787	-0.229342606391787	-0.229342606391787	-0.229342606391787	-0.229342606391787	-0.229342606391787	-0.229342606391787	-0.229342606391787	-0.229342606391787	-0.229342606391787	-0.229342606391787	-0.229342606391787	-0.229342606391787	-0.229342606391787	-0.229342606391787	-0.229342606391787	-0.229342606391787	-0.229342606391787	-0.229342606391787	-0.229342606391787	-0.229342606391787	-0.229342606391787	-0.229342606391787	-0.229342606391787
-0.216095380029806	-0.216095380029806	-0.216095380029806	-0.216095380029806	-0.216095380029806	-0.216095380029806	-0.216095380029806	-0.216095380029806	-0.216095380029806	-0.216095380029806	-0.216095380029806	-0.216095380029806	-0.216095380029806	-0.216095380029806	-0.216095380029806	-0.216095380029806	-0.216095380029806	-0.216095380029806	-0.216095380029806	-0.216095380029806	-0.216095380029806	-0.216095380029806	-0.216095380029806	-0.216095380029806	-0.216095380029806	-0.216095380029806	-0.216095380029806	-0.216095380029806	-0.216095380029806	-0.216095380029806	-0.216095380029806	-0.216095380029806	-0.216095380029806	-0.216095380029806	-0.216095380029806	-0.216095380029806	-0.216095380029806	-0.216095380029806	-0.216095380029806	-0.216095380029806	-0.216095380029806	-0.216095380029806	-0.216095380029806	-0.216095380029806	-0.216095380029806	-0.216095380029806	-0.216095380029806	-0.216095380029806	-0.216095380029806	-0.216095380029806
-0.202848153667826	-0.202848153667826	-0.202848153667826	-0.202848153667826	-0.202848153667826	-0.202848153667826	-0.202848153667826	-0.202848153667826	-0.202848153667826	-0.202848153667826	-0.202848153667826	-0.202848153667826	-0.202848153667826	-0.202848153667826	-0.202848153667826	-0.202848153667826	-0.202848153667826	-0.202848153667826	-0.202848153667826	-0.202848153667826	-0.202848153667826	-0.202848153667826	-0.202848153667826	-0.202848153667826	-0.202848153667826	-0.202848153667826	-0.202848153667826	-0.202848153667826	-0.202848153667826	-0.202848153667826	-0.202848153667826	-0.202848153667826	-0.202848153667826	-0.202848153667826	-0.202848153667826	-0.202848153667826	-0.202848153667826	-0.202848153667826	-0.202848153667826	-0.202848153667826	-0.202848153667826	-0.202848153667826	-0.202848153667826	-0.202848153667826	-0.202848153667826	-0.202848153667826	-0.202848153667826	-0.202848153667826	-0.202848153667826	-0.202848153667826
-0.189600927305845	-0.189600927305845	-0.189600927305845	-0.189600927305845	-0.189600927305845	-0.189600927305845	-0.189600927305845	-0.189600927305845	-0.189600927305845	-0.189600927305845	-0.189600927305845	-0.189600927305845	-0.189600927305845	-0.189600927305845	-0.189600927305845	-0.189600927305845	-0.189600927305845	-0.189600927305845	-0.189600927305845	-0.189600927305845	-0.189600927305845	-0.189600927305845	-0.189600927305845	-0.189600927305845	-0.189600927305845	-0.189600927305845	-0.189600927305845	-0.189600927305845	-0.189600927305845	-0.189600927305845	-0.189600927305845	-0.189600927305845	-0.189600927305845	-0.189600927305845	-0.189600927305845	-0.189600927305845	-0.189600927305845	-0.189600927305845	-0.189600927305845	-0.189600927305845	-0.189600927305845	-0.189600927305845	-0.189600927305845	-0.189600927305845	-0.189600927305845	-0.189600927305845	-0.189600927305845	-0.189600927305845	-0.189600927305845	-0.189600927305845
-0.176353700943865	-0.176353700943865	-0.176353700943865	-0.176353700943865	-0.176353700943865	-0.176353700943865	-0.176353700943865	-0.176353700943865	-0.176353700943865	-0.176353700943865	-0.176353700943865	-0.176353700943865	-0.176353700943865	-0.176353700943865	-0.176353700943865	-0.176353700943865	-0.176353700943865	-0.176353700943865	-0.176353700943865	-0.176353700943865	-0.176353700943865	-0.176353700943865	-0.176353700943865	-0.176353700943865	-0.176353700943865	-0.176353700943865	-0.176353700943865	-0.176353700943865	-0.176353700943865	-0.176353700943865	-0.176353700943865	-0.176353700943865	-0.176353700943865	-0.176353700943865	-0.176353700943865	-0.176353700943865	-0.176353700943865	-0.176353700943865	-0.176353700943865	-0.176353700943865	-0.176353700943865	-0.176353700943865	-0.176353700943865	-0.176353700943865	-0.176353700943865	-0.176353700943865	-0.176353700943865	-0.176353700943865	-0.176353700943865	-0.176353700943865
-0.163106474581884	-0.163106474581884	-0.163106474581884	-0.163106474581884	-0.163106474581884	-0.163106474581884	-0.163106474581884	-0.163106474581884	-0.163106474581884	-0.163106474581884	-0.163106474581884	-0.163106474581884	-0.163106474581884	-0.163106474581884	-0.163106474581884	-0.163106474581884	-0.163106474581884	-0.163106474581884	-0.163106474581884	-0.163106474581884	-0.163106474581884	-0.163106474581884	-0.163106474581884	-0.163106474581884	-0.163106474581884	-0.163106474581884	-0.163106474581884	-0.163106474581884	-0.163106474581884	-0.163106474581884	-0.163106474581884	-0.163106474581884	-0.163106474581884	-0.163106474581884	-0.163106474581884	-0.163106474581884	-0.163106474581884	-0.163106474581884	-0.163106474581884	-0.163106474581884	-0.163106474581884	-0.163106474581884	-0.163106474581884	-0.163106474581884	-0.163106474581884	-0.163106474581884	-0.163106474581884	-0.163106474581884	-0.163106474581884	-0.163106474581884
-0.149859248219904	-0.149859248219904	-0.149859248219904	-0.149859248219904	-0.149859248219904	-0.149859248219904	-0.149859248219904	-0.149859248219904	-0.149859248219904	-0.149859248219904	-0.149859248219904	-0.149859248219904	-0.149859248219904	-0.149859248219904	-0.149859248219904	-0.149859248219904	-0.149859248219904	-0.149859248219904	-0.149859248219904	-0.149859248219904	-0.149859248219904	-0.149859248219904	-0.149859248219904	-0.149859248219904	-0.149859248219904	-0.149859248219904	-0.149859248219904	-0.149859248219904	-0.149859248219904	-0.149859248219904	-0.149859248219904	-0.149859248219904	-0.149859248219904	-0.149859248219904	-0.149859248219904	-0.149859248219904	-0.149859248219904	-0.149859248219904	-0.149859248219904	-0.149859248219904	-0.149859248219904	-0.149859248219904	-0.149859248219904	-0.149859248219904	-0.149859248219904	-0.149859248219904	-0.149859248219904	-0.149859248219904	-0.149859248219904	-0.149859248219904
-0.136612021857924	-0.136612021857924	-0.136612021857924	-0.136612021857924	-0.136612021857924	-0.136612021857924	-0.136612021857924	-0.136612021857924	-0.136612021857924	-0.136612021857924	-0.136612021857924	-0.136612021857924	-0.136612021857924	-0.136612021857924	-0.136612021857924	-0.136612021857924	-0.136612021857924	-0.136612021857924	-0.136612021857924	-0.136612021857924	-0.136612021857924	-0.136612021857924	-0.136612021857924	-0.136612021857924	-0.136612021857924	-0.136612021857924	-0.136612021857924	-0.136612021857924	-0.136612021857924	-0.136612021857924	-0.136612021857924	-0.136612021857924	-0.136612021857924	-0.136612021857924	-0.136612021857924	-0.136612021857924	-0.136612021857924	-0.136612021857924	-0.136612021857924	-0.136612021857924	-0.136612021857924	-0.136612021857924	-0.136612021857924	-0.136612021857924	-0.136612021857924	-0.136612021857924	-0.136612021857924	-0.136612021857924	-0.136612021857924	-0.136612021857924
-0.123364795495943	-0.123364795495943	-0.123364795495943	-0.123364795495943	-0.123364795495943	-0.123364795495943	-0.123364795495943	-0.123364795495943	-0.123364795495943	-0.123364795495943	-0.123364795495943	-0.123364795495943	-0.123364795495943	-0.123364795495943	-0.123364795495943	-0.123364795495943	-0.123364795495943	-0.123364795495943	-0.123364795495943	-0.123364795495943	-0.123364795495943	-0.123364795495943	-0.123364795495943	-0.123364795495943	-0.123364795495943	-0.123364795495943	-0.123364795495943	-0.123364795495943	-0.123364795495943	-0.123364795495943	-0.123364795495943	-0.123364795495943	-0.123364795495943	-0.123364795495943	-0.123364795495943	-0.123364795495943	-0.123364795495943	-0.123364795495943	-0.123364795495943	-0.123364795495943	-0.123364795495943	-0.123364795495943	-0.123364795495943	-0.123364795495943	-0.123364795495943	-0.123364795495943	-0.123364795495943	-0.123364795495943	-0.123364795495943	-0.123364795495943
-0.110117569133963	-0.110117569133963	-0.110117569133963	-0.110117569133963	-0.110117569133963	-0.110117569133963	-0.110117569133963	-0.110117569133963	-0.110117569133963	-0.110117569133963	-0.110117569133963	-0.110117569133963	-0.110117569133963	-0.110117569133963	-0.110117569133963	-0.110117569133963	-0.110117569133963	-0.110117569133963	-0.110117569133963	-0.110117569133963	-0.110117569133963	-0.110117569133963	-0.110117569133963	-0.110117569133963	-0.110117569133963	-0.110117569133963	-0.110117569133963	-0.110117569133963	-0.110117569133963	-0.110117569133963	-0.110117569133963	-0.110117569133963	-0.110117569133963	-0.110117569133963	-0.110117569133963	-0.110117569133963	-0.110117569133963	-0.110117569133963	-0.110117569133963	-0.110117569133963	-0.110117569133963	-0.110117569133963	-0.110117569133963	-0.110117569133963	-0.110117569133963	-0.110117569133963	-0.110117569133963	-0.110117569133963	-0.110117569133963	-0.110117569133963
-0.0968703427719821	-0.0968703427719821	-0.0968703427719821	-0.0968703427719821	-0.0968703427719821	-0.0968703427719821	-0.0968703427719821	-0.0968703427719821	-0.0968703427719821	-0.0968703427719821	-0.0968703427719821	-0.0968703427719821	-0.0968703427719821	-0.0968703427719821	-0.0968703427719821	-0.0968703427719821	-0.0968703427719821	-0.0968703427719821	-0.0968703427719821	-0.0968703427719821	-0.0968703427719821	-0.0968703427719821	-0.0968703427719821	-0.0968703427719821	-0.0968703427719821	-0.0968703427719821	-0.0968703427719821	-0.0968703427719821	-0.0968703427719821	-0.0968703427719821	-0.0968703427719821	-0.0968703427719821	-0.0968703427719821	-0.0968703427719821	-0.0968703427719821	-0.0968703427719821	-0.0968703427719821	-0.0968703427719821	-0.0968703427719821	-0.0968703427719821	-0.0968703427719821	-0.0968703427719821	-0.0968703427719821	-0.0968703427719821	-0.0968703427719821	-0.0968703427719821	-0.0968703427719821	-0.0968703427719821	-0.0968703427719821	-0.0968703427719821
-0.0836231164100017	-0.0836231164100017	-0.0836231164100017	-0.0836231164100017	-0.0836231164100017	-0.0836231164100017	-0.0836231164100017	-0.0836231164100017	-0.0836231164100017	-0.0836231164100017	-0.0836231164100017	-0.0836231164100017	-0.0836231164100017	-0.0836231164100017	-0.0836231164100017	-0.0836231164100017	-0.0836231164100017	-0.0836231164100017	-0.0836231164100017	-0.0836231164100017	-0.0836231164100017	-0.0836231164100017	-0.0836231164100017	-0.0836231164100017	-0.0836231164100017	-0.0836231164100017	-0.0836231164100017	-0.0836231164100017	-0.0836231164100017	-0.0836231164100017	-0.0836231164100017	-0.0836231164100017	-0.0836231164100017	-0.0836231164100017	-0.0836231164100017	-0.0836231164100017	-0.0836231164100017	-0.0836231164100017	-0.0836231164100017	-0.0836231164100017	-0.0836231164100017	-0.0836231164100017	-0.0836231164100017	-0.0836231164100017	-0.0836231164100017	-0.0836231164100017	-0.0836231164100017	-0.0836231164100017	-0.0836231164100017	-0.0836231164100017
-0.0703758900480212	-0.0703758900480212	-0.0703758900480212	-0.0703758900480212	-0.0703758900480212	-0.0703758900480212	-0.0703758900480212	-0.0703758900480212	-0.0703758900480212	-0.0703758900480212	-0.0703758900480212	-0.0703758900480212	-0.0703758900480212	-0.0703758900480212	-0.0703758900480212	-0.0703758900480212	-0.0703758900480212	-0.0703758900480212	-0.0703758900480212	-0.0703758900480212	-0.0703758900480212	-0.0703758900480212	-0.0703758900480212	-0.0703758900480212	-0.0703758900480212	-0.0703758900480212	-0.0703758900480212	-0.0703758900480212	-0.0703758900480212	-0.0703758900480212	-0.0703758900480212	-0.0703758900480212	-0.0703758900480212	-0.0703758900480212	-0.0703758900480212	-0.0703758900480212	-0.0703758900480212	-0.0703758900480212	-0.0703758900480212	-0.0703758900480212	-0.0703758900480212	-0.0703758900480212	-0.0703758900480212	-0.0703758900480212	-0.0703758900480212	-0.0703758900480212	-0.0703758900480212	-0.0703758900480212	-0.0703758900480212	-0.0703758900480212
-0.0571286636860407	-0.0571286636860407	-0.0571286636860407	-0.0571286636860407	-0.0571286636860407	-0.0571286636860407	-0.0571286636860407	-0.0571286636860407	-0.0571286636860407	-0.0571286636860407	-0.0571286636860407	-0.0571286636860407	-0.0571286636860407	-0.0571286636860407	-0.0571286636860407	-0.0571286636860407	-0.0571286636860407	-0.0571286636860407	-0.0571286636860407	-0.0571286636860407	-0.0571286636860407	-0.0571286636860407	-0.0571286636860407	-0.0571286636860407	-0.0571286636860407	-0.0571286636860407	-0.0571286636860407	-0.0571286636860407	-0.0571286636860407	-0.0571286636860407	-0.0571286636860407	-0.0571286636860407	-0.0571286636860407	-0.0571286636860407	-0.0571286636860407	-0.0571286636860407	-0.0571286636860407	-0.0571286636860407	-0.0571286636860407	-0.0571286636860407	-0.0571286636860407	-0.0571286636860407	-0.0571286636860407	-0.0571286636860407	-0.0571286636860407	-0.0571286636860407	-0.0571286636860407	-0.0571286636860407	-0.0571286636860407	-0.0571286636860407
-0.0438814373240603	-0.0438814373240603	-0.0438814373240603	-0.0438814373240603	-0.0438814373240603	-0.0438814373240603	-0.0438814373240603	-0.0438814373240603	-0.0438814373240603	-0.0438814373240603	-0.0438814373240603	-0.0438814373240603	-0.0438814373240603	-0.0438814373240603	-0.0438814373240603	-0.0438814373240603	-0.0438814373240603	-0.0438814373240603	-0.0438814373240603	-0.0438814373240603	-0.0438814373240603	-0.0438814373240603	-0.0438814373240603	-0.0438814373240603	-0.0438814373240603	-0.0438814373240603	-0.0438814373240603	-0.0438814373240603	-0.0438814373240603	-0.0438814373240603	-0.0438814373240603	-0.0438814373240603	-0.0438814373240603	-0.0438814373240603	-0.0438814373240603	-0.0438814373240603	-0.0438814373240603	-0.0438814373240603	-0.0438814373240603	-0.0438814373240603	-0.0438814373240603	-0.0438814373240603	-0.0438814373240603	-0.0438814373240603	-0.0438814373240603	-0.0438814373240603	-0.0438814373240603	-0.0438814373240603	-0.0438814373240603	-0.0438814373240603
-0.0306342109620798	-0.0306342109620798	-0.0306342109620798	-0.0306342109620798	-0.0306342109620798	-0.0306342109620798	-0.0306342109620798	-0.0306342109620798	-0.0306342109620798	-0.0306342109620798	-0.0306342109620798	-0.0306342109620798	-0.0306342109620798	-0.0306342109620798	-0.0306342109620798	-0.0306342109620798	-0.0306342109620798	-0.0306342109620798	-0.0306342109620798	-0.0306342109620798	-0.0306342109620798	-0.0306342109620798	-0.0306342109620798	-0.0306342109620798	-0.0306342109620798	-0.0306342109620798	-0.0306342109620798	-0.0306342109620798	-0.0306342109620798	-0.0306342109620798	-0.0306342109620798	-0.0306342109620798	-0.0306342109620798	-0.0306342109620798	-0.0306342109620798	-0.0306342109620798	-0.0306342109620798	-0.0306342109620798	-0.0306342109620798	-0.0306342109620798	-0.0306342109620798	-0.0306342109620798	-0.0306342109620798	-0.0306342109620798	-0.0306342109620798	-0.0306342109620798	-0.0306342109620798	-0.0306342109620798	-0.0306342109620798	-0.0306342109620798
-0.0173869846000994	-0.0173869846000994	-0.0173869846000994	-0.0173869846000994	-0.0173869846000994	-0.0173869846000994	-0.0173869846000994	-0.0173869846000994	-0.0173869846000994	-0.0173869846000994	-0.0173869846000994	-0.0173869846000994	-0.0173869846000994	-0.0173869846000994	-0.0173869846000994	-0.0173869846000994	-0.0173869846000994	-0.0173869846000994	-0.0173869846000994	-0.0173869846000994	-0.0173869846000994	-0.0173869846000994	-0.0173869846000994	-0.0173869846000994	-0.0173869846000994	-0.0173869846000994	-0.0173869846000994	-0.0173869846000994	-0.0173869846000994	-0.0173869846000994	-0.0173869846000994	-0.0173869846000994	-0.0173869846000994	-0.0173869846000994	-0.0173869846000994	-0.0173869846000994	-0.0173869846000994	-0.0173869846000994	-0.0173869846000994	-0.0173869846000994	-0.0173869846000994	-0.0173869846000994	-0.0173869846000994	-0.0173869846000994	-0.0173869846000994	-0.0173869846000994	-0.0173869846000994	-0.0173869846000994	-0.0173869846000994	-0.0173869846000994
-0.00413975823811889	-0.00413975823811889	-0.00413975823811889	-0.00413975823811889	-0.00413975823811889	-0.00413975823811889	-0.00413975823811889	-0.00413975823811889	-0.00413975823811889	-0.00413975823811889	-0.00413975823811889	-0.00413975823811889	-0.00413975823811889	-0.00413975823811889	-0.00413975823811889	-0.00413975823811889	-0.00413975823811889	-0.00413975823811889	-0.00413975823811889	-0.00413975823811889	-0.00413975823811889	-0.00413975823811889	-0.00413975823811889	-0.00413975823811889	-0.00413975823811889	-0.00413975823811889	-0.00413975823811889	-0.00413975823811889	-0.00413975823811889	-0.00413975823811889	-0.00413975823811889	-0.00413975823811889	-0.00413975823811889	-0.00413975823811889	-0.00413975823811889	-0.00413975823811889	-0.00413975823811889	-0.00413975823811889	-0.00413975823811889	-0.00413975823811889	-0.00413975823811889	-0.00413975823811889	-0.00413975823811889	-0.00413975823811889	-0.00413975823811889	-0.00413975823811889	-0.00413975823811889	-0.00413975823811889	-0.00413975823811889	-0.00413975823811889
0.00910746812386157	0.00910746812386157	0.00910746812386157	0.00910746812386157	0.00910746812386157	0.00910746812386157	0.00910746812386157	0.00910746812386157	0.00910746812386157	0.00910746812386157	0.00910746812386157	0.00910746812386157	0.00910746812386157	0.00910746812386157	0.00910746812386157	0.00910746812386157	0.00910746812386157	0.00910746812386157	0.00910746812386157	0.00910746812386157	0.00910746812386157	0.00910746812386157	0.00910746812386157	0.00910746812386157	0.00910746812386157	0.00910746812386157	0.00910746812386157	0.00910746812386157	0.00910746812386157	0.00910746812386157	0.00910746812386157	0.00910746812386157	0.00910746812386157	0.00910746812386157	0.00910746812386157	0.00910746812386157	0.00910746812386157	0.00910746812386157	0.00910746812386157	0.00910746812386157	0.00910746812386157	0.00910746812386157	0.00910746812386157	0.00910746812386157	0.00910746812386157	0.00910746812386157	0.00910746812386157	0.00910746812386157	0.00910746812386157	0.00910746812386157
0.022354694485842	0.022354694485842	0.022354694485842	0.022354694485842	0.022354694485842	0.022354694485842	0.022354694485842	0.022354694485842	0.022354694485842	0.022354694485842	0.022354694485842	0.022354694485842	0.022354694485842	0.022354694485842	0.022354694485842	0.022354694485842	0.022354694485842	0.022354694485842	0.022354694485842	0.022354694485842	0.022354694485842	0.022354694485842	0.022354694485842	0.022354694485842	0.022354694485842	0.022354694485842	0.022354694485842	0.022354694485842	0.022354694485842	0.022354694485842	0.022354694485842	0.022354694485842	0.022354694485842	0.022354694485842	0.022354694485842	0.022354694485842	0.022354694485842	0.022354694485842	0.022354694485842	0.022354694485842	0.022354694485842	0.022354694485842	0.022354694485842	0.022354694485842	0.022354694485842	0.022354694485842	0.022354694485842	0.022354694485842	0.022354694485842	0.022354694485842
0.0356019208478225	0.0356019208478225	0.0356019208478225	0.0356019208478225	0.0356019208478225	0.0356019208478225	0.0356019208478225	0.0356019208478225	0.0356019208478225	0.0356019208478225	0.0356019208478225	0.0356019208478225	0.0356019208478225	0.0356019208478225	0.0356019208478225	0.0356019208478225	0.0356019208478225	0.0356019208478225	0.0356019208478225	0.0356019208478225	0.0356019208478225	0.0356019208478225	0.0356019208478225	0.0356019208478225	0.0356019208478225	0.0356019208478225	0.0356019208478225	0.0356019208478225	0.0356019208478225	0.0356019208478225	0.0356019208478225	0.0356019208478225	0.0356019208478225	0.0356019208478225	0.0356019208478225	0.0356019208478225	0.0356019208478225	0.0356019208478225	0.0356019208478225	0.0356019208478225	0.0356019208478225	0.0356019208478225	0.0356019208478225	0.0356019208478225	0.0356019208478225	0.0356019208478225	0.0356019208478225	0.0356019208478225	0.0356019208478225	0.0356019208478225
0.0488491472098029	0.0488491472098029	0.0488491472098029	0.0488491472098029	0.0488491472098029	0.0488491472098029	0.0488491472098029	0.0488491472098029	0.0488491472098029	0.0488491472098029	0.0488491472098029	0.0488491472098029	0.0488491472098029	0.0488491472098029	0.0488491472098029	0.0488491472098029	0.0488491472098029	0.0488491472098029	0.0488491472098029	0.0488491472098029	0.0488491472098029	0.0488491472098029	0.0488491472098029	0.0488491472098029	0.0488491472098029	0.0488491472098029	0.0488491472098029	0.0488491472098029	0.0488491472098029	0.0488491472098029	0.0488491472098029	0.0488491472098029	0.0488491472098029	0.0488491472098029	0.0488491472098029	0.0488491472098029	0.0488491472098029	0.0488491472098029	0.0488491472098029	0.0488491472098029	0.0488491472098029	0.0488491472098029	0.0488491472098029	0.0488491472098029	0.0488491472098029	0.0488491472098029	0.0488491472098029	0.0488491472098029	0.0488491472098029	0.0488491472098029
0.0620963735717834	0.0620963735717834	0.0620963735717834	0.0620963735717834	0.0620963735717834	0.0620963735717834	0.0620963735717834	0.0620963735717834	0.0620963735717834	0.0620963735717834	0.0620963735717834	0.0620963735717834	0.0620963735717834	0.0620963735717834	0.0620963735717834	0.0620963735717834	0.0620963735717834	0.0620963735717834	0.0620963735717834	0.0620963735717834	0.0620963735717834	0.0620963735717834	0.0620963735717834	0.0620963735717834	0.0620963735717834	0.0620963735717834	0.0620963735717834	0.0620963735717834	0.0620963735717834	0.0620963735717834	0.0620963735717834	0.0620963735717834	0.0620963735717834	0.0620963735717834	0.0620963735717834	0.0620963735717834	0.0620963735717834	0.0620963735717834	0.0620963735717834	0.0620963735717834	0.0620963735717834	0.0620963735717834	0.0620963735717834	0.0620963735717834	0.0620963735717834	0.0620963735717834	0.0620963735717834	0.0620963735717834	0.0620963735717834	0.0620963735717834
0.0753435999337639	0.0753435999337639	0.0753435999337639	0.0753435999337639	0.0753435999337639	0.0753435999337639	0.0753435999337639	0.0753435999337639	0.0753435999337639	0.0753435999337639	0.0753435999337639	0.0753435999337639	0.0753435999337639	0.0753435999337639	0.0753435999337639	0.0753435999337639	0.0753435999337639	0.0753435999337639	0.0753435999337639	0.0753435999337639	0.0753435999337639	0.0753435999337639	0.0753435999337639	0.0753435999337639	0.0753435999337639	0.0753435999337639	0.0753435999337639	0.0753435999337639	0.0753435999337639	0.0753435999337639	0.0753435999337639	0.0753435999337639	0.0753435999337639	0.0753435999337639	0.0753435999337639	0.0753435999337639	0.0753435999337639	0.0753435999337639	0.0753435999337639	0.0753435999337639	0.0753435999337639	0.0753435999337639	0.0753435999337639	0.0753435999337639	0.0753435999337639	0.0753435999337639	0.0753435999337639	0.0753435999337639	0.0753435999337639	0.0753435999337639
0.0885908262957443	0.0885908262957443	0.0885908262957443	0.0885908262957443	0.0885908262957443	0.0885908262957443	0.0885908262957443	0.0885908262957443	0.0885908262957443	0.0885908262957443	0.0885908262957443	0.0885908262957443	0.0885908262957443	0.0885908262957443	0.0885908262957443	0.0885908262957443	0.0885908262957443	0.0885908262957443	0.0885908262957443	0.0885908262957443	0.0885908262957443	0.0885908262957443	0.0885908262957443	0.0885908262957443	0.0885908262957443	0.0885908262957443	0.0885908262957443	0.0885908262957443	0.0885908262957443	0.0885908262957443	0.0885908262957443	0.0885908262957443	0.0885908262957443	0.0885908262957443	0.0885908262957443	0.0885908262957443	0.0885908262957443	0.0885908262957443	0.0885908262957443	0.0885908262957443	0.0885908262957443	0.0885908262957443	0.0885908262957443	0.0885908262957443	0.0885908262957443	0.0885908262957443	0.0885908262957443	0.0885908262957443	0.0885908262957443	0.0885908262957443
0.101838052657725	0.101838052657725	0.101838052657725	0.101838052657725	0.101838052657725	0.101838052657725	0.101838052657725	0.101838052657725	0.101838052657725	0.101838052657725	0.101838052657725	0.101838052657725	0.101838052657725	0.101838052657725	0.101838052657725	0.101838052657725	0.101838052657725	0.101838052657725	0.101838052657725	0.101838052657725	0.101838052657725	0.101838052657725	0.101838052657725	0.101838052657725	0.101838052657725	0.101838052657725	0.101838052657725	0.101838052657725	0.101838052657725	0.101838052657725	0.101838052657725	0.101838052657725	0.101838052657725	0.101838052657725	0.101838052657725	0.101838052657725	0.101838052657725	0.101838052657725	0.101838052657725	0.101838052657725	0.101838052657725	0.101838052657725	0.101838052657725	0.101838052657725	0.101838052657725	0.101838052657725	0.101838052657725	0.101838052657725	0.101838052657725	0.101838052657725
0.115085279019705	0.115085279019705	0.115085279019705	0.115085279019705	0.115085279019705	0.115085279019705	0.115085279019705	0.115085279019705	0.115085279019705	0.115085279019705	0.115085279019705	0.115085279019705	0.115085279019705	0.115085279019705	0.115085279019705	0.115085279019705	0.115085279019705	0.115085279019705	0.115085279019705	0.115085279019705	0.115085279019705	0.115085279019705	0.115085279019705	0.115085279019705	0.115085279019705	0.115085279019705	0.115085279019705	0.115085279019705	0.115085279019705	0.115085279019705	0.115085279019705	0.115085279019705	0.115085279019705	0.115085279019705	0.115085279019705	0.115085279019705	0.115085279019705	0.115085279019705	0.115085279019705	0.115085279019705	0.115085279019705	0.115085279019705	0.115085279019705	0.115085279019705	0.115085279019705	0.115085279019705	0.115085279019705	0.115085279019705	0.115085279019705	0.115085279019705
0.128332505381686	0.128332505381686	0.128332505381686	0.128332505381686	0.128332505381686	0.128332505381686	0.128332505381686	0.128332505381686	0.128332505381686	0.128332505381686	0.128332505381686	0.128332505381686	0.128332505381686	0.128332505381686	0.128332505381686	0.128332505381686	0.128332505381686	0.128332505381686	0.128332505381686	0.128332505381686	0.128332505381686	0.128332505381686	0.128332505381686	0.128332505381686	0.128332505381686	0.128332505381686	0.128332505381686	0.128332505381686	0.128332505381686	0.128332505381686	0.128332505381686	0.128332505381686	0.128332505381686	0.128332505381686	0.128332505381686	0.128332505381686	0.128332505381686	0.128332505381686	0.128332505381686	0.128332505381686	0.128332505381686	0.128332505381686	0.128332505381686	0.128332505381686	0.128332505381686	0.128332505381686	0.128332505381686	0.128332505381686	0.128332505381686	0.128332505381686
0.141579731743666	0.141579731743666	0.141579731743666	0.141579731743666	0.141579731743666	0.141579731743666	0.141579731743666	0.141579731743666	0.141579731743666	0.141579731743666	0.141579731743666	0.141579731743666	0.141579731743666	0.141579731743666	0.141579731743666	0.141579731743666	0.141579731743666	0.141579731743666	0.141579731743666	0.141579731743666	0.141579731743666	0.141579731743666	0.141579731743666	0.141579731743666	0.141579731743666	0.141579731743666	0.141579731743666	0.141579731743666	0.141579731743666	0.141579731743666	0.141579731743666	0.141579731743666	0.141579731743666	0.141579731743666	0.141579731743666	0.141579731743666	0.141579731743666	0.141579731743666	0.141579731743666	0.141579731743666	0.141579731743666	0.141579731743666	0.141579731743666	0.141579731743666	0.141579731743666	0.141579731743666	0.141579731743666	0.141579731743666	0.141579731743666	0.141579731743666
0.154826958105647	0.154826958105647	0.154826958105647	0.154826958105647	0.154826958105647	0.154826958105647	0.154826958105647	0.154826958105647	0.154826958105647	0.154826958105647	0.154826958105647	0.154826958105647	0.154826958105647	0.154826958105647	0.154826958105647	0.154826958105647	0.154826958105647	0.154826958105647	0.154826958105647	0.154826958105647	0.154826958105647	0.154826958105647	0.154826958105647	0.154826958105647	0.154826958105647	0.154826958105647	0.154826958105647	0.154826958105647	0.154826958105647	0.154826958105647	0.154826958105647	0.154826958105647	0.154826958105647	0.154826958105647	0.154826958105647	0.154826958105647	0.154826958105647	0.154826958105647	0.154826958105647	0.154826958105647	0.154826958105647	0.154826958105647	0.154826958105647	0.154826958105647	0.154826958105647	0.154826958105647	0.154826958105647	0.154826958105647	0.154826958105647	0.154826958105647
0.168074184467627	0.168074184467627	0.168074184467627	0.168074184467627	0.168074184467627	0.168074184467627	0.168074184467627	0.168074184467627	0.168074184467627	0.168074184467627	0.168074184467627	0.168074184467627	0.168074184467627	0.168074184467627	0.168074184467627	0.168074184467627	0.168074184467627	0.168074184467627	0.168074184467627	0.168074184467627	0.168074184467627	0.168074184467627	0.168074184467627	0.168074184467627	0.168074184467627	0.168074184467627	0.168074184467627	0.168074184467627	0.168074184467627	0.168074184467627	0.168074184467627	0.168074184467627	0.168074184467627	0.168074184467627	0.168074184467627	0.168074184467627	0.168074184467627	0.168074184467627	0.168074184467627	0.168074184467627	0.168074184467627	0.168074184467627	0.168074184467627	0.168074184467627	0.168074184467627	0.168074184467627	0.168074184467627	0.168074184467627	0.168074184467627	0.168074184467627
0.181321410829608	0.181321410829608	0.181321410829608	0.181321410829608	0.181321410829608	0.181321410829608	0.181321410829608	0.181321410829608	0.181321410829608	0.181321410829608	0.181321410829608	0.181321410829608	0.181321410829608	0.181321410829608	0.181321410829608	0.181321410829608	0.181321410829608	0.181321410829608	0.181321410829608	0.181321410829608	0.181321410829608	0.181321410829608	0.181321410829608	0.181321410829608	0.181321410829608	0.181321410829608	0.181321410829608	0.181321410829608	0.181321410829608	0.181321410829608	0.181321410829608	0.181321410829608	0.181321410829608	0.181321410829608	0.181321410829608	0.181321410829608	0.181321410829608	0.181321410829608	0.181321410829608	0.181321410829608	0.181321410829608	0.181321410829608	0.181321410829608	0.181321410829608	0.181321410829608	0.181321410829608	0.181321410829608	0.181321410829608	0.181321410829608	0.181321410829608
0.194568637191588	0.194568637191588	0.194568637191588	0.194568637191588	0.194568637191588	0.194568637191588	0.194568637191588	0.194568637191588	0.194568637191588	0.194568637191588	0.194568637191588	0.194568637191588	0.194568637191588	0.194568637191588	0.194568637191588	0.194568637191588	0.194568637191588	0.194568637191588	0.194568637191588	0.194568637191588	0.194568637191588	0.194568637191588	0.194568637191588	0.194568637191588	0.194568637191588	0.194568637191588	0.194568637191588	0.194568637191588	0.194568637191588	0.194568637191588	0.194568637191588	0.194568637191588	0.194568637191588	0.194568637191588	0.194568637191588	0.194568637191588	0.194568637191588	0.194568637191588	0.194568637191588	0.194568637191588	0.194568637191588	0.194568637191588	0.194568637191588	0.194568637191588	0.194568637191588	0.194568637191588	0.194568637191588	0.194568637191588	0.194568637191588	0.194568637191588
0.207815863553568	0.207815863553568	0.207815863553568	0.207815863553568	0.207815863553568	0.207815863553568	0.207815863553568	0.207815863553568	0.207815863553568	0.207815863553568	0.207815863553568	0.207815863553568	0.207815863553568	0.207815863553568	0.207815863553568	0.207815863553568	0.207815863553568	0.207815863553568	0.207815863553568	0.207815863553568	0.207815863553568	0.207815863553568	0.207815863553568	0.207815863553568	0.207815863553568	0.207815863553568	0.207815863553568	0.207815863553568	0.207815863553568	0.207815863553568	0.207815863553568	0.207815863553568	0.207815863553568	0.207815863553568	0.207815863553568	0.207815863553568	0.207815863553568	0.207815863553568	0.207815863553568	0.207815863553568	0.207815863553568	0.207815863553568	0.207815863553568	0.207815863553568	0.207815863553568	0.207815863553568	0.207815863553568	0.207815863553568	0.207815863553568	0.207815863553568
0.221063089915549	0.221063089915549	0.221063089915549	0.221063089915549	0.221063089915549	0.221063089915549	0.221063089915549	0.221063089915549	0.221063089915549	0.221063089915549	0.221063089915549	0.221063089915549	0.221063089915549	0.221063089915549	0.221063089915549	0.221063089915549	0.221063089915549	0.221063089915549	0.221063089915549	0.221063089915549	0.221063089915549	0.221063089915549	0.221063089915549	0.221063089915549	0.221063089915549	0.221063089915549	0.221063089915549	0.221063089915549	0.221063089915549	0.221063089915549	0.221063089915549	0.221063089915549	0.221063089915549	0.221063089915549	0.221063089915549	0.221063089915549	0.221063089915549	0.221063089915549	0.221063089915549	0.221063089915549	0.221063089915549	0.221063089915549	0.221063089915549	0.221063089915549	0.221063089915549	0.221063089915549	0.221063089915549	0.221063089915549	0.221063089915549	0.221063089915549
0.234310316277529	0.234310316277529	0.234310316277529	0.234310316277529	0.234310316277529	0.234310316277529	0.234310316277529	0.234310316277529	0.234310316277529	0.234310316277529	0.234310316277529	0.234310316277529	0.234310316277529	0.234310316277529	0.234310316277529	0.234310316277529	0.234310316277529	0.234310316277529	0.234310316277529	0.234310316277529	0.234310316277529	0.234310316277529	0.234310316277529	0.234310316277529	0.234310316277529	0.234310316277529	0.234310316277529	0.234310316277529	0.234310316277529	0.234310316277529	0.234310316277529	0.234310316277529	0.234310316277529	0.234310316277529	0.234310316277529	0.234310316277529	0.234310316277529	0.234310316277529	0.234310316277529	0.234310316277529	0.234310316277529	0.234310316277529	0.234310316277529	0.234310316277529	0.234310316277529	0.234310316277529	0.234310316277529	0.234310316277529	0.234310316277529	0.234310316277529
0.24755754263951	0.24755754263951	0.24755754263951	0.24755754263951	0.24755754263951	0.24755754263951	0.24755754263951	0.24755754263951	0.24755754263951	0.24755754263951	0.24755754263951	0.24755754263951	0.24755754263951	0.24755754263951	0.24755754263951	0.24755754263951	0.24755754263951	0.24755754263951	0.24755754263951	0.24755754263951	0.24755754263951	0.24755754263951	0.24755754263951	0.24755754263951	0.24755754263951	0.24755754263951	0.24755754263951	0.24755754263951	0.24755754263951	0.24755754263951	0.24755754263951	0.24755754263951	0.24755754263951	0.24755754263951	0.24755754263951	0.24755754263951	0.24755754263951	0.24755754263951	0.24755754263951	0.24755754263951	0.24755754263951	0.24755754263951	0.24755754263951	0.24755754263951	0.24755754263951	0.24755754263951	0.24755754263951	0.24755754263951	0.24755754263951	0.24755754263951
0.26080476900149	0.26080476900149	0.26080476900149	0.26080476900149	0.26080476900149	0.26080476900149	0.26080476900149	0.26080476900149	0.26080476900149	0.26080476900149	0.26080476900149	0.26080476900149	0.26080476900149	0.26080476900149	0.26080476900149	0.26080476900149	0.26080476900149	0.26080476900149	0.26080476900149	0.26080476900149	0.26080476900149	0.26080476900149	0.26080476900149	0.26080476900149	0.26080476900149	0.26080476900149	0.26080476900149	0.26080476900149	0.26080476900149	0.26080476900149	0.26080476900149	0.26080476900149	0.26080476900149	0.26080476900149	0.26080476900149	0.26080476900149	0.26080476900149	0.26080476900149	0.26080476900149	0.26080476900149	0.26080476900149	0.26080476900149	0.26080476900149	0.26080476900149	0.26080476900149	0.26080476900149	0.26080476900149	0.26080476900149	0.26080476900149	0.26080476900149
0.274051995363471	0.274051995363471	0.274051995363471	0.274051995363471	0.274051995363471	0.274051995363471	0.274051995363471	0.274051995363471	0.274051995363471	0.274051995363471	0.274051995363471	0.274051995363471	0.274051995363471	0.274051995363471	0.274051995363471	0.274051995363471	0.274051995363471	0.274051995363471	0.274051995363471	0.274051995363471	0.274051995363471	0.274051995363471	0.274051995363471	0.274051995363471	0.274051995363471	0.274051995363471	0.274051995363471	0.274051995363471	0.274051995363471	0.274051995363471	0.274051995363471	0.274051995363471	0.274051995363471	0.274051995363471	0.274051995363471	0.274051995363471	0.274051995363471	0.274051995363471	0.274051995363471	0.274051995363471	0.274051995363471	0.274051995363471	0.274051995363471	0.274051995363471	0.274051995363471	0.274051995363471	0.274051995363471	0.274051995363471	0.274051995363471	0.274051995363471
0.287299221725451	0.287299221725451	0.287299221725451	0.287299221725451	0.287299221725451	0.287299221725451	0.287299221725451	0.287299221725451	0.287299221725451	0.287299221725451	0.287299221725451	0.287299221725451	0.287299221725451	0.287299221725451	0.287299221725451	0.287299221725451	0.287299221725451	0.287299221725451	0.287299221725451	0.287299221725451	0.287299221725451	0.287299221725451	0.287299221725451	0.287299221725451	0.287299221725451	0.287299221725451	0.287299221725451	0.287299221725451	0.287299221725451	0.287299221725451	0.287299221725451	0.287299221725451	0.287299221725451	0.287299221725451	0.287299221725451	0.287299221725451	0.287299221725451	0.287299221725451	0.287299221725451	0.287299221725451	0.287299221725451	0.287299221725451	0.287299221725451	0.287299221725451	0.287299221725451	0.287299221725451	0.287299221725451	0.287299221725451	0.287299221725451	0.287299221725451
0.300546448087432	0.300546448087432	0.300546448087432	0.300546448087432	0.300546448087432	0.300546448087432	0.300546448087432	0.300546448087432	0.300546448087432	0.300546448087432	0.300546448087432	0.300546448087432	0.300546448087432	0.300546448087432	0.300546448087432	0.300546448087432	0.300546448087432	0.300546448087432	0.300546448087432	0.300546448087432	0.300546448087432	0.300546448087432	0.300546448087432	0.300546448087432	0.300546448087432	0.300546448087432	0.300546448087432	0.300546448087432	0.300546448087432	0.300546448087432	0.300546448087432	0.300546448087432	0.300546448087432	0.300546448087432	0.300546448087432	0.300546448087432	0.300546448087432	0.300546448087432	0.300546448087432	0.300546448087432	0.300546448087432	0.300546448087432	0.300546448087432	0.300546448087432	0.300546448087432	0.300546448087432	0.300546448087432	0.300546448087432	0.300546448087432	0.300546448087432
0.313793674449412	0.313793674449412	0.313793674449412	0.313793674449412	0.313793674449412	0.313793674449412	0.313793674449412	0.313793674449412	0.313793674449412	0.313793674449412	0.313793674449412	0.313793674449412	0.313793674449412	0.313793674449412	0.313793674449412	0.313793674449412	0.313793674449412	0.313793674449412	0.313793674449412	0.313793674449412	0.313793674449412	0.313793674449412	0.313793674449412	0.313793674449412	0.313793674449412	0.313793674449412	0.313793674449412	0.313793674449412	0.313793674449412	0.313793674449412	0.313793674449412	0.313793674449412	0.313793674449412	0.313793674449412	0.313793674449412	0.313793674449412	0.313793674449412	0.313793674449412	0.313793674449412	0.313793674449412	0.313793674449412	0.313793674449412	0.313793674449412	0.313793674449412	0.313793674449412	0.313793674449412	0.313793674449412	0.313793674449412	0.313793674449412	0.313793674449412
0.327040900811393	0.327040900811393	0.327040900811393	0.327040900811393	0.327040900811393	0.327040900811393	0.327040900811393	0.327040900811393	0.327040900811393	0.327040900811393	0.327040900811393	0.327040900811393	0.327040900811393	0.327040900811393	0.327040900811393	0.327040900811393	0.327040900811393	0.327040900811393	0.327040900811393	0.327040900811393	0.327040900811393	0.327040900811393	0.327040900811393	0.327040900811393	0.327040900811393	0.327040900811393	0.327040900811393	0.327040900811393	0.327040900811393	0.327040900811393	0.327040900811393	0.327040900811393	0.327040900811393	0.327040900811393	0.327040900811393	0.327040900811393	0.327040900811393	0.327040900811393	0.327040900811393	0.327040900811393	0.327040900811393	0.327040900811393	0.327040900811393	0.327040900811393	0.327040900811393	0.327040900811393	0.327040900811393	0.327040900811393	0.327040900811393	0.327040900811393
0.340288127173373	0.340288127173373	0.340288127173373	0.340288127173373	0.340288127173373	0.340288127173373	0.340288127173373	0.340288127173373	0.340288127173373	0.340288127173373	0.340288127173373	0.340288127173373	0.340288127173373	0.340288127173373	0.340288127173373	0.340288127173373	0.340288127173373	0.340288127173373	0.340288127173373	0.340288127173373	0.340288127173373	0.340288127173373	0.340288127173373	0.340288127173373	0.340288127173373	0.340288127173373	0.340288127173373	0.340288127173373	0.340288127173373	0.340288127173373	0.340288127173373	0.340288127173373	0.340288127173373	0.340288127173373	0.340288127173373	0.340288127173373	0.340288127173373	0.340288127173373	0.340288127173373	0.340288127173373	0.340288127173373	0.340288127173373	0.340288127173373	0.340288127173373	0.340288127173373	0.340288127173373	0.340288127173373	0.340288127173373	0.340288127173373	0.340288127173373
0.353535353535354	0.353535353535354	0.353535353535354	0.353535353535354	0.353535353535354	0.353535353535354	0.353535353535354	0.353535353535354	0.353535353535354	0.353535353535354	0.353535353535354	0.353535353535354	0.353535353535354	0.353535353535354	0.353535353535354	0.353535353535354	0.353535353535354	0.353535353535354	0.353535353535354	0.353535353535354	0.353535353535354	0.353535353535354	0.353535353535354	0.353535353535354	0.353535353535354	0.353535353535354	0.353535353535354	0.353535353535354	0.353535353535354	0.353535353535354	0.353535353535354	0.353535353535354	0.353535353535354	0.353535353535354	0.353535353535354	0.353535353535354	0.353535353535354	0.353535353535354	0.353535353535354	0.353535353535354	0.353535353535354	0.353535353535354	0.353535353535354	0.353535353535354	0.353535353535354	0.353535353535354	0.353535353535354	0.353535353535354	0.353535353535354	0.353535353535354
0.366782579897334	0.366782579897334	0.366782579897334	0.366782579897334	0.366782579897334	0.366782579897334	0.366782579897334	0.366782579897334	0.366782579897334	0.366782579897334	0.366782579897334	0.366782579897334	0.366782579897334	0.366782579897334	0.366782579897334	0.366782579897334	0.366782579897334	0.366782579897334	0.366782579897334	0.366782579897334	0.366782579897334	0.366782579897334	0.366782579897334	0.366782579897334	0.366782579897334	0.366782579897334	0.366782579897334	0.366782579897334	0.366782579897334	0.366782579897334	0.366782579897334	0.366782579897334	0.366782579897334	0.366782579897334	0.366782579897334	0.366782579897334	0.366782579897334	0.366782579897334	0.366782579897334	0.366782579897334	0.366782579897334	0.366782579897334	0.366782579897334	0.366782579897334	0.366782579897334	0.366782579897334	0.366782579897334	0.366782579897334	0.366782579897334	0.366782579897334
0.380029806259314	0.380029806259314	0.380029806259314	0.380029806259314	0.380029806259314	0.380029806259314	0.380029806259314	0.380029806259314	0.380029806259314	0.380029806259314	0.380029806259314	0.380029806259314	0.380029806259314	0.380029806259314	0.380029806259314	0.380029806259314	0.380029806259314	0.380029806259314	0.380029806259314	0.380029806259314	0.380029806259314	0.380029806259314	0.380029806259314	0.380029806259314	0.380029806259314	0.380029806259314	0.380029806259314	0.380029806259314	0.380029806259314	0.380029806259314	0.380029806259314	0.380029806259314	0.380029806259314	0.380029806259314	0.380029806259314	0.380029806259314	0.380029806259314	0.380029806259314	0.380029806259314	0.380029806259314	0.380029806259314	0.380029806259314	0.380029806259314	0.380029806259314	0.380029806259314	0.380029806259314	0.380029806259314	0.380029806259314	0.380029806259314	0.380029806259314
0.393277032621295	0.393277032621295	0.393277032621295	0.393277032621295	0.393277032621295	0.393277032621295	0.393277032621295	0.393277032621295	0.393277032621295	0.393277032621295	0.393277032621295	0.393277032621295	0.393277032621295	0.393277032621295	0.393277032621295	0.393277032621295	0.393277032621295	0.393277032621295	0.393277032621295	0.393277032621295	0.393277032621295	0.393277032621295	0.393277032621295	0.393277032621295	0.393277032621295	0.393277032621295	0.393277032621295	0.393277032621295	0.393277032621295	0.393277032621295	0.393277032621295	0.393277032621295	0.393277032621295	0.393277032621295	0.393277032621295	0.393277032621295	0.393277032621295	0.393277032621295	0.393277032621295	0.393277032621295	0.393277032621295	0.393277032621295	0.393277032621295	0.393277032621295	0.393277032621295	0.393277032621295	0.393277032621295	0.393277032621295	0.393277032621295	0.393277032621295
0.406524258983275	0.406524258983275	0.406524258983275	0.406524258983275	0.406524258983275	0.406524258983275	0.406524258983275	0.406524258983275	0.406524258983275	0.406524258983275	0.406524258983275	0.406524258983275	0.406524258983275	0.406524258983275	0.406524258983275	0.406524258983275	0.406524258983275	0.406524258983275	0.406524258983275	0.406524258983275	0.406524258983275	0.406524258983275	0.406524258983275	0.406524258983275	0.406524258983275	0.406524258983275	0.406524258983275	0.406524258983275	0.406524258983275	0.406524258983275	0.406524258983275	0.406524258983275	0.406524258983275	0.406524258983275	0.406524258983275	0.406524258983275	0.406524258983275	0.406524258983275	0.406524258983275	0.406524258983275	0.406524258983275	0.406524258983275	0.406524258983275	0.406524258983275	0.406524258983275	0.406524258983275	0.406524258983275	0.406524258983275	0.406524258983275	0.406524258983275
0.419771485345256	0.419771485345256	0.419771485345256	0.419771485345256	0.419771485345256	0.419771485345256	0.419771485345256	0.419771485345256	0.419771485345256	0.419771485345256	0.419771485345256	0.419771485345256	0.419771485345256	0.419771485345256	0.419771485345256	0.419771485345256	0.419771485345256	0.419771485345256	0.419771485345256	0.419771485345256	0.419771485345256	0.419771485345256	0.419771485345256	0.419771485345256	0.419771485345256	0.419771485345256	0.419771485345256	0.419771485345256	0.419771485345256	0.419771485345256	0.419771485345256	0.419771485345256	0.419771485345256	0.419771485345256	0.419771485345256	0.419771485345256	0.419771485345256	0.419771485345256	0.419771485345256	0.419771485345256	0.419771485345256	0.419771485345256	0.419771485345256	0.419771485345256	0.419771485345256	0.419771485345256	0.419771485345256	0.419771485345256	0.419771485345256	0.419771485345256
0.433018711707236	0.433018711707236	0.433018711707236	0.433018711707236	0.433018711707236	0.433018711707236	0.433018711707236	0.433018711707236	0.433018711707236	0.433018711707236	0.433018711707236	0.433018711707236	0.433018711707236	0.433018711707236	0.433018711707236	0.433018711707236	0.433018711707236	0.433018711707236	0.433018711707236	0.433018711707236	0.433018711707236	0.433018711707236	0.433018711707236	0.433018711707236	0.433018711707236	0.433018711707236	0.433018711707236	0.433018711707236	0.433018711707236	0.433018711707236	0.433018711707236	0.433018711707236	0.433018711707236	0.433018711707236	0.433018711707236	0.433018711707236	0.433018711707236	0.433018711707236	0.433018711707236	0.433018711707236	0.433018711707236	0.433018711707236	0.433018711707236	0.433018711707236	0.433018711707236	0.433018711707236	0.433018711707236	0.433018711707236	0.433018711707236	0.433018711707236
0.446265938069217	0.446265938069217	0.446265938069217	0.446265938069217	0.446265938069217	0.446265938069217	0.446265938069217	0.446265938069217	0.446265938069217	0.446265938069217	0.446265938069217	0.446265938069217	0.446265938069217	0.446265938069217	0.446265938069217	0.446265938069217	0.446265938069217	0.446265938069217	0.446265938069217	0.446265938069217	0.446265938069217	0.446265938069217	0.446265938069217	0.446265938069217	0.446265938069217	0.446265938069217	0.446265938069217	0.446265938069217	0.446265938069217	0.446265938069217	0.446265938069217	0.446265938069217	0.446265938069217	0.446265938069217	0.446265938069217	0.446265938069217	0.446265938069217	0.446265938069217	0.446265938069217	0.446265938069217	0.446265938069217	0.446265938069217	0.446265938069217	0.446265938069217	0.446265938069217	0.446265938069217	0.446265938069217	0.446265938069217	0.446265938069217	0.446265938069217
0.459513164431197	0.459513164431197	0.459513164431197	0.459513164431197	0.459513164431197	0.459513164431197	0.459513164431197	0.459513164431197	0.459513164431197	0.459513164431197	0.459513164431197	0.459513164431197	0.459513164431197	0.459513164431197	0.459513164431197	0.459513164431197	0.459513164431197	0.459513164431197	0.459513164431197	0.459513164431197	0.459513164431197	0.459513164431197	0.459513164431197	0.459513164431197	0.459513164431197	0.459513164431197	0.459513164431197	0.459513164431197	0.459513164431197	0.459513164431197	0.459513164431197	0.459513164431197	0.459513164431197	0.459513164431197	0.459513164431197	0.459513164431197	0.459513164431197	0.459513164431197	0.459513164431197	0.459513164431197	0.459513164431197	0.459513164431197	0.459513164431197	0.459513164431197	0.459513164431197	0.459513164431197	0.459513164431197	0.459513164431197	0.459513164431197	0.459513164431197
[truncated: 188 more columns]
