# Supplementary material for: Performance Comparison of Centered and Tilted Blunt and Lighthouse Tip Cannulae for Drainage in Extracorporeal Life Support
Source: Cardiovasc Eng Technol. 2025 Feb 10;16(2):238–50. doi: 10.1007/s13239-024-00770-x (PMC11933157; doi:10.1007/s13239-024-00770-x)
Supplement: Supplementary file 2 — Supplementary file2 (ZIP 41,511 KB) [file 13239_2024_770_MOESM2_ESM.zip › avg_velocity/rc_3.4_mm/Lighthouse_90_Qc_1.3_Lmin_Qo_2.6_Lmin_rc_3.4_mm/U_ms.csv]

0.00241948729240766	0.0061427974776933	0.00881062781382816	0.0180455960717805	0.00983175662861827	0.00444587159076145	0.00450380207629082	0.00707376988717232	0.0143695867047231	0.0158703339797492	0.0120453975449512	0.010020994680455	0.00753592638649716	0.0113563515854946	0.0121073061933922	0.0143652077370743	0.00823362639157167	0.00960555820545704	0.00465929010085863	0.00590090463004063	0.00679226478705439	0.00631097618550287	0.00350489122841588	0.00473941850483042	0.00365477648137938	0.00350800078889313	-0.00053763890505082	-0.00195146943853616	0.00911106881410039	0.00562170929281802	0.00743027331181772	0.00124238804255732	0.00171495988818591	-0.0021182179748951	-3.57836059805522e-05	-0.00293681170596181	-0.00429026692267329	-0.0020361968492044	-0.00286506158698359	-0.00178600268669232	-0.00398912622599636	-0.00096302641125393	-0.00437394421222324	-0.00579887811700566	-0.0144659902564946	-0.0124151475038042	-0.0134368090385172	-0.00570128817568206	-0.00953442933029184	-0.0107278320828828
0.0161270484373971	0.020270956520512	0.0213297333315918	0.0275682792089698	0.0211361825520718	0.0131333059634696	0.0124508596223902	0.0132043934710114	0.0197974197362432	0.0187509982671083	0.0156090055731745	0.0149985277664771	0.0142641393621999	0.0164939153693963	0.0154066870223691	0.0168298697448264	0.0112228920791871	0.0129440123312424	0.00639642061144426	0.00853312598427497	0.00739744624375784	0.00513188025366066	0.00321467621991676	0.00480162260940249	0.00454534818278757	0.00253950163873482	-0.000922426065574312	-0.000969535717379528	0.00679568345168407	0.00351736184907897	0.00277173004009957	-0.00102212130831482	0.000477761976366814	-0.00146102626194932	-0.000153185673959954	-0.00294596371611033	-0.0050887466234396	-0.00537997111489691	-0.00617540676568843	-0.00425003639131001	-0.00748714447557992	-0.00627373751219826	-0.0100852805789038	-0.0132187129514766	-0.0163243704240567	-0.0165833245926008	-0.0166485579225727	-0.0138551097861053	-0.0158046783611719	-0.0195288006743209
0.0396440642616964	0.0462139719082594	0.0459107229923128	0.0444405604860328	0.0404852783409972	0.0362896279734797	0.0362220580316602	0.0356777937417091	0.0364741622347596	0.034100507704105	0.0329443126579288	0.0322957699078895	0.0318368994520766	0.0294652461684416	0.0257828755762903	0.0229914406170957	0.0191226829035804	0.0215189892905737	0.0181794120032248	0.0188187221021341	0.0134374475541365	0.0104015162460311	0.0081301402697159	0.00892571355374339	0.00723030342076843	0.00254148476682961	0.000399359152914577	-0.000483001922382953	0.00139237895003089	0.00169430911414947	0.000122836451237575	-0.00233108823456236	-0.00220462611586102	-0.00184934797762856	-0.00252703443007708	-0.00660809403376377	-0.00755016656725205	-0.0108407426340994	-0.0111004035348385	-0.00671351316253249	-0.0111829493328256	-0.0112749120772929	-0.0170601756811981	-0.0194580796396832	-0.0209926493941467	-0.0217279048007453	-0.0231303405306157	-0.0262116170837392	-0.025216376141742	-0.0271888142826187
0.0733052396408501	0.0760615925729545	0.0747356653211735	0.0725286573902769	0.0680353862449119	0.0631550986523922	0.0611108175859919	0.0624834460607738	0.0619675448299422	0.0571355850692569	0.0539598052395547	0.0540557228276422	0.0536874795632834	0.0493471542867309	0.0450767672837298	0.0412210271941607	0.0373453754885664	0.0385585930738864	0.032248488808699	0.0332034269318818	0.0260168205222432	0.0234817330301088	0.021888211823995	0.0204583126749227	0.0175435348052432	0.0130007930886288	0.00918181730949825	0.00841062252122716	0.00643607667876422	0.00637653327948463	0.00244695360593142	-0.00133602459918734	-0.000797246507913416	0.000410212224206387	-0.00123064592033017	-0.0066353137887226	-0.00727336210452746	-0.0103653948044601	-0.0136814898239648	-0.0140424807180288	-0.0172511908936626	-0.0184133420069474	-0.0222485647201232	-0.0249706641306264	-0.0262267891890413	-0.027760623597527	-0.0293633136620364	-0.0317673070852732	-0.0319238130169227	-0.0328642319749696
0.112585111441517	0.113750965168868	0.109898543736876	0.107465149251903	0.106726719362601	0.101321301606029	0.100964098767352	0.0985609345320051	0.0958356200006388	0.0911237370848063	0.088547888129747	0.0845890884425204	0.0803686549389447	0.0775248399091914	0.0722764499328367	0.0684080700106709	0.0650057758531754	0.0631062686439651	0.0575432516786405	0.0537990559733512	0.0488124247162717	0.0472340350949552	0.0427975450834739	0.0376345275985756	0.0353285671361415	0.0303471238684727	0.0273772896218419	0.0229300584763747	0.0199642598555316	0.016190040079863	0.0134200999542319	0.010422452051934	0.006938063187088	0.00411526923984001	0.000514337026399004	-0.0043204137781826	-0.00788118739474524	-0.0113539915131689	-0.0148938841982869	-0.0138632922925858	-0.0189064331585172	-0.0189500515288067	-0.0248240071759258	-0.0268199236314269	-0.031277969586664	-0.0323590614067968	-0.0347728936886219	-0.0367328087110156	-0.0367558444061889	-0.0381802856409319
0.145844610939663	0.149558491377566	0.147094967708918	0.143683029271263	0.140569355868656	0.138645977540648	0.139223627855727	0.134675607602139	0.129924869287218	0.125185956112144	0.125251231374484	0.121458758287977	0.11764757891751	0.113558167124788	0.108228349758733	0.105303636458949	0.100873485365105	0.0966606847998404	0.0913636583110577	0.0850247109999589	0.0808277105136954	0.0781502702527649	0.0732148878099921	0.0668320454502672	0.0620698784234574	0.0548128736372306	0.0479385669465495	0.0396228944628205	0.0373209667083214	0.0321503677005032	0.0284051246272311	0.0236794304314797	0.018011250731939	0.0127418591803371	0.00792020541706729	0.0030107296719444	-0.00467567033842268	-0.00903174491392482	-0.0127601307748179	-0.0141223552217413	-0.0204977142537066	-0.0227662893501378	-0.0279223434027657	-0.029793328906374	-0.0335313146442955	-0.0345980784657154	-0.0357902679327398	-0.0366993871775018	-0.0390836415615902	-0.0406375690812539
0.183073828447989	0.180389601426071	0.17945436593947	0.175880800503121	0.173535133616874	0.173324678986392	0.168494172716449	0.165171989973492	0.164588528872139	0.161515664394627	0.158431489284143	0.153014394492287	0.149217426453481	0.148429399419297	0.144813243638101	0.14133725658932	0.138296248993799	0.132874064431224	0.128710761992093	0.123091819012015	0.120575815924626	0.118371463239813	0.112117863383111	0.104678433754959	0.0979004359740803	0.0869973219530232	0.0739919256926984	0.0639804575429225	0.0590304508452492	0.0539232305424885	0.0466937289900363	0.0405138377433754	0.0322300172236433	0.0233830444936601	0.0166394770939149	0.00972418996015972	0.00145238915870265	-0.00362498814527219	-0.00884370918217544	-0.0100342899239803	-0.0203168530985303	-0.0227865182591282	-0.028494952538787	-0.0303297668090774	-0.0335466355600924	-0.0338975712273675	-0.0340871821290288	-0.0356848168252452	-0.0383684930318462	-0.0386841528230661
0.202255488357963	0.202312322413226	0.204228472725597	0.202966980535726	0.202458947718636	0.200733978253939	0.196343801767528	0.194581265865235	0.192052247248166	0.18689217448859	0.186986867966817	0.181901300014612	0.181592222311121	0.179443555835914	0.175440327274179	0.173962042171525	0.17224605411671	0.169993499679543	0.165853221852451	0.162097356241792	0.15649594428632	0.154233200424664	0.149180476435827	0.142938573639351	0.132825595860052	0.121203683051817	0.111136423320299	0.0986518644742227	0.0916610973584418	0.0818153119992752	0.0727290993381474	0.0611945291367816	0.0492644794678799	0.0388561738724438	0.0283764647001163	0.0190322664564006	0.00881548589761949	0.00338448323079717	-0.00110420608555332	-0.00344051875915589	-0.0168919726187298	-0.0219231981031561	-0.0271638981960078	-0.0297709101017654	-0.030924111007369	-0.0297419813556923	-0.0294942247297927	-0.0304962126652665	-0.0329175502528714	-0.0314170406416654
0.214492077621945	0.218819675295004	0.222279022111415	0.223180530513543	0.220696312773687	0.220039033689874	0.215754605673105	0.217052665500722	0.21582056830157	0.21303639032476	0.213150243107133	0.209488316921522	0.207404983171532	0.205898787371074	0.202432659088168	0.20317474907089	0.200221259365188	0.198127769345989	0.193917833971026	0.188943027618483	0.185026173830654	0.183381023783432	0.177394216718678	0.173435218146837	0.16645205679098	0.158824775208745	0.148617684392153	0.136292753156706	0.126549271671311	0.114256385119334	0.101286304784948	0.0867739942029035	0.0727036012575501	0.0573316020227029	0.044216024274216	0.0313361750327613	0.0209077897153267	0.0117451871021154	0.0032233463607875	-2.46898118294846e-05	-0.0104377216935266	-0.0144070269687154	-0.0220174790581733	-0.022954770689784	-0.0243521416624641	-0.0259040624758996	-0.0257842653213604	-0.022875403092409	-0.023566725471233	-0.0212825647344529
0.231440596910964	0.23394640607943	0.235798790224125	0.234062588673171	0.231267365635058	0.231098156642824	0.229715260079182	0.230343318466922	0.23088299789235	0.226639600628085	0.227186026058686	0.22698247085596	0.227828669310312	0.225386430154512	0.222737985373773	0.220923520350371	0.218168489699756	0.217490336179073	0.216240188601042	0.213461199531354	0.210558138182097	0.210162195952513	0.203977187968525	0.199168132976132	0.19456701601321	0.190584190537455	0.181914410515696	0.171329350760611	0.159489863549186	0.144015488223709	0.132020934946887	0.115777320571066	0.0971648746164929	0.0771788636034384	0.06200098754142	0.0432263268525857	0.0297031470875059	0.0196618712355511	0.0112837964920988	0.00497503603933037	-0.00560287699997057	-0.0104428921287582	-0.015753409616048	-0.0167427255990128	-0.0166235576417887	-0.0180622247503952	-0.0154211424888952	-0.0116783594479396	-0.00904457038314289	-0.00502276241698291
0.238131687856883	0.237193746273552	0.236286478382885	0.238381232961855	0.238303029517169	0.23617385034571	0.234973684645577	0.235665814610766	0.233954709794459	0.232961413719034	0.235171059294774	0.236482884587312	0.236435022623627	0.233060131128108	0.231736783211174	0.230861813763052	0.230698153868048	0.22841791223119	0.227874874263019	0.226444951418158	0.227058671500575	0.22698821544933	0.223505576472601	0.220888189882231	0.219350614692281	0.215427463730934	0.210596077822484	0.201454190223134	0.191859042281269	0.175767904917665	0.162311146989906	0.143550113662137	0.121328196609568	0.101811051792567	0.0798793509956431	0.0604818817716671	0.0397267905665313	0.0272918807513492	0.016423836168259	0.00950308497856478	-0.000718207804321823	-0.00674108682480346	-0.00909946688999598	-0.00955556700925535	-0.00566200521702839	-0.00766492218976815	-0.00300291937994953	0.000363169306519339	0.00489642866027542	0.011580054891512
0.240594967531852	0.235677308291943	0.236738227607064	0.235833177213962	0.234382212061569	0.233879240354353	0.233848699353399	0.233526729799539	0.231846359927273	0.232142037603378	0.232204109110364	0.233685659808028	0.233076912146877	0.23596763902625	0.235719263133148	0.236210035697671	0.234002001482631	0.234977946663801	0.234455518737382	0.234455909329634	0.235146947264868	0.237896040602639	0.237770015738304	0.236640539211738	0.235499151209824	0.231815148996721	0.229359062887898	0.223476409756804	0.215813131118242	0.200036220997769	0.184605055284341	0.163994085113885	0.139107210092459	0.115906061321055	0.0909434715951683	0.0687871421563802	0.0475696893551022	0.0328336470179751	0.0217282064220171	0.0147692161825847	0.00491449786401215	-0.00273477018645867	-0.00441018808595816	-0.00540934598655053	0.000213798725147009	0.00630245862009835	0.00898929236703104	0.0146903676806423	0.0208456704402666	0.0269627065717373
0.227658194322911	0.229024624266426	0.228580003356734	0.228097124384198	0.226403749359454	0.227580264356336	0.228844937241113	0.228157626957006	0.228811122809302	0.226806618948177	0.225853611572924	0.229583467443372	0.230073387383057	0.233696904789312	0.233719560010593	0.237104252056117	0.236714802590316	0.235205605848806	0.234949630925666	0.235160873447009	0.239037698623596	0.240864979139042	0.241649405919318	0.242823488509361	0.244561572498955	0.244702158531388	0.243067242900063	0.236123253718576	0.231185202099325	0.21821545785923	0.202587315454083	0.179869137991139	0.15215540028846	0.125998148521171	0.0986581764487845	0.073224571763538	0.0492180491110406	0.0318102702093517	0.0202749875342098	0.014489635618194	0.00112534322330218	-0.00281848623168299	-0.00325700871128481	0.000346034803996256	0.00634431180707538	0.015340110821221	0.0215472581783459	0.0290902667584301	0.036729935731929	0.0448315512370037
0.212075923764627	0.216339090776087	0.215204612955629	0.211474181373992	0.213155512184615	0.212995558127434	0.216422489198911	0.218267769807337	0.218409584938216	0.217769536269573	0.216384161672345	0.216682165653689	0.220509209225327	0.223725208667975	0.224754820269246	0.225878838763829	0.226614894485692	0.229572951431145	0.231955302057442	0.234559886074327	0.23574241147156	0.241271919250131	0.243366945142352	0.245783155074213	0.249713413736828	0.253734207890314	0.253655531871123	0.250058150119843	0.247960561646895	0.235205178218647	0.219481665840504	0.190519233368135	0.15833423894324	0.130400203680616	0.10206393254455	0.0724107761120308	0.0496290814872055	0.0282568264273704	0.0147750541472465	0.00764029812375183	-0.0021378357819642	-0.00402039221925606	-0.00159487513689346	0.00658375415249538	0.0158932164876485	0.0258476340963058	0.0325115151703155	0.0453961931993777	0.0584843046343408	0.0687310472591284
0.181126921801831	0.1811950019914	0.184182032250775	0.182682343473928	0.185803963507557	0.186692686231508	0.190593382409238	0.192833933105727	0.192009469501867	0.196122094931723	0.196651662561667	0.198974028086946	0.198899155347746	0.202539731721785	0.204363682661236	0.204485828263752	0.208597911937755	0.211076939193905	0.211901076986554	0.216926310613112	0.222374938099389	0.229311996956824	0.23336478023692	0.24210370734702	0.249222534600084	0.259357876144816	0.264477833463498	0.265121557661945	0.267575148018284	0.255490346564973	0.238126382565081	0.203686542953229	0.167783297076284	0.12984411450966	0.0992718048776786	0.0665349604278508	0.0378531879371746	0.0134038126879305	-0.000908956856839058	-0.00737622164101701	-0.0133555520608355	-0.00561234703254755	0.0106131939745367	0.0220442063784033	0.0292948447156383	0.0349406813570889	0.0475144548714722	0.0660772475830897	0.092076329230775	0.106224026663297
0.13118899116843	0.132695944669384	0.135764156465825	0.139610920487065	0.14505841448164	0.145988841064389	0.148310993068726	0.152491655085077	0.151431135092237	0.154347553548206	0.155159226461773	0.155770824465119	0.157128070137386	0.160417136050671	0.161872170807719	0.163819698344724	0.168993038887064	0.169539086526315	0.176132554187383	0.179533280846095	0.186828985702808	0.195427357112026	0.207217589438001	0.216667673502222	0.229824265790306	0.244734351625325	0.258316919249304	0.270872670927997	0.279621046092653	0.269054712105255	0.246465121663811	0.207357525848149	0.160341794148972	0.117275263601265	0.0837042582519127	0.0529196628956061	0.0242776296310558	-0.00113553951886331	-0.0130451209913108	-0.0160094993943465	-0.0127535026367823	-0.00197283529829791	0.0184062348468937	0.0322059222302338	0.03814477591309	0.0408206362508323	0.0547093512775249	0.0772720080077126	0.11383308077181	0.130613910046308
0.114221443619802	0.103793025147088	0.104006379817389	0.112443046834219	0.112778179998792	0.115053000994537	0.118817492578246	0.1246947666241	0.130811030042252	0.128605067690976	0.12882430691746	0.121412329578313	0.119250705318674	0.119406195531632	0.129543567925471	0.129177885406413	0.138186781814837	0.13659922806487	0.144701131802037	0.136107472701624	0.138412996003816	0.14519850734988	0.168304028177153	0.171307262802865	0.179523141495727	0.196478095709155	0.212264271777223	0.211700509288638	0.214222337492724	0.223616669601527	0.214970356434761	0.183744243046416	0.14321098602762	0.0988140250870197	0.0645133491249345	0.0296394105925095	0.00250227096599447	-0.0158185671524393	-0.0250111101830716	-0.022198353202501	-0.0148872177987293	-0.00231424483492218	0.0189732376345878	0.0306663909023274	0.0385773747513995	0.0397976445517217	0.0539361361820665	0.07424597979802	0.111095241710096	0.120526137056334
0.0838907709350731	0.0728476246147524	0.0812778840032163	0.0930968894407585	0.0893860948675444	0.0974932434216592	0.0974883564652432	0.104195675990972	0.103970617624683	0.109463861481046	0.102233686257554	0.097992577013475	0.0905765191041941	0.09214303671177	0.0978407429642496	0.100092449529856	0.108256330485006	0.109746390159234	0.112923830294264	0.0921842394293431	0.0961384127432376	0.100624914422953	0.132849563479772	0.132704389217874	0.14499688741305	0.153821310764511	0.162196709695723	0.131823702284174	0.112518284187369	0.126412500331438	0.139573166153865	0.133415503745474	0.107039215165976	0.0739634839456767	0.0430158619390254	0.0138478790173341	-0.00806295376670294	-0.0189315092799439	-0.0240888172092365	-0.0169084741354353	-0.00496324487835067	0.00499361979700287	0.0187437991005658	0.0279191184694459	0.0359914992303964	0.0355670110346757	0.0440238192601941	0.058918526410637	0.0892706221356308	0.0940087370191118
0.0610158219217465	0.0533124106881389	0.0504382653075824	0.0620534477823387	0.0753144117606145	0.0747351560381978	0.0775944845855663	0.0862965770037934	0.083115203767853	0.0809883684322802	0.0763194360749338	0.0718035852900881	0.0671632845284466	0.0668911778323246	0.0692859048844065	0.0742249654689321	0.0832757369011668	0.0834596766263995	0.0876588554545253	0.0673145050285191	0.0702510220548753	0.0644953246067021	0.0872343926017684	0.0874124657956186	0.0887285105386741	0.0890573941330865	0.0913014209570821	0.0511436303002866	0.0308941891089011	0.0315245598008911	0.0506545311478985	0.0550872123260571	0.0521621040101792	0.0369669987801381	0.021429641742307	0.00209780373518722	-0.0111682245061265	-0.0140760219541022	-0.0121209060466352	-0.0119576775702921	0.000713883122854418	0.00673477470905524	0.0181291181033221	0.0175983986039072	0.016656149163825	0.0150506538661833	0.0131362638661924	0.0250772327286964	0.0372528351033612	0.0370183746386985
-0.011733716881417	0.0012641120922862	-0.00368200807246705	0.0090326052569532	0.0128841726757754	0.0211475360351257	0.0244670741445119	0.0260198336053282	0.0330545155123035	0.0298823418192759	0.0311237336974614	0.0366899429114479	0.037799503727583	0.0445796227874756	0.040308828932252	0.0466556960254205	0.0374646627953841	0.0337973419940263	0.0405710938519328	0.0374110524027633	0.0374066710349451	0.0333215091890078	0.0528247070224021	0.0538065861044114	0.0579850273053165	0.0541723232626158	0.060978578659883	0.0317122156234945	0.0149834113121585	0.00483910398217634	0.0149047799784731	0.0163820210545553	0.00971789476325174	0.00407574482886388	0.00133824666177997	-0.000204854141391859	-0.00288785585336562	-0.00348878475133515	-0.00189091001466057	-0.0148340848044827	-0.00244096508947552	0.00674051967892332	0.0209007197814278	0.0235381206538872	0.0122931626655676	0.00974131003813606	0.00833135097768519	0.0154091062282769	0.028170676892878	0.0274485503651306
-0.155505172435975	-0.144136072374927	-0.13881022055913	-0.134358504509131	-0.121818860554665	-0.120900734462933	-0.113425304013482	-0.0688016359550212	-0.044832870106487	-0.0217748761839757	-0.0188414843897903	-0.0142957427204286	-0.00726868570413756	-0.000536407194655426	-0.00846617690977125	-0.00690936146879067	0.000982342244085232	0.0049928886160248	0.0117018725179562	0.0101811423277589	0.0144940841201585	0.0178368261248158	0.0252922689764134	0.0192217870928724	0.0222426843054088	0.0244125074726851	0.0413302459556032	0.0319249963003734	0.0139176836814627	0.00439190663195845	0.0105315301681635	0.009972860815241	0.0021117696377752	-0.00218824773725158	-0.00420734629825162	-0.00221379638612087	-0.00363093611769225	-0.00767232442945587	-0.00805133127644219	-0.0227921636690337	-0.00923188446399806	0.00432138634088994	0.00994092583362464	0.00631115499811357	-2.95515429368449e-05	-0.00761289400284953	-0.00175746241507508	-0.00339967997313091	4.78431388282736e-05	-0.00957326715167
-0.409352151173534	-0.402110608748375	-0.381977667420164	-0.379005992290764	-0.380044898476945	-0.333613264606379	-0.317393149958458	-0.252597779296983	-0.208253878380778	-0.138674048743891	-0.130101979189603	-0.110512501506644	-0.109144492816494	-0.119673777108621	-0.120118904501091	-0.105793144440169	-0.0851478480606322	-0.0682705344051329	-0.057409696236155	-0.0406406989019837	-0.0339539591570498	-0.0249379453525565	-0.00965564484368387	-0.00146949874182125	0.00849634435496793	0.0174385283644027	0.0336747150634475	0.0295139663102966	0.0137027963148337	0.00131106476831485	-0.00248052369109823	-0.0049800426747747	-0.0117710059112141	-0.0211919223889887	-0.0287524073545308	-0.0349696652599931	-0.0323552947411539	-0.0322979415198653	-0.0237235725092918	-0.0183443257278312	-0.0186320915753687	-0.0196222838318972	-0.0324390409767428	-0.0443228808925985	-0.0591915966805969	-0.0620263230458457	-0.0509710222212735	-0.0484974117236084	-0.0444028595918949	-0.0612774304657249
-0.638482487483503	-0.654125015185522	-0.661243555900731	-0.663270796259459	-0.643221994653411	-0.598773424496616	-0.576041311462635	-0.510796708836864	-0.444869904946122	-0.338596517672272	-0.303036055593576	-0.264006548461564	-0.280404843863863	-0.267631687699845	-0.249101248352292	-0.231359558701651	-0.197901314716524	-0.163399243656995	-0.13658338122963	-0.108531385671422	-0.0865252476013037	-0.0656746934519091	-0.0460731725196031	-0.023237863854841	-0.00648765266908599	0.00593830460883889	0.0195444744855939	0.0112724753407369	-0.0114943625422035	-0.0329480673227253	-0.0498201086769853	-0.0600131264069592	-0.0723025423847634	-0.0909295999815831	-0.104748121704974	-0.107590484349945	-0.10112929653552	-0.0978431020247392	-0.0838566978497264	-0.0495449520010587	-0.0532306777004161	-0.0594780801553427	-0.0927338896285456	-0.111974383052441	-0.146532092059348	-0.149991848951738	-0.120438024630467	-0.106880063424202	-0.103834259702201	-0.120951723541275
-0.818364151981602	-0.843193080963458	-0.848136624170004	-0.843187921093678	-0.824292482475253	-0.795517998599076	-0.756306281087323	-0.711586732055123	-0.656863212437203	-0.55541264832674	-0.525925064535887	-0.472093384708807	-0.476604600225576	-0.439008315488771	-0.396719927584036	-0.35744198937856	-0.317020945308841	-0.275885508527388	-0.236149761282131	-0.204467852925459	-0.162287794072361	-0.12293907473389	-0.0868830805550079	-0.05134818420874	-0.0247557235837763	-0.00626836816882111	-0.00411938254169402	-0.0254803461228481	-0.0702782905426827	-0.12601263613114	-0.160523998528291	-0.171737954494909	-0.174384241617598	-0.185607454990031	-0.188213056161004	-0.18367175494598	-0.172455279436967	-0.16345801860208	-0.139991014234235	-0.0923040008637164	-0.106156307134457	-0.14277357459108	-0.19972014675379	-0.236672816899876	-0.262559508127145	-0.275233213889218	-0.275272972387292	-0.24744429879056	-0.247329897946006	-0.242348020200636
-0.918748473930964	-0.917052137309117	-0.912018419178309	-0.904159853378944	-0.881238076427799	-0.857876999248082	-0.827829497875097	-0.779507768094344	-0.73326422993623	-0.68194970683084	-0.632563842378792	-0.591888585651393	-0.552197406843429	-0.493662512335371	-0.45000134780423	-0.405513607567329	-0.366879052265643	-0.315812091019476	-0.270632631293394	-0.229998980206103	-0.187413401295006	-0.13220736181223	-0.0847048330524314	-0.050996308475167	-0.0351254774015369	-0.0338651573178574	-0.0578034945968966	-0.121631075475887	-0.215198550410423	-0.278205346203802	-0.309558602229431	-0.30935591981767	-0.299534224886885	-0.285203883279322	-0.265408935529179	-0.248394099727915	-0.238494090074008	-0.228426613880166	-0.217197082226842	-0.20403492044009	-0.217685037651511	-0.217588725988572	-0.233349799368634	-0.235527919003369	-0.270977084644682	-0.30117450004913	-0.321162631964702	-0.318270623983215	-0.31627446449881	-0.309155859331996
-0.964141289362713	-0.965993931054982	-0.949712426383431	-0.939270958308043	-0.918391295211632	-0.877720982927058	-0.847748028693838	-0.802997794626998	-0.758611304330717	-0.707325030558781	-0.657959757582471	-0.618414521208228	-0.568953912826064	-0.515379302446374	-0.474514207813069	-0.434613796460809	-0.388555030510167	-0.34214993328756	-0.292792728927345	-0.245012508677558	-0.190921494043326	-0.149225886485416	-0.102746488940449	-0.0856770671718798	-0.0856064310844094	-0.123152835762261	-0.19045858631455	-0.279981987430281	-0.363790683141731	-0.388298298780712	-0.38101409297026	-0.36372520824178	-0.345680535741017	-0.338124778614787	-0.317893566120739	-0.303169951601256	-0.290436014932593	-0.276006375969174	-0.265578512335589	-0.252558317784561	-0.233775230148478	-0.210849398276065	-0.213658722802798	-0.222989845183166	-0.261183681356216	-0.307280430973881	-0.332763600801752	-0.331330146201933	-0.330303040518567	-0.32189795523491
-0.981815864303638	-0.981568231451173	-0.984754719965513	-0.957759426554421	-0.931161768127591	-0.895192738270075	-0.853252057757884	-0.796914644414733	-0.762189479103904	-0.707319681710968	-0.655589062248748	-0.609215581750017	-0.559548230975648	-0.514286364708459	-0.480992959430882	-0.43607196200336	-0.398386460103956	-0.362228376678202	-0.319703535109412	-0.274453293662059	-0.236396599937409	-0.199715325943216	-0.178726700621101	-0.193909921154153	-0.227655975413481	-0.295774961413063	-0.370564511875646	-0.42634735335485	-0.451077476944959	-0.444268481283847	-0.41438020332828	-0.392520473677687	-0.371130078820902	-0.365100383060848	-0.34834352095898	-0.332343020693413	-0.314536701920118	-0.300481096017616	-0.293994384520789	-0.281053286559788	-0.253689805488259	-0.198041552818537	-0.195418157286741	-0.20652655486771	-0.25475219318929	-0.309600196692279	-0.335677698858782	-0.335852503916266	-0.333911633225203	-0.326885016334069
-0.993007874840209	-1.00730876295881	-0.991030943935423	-0.967734912472444	-0.945271152811061	-0.900826288492089	-0.849507442587718	-0.792572271723199	-0.752875165861937	-0.69604306283095	-0.650778097686389	-0.620622402165399	-0.582695113614066	-0.543141789281188	-0.498982248378679	-0.457232186815711	-0.419500117608633	-0.395335613791034	-0.373390493130031	-0.350528151429361	-0.336857357418538	-0.328241823175388	-0.338994324033322	-0.374145709497311	-0.414950693938423	-0.469003707963262	-0.505035437419118	-0.512816027107477	-0.49825943081396	-0.47664138531395	-0.443902649554267	-0.418186037192346	-0.394590826512202	-0.38528870740081	-0.367655853990518	-0.34721982559307	-0.330623736900285	-0.314165254947466	-0.306455400953603	-0.292711754087208	-0.260323764075525	-0.217052739835376	-0.211499553492764	-0.228649555273625	-0.264054223682668	-0.312997775152495	-0.329207027081386	-0.329796088742422	-0.328076893073156	-0.321593718790495
-1.00084333741022	-1.00172063203409	-0.988252602252565	-0.970515788216366	-0.949191343398923	-0.906572924571801	-0.847157172129747	-0.792557101288602	-0.735360535306922	-0.704952057770324	-0.665282181382353	-0.645129805977678	-0.618827427528318	-0.579279440324778	-0.543574246391854	-0.504679722144175	-0.462923647357126	-0.434026325382536	-0.437310225119714	-0.442149846856052	-0.454419652697917	-0.469772617366828	-0.498781115911522	-0.533429157900899	-0.553915751040881	-0.564063394512025	-0.572851805088401	-0.562356586092836	-0.523093578563871	-0.492413870298812	-0.46319510918424	-0.437847019518148	-0.410654373459413	-0.392979266951587	-0.374622536795996	-0.350513320077502	-0.332599709925752	-0.31772617817458	-0.306666658134802	-0.293435691660326	-0.276958636350568	-0.241579885369345	-0.242303838778873	-0.24628989055275	-0.277596606519685	-0.299828529101421	-0.309709044368727	-0.313833223507524	-0.312993787859528	-0.301935356014142
-1.00154118935543	-1.01060527840923	-1.00326323915539	-0.984249685006903	-0.951415953512384	-0.895703956205915	-0.837641708089917	-0.787825301462254	-0.739552723877354	-0.723020816181504	-0.704822173786766	-0.686832487446239	-0.65892342549779	-0.63150846637226	-0.595168272032602	-0.567048177742342	-0.52706264198671	-0.503417747708529	-0.51108663493087	-0.536437675675673	-0.55201058646798	-0.566871488881414	-0.586328462654871	-0.603905543755368	-0.607205609079678	-0.599501130076648	-0.592890134285299	-0.56689953031785	-0.52450775512176	-0.493854693535949	-0.47060496609149	-0.443028561580074	-0.417158083402109	-0.388795243004019	-0.366283880220732	-0.341917145152603	-0.324121176638669	-0.308088587851244	-0.295305994598149	-0.279439276355752	-0.264790595497412	-0.255905484430676	-0.252945054988492	-0.258465044895818	-0.265254938503882	-0.274943917157245	-0.281351010450789	-0.287156038766242	-0.27859662683404	-0.264886155130844
-1.01779113097747	-1.0245747289886	-1.01355843340898	-0.996292494510509	-0.95487167644969	-0.902977408481506	-0.839285068128547	-0.78458223194579	-0.7715808534747	-0.761557766552574	-0.744229546908836	-0.725652945223345	-0.702910906406999	-0.680672383171518	-0.645263536020712	-0.612569484988877	-0.582033538297852	-0.557972017907833	-0.559279205108566	-0.574313058519314	-0.596961804944479	-0.610978701975874	-0.622412698048985	-0.620914091160203	-0.61022762070022	-0.594011508475743	-0.573433032338095	-0.551077359005346	-0.515388901052726	-0.479374690408848	-0.456456424128819	-0.424445232267179	-0.398344542606562	-0.367580701655129	-0.343010553253102	-0.319445826016912	-0.302237006511478	-0.283039513178974	-0.265641118044954	-0.250284278820439	-0.239778064414133	-0.228104732685477	-0.224720374028171	-0.225560849184772	-0.228675048977443	-0.236713716419596	-0.242822450012592	-0.249940282442555	-0.24110710802687	-0.240950181500853
-1.02768954974271	-1.0349414913248	-1.03307564117159	-1.01269043922925	-0.968797695495474	-0.90631960545949	-0.850378130486827	-0.799540036934425	-0.802497781316657	-0.788405993497732	-0.770606339618005	-0.752879158143492	-0.730961877845921	-0.706362754412204	-0.681563134250283	-0.651194201737878	-0.623901437441865	-0.602163872712799	-0.596149182646311	-0.598151183107355	-0.616063318802177	-0.620417788982178	-0.620631627168932	-0.611330845869534	-0.593339885086184	-0.573168022918977	-0.551412375032248	-0.522784467375666	-0.484431649590487	-0.449904026352429	-0.4275139356277	-0.394538356482359	-0.367594654333255	-0.339316551299476	-0.314232433920536	-0.291617057072279	-0.268569627894843	-0.246531660403494	-0.228558437859363	-0.218986130210656	-0.20586197856338	-0.200025037950264	-0.199307595917595	-0.198441365368133	-0.199113094012174	-0.20022186783163	-0.205245461648423	-0.211304872257049	-0.207582564024778	-0.217526449196522
-1.0427432501061	-1.05332377325889	-1.04520392065589	-1.01601141186334	-0.977453913854918	-0.909528306410944	-0.847885117467863	-0.809969960219146	-0.816174296295655	-0.802091143603364	-0.793311352152497	-0.768104842988975	-0.744243098735163	-0.717098645345788	-0.694816013140713	-0.673714751498487	-0.652644279251201	-0.621097689520185	-0.613684602643964	-0.605077464263518	-0.619263097477331	-0.616989272716552	-0.612046104548223	-0.599033415491222	-0.57761666195197	-0.55615260147641	-0.530300759671594	-0.499639388935076	-0.463226421180744	-0.426379989209425	-0.403756273937809	-0.368556262315063	-0.336976436710686	-0.311988247414691	-0.282702589135159	-0.260355310229719	-0.238721126744522	-0.21965282186417	-0.198985288739923	-0.187498041052434	-0.174281708904157	-0.168247847932706	-0.16746347367378	-0.16784720817183	-0.168842286278814	-0.170625713230912	-0.176431346859642	-0.178694324337773	-0.190421456519512	-0.209429489666866
-1.04721356777386	-1.0578030733013	-1.04313934460525	-1.00967833517803	-0.978855458604304	-0.910333793123524	-0.849937171764821	-0.813859025694273	-0.811961173707679	-0.806650041165247	-0.795549702082014	-0.772720069888171	-0.74822648919194	-0.724092871105488	-0.696315927651125	-0.673814696217643	-0.654491962829095	-0.621068847627296	-0.608197114369983	-0.605151205981777	-0.615051289123219	-0.61574218135406	-0.610080809428752	-0.596688832822618	-0.575064778804739	-0.551979265364953	-0.527276527494448	-0.495276670855748	-0.45475199954834	-0.415402335225577	-0.387212951413399	-0.356347531651095	-0.325165569705928	-0.298456343010779	-0.272137140833753	-0.246749555017502	-0.227831842734117	-0.210301493799979	-0.189570919170926	-0.177604346926281	-0.163997462693264	-0.153156369563858	-0.151382631012678	-0.153379010018448	-0.158161927661629	-0.163074774115059	-0.166987539708686	-0.163098378062073	-0.17942103015318	-0.202624004888653
-1.05008966404494	-1.05226236795655	-1.04171527570264	-1.00700314105198	-0.965406071219881	-0.887804600071	-0.826199548241057	-0.798103671964648	-0.800138980915937	-0.795077235749707	-0.782509874993466	-0.765792713903264	-0.742653945295908	-0.712209375166833	-0.687178821824303	-0.66575387260117	-0.644666715906631	-0.610142412079145	-0.601900098651391	-0.60194801647784	-0.613622158616591	-0.615497318461651	-0.613083061726362	-0.600282096707017	-0.580938527025464	-0.557305544057914	-0.53153341952219	-0.502507694233173	-0.46520286115679	-0.428997340150221	-0.400053782256035	-0.369637668063218	-0.336294934530311	-0.306582667152541	-0.280968258869118	-0.256509156863309	-0.23681954948344	-0.217895548403598	-0.198546634039232	-0.187197778652993	-0.169724762091615	-0.160958759048464	-0.154582752606134	-0.158600331097541	-0.16074910918062	-0.161479392989539	-0.170209399352859	-0.166293571355021	-0.180937723329256	-0.201805922040675
-1.04314701281663	-1.04595527635089	-1.03982923796101	-1.00531808009593	-0.966811148853717	-0.894880675838441	-0.829441677126475	-0.787794263343888	-0.781810441713211	-0.778220512816953	-0.76896134678187	-0.750057619367117	-0.719966048980297	-0.690940946794049	-0.668581917977596	-0.645678608870065	-0.61840746513413	-0.584656911969282	-0.575798511751026	-0.584968715653257	-0.606848940396318	-0.617482936143776	-0.618622333111155	-0.613026299652646	-0.599467442994994	-0.576868495681896	-0.551846439032711	-0.526437986944873	-0.491360289477707	-0.453717307941743	-0.428137456918991	-0.395234762302043	-0.367917010737927	-0.337956168347129	-0.310385538948884	-0.284245711422198	-0.262532854106202	-0.243346830547306	-0.22789367389474	-0.214489945424513	-0.197833123766202	-0.18395989820837	-0.179592576627911	-0.18117263410803	-0.184682489592431	-0.182062800439673	-0.185741534116508	-0.182801270402389	-0.186806114748665	-0.202978243000596
-1.05138680606665	-1.0544233204747	-1.04105307598945	-1.01434167224665	-0.967481357578801	-0.90442011455731	-0.824020881108888	-0.763818903547965	-0.757563937994947	-0.754005262879322	-0.74570689587488	-0.720140561570096	-0.697490799143865	-0.660805748648041	-0.637341652485297	-0.612880915964213	-0.578954083049646	-0.54445948463477	-0.534261961528233	-0.557085493527154	-0.588438655146125	-0.603904111419059	-0.616063484578575	-0.617075072932292	-0.610815090107785	-0.592840214223524	-0.573636312933218	-0.542473151937513	-0.511085227372779	-0.478657902587023	-0.457398704747572	-0.42328119250305	-0.395694450344929	-0.366254398518016	-0.338854105085602	-0.314324662872013	-0.290234028193424	-0.271795485609213	-0.258695529338897	-0.246282396494823	-0.229002770301652	-0.214615895624759	-0.212719151928091	-0.211580361897634	-0.213023038512539	-0.211203129999354	-0.208191943024571	-0.205127765559708	-0.196247509705972	-0.2059624788276
-1.04135405356874	-1.0506053829335	-1.03130355960786	-0.999554763804562	-0.956761613642803	-0.911599001057802	-0.847136477517326	-0.757971068943023	-0.727546964798483	-0.715197403402472	-0.706876651948784	-0.687222675999457	-0.66123696607128	-0.628502843578123	-0.596776113707487	-0.561160094016491	-0.516399779238709	-0.484932120438979	-0.477454769430551	-0.510235906486454	-0.539624472823546	-0.563050401635725	-0.57987191333228	-0.595690050854419	-0.59939867913368	-0.589767697582309	-0.577413612667277	-0.55303190461377	-0.520479035821121	-0.493174476387376	-0.466877271479348	-0.440186182392761	-0.411361254488445	-0.385277048625637	-0.358058323786527	-0.335475428076051	-0.313755074513736	-0.295500763040015	-0.28120799492937	-0.27044659231423	-0.259392234144374	-0.251589047285886	-0.242827149849929	-0.239116037207224	-0.239605117628879	-0.243251222510461	-0.243753122189133	-0.242472022734111	-0.229046376247536	-0.220613661862405
-1.04135922711008	-1.03889674817393	-1.02473626339253	-0.992447588196754	-0.950158066376757	-0.91232327844312	-0.840554450663117	-0.747590262934046	-0.688666786739033	-0.658147901674803	-0.655930017212136	-0.640738043967683	-0.615323419985752	-0.583125964776181	-0.552875668889413	-0.506206090637893	-0.46146445416563	-0.442556633732806	-0.440717855300592	-0.459568396776188	-0.468937004859048	-0.486858659083984	-0.502468398708929	-0.523797540469388	-0.538541765124747	-0.553844605246875	-0.556497268866322	-0.542148094801194	-0.513175963480112	-0.481585409989743	-0.461678088973335	-0.433909907501614	-0.412172690561781	-0.388289797922369	-0.36803216252956	-0.343892986474664	-0.325022538277505	-0.307940669725247	-0.294701855450248	-0.286438068461022	-0.281346753562338	-0.278602091313539	-0.273122561577301	-0.27292170468252	-0.276260654325604	-0.280655292891408	-0.274337708922247	-0.275910071365557	-0.272487486012325	-0.257109399312868
-1.01235858497828	-1.01551153912762	-1.00152353119244	-0.980967146495139	-0.949358364119184	-0.907628807696449	-0.856602074299105	-0.760056606777868	-0.692062042353078	-0.635843523700821	-0.629630008412246	-0.604635584441258	-0.581241007181313	-0.550872614848183	-0.508569221438131	-0.461802844618746	-0.426169483845952	-0.400506703586405	-0.381370272160273	-0.368131610319555	-0.359246367502351	-0.356423388200854	-0.36555135345363	-0.389079651155933	-0.421498588903137	-0.457361917000186	-0.495022607314467	-0.501046536809033	-0.489624524945809	-0.454061011169541	-0.431010880578059	-0.406473222938021	-0.390219323507439	-0.375454342211753	-0.359223326206782	-0.342528606134521	-0.326030485503844	-0.30970397177569	-0.297831340156178	-0.293921854723294	-0.288732131849124	-0.294592582943839	-0.293468011304365	-0.296347138848051	-0.303269670516255	-0.309152944538196	-0.310175542444829	-0.306874563056055	-0.306510688640984	-0.295597747785716
-1.00477722023431	-1.01230216528165	-0.991198850341673	-0.964491150248306	-0.948589024049948	-0.901592055462269	-0.853213537111816	-0.781777762679121	-0.717659013806774	-0.640206183211312	-0.61589077143333	-0.585789031646961	-0.56072845021024	-0.527464575532947	-0.484518987961764	-0.434742313783277	-0.394425374020188	-0.36343806747362	-0.323789867673208	-0.282183935592574	-0.253517163595097	-0.220091743336617	-0.200668424266059	-0.216994757134399	-0.24365642054575	-0.305703223482992	-0.37727164018789	-0.414851277185911	-0.428480743646827	-0.416969772686261	-0.392229984038055	-0.372673682483067	-0.355800778244423	-0.349445540349142	-0.335251533085927	-0.323583196438959	-0.310410134754084	-0.298685225152621	-0.288320167336633	-0.281039244392997	-0.284329201145579	-0.29509644478442	-0.307199987441802	-0.315127649878891	-0.323063987398376	-0.325979163037284	-0.326698909185391	-0.327313445560671	-0.323594143422757	-0.324721774736838
-0.988420306526917	-0.985542223103926	-0.969096557702048	-0.951685178852355	-0.927117725887481	-0.896337288965625	-0.849279808416241	-0.791847226754335	-0.736268788867101	-0.676795189733664	-0.631984735796306	-0.590066928873737	-0.554775694746965	-0.513281993616677	-0.46430431870501	-0.416318609351405	-0.366639489770572	-0.318790785749813	-0.268828761440744	-0.222454303484844	-0.168143269333804	-0.123756160852751	-0.0872754648866136	-0.0743332482820142	-0.0865563337230547	-0.132315800142162	-0.203298471678742	-0.281422746427593	-0.346043891954835	-0.366251373245835	-0.355499237519535	-0.337925388176367	-0.320319391742508	-0.310078901888107	-0.29721143264916	-0.289663268176046	-0.280951500016617	-0.2726242999905	-0.26357941622055	-0.2600472814002	-0.254653290284782	-0.254088253612218	-0.275229786000409	-0.306701520122844	-0.325192179653174	-0.332041984568816	-0.335985082748699	-0.336300620766625	-0.334811709338084	-0.332531130100946
-0.96243902286384	-0.963992157574648	-0.953283330385024	-0.930442927690417	-0.903679994572346	-0.874000638268561	-0.833667233626643	-0.78606046909212	-0.735198590827013	-0.678078273352148	-0.626653755101148	-0.575040185564426	-0.542875412895076	-0.496725270288358	-0.440936874393902	-0.388683437777815	-0.334310238113159	-0.284413653030934	-0.2351748906238	-0.176294460805796	-0.127047278487204	-0.0685811737246384	-0.0341970744673868	-0.0069194000826431	-0.000397359953098104	-0.0171604594595626	-0.0602824080803179	-0.132067029821243	-0.229101081823276	-0.302646495931767	-0.313692413835789	-0.300108471573688	-0.281031234251614	-0.268516637357702	-0.254538994412336	-0.244090612649365	-0.234113328628061	-0.229239838126668	-0.222740072768045	-0.217688520179468	-0.218112832315713	-0.232096507286485	-0.260339524363484	-0.295851159963413	-0.320599942116471	-0.331318531618112	-0.334843171533415	-0.33529847860851	-0.332039800626559	-0.328213863462362
-0.899868459012053	-0.907316262007205	-0.904166522837542	-0.891437530964667	-0.859374041108845	-0.829542416984067	-0.785701589476365	-0.742197913228505	-0.697647595237154	-0.643388420155223	-0.589325883741173	-0.539937956884852	-0.500518374901756	-0.447842002246472	-0.392465344825037	-0.342799039559695	-0.296134420552043	-0.243994988917296	-0.194693384854745	-0.142648672535343	-0.0943321165782952	-0.0497565242633026	-0.0173805213793606	0.00652479519443332	0.0267267021158322	0.0263458118889623	0.00869821393293321	-0.0304178243604852	-0.108541253708539	-0.201045005318438	-0.247938729871922	-0.249395403073932	-0.23486749040332	-0.219531390264951	-0.204505749880482	-0.194533526804335	-0.183293253569936	-0.175884885685345	-0.169172479494999	-0.16245578144903	-0.167113557019547	-0.197200948617542	-0.238274918522886	-0.275158918790757	-0.302518234815605	-0.313067749475648	-0.319031457617239	-0.320124527529182	-0.31996786690427	-0.313685592060568
-0.75038498807822	-0.761081372319726	-0.759848570694425	-0.746672653184613	-0.727807051493957	-0.684180243668164	-0.648595263978019	-0.603977852713759	-0.55681271680731	-0.520710728678835	-0.470760702180613	-0.393815782393636	-0.351438900977335	-0.301781528106653	-0.258997577064247	-0.219244994466977	-0.183234201922984	-0.150918181528112	-0.110087897090962	-0.0673533208248146	-0.040212053189526	-0.0176422337894876	0.00409966825723265	0.0239675484920922	0.0361221477619903	0.0474133519294542	0.0411013102099814	0.0204134703594912	-0.0191494484147391	-0.0671416171885995	-0.126821007235377	-0.165002493219786	-0.173751939965898	-0.165304352249477	-0.151883196856104	-0.136453566286237	-0.124649543858308	-0.119069147290821	-0.107093261048133	-0.0943741919691784	-0.100486626882032	-0.124024733111373	-0.136089941112273	-0.150386255825983	-0.168737408858837	-0.20672942661047	-0.220283439773595	-0.230276525944635	-0.199373228216881	-0.190205124909852
-0.513739199508038	-0.518338900112249	-0.519315143220313	-0.510160060949236	-0.470671526032667	-0.442251654130097	-0.397753635662446	-0.360935282683154	-0.323636694494247	-0.298835143066711	-0.262188726495533	-0.21340113983684	-0.174253105028054	-0.146033182520968	-0.126124188939544	-0.109359850522176	-0.0908673609098389	-0.0670375136349642	-0.0376206726685198	-0.0167401386165666	-0.00696812100102357	0.0096440629680522	0.0236242967784902	0.0432240708581882	0.049101573578993	0.0641675218885182	0.0575101998182566	0.0319919847423593	0.00506384336126247	-0.0151851272086973	-0.0334129680626457	-0.0505077230531271	-0.0652208894475238	-0.0712356125281045	-0.0656288056745116	-0.0582087174339341	-0.0506330253017936	-0.0484216841476508	-0.0436208125088573	-0.045236072612806	-0.0507579757374133	-0.0572598560216621	-0.0598450111153868	-0.0704786053051128	-0.0843503626417519	-0.108608649638086	-0.120506478046358	-0.121016993556187	-0.114708822909721	-0.108631147507094
-0.3390001458792	-0.337532321090729	-0.309613275614666	-0.281864052468211	-0.249599625123687	-0.228960472071524	-0.1949348092223	-0.152979258320202	-0.132052569436723	-0.126253462315331	-0.108835388875859	-0.086388043783871	-0.074095646772301	-0.0575918748960129	-0.046100670200045	-0.040286541054524	-0.0288938026440364	-0.0111690598356261	0.0133130379566592	0.0188938657074957	0.0195702908709923	0.0343569574372009	0.0479494580675836	0.0614009116212536	0.0609115560507815	0.0718075695946092	0.0563164172977061	0.0286877843499548	0.00881566692215087	-0.00199975985596745	-0.0027523159179835	-0.00463688317944104	-0.00492363048455793	-0.00546418246564077	-0.00513361576429229	-0.0062237833068406	-0.0098385015278296	-0.0116958953199455	-0.013942479383113	-0.0193803160613135	-0.014863698234137	-0.0045736718744247	-0.00507696936932303	-0.0131147599731665	-0.021010722433448	-0.035298465460289	-0.0423354650365996	-0.0462373353912559	-0.0431555193883232	-0.0408480047692238
-0.145798685959642	-0.103921058270701	-0.0705479952576411	-0.0549070130763851	-0.0189903527239771	-0.00401743598723931	-0.00102982603992389	0.00781894672288843	0.00914359219015426	0.00882837177109757	0.0098020277790593	0.0117635769872916	0.0182038744813746	0.0214640195314957	0.028922586273993	0.0276637692374918	0.0272433475403244	0.0374722024094659	0.0429892125772345	0.0429496819305244	0.0432752762341373	0.0533636440425317	0.0650286657498312	0.0786437657857944	0.0871745578878262	0.0866684455355875	0.0657066794018259	0.0205628573890824	0.00690400567931056	-0.000847913257640677	0.00209066450228329	0.00105933042659389	0.000284365066522033	-0.00131533906975862	-1.94942689448641e-05	-0.000593671256714884	-0.000601360457816918	-0.00746891076612386	-0.0159040166610921	-0.0278894525419716	-0.0108489673317907	0.014435628068152	0.013107711664322	0.011457412712799	0.0163277117891172	0.00909409512291849	0.00701190604189103	0.0075267386561824	0.0128945139933289	0.0109149788813522
-0.0217898348153991	0.00455403484247037	0.0252374108252064	0.0375561525888496	0.0514444979188813	0.05272730139996	0.0454810897984487	0.0470949193779806	0.0472744774059601	0.0471295739396298	0.0454446659120184	0.0518989169313459	0.0469602800708208	0.0540957035296213	0.0616501510105482	0.070064782402735	0.0610444775662063	0.0671204071045297	0.0754894345746319	0.0878620127233045	0.0858049302129101	0.0908158493240593	0.0930510371952784	0.110701882956828	0.129035976527746	0.117035604934707	0.103560511031456	0.0243120274922483	0.00952631544041525	0.0096160413918393	0.0294359151587048	0.0397650655246843	0.0413606289454129	0.0385637487080741	0.0402717847197204	0.0309290445553059	0.0210452080420053	0.00599249864262088	-0.00501876279373427	-0.0165330294926134	-0.00154632736013551	0.0187165678859753	0.0217550255134251	0.0295785689369649	0.0283198339297783	0.0346771504422418	0.0443777774465137	0.0528076247588574	0.0538456333523239	0.0598633659392668
0.00963099839961878	0.0479976649026498	0.0583121772245211	0.0616401117613569	0.0651311606959024	0.0606813604986652	0.0563922561285689	0.045569579027359	0.0480056225462129	0.0578508321471273	0.0648789159417141	0.07220586093104	0.0729543420233172	0.0826751860298575	0.0854383506188225	0.0849556309516395	0.0931909164484545	0.0981006629185524	0.0939414534974919	0.0892293879805461	0.0924034748437934	0.108408410010367	0.120367245662332	0.137328325178334	0.16494217430699	0.174316460955034	0.174055735979252	0.122153998896074	0.117708008732245	0.111941761693006	0.136502228329877	0.145000216989044	0.130064266859365	0.11060552736138	0.0903918292554708	0.0710832280165286	0.0505438981926028	0.0360702242177456	0.0249886376334961	0.0187636392056654	0.0159457638876551	0.0188345323936206	0.02420199676766	0.0301865939589159	0.0417605991531867	0.0687361746795618	0.0714540312026014	0.076621888652366	0.069154570869175	0.0829437820077988
0.0449400540891333	0.0769796381178292	0.07847843805552	0.0800414274613293	0.0832059827582484	0.0818286455278534	0.075019912708808	0.0640561473279797	0.0698891326503854	0.0844844657228592	0.0921997632770988	0.104451612064312	0.101636234757768	0.110618788367197	0.113553265108486	0.108085171872922	0.120918324974087	0.124192735853831	0.121236967846276	0.118873679952607	0.127868578715028	0.144638913249387	0.161221709498844	0.177733240463516	0.202226238648078	0.220955710973546	0.235076339461746	0.210251387136811	0.21560186271272	0.222623553515267	0.234359185802356	0.214263826536373	0.184906236525054	0.154378160789126	0.129006477976782	0.106151917248392	0.08286300195787	0.065330936996828	0.0486004542847704	0.0376652562598224	0.0272237198031432	0.0296118117990545	0.0374784213186408	0.048980156098416	0.0662181768632598	0.102934832458611	0.106822175694629	0.118576640886373	0.115070138226665	0.124779172412085
0.0900771959837049	0.0989616128838379	0.100001930016584	0.107552611820173	0.106578717418928	0.109856979770296	0.0984643724984686	0.0915761907821968	0.0943409382357337	0.111250897981824	0.118820920772959	0.122395323421293	0.126859174985969	0.131581169885535	0.138632375522547	0.139122808698428	0.146438147692774	0.151694503148539	0.144019602184433	0.147070382939791	0.155550555118927	0.171605481764075	0.19394641481021	0.212036146229917	0.229099993746541	0.248316513479699	0.262002746720544	0.280077110562339	0.298324056010692	0.299802494018246	0.28064370230928	0.252232224575175	0.217966095873053	0.185454525475314	0.157675827450152	0.13362642017323	0.111153206598052	0.0893523762777865	0.0715139984200059	0.0531575215528664	0.0462619670342771	0.0454402590365189	0.0519686107405976	0.066439102773402	0.0857145095066063	0.121279797007966	0.126216887571203	0.135140568769851	0.132831639721587	0.141463841069592
0.145077683346452	0.146976144693669	0.148550588436703	0.14938091492463	0.153679695765392	0.157780301194601	0.159640106474433	0.157861078703174	0.158231874406366	0.163632918113283	0.170010953592828	0.17050503632021	0.176347985898283	0.178332358316116	0.181918924881129	0.185892310138175	0.190960027019676	0.193942666075244	0.202946028822819	0.209622880129198	0.217872057994003	0.224659937742392	0.23643780218436	0.247021553047137	0.260451432491064	0.277238166934964	0.2925861124499	0.305621908054129	0.31013749051417	0.299664952200505	0.281314492369481	0.25767896298705	0.231868347383814	0.203770213159927	0.176796636715713	0.150902710437018	0.128985361616969	0.111875275121708	0.0941471116720587	0.0821837891389514	0.0765178463501093	0.0781138686737902	0.0901988185610989	0.109302488876764	0.123993723536196	0.137718534485958	0.149082592167864	0.160104366251503	0.168777086033528	0.177098091716908
0.183047377594316	0.188982381688034	0.194810558765457	0.196248994234198	0.192798944214618	0.19651309876597	0.197779296534759	0.19955882361182	0.200377913707305	0.203515266215167	0.206205152530322	0.207776279874763	0.210379067106106	0.213929909434032	0.215378494606814	0.219536980941585	0.219801354715874	0.223194266894061	0.230174508067503	0.236709294272432	0.241457885071194	0.247046298015798	0.254680960377383	0.263331797274948	0.270464112655729	0.28010290899353	0.287006768662543	0.291806918038635	0.292698694201458	0.285221588198544	0.272509979763396	0.255500700989333	0.230749150570457	0.204666301415094	0.180908240308799	0.158590030276961	0.141160458403036	0.124588975233783	0.109636014798575	0.098809621411746	0.0915441153436161	0.0906101630533936	0.096119735473088	0.106721081317921	0.115541232791638	0.126289073391497	0.134589172400441	0.145603499041204	0.154727272327754	0.160386947827539
0.220269461893692	0.221033958939019	0.219213841752294	0.222098299624842	0.222703662929664	0.224929901110886	0.22480002484552	0.227586616969058	0.23113017419497	0.231782770783846	0.230320438829812	0.230094118515702	0.230383436637419	0.234478777318863	0.235939909517695	0.237479026369312	0.23906819569204	0.240805835320884	0.245562237941161	0.249773898708394	0.254340801493667	0.258053849049301	0.261474791627853	0.266673151534676	0.271263134912406	0.27719899909031	0.278021371158431	0.280230645625645	0.279114404714869	0.273081419546361	0.261179089149999	0.247302846932359	0.217526257018262	0.186918595151899	0.166931902302522	0.152799414648548	0.147151461175455	0.132308580927147	0.119995885354616	0.109674564717296	0.102558399346078	0.0999502823035574	0.0999052344442181	0.103331804972621	0.108748754177739	0.114558671473279	0.120349349082534	0.128506221825785	0.134208061758027	0.139833206187224
0.237246293720621	0.238295341869119	0.237137896852435	0.240112765571769	0.241007864863071	0.237442601400452	0.239836581882235	0.242291931727368	0.246501198090443	0.244643489005503	0.244275720433445	0.245211276224989	0.244519574337048	0.247887644245594	0.247197522563214	0.249201838105177	0.249200504222869	0.251069848904877	0.254145453905074	0.257192250826533	0.258176650203932	0.259931367272451	0.262641000415539	0.264407908108504	0.26838134191015	0.270492819927359	0.269312570267092	0.26986489947876	0.266869817192696	0.260184786180035	0.249748947866391	0.236575149070707	0.210610440576589	0.179654311946481	0.165747134676568	0.153354844902446	0.149700307684999	0.133142924357192	0.123699050566242	0.11251182114333	0.105084680005349	0.101654990456978	0.0996315360829034	0.0991030818491279	0.101660769970459	0.102586169069235	0.105889959809219	0.110098259421762	0.113459453668934	0.11655006285671
0.244549860143534	0.250331167021332	0.250162901389745	0.250710506762385	0.250282387275274	0.249585415109766	0.250958181617811	0.250474401805274	0.252098700146641	0.251875648980734	0.250718800335522	0.251677593459989	0.252975502900528	0.25342891320656	0.253895576659031	0.254348429937543	0.253813256335768	0.254935310950671	0.256851628804271	0.257226013537048	0.257257985250667	0.258390752244587	0.258925008275768	0.261268485431114	0.263151951203125	0.262836046359329	0.259997357149896	0.258064748500335	0.254356712333421	0.247009664938144	0.235929596696269	0.223019270011284	0.202495515968188	0.172268259423909	0.160783266718981	0.150928687633758	0.1469318232385	0.130309384616806	0.121174734280803	0.112791861716633	0.108160383836046	0.0996316055701568	0.0957321579275381	0.0932192844020367	0.0919495913279183	0.0903965933561634	0.0901105494182982	0.0936283384269144	0.0947616341169439	0.0989492903912686
0.253574221242599	0.252464933692794	0.252695758371633	0.253721897210341	0.25636317273253	0.254681003039215	0.255079915337086	0.253683911096089	0.255633318648035	0.255031908539657	0.252359280100431	0.254659987839478	0.255915201751282	0.254317454717731	0.254513081902511	0.253875071777636	0.254352923525039	0.253821841105912	0.253982225522855	0.253950021016349	0.252601835747769	0.254258316076409	0.252585334089877	0.252139876015263	0.251609710366672	0.249731246382705	0.246177173591658	0.242377723471921	0.237843398372415	0.229632816053079	0.219623670820067	0.209710952034559	0.195750555529023	0.181194321849316	0.169216206131747	0.154626167809155	0.141652873742239	0.125318410394617	0.11701999715162	0.107833090071402	0.101688090085436	0.0948975493729133	0.0891208302304269	0.0849269249977494	0.0817092652262422	0.0805281988260217	0.0791949924961799	0.0800618364300772	0.0810855755701361	0.0814190693014418
0.253357812498087	0.254815101390577	0.25371288615131	0.25374214320289	0.254276531478691	0.254107072633541	0.254532024579615	0.253670747744218	0.254017572180374	0.252345531319039	0.250988370099785	0.251968835317377	0.251545308883601	0.251251164703882	0.249038115876365	0.250011428542465	0.249164656141753	0.246946174342842	0.24697701769453	0.246927966046943	0.245393922306047	0.24583301854376	0.243741642155977	0.242515826552775	0.236995897332082	0.233859737190663	0.230141876730894	0.223169693043351	0.219350827860255	0.209744709027025	0.202612089365961	0.192547719344121	0.179992914791047	0.16835259614357	0.155225412658945	0.142061910636496	0.13172346420315	0.118783938305959	0.107500707594938	0.0987560873303891	0.0923083030259483	0.0866030966209934	0.0802335344213773	0.0761228461163709	0.0712979677727474	0.0705748290794996	0.0689694744270712	0.0683219086635806	0.0684524271860056	0.0678582510466252
0.252413186702178	0.250998900113	0.25065116092998	0.250800341497951	0.249877810789702	0.249911675272102	0.249892695321783	0.249659148945115	0.250603708359872	0.248813916394177	0.247522015871533	0.248249146987522	0.246287296816887	0.244708746925444	0.244364378568385	0.244464732281094	0.244099728374601	0.239888395042224	0.237552038059615	0.236829435639482	0.235674863648948	0.235319640879325	0.233321874599248	0.228185576975231	0.22197576444191	0.217341209050164	0.213456434536481	0.208463611595677	0.201464060307454	0.194080696209776	0.186086574120935	0.174855731669286	0.163926641228014	0.152316816919376	0.140620438177102	0.130483822518985	0.119405482422516	0.108221470544166	0.09807287945325	0.0878243089583757	0.0811901420270057	0.0742403180810821	0.066558158816851	0.0634918825451471	0.0614761972130992	0.0599553073175213	0.0574716458992535	0.0583164227945266	0.0571654203733824	0.0561910834703419
0.249801205575379	0.24900171366205	0.245919120780799	0.24590629881771	0.244548572311533	0.24528482447078	0.244890707593458	0.243739033666132	0.243195936470255	0.240064744279199	0.241323975509617	0.241448865140948	0.237178557108223	0.23533446641901	0.235085632775977	0.233582112270076	0.230960345041351	0.228715827735706	0.227483561512869	0.227627775589404	0.223416997119688	0.222104326238102	0.21948222675065	0.214169040769283	0.207722272089411	0.202669869652662	0.198741483075017	0.190912388624698	0.183329718988707	0.172168852130888	0.165271925962622	0.155396502607363	0.145216711998463	0.133446110562833	0.121975902618243	0.112242873822963	0.10375391935387	0.0935987164790122	0.0850429177428073	0.0768318093393097	0.0682545317706698	0.0592290216729242	0.0532883995829984	0.0502975252407568	0.0485052203919594	0.0469014017772712	0.0447291718049615	0.0442017447965721	0.0424684000823904	0.0417458866097067
0.242550352187684	0.242139987835101	0.238912968321148	0.237939027963722	0.237761406495846	0.23560006037347	0.235447443304316	0.235192480993768	0.234223731943632	0.230714727483955	0.228602942386266	0.227720322869213	0.226415230333852	0.222021809406863	0.221206625775117	0.218518690021053	0.214968251839276	0.213162113144263	0.212066938213276	0.209290566316399	0.206932067136924	0.204872577986214	0.200949881362791	0.194352690003818	0.185783293108607	0.177922104088947	0.174416593805108	0.166460913486184	0.158015389491777	0.147123360676029	0.138642715098801	0.130241581670319	0.119048896968556	0.109200389370346	0.0992590017159162	0.0888868904613099	0.0814356307517859	0.0725352553379481	0.0653553940863625	0.0600524375793673	0.053387023056035	0.0462719645628792	0.0390591312918346	0.0357802404255529	0.0339009925274771	0.0319554134572986	0.0295204707219595	0.0264559077240248	0.0265567366467178	0.0244228284123309
0.232131236606347	0.228917424070871	0.2269886037826	0.225549604132894	0.223475911580494	0.223324022939184	0.222238655405742	0.220004752966354	0.21648324967226	0.213219700452649	0.210892088016157	0.209533009720527	0.20748438531252	0.20337844425996	0.199629503255303	0.196767439785643	0.194678779071736	0.189253187421818	0.187794258507783	0.184389030402195	0.179702992014922	0.177442431695495	0.171740310731669	0.166354009193851	0.158513766239641	0.153314149703017	0.144174824613799	0.138091366238625	0.126670870647041	0.119075662903274	0.110486913254981	0.0985149478770459	0.0899488743220952	0.0818557352971745	0.0748528347374512	0.0660979506902288	0.0584039198358165	0.0501117806588254	0.0457636857049071	0.0402914721081675	0.0351014001034929	0.0311868657262987	0.0253477694552731	0.0207646900232658	0.0186462847410433	0.0152257570858713	0.0131572063313885	0.0113591326286857	0.0103382624439	0.00897177066072996
0.20788276230205	0.209147378100448	0.208166367079659	0.202704665941954	0.201533625237028	0.199092988523652	0.196758171884969	0.194255980901086	0.193060792751992	0.189049808749189	0.184870908221772	0.182010142584817	0.175824501615012	0.174795412450586	0.169370308317403	0.166007093221828	0.161344612613607	0.157898211439596	0.154594427547153	0.152362642998305	0.148665221815304	0.145818341063459	0.14095140528316	0.137579885648969	0.12544215874546	0.119914910655665	0.113791325168186	0.107589604852625	0.0981173772032045	0.0912383167419712	0.0839465685172389	0.0755808959660943	0.0672461203939496	0.0600056584685206	0.0543972334066864	0.0468535649447699	0.0387526675373978	0.0335571151226896	0.0300553966356774	0.0252170448477258	0.0201287104886551	0.0163183448932257	0.0120582165666557	0.00828022511322605	0.00570291134897939	0.00176953194862809	0.00119002491436997	-0.0001746834724384	-0.0025633661453011	-0.00332566447085785
0.176136504113009	0.178833516836633	0.178660388250324	0.175613230997571	0.175496402005302	0.172860752856382	0.168285213626733	0.165515824669385	0.160518659351747	0.154961657398865	0.151296796747478	0.149558041534076	0.14513567244788	0.142260101319715	0.136451960949491	0.131614166024342	0.126425823529876	0.123045607141173	0.121157690019938	0.121163210103358	0.115649934128354	0.112397846799442	0.10612656734295	0.0988087396789738	0.0932181228142338	0.0870945911187831	0.0817973549681553	0.0767539056098795	0.0693219597801078	0.0645270156181715	0.0589195299637654	0.0507976422995912	0.0449923153983752	0.0392153657925768	0.0332000189032965	0.0295810025909506	0.0236040805527472	0.0191254461337505	0.0160330443019026	0.0125487492789688	0.00795760932555448	0.00242743961794882	-0.00176780956833423	-0.00428411157092197	-0.00644700168454098	-0.00766441497752658	-0.00924970767391556	-0.0101615367333158	-0.0121743563573781	-0.0117530398676939
0.141466168198418	0.143799500850091	0.142929136973833	0.138634457551734	0.139775869084719	0.135739723636824	0.134740080784384	0.130887620314345	0.128092573100397	0.120542718696337	0.117471077905125	0.115173105535461	0.109579968987138	0.105697350343144	0.10204353298823	0.0991206993974824	0.0954059380974572	0.0898513150417574	0.0890826913289282	0.0874734105643176	0.0827278170122292	0.078596493275445	0.0736906281143692	0.0681266218086833	0.0634291952535573	0.0575613415426577	0.0523400769146038	0.0506487858721264	0.0454945961156833	0.0385243427760419	0.0356393814326931	0.0298954668625625	0.0258253308057262	0.0211545845322187	0.0182900240158671	0.0149388737241003	0.0111411594914925	0.00750717315868476	0.0054546269682129	0.00250907481053935	-0.00110105915773489	-0.0059247520765802	-0.00864331396701266	-0.0103706499986104	-0.0124549512756587	-0.0148674644526896	-0.0162664067832479	-0.017999407637885	-0.0177675157073085	-0.0181826858576417
0.106355464615271	0.105020035140407	0.104818284629663	0.102632732729593	0.100258783331084	0.0978978783584113	0.101079397839959	0.0967950434283819	0.0914474735868098	0.0881905286917902	0.0841451060719791	0.0817660315826128	0.0753234659756309	0.0731134488913381	0.0687178247736756	0.0682704293624307	0.0663872465044902	0.0612890534972002	0.0576588001335413	0.0540140087563584	0.0513805819994663	0.0483636651147002	0.0431869721476957	0.037083291593417	0.033751202128262	0.0317217082929621	0.0280174474275944	0.0262325053804091	0.0238053077795285	0.0191014353580451	0.016007997311942	0.011846568816735	0.00879597946311077	0.00587484681585085	0.00542383303177427	0.0030566803949577	0.001110044662023	-0.000572695377397563	-0.0033564064036289	-0.00557261274794661	-0.00740116787093032	-0.0114308312381488	-0.0120368508245493	-0.0129950998165243	-0.0161704060834168	-0.0191811948654123	-0.0199880218842824	-0.0212205141936521	-0.0218558664604954	-0.0221465658090348
0.0714092071237501	0.0710055350313727	0.069905571197944	0.0689204945492511	0.0692460658394762	0.0679799681718639	0.0657655496948114	0.0620789395801396	0.0602355488461733	0.0564493569791179	0.0540928108785593	0.0491132417665942	0.0468017554791589	0.0447381632390797	0.039735286389226	0.0381887297423319	0.0360994267478332	0.0340607367110328	0.0303779697615167	0.0283822862165593	0.0229841304309589	0.0221755614068815	0.0196584434408658	0.0174131558220709	0.0143872861176746	0.0140530945959809	0.011825462010537	0.00940255614762398	0.00803261529768012	0.00513108299743442	0.00315116567026688	0.00211588639869671	0.0010794350209347	0.000229955276347431	-0.000959056813652246	-0.00423038460537394	-0.00411594352268769	-0.00466034935203258	-0.00774973122972268	-0.00736251893346138	-0.0120187845621965	-0.0119904550113226	-0.0121374418951737	-0.0153653903922901	-0.0163158199151524	-0.0180612777894934	-0.0177416595543998	-0.0203187042173152	-0.0208308277464315	-0.0239476129684987
0.0482522398682341	0.0488869534076785	0.0482290532447695	0.0468919241206271	0.0448737402829611	0.0440600744288431	0.043949897858675	0.0401469585281571	0.0380577402925772	0.0330883035422526	0.0298377764174914	0.0276408996716818	0.0255347736554506	0.0230975531830041	0.0199614942251923	0.0197920403450986	0.0192943522575667	0.017502403151505	0.014341335324068	0.0118980278811635	0.00921544511638292	0.00894472783589615	0.00684577194886553	0.00754015082560086	0.00474050945235739	0.00483030267911425	0.0034044605455734	0.00171821032918694	0.00054649385895544	-0.000793788781705421	-0.00307853419501364	-0.00191023580113502	-0.00027035090170686	-0.000826633874565901	-0.00260945071304787	-0.00596548520809511	-0.00605265159077107	-0.00672664030008447	-0.00752621019538347	-0.00771183232161995	-0.0103399623520208	-0.0100455943212193	-0.0116526415636055	-0.0142540008589499	-0.0145683782538467	-0.0160224165876804	-0.0153867472161205	-0.0173056301918007	-0.0184003527850042	-0.0196641875400843
0.0342761068175892	0.0319079153780996	0.0318305110015331	0.0299794183126241	0.0293900950096061	0.0288557440070218	0.0291452128217194	0.0228572621659671	0.0225112090783285	0.019965962963878	0.0174597367777665	0.0154650338902048	0.0140397956580775	0.0123747942579042	0.00356861381654911	0.0108693983256213	0.0120974813122602	0.0147838793108148	0.00729001085514597	0.00601376910741963	0.00337186676455425	0.00241579489082573	0.000967845056969763	0.00136380895867061	-0.000675717607714	-0.00169365462093272	-0.00119522518699992	-0.000507271798714269	-0.00252024418649139	-0.00329057773755341	-0.00386459417282405	-0.00340801507860867	-0.00232412908494698	-0.00162969208646557	-0.00146842786629809	-0.00525959763735979	-0.00595075892246959	-0.00668688057839547	-0.00654298591262214	-0.00632063969054794	-0.00687323405032753	-0.00804738683355572	-0.00975175990452142	-0.0124231507270526	-0.0101003076151514	-0.0107429721388658	-0.00900569566504499	-0.00977757341912911	-0.010448887563349	-0.0123319020329435
[truncated: 188 more columns]
