# Supplementary material for: Performance Comparison of Centered and Tilted Blunt and Lighthouse Tip Cannulae for Drainage in Extracorporeal Life Support
Source: Cardiovasc Eng Technol. 2025 Feb 10;16(2):238–50. doi: 10.1007/s13239-024-00770-x (PMC11933157; doi:10.1007/s13239-024-00770-x)
Supplement: Supplementary file 2 — Supplementary file2 (ZIP 41,511 KB) [file 13239_2024_770_MOESM2_ESM.zip › avg_velocity/rc_3.4_mm/Lighthouse_90_Qc_1.3_Lmin_Qo_2.6_Lmin_rc_3.4_mm/V_ms.csv]

-0.00891311177088893	-0.0094751879523122	-0.0141570850828187	-0.00791130636593508	-0.00850523116994308	-0.0108988602857698	-0.0150012367339967	-0.0152384520752992	-0.0149360383006035	-0.0113374642299404	-0.0101644847294576	-0.015250450921514	-0.00824856193901413	-0.00285538815182642	0.0023271112482043	-0.00608463074020823	-0.0137780922838819	-0.0085263562833145	-0.0039872455992481	-0.000488817156029896	0.00109311805651473	0.00620115672287259	0.00430770356415168	0.00657972913922082	0.0094210134493194	0.0118673284925693	0.0124209855625904	0.00455563606127816	-0.00228020770505248	0.002633717224436	0.00343409778867188	0.00978483809617405	0.00146146248094882	0.00343428140162112	0.000630595837279961	-0.000970788723394445	0.0026517986407987	0.00643130869544488	0.00917226974204141	0.0059635589781307	0.00405703209738964	0.000464353054236185	1.58498236862122e-05	0.00211149815980578	0.00712619699634247	0.012853462651137	0.0159344436069429	0.00623434906375203	0.00226276506315091	0.00457101956972467
0.00464217835288148	0.0050823641733193	0.00163494064485381	0.00718188680620185	0.00996601645019136	0.00723258525228214	0.00545618674880416	0.00243776505202917	0.00289441422177485	0.00319000935088176	0.00302132307786457	-0.00180721999480104	-0.00255203391080468	-1.70047992581454e-05	0.00500950941173064	0.00549721928967009	-0.000401191964525985	0.00195245696700483	-0.00013760419861069	0.00284526661447876	0.00199523838415087	0.00513069892328888	0.00212565259333687	0.00452756532865737	0.00260677047696623	0.00223422580336971	0.00503478472367586	0.00736112572932375	0.00539764476132529	0.00814091302946142	0.00643563255332479	0.0093506845835158	0.00131331556234551	0.00315652724839049	-0.0011029843993943	-0.0011809907007643	0.00197674632706317	0.00457051635776523	0.00756300046059362	0.00408806113276147	0.000927785314121876	-0.00420328189396372	-0.00604805006625	-0.00470857341184283	0.00162062062317406	0.00635109181464505	0.00796694358385011	0.00218268110937278	-0.00116200467942814	3.5671033335521e-05
0.00547495642547091	0.00385104088757106	0.000808188526654687	-0.000258060976140176	0.00151404400100877	-0.00147383335340073	-0.00335653462443634	-0.00415989245746671	-0.00408496522030557	-0.0049479860375198	-0.00553616634228115	-0.00710700971375362	-0.00753775428011467	-0.00466928226437636	-0.00321422385860234	-0.00113917537528096	-0.00223182970497386	-0.00507255089300549	-0.00793468827376036	-0.00543836057397171	-0.00420064855530716	-0.00312499074193531	-0.00444700644726746	-0.00457518631064161	-0.00573600782427441	-0.00449484866838394	-0.00235587207655271	0.00259385622501619	-0.00125436232233377	-0.00164629368081724	-0.00429319263489059	-0.00292021674737224	-0.00557563079608763	-0.00512209415173418	-0.00643667632105381	-0.00605687000592053	-0.00561982676005299	-0.00336730794892756	-0.00347172761897447	-0.00529902213540722	-0.00809098593189789	-0.00821244607430703	-0.00892053292955795	-0.00574318917779594	-0.00494254172414954	-0.00573011733826148	-0.00515814168221029	-0.00653699847859553	-0.00754237462949276	-0.00603761064766033
-0.00107686328662276	-0.00162680324743698	-0.00450932830132023	-0.00427873719189558	-0.00351802017786034	-0.00387104286291002	-0.006522737614029	-0.00740883721180816	-0.00929375715696215	-0.00879156651659499	-0.0107448876151306	-0.0119941390358432	-0.0140844065454228	-0.0136386594621905	-0.0130643972684113	-0.0104653715964685	-0.01177516142781	-0.0115740535741534	-0.0134612590451992	-0.00999320472057679	-0.00885867397873949	-0.0081580795577725	-0.00915171553952153	-0.00867891659552395	-0.00863186254764018	-0.00813305261628471	-0.00816091676963069	-0.00778791893466334	-0.0116348489676118	-0.011072326990043	-0.00861942825895117	-0.00756647042295871	-0.00989267704265847	-0.0111827453890308	-0.0116039262926822	-0.00957623394913775	-0.00997943864384619	-0.0114476614603891	-0.0136894829288525	-0.0135484820906948	-0.0102915303951958	-0.0116225050852987	-0.0134365662449237	-0.0137274915152785	-0.0132136303106719	-0.0127156520615	-0.0131348795097376	-0.0115325336342079	-0.0103325657833213	-0.0104593688201834
-0.0124184788916905	-0.0133620189404395	-0.0142097116648801	-0.0131521586812869	-0.0145476264844523	-0.0160875302621549	-0.0159310955825893	-0.0173552712927238	-0.0182818274848681	-0.0177848024558629	-0.0176665496925943	-0.0171510476428559	-0.0153817010484764	-0.0156783006954855	-0.0183197059444699	-0.0199265268885436	-0.0198491311714113	-0.021287328976332	-0.0200061437270256	-0.0174543171955521	-0.0174008212815931	-0.0172125224489357	-0.0184797675621772	-0.0178030591316445	-0.0158704632123927	-0.0173359957450865	-0.0175702981515434	-0.0171764547758626	-0.0193038650225691	-0.0188272727286938	-0.01977115779001	-0.0194586425735016	-0.0194464128874774	-0.0203504516562934	-0.020078651146471	-0.0215047147309238	-0.0234387413628408	-0.0265092764525435	-0.0272156065015434	-0.0234790217565442	-0.0189663148875398	-0.0203111017282108	-0.0218299495268294	-0.0207760943334335	-0.0192910317880975	-0.0193200830133967	-0.0195458838085153	-0.0178779576138365	-0.0165171141584248	-0.0151881641758196
-0.0137527384487518	-0.0159467356503061	-0.0152206815985124	-0.0155346974384989	-0.0176066407616534	-0.0174551130869763	-0.0177246736505918	-0.0191158503981907	-0.0196888519854189	-0.0205473548840083	-0.0193366545821014	-0.0212913178694121	-0.0206858755943145	-0.0223029891936863	-0.0224483368325183	-0.0228768025087495	-0.0215533510315718	-0.0219979630465186	-0.021890244861492	-0.022479430837178	-0.0234002345295114	-0.0244335814530386	-0.0250229835616143	-0.0248930877654598	-0.0242399891176468	-0.025408987819738	-0.0256234743580987	-0.0243346528526006	-0.0244015426052736	-0.0246117230281822	-0.025440989370755	-0.0257628773894538	-0.0248787100455933	-0.0252124682896714	-0.0280218826580346	-0.0293242220815855	-0.0320868329609121	-0.0325778243408667	-0.0316777893367679	-0.0298923929516583	-0.02792912856364	-0.0281638786722591	-0.0296645496830831	-0.0294535079994344	-0.0276770356554547	-0.0289381803384653	-0.0273035556453057	-0.0270816714558162	-0.0264378821704254	-0.0254285367042992
-0.0136070861531398	-0.01599529366308	-0.0164938162800551	-0.0161174362771496	-0.0173764906245046	-0.0179907524863067	-0.0185174240531836	-0.0188404879665767	-0.0201444679999487	-0.0195880690895014	-0.0214737030144204	-0.0215791530394857	-0.0224290851924495	-0.024955582055203	-0.0252812912375059	-0.0235315868754474	-0.0231927668861561	-0.0242814177570357	-0.0252591172266318	-0.026184142040188	-0.0276142401679991	-0.027714535664837	-0.029204725865917	-0.0297094147295293	-0.0311704809237067	-0.0311654944308594	-0.0313632073627373	-0.0299142651059499	-0.0304133982836316	-0.0327594511971027	-0.0322352446981916	-0.031690933346098	-0.0320634539944707	-0.0338957164377355	-0.0357121024672036	-0.0372828039463162	-0.0385155370491384	-0.0405261886379478	-0.0395886988041237	-0.0385887290345097	-0.036696040776792	-0.0368504711267676	-0.0376478135473277	-0.0361003922982813	-0.0343641970065928	-0.0333552717348067	-0.0315381087564269	-0.0300012501346594	-0.0305377862325234	-0.0302968064610299
-0.0174876617589318	-0.0154499148709996	-0.0167654045631455	-0.0163123672010626	-0.0174460593661125	-0.0177966876940655	-0.0175472084290303	-0.0189160783563888	-0.0198735036902755	-0.0203407601492735	-0.0223367812709795	-0.0225485615008317	-0.0230283244418453	-0.0240655062005289	-0.0249139886277219	-0.0236878094694676	-0.0249593462265523	-0.0263378148779168	-0.0287499744064773	-0.0297334364471829	-0.0302207077765468	-0.0309064074294179	-0.0318333364478557	-0.03403546452872	-0.035992386375315	-0.03840770965641	-0.0404162794984049	-0.0389073256210812	-0.0400203379041596	-0.0421248007678033	-0.0404669542016342	-0.0399749542564332	-0.038741752108767	-0.0396903946585448	-0.0410135119945103	-0.0443454367892284	-0.0469451651224908	-0.0504380560457655	-0.0490921757868048	-0.0460867652899937	-0.0459409270753875	-0.0445080251498394	-0.0447357894246082	-0.0417323509962883	-0.040501816613236	-0.0404531530165453	-0.0400901707585116	-0.0380364747222412	-0.0354992498087777	-0.0341933216380139
-0.0186260239945133	-0.0177349690119631	-0.0177464240551205	-0.0171346791943586	-0.0172516362427178	-0.0200659585101503	-0.0181475370023091	-0.0200422681570426	-0.0201967782773499	-0.0211164041689723	-0.0225405348876985	-0.0241951205650709	-0.0240016730398918	-0.0235627195887194	-0.025298588175014	-0.0253906658452335	-0.0263272190953583	-0.0282136310751494	-0.0302333141244291	-0.0316547575477523	-0.0319134453210383	-0.0343881913576104	-0.0356465071352309	-0.0390033820660203	-0.0414402224410722	-0.043812901585291	-0.0460702938695284	-0.0468562926900846	-0.0495636715800745	-0.0527584910348933	-0.0517530237481571	-0.0522517707574278	-0.0518069938132026	-0.052035158986833	-0.0518184867649158	-0.0541209237317977	-0.0576667017260929	-0.0591057792871757	-0.0579565185888659	-0.0526623266999926	-0.0519627698345517	-0.0518023792054058	-0.0519561698867396	-0.0482471100711628	-0.0475545912079572	-0.0447752255470049	-0.0430386408160867	-0.0414402416188953	-0.0406389061402555	-0.0385460807091028
-0.0180335605170944	-0.016792730513829	-0.017126810215872	-0.0184622819996016	-0.0179204271031016	-0.0189944509424144	-0.0172712758395589	-0.0196561877759034	-0.0190284080901728	-0.0223973978282962	-0.0213157747236359	-0.0230202673795058	-0.0230981589904345	-0.0241505549515067	-0.0255681131596498	-0.0266068789359282	-0.0287875506565306	-0.0310429789199031	-0.0323329021736898	-0.0337224704313799	-0.0337375920860651	-0.035734065357306	-0.0374865033003847	-0.0424380240342467	-0.0468946000269916	-0.0496904401203863	-0.0523420372881527	-0.0560156472859953	-0.0602620252545903	-0.0644746440187985	-0.0668213944167535	-0.0689758881735163	-0.0669182461413088	-0.0670930001128367	-0.0661188647769528	-0.069519773424971	-0.0708487733640405	-0.0713862705649801	-0.0700145542251145	-0.0667904558818819	-0.0624736013664798	-0.0607305953591737	-0.0595034518034937	-0.0573638166005083	-0.0546724900661349	-0.0524894660855225	-0.0497785240971871	-0.0466628097035809	-0.0439172935827981	-0.0412047252680019
-0.0151128090731893	-0.0189049011916522	-0.0188397572091579	-0.0197513740418262	-0.0192237330183434	-0.0201302889058549	-0.0184133423599135	-0.0203600593926995	-0.0207654708548042	-0.0210306255547564	-0.0214658502017797	-0.0228179084729132	-0.0236922325814062	-0.0246361849415862	-0.0267296274280213	-0.0281478466474879	-0.0305588108917515	-0.0312048621719629	-0.0324720576581749	-0.033688222298394	-0.0355296768016906	-0.0377010549492197	-0.040554956643273	-0.0448074153230612	-0.0513464617813839	-0.0565988720883302	-0.0616725642147619	-0.0673326637679822	-0.0770292397100838	-0.0819494804261675	-0.086876962970626	-0.0897880203426244	-0.0905110402980862	-0.0897336684859473	-0.0889618320759555	-0.091184121672822	-0.0931307791249354	-0.0924462720032261	-0.0905066544358338	-0.0834796697540556	-0.0776650982243946	-0.0736470632066736	-0.0708844487270932	-0.0669207242219568	-0.0636920315547111	-0.0572535510593596	-0.0539912166548349	-0.0489886548860258	-0.0486060240422818	-0.0448878662674272
-0.020018830998262	-0.0186597742100309	-0.0204052657102727	-0.0224914007872373	-0.0202221128640637	-0.0201678309887926	-0.0196367111317309	-0.0204351825260291	-0.0224518586103023	-0.0217386810430894	-0.0219964075721133	-0.0235453658707362	-0.0238672209929973	-0.0260905778651332	-0.0262469799306341	-0.0268725588964536	-0.0297120178072283	-0.0294079918717767	-0.0330170856019826	-0.0328787099842619	-0.0363919522722219	-0.039700965968789	-0.0429726787523681	-0.0485825559401425	-0.0552784744500529	-0.0617734809083506	-0.0679520718750747	-0.0773048482296412	-0.0936106808286766	-0.100386824431731	-0.107874673639365	-0.110008197517233	-0.11116052450238	-0.110903761617788	-0.10799989284688	-0.107137975566316	-0.106433086371874	-0.10655696482601	-0.100603962568859	-0.0855471147599678	-0.0769578642998845	-0.0734120606567219	-0.073841761243574	-0.0689392033980987	-0.0631111413876137	-0.056186960003065	-0.0523770812655005	-0.0485788585970355	-0.045840280847932	-0.0420093181528397
-0.0165764491665371	-0.0166316201398056	-0.0167247682149268	-0.0186475430415492	-0.0161558267022694	-0.0185965576811167	-0.0186751692251712	-0.0180224805356821	-0.0196008946293127	-0.0193535471381495	-0.0188046070360853	-0.0206847093708905	-0.0232830513710882	-0.0246851208633651	-0.0251007829778056	-0.0251448510974606	-0.0259685356581447	-0.0257442533701183	-0.029224667131092	-0.0294236923672844	-0.0340902447685499	-0.0377952765824062	-0.0406710567606092	-0.0464467600667479	-0.0538575750886287	-0.0628912663280529	-0.0697931619526701	-0.0816149787414232	-0.101713163336073	-0.113824509649687	-0.124450984937355	-0.131358605883396	-0.13596170416252	-0.134930104868126	-0.128101343365976	-0.124783623996621	-0.123090816517785	-0.121692488465843	-0.112380714767682	-0.0955490797218872	-0.0812014619782828	-0.0744283279992463	-0.073565815900262	-0.0666221383878138	-0.0606982339474837	-0.0534986223383042	-0.0469484442713989	-0.0435411922348388	-0.0392491416569621	-0.0385290003751058
-0.0142275815133809	-0.0135281245843998	-0.0135298531533655	-0.0139374391688299	-0.0145867126527568	-0.0147661630260853	-0.0180375884246907	-0.016201964379644	-0.0168976815389966	-0.0188756062550477	-0.0201443002704726	-0.0198756485944854	-0.0212430870797155	-0.0208081468292199	-0.0217514318952804	-0.022411073828086	-0.0232449079986859	-0.0242251524242348	-0.0264353826294402	-0.0267679683672981	-0.030689833637972	-0.0345699965087736	-0.0374821147320589	-0.0447037664838475	-0.0502522127980521	-0.0592408205520953	-0.0674098006433302	-0.0840336854846652	-0.111839637267184	-0.136286377742376	-0.15257883810422	-0.160650639436072	-0.166350458566974	-0.163183142698896	-0.156348101742124	-0.150975847100841	-0.149583185966203	-0.146364775177025	-0.132985598579488	-0.107985919743785	-0.0856217892734235	-0.0769029064945908	-0.0746776863381063	-0.0633154544790836	-0.0518472515464842	-0.0470597925712617	-0.0449099974046892	-0.0433476397375507	-0.0347341774758202	-0.0315316962806596
-0.010106324768921	-0.00978403672201033	-0.0106170350924891	-0.00906604935676434	-0.0118846039697405	-0.0134400740687824	-0.012177727889272	-0.0121087562956602	-0.0148213186806264	-0.0152039995749591	-0.0146162268048214	-0.0151285138042899	-0.0162887282633457	-0.0168623603185669	-0.0184427505750951	-0.019428442796613	-0.0193461266148194	-0.0208036507474292	-0.0220861015212804	-0.0225879307243927	-0.0244666137826333	-0.0267509481081262	-0.0314797269920124	-0.0368597530519607	-0.0427644088641995	-0.0515867867772878	-0.0615084142851983	-0.0815376456875338	-0.126946214983261	-0.166918355064755	-0.196223157635609	-0.208459098900949	-0.214651793662339	-0.20599708597414	-0.199072185597709	-0.193389781859728	-0.188664849835376	-0.183857255345985	-0.168543938296739	-0.141721060315781	-0.101325121875453	-0.08016975573517	-0.0618396173608386	-0.041273419689125	-0.0294872308012539	-0.0275309474702783	-0.0290933958732277	-0.0313186606681544	-0.0295085112432269	-0.0271285304781811
-0.0169285659994665	-0.0112046641819056	-0.00947276027521868	-0.00673102016191403	-0.00760702422417932	-0.0073281716876032	-0.00956361524744304	-0.0115744618382402	-0.0107498903679482	-0.012331334134069	-0.0138527070754785	-0.0127479431388181	-0.0112001640763018	-0.013063952201729	-0.0133646148176306	-0.0130234875832686	-0.0150568795523067	-0.0170231811662892	-0.0175743324125289	-0.0185560755555392	-0.0195355754579927	-0.0205579820334847	-0.0221221030249811	-0.0264959230402101	-0.0309443465050594	-0.040056579330663	-0.0507288621783063	-0.0761380716136736	-0.138582296626042	-0.198657128090614	-0.24500336631515	-0.265593675546147	-0.246602907522292	-0.230295105349059	-0.218730170159154	-0.227861988366011	-0.225282648317684	-0.217479204523429	-0.197916860683487	-0.162772445711089	-0.0883314127687722	-0.0637045799455648	-0.0462578715689753	-0.0275875178834184	-0.0165364500632599	-0.0147253591601701	-0.0179167537616874	-0.0202183328327723	-0.0257201884023558	-0.0255010575599864
-0.0108518634419203	-0.00119487412694741	-0.00112431943345266	0.00315906222716908	0.0050291928234265	0.00771960545805327	-0.00296910756008741	-0.00498558384203438	0.000345219005285836	-7.15328095348919e-05	0.00204504507322264	-0.00459673740699652	-0.00282457047253688	-0.00263963905383586	-0.00217426950438226	-0.00676145141395092	-0.00821919052642797	-0.00804128468555659	-0.0101824207473308	-0.0150011346562095	-0.0201418261665754	-0.0186228876321459	-0.0187550303397043	-0.0222551120995221	-0.0282552252320937	-0.0350269948796172	-0.0413678937165821	-0.0546035871597201	-0.111131687951044	-0.185034326829171	-0.259522052735083	-0.30033717711484	-0.292203408189214	-0.26693298167088	-0.249880326167099	-0.257170453924607	-0.259354502683374	-0.243461775336104	-0.208120183234323	-0.137633915153501	-0.0610544738711927	-0.0364994439706873	-0.0265614229772198	-0.0139321451248809	-0.00652055433064185	-0.00647347849298608	-0.00968106682479645	-0.0151393411561208	-0.0187348031484821	-0.0165757713069665
-0.0181089349387342	0.00154276830913456	-0.00168070088384503	0.00162436561670032	0.00482541052233171	0.00666169468452114	-0.00362817761726754	-0.00219281655358358	-0.000159101855902719	0.000938665446145667	0.0024405699321954	0.00111374247575133	-0.000631847737334524	-0.00194770157280862	-0.00343612536696032	-0.00584738429082956	-0.00906614449288553	-0.00367124971373717	-0.00413831844184834	-0.0013516807386258	-0.00593605553257644	-0.00650280058444679	-0.0150385353174088	-0.0180612729891549	-0.0231548592244948	-0.0246891165804558	-0.0281474079106637	-0.0283609721722166	-0.0533165213309819	-0.108032910798991	-0.184982330409199	-0.240778956813521	-0.243892154394335	-0.231334960778656	-0.221553869629087	-0.223761281729664	-0.225937208409741	-0.204952113218941	-0.161555180805039	-0.090747303407527	-0.0346034563508714	-0.0194904192145392	-0.015017564567865	-0.0111945816355431	-0.0079652474642318	-0.00656787166768223	-0.00632940821482773	-0.00820237244622048	-0.0111475617312437	-0.0100167012482503
0.00985866942075219	0.0148062053794715	0.0165294318271245	0.0200304926206942	0.0245412735656382	0.0226143245858115	0.0108254173415232	0.00752956883225028	0.00650918319928459	0.00209318291518769	0.00053918440228183	0.000712365086383611	-0.00233891299816608	-0.0031948894597558	-0.00233377369454183	-0.00412116678517431	-0.00371030390331579	0.00306753727828306	-0.00405492164266813	0.00484565773849559	-0.00139359569466495	0.00155499385369021	-0.0138806060312789	-0.0231741163002411	-0.0351479903068995	-0.0333692136357019	-0.0277453926645468	-0.00989970311464059	-0.00844649189796254	-0.0194471615755725	-0.0494698188434928	-0.0923816585757962	-0.127224420344784	-0.147557573792891	-0.154099336419242	-0.158064788505038	-0.148120124007746	-0.120511189766886	-0.0743712025116655	-0.028665381311164	-0.00490964003906262	0.00150603051821335	0.000873870664749271	-0.00149681137391844	-0.00620705083267047	-0.013668515591314	-0.0168323625323941	-0.0099906088669168	0.00186162467873317	0.00790042969297876
-0.014256561110099	-0.0197708848295831	-0.0181997945936418	-0.0256055122442674	-0.0237836001309563	-0.0261912858851818	-0.0323123574071295	-0.0499085848226201	-0.0428088914601441	-0.0352511738662406	-0.0317960316757718	-0.0351005520907458	-0.0458042443064662	-0.0463925381486465	-0.0476291964224077	-0.038042573764139	-0.0463751894663126	-0.0391127000344593	-0.0319915232509893	-0.0178890300182438	-0.0196124044057419	-0.0236960366614524	-0.0334307249855353	-0.0362184282227279	-0.0364996411140026	-0.0331203586499878	-0.0212003742085801	-0.00562429688707199	0.00138847575711237	-0.00010437324324326	-0.000876966035990541	-0.00601035352536031	-0.0113797211395075	-0.0224929285891027	-0.0294462676064551	-0.0328122860762072	-0.0234802867163433	-0.0126129529127923	-0.00465977815880817	-0.00320868777405407	0.00259233592956253	0.00588207069001819	0.00451725241310692	-0.000656828322611894	-0.00850400393045123	-0.0115056643510248	-0.0148461605502385	-0.0126405123622963	-0.0113849874873856	-0.00554095797432714
0.0339696014602183	0.0262455769611018	0.023175271934683	0.0121687690221566	0.0176682074800975	0.0125203236507309	0.0139789060932717	-0.00037063510363056	0.00686758125166568	-0.0133121906733754	-0.0174663282308619	-0.0169038310550423	-0.0118938185254765	-0.0112876270681313	-0.0100374800548456	-0.0045670779976289	0.000528499342839007	0.00248736424411432	0.00524267479682292	0.00221560056041852	0.00305727817829265	0.00395927216760707	-0.00135813157003925	-0.000719648070602031	-0.00301514727761231	-0.00264831446566657	-0.00214368673577736	-0.00268104983314164	-0.000588677139800475	3.6934369490729e-06	-0.000435035739582926	-0.0014267190424434	-0.00208328866445758	-0.00466863880723204	-0.00968428895791872	-0.0119773598995587	-0.0116146820865253	-0.0128234803719402	-0.0104354968072054	-0.010506372299795	-0.0147129504262245	-0.0113384496170816	-0.00881288893799914	-0.00334892608784668	0.000269921718497668	0.00175058536536741	0.00592852062470883	0.00738029148098239	0.00646495200930553	0.00989134085430656
0.0214361330942252	0.0148867487068233	0.0115294248031938	-0.00393770991752436	-0.00103493068228014	-0.00509127164857502	-0.00959784989712512	-0.0165799903103927	-0.010175550239261	-0.0104916465553842	-0.00987833396052886	-0.00906394934983846	-0.0165420288096404	-0.0186023237583557	-0.0150985976944657	-0.0125869812929167	-0.0105349355377379	-0.00307744308276916	-0.00392973359029049	-0.00307129330788175	-0.00272677378722096	-0.00410664434921936	-0.00798711933615049	-0.00446257168617753	-0.00508706405771836	-0.00451378456853826	-0.00280625546322953	-0.0117923168965176	-0.0189586988916005	-0.0239251222529362	-0.0219558566887456	-0.0180429184711788	-0.0224189362649348	-0.0317109060723153	-0.0422509026963965	-0.0555030785725412	-0.0515987561155393	-0.0548068046209797	-0.0382598414868771	-0.0325343914189499	-0.0255272987282837	-0.0175218864314396	-0.0123903057989096	-0.00879774302277938	-0.00483374863978661	0.00046431342791214	0.00794058261886897	0.00965145337161102	0.00945734288202949	0.0131181325404275
0.00140862651941506	0.00198079240064652	-0.00874593967524685	-0.0193840652904326	-0.0100988792085311	-0.0239445781662348	-0.0255978653755626	-0.029295511727385	-0.0280238524910742	-0.0185904142125564	-0.0111136876716981	-0.0085151849072214	-0.0232761455193492	-0.026843740228732	-0.0256834213387819	-0.0272717408133393	-0.0237550850140543	-0.0212304966388374	-0.0218506959311396	-0.0207137140046685	-0.0229540585219116	-0.0236088508185805	-0.0292024050904803	-0.0189802934969062	-0.0194521020181134	-0.0174002426996123	-0.0171002729561047	-0.0327604449377741	-0.0526624549443311	-0.0771588236489505	-0.0965599715323627	-0.10670430994689	-0.117215598287505	-0.132192916887624	-0.146951207240844	-0.157024021317023	-0.143581992945708	-0.140270117353189	-0.10971580917899	-0.0644539869619659	-0.0388772730310436	-0.0279566509987687	-0.0256430005351761	-0.0181444248063519	-0.00677487494887681	0.000374789867232218	0.00690432556069363	0.00976114101317998	0.0112006882779768	0.0153067187956706
-0.0391055122569553	-0.0384215185596904	-0.0498795562106807	-0.0448435705081884	-0.049310970817256	-0.0494356365504442	-0.045313319754754	-0.0512063203450118	-0.0432017218467371	-0.032565513284398	-0.0298887310463448	-0.0303723609424271	-0.0510367807882877	-0.0548841280977233	-0.0551815287659298	-0.0557568456693861	-0.0569155191962389	-0.057323740856532	-0.0607771152517392	-0.0670227492054722	-0.075797492088527	-0.0697608384730668	-0.0729041220345093	-0.0661258867545286	-0.0577504675865952	-0.0499058881618507	-0.04164132241182	-0.0711808238406201	-0.127582821173831	-0.213433800493164	-0.271202111196963	-0.276023143481109	-0.257573748625663	-0.257336353977597	-0.253978873921779	-0.243957948305018	-0.217533886473974	-0.201085559119658	-0.154222454913899	-0.0887159663834132	-0.0467891592966995	-0.0328766013414329	-0.0304399166950107	-0.0259177272513683	-0.0188680342386807	-0.00756873375905037	0.00425823343999255	0.0123115832117297	0.0174504305920389	0.0214182736935202
-0.0607185110716389	-0.0579077459491906	-0.0637776184142269	-0.0532526459791338	-0.0493215439158617	-0.0523185368307902	-0.0526712721308662	-0.0536964272766709	-0.0508252301981603	-0.0543199081415815	-0.0525603810867808	-0.0609169494429135	-0.0712527140400656	-0.0815123824470282	-0.0846210022697036	-0.0844155568866146	-0.0904627851772619	-0.0882157949913352	-0.10022479618121	-0.103611964636676	-0.109341193959369	-0.116961284963902	-0.111888384140336	-0.0957893285241823	-0.0867198446193152	-0.0777482390055193	-0.082150941434142	-0.147629324547208	-0.276334583468846	-0.384557024716765	-0.436251895022493	-0.423831228235325	-0.391998633604491	-0.361345079442766	-0.326525863099017	-0.291918960669818	-0.259187448360743	-0.225023352807419	-0.183768385996149	-0.127311877853874	-0.0731885759072944	-0.043318959338404	-0.0395311752414099	-0.033835699052087	-0.0260641430831814	-0.0120110124846615	0.00245514550130934	0.0117192307774361	0.0201982105665969	0.030352605808026
-0.0635278743775775	-0.0479199889539896	-0.0418534736796042	-0.0327981919057496	-0.0335053719676375	-0.0336900819824887	-0.0446257970791972	-0.0474851556051507	-0.0469574650252319	-0.0480353155579504	-0.0580289407787711	-0.0628491709828213	-0.0680505345838321	-0.0813461126032524	-0.0892559197340426	-0.097535054323301	-0.102950084216589	-0.113758656158332	-0.120612818581286	-0.122336452092941	-0.124636735496179	-0.128347772910049	-0.114643385706547	-0.107896009473479	-0.100974498465493	-0.108598535489495	-0.135477094762065	-0.22946861814366	-0.353379247937344	-0.417916131192604	-0.40913048257572	-0.377874439476591	-0.352972802543499	-0.33911845335221	-0.316678906221935	-0.285118325151244	-0.251419188388993	-0.212720567957368	-0.17237644688909	-0.127131566360992	-0.0720065472980377	-0.0414149749428533	-0.0366819679490162	-0.0298983184283742	-0.0224890714935529	-0.00823608489436858	0.00518389041577873	0.0159555053040772	0.027739120975179	0.0396053482842054
-0.0260011890433674	-0.0133417296507202	-0.0123595776788774	-0.0196489102273625	-0.0136068571958162	-0.0140645558748722	-0.0210771862266686	-0.0339078863548386	-0.0418564848331412	-0.0438361222111537	-0.0469674181977644	-0.0536058078975324	-0.0557435379779243	-0.0653466015368589	-0.0785721004022042	-0.0956692331603768	-0.102803742719431	-0.108398072528378	-0.110111151813347	-0.112546846366414	-0.116204018381443	-0.119710158309688	-0.110223486018034	-0.113833605797072	-0.121949981048956	-0.156585280163175	-0.193086325305608	-0.270875836210051	-0.346149707088002	-0.376048603321832	-0.344110883112345	-0.323152311956849	-0.303315631992967	-0.297562259367575	-0.278758061819192	-0.250692153256244	-0.220805763339713	-0.188895858150694	-0.159705938176017	-0.125889419935474	-0.0742875875323924	-0.036581826204198	-0.03134335215069	-0.0240014361290661	-0.0218648203625548	-0.00990519498430591	0.00182463809379526	0.0152659620389601	0.0283464903038285	0.0411869164120378
0.0109105942427152	0.0150281581620338	0.0111454551826801	0.00928351770541627	0.0139674884174555	0.0111630275984398	0.000841552173733088	-0.00762799280886455	-0.0201388074360333	-0.0261269200987461	-0.024163314816098	-0.0282458817731492	-0.0318674142158855	-0.0373766844966244	-0.0429645512615323	-0.0560381136468989	-0.0706341534986299	-0.0713262880523791	-0.0859498244785916	-0.0846650237037132	-0.0890271927090231	-0.0870540531775045	-0.0927518286113338	-0.118444276869089	-0.14764276337733	-0.190589378103306	-0.21996543814663	-0.264100710419955	-0.294906752535845	-0.307573569317959	-0.281972254569719	-0.270411468025336	-0.257339495469738	-0.252225351149252	-0.238958067690003	-0.214423456335391	-0.19121551729687	-0.165394811382019	-0.142256531938573	-0.11928264578303	-0.0689679492606856	-0.0369691504142343	-0.0296083209646292	-0.0201861844243394	-0.0165022606873589	-0.00662606363047573	0.00243665779746981	0.0160434742374705	0.0276042995845896	0.0382926569070567
0.0344682409089624	0.0298059451608373	0.0288181317779605	0.0333204470670432	0.0320196363160074	0.0276449412508304	0.0120702396969361	0.00312735448510815	-0.00136154799921715	-4.08296795003828e-05	-0.0053924954099336	-0.00713664218004463	-0.0056809278456585	-0.00546725995326786	-0.00953271720954508	-0.0222674531345756	-0.0332641723218138	-0.0423627781628493	-0.0492572043195081	-0.0560479345748107	-0.0576711486514756	-0.0650498552912758	-0.0895253852556611	-0.119733549888783	-0.154112180289757	-0.191862561964788	-0.213098501716911	-0.230290923477664	-0.242254155204367	-0.247868983188353	-0.234515031146241	-0.226001832049656	-0.215680865837332	-0.212543423864336	-0.200812205794442	-0.181892319663628	-0.162326194168751	-0.141406280963125	-0.123478658976135	-0.103513718931457	-0.0690692254384504	-0.040526918877683	-0.028314578406193	-0.0194880892384537	-0.0155837302847603	-0.00872555331985846	-0.000848909892633933	0.0110761484360199	0.0211935729053909	0.0274011334681276
0.0543258200408693	0.0479427874559643	0.0430289775463524	0.0454774888621407	0.0522699614285546	0.0424727243402985	0.0263555790013142	0.0286990247897422	0.0213443047592372	0.0211488662936475	0.0201222972363626	0.00922233979086298	0.0190003718541025	0.0172275852288805	0.0144162732678666	0.0126938132036743	0.00214285935977986	-0.00982754976722481	-0.0246401952244102	-0.0350615625410201	-0.0403514441023794	-0.0539636540756985	-0.0790818006074751	-0.106694030445461	-0.133219475026492	-0.158241130847409	-0.170621209336806	-0.185235987357099	-0.189573541708821	-0.191433814386322	-0.189875752433903	-0.182071921859429	-0.176526189430738	-0.167820629473846	-0.158934677736057	-0.145780571364469	-0.128501788195458	-0.112126885007594	-0.0967610081104046	-0.0834626602956455	-0.0597187496931925	-0.041603718842193	-0.0330865549248142	-0.0244027327833282	-0.0146631476433106	-0.00801315498407114	-0.00140116785221841	0.0083664826082736	0.0152126482790239	0.0176552594610602
0.053262312825591	0.0488953256451869	0.0521799321380906	0.043721985644061	0.0408495100518541	0.0356151962682184	0.0266298491441302	0.0336582897168197	0.0282583528409026	0.0306112234116575	0.0299773789452689	0.0282110412454436	0.0319504786857459	0.0299720470633573	0.0206250296561149	0.0166330962909695	0.00504961372242754	0.000529049969907087	-0.00997875299549106	-0.0244404435369849	-0.0321088923284067	-0.045195783112578	-0.0627567369815893	-0.0810412154063554	-0.0991052529904823	-0.113129028059889	-0.118001654782717	-0.128319118559798	-0.137726195802741	-0.143302700566347	-0.135848738478004	-0.135936771721815	-0.135409879904111	-0.124670513643077	-0.119910604399027	-0.108681338270312	-0.0950526518408779	-0.0816356381748938	-0.0686117076192083	-0.0608832177463491	-0.0422594032723675	-0.0291221808209242	-0.0215897256674699	-0.0156732645285466	-0.0116319810947677	-0.00513715582571873	-0.00109250857823736	0.00349503241547913	0.0103849104631488	0.0132798202492849
0.0463148015604156	0.0477732799485592	0.0523765848304896	0.0436023188987188	0.0363939923219781	0.0412694597863246	0.0341001553733745	0.0243411763714933	0.0226234736075139	0.0218957475789812	0.0232276303801872	0.0302167425557244	0.0284677227360608	0.0243967373722684	0.0190709457018892	0.012174496626094	0.00988358000109246	0.000465945425361195	-0.00691703681009168	-0.0142926510906277	-0.0257016386000191	-0.0340976410078144	-0.044284765169205	-0.0536195391012152	-0.0644602347437653	-0.0740133878416039	-0.0771222659648488	-0.0825733957923093	-0.088151383836994	-0.0940885159396129	-0.0981978781981591	-0.0981079467028274	-0.0938695853701913	-0.0869258564188211	-0.0817356199319584	-0.0727700375900105	-0.0619368585246236	-0.0496397971370411	-0.0439320322928293	-0.0384966138322315	-0.0283302977971511	-0.0152640344912557	-0.0116236528603628	-0.00843487865541283	-0.00819960535695474	-0.00256716947235307	-0.00118045553361003	0.00243774161508218	0.00681957873689159	0.00922991587810534
0.02975104724212	0.0384847485483772	0.035983190973871	0.0337332056120044	0.0351840982181044	0.0329979056375568	0.026400037548504	0.0312270140165678	0.0173758321545368	0.0202199659832439	0.0231502734893226	0.0199699339027508	0.0203168326735604	0.0128977227137405	0.0109467392153574	0.00854032004457497	0.00412200416187712	0.00110926321867664	-0.00596707101405123	-0.0102696349451436	-0.0139017871956621	-0.0212046027185592	-0.0249043316172525	-0.026966719090013	-0.0326327815578837	-0.0362735869833705	-0.0399086083303487	-0.0434164673680684	-0.0449318649704219	-0.0522130614862922	-0.0548136920243588	-0.0520642927355991	-0.0509081215263983	-0.0514604986002655	-0.0463855169240651	-0.0370648668822553	-0.0294366692824774	-0.0240715234013608	-0.0204932422912641	-0.022055917345492	-0.0138150451487946	-0.00926731804529324	-0.00721141107662706	-0.0111491051812715	-0.00662100917989454	-0.00310782607257884	-0.00140320451350036	-0.00054308928943748	0.00211400210110133	0.00289666120377197
0.0152559097770864	0.0226372290717314	0.0295046076502801	0.0256319383432539	0.0263194810202213	0.0200136486798394	0.0107877326838245	0.0137333294799403	0.0035301340204206	-0.00117012021647974	0.00909294850087687	0.0118231317756097	0.00426201118877003	0.00472642264712515	0.000256888893479399	-0.00313911286730553	-0.00157036877329571	-0.00245998436021541	-0.00226055241298681	-0.00348819932181261	-0.0027347527734659	-0.00217119281681159	-0.00251957124491474	-0.0017744078925025	-0.00209203798738318	0.0015038305983588	0.00307903552448738	0.00299172924959262	-0.00295990844073415	-0.00318825174457418	-0.00812215116511034	-0.00902179277675932	-0.00785800641873769	-0.00941359819694928	-0.00783584539701505	-0.00380618414759295	-0.00387135450841814	-0.000605052200528858	-0.00514486156916389	-0.00519704506115304	-0.00627441421874632	-0.00378462669784878	-0.00373716629189498	-0.00494711501138508	-0.00310673404262259	-0.00313935351957158	-0.00332992787741559	-0.000511327049415437	-0.000888697428049174	-0.00299713165412492
0.00929075965144638	0.00796313656241992	0.0100993279695916	0.00643276039782574	0.000244803029362932	0.0015665472802567	0.00221254770982305	-0.00309060476393379	-0.00403324411386721	-0.0123685552531945	-0.0108414949695106	-0.00719249564850477	-0.00921693199771535	-0.0103719150054717	-0.00631454751972303	-0.00346821464181108	-0.00291810692798967	-0.00377226191994436	0.00204396709131594	0.00908573540394014	0.0147187034201879	0.0183052288999514	0.0281899871723764	0.0320528101614649	0.0333875816134509	0.0395562678110556	0.0482168471839408	0.048446448811818	0.0484680886438426	0.0481713086076411	0.0453996985524741	0.042904587738506	0.0407030883137421	0.0328194424867932	0.031930590906696	0.0283638025835951	0.0250060289776624	0.0172006777782998	0.0130679377769281	0.0091356390410256	0.00719139952414212	-0.00268974672884043	-0.00143163193009973	-0.00249251397200316	-4.74681476762642e-05	-0.0050807998277002	-0.00695571184351869	-0.00690328205180638	-0.00806971636127985	-0.0116810202238252
-0.00704690067458246	-0.0137277707349704	-0.0134854849419583	-0.0169740987871227	-0.0156471051542532	-0.0115908773724112	-0.014377004169014	-0.0168014274095278	-0.021244836732521	-0.0212631714843972	-0.0217844237749636	-0.017426476432091	-0.0183817830989124	-0.00994523863190104	-0.00578863986554441	-0.00538687703722903	-0.00772913003565345	-0.00115345708837666	0.00833223816966586	0.0215050677911173	0.0338373854533729	0.0470789537343614	0.05877092063608	0.0664699526902594	0.0739773155564409	0.0798383407151707	0.0925155337820091	0.0982972469237545	0.104001533146167	0.0998264569355177	0.104100611192438	0.100072487674994	0.0917181316866522	0.0832647140767267	0.0737783347939728	0.0668213614497226	0.0578739143396976	0.0456539018447876	0.0373329077857562	0.0316653867209008	0.0243837494915963	0.00893714414811775	0.00580156131800227	0.0072024836470229	0.00396173744735249	-0.00270488384343952	-0.00773912589354939	-0.0108675525013275	-0.0125249835323087	-0.017048413086939
-0.0271487216903953	-0.0323245342658987	-0.032251961077109	-0.033292624116603	-0.02314083891807	-0.0237399171443451	-0.020477429434891	-0.0204788042847929	-0.0234411848292832	-0.0262257392326404	-0.0201933741549223	-0.0244079160194626	-0.0174058765557618	-0.00811973092383534	-0.00226445798254352	-0.0043264148366995	-0.00261432785700693	0.00417712291969847	0.0186144707561954	0.0438073598532857	0.0559173638134076	0.069962046145528	0.0898107241085062	0.105406175714027	0.120950254025873	0.132298700465625	0.140997026500582	0.147254361985444	0.152735275631046	0.155543324679591	0.155305153835608	0.149125657299137	0.144905004438915	0.133145974313465	0.123744679619511	0.105972191914495	0.0932233391821164	0.081434988071167	0.0665741033530993	0.0573582410778845	0.0382615372535294	0.0206316204738715	0.0172932750616355	0.0131314667749378	0.00652191004978293	-0.00277707662893078	-0.00885558714927711	-0.0166156112225464	-0.0162449914376433	-0.0220303671435721
-0.0365244146258527	-0.0399620528759791	-0.0321145326320698	-0.0370262144386569	-0.0302792332216825	-0.0258401475683208	-0.0179637375222612	-0.0191867514455237	-0.0131463179634897	-0.0121657857294079	-0.0104720245833154	-0.00551432743739333	-0.00546966233445973	-0.000841191889500646	0.000922160682152343	0.00132723955609552	-0.00244824522643433	0.0107857732515185	0.0309572770405108	0.0535423461513243	0.0684508927954402	0.0840758401517276	0.106159869126842	0.131952792682352	0.155322384180184	0.176087082251076	0.192367548072892	0.202635528642538	0.21176027413883	0.21486069312432	0.212751544306671	0.20148184462051	0.19081499319121	0.178820026779369	0.165837080972944	0.146770472235741	0.131263378649878	0.111953423480156	0.0946762343765071	0.0767536537803545	0.0622414628302764	0.0393405996599503	0.0268828032895245	0.0202894082453436	0.015393320197325	0.00317237893103134	-0.00579294772229584	-0.0164850129297898	-0.017822755603085	-0.0211658252073167
-0.0292840891335749	-0.0228176563610154	-0.0255258676861834	-0.030757640420024	-0.0242440999016762	-0.0190994253339358	-0.00808154194821683	-0.00594597818530958	0.00187261545385417	-0.0016934221339484	0.004045266702933	0.0125098617599681	0.00963298661042496	0.00864050555718574	0.0114405632656735	0.0192467664310029	0.0220433361052629	0.0312708417663296	0.0455609994105196	0.0619481117653137	0.0769899783529535	0.0942623152320477	0.112999276015049	0.143985359487125	0.168022877502031	0.209593138314018	0.23821717327395	0.261333561761779	0.271033626938193	0.278535888362243	0.27078066208616	0.262344325327915	0.248858424897831	0.22923688975403	0.211231374697186	0.18871718938543	0.165857042357185	0.142103216067196	0.121154526314466	0.100675516132799	0.0759104617027325	0.0508359244111898	0.0380762904008177	0.0309647786048504	0.0187696824789242	0.00757660196101166	-0.00541944307511515	-0.0182043315724343	-0.024562739126549	-0.0313314467463592
-0.00444214956356075	-0.0022872432600563	0.00137174751853506	-0.00763298621984684	-0.0127932061662731	-0.00599039011744718	0.00458611023398907	0.0189999231871663	0.0210867942454476	0.0243855286994273	0.0319241658653367	0.0305337360880646	0.0337455203393204	0.0347030241257988	0.0391958622053277	0.0405440079887696	0.0491081871042334	0.0541533236403206	0.0678245740127394	0.0707988557965608	0.0829336626353098	0.102504647696436	0.116322980418263	0.128721881552767	0.156423872074038	0.19962052751641	0.255002037091806	0.293663384965384	0.32086497614909	0.336356630034308	0.325831812151292	0.319657134284067	0.300628254866536	0.282564586179015	0.258931320603296	0.230957397351113	0.202961968041045	0.170071806096196	0.145410678783793	0.119893021841375	0.0911054953512548	0.0620598502103385	0.0478981690857384	0.0356229597804435	0.0232139168248077	0.0129402699731962	-0.00203601227148125	-0.0168325867599724	-0.0281777998422805	-0.0383648220670703
0.0162432719752023	0.0263615035367873	0.0245472305739896	0.0238015133236904	0.0204538195815781	0.0224985720929914	0.0329665588150673	0.0303568291176383	0.0432943074115992	0.0464496329517102	0.0565588460419763	0.0604128037234886	0.0627828078555236	0.0654364913116012	0.0694030329330608	0.0795979507264477	0.0781673545164507	0.0875783623660107	0.0928293740802039	0.0964401185621226	0.102309269070361	0.113438742020016	0.117367679671821	0.119512398974537	0.131605055523003	0.163778606152593	0.227820262811563	0.285181192855557	0.357348626158854	0.388173954176054	0.381294715796391	0.368252420933804	0.350915259482977	0.337228433517976	0.310593037817971	0.276480006007078	0.242668213582174	0.205137419864104	0.167560749004681	0.138566531561275	0.0988404871650143	0.0652288773049825	0.0503254836360433	0.0368753372333833	0.0236947383816563	0.0100455807437912	-0.00370339205115371	-0.0191669356950829	-0.033385055482355	-0.0492978162660059
0.0540305965144401	0.0565208162069929	0.0541187726859782	0.0495578273326167	0.0498592515316406	0.0474150603087606	0.0475758801446469	0.0406972508902949	0.0513103161263406	0.0583202819843419	0.0654093698694584	0.0771618544744632	0.0816950655189299	0.087066290558189	0.0854967083344822	0.0877318560852248	0.0956856672135008	0.101358692901862	0.10389132410312	0.112960184364005	0.119894602470496	0.126975562017658	0.120393034069287	0.113673971621275	0.103646627481262	0.114512584458301	0.161353348170856	0.242250813415746	0.366767489456534	0.442579452095005	0.440949260396834	0.424578700668231	0.396303220807686	0.383382257513734	0.355935555561315	0.324718923476931	0.285108503776241	0.240856752111775	0.195446275622719	0.153938244305329	0.0945023106988294	0.0534273960680352	0.0417775675498775	0.0315854681670228	0.0225546520244816	0.00842954260850156	-0.0042518026805829	-0.0207792554034258	-0.0357590673793894	-0.0455673348926216
0.0623826903197126	0.0696586835039137	0.0658866840495386	0.0680620000747852	0.0637488213480288	0.06360737678446	0.0597020396441332	0.0586005352549985	0.0620255452968775	0.0582025750948651	0.0609472794642819	0.0679177981873452	0.0683540270228355	0.0769363956328725	0.0829098250247579	0.0808061267091514	0.0833715312805648	0.0952719703906031	0.103978661791995	0.117708235171744	0.120601387069199	0.126452439995229	0.118296659023093	0.107752005105852	0.088288396229162	0.0794581939054359	0.0916230338269645	0.15896101698186	0.309808422294971	0.462676602781443	0.498217233037976	0.475523363054015	0.439683595018531	0.41289593100338	0.384898858965695	0.352342280852623	0.313867377116196	0.269097238633837	0.217037298322838	0.166549133190204	0.0944695911677653	0.0471402054188231	0.0331179764584552	0.02513505172401	0.0149790190729855	0.00254467699196029	-0.00958325225586635	-0.0216260822550362	-0.0343552260915689	-0.044604021072863
0.0620051214329614	0.0606807871405823	0.0603442042737693	0.0568426260554728	0.0585201013706592	0.0560721797199862	0.0565585702342897	0.0451677497237672	0.0505764626068449	0.0447464105501304	0.0471862042628773	0.0468857735927454	0.0462159460239539	0.0500457647324846	0.0567229058004747	0.057588045873031	0.0629085722544303	0.0657293429531068	0.0774539971953842	0.0883733714220107	0.0915364818876218	0.102563086876664	0.0979425149887485	0.0902569927108717	0.074957743547877	0.0611539338267514	0.0571420917869646	0.0877969778308565	0.198896824453948	0.379953908601088	0.492076749464646	0.494262217711758	0.455898710560951	0.416930284324886	0.385677252896978	0.352911339102925	0.318374067396176	0.275370066317164	0.226762264973068	0.168941466638183	0.0909876996555149	0.039988148669318	0.0280524836161576	0.0227400411460502	0.0129105635722792	0.00254592359752382	-0.00541117971587372	-0.0160853096820198	-0.0252809182464949	-0.0334501901936072
0.0389571984559944	0.035870816036899	0.0401987954545283	0.0357779718420324	0.0349837834086122	0.027748280750581	0.0308498560058523	0.0221515206290602	0.0227885273655257	0.0240965492839503	0.0229127772576222	0.0109864491452996	0.0109413652363593	0.0132948094240388	0.0124015493212673	0.0170378466005643	0.0184263334172803	0.0234862217231431	0.0336229082803785	0.0368914260621605	0.0404137531790605	0.049255978280101	0.0470494945744106	0.0517622227498549	0.0407020966438048	0.0340339248201325	0.0242400877128355	0.0290304946841998	0.0707314382890211	0.153149194422539	0.288186452212298	0.377174454086811	0.377872268194051	0.34732516612806	0.320900638311211	0.285576814380171	0.260148695328856	0.226340929093781	0.16001361961633	0.113349271733682	0.0611806795953414	0.027039894815414	0.0208429814035644	0.0166267392544062	0.00828365486099029	-0.00163863530541858	-0.0074750521639499	-0.0128519785464709	-0.0151594618457144	-0.0180180437757222
0.023498407406064	0.024278745427394	0.0171709343394767	0.0183752306838642	0.0226304498406871	0.0197182678952609	0.0199714802235693	0.0123225627389986	0.00995938835921791	0.00901814178986287	0.0154565443503062	0.00487297397084669	0.0095986322817143	0.0112379433759692	0.0106010252810493	0.00853594957164285	0.00567783687472757	0.00907494814905475	0.0130797948484385	0.0149785886190984	0.0190325542414024	0.0258746043513158	0.0270032739739171	0.0306396705237635	0.0251561350697299	0.0241076639972238	0.0132240825066334	0.0121679630359029	0.025059292051671	0.0430384693216392	0.0795175656926124	0.122667864783364	0.15648242356807	0.159471127263109	0.147073419883382	0.130185127241829	0.114713018311483	0.104534781647468	0.0818099847529846	0.0618085251210094	0.0347101891252257	0.0100656961388937	0.00543657696583036	0.00423645180973223	0.000244274992123257	-0.00392357190868101	-0.0082473294285623	-0.00770259677616834	-0.00949678945222183	-0.00979813235139429
0.0151459149844439	0.0127550455926576	0.00924984954274433	9.17338342058296e-05	0.00755180308266677	0.00366268555681152	0.00690241076682988	0.000646096695179002	0.00146341273613702	0.003583594073027	0.00493178640092786	-0.00215596287213629	0.000775602181454059	0.00501005474430767	0.00352039039207777	-0.00352631789246582	-0.00409814612635543	-0.00318499960933603	-0.00281123908528615	-9.85835643397337e-05	0.000441377904509176	0.00394103474024174	0.00599240548310965	0.00951334697287695	0.0104708314638769	0.00823014146344526	0.00324805160899974	0.00144250024952574	0.00470879714526861	0.00727984517350857	0.0126831611347935	0.0137718474905286	0.0232924976843453	0.0318622666057931	0.0334746826268107	0.0287396214410435	0.019985053580826	0.0220692360965576	0.0221038309598789	0.0236733438610498	0.0156416473575791	0.00477185594541194	0.00170350665692094	0.000275369137969337	-0.0038680025308445	-0.00821254121042823	-0.0121778032357623	-0.00846285669914386	-0.00806810424758604	-0.00719216520167071
0.039552115047595	0.0377988335862039	0.0264052737530799	0.0210554463405287	0.0279931193824548	0.0307000121205122	0.0446694038016065	0.0412376287414502	0.0443058940004857	0.0339213915190509	0.0172414982806824	0.0217170470467703	0.0335235416255175	0.040846937964576	0.0429907604275726	0.0292371837549995	0.0282724851316956	0.026154939039479	0.0296894748291566	0.0309784378505173	0.0347222300685271	0.0324133235630302	0.0395288568190805	0.0402634698039019	0.0429193643570929	0.0348257814891058	0.0179267982583077	-0.00529025099917853	-0.00943084670751273	-0.00745360396896972	0.00101838323292351	0.00757903801516656	0.0213480530941755	0.0336387809056729	0.036876714295206	0.0347470162871557	0.0234572190895061	0.0199763059521376	0.0195280655165918	0.0226172803707379	0.010334324401465	-0.00996947434111684	-0.00899169686601938	-0.0123761536008303	-0.0138970594740058	-0.014957142989005	-0.0119446364858679	-0.00983153814262139	-0.00388019941455531	-0.00590696689287394
0.012365296105697	0.00975768514592663	0.00365091703272237	0.00146549700077619	0.0013150343894476	0.00130921677916247	0.00582413467468708	0.00655012931052569	0.00976097740164132	0.00378154779835743	0.00431271452931314	0.00703600661216447	0.00420054628927135	-9.06699238797729e-05	-0.00185156801654906	-0.000359615573540495	-0.00146282968325269	-0.00182325394912007	-0.00446013177292694	-0.00692963609865258	-0.0101354715303696	-0.0106511634052601	-0.0103830964058012	-0.00170798372560598	0.00682609526705607	0.00852515824588213	0.00783204439953912	-0.00536357588804043	0.000121583774657663	0.0115062837358832	0.037312749611166	0.0835738535257484	0.130002400872756	0.155618189559413	0.156390719383014	0.151337038244321	0.123836787480095	0.0942143407898418	0.0743823287316328	0.0538717782785397	0.0217401034257554	-0.00118735074930473	-7.48181000525083e-05	-4.01724566793511e-05	-0.00539805756690887	-0.00596118358707755	-0.00700741386625822	-0.0117516402631049	-0.0113042381455047	-0.0130235102672213
0.00613074290990161	0.00138560033079441	0.000481834075315018	0.00514995691674698	0.00165735333138386	0.00464315552767879	0.00634698413671706	0.00407986241337289	0.00735064877867537	0.00758928229058206	0.0126204996803199	0.0126200467307287	0.00980051193097812	0.00337508541507799	0.00359821571597851	0.00494163158937433	0.00271009576394977	0.00467953715230499	0.00302271992931825	0.00459515270700076	0.00942105133434418	0.0022971813727033	0.00497175084293703	0.0103732941615598	0.0197977937390902	0.0183768710348435	0.0232604461533328	0.0293532204796296	0.0548094518194374	0.103483060722238	0.185602515794638	0.254826245070599	0.287536628877828	0.286523670168644	0.274085747835122	0.246409860590071	0.208586985355396	0.186490667254771	0.167721394357673	0.130662332990733	0.066466164070127	0.0231170123906528	0.00120956360997742	-0.000863846122477443	-3.80117395895748e-05	0.013597679889766	0.00455096935568961	0.00031232030864497	-0.000527059076558798	-0.00224696427821727
0.00941288551139324	0.0062241085062458	0.00942686188530794	0.00808145627158629	0.000703678261983338	0.00222777436014841	0.00339818306756211	0.0038535016022887	0.0077360933032063	0.0103703473890337	0.0105038697233016	0.00993903186475897	0.0104038969786374	0.0027774667740927	0.00468116197277733	0.0060975675113935	0.00617464605321589	0.00641304943124541	0.00537280898626061	0.00764515512511388	0.0130206844444016	0.0103271288587074	0.0100753492667364	0.0141463613382946	0.0208590516663264	0.0247555389825221	0.0374014321948893	0.0579016714031381	0.113861996881698	0.198311039729899	0.284820982628315	0.332388589554201	0.344628657487044	0.332454228253938	0.314879038039736	0.288820923428769	0.256998174104038	0.230127653163076	0.200446692675567	0.155106922820134	0.0925693309642739	0.0422467938419149	0.0138093978799345	0.00805593578940932	0.00906507667640164	0.0199286277190569	0.0123990564866374	0.00836248296149388	0.00476461597599183	0.00546053547902641
0.0151291181057317	0.000860691947089049	0.00583353138444591	0.0109619317456295	0.00859416304183552	0.00548986470040176	0.00560141115541588	0.00857848551265326	0.00968326243846493	0.00998506045208715	0.0108877634796416	0.0103158243908751	0.00787462036690177	0.00790369444087116	0.00753823892605888	0.00950143330914013	0.0116675952299729	0.0124660485994705	0.0149825652760215	0.0190087005355978	0.021603652320231	0.022897853993399	0.0217110628600315	0.02443458968885	0.0293794905676135	0.0387151992714307	0.0574872675421415	0.0899349963315894	0.155238602106774	0.233972713228851	0.286209430454045	0.304192889390682	0.302834269127355	0.291913252173111	0.27651631922688	0.260035614506807	0.240446144871475	0.224651732975518	0.205836016755961	0.166657644489988	0.113206645722086	0.0614441445290644	0.0265540658230647	0.020010233380153	0.0194779612771236	0.0293501551810975	0.0219615556789004	0.0176431295232472	0.0140346826386599	0.0142331752019917
0.0112156000590373	0.00708101950433167	0.00775508654858136	0.0123366061294043	0.0112404385637062	0.00974467001627396	0.0102642303757528	0.0103763264930611	0.010528193438724	0.010068865444761	0.0114104692138881	0.0125849761632702	0.0114830363081303	0.0125051554751177	0.0129068430510671	0.0121603251325363	0.0135393193268467	0.013665691298014	0.016392260106073	0.0181443944042078	0.0199665616178627	0.0220324267476486	0.0271967711967188	0.0301446466476537	0.0374822989332848	0.0491139287797515	0.0707473125614902	0.103268891806277	0.151351332970099	0.199906543852328	0.232366972996289	0.245236237420664	0.248129938556855	0.240353488336901	0.232912877284253	0.221403987223382	0.20561713451936	0.190069949094267	0.171662347092132	0.147386633407962	0.118013366573393	0.0915328049694847	0.0693263805154083	0.0525002564700404	0.0415276916686357	0.0353535677934227	0.0303358995239382	0.0250565127733103	0.022373153718488	0.0203448243653128
0.00909517270479698	0.0101937640649618	0.0111277864777766	0.0123067369875983	0.0122486106294315	0.0114527967402002	0.0120787651687806	0.011771822533512	0.0131917978768287	0.0146181009840561	0.0146071991799157	0.0149349504356469	0.0160530592193307	0.0170296192909242	0.0170304367132785	0.0172768122064801	0.0178979998273074	0.0199346598150568	0.0210736128452452	0.0236574538933559	0.0247273635601651	0.0280308017811707	0.0335758341369599	0.039224373721976	0.0470399316882262	0.0599103611359413	0.0781941609952044	0.104204296057722	0.133942961932533	0.170327500905463	0.193542629062759	0.206426814586499	0.199871070385867	0.193399721337177	0.184270968970067	0.18426655270567	0.177958118581799	0.163242149519156	0.149286396188138	0.131637259935385	0.11065242295103	0.0910736452932748	0.0747414825784926	0.0604506868422425	0.0508127827320713	0.0449101947127219	0.0383320333311256	0.0330939940847528	0.0297820434045851	0.0277517928100326
0.0135553921309645	0.0136993582370702	0.0119893851711666	0.0132702183721155	0.0134350095939649	0.0143416708300824	0.015522471470384	0.0144253935581311	0.0155880853448408	0.0169071596427311	0.0167562811432486	0.0175725148961139	0.0180387370233423	0.0189327188005391	0.0197862373240777	0.020464299708921	0.0216896314662362	0.0237578097944539	0.0239883559830635	0.0262748852868859	0.0282914505633444	0.0332605614318628	0.0376867508816063	0.0434563366268943	0.0504165664360998	0.0629014217736743	0.0777152814341381	0.094771623715575	0.116601187450491	0.13768999550855	0.155343994621901	0.165351300689912	0.150815894737897	0.139664550481069	0.133546728929501	0.139080151595932	0.145587156688665	0.134452687810203	0.124348614188278	0.111252785338458	0.0979095337451097	0.084933760115088	0.0730895385933071	0.0622207943373433	0.0534757531254602	0.0473993020915349	0.0424476114633383	0.0388675938307739	0.0333809110488936	0.0317500953302431
0.0162413448275261	0.0145589868856411	0.0130091359828911	0.013778941967335	0.0150538207954124	0.0162372045120022	0.0163841866425769	0.0169272173396468	0.0172803937296541	0.0190011304487786	0.0184574746958621	0.019182681817338	0.0195593757482655	0.0204829666253995	0.0221138067928331	0.0235279719852143	0.0239265932507955	0.0252068114436652	0.0271589499411513	0.0296163128929633	0.0324229753025396	0.0366056596262191	0.0403274081013655	0.0448824136946509	0.0506005869670314	0.0614323381670129	0.0747232799771128	0.0849632577012784	0.100131889158383	0.11279441709685	0.126385735573273	0.135164477020678	0.126114607322627	0.116761285376641	0.114684827405681	0.117942234639189	0.119493332782841	0.111835392803138	0.105348959655353	0.0942691225591912	0.0844866045325216	0.075947631335874	0.0694344825157386	0.0601669765277791	0.0531611354312635	0.0504233944941171	0.0462971060300909	0.0419008807170883	0.0362375035444795	0.0339045799569501
0.0177498578502291	0.0158513480290063	0.0143311002022393	0.0145871186107986	0.0154445679762644	0.016890711070936	0.0179780491668796	0.0191022788057643	0.0188078255218915	0.0206922266069236	0.0204040577897903	0.0204375718004143	0.0204200809668787	0.0229157657742687	0.0242265904550632	0.0260997072383911	0.025916132456543	0.0275985778869511	0.0297436272129424	0.0321633364974765	0.0344762134241627	0.0381180948078841	0.0416519444550539	0.0459504095559011	0.0526340381402449	0.0603822369089501	0.0704578161448461	0.0784407740816328	0.0883683933062248	0.0972997274916555	0.105093705936017	0.109619732826765	0.10831668801229	0.101865992984924	0.100268337557834	0.0971578372025344	0.0973531516358473	0.0923086625336556	0.087354844508366	0.0798059102868483	0.073104799434279	0.0665859942858211	0.0628778971028396	0.0588175936217953	0.0542033232135837	0.0505234193836353	0.0455220314858483	0.0415814078334219	0.0375968636717507	0.0343272745438241
0.0168811166060541	0.0154597134443938	0.0157988125827839	0.0157412047317729	0.0164225570192239	0.0165011273603726	0.0197908536967047	0.0192341622479792	0.0196430870166823	0.0205641904007397	0.0213569261199429	0.0223830787949215	0.023099289093664	0.0236485979982085	0.0258030108080859	0.0268805073864302	0.0280514879930005	0.0296669248858877	0.0309020516634053	0.0333591060052175	0.035492229478377	0.0386389573533168	0.0421434864856077	0.0462164494712241	0.0521746406354973	0.058744663396061	0.0658647438433888	0.0717933676753765	0.0787225071507693	0.0834958561191235	0.0864862258610723	0.0886141076704476	0.0905216445282993	0.0916741532674409	0.0911711894901959	0.0873811153493441	0.0822751934440348	0.0754420501269763	0.0727238209658918	0.0680094379913903	0.0636018342759292	0.0597604755770739	0.0572758327719468	0.0536108574771818	0.04928906913147	0.0473978859210718	0.0442572977261897	0.0415754611081486	0.0382707412438144	0.0343816531553293
0.0179074433874291	0.0175791776483553	0.0175088966918128	0.017913081337985	0.018686424324816	0.0179997909590363	0.0203352406305994	0.0206539348946479	0.0222076526112802	0.0218760776741203	0.02265628785114	0.0236001956434711	0.0249676695429634	0.0252410209856943	0.0265396955390166	0.0271813094709913	0.0291767456573275	0.0310657062639184	0.0318178485555769	0.034081601617818	0.0363691600765741	0.0397819920831304	0.0431974851008832	0.0458948311656643	0.0507711988346741	0.05597114139429	0.0604831630855607	0.0649909769741949	0.0699509392445702	0.0732123675146018	0.0751728216809007	0.0754678739952552	0.0770434723608956	0.0775478934409169	0.0762076317899716	0.0746789531333289	0.0709498913659441	0.0669270264781863	0.061982394347788	0.0600373469621652	0.0569651723215394	0.0535700747186374	0.0509665485881249	0.0495961513530534	0.0464997404149351	0.0439465910607584	0.0409115890181889	0.0415887482334543	0.0393790333822412	0.0363609608159709
0.0144496150781109	0.0164460911730804	0.0171519585306254	0.0178525609756878	0.0192685553794264	0.0184924222193488	0.0199460341701709	0.0204249262968293	0.0210418212619773	0.0223868824278774	0.0233012504663383	0.0242392668078826	0.0250515802607405	0.0258606668507308	0.0261165648978606	0.0268179809061815	0.0288526271048503	0.0315817993906364	0.0310336202598865	0.0335825395980958	0.0361277147898973	0.038316643210448	0.0421301515686962	0.0430788112020318	0.0464680063651364	0.0509511394778728	0.053418959237736	0.0584573192488522	0.0628184961841967	0.0661025065409404	0.0661610456576287	0.0648624482391579	0.0658298307693904	0.0662390235334645	0.065219466523643	0.0634190696218033	0.0607165712171844	0.05810039174724	0.0554074883957796	0.0537109251697185	0.050272215738165	0.0493228126406322	0.0473179995576992	0.0458254319183629	0.0444448242455566	0.0419627552690069	0.039635287313293	0.0400285913568199	0.0374914235297353	0.0369472161849768
0.0174547604032798	0.0185964543561827	0.017453414684844	0.0183458004200687	0.0189922874721893	0.0196852232589159	0.020267024760873	0.0201601312222396	0.0200995513969252	0.0208242167860779	0.0224527241772286	0.0235707372600454	0.023545647702377	0.0254203266194033	0.0257305296022539	0.0268629207343723	0.0271538502638511	0.0293247690848686	0.0313246430194697	0.0332008407965543	0.0348205626975227	0.0366175943032026	0.0394020856668198	0.0404119033544845	0.043169500068424	0.046238472930304	0.0487315520009843	0.0526332831928849	0.0546928302064994	0.0564911424201407	0.0557782544498221	0.0562763308706234	0.0575067959546707	0.0569158211469456	0.0557822937229259	0.054233690578762	0.0514145209577066	0.0514723154807061	0.0476711946078461	0.046008653451769	0.0452254557464077	0.0430843615464093	0.0430413451479853	0.0422682875930491	0.0405836119818288	0.0397073175461438	0.0365565358323671	0.0379570754520442	0.0362001084601442	0.036328040000123
0.0148207499346335	0.0155479727512068	0.0152797405871585	0.0161078705907678	0.0157776535140766	0.0176347352606562	0.0181467860552312	0.0193026045336735	0.0192744060038046	0.0194531524686666	0.0226363051712795	0.0234950460160618	0.0224621365586809	0.0229458925813054	0.0236381204592833	0.0253907878303071	0.0259719426984252	0.0275259858027111	0.0287876928547944	0.0302105355062095	0.0319329214004651	0.0327044223515047	0.0338018449233587	0.0356721512025943	0.0384814752822371	0.0402340748131823	0.0413085551317469	0.0435408525873559	0.0446550758734868	0.0449987847016797	0.045980572412539	0.0464526448111795	0.0462335117098272	0.0456623404869791	0.0440892542279159	0.0436325837390196	0.0400593960940202	0.0380206225689791	0.0377245294518105	0.0379884609831462	0.0378422055861771	0.0379177255474928	0.038472776315804	0.0378420069368733	0.0362604549984178	0.0350437543909882	0.0339012285676532	0.0334099250951002	0.0310460415829552	0.0308017804976951
0.0139638009809296	0.0144599934335706	0.0145058318427806	0.0158540497254249	0.0158260853767774	0.0170481723640797	0.0173774138190244	0.0190939205927745	0.0189053680951686	0.0205962093176872	0.0206876651558169	0.0208469347176647	0.0210702189588336	0.0215112225310608	0.0235012317464261	0.0245282594242905	0.0242945489419319	0.0245721736742704	0.0262885933124636	0.0279129857545852	0.0309480542018376	0.0303087517505264	0.0318303909460075	0.0328072727344075	0.0334795684537351	0.0344468408585541	0.0351179389169463	0.0356483298049507	0.0360161707115213	0.0366455075188322	0.0370300509680504	0.0379132565499653	0.0365250771666958	0.0368151584716478	0.0365728809145107	0.0337396762565801	0.0318010243337598	0.0312713242003531	0.0304372426005387	0.0308647052413254	0.0316348101174366	0.031251797152626	0.0322441263598622	0.0319177238110128	0.0320432969258409	0.0304840650320878	0.0296116815310437	0.0291679311298033	0.0275908764261609	0.0272784435448709
0.0151546459531339	0.0149877097800125	0.0147748343670407	0.0141839416827543	0.0154619565437642	0.0175358016245689	0.0169861164581946	0.017476901141219	0.0180918881365138	0.0182771138112613	0.0201324176442188	0.0193554717915321	0.0188995984882689	0.0200488063828549	0.0212852420056196	0.0231724030264718	0.0232540919875602	0.0234089441084576	0.0244223480961037	0.0247727617500935	0.0275518708988377	0.0272688371497358	0.0281699209572129	0.0287671960680885	0.0291221434065208	0.03005862185137	0.0294495866169978	0.0304965173691085	0.0305069754713688	0.0305935520006807	0.0306029832069902	0.0327522525717748	0.0318219600926007	0.0307535260592719	0.0289000761217656	0.0276345010557155	0.0260459239865206	0.0263189952683168	0.0256107081871802	0.0268365390385174	0.0267038406917728	0.026734641452222	0.0282556649807539	0.0268481109134438	0.0270310865471549	0.027020535167728	0.0254128155720419	0.0253920460602198	0.0228098181847011	0.0242094423751121
0.0149215027107797	0.0143277252818712	0.0143033930011388	0.0132820438413972	0.013892892780151	0.0170728351151772	0.0162198028847579	0.0170335904180455	0.0170286495048832	0.0165163673528154	0.0191780373721429	0.0178166682796607	0.0181943175485513	0.0193927945178234	0.0209793661985299	0.0206634502951303	0.0209716196757383	0.0215514693459254	0.0227540977373869	0.0220114496917777	0.0229003518872092	0.0237357815115044	0.024316593602507	0.0233729349100966	0.0243139923837628	0.0252766089543481	0.0246210909594408	0.0255583652015899	0.0256610601382357	0.0261627779923187	0.0256733993378658	0.0260422450682425	0.0258802131704054	0.0240459537863069	0.0235410544372619	0.0214397612559825	0.0224784213306887	0.0227499153483075	0.0219769209742977	0.0224831290744655	0.0231007053582515	0.0225043217926048	0.0223184756976318	0.0215474775114613	0.0228041478553911	0.0234012409063681	0.0225716194563985	0.022257384095048	0.0215496661599327	0.0220858150069565
0.013069375313604	0.0132469252470222	0.0131821984233597	0.0121365011229437	0.0153970860629115	0.0146958423490945	0.0156382270222434	0.0162056896306015	0.0153898780486862	0.0152158016308248	0.0157414535963829	0.0164307930118294	0.0164654719751995	0.0175401690855239	0.0177551946971967	0.0191354099423273	0.019936716689529	0.0195423166157637	0.0200477560264259	0.0194993455617142	0.0213927314451023	0.0198415146107263	0.021281069428997	0.0199887942916974	0.0202912554579706	0.0203704265003071	0.0202657422704257	0.0204675099353213	0.0199175024873946	0.0221120812593757	0.0198575117624498	0.0202185979338214	0.0201165926693438	0.0188739451731945	0.0190648227994853	0.0167498416773425	0.018172343810625	0.0181982596383307	0.0193416369805423	0.0189133612706495	0.0188401411185859	0.0179020120161481	0.0174667839335885	0.0178034185687584	0.0193316602063452	0.0190312505259288	0.0183336316559881	0.0175601756023596	0.0178827403040754	0.018358855693729
0.0112167814600023	0.0116779672555744	0.012452209317577	0.0130376074261249	0.0138721764485499	0.0131436615643833	0.0143106057451094	0.0138101148952077	0.0146669126617785	0.0142231634841537	0.0135264038277499	0.014371906538917	0.01486008040252	0.0155559787746526	0.014645458089878	0.0147709350332178	0.015894156742195	0.0154764798033066	0.0174018710497453	0.0161114485842812	0.0160814828003654	0.0159493647063076	0.0172691331237387	0.0175548680986378	0.0167610767049835	0.0160475164284271	0.0169659200220826	0.0161896854666187	0.0153029761081893	0.0149003550311109	0.0147487233490987	0.0149876872843084	0.0140710321433738	0.0127473362018964	0.0130613971744777	0.0137932065968729	0.0138666055615472	0.0148416010522108	0.0157826073928591	0.0163463287961935	0.0144826401366046	0.0145121461939806	0.0152025782041292	0.0138276269537695	0.0129459034528485	0.0128275779079765	0.0147664609765099	0.0149336901585309	0.0143837102890198	0.0133698888131069
0.00609378952730528	0.00695536278360721	0.00352502902509828	0.0030559208825698	0.00344483002791263	0.00375282109006237	0.00615836144592552	0.00669579228924403	0.0073350287123692	0.00928517330452982	0.00884750735592282	0.0115240551068506	0.0115813160628087	0.00926371645011541	0.00769002445421516	0.00590534007226057	0.00781765503179229	0.00711045936880417	0.00844315606270382	0.00930576492145303	0.0104488444544264	0.00977147790689208	0.00929323940280065	0.00789149122730217	0.00897036917365522	0.0077941163835012	0.00529917786403699	0.00365053338213613	0.00479960985568895	0.00456390840938881	0.00665588655725771	0.00488163067547573	0.00609209924339267	0.00410049640975549	0.00211762073277478	0.00224346400783237	0.00389758678197043	0.00636123702425043	0.00656659433053961	0.00643514042449992	0.00405513368115149	0.00534747392892538	0.00647144677322909	0.00765788442284362	0.0082393647727398	0.00615587030553274	0.00702460983193951	0.00646908754802194	0.00738715142360122	0.0070418703668804
0.000538105314414788	0.000316689157933171	-2.10739097603002e-05	0.000623102979436745	-0.00129712759716492	-0.00210070763410143	0.000271340265599081	0.00205961344182874	0.00333981584534967	0.00226230486598977	0.00232709327046583	0.0031592925728259	0.00381075901141026	0.00336567858695849	0.00245807846109658	-0.000784243026141059	-0.000365182836758223	-0.0016208759352975	-0.000321559407288334	0.00118812828649324	0.00218608179626398	0.00311770474573977	0.00117757062427035	0.00127339634705535	0.00205527984208532	0.00297029496147557	0.00040406329643753	0.000625969958100109	0.000401806031362264	-0.000643201808665098	-3.29832673110771e-05	-0.000910064864392704	0.000851961237240818	-0.000162513908301348	-0.000163580124672394	0.00207836681146309	0.00370914824534278	0.00252631183794001	0.00265373360079056	0.00242812914893071	0.00187969317653774	0.00275066123658174	0.00277400116497582	0.00331111833911409	0.0041215922740053	0.00318221543651251	0.00367628286869885	0.00408817097580224	0.00627517947271559	0.00706343769967449
-0.00921588830057953	-0.00853721457850414	-0.00782134315071924	-0.00815689232110183	-0.0100176179011322	-0.0107951984103425	-0.0064578957234279	-0.00289275544596668	-0.00404893058485653	-0.00547180434434785	-0.00574524108721209	-0.00317926689915609	-0.00451828893326599	-0.00476864668378566	-0.00796908811156285	-0.00849369320329041	-0.00697077241154287	-0.00531930695422301	-0.00756684101380037	-0.00582296812182808	-0.00324095242597914	-0.00168214084422134	-0.00259537969716446	-0.00286834795993048	-0.00314386284935537	-0.00317367384588421	-0.00524995898112596	-0.00463876848887248	-0.00644123106580518	-0.00360686373764224	-0.00399503396028454	-0.00381775357528792	-0.00403429425851655	-0.00482186949613136	-0.00251321802038498	-0.000681204535854363	0.00024639787125041	-0.00143128762346468	-0.00182879676355474	-0.00277176820749719	-0.00250991432856962	-0.00278835481255645	-0.00391475453389723	-0.00127619089708129	-0.00172857214230351	-0.00117307971931539	-0.00201795582158516	-0.000328887194666482	-0.000417933545220722	0.000418513209630786
[truncated: 188 more columns]
