# Supplementary material for: Performance Comparison of Centered and Tilted Blunt and Lighthouse Tip Cannulae for Drainage in Extracorporeal Life Support
Source: Cardiovasc Eng Technol. 2025 Feb 10;16(2):238–50. doi: 10.1007/s13239-024-00770-x (PMC11933157; doi:10.1007/s13239-024-00770-x)
Supplement: Supplementary file 2 — Supplementary file2 (ZIP 41,511 KB) [file 13239_2024_770_MOESM2_ESM.zip › avg_velocity/rc_3.4_mm/Lighthouse_90_Qc_1.3_Lmin_Qo_2.6_Lmin_rc_3.4_mm/y_adim.csv]

-0.437986421592979	-0.437986421592979	-0.437986421592979	-0.437986421592979	-0.437986421592979	-0.437986421592979	-0.437986421592979	-0.437986421592979	-0.437986421592979	-0.437986421592979	-0.437986421592979	-0.437986421592979	-0.437986421592979	-0.437986421592979	-0.437986421592979	-0.437986421592979	-0.437986421592979	-0.437986421592979	-0.437986421592979	-0.437986421592979	-0.437986421592979	-0.437986421592979	-0.437986421592979	-0.437986421592979	-0.437986421592979	-0.437986421592979	-0.437986421592979	-0.437986421592979	-0.437986421592979	-0.437986421592979	-0.437986421592979	-0.437986421592979	-0.437986421592979	-0.437986421592979	-0.437986421592979	-0.437986421592979	-0.437986421592979	-0.437986421592979	-0.437986421592979	-0.437986421592979	-0.437986421592979	-0.437986421592979	-0.437986421592979	-0.437986421592979	-0.437986421592979	-0.437986421592979	-0.437986421592979	-0.437986421592979	-0.437986421592979	-0.437986421592979
-0.424739195230999	-0.424739195230999	-0.424739195230999	-0.424739195230999	-0.424739195230999	-0.424739195230999	-0.424739195230999	-0.424739195230999	-0.424739195230999	-0.424739195230999	-0.424739195230999	-0.424739195230999	-0.424739195230999	-0.424739195230999	-0.424739195230999	-0.424739195230999	-0.424739195230999	-0.424739195230999	-0.424739195230999	-0.424739195230999	-0.424739195230999	-0.424739195230999	-0.424739195230999	-0.424739195230999	-0.424739195230999	-0.424739195230999	-0.424739195230999	-0.424739195230999	-0.424739195230999	-0.424739195230999	-0.424739195230999	-0.424739195230999	-0.424739195230999	-0.424739195230999	-0.424739195230999	-0.424739195230999	-0.424739195230999	-0.424739195230999	-0.424739195230999	-0.424739195230999	-0.424739195230999	-0.424739195230999	-0.424739195230999	-0.424739195230999	-0.424739195230999	-0.424739195230999	-0.424739195230999	-0.424739195230999	-0.424739195230999	-0.424739195230999
-0.411491968869018	-0.411491968869018	-0.411491968869018	-0.411491968869018	-0.411491968869018	-0.411491968869018	-0.411491968869018	-0.411491968869018	-0.411491968869018	-0.411491968869018	-0.411491968869018	-0.411491968869018	-0.411491968869018	-0.411491968869018	-0.411491968869018	-0.411491968869018	-0.411491968869018	-0.411491968869018	-0.411491968869018	-0.411491968869018	-0.411491968869018	-0.411491968869018	-0.411491968869018	-0.411491968869018	-0.411491968869018	-0.411491968869018	-0.411491968869018	-0.411491968869018	-0.411491968869018	-0.411491968869018	-0.411491968869018	-0.411491968869018	-0.411491968869018	-0.411491968869018	-0.411491968869018	-0.411491968869018	-0.411491968869018	-0.411491968869018	-0.411491968869018	-0.411491968869018	-0.411491968869018	-0.411491968869018	-0.411491968869018	-0.411491968869018	-0.411491968869018	-0.411491968869018	-0.411491968869018	-0.411491968869018	-0.411491968869018	-0.411491968869018
-0.398244742507038	-0.398244742507038	-0.398244742507038	-0.398244742507038	-0.398244742507038	-0.398244742507038	-0.398244742507038	-0.398244742507038	-0.398244742507038	-0.398244742507038	-0.398244742507038	-0.398244742507038	-0.398244742507038	-0.398244742507038	-0.398244742507038	-0.398244742507038	-0.398244742507038	-0.398244742507038	-0.398244742507038	-0.398244742507038	-0.398244742507038	-0.398244742507038	-0.398244742507038	-0.398244742507038	-0.398244742507038	-0.398244742507038	-0.398244742507038	-0.398244742507038	-0.398244742507038	-0.398244742507038	-0.398244742507038	-0.398244742507038	-0.398244742507038	-0.398244742507038	-0.398244742507038	-0.398244742507038	-0.398244742507038	-0.398244742507038	-0.398244742507038	-0.398244742507038	-0.398244742507038	-0.398244742507038	-0.398244742507038	-0.398244742507038	-0.398244742507038	-0.398244742507038	-0.398244742507038	-0.398244742507038	-0.398244742507038	-0.398244742507038
-0.384997516145057	-0.384997516145057	-0.384997516145057	-0.384997516145057	-0.384997516145057	-0.384997516145057	-0.384997516145057	-0.384997516145057	-0.384997516145057	-0.384997516145057	-0.384997516145057	-0.384997516145057	-0.384997516145057	-0.384997516145057	-0.384997516145057	-0.384997516145057	-0.384997516145057	-0.384997516145057	-0.384997516145057	-0.384997516145057	-0.384997516145057	-0.384997516145057	-0.384997516145057	-0.384997516145057	-0.384997516145057	-0.384997516145057	-0.384997516145057	-0.384997516145057	-0.384997516145057	-0.384997516145057	-0.384997516145057	-0.384997516145057	-0.384997516145057	-0.384997516145057	-0.384997516145057	-0.384997516145057	-0.384997516145057	-0.384997516145057	-0.384997516145057	-0.384997516145057	-0.384997516145057	-0.384997516145057	-0.384997516145057	-0.384997516145057	-0.384997516145057	-0.384997516145057	-0.384997516145057	-0.384997516145057	-0.384997516145057	-0.384997516145057
-0.371750289783077	-0.371750289783077	-0.371750289783077	-0.371750289783077	-0.371750289783077	-0.371750289783077	-0.371750289783077	-0.371750289783077	-0.371750289783077	-0.371750289783077	-0.371750289783077	-0.371750289783077	-0.371750289783077	-0.371750289783077	-0.371750289783077	-0.371750289783077	-0.371750289783077	-0.371750289783077	-0.371750289783077	-0.371750289783077	-0.371750289783077	-0.371750289783077	-0.371750289783077	-0.371750289783077	-0.371750289783077	-0.371750289783077	-0.371750289783077	-0.371750289783077	-0.371750289783077	-0.371750289783077	-0.371750289783077	-0.371750289783077	-0.371750289783077	-0.371750289783077	-0.371750289783077	-0.371750289783077	-0.371750289783077	-0.371750289783077	-0.371750289783077	-0.371750289783077	-0.371750289783077	-0.371750289783077	-0.371750289783077	-0.371750289783077	-0.371750289783077	-0.371750289783077	-0.371750289783077	-0.371750289783077	-0.371750289783077	-0.371750289783077
-0.358503063421096	-0.358503063421096	-0.358503063421096	-0.358503063421096	-0.358503063421096	-0.358503063421096	-0.358503063421096	-0.358503063421096	-0.358503063421096	-0.358503063421096	-0.358503063421096	-0.358503063421096	-0.358503063421096	-0.358503063421096	-0.358503063421096	-0.358503063421096	-0.358503063421096	-0.358503063421096	-0.358503063421096	-0.358503063421096	-0.358503063421096	-0.358503063421096	-0.358503063421096	-0.358503063421096	-0.358503063421096	-0.358503063421096	-0.358503063421096	-0.358503063421096	-0.358503063421096	-0.358503063421096	-0.358503063421096	-0.358503063421096	-0.358503063421096	-0.358503063421096	-0.358503063421096	-0.358503063421096	-0.358503063421096	-0.358503063421096	-0.358503063421096	-0.358503063421096	-0.358503063421096	-0.358503063421096	-0.358503063421096	-0.358503063421096	-0.358503063421096	-0.358503063421096	-0.358503063421096	-0.358503063421096	-0.358503063421096	-0.358503063421096
-0.345255837059116	-0.345255837059116	-0.345255837059116	-0.345255837059116	-0.345255837059116	-0.345255837059116	-0.345255837059116	-0.345255837059116	-0.345255837059116	-0.345255837059116	-0.345255837059116	-0.345255837059116	-0.345255837059116	-0.345255837059116	-0.345255837059116	-0.345255837059116	-0.345255837059116	-0.345255837059116	-0.345255837059116	-0.345255837059116	-0.345255837059116	-0.345255837059116	-0.345255837059116	-0.345255837059116	-0.345255837059116	-0.345255837059116	-0.345255837059116	-0.345255837059116	-0.345255837059116	-0.345255837059116	-0.345255837059116	-0.345255837059116	-0.345255837059116	-0.345255837059116	-0.345255837059116	-0.345255837059116	-0.345255837059116	-0.345255837059116	-0.345255837059116	-0.345255837059116	-0.345255837059116	-0.345255837059116	-0.345255837059116	-0.345255837059116	-0.345255837059116	-0.345255837059116	-0.345255837059116	-0.345255837059116	-0.345255837059116	-0.345255837059116
-0.332008610697135	-0.332008610697135	-0.332008610697135	-0.332008610697135	-0.332008610697135	-0.332008610697135	-0.332008610697135	-0.332008610697135	-0.332008610697135	-0.332008610697135	-0.332008610697135	-0.332008610697135	-0.332008610697135	-0.332008610697135	-0.332008610697135	-0.332008610697135	-0.332008610697135	-0.332008610697135	-0.332008610697135	-0.332008610697135	-0.332008610697135	-0.332008610697135	-0.332008610697135	-0.332008610697135	-0.332008610697135	-0.332008610697135	-0.332008610697135	-0.332008610697135	-0.332008610697135	-0.332008610697135	-0.332008610697135	-0.332008610697135	-0.332008610697135	-0.332008610697135	-0.332008610697135	-0.332008610697135	-0.332008610697135	-0.332008610697135	-0.332008610697135	-0.332008610697135	-0.332008610697135	-0.332008610697135	-0.332008610697135	-0.332008610697135	-0.332008610697135	-0.332008610697135	-0.332008610697135	-0.332008610697135	-0.332008610697135	-0.332008610697135
-0.318761384335155	-0.318761384335155	-0.318761384335155	-0.318761384335155	-0.318761384335155	-0.318761384335155	-0.318761384335155	-0.318761384335155	-0.318761384335155	-0.318761384335155	-0.318761384335155	-0.318761384335155	-0.318761384335155	-0.318761384335155	-0.318761384335155	-0.318761384335155	-0.318761384335155	-0.318761384335155	-0.318761384335155	-0.318761384335155	-0.318761384335155	-0.318761384335155	-0.318761384335155	-0.318761384335155	-0.318761384335155	-0.318761384335155	-0.318761384335155	-0.318761384335155	-0.318761384335155	-0.318761384335155	-0.318761384335155	-0.318761384335155	-0.318761384335155	-0.318761384335155	-0.318761384335155	-0.318761384335155	-0.318761384335155	-0.318761384335155	-0.318761384335155	-0.318761384335155	-0.318761384335155	-0.318761384335155	-0.318761384335155	-0.318761384335155	-0.318761384335155	-0.318761384335155	-0.318761384335155	-0.318761384335155	-0.318761384335155	-0.318761384335155
-0.305514157973174	-0.305514157973174	-0.305514157973174	-0.305514157973174	-0.305514157973174	-0.305514157973174	-0.305514157973174	-0.305514157973174	-0.305514157973174	-0.305514157973174	-0.305514157973174	-0.305514157973174	-0.305514157973174	-0.305514157973174	-0.305514157973174	-0.305514157973174	-0.305514157973174	-0.305514157973174	-0.305514157973174	-0.305514157973174	-0.305514157973174	-0.305514157973174	-0.305514157973174	-0.305514157973174	-0.305514157973174	-0.305514157973174	-0.305514157973174	-0.305514157973174	-0.305514157973174	-0.305514157973174	-0.305514157973174	-0.305514157973174	-0.305514157973174	-0.305514157973174	-0.305514157973174	-0.305514157973174	-0.305514157973174	-0.305514157973174	-0.305514157973174	-0.305514157973174	-0.305514157973174	-0.305514157973174	-0.305514157973174	-0.305514157973174	-0.305514157973174	-0.305514157973174	-0.305514157973174	-0.305514157973174	-0.305514157973174	-0.305514157973174
-0.292266931611194	-0.292266931611194	-0.292266931611194	-0.292266931611194	-0.292266931611194	-0.292266931611194	-0.292266931611194	-0.292266931611194	-0.292266931611194	-0.292266931611194	-0.292266931611194	-0.292266931611194	-0.292266931611194	-0.292266931611194	-0.292266931611194	-0.292266931611194	-0.292266931611194	-0.292266931611194	-0.292266931611194	-0.292266931611194	-0.292266931611194	-0.292266931611194	-0.292266931611194	-0.292266931611194	-0.292266931611194	-0.292266931611194	-0.292266931611194	-0.292266931611194	-0.292266931611194	-0.292266931611194	-0.292266931611194	-0.292266931611194	-0.292266931611194	-0.292266931611194	-0.292266931611194	-0.292266931611194	-0.292266931611194	-0.292266931611194	-0.292266931611194	-0.292266931611194	-0.292266931611194	-0.292266931611194	-0.292266931611194	-0.292266931611194	-0.292266931611194	-0.292266931611194	-0.292266931611194	-0.292266931611194	-0.292266931611194	-0.292266931611194
-0.279019705249213	-0.279019705249213	-0.279019705249213	-0.279019705249213	-0.279019705249213	-0.279019705249213	-0.279019705249213	-0.279019705249213	-0.279019705249213	-0.279019705249213	-0.279019705249213	-0.279019705249213	-0.279019705249213	-0.279019705249213	-0.279019705249213	-0.279019705249213	-0.279019705249213	-0.279019705249213	-0.279019705249213	-0.279019705249213	-0.279019705249213	-0.279019705249213	-0.279019705249213	-0.279019705249213	-0.279019705249213	-0.279019705249213	-0.279019705249213	-0.279019705249213	-0.279019705249213	-0.279019705249213	-0.279019705249213	-0.279019705249213	-0.279019705249213	-0.279019705249213	-0.279019705249213	-0.279019705249213	-0.279019705249213	-0.279019705249213	-0.279019705249213	-0.279019705249213	-0.279019705249213	-0.279019705249213	-0.279019705249213	-0.279019705249213	-0.279019705249213	-0.279019705249213	-0.279019705249213	-0.279019705249213	-0.279019705249213	-0.279019705249213
-0.265772478887233	-0.265772478887233	-0.265772478887233	-0.265772478887233	-0.265772478887233	-0.265772478887233	-0.265772478887233	-0.265772478887233	-0.265772478887233	-0.265772478887233	-0.265772478887233	-0.265772478887233	-0.265772478887233	-0.265772478887233	-0.265772478887233	-0.265772478887233	-0.265772478887233	-0.265772478887233	-0.265772478887233	-0.265772478887233	-0.265772478887233	-0.265772478887233	-0.265772478887233	-0.265772478887233	-0.265772478887233	-0.265772478887233	-0.265772478887233	-0.265772478887233	-0.265772478887233	-0.265772478887233	-0.265772478887233	-0.265772478887233	-0.265772478887233	-0.265772478887233	-0.265772478887233	-0.265772478887233	-0.265772478887233	-0.265772478887233	-0.265772478887233	-0.265772478887233	-0.265772478887233	-0.265772478887233	-0.265772478887233	-0.265772478887233	-0.265772478887233	-0.265772478887233	-0.265772478887233	-0.265772478887233	-0.265772478887233	-0.265772478887233
-0.252525252525253	-0.252525252525253	-0.252525252525253	-0.252525252525253	-0.252525252525253	-0.252525252525253	-0.252525252525253	-0.252525252525253	-0.252525252525253	-0.252525252525253	-0.252525252525253	-0.252525252525253	-0.252525252525253	-0.252525252525253	-0.252525252525253	-0.252525252525253	-0.252525252525253	-0.252525252525253	-0.252525252525253	-0.252525252525253	-0.252525252525253	-0.252525252525253	-0.252525252525253	-0.252525252525253	-0.252525252525253	-0.252525252525253	-0.252525252525253	-0.252525252525253	-0.252525252525253	-0.252525252525253	-0.252525252525253	-0.252525252525253	-0.252525252525253	-0.252525252525253	-0.252525252525253	-0.252525252525253	-0.252525252525253	-0.252525252525253	-0.252525252525253	-0.252525252525253	-0.252525252525253	-0.252525252525253	-0.252525252525253	-0.252525252525253	-0.252525252525253	-0.252525252525253	-0.252525252525253	-0.252525252525253	-0.252525252525253	-0.252525252525253
-0.239278026163272	-0.239278026163272	-0.239278026163272	-0.239278026163272	-0.239278026163272	-0.239278026163272	-0.239278026163272	-0.239278026163272	-0.239278026163272	-0.239278026163272	-0.239278026163272	-0.239278026163272	-0.239278026163272	-0.239278026163272	-0.239278026163272	-0.239278026163272	-0.239278026163272	-0.239278026163272	-0.239278026163272	-0.239278026163272	-0.239278026163272	-0.239278026163272	-0.239278026163272	-0.239278026163272	-0.239278026163272	-0.239278026163272	-0.239278026163272	-0.239278026163272	-0.239278026163272	-0.239278026163272	-0.239278026163272	-0.239278026163272	-0.239278026163272	-0.239278026163272	-0.239278026163272	-0.239278026163272	-0.239278026163272	-0.239278026163272	-0.239278026163272	-0.239278026163272	-0.239278026163272	-0.239278026163272	-0.239278026163272	-0.239278026163272	-0.239278026163272	-0.239278026163272	-0.239278026163272	-0.239278026163272	-0.239278026163272	-0.239278026163272
-0.226030799801292	-0.226030799801292	-0.226030799801292	-0.226030799801292	-0.226030799801292	-0.226030799801292	-0.226030799801292	-0.226030799801292	-0.226030799801292	-0.226030799801292	-0.226030799801292	-0.226030799801292	-0.226030799801292	-0.226030799801292	-0.226030799801292	-0.226030799801292	-0.226030799801292	-0.226030799801292	-0.226030799801292	-0.226030799801292	-0.226030799801292	-0.226030799801292	-0.226030799801292	-0.226030799801292	-0.226030799801292	-0.226030799801292	-0.226030799801292	-0.226030799801292	-0.226030799801292	-0.226030799801292	-0.226030799801292	-0.226030799801292	-0.226030799801292	-0.226030799801292	-0.226030799801292	-0.226030799801292	-0.226030799801292	-0.226030799801292	-0.226030799801292	-0.226030799801292	-0.226030799801292	-0.226030799801292	-0.226030799801292	-0.226030799801292	-0.226030799801292	-0.226030799801292	-0.226030799801292	-0.226030799801292	-0.226030799801292	-0.226030799801292
-0.212783573439311	-0.212783573439311	-0.212783573439311	-0.212783573439311	-0.212783573439311	-0.212783573439311	-0.212783573439311	-0.212783573439311	-0.212783573439311	-0.212783573439311	-0.212783573439311	-0.212783573439311	-0.212783573439311	-0.212783573439311	-0.212783573439311	-0.212783573439311	-0.212783573439311	-0.212783573439311	-0.212783573439311	-0.212783573439311	-0.212783573439311	-0.212783573439311	-0.212783573439311	-0.212783573439311	-0.212783573439311	-0.212783573439311	-0.212783573439311	-0.212783573439311	-0.212783573439311	-0.212783573439311	-0.212783573439311	-0.212783573439311	-0.212783573439311	-0.212783573439311	-0.212783573439311	-0.212783573439311	-0.212783573439311	-0.212783573439311	-0.212783573439311	-0.212783573439311	-0.212783573439311	-0.212783573439311	-0.212783573439311	-0.212783573439311	-0.212783573439311	-0.212783573439311	-0.212783573439311	-0.212783573439311	-0.212783573439311	-0.212783573439311
-0.199536347077331	-0.199536347077331	-0.199536347077331	-0.199536347077331	-0.199536347077331	-0.199536347077331	-0.199536347077331	-0.199536347077331	-0.199536347077331	-0.199536347077331	-0.199536347077331	-0.199536347077331	-0.199536347077331	-0.199536347077331	-0.199536347077331	-0.199536347077331	-0.199536347077331	-0.199536347077331	-0.199536347077331	-0.199536347077331	-0.199536347077331	-0.199536347077331	-0.199536347077331	-0.199536347077331	-0.199536347077331	-0.199536347077331	-0.199536347077331	-0.199536347077331	-0.199536347077331	-0.199536347077331	-0.199536347077331	-0.199536347077331	-0.199536347077331	-0.199536347077331	-0.199536347077331	-0.199536347077331	-0.199536347077331	-0.199536347077331	-0.199536347077331	-0.199536347077331	-0.199536347077331	-0.199536347077331	-0.199536347077331	-0.199536347077331	-0.199536347077331	-0.199536347077331	-0.199536347077331	-0.199536347077331	-0.199536347077331	-0.199536347077331
-0.18628912071535	-0.18628912071535	-0.18628912071535	-0.18628912071535	-0.18628912071535	-0.18628912071535	-0.18628912071535	-0.18628912071535	-0.18628912071535	-0.18628912071535	-0.18628912071535	-0.18628912071535	-0.18628912071535	-0.18628912071535	-0.18628912071535	-0.18628912071535	-0.18628912071535	-0.18628912071535	-0.18628912071535	-0.18628912071535	-0.18628912071535	-0.18628912071535	-0.18628912071535	-0.18628912071535	-0.18628912071535	-0.18628912071535	-0.18628912071535	-0.18628912071535	-0.18628912071535	-0.18628912071535	-0.18628912071535	-0.18628912071535	-0.18628912071535	-0.18628912071535	-0.18628912071535	-0.18628912071535	-0.18628912071535	-0.18628912071535	-0.18628912071535	-0.18628912071535	-0.18628912071535	-0.18628912071535	-0.18628912071535	-0.18628912071535	-0.18628912071535	-0.18628912071535	-0.18628912071535	-0.18628912071535	-0.18628912071535	-0.18628912071535
-0.17304189435337	-0.17304189435337	-0.17304189435337	-0.17304189435337	-0.17304189435337	-0.17304189435337	-0.17304189435337	-0.17304189435337	-0.17304189435337	-0.17304189435337	-0.17304189435337	-0.17304189435337	-0.17304189435337	-0.17304189435337	-0.17304189435337	-0.17304189435337	-0.17304189435337	-0.17304189435337	-0.17304189435337	-0.17304189435337	-0.17304189435337	-0.17304189435337	-0.17304189435337	-0.17304189435337	-0.17304189435337	-0.17304189435337	-0.17304189435337	-0.17304189435337	-0.17304189435337	-0.17304189435337	-0.17304189435337	-0.17304189435337	-0.17304189435337	-0.17304189435337	-0.17304189435337	-0.17304189435337	-0.17304189435337	-0.17304189435337	-0.17304189435337	-0.17304189435337	-0.17304189435337	-0.17304189435337	-0.17304189435337	-0.17304189435337	-0.17304189435337	-0.17304189435337	-0.17304189435337	-0.17304189435337	-0.17304189435337	-0.17304189435337
-0.159794667991389	-0.159794667991389	-0.159794667991389	-0.159794667991389	-0.159794667991389	-0.159794667991389	-0.159794667991389	-0.159794667991389	-0.159794667991389	-0.159794667991389	-0.159794667991389	-0.159794667991389	-0.159794667991389	-0.159794667991389	-0.159794667991389	-0.159794667991389	-0.159794667991389	-0.159794667991389	-0.159794667991389	-0.159794667991389	-0.159794667991389	-0.159794667991389	-0.159794667991389	-0.159794667991389	-0.159794667991389	-0.159794667991389	-0.159794667991389	-0.159794667991389	-0.159794667991389	-0.159794667991389	-0.159794667991389	-0.159794667991389	-0.159794667991389	-0.159794667991389	-0.159794667991389	-0.159794667991389	-0.159794667991389	-0.159794667991389	-0.159794667991389	-0.159794667991389	-0.159794667991389	-0.159794667991389	-0.159794667991389	-0.159794667991389	-0.159794667991389	-0.159794667991389	-0.159794667991389	-0.159794667991389	-0.159794667991389	-0.159794667991389
-0.146547441629409	-0.146547441629409	-0.146547441629409	-0.146547441629409	-0.146547441629409	-0.146547441629409	-0.146547441629409	-0.146547441629409	-0.146547441629409	-0.146547441629409	-0.146547441629409	-0.146547441629409	-0.146547441629409	-0.146547441629409	-0.146547441629409	-0.146547441629409	-0.146547441629409	-0.146547441629409	-0.146547441629409	-0.146547441629409	-0.146547441629409	-0.146547441629409	-0.146547441629409	-0.146547441629409	-0.146547441629409	-0.146547441629409	-0.146547441629409	-0.146547441629409	-0.146547441629409	-0.146547441629409	-0.146547441629409	-0.146547441629409	-0.146547441629409	-0.146547441629409	-0.146547441629409	-0.146547441629409	-0.146547441629409	-0.146547441629409	-0.146547441629409	-0.146547441629409	-0.146547441629409	-0.146547441629409	-0.146547441629409	-0.146547441629409	-0.146547441629409	-0.146547441629409	-0.146547441629409	-0.146547441629409	-0.146547441629409	-0.146547441629409
-0.133300215267428	-0.133300215267428	-0.133300215267428	-0.133300215267428	-0.133300215267428	-0.133300215267428	-0.133300215267428	-0.133300215267428	-0.133300215267428	-0.133300215267428	-0.133300215267428	-0.133300215267428	-0.133300215267428	-0.133300215267428	-0.133300215267428	-0.133300215267428	-0.133300215267428	-0.133300215267428	-0.133300215267428	-0.133300215267428	-0.133300215267428	-0.133300215267428	-0.133300215267428	-0.133300215267428	-0.133300215267428	-0.133300215267428	-0.133300215267428	-0.133300215267428	-0.133300215267428	-0.133300215267428	-0.133300215267428	-0.133300215267428	-0.133300215267428	-0.133300215267428	-0.133300215267428	-0.133300215267428	-0.133300215267428	-0.133300215267428	-0.133300215267428	-0.133300215267428	-0.133300215267428	-0.133300215267428	-0.133300215267428	-0.133300215267428	-0.133300215267428	-0.133300215267428	-0.133300215267428	-0.133300215267428	-0.133300215267428	-0.133300215267428
-0.120052988905448	-0.120052988905448	-0.120052988905448	-0.120052988905448	-0.120052988905448	-0.120052988905448	-0.120052988905448	-0.120052988905448	-0.120052988905448	-0.120052988905448	-0.120052988905448	-0.120052988905448	-0.120052988905448	-0.120052988905448	-0.120052988905448	-0.120052988905448	-0.120052988905448	-0.120052988905448	-0.120052988905448	-0.120052988905448	-0.120052988905448	-0.120052988905448	-0.120052988905448	-0.120052988905448	-0.120052988905448	-0.120052988905448	-0.120052988905448	-0.120052988905448	-0.120052988905448	-0.120052988905448	-0.120052988905448	-0.120052988905448	-0.120052988905448	-0.120052988905448	-0.120052988905448	-0.120052988905448	-0.120052988905448	-0.120052988905448	-0.120052988905448	-0.120052988905448	-0.120052988905448	-0.120052988905448	-0.120052988905448	-0.120052988905448	-0.120052988905448	-0.120052988905448	-0.120052988905448	-0.120052988905448	-0.120052988905448	-0.120052988905448
-0.106805762543467	-0.106805762543467	-0.106805762543467	-0.106805762543467	-0.106805762543467	-0.106805762543467	-0.106805762543467	-0.106805762543467	-0.106805762543467	-0.106805762543467	-0.106805762543467	-0.106805762543467	-0.106805762543467	-0.106805762543467	-0.106805762543467	-0.106805762543467	-0.106805762543467	-0.106805762543467	-0.106805762543467	-0.106805762543467	-0.106805762543467	-0.106805762543467	-0.106805762543467	-0.106805762543467	-0.106805762543467	-0.106805762543467	-0.106805762543467	-0.106805762543467	-0.106805762543467	-0.106805762543467	-0.106805762543467	-0.106805762543467	-0.106805762543467	-0.106805762543467	-0.106805762543467	-0.106805762543467	-0.106805762543467	-0.106805762543467	-0.106805762543467	-0.106805762543467	-0.106805762543467	-0.106805762543467	-0.106805762543467	-0.106805762543467	-0.106805762543467	-0.106805762543467	-0.106805762543467	-0.106805762543467	-0.106805762543467	-0.106805762543467
-0.093558536181487	-0.093558536181487	-0.093558536181487	-0.093558536181487	-0.093558536181487	-0.093558536181487	-0.093558536181487	-0.093558536181487	-0.093558536181487	-0.093558536181487	-0.093558536181487	-0.093558536181487	-0.093558536181487	-0.093558536181487	-0.093558536181487	-0.093558536181487	-0.093558536181487	-0.093558536181487	-0.093558536181487	-0.093558536181487	-0.093558536181487	-0.093558536181487	-0.093558536181487	-0.093558536181487	-0.093558536181487	-0.093558536181487	-0.093558536181487	-0.093558536181487	-0.093558536181487	-0.093558536181487	-0.093558536181487	-0.093558536181487	-0.093558536181487	-0.093558536181487	-0.093558536181487	-0.093558536181487	-0.093558536181487	-0.093558536181487	-0.093558536181487	-0.093558536181487	-0.093558536181487	-0.093558536181487	-0.093558536181487	-0.093558536181487	-0.093558536181487	-0.093558536181487	-0.093558536181487	-0.093558536181487	-0.093558536181487	-0.093558536181487
-0.0803113098195065	-0.0803113098195065	-0.0803113098195065	-0.0803113098195065	-0.0803113098195065	-0.0803113098195065	-0.0803113098195065	-0.0803113098195065	-0.0803113098195065	-0.0803113098195065	-0.0803113098195065	-0.0803113098195065	-0.0803113098195065	-0.0803113098195065	-0.0803113098195065	-0.0803113098195065	-0.0803113098195065	-0.0803113098195065	-0.0803113098195065	-0.0803113098195065	-0.0803113098195065	-0.0803113098195065	-0.0803113098195065	-0.0803113098195065	-0.0803113098195065	-0.0803113098195065	-0.0803113098195065	-0.0803113098195065	-0.0803113098195065	-0.0803113098195065	-0.0803113098195065	-0.0803113098195065	-0.0803113098195065	-0.0803113098195065	-0.0803113098195065	-0.0803113098195065	-0.0803113098195065	-0.0803113098195065	-0.0803113098195065	-0.0803113098195065	-0.0803113098195065	-0.0803113098195065	-0.0803113098195065	-0.0803113098195065	-0.0803113098195065	-0.0803113098195065	-0.0803113098195065	-0.0803113098195065	-0.0803113098195065	-0.0803113098195065
-0.0670640834575261	-0.0670640834575261	-0.0670640834575261	-0.0670640834575261	-0.0670640834575261	-0.0670640834575261	-0.0670640834575261	-0.0670640834575261	-0.0670640834575261	-0.0670640834575261	-0.0670640834575261	-0.0670640834575261	-0.0670640834575261	-0.0670640834575261	-0.0670640834575261	-0.0670640834575261	-0.0670640834575261	-0.0670640834575261	-0.0670640834575261	-0.0670640834575261	-0.0670640834575261	-0.0670640834575261	-0.0670640834575261	-0.0670640834575261	-0.0670640834575261	-0.0670640834575261	-0.0670640834575261	-0.0670640834575261	-0.0670640834575261	-0.0670640834575261	-0.0670640834575261	-0.0670640834575261	-0.0670640834575261	-0.0670640834575261	-0.0670640834575261	-0.0670640834575261	-0.0670640834575261	-0.0670640834575261	-0.0670640834575261	-0.0670640834575261	-0.0670640834575261	-0.0670640834575261	-0.0670640834575261	-0.0670640834575261	-0.0670640834575261	-0.0670640834575261	-0.0670640834575261	-0.0670640834575261	-0.0670640834575261	-0.0670640834575261
-0.0538168570955456	-0.0538168570955456	-0.0538168570955456	-0.0538168570955456	-0.0538168570955456	-0.0538168570955456	-0.0538168570955456	-0.0538168570955456	-0.0538168570955456	-0.0538168570955456	-0.0538168570955456	-0.0538168570955456	-0.0538168570955456	-0.0538168570955456	-0.0538168570955456	-0.0538168570955456	-0.0538168570955456	-0.0538168570955456	-0.0538168570955456	-0.0538168570955456	-0.0538168570955456	-0.0538168570955456	-0.0538168570955456	-0.0538168570955456	-0.0538168570955456	-0.0538168570955456	-0.0538168570955456	-0.0538168570955456	-0.0538168570955456	-0.0538168570955456	-0.0538168570955456	-0.0538168570955456	-0.0538168570955456	-0.0538168570955456	-0.0538168570955456	-0.0538168570955456	-0.0538168570955456	-0.0538168570955456	-0.0538168570955456	-0.0538168570955456	-0.0538168570955456	-0.0538168570955456	-0.0538168570955456	-0.0538168570955456	-0.0538168570955456	-0.0538168570955456	-0.0538168570955456	-0.0538168570955456	-0.0538168570955456	-0.0538168570955456
-0.0405696307335652	-0.0405696307335652	-0.0405696307335652	-0.0405696307335652	-0.0405696307335652	-0.0405696307335652	-0.0405696307335652	-0.0405696307335652	-0.0405696307335652	-0.0405696307335652	-0.0405696307335652	-0.0405696307335652	-0.0405696307335652	-0.0405696307335652	-0.0405696307335652	-0.0405696307335652	-0.0405696307335652	-0.0405696307335652	-0.0405696307335652	-0.0405696307335652	-0.0405696307335652	-0.0405696307335652	-0.0405696307335652	-0.0405696307335652	-0.0405696307335652	-0.0405696307335652	-0.0405696307335652	-0.0405696307335652	-0.0405696307335652	-0.0405696307335652	-0.0405696307335652	-0.0405696307335652	-0.0405696307335652	-0.0405696307335652	-0.0405696307335652	-0.0405696307335652	-0.0405696307335652	-0.0405696307335652	-0.0405696307335652	-0.0405696307335652	-0.0405696307335652	-0.0405696307335652	-0.0405696307335652	-0.0405696307335652	-0.0405696307335652	-0.0405696307335652	-0.0405696307335652	-0.0405696307335652	-0.0405696307335652	-0.0405696307335652
-0.0273224043715847	-0.0273224043715847	-0.0273224043715847	-0.0273224043715847	-0.0273224043715847	-0.0273224043715847	-0.0273224043715847	-0.0273224043715847	-0.0273224043715847	-0.0273224043715847	-0.0273224043715847	-0.0273224043715847	-0.0273224043715847	-0.0273224043715847	-0.0273224043715847	-0.0273224043715847	-0.0273224043715847	-0.0273224043715847	-0.0273224043715847	-0.0273224043715847	-0.0273224043715847	-0.0273224043715847	-0.0273224043715847	-0.0273224043715847	-0.0273224043715847	-0.0273224043715847	-0.0273224043715847	-0.0273224043715847	-0.0273224043715847	-0.0273224043715847	-0.0273224043715847	-0.0273224043715847	-0.0273224043715847	-0.0273224043715847	-0.0273224043715847	-0.0273224043715847	-0.0273224043715847	-0.0273224043715847	-0.0273224043715847	-0.0273224043715847	-0.0273224043715847	-0.0273224043715847	-0.0273224043715847	-0.0273224043715847	-0.0273224043715847	-0.0273224043715847	-0.0273224043715847	-0.0273224043715847	-0.0273224043715847	-0.0273224043715847
-0.0140751780096042	-0.0140751780096042	-0.0140751780096042	-0.0140751780096042	-0.0140751780096042	-0.0140751780096042	-0.0140751780096042	-0.0140751780096042	-0.0140751780096042	-0.0140751780096042	-0.0140751780096042	-0.0140751780096042	-0.0140751780096042	-0.0140751780096042	-0.0140751780096042	-0.0140751780096042	-0.0140751780096042	-0.0140751780096042	-0.0140751780096042	-0.0140751780096042	-0.0140751780096042	-0.0140751780096042	-0.0140751780096042	-0.0140751780096042	-0.0140751780096042	-0.0140751780096042	-0.0140751780096042	-0.0140751780096042	-0.0140751780096042	-0.0140751780096042	-0.0140751780096042	-0.0140751780096042	-0.0140751780096042	-0.0140751780096042	-0.0140751780096042	-0.0140751780096042	-0.0140751780096042	-0.0140751780096042	-0.0140751780096042	-0.0140751780096042	-0.0140751780096042	-0.0140751780096042	-0.0140751780096042	-0.0140751780096042	-0.0140751780096042	-0.0140751780096042	-0.0140751780096042	-0.0140751780096042	-0.0140751780096042	-0.0140751780096042
-0.000827951647623779	-0.000827951647623779	-0.000827951647623779	-0.000827951647623779	-0.000827951647623779	-0.000827951647623779	-0.000827951647623779	-0.000827951647623779	-0.000827951647623779	-0.000827951647623779	-0.000827951647623779	-0.000827951647623779	-0.000827951647623779	-0.000827951647623779	-0.000827951647623779	-0.000827951647623779	-0.000827951647623779	-0.000827951647623779	-0.000827951647623779	-0.000827951647623779	-0.000827951647623779	-0.000827951647623779	-0.000827951647623779	-0.000827951647623779	-0.000827951647623779	-0.000827951647623779	-0.000827951647623779	-0.000827951647623779	-0.000827951647623779	-0.000827951647623779	-0.000827951647623779	-0.000827951647623779	-0.000827951647623779	-0.000827951647623779	-0.000827951647623779	-0.000827951647623779	-0.000827951647623779	-0.000827951647623779	-0.000827951647623779	-0.000827951647623779	-0.000827951647623779	-0.000827951647623779	-0.000827951647623779	-0.000827951647623779	-0.000827951647623779	-0.000827951647623779	-0.000827951647623779	-0.000827951647623779	-0.000827951647623779	-0.000827951647623779
0.0124192747143567	0.0124192747143567	0.0124192747143567	0.0124192747143567	0.0124192747143567	0.0124192747143567	0.0124192747143567	0.0124192747143567	0.0124192747143567	0.0124192747143567	0.0124192747143567	0.0124192747143567	0.0124192747143567	0.0124192747143567	0.0124192747143567	0.0124192747143567	0.0124192747143567	0.0124192747143567	0.0124192747143567	0.0124192747143567	0.0124192747143567	0.0124192747143567	0.0124192747143567	0.0124192747143567	0.0124192747143567	0.0124192747143567	0.0124192747143567	0.0124192747143567	0.0124192747143567	0.0124192747143567	0.0124192747143567	0.0124192747143567	0.0124192747143567	0.0124192747143567	0.0124192747143567	0.0124192747143567	0.0124192747143567	0.0124192747143567	0.0124192747143567	0.0124192747143567	0.0124192747143567	0.0124192747143567	0.0124192747143567	0.0124192747143567	0.0124192747143567	0.0124192747143567	0.0124192747143567	0.0124192747143567	0.0124192747143567	0.0124192747143567
0.0256665010763371	0.0256665010763371	0.0256665010763371	0.0256665010763371	0.0256665010763371	0.0256665010763371	0.0256665010763371	0.0256665010763371	0.0256665010763371	0.0256665010763371	0.0256665010763371	0.0256665010763371	0.0256665010763371	0.0256665010763371	0.0256665010763371	0.0256665010763371	0.0256665010763371	0.0256665010763371	0.0256665010763371	0.0256665010763371	0.0256665010763371	0.0256665010763371	0.0256665010763371	0.0256665010763371	0.0256665010763371	0.0256665010763371	0.0256665010763371	0.0256665010763371	0.0256665010763371	0.0256665010763371	0.0256665010763371	0.0256665010763371	0.0256665010763371	0.0256665010763371	0.0256665010763371	0.0256665010763371	0.0256665010763371	0.0256665010763371	0.0256665010763371	0.0256665010763371	0.0256665010763371	0.0256665010763371	0.0256665010763371	0.0256665010763371	0.0256665010763371	0.0256665010763371	0.0256665010763371	0.0256665010763371	0.0256665010763371	0.0256665010763371
0.0389137274383176	0.0389137274383176	0.0389137274383176	0.0389137274383176	0.0389137274383176	0.0389137274383176	0.0389137274383176	0.0389137274383176	0.0389137274383176	0.0389137274383176	0.0389137274383176	0.0389137274383176	0.0389137274383176	0.0389137274383176	0.0389137274383176	0.0389137274383176	0.0389137274383176	0.0389137274383176	0.0389137274383176	0.0389137274383176	0.0389137274383176	0.0389137274383176	0.0389137274383176	0.0389137274383176	0.0389137274383176	0.0389137274383176	0.0389137274383176	0.0389137274383176	0.0389137274383176	0.0389137274383176	0.0389137274383176	0.0389137274383176	0.0389137274383176	0.0389137274383176	0.0389137274383176	0.0389137274383176	0.0389137274383176	0.0389137274383176	0.0389137274383176	0.0389137274383176	0.0389137274383176	0.0389137274383176	0.0389137274383176	0.0389137274383176	0.0389137274383176	0.0389137274383176	0.0389137274383176	0.0389137274383176	0.0389137274383176	0.0389137274383176
0.0521609538002981	0.0521609538002981	0.0521609538002981	0.0521609538002981	0.0521609538002981	0.0521609538002981	0.0521609538002981	0.0521609538002981	0.0521609538002981	0.0521609538002981	0.0521609538002981	0.0521609538002981	0.0521609538002981	0.0521609538002981	0.0521609538002981	0.0521609538002981	0.0521609538002981	0.0521609538002981	0.0521609538002981	0.0521609538002981	0.0521609538002981	0.0521609538002981	0.0521609538002981	0.0521609538002981	0.0521609538002981	0.0521609538002981	0.0521609538002981	0.0521609538002981	0.0521609538002981	0.0521609538002981	0.0521609538002981	0.0521609538002981	0.0521609538002981	0.0521609538002981	0.0521609538002981	0.0521609538002981	0.0521609538002981	0.0521609538002981	0.0521609538002981	0.0521609538002981	0.0521609538002981	0.0521609538002981	0.0521609538002981	0.0521609538002981	0.0521609538002981	0.0521609538002981	0.0521609538002981	0.0521609538002981	0.0521609538002981	0.0521609538002981
0.0654081801622785	0.0654081801622785	0.0654081801622785	0.0654081801622785	0.0654081801622785	0.0654081801622785	0.0654081801622785	0.0654081801622785	0.0654081801622785	0.0654081801622785	0.0654081801622785	0.0654081801622785	0.0654081801622785	0.0654081801622785	0.0654081801622785	0.0654081801622785	0.0654081801622785	0.0654081801622785	0.0654081801622785	0.0654081801622785	0.0654081801622785	0.0654081801622785	0.0654081801622785	0.0654081801622785	0.0654081801622785	0.0654081801622785	0.0654081801622785	0.0654081801622785	0.0654081801622785	0.0654081801622785	0.0654081801622785	0.0654081801622785	0.0654081801622785	0.0654081801622785	0.0654081801622785	0.0654081801622785	0.0654081801622785	0.0654081801622785	0.0654081801622785	0.0654081801622785	0.0654081801622785	0.0654081801622785	0.0654081801622785	0.0654081801622785	0.0654081801622785	0.0654081801622785	0.0654081801622785	0.0654081801622785	0.0654081801622785	0.0654081801622785
0.078655406524259	0.078655406524259	0.078655406524259	0.078655406524259	0.078655406524259	0.078655406524259	0.078655406524259	0.078655406524259	0.078655406524259	0.078655406524259	0.078655406524259	0.078655406524259	0.078655406524259	0.078655406524259	0.078655406524259	0.078655406524259	0.078655406524259	0.078655406524259	0.078655406524259	0.078655406524259	0.078655406524259	0.078655406524259	0.078655406524259	0.078655406524259	0.078655406524259	0.078655406524259	0.078655406524259	0.078655406524259	0.078655406524259	0.078655406524259	0.078655406524259	0.078655406524259	0.078655406524259	0.078655406524259	0.078655406524259	0.078655406524259	0.078655406524259	0.078655406524259	0.078655406524259	0.078655406524259	0.078655406524259	0.078655406524259	0.078655406524259	0.078655406524259	0.078655406524259	0.078655406524259	0.078655406524259	0.078655406524259	0.078655406524259	0.078655406524259
0.0919026328862394	0.0919026328862394	0.0919026328862394	0.0919026328862394	0.0919026328862394	0.0919026328862394	0.0919026328862394	0.0919026328862394	0.0919026328862394	0.0919026328862394	0.0919026328862394	0.0919026328862394	0.0919026328862394	0.0919026328862394	0.0919026328862394	0.0919026328862394	0.0919026328862394	0.0919026328862394	0.0919026328862394	0.0919026328862394	0.0919026328862394	0.0919026328862394	0.0919026328862394	0.0919026328862394	0.0919026328862394	0.0919026328862394	0.0919026328862394	0.0919026328862394	0.0919026328862394	0.0919026328862394	0.0919026328862394	0.0919026328862394	0.0919026328862394	0.0919026328862394	0.0919026328862394	0.0919026328862394	0.0919026328862394	0.0919026328862394	0.0919026328862394	0.0919026328862394	0.0919026328862394	0.0919026328862394	0.0919026328862394	0.0919026328862394	0.0919026328862394	0.0919026328862394	0.0919026328862394	0.0919026328862394	0.0919026328862394	0.0919026328862394
0.10514985924822	0.10514985924822	0.10514985924822	0.10514985924822	0.10514985924822	0.10514985924822	0.10514985924822	0.10514985924822	0.10514985924822	0.10514985924822	0.10514985924822	0.10514985924822	0.10514985924822	0.10514985924822	0.10514985924822	0.10514985924822	0.10514985924822	0.10514985924822	0.10514985924822	0.10514985924822	0.10514985924822	0.10514985924822	0.10514985924822	0.10514985924822	0.10514985924822	0.10514985924822	0.10514985924822	0.10514985924822	0.10514985924822	0.10514985924822	0.10514985924822	0.10514985924822	0.10514985924822	0.10514985924822	0.10514985924822	0.10514985924822	0.10514985924822	0.10514985924822	0.10514985924822	0.10514985924822	0.10514985924822	0.10514985924822	0.10514985924822	0.10514985924822	0.10514985924822	0.10514985924822	0.10514985924822	0.10514985924822	0.10514985924822	0.10514985924822
0.1183970856102	0.1183970856102	0.1183970856102	0.1183970856102	0.1183970856102	0.1183970856102	0.1183970856102	0.1183970856102	0.1183970856102	0.1183970856102	0.1183970856102	0.1183970856102	0.1183970856102	0.1183970856102	0.1183970856102	0.1183970856102	0.1183970856102	0.1183970856102	0.1183970856102	0.1183970856102	0.1183970856102	0.1183970856102	0.1183970856102	0.1183970856102	0.1183970856102	0.1183970856102	0.1183970856102	0.1183970856102	0.1183970856102	0.1183970856102	0.1183970856102	0.1183970856102	0.1183970856102	0.1183970856102	0.1183970856102	0.1183970856102	0.1183970856102	0.1183970856102	0.1183970856102	0.1183970856102	0.1183970856102	0.1183970856102	0.1183970856102	0.1183970856102	0.1183970856102	0.1183970856102	0.1183970856102	0.1183970856102	0.1183970856102	0.1183970856102
0.131644311972181	0.131644311972181	0.131644311972181	0.131644311972181	0.131644311972181	0.131644311972181	0.131644311972181	0.131644311972181	0.131644311972181	0.131644311972181	0.131644311972181	0.131644311972181	0.131644311972181	0.131644311972181	0.131644311972181	0.131644311972181	0.131644311972181	0.131644311972181	0.131644311972181	0.131644311972181	0.131644311972181	0.131644311972181	0.131644311972181	0.131644311972181	0.131644311972181	0.131644311972181	0.131644311972181	0.131644311972181	0.131644311972181	0.131644311972181	0.131644311972181	0.131644311972181	0.131644311972181	0.131644311972181	0.131644311972181	0.131644311972181	0.131644311972181	0.131644311972181	0.131644311972181	0.131644311972181	0.131644311972181	0.131644311972181	0.131644311972181	0.131644311972181	0.131644311972181	0.131644311972181	0.131644311972181	0.131644311972181	0.131644311972181	0.131644311972181
0.144891538334161	0.144891538334161	0.144891538334161	0.144891538334161	0.144891538334161	0.144891538334161	0.144891538334161	0.144891538334161	0.144891538334161	0.144891538334161	0.144891538334161	0.144891538334161	0.144891538334161	0.144891538334161	0.144891538334161	0.144891538334161	0.144891538334161	0.144891538334161	0.144891538334161	0.144891538334161	0.144891538334161	0.144891538334161	0.144891538334161	0.144891538334161	0.144891538334161	0.144891538334161	0.144891538334161	0.144891538334161	0.144891538334161	0.144891538334161	0.144891538334161	0.144891538334161	0.144891538334161	0.144891538334161	0.144891538334161	0.144891538334161	0.144891538334161	0.144891538334161	0.144891538334161	0.144891538334161	0.144891538334161	0.144891538334161	0.144891538334161	0.144891538334161	0.144891538334161	0.144891538334161	0.144891538334161	0.144891538334161	0.144891538334161	0.144891538334161
0.158138764696142	0.158138764696142	0.158138764696142	0.158138764696142	0.158138764696142	0.158138764696142	0.158138764696142	0.158138764696142	0.158138764696142	0.158138764696142	0.158138764696142	0.158138764696142	0.158138764696142	0.158138764696142	0.158138764696142	0.158138764696142	0.158138764696142	0.158138764696142	0.158138764696142	0.158138764696142	0.158138764696142	0.158138764696142	0.158138764696142	0.158138764696142	0.158138764696142	0.158138764696142	0.158138764696142	0.158138764696142	0.158138764696142	0.158138764696142	0.158138764696142	0.158138764696142	0.158138764696142	0.158138764696142	0.158138764696142	0.158138764696142	0.158138764696142	0.158138764696142	0.158138764696142	0.158138764696142	0.158138764696142	0.158138764696142	0.158138764696142	0.158138764696142	0.158138764696142	0.158138764696142	0.158138764696142	0.158138764696142	0.158138764696142	0.158138764696142
0.171385991058122	0.171385991058122	0.171385991058122	0.171385991058122	0.171385991058122	0.171385991058122	0.171385991058122	0.171385991058122	0.171385991058122	0.171385991058122	0.171385991058122	0.171385991058122	0.171385991058122	0.171385991058122	0.171385991058122	0.171385991058122	0.171385991058122	0.171385991058122	0.171385991058122	0.171385991058122	0.171385991058122	0.171385991058122	0.171385991058122	0.171385991058122	0.171385991058122	0.171385991058122	0.171385991058122	0.171385991058122	0.171385991058122	0.171385991058122	0.171385991058122	0.171385991058122	0.171385991058122	0.171385991058122	0.171385991058122	0.171385991058122	0.171385991058122	0.171385991058122	0.171385991058122	0.171385991058122	0.171385991058122	0.171385991058122	0.171385991058122	0.171385991058122	0.171385991058122	0.171385991058122	0.171385991058122	0.171385991058122	0.171385991058122	0.171385991058122
0.184633217420103	0.184633217420103	0.184633217420103	0.184633217420103	0.184633217420103	0.184633217420103	0.184633217420103	0.184633217420103	0.184633217420103	0.184633217420103	0.184633217420103	0.184633217420103	0.184633217420103	0.184633217420103	0.184633217420103	0.184633217420103	0.184633217420103	0.184633217420103	0.184633217420103	0.184633217420103	0.184633217420103	0.184633217420103	0.184633217420103	0.184633217420103	0.184633217420103	0.184633217420103	0.184633217420103	0.184633217420103	0.184633217420103	0.184633217420103	0.184633217420103	0.184633217420103	0.184633217420103	0.184633217420103	0.184633217420103	0.184633217420103	0.184633217420103	0.184633217420103	0.184633217420103	0.184633217420103	0.184633217420103	0.184633217420103	0.184633217420103	0.184633217420103	0.184633217420103	0.184633217420103	0.184633217420103	0.184633217420103	0.184633217420103	0.184633217420103
0.197880443782083	0.197880443782083	0.197880443782083	0.197880443782083	0.197880443782083	0.197880443782083	0.197880443782083	0.197880443782083	0.197880443782083	0.197880443782083	0.197880443782083	0.197880443782083	0.197880443782083	0.197880443782083	0.197880443782083	0.197880443782083	0.197880443782083	0.197880443782083	0.197880443782083	0.197880443782083	0.197880443782083	0.197880443782083	0.197880443782083	0.197880443782083	0.197880443782083	0.197880443782083	0.197880443782083	0.197880443782083	0.197880443782083	0.197880443782083	0.197880443782083	0.197880443782083	0.197880443782083	0.197880443782083	0.197880443782083	0.197880443782083	0.197880443782083	0.197880443782083	0.197880443782083	0.197880443782083	0.197880443782083	0.197880443782083	0.197880443782083	0.197880443782083	0.197880443782083	0.197880443782083	0.197880443782083	0.197880443782083	0.197880443782083	0.197880443782083
0.211127670144064	0.211127670144064	0.211127670144064	0.211127670144064	0.211127670144064	0.211127670144064	0.211127670144064	0.211127670144064	0.211127670144064	0.211127670144064	0.211127670144064	0.211127670144064	0.211127670144064	0.211127670144064	0.211127670144064	0.211127670144064	0.211127670144064	0.211127670144064	0.211127670144064	0.211127670144064	0.211127670144064	0.211127670144064	0.211127670144064	0.211127670144064	0.211127670144064	0.211127670144064	0.211127670144064	0.211127670144064	0.211127670144064	0.211127670144064	0.211127670144064	0.211127670144064	0.211127670144064	0.211127670144064	0.211127670144064	0.211127670144064	0.211127670144064	0.211127670144064	0.211127670144064	0.211127670144064	0.211127670144064	0.211127670144064	0.211127670144064	0.211127670144064	0.211127670144064	0.211127670144064	0.211127670144064	0.211127670144064	0.211127670144064	0.211127670144064
0.224374896506044	0.224374896506044	0.224374896506044	0.224374896506044	0.224374896506044	0.224374896506044	0.224374896506044	0.224374896506044	0.224374896506044	0.224374896506044	0.224374896506044	0.224374896506044	0.224374896506044	0.224374896506044	0.224374896506044	0.224374896506044	0.224374896506044	0.224374896506044	0.224374896506044	0.224374896506044	0.224374896506044	0.224374896506044	0.224374896506044	0.224374896506044	0.224374896506044	0.224374896506044	0.224374896506044	0.224374896506044	0.224374896506044	0.224374896506044	0.224374896506044	0.224374896506044	0.224374896506044	0.224374896506044	0.224374896506044	0.224374896506044	0.224374896506044	0.224374896506044	0.224374896506044	0.224374896506044	0.224374896506044	0.224374896506044	0.224374896506044	0.224374896506044	0.224374896506044	0.224374896506044	0.224374896506044	0.224374896506044	0.224374896506044	0.224374896506044
0.237622122868025	0.237622122868025	0.237622122868025	0.237622122868025	0.237622122868025	0.237622122868025	0.237622122868025	0.237622122868025	0.237622122868025	0.237622122868025	0.237622122868025	0.237622122868025	0.237622122868025	0.237622122868025	0.237622122868025	0.237622122868025	0.237622122868025	0.237622122868025	0.237622122868025	0.237622122868025	0.237622122868025	0.237622122868025	0.237622122868025	0.237622122868025	0.237622122868025	0.237622122868025	0.237622122868025	0.237622122868025	0.237622122868025	0.237622122868025	0.237622122868025	0.237622122868025	0.237622122868025	0.237622122868025	0.237622122868025	0.237622122868025	0.237622122868025	0.237622122868025	0.237622122868025	0.237622122868025	0.237622122868025	0.237622122868025	0.237622122868025	0.237622122868025	0.237622122868025	0.237622122868025	0.237622122868025	0.237622122868025	0.237622122868025	0.237622122868025
0.250869349230005	0.250869349230005	0.250869349230005	0.250869349230005	0.250869349230005	0.250869349230005	0.250869349230005	0.250869349230005	0.250869349230005	0.250869349230005	0.250869349230005	0.250869349230005	0.250869349230005	0.250869349230005	0.250869349230005	0.250869349230005	0.250869349230005	0.250869349230005	0.250869349230005	0.250869349230005	0.250869349230005	0.250869349230005	0.250869349230005	0.250869349230005	0.250869349230005	0.250869349230005	0.250869349230005	0.250869349230005	0.250869349230005	0.250869349230005	0.250869349230005	0.250869349230005	0.250869349230005	0.250869349230005	0.250869349230005	0.250869349230005	0.250869349230005	0.250869349230005	0.250869349230005	0.250869349230005	0.250869349230005	0.250869349230005	0.250869349230005	0.250869349230005	0.250869349230005	0.250869349230005	0.250869349230005	0.250869349230005	0.250869349230005	0.250869349230005
0.264116575591985	0.264116575591985	0.264116575591985	0.264116575591985	0.264116575591985	0.264116575591985	0.264116575591985	0.264116575591985	0.264116575591985	0.264116575591985	0.264116575591985	0.264116575591985	0.264116575591985	0.264116575591985	0.264116575591985	0.264116575591985	0.264116575591985	0.264116575591985	0.264116575591985	0.264116575591985	0.264116575591985	0.264116575591985	0.264116575591985	0.264116575591985	0.264116575591985	0.264116575591985	0.264116575591985	0.264116575591985	0.264116575591985	0.264116575591985	0.264116575591985	0.264116575591985	0.264116575591985	0.264116575591985	0.264116575591985	0.264116575591985	0.264116575591985	0.264116575591985	0.264116575591985	0.264116575591985	0.264116575591985	0.264116575591985	0.264116575591985	0.264116575591985	0.264116575591985	0.264116575591985	0.264116575591985	0.264116575591985	0.264116575591985	0.264116575591985
0.277363801953966	0.277363801953966	0.277363801953966	0.277363801953966	0.277363801953966	0.277363801953966	0.277363801953966	0.277363801953966	0.277363801953966	0.277363801953966	0.277363801953966	0.277363801953966	0.277363801953966	0.277363801953966	0.277363801953966	0.277363801953966	0.277363801953966	0.277363801953966	0.277363801953966	0.277363801953966	0.277363801953966	0.277363801953966	0.277363801953966	0.277363801953966	0.277363801953966	0.277363801953966	0.277363801953966	0.277363801953966	0.277363801953966	0.277363801953966	0.277363801953966	0.277363801953966	0.277363801953966	0.277363801953966	0.277363801953966	0.277363801953966	0.277363801953966	0.277363801953966	0.277363801953966	0.277363801953966	0.277363801953966	0.277363801953966	0.277363801953966	0.277363801953966	0.277363801953966	0.277363801953966	0.277363801953966	0.277363801953966	0.277363801953966	0.277363801953966
0.290611028315946	0.290611028315946	0.290611028315946	0.290611028315946	0.290611028315946	0.290611028315946	0.290611028315946	0.290611028315946	0.290611028315946	0.290611028315946	0.290611028315946	0.290611028315946	0.290611028315946	0.290611028315946	0.290611028315946	0.290611028315946	0.290611028315946	0.290611028315946	0.290611028315946	0.290611028315946	0.290611028315946	0.290611028315946	0.290611028315946	0.290611028315946	0.290611028315946	0.290611028315946	0.290611028315946	0.290611028315946	0.290611028315946	0.290611028315946	0.290611028315946	0.290611028315946	0.290611028315946	0.290611028315946	0.290611028315946	0.290611028315946	0.290611028315946	0.290611028315946	0.290611028315946	0.290611028315946	0.290611028315946	0.290611028315946	0.290611028315946	0.290611028315946	0.290611028315946	0.290611028315946	0.290611028315946	0.290611028315946	0.290611028315946	0.290611028315946
0.303858254677927	0.303858254677927	0.303858254677927	0.303858254677927	0.303858254677927	0.303858254677927	0.303858254677927	0.303858254677927	0.303858254677927	0.303858254677927	0.303858254677927	0.303858254677927	0.303858254677927	0.303858254677927	0.303858254677927	0.303858254677927	0.303858254677927	0.303858254677927	0.303858254677927	0.303858254677927	0.303858254677927	0.303858254677927	0.303858254677927	0.303858254677927	0.303858254677927	0.303858254677927	0.303858254677927	0.303858254677927	0.303858254677927	0.303858254677927	0.303858254677927	0.303858254677927	0.303858254677927	0.303858254677927	0.303858254677927	0.303858254677927	0.303858254677927	0.303858254677927	0.303858254677927	0.303858254677927	0.303858254677927	0.303858254677927	0.303858254677927	0.303858254677927	0.303858254677927	0.303858254677927	0.303858254677927	0.303858254677927	0.303858254677927	0.303858254677927
0.317105481039907	0.317105481039907	0.317105481039907	0.317105481039907	0.317105481039907	0.317105481039907	0.317105481039907	0.317105481039907	0.317105481039907	0.317105481039907	0.317105481039907	0.317105481039907	0.317105481039907	0.317105481039907	0.317105481039907	0.317105481039907	0.317105481039907	0.317105481039907	0.317105481039907	0.317105481039907	0.317105481039907	0.317105481039907	0.317105481039907	0.317105481039907	0.317105481039907	0.317105481039907	0.317105481039907	0.317105481039907	0.317105481039907	0.317105481039907	0.317105481039907	0.317105481039907	0.317105481039907	0.317105481039907	0.317105481039907	0.317105481039907	0.317105481039907	0.317105481039907	0.317105481039907	0.317105481039907	0.317105481039907	0.317105481039907	0.317105481039907	0.317105481039907	0.317105481039907	0.317105481039907	0.317105481039907	0.317105481039907	0.317105481039907	0.317105481039907
0.330352707401888	0.330352707401888	0.330352707401888	0.330352707401888	0.330352707401888	0.330352707401888	0.330352707401888	0.330352707401888	0.330352707401888	0.330352707401888	0.330352707401888	0.330352707401888	0.330352707401888	0.330352707401888	0.330352707401888	0.330352707401888	0.330352707401888	0.330352707401888	0.330352707401888	0.330352707401888	0.330352707401888	0.330352707401888	0.330352707401888	0.330352707401888	0.330352707401888	0.330352707401888	0.330352707401888	0.330352707401888	0.330352707401888	0.330352707401888	0.330352707401888	0.330352707401888	0.330352707401888	0.330352707401888	0.330352707401888	0.330352707401888	0.330352707401888	0.330352707401888	0.330352707401888	0.330352707401888	0.330352707401888	0.330352707401888	0.330352707401888	0.330352707401888	0.330352707401888	0.330352707401888	0.330352707401888	0.330352707401888	0.330352707401888	0.330352707401888
0.343599933763868	0.343599933763868	0.343599933763868	0.343599933763868	0.343599933763868	0.343599933763868	0.343599933763868	0.343599933763868	0.343599933763868	0.343599933763868	0.343599933763868	0.343599933763868	0.343599933763868	0.343599933763868	0.343599933763868	0.343599933763868	0.343599933763868	0.343599933763868	0.343599933763868	0.343599933763868	0.343599933763868	0.343599933763868	0.343599933763868	0.343599933763868	0.343599933763868	0.343599933763868	0.343599933763868	0.343599933763868	0.343599933763868	0.343599933763868	0.343599933763868	0.343599933763868	0.343599933763868	0.343599933763868	0.343599933763868	0.343599933763868	0.343599933763868	0.343599933763868	0.343599933763868	0.343599933763868	0.343599933763868	0.343599933763868	0.343599933763868	0.343599933763868	0.343599933763868	0.343599933763868	0.343599933763868	0.343599933763868	0.343599933763868	0.343599933763868
0.356847160125849	0.356847160125849	0.356847160125849	0.356847160125849	0.356847160125849	0.356847160125849	0.356847160125849	0.356847160125849	0.356847160125849	0.356847160125849	0.356847160125849	0.356847160125849	0.356847160125849	0.356847160125849	0.356847160125849	0.356847160125849	0.356847160125849	0.356847160125849	0.356847160125849	0.356847160125849	0.356847160125849	0.356847160125849	0.356847160125849	0.356847160125849	0.356847160125849	0.356847160125849	0.356847160125849	0.356847160125849	0.356847160125849	0.356847160125849	0.356847160125849	0.356847160125849	0.356847160125849	0.356847160125849	0.356847160125849	0.356847160125849	0.356847160125849	0.356847160125849	0.356847160125849	0.356847160125849	0.356847160125849	0.356847160125849	0.356847160125849	0.356847160125849	0.356847160125849	0.356847160125849	0.356847160125849	0.356847160125849	0.356847160125849	0.356847160125849
0.370094386487829	0.370094386487829	0.370094386487829	0.370094386487829	0.370094386487829	0.370094386487829	0.370094386487829	0.370094386487829	0.370094386487829	0.370094386487829	0.370094386487829	0.370094386487829	0.370094386487829	0.370094386487829	0.370094386487829	0.370094386487829	0.370094386487829	0.370094386487829	0.370094386487829	0.370094386487829	0.370094386487829	0.370094386487829	0.370094386487829	0.370094386487829	0.370094386487829	0.370094386487829	0.370094386487829	0.370094386487829	0.370094386487829	0.370094386487829	0.370094386487829	0.370094386487829	0.370094386487829	0.370094386487829	0.370094386487829	0.370094386487829	0.370094386487829	0.370094386487829	0.370094386487829	0.370094386487829	0.370094386487829	0.370094386487829	0.370094386487829	0.370094386487829	0.370094386487829	0.370094386487829	0.370094386487829	0.370094386487829	0.370094386487829	0.370094386487829
0.38334161284981	0.38334161284981	0.38334161284981	0.38334161284981	0.38334161284981	0.38334161284981	0.38334161284981	0.38334161284981	0.38334161284981	0.38334161284981	0.38334161284981	0.38334161284981	0.38334161284981	0.38334161284981	0.38334161284981	0.38334161284981	0.38334161284981	0.38334161284981	0.38334161284981	0.38334161284981	0.38334161284981	0.38334161284981	0.38334161284981	0.38334161284981	0.38334161284981	0.38334161284981	0.38334161284981	0.38334161284981	0.38334161284981	0.38334161284981	0.38334161284981	0.38334161284981	0.38334161284981	0.38334161284981	0.38334161284981	0.38334161284981	0.38334161284981	0.38334161284981	0.38334161284981	0.38334161284981	0.38334161284981	0.38334161284981	0.38334161284981	0.38334161284981	0.38334161284981	0.38334161284981	0.38334161284981	0.38334161284981	0.38334161284981	0.38334161284981
0.39658883921179	0.39658883921179	0.39658883921179	0.39658883921179	0.39658883921179	0.39658883921179	0.39658883921179	0.39658883921179	0.39658883921179	0.39658883921179	0.39658883921179	0.39658883921179	0.39658883921179	0.39658883921179	0.39658883921179	0.39658883921179	0.39658883921179	0.39658883921179	0.39658883921179	0.39658883921179	0.39658883921179	0.39658883921179	0.39658883921179	0.39658883921179	0.39658883921179	0.39658883921179	0.39658883921179	0.39658883921179	0.39658883921179	0.39658883921179	0.39658883921179	0.39658883921179	0.39658883921179	0.39658883921179	0.39658883921179	0.39658883921179	0.39658883921179	0.39658883921179	0.39658883921179	0.39658883921179	0.39658883921179	0.39658883921179	0.39658883921179	0.39658883921179	0.39658883921179	0.39658883921179	0.39658883921179	0.39658883921179	0.39658883921179	0.39658883921179
0.409836065573771	0.409836065573771	0.409836065573771	0.409836065573771	0.409836065573771	0.409836065573771	0.409836065573771	0.409836065573771	0.409836065573771	0.409836065573771	0.409836065573771	0.409836065573771	0.409836065573771	0.409836065573771	0.409836065573771	0.409836065573771	0.409836065573771	0.409836065573771	0.409836065573771	0.409836065573771	0.409836065573771	0.409836065573771	0.409836065573771	0.409836065573771	0.409836065573771	0.409836065573771	0.409836065573771	0.409836065573771	0.409836065573771	0.409836065573771	0.409836065573771	0.409836065573771	0.409836065573771	0.409836065573771	0.409836065573771	0.409836065573771	0.409836065573771	0.409836065573771	0.409836065573771	0.409836065573771	0.409836065573771	0.409836065573771	0.409836065573771	0.409836065573771	0.409836065573771	0.409836065573771	0.409836065573771	0.409836065573771	0.409836065573771	0.409836065573771
0.423083291935751	0.423083291935751	0.423083291935751	0.423083291935751	0.423083291935751	0.423083291935751	0.423083291935751	0.423083291935751	0.423083291935751	0.423083291935751	0.423083291935751	0.423083291935751	0.423083291935751	0.423083291935751	0.423083291935751	0.423083291935751	0.423083291935751	0.423083291935751	0.423083291935751	0.423083291935751	0.423083291935751	0.423083291935751	0.423083291935751	0.423083291935751	0.423083291935751	0.423083291935751	0.423083291935751	0.423083291935751	0.423083291935751	0.423083291935751	0.423083291935751	0.423083291935751	0.423083291935751	0.423083291935751	0.423083291935751	0.423083291935751	0.423083291935751	0.423083291935751	0.423083291935751	0.423083291935751	0.423083291935751	0.423083291935751	0.423083291935751	0.423083291935751	0.423083291935751	0.423083291935751	0.423083291935751	0.423083291935751	0.423083291935751	0.423083291935751
0.436330518297731	0.436330518297731	0.436330518297731	0.436330518297731	0.436330518297731	0.436330518297731	0.436330518297731	0.436330518297731	0.436330518297731	0.436330518297731	0.436330518297731	0.436330518297731	0.436330518297731	0.436330518297731	0.436330518297731	0.436330518297731	0.436330518297731	0.436330518297731	0.436330518297731	0.436330518297731	0.436330518297731	0.436330518297731	0.436330518297731	0.436330518297731	0.436330518297731	0.436330518297731	0.436330518297731	0.436330518297731	0.436330518297731	0.436330518297731	0.436330518297731	0.436330518297731	0.436330518297731	0.436330518297731	0.436330518297731	0.436330518297731	0.436330518297731	0.436330518297731	0.436330518297731	0.436330518297731	0.436330518297731	0.436330518297731	0.436330518297731	0.436330518297731	0.436330518297731	0.436330518297731	0.436330518297731	0.436330518297731	0.436330518297731	0.436330518297731
0.449577744659712	0.449577744659712	0.449577744659712	0.449577744659712	0.449577744659712	0.449577744659712	0.449577744659712	0.449577744659712	0.449577744659712	0.449577744659712	0.449577744659712	0.449577744659712	0.449577744659712	0.449577744659712	0.449577744659712	0.449577744659712	0.449577744659712	0.449577744659712	0.449577744659712	0.449577744659712	0.449577744659712	0.449577744659712	0.449577744659712	0.449577744659712	0.449577744659712	0.449577744659712	0.449577744659712	0.449577744659712	0.449577744659712	0.449577744659712	0.449577744659712	0.449577744659712	0.449577744659712	0.449577744659712	0.449577744659712	0.449577744659712	0.449577744659712	0.449577744659712	0.449577744659712	0.449577744659712	0.449577744659712	0.449577744659712	0.449577744659712	0.449577744659712	0.449577744659712	0.449577744659712	0.449577744659712	0.449577744659712	0.449577744659712	0.449577744659712
0.462824971021692	0.462824971021692	0.462824971021692	0.462824971021692	0.462824971021692	0.462824971021692	0.462824971021692	0.462824971021692	0.462824971021692	0.462824971021692	0.462824971021692	0.462824971021692	0.462824971021692	0.462824971021692	0.462824971021692	0.462824971021692	0.462824971021692	0.462824971021692	0.462824971021692	0.462824971021692	0.462824971021692	0.462824971021692	0.462824971021692	0.462824971021692	0.462824971021692	0.462824971021692	0.462824971021692	0.462824971021692	0.462824971021692	0.462824971021692	0.462824971021692	0.462824971021692	0.462824971021692	0.462824971021692	0.462824971021692	0.462824971021692	0.462824971021692	0.462824971021692	0.462824971021692	0.462824971021692	0.462824971021692	0.462824971021692	0.462824971021692	0.462824971021692	0.462824971021692	0.462824971021692	0.462824971021692	0.462824971021692	0.462824971021692	0.462824971021692
0.476072197383673	0.476072197383673	0.476072197383673	0.476072197383673	0.476072197383673	0.476072197383673	0.476072197383673	0.476072197383673	0.476072197383673	0.476072197383673	0.476072197383673	0.476072197383673	0.476072197383673	0.476072197383673	0.476072197383673	0.476072197383673	0.476072197383673	0.476072197383673	0.476072197383673	0.476072197383673	0.476072197383673	0.476072197383673	0.476072197383673	0.476072197383673	0.476072197383673	0.476072197383673	0.476072197383673	0.476072197383673	0.476072197383673	0.476072197383673	0.476072197383673	0.476072197383673	0.476072197383673	0.476072197383673	0.476072197383673	0.476072197383673	0.476072197383673	0.476072197383673	0.476072197383673	0.476072197383673	0.476072197383673	0.476072197383673	0.476072197383673	0.476072197383673	0.476072197383673	0.476072197383673	0.476072197383673	0.476072197383673	0.476072197383673	0.476072197383673
[truncated: 188 more columns]
