# Supplementary material for: Performance Comparison of Centered and Tilted Blunt and Lighthouse Tip Cannulae for Drainage in Extracorporeal Life Support
Source: Cardiovasc Eng Technol. 2025 Feb 10;16(2):238–50. doi: 10.1007/s13239-024-00770-x (PMC11933157; doi:10.1007/s13239-024-00770-x)
Supplement: Supplementary file 2 — Supplementary file2 (ZIP 41,511 KB) [file 13239_2024_770_MOESM2_ESM.zip › avg_velocity/rc_3.4_mm/Lighthouse_90_Qc_2.6_Lmin_Qo_1.3_Lmin_rc_3.4_mm/U_ms.csv]

0.00349071102836171	0.00814542461822803	0.0121710096978266	0.0124794602982675	5.04258150883528e-05	0.00350051710816771	0.000379574086990764	0.00149120064881204	0.00550116657981619	0.011062378970815	0.0103652816670694	0.00590519314425145	0.00841106629370054	0.0121857774687308	0.0131984183437351	0.00670535543427009	0.00522366157356836	0.00593246977380957	0.000979699375344803	0.000613596685478928	0.00355978867651181	0.011658347048336	0.0105168081416618	0.00955314206176608	0.00547033525250531	0.00355306792017963	0.00193850970102532	0.00420827502257314	0.0121947413950265	0.013548538588797	0.0121566252716047	0.0107304297013731	0.00549173306746187	0.00259281071598787	-0.00142955023034733	-0.00439519702871854	-0.0100624077658058	-0.00659613170777154	-0.00627444342080577	-0.00569658450278053	-0.00841348382890235	-0.0055076515548141	-0.00391355943784875	-0.00824420174916018	-0.0131801383015997	-0.0108688901486058	-0.0114235127690749	-0.00815287655553829	-0.00793073877169353	-0.00791228638799202
0.00993180669638272	0.0140605125308932	0.016194498653126	0.0144726520910243	0.00499269836731345	0.00547291959947146	0.00174448333502363	0.00269801493548252	0.00689090080215202	0.0108625324531725	0.00909957828608744	0.00766607756536831	0.00877368697329284	0.0120618475521416	0.0123514715542543	0.00827123895006795	0.00550504148838703	0.00639577298930033	0.00311459287921753	0.00421225852703796	0.00431120701123119	0.00872238733187227	0.0097591454371485	0.0110933648502021	0.00924524768878825	0.00677791375142269	0.00487448659517109	0.00600932378214975	0.0135187352633974	0.0139522522370463	0.011143247850538	0.0102424064836884	0.00608921303984407	0.00402790571384879	0.000129469813170999	-0.00401777676421366	-0.0111235236359646	-0.00871032233981602	-0.00955570276000559	-0.0104286351232873	-0.0159347604763489	-0.0155714672787392	-0.018172277453004	-0.0255711379847394	-0.0291376295104381	-0.0279343586501373	-0.025521896535531	-0.0242785854396403	-0.0125570055318267	-0.0102707410466805
0.0193463935512921	0.0205035288284836	0.0192000559132289	0.0178958355334948	0.0137352762289989	0.0132489032218124	0.0126823616901776	0.0136419671072258	0.0140188069307952	0.0139122449920185	0.0131144418566138	0.0120293336355784	0.0103113186378142	0.0117245379046607	0.0108803473566218	0.0108596470967425	0.00726143752237357	0.00888096620971564	0.00779985737661824	0.00994913027106355	0.00661932371985152	0.00638361375530357	0.0101648889226691	0.011789370618144	0.0114191812871279	0.00892890071969372	0.00911802855199256	0.0102435076672314	0.0137209942570614	0.0150652568254642	0.010564431712064	0.00876643093215105	0.00755454297001412	0.00291455444215759	-0.00259282201090209	-0.0104835475606757	-0.0190888594123069	-0.0182402696363668	-0.0183804763479306	-0.0182207196458451	-0.0338324891551219	-0.0324107961141945	-0.0400669378729607	-0.0454177590261834	-0.048955863161635	-0.0485183456234945	-0.0460197660001839	-0.0448600682128603	-0.0226148953319455	-0.0167837883067121
0.0322313820022468	0.0312764833642015	0.0291080852621333	0.0269544812857693	0.0241788605712811	0.0227607493829627	0.0228411175214888	0.0225985342486735	0.0213098989445425	0.0209093939461117	0.0199548931714197	0.0192821496087434	0.0152107084481003	0.0152844899338694	0.0139203887192934	0.0145298852332561	0.0112183187213583	0.0126841210613155	0.010296580916088	0.0135877282938152	0.00993648592050118	0.00958391844402552	0.0124189061453519	0.0142272187113238	0.0150152231556789	0.0127713010449507	0.0125242149604584	0.0127181556733606	0.0140153647115632	0.0125012478583578	0.0109035672059591	0.00756199798989469	0.00471444561421336	-0.0015640285379173	-0.00737218413274359	-0.016284535544126	-0.0235446793282003	-0.0283376269258003	-0.0363573621386459	-0.0431898582100579	-0.0509073460128819	-0.0535690107141871	-0.0615032842763471	-0.0658390664795598	-0.0649058404993836	-0.0640139749420207	-0.0587769212945687	-0.0559039291012228	-0.0342914106968906	-0.0257099571160916
0.0442271278572928	0.0428242196941042	0.0413956959832106	0.0387929678854495	0.0380991154458411	0.036860925934678	0.0372402132485029	0.03527989342109	0.0324613678454558	0.030777473065774	0.0304815860101967	0.0283922617436096	0.0252538748098532	0.0241752979670884	0.0202762259274294	0.0195924351621232	0.0187567377777679	0.0177750800525464	0.0154211682318871	0.0170927894636279	0.0156288364540941	0.0161232850190421	0.0159408385049999	0.0157106182217277	0.0158169109179868	0.0136327676819686	0.0151116917943935	0.0120377284864462	0.0120719225214992	0.0102926315081455	0.00818445398252644	0.00452249099432092	-0.00154268347962257	-0.00930580515958495	-0.0181829590533794	-0.0301415165210201	-0.0396254138404989	-0.0487037469341581	-0.0561184325819549	-0.0590348107527303	-0.0677170158154664	-0.0726079976680783	-0.0803210155556628	-0.0816380666520439	-0.0809585227509523	-0.0759535477060652	-0.0712307044172555	-0.0670068841101207	-0.0617855498065648	-0.0527504437144175
0.0589781915596794	0.0593209410496271	0.0575154175509415	0.054099576720424	0.0518704803140976	0.0502107512386946	0.0516572628299424	0.0500420068674623	0.0482208655614533	0.0441988862420324	0.0428263818465893	0.0394488996271833	0.0381686810342853	0.0370930635767008	0.0316251004679607	0.0309107966566139	0.0295468779490267	0.0277886179247594	0.0263546301108646	0.0258386838886246	0.0228751926540386	0.0239252993713098	0.0216123861597116	0.0217434033525994	0.0187047526997718	0.0164093923731443	0.0161400938044764	0.0127208865247765	0.0102804696857309	0.00818111360577094	0.00430755127105831	-0.00105656380794956	-0.0082087724269889	-0.0183484881625621	-0.027763079794279	-0.0390244189143433	-0.0506901324116076	-0.0624330916624869	-0.0693741576025194	-0.0737133932963472	-0.0790841196180815	-0.085075508723629	-0.0908987136150963	-0.093184818771359	-0.092434283628338	-0.0884805598990916	-0.0818892226235637	-0.0739672119733004	-0.0690978131722386	-0.0602910558902019
0.0747746187271739	0.0780816087280793	0.0740901551614774	0.0716348504489396	0.0700883943738444	0.0688119414347531	0.0677270839372824	0.0650458906822613	0.0639686900777316	0.059751394771947	0.0574341921519573	0.0537604560746349	0.0527625062592423	0.0503571997551656	0.0479522086615684	0.0472688602804024	0.0452813603714168	0.0414896697636233	0.0418272426767297	0.038943154500843	0.0377218295672843	0.0372526639383487	0.033518871296144	0.0310194707443492	0.0276236099111502	0.022577046333245	0.0209965386802021	0.0163193270330791	0.0135212724776278	0.00865681623690306	0.0034927641378625	-0.00355356581411698	-0.0131881829630646	-0.0246373591185124	-0.036794478166117	-0.045754866588824	-0.0582803205778409	-0.0694900450225023	-0.0781903768224445	-0.0820769825946886	-0.089571023203675	-0.0938549784576905	-0.10022331748869	-0.0991761924169925	-0.0992992703911457	-0.093565802557768	-0.0870950794355744	-0.079023963281457	-0.0724467793805618	-0.0642056273288335
0.0941522068313931	0.0947917505467782	0.0920769829004042	0.0887805182300298	0.0863469509328693	0.0847345673141369	0.0824100478251862	0.0781326426331118	0.0774478872350695	0.0758275731746921	0.0739744127164246	0.0705489374652664	0.0685318018662331	0.0681221463871734	0.0658758994536643	0.0655712848884644	0.0639288185363918	0.0635098420470295	0.0622343985438344	0.0588634782695605	0.0573544394921318	0.0534800844426897	0.0503630880998509	0.04334503837762	0.0403888893784899	0.0333887043043929	0.0307499321116922	0.0238137118781073	0.01782091304961	0.0112358092489899	0.00378646840420515	-0.00588889025331869	-0.0156531413681906	-0.0285169751272172	-0.0407251973082662	-0.0509168706375441	-0.0623035223599464	-0.0744294505019398	-0.082716612574981	-0.0863000218349742	-0.0974728115807099	-0.100581965535173	-0.105547906603671	-0.105184523635024	-0.102246928509106	-0.0968798096182556	-0.0885579593341332	-0.0817081180159237	-0.0718601475850085	-0.0643382435286083
0.111379225973292	0.107884406984629	0.106983188249989	0.106332139958542	0.104386767985321	0.100474976554514	0.0975232934703409	0.096816502541779	0.0954567731178752	0.0938004284693931	0.091558750328685	0.0893251227557404	0.0881737644742051	0.0868119863646417	0.085732948736439	0.0849563131879894	0.0833351253248109	0.0851337769270935	0.0844720872028093	0.0820153776147225	0.0788014251870274	0.0721054661330812	0.0677917785704393	0.0624456352294709	0.057455195892063	0.0495807193941312	0.0426078509994756	0.0345506140359484	0.0282918973007328	0.0186712878926179	0.00775428117413551	-0.00260461566617535	-0.0146726152051251	-0.0275177900482376	-0.0413696067315096	-0.0528589698623077	-0.0671697829161553	-0.0796569162732098	-0.0875966450671572	-0.092080543833891	-0.100742695011745	-0.104482393058662	-0.109429620430912	-0.105897063580799	-0.100525020248536	-0.0930966430469111	-0.0864667519935664	-0.0796433011247704	-0.0709760994966175	-0.0640844832322428
0.117522489978004	0.116713600743109	0.117332549500159	0.117625939438451	0.116111581815324	0.115597146099612	0.114516507582037	0.114417598935947	0.113500012670522	0.110850190569118	0.110717772383308	0.11006230622735	0.108691054296708	0.10894672155109	0.10789203246359	0.10589635477787	0.106650131373022	0.106467177270241	0.104344509028551	0.101512781674807	0.0979755572013934	0.0912370853139487	0.0874187513918496	0.0839267916636589	0.0790863116079649	0.0725658588609579	0.0653826399137483	0.0551393895823125	0.0431719715839033	0.0319113679039409	0.0188291060344577	0.00456029554282781	-0.0112305500780886	-0.0257789750423828	-0.0425374570702598	-0.0563861741937599	-0.0726344975840352	-0.0845919121240125	-0.0919879498213742	-0.0975846332316026	-0.103052132919425	-0.105768096344248	-0.109158864794779	-0.10374683468952	-0.0960680685587068	-0.0882555727142936	-0.0799553901229846	-0.0724428281607267	-0.0647455501126012	-0.060004180128967
0.12499970629458	0.129928763632454	0.128484140386146	0.129569804575802	0.131697086931136	0.128509552695988	0.130503090701397	0.131653443406132	0.13042539089223	0.129151519005755	0.129050604265245	0.127541076041534	0.125810266612034	0.127074898693934	0.125569356304263	0.126646480338687	0.126729516406544	0.12318164249973	0.121618193249725	0.119822987655177	0.117319083985802	0.111623226498999	0.109307437319869	0.108846463821622	0.106030517933802	0.100766697928072	0.0920700229742636	0.0811610137139169	0.0673432639508508	0.0519294117878684	0.0372026636120914	0.0173152599297585	-0.00562624827175165	-0.024085026612494	-0.0431688878840734	-0.0621545698786488	-0.0800394009654701	-0.0930118282889063	-0.100318878369268	-0.10320803669096	-0.102861811638253	-0.104888574975102	-0.107227702623701	-0.0997838931807809	-0.0904083727986696	-0.0724919549194935	-0.0571663542980708	-0.0525009162106861	-0.0552200772727865	-0.0550393127361889
0.144491574081868	0.141484265780627	0.138673606618592	0.13777613948971	0.139561625692918	0.140320351648888	0.140073174993302	0.143648922371767	0.14254936383751	0.141945479837015	0.141024687016037	0.139499278637088	0.140109192851097	0.140299224911872	0.138202440636818	0.137763952700829	0.139876465943987	0.136684821065996	0.13443028406548	0.132710980976873	0.134149840475518	0.133594388784815	0.134238877413644	0.134243215484291	0.132875380006357	0.129682873679377	0.123548072106769	0.110159568686755	0.09406263136117	0.0752736112831735	0.056162819947654	0.0286079921108674	0.00169723362628216	-0.020241938356368	-0.0430018224547774	-0.0634206874535475	-0.0845548900777501	-0.0974190016446043	-0.102680835863228	-0.0993270518092453	-0.10042360523745	-0.103681150127725	-0.101660510728646	-0.0932735182739223	-0.0813229575114233	-0.0643373824796478	-0.0491373730449156	-0.0429132888462665	-0.0426929101276557	-0.0459550436474249
0.148403463519588	0.143004167394742	0.142746911534205	0.142005185835998	0.141779097020566	0.144762964868677	0.146706468333651	0.146951139589015	0.148180861208865	0.146528887292157	0.147812843372169	0.145472034687369	0.146198712406676	0.143725050164185	0.145066006217044	0.145479150506857	0.148854660540116	0.14403649471695	0.144051847493818	0.1440921364293	0.14658329771767	0.147448443272966	0.15205743394412	0.15339688824401	0.153033498333697	0.151470667527308	0.145137235122793	0.133248173968123	0.117666201219077	0.100066972321319	0.077401902156692	0.0429406953673381	0.00941132170698881	-0.0180184432627194	-0.044097778946766	-0.0686798239760342	-0.0913799869685137	-0.105857148554039	-0.110420875091778	-0.106191678664318	-0.10342190685644	-0.10171150929001	-0.0984682696203706	-0.088811286658787	-0.0749307551739419	-0.055446243387787	-0.0413558778338717	-0.0353272915638291	-0.037174867722383	-0.0412298690177276
0.140181840845162	0.139984419698569	0.142044964006046	0.140407880010033	0.142099358995177	0.142521068453752	0.143444793457992	0.145091589103622	0.146529539926419	0.147411895660163	0.1460707146032	0.147034979572391	0.146704875256594	0.145954208880788	0.147879687521626	0.149147028147486	0.149718573467305	0.149484828864894	0.154068898084352	0.157566050602292	0.159629764968632	0.162840365206973	0.164682770247895	0.169814215600296	0.173787694675723	0.175155268488144	0.172100601011617	0.161447064639004	0.148148748426474	0.130040208762675	0.103387606508006	0.0617736756044345	0.0196785526943587	-0.0170521993304332	-0.0457289293243124	-0.0747059875575703	-0.099356791177193	-0.113232272847078	-0.119040486916616	-0.113950338194294	-0.111114338515716	-0.103014337406849	-0.0951819557129342	-0.0769200725287494	-0.0608449635661323	-0.0463693679969317	-0.0384819371736354	-0.0343003336791222	-0.0309503824130929	-0.0369360597511139
0.123333629689167	0.125927477231218	0.130759414049109	0.130324101842969	0.131646816727022	0.13218229835052	0.134826177491622	0.133892503362193	0.137853680087648	0.140997022123802	0.141389923080078	0.142062147100231	0.142490883454376	0.141195079432909	0.143885706741499	0.144112132451278	0.147071261425275	0.148438916702265	0.154528208782978	0.161191899019999	0.163780445270531	0.168053684592338	0.170882612525125	0.180557619369602	0.190123538520704	0.197840101105335	0.198755040784111	0.195796306379116	0.188112179376112	0.171207858992442	0.134812526952451	0.084327674735812	0.0278606336389392	-0.0169696604741121	-0.0529547332748159	-0.0860027948260735	-0.111354721303931	-0.128611538994422	-0.138437382476606	-0.136121817289742	-0.127579741686063	-0.112829934001669	-0.0795768618273951	-0.0548377052708266	-0.0337065456377005	-0.0333408459644925	-0.0342877380849395	-0.0412433686992001	-0.0446356154422226	-0.0419129848413161
0.105077858747811	0.0969397306441671	0.101439129445212	0.102874380642325	0.105269662062915	0.104618240568676	0.111759551360326	0.112060617087011	0.113899561836837	0.118610367406102	0.122355959609879	0.121906691595981	0.123001490194545	0.122032683587409	0.123065181345167	0.124680791991485	0.127568737357045	0.130552138466357	0.135522657645961	0.142163855684962	0.148350086508132	0.157054644723788	0.165239176052945	0.174366338119664	0.181479977359787	0.193230209664773	0.199480231410307	0.212799156629221	0.206539212536858	0.193156566024019	0.152646715055927	0.0926690266070425	0.0253553506958201	-0.0219900578772443	-0.0619913953825831	-0.0984817598894147	-0.127757888673353	-0.145958528126578	-0.157175711073719	-0.144423633478614	-0.12185049259727	-0.110603354972879	-0.0728551014244049	-0.0470599507000608	-0.0182349119173389	-0.0244385227897602	-0.0327413555209107	-0.0452954401408587	-0.0494470321305845	-0.0454435577397471
0.0790486212557471	0.0736321001043466	0.0698206887410473	0.0766134884364141	0.08023635833818	0.0819936861790586	0.0882986824134154	0.101445730098957	0.103956265200718	0.109346500851283	0.10972513233062	0.103621081373748	0.0994960848596601	0.0985734285425532	0.101171736587415	0.0956836713786277	0.0994796552303773	0.103256866369952	0.113360473582512	0.115382589226879	0.123551728858778	0.131997452161359	0.135472634823999	0.141385432457496	0.123187546963199	0.141711377444664	0.137362998941337	0.158621515156246	0.147184700343167	0.154482180289774	0.128057097163173	0.0785178463171282	0.0151029148930524	-0.0331410020587989	-0.0764580874768098	-0.112211053790629	-0.14425042156878	-0.158169983476822	-0.156401731030195	-0.112363527532028	-0.087950886826417	-0.0757503676121469	-0.043900749545447	-0.02482142788814	-0.00720627664393459	-0.0182876571901239	-0.029144897458302	-0.040358046473892	-0.0449309304574568	-0.0377047510216488
0.0605437623240089	0.0579600907702046	0.0467664552484448	0.0489214459343709	0.0550636540057905	0.058087209476388	0.068372631558444	0.0768638992965615	0.083029922176925	0.089286523068804	0.0901114563528478	0.0818784345921527	0.0748821611586289	0.0719706349065042	0.0739544860640451	0.0699737697958643	0.0735698258771821	0.077651607767102	0.088483840201022	0.0889888652530501	0.0948303543987145	0.0982311224250507	0.101261126656327	0.105093183310924	0.0885530023727803	0.105581542928804	0.0986937496399255	0.0883829417440136	0.0620473664358065	0.0615322938751813	0.0621955903951373	0.0452674821926626	0.00849684902585381	-0.0322669321564691	-0.0707404998457316	-0.103270228041692	-0.12322590908044	-0.123249917550101	-0.104837423297058	-0.0622621765028663	-0.0481474348063018	-0.0444381776826921	-0.0303744123341597	-0.0198188740022398	-0.00631995801894386	-0.0111480214813145	-0.0195152839328216	-0.0286432089709961	-0.0323407836471753	-0.0277817670886651
0.0300481243816275	0.0256413741145911	0.0320754397574099	0.0233275767700515	0.0269806005631172	0.0327194738835975	0.0373318552174065	0.0457451088653695	0.0554995754548966	0.0621744297733793	0.0646211486804056	0.0553789145923859	0.0472494098969054	0.0496461327367983	0.0515597107736435	0.0477053604762068	0.0524910171360864	0.0507853861411117	0.060778681479844	0.0599306212706632	0.0682720998802434	0.0689308104532477	0.0601743724140775	0.0619724199502293	0.0447289741439627	0.0535845158312101	0.0528940679375885	0.0291729001625956	0.00766059861426112	0.00300808101456043	0.0168158136476422	0.018483152295002	0.00563528043815409	-0.0183010552408996	-0.0417056784093301	-0.0596393295038731	-0.0669798793350294	-0.0532373750433323	-0.03624073661955	-0.0223879319136568	-0.00803240850662565	0.00029534266424309	0.00534940053538694	0.00750839089162382	0.00475102148783305	-0.000571607488909858	-0.00366991496078062	-0.00877074182441069	-0.00990847180363787	-0.00361160308364783
-0.0455484551376033	-0.0393078781758072	-0.0273987581476676	-0.0318461046895084	-0.0298791662776748	-0.0388546255985464	-0.0348557954411245	-0.0172260091177258	0.00133917037398331	0.00214270765496331	0.0140485839484572	0.0219875561243384	0.0249822422177556	0.0224972404696673	0.0231831104639635	0.0213913634192109	0.0207999865596018	0.0165618637379042	0.0204291727374848	0.0320623135375697	0.0417461455220841	0.0512057513166459	0.0501931634336142	0.0459022349819338	0.0432230533981971	0.0395546724279535	0.0401109871677588	0.0146334424660093	0.00192170103324635	-0.00402169381693317	0.00995824350200663	0.0141250205861859	0.00750424787002676	-0.00328835863987577	-0.0100503771761758	-0.0136863780510584	-0.0100868078395545	-0.00742469647145397	-0.00200787800496795	-0.0136508157312722	-0.00385944783340949	0.00170169205835871	0.00917963501441611	0.008567557353713	0.00294393999691758	-0.00714238907946055	0.000438074683315236	0.00187371750804677	0.0119397521178699	-0.0163943758317544
-0.344829423528359	-0.316421274217224	-0.273658452594377	-0.288854484148571	-0.269910256254003	-0.254715547946073	-0.223834615513271	-0.159821941368871	-0.117931167999894	-0.0786326466251487	-0.0623254191277385	-0.0605591117359331	-0.0637408053709397	-0.0494631589149798	-0.0535229434653087	-0.0310668844175956	-0.0253598382593629	-0.0181966630080818	-0.00891503830675727	0.000939447571893074	0.0046818830589258	0.0113537927932719	0.0245734944027085	0.0229323716512754	0.0294321327978374	0.0284795867492371	0.031201225233116	0.0219494191994495	0.0044364179358101	0.00429727894660586	0.0110899191954337	0.0119905318402704	0.00402189830194265	-0.000987655348202001	-0.0035107820438638	-0.0074954419548747	-0.00782575108511686	-0.0120740321291022	-0.00981476335958507	-0.022944323529472	-0.0125196987360707	0.000737126738573735	0.00152294691123668	-0.00647816950617124	-0.0194513594716278	-0.0291704930281274	-0.0140980574846216	-0.0178355012549093	-0.0101096667222583	-0.0298156730939555
-0.769246664833249	-0.77865048151683	-0.748064272834035	-0.715661489402579	-0.647785777524534	-0.588045425601969	-0.560636704469312	-0.456783281062656	-0.35575281309699	-0.282555019480796	-0.250229603129159	-0.228131455911301	-0.24476969602386	-0.25023593418742	-0.223048418819936	-0.16724112138069	-0.144757484999858	-0.110844156590632	-0.0845012154688358	-0.0493405891884355	-0.0366750469197362	-0.021007572705432	-0.00348797930629607	0.00999584721282011	0.0253527551010019	0.023725568626538	0.0270405166004417	0.016580762153062	0.00597453579932638	0.00401077547044962	0.00628083253021924	0.00351484223608993	-0.00153030571256677	-0.0101373539690104	-0.0149939419607116	-0.0263176836464033	-0.0333320113649646	-0.0404368408543704	-0.0379654912926277	-0.0321232833433286	-0.0336808630029114	-0.0351036726167023	-0.0505512953731102	-0.0644345325546559	-0.0886938016908436	-0.0902732174786477	-0.0703041306944633	-0.0636015525148816	-0.0642322229221265	-0.0853068590160066
-1.18132150077621	-1.20644146148299	-1.22692412665184	-1.21224997912688	-1.14170149630544	-1.07635177704283	-0.990426324777196	-0.866280167078864	-0.74162499797678	-0.583977025149889	-0.561804732349995	-0.507944122694413	-0.53505458333352	-0.537427179954271	-0.49927262375143	-0.383395864026271	-0.308215874922243	-0.240375269167105	-0.185523770970595	-0.129711768023024	-0.111754755069129	-0.0774704289895253	-0.0406646669217325	-0.0161099401014254	0.00540271966040744	0.0128954427176504	0.0174285817099768	-0.00139532207524094	-0.0263897527055216	-0.0369854956375643	-0.0475414595759707	-0.0574856963960429	-0.0615878808542591	-0.075023767521844	-0.0890011567787295	-0.112704681827122	-0.125714320268978	-0.141499579966537	-0.130319238652935	-0.0912346908156657	-0.0955320897236727	-0.0995009641214154	-0.144271224777096	-0.183371946766808	-0.237188360952577	-0.238350777637532	-0.205907151302114	-0.18650555879911	-0.178274253583003	-0.188483109229941
-1.53263432133236	-1.56169262913101	-1.58957915323116	-1.57730775061785	-1.52733805734441	-1.45982133892544	-1.40555252457547	-1.2943225926605	-1.18231233032475	-1.01721297509733	-0.944455003675927	-0.873075778643126	-0.86265227225801	-0.800702809879799	-0.729383225311946	-0.632757978446648	-0.513548796927016	-0.387558854372803	-0.316912857450684	-0.243605989318515	-0.205537860246213	-0.156180663062975	-0.0978773042956673	-0.053683845448165	-0.0397263164625071	-0.0439481855261486	-0.0617850614427112	-0.105255047267505	-0.173180583577049	-0.246043069545777	-0.27923929324024	-0.302558173091062	-0.289231788734328	-0.303440422723206	-0.289093123684431	-0.290285902487136	-0.280254558182659	-0.278541214573167	-0.252672770232754	-0.18764052253619	-0.205701413945492	-0.253423203745079	-0.330094032696003	-0.39003321346444	-0.43567086218651	-0.449745675067108	-0.436328591349124	-0.411642288708297	-0.403091414837063	-0.393031123149906
-1.72306533864379	-1.74159191656607	-1.73938716100579	-1.71500419982861	-1.67283139567538	-1.6092182613084	-1.52916089999393	-1.4202737838465	-1.32490114094423	-1.21731809653075	-1.1264934697406	-1.0432173542245	-0.971700172921196	-0.906803845939811	-0.822193992809336	-0.733847628421401	-0.631725615192495	-0.489224216031795	-0.398374826601154	-0.325436817094389	-0.288037152130015	-0.222204304512567	-0.183975760032902	-0.164270544564042	-0.186113470629567	-0.212852218230198	-0.305087338118458	-0.428451771085898	-0.535412562250457	-0.61318660215793	-0.638149276077992	-0.62746294845161	-0.590166681508761	-0.539603867229165	-0.49126701739384	-0.456741087592857	-0.421305697723076	-0.402564795462102	-0.383865871526345	-0.366680515299179	-0.364400674467059	-0.366775268405143	-0.395021281764042	-0.428842975404872	-0.480600204155469	-0.495030375250534	-0.501893178729954	-0.496806244751998	-0.477762749950781	-0.469134496998883
-1.82974581561575	-1.82472772461056	-1.81132072466257	-1.76870789884165	-1.71547431178311	-1.66249595724241	-1.57800648959032	-1.48977769398801	-1.39114777868527	-1.29044005505752	-1.18041476282881	-1.08231577089869	-1.00045826695913	-0.945905513549153	-0.876567626951692	-0.794206735793265	-0.712986727259933	-0.606614609940826	-0.527864571177809	-0.458489816191983	-0.410832553225485	-0.383821888189138	-0.384337410099101	-0.423336772022778	-0.48289711885054	-0.575132594363881	-0.697972097040189	-0.796425902393415	-0.825463090420248	-0.836718268046949	-0.803631936549657	-0.75698580446932	-0.707877784082726	-0.659765942539571	-0.606529371741193	-0.556230027101533	-0.511203910166376	-0.486203142006789	-0.47043610731219	-0.449987892172923	-0.400498626757966	-0.375750814226233	-0.388320458343509	-0.427022274412269	-0.478439638417539	-0.502646982150528	-0.511067276295021	-0.503121380760283	-0.490715351428948	-0.475618212543245
-1.86770202528909	-1.88503598792608	-1.86662074609103	-1.82641010761304	-1.7559399657754	-1.68442481863909	-1.59442796243897	-1.49965254718541	-1.38666577699351	-1.26283373177727	-1.14412230359683	-1.0752625493548	-0.990430932066829	-0.942088756279424	-0.893772685933093	-0.854180597289903	-0.790452251527084	-0.728335668915712	-0.675711536344643	-0.652034975903803	-0.633909036683494	-0.652530929445477	-0.696447107608434	-0.778117900003745	-0.840871464008619	-0.927271627211913	-0.975039246667152	-0.989643202983071	-0.937041844065166	-0.902983924988141	-0.850872396003571	-0.800730925109674	-0.742190440066169	-0.697035743404142	-0.643456964306924	-0.596508872366257	-0.559648385333121	-0.534824130704449	-0.520346815908118	-0.501250852841887	-0.44116149148201	-0.396638181771879	-0.389782328735578	-0.429230269236296	-0.484979164674405	-0.513903922701561	-0.523644496405414	-0.517051297916272	-0.502827014517843	-0.488761276653729
-1.92120653164236	-1.93091502211885	-1.91990046186161	-1.86291256744348	-1.79914645937043	-1.71578049149398	-1.60741255219663	-1.49470996536431	-1.35636641131669	-1.24750473639878	-1.15745415499795	-1.10047387843471	-1.07874700424783	-1.04466796342238	-0.986869558478543	-0.922296437632346	-0.882934308618747	-0.864577567850644	-0.853522145864586	-0.877961588672172	-0.909195115053904	-0.955916475710301	-0.992524707494392	-1.05410098334198	-1.09070374610507	-1.11560642461751	-1.09520655269939	-1.03716021111697	-0.964066725798257	-0.923656843009801	-0.867366053001804	-0.812242981040876	-0.757787620193593	-0.713247314861322	-0.670031003609201	-0.631586548937831	-0.601511981420723	-0.577979538155466	-0.565954230003784	-0.548969741660411	-0.494319414969106	-0.462160434496484	-0.460478216658598	-0.494565970098506	-0.532649016858167	-0.556267344109775	-0.558128054394608	-0.546914589356732	-0.530035616925425	-0.500887895950348
-1.95524066755973	-1.94948083553762	-1.94754294717453	-1.89894937165723	-1.82800348631499	-1.73675991386119	-1.61287878633637	-1.46701763507727	-1.34194540500915	-1.25967203964698	-1.21152755556643	-1.18190282410327	-1.17956145544957	-1.16093068773227	-1.10654288376706	-1.04346042889668	-0.987836089654618	-0.958710041713906	-0.986648692855004	-1.06026421663737	-1.11289240925948	-1.16109245725866	-1.17108109379825	-1.18712178254515	-1.17224678673779	-1.14201141842143	-1.10935767740892	-1.04645975868229	-0.971199797161767	-0.926458097226204	-0.87726052433571	-0.828396159226948	-0.777484721207832	-0.734485198538775	-0.69846871651118	-0.668812407103357	-0.650000576357823	-0.631960909174765	-0.619867460711625	-0.608211682997431	-0.58849692447908	-0.572329298003459	-0.574592907149668	-0.587394495130595	-0.604196998992511	-0.60554068841461	-0.598478658931896	-0.584687039199878	-0.558284044572239	-0.516157898909587
-1.97782000789006	-1.9852347131157	-1.96747072497482	-1.92836000538592	-1.86807780200238	-1.7583401644369	-1.62432709144216	-1.46146467409173	-1.35534314056261	-1.32709579447443	-1.31253440560762	-1.30912319686849	-1.31732887060635	-1.29524215586535	-1.25025275333123	-1.16742271445101	-1.06835398627173	-1.03913380183324	-1.06859992182802	-1.16227019034145	-1.20837125245149	-1.21640928801378	-1.2172228318593	-1.19418828940246	-1.16549505320919	-1.11977859968238	-1.08646064424988	-1.03082673983912	-0.965120006857045	-0.92466372792593	-0.886407898510235	-0.845022693219821	-0.804798287535609	-0.771713744093829	-0.744582350637266	-0.722707341062003	-0.707386039049621	-0.694946181850231	-0.682154491226136	-0.676116601594094	-0.660344600737494	-0.659352958237511	-0.666657284313998	-0.666300758158338	-0.661791289588301	-0.650740130444056	-0.635353600937407	-0.61629956941662	-0.579301810749504	-0.536511678941789
-1.99632901186706	-2.00714203692286	-1.97987578226113	-1.94629394727744	-1.8854934896736	-1.76073304117025	-1.60848824485952	-1.46844824321752	-1.43473691279531	-1.41225665891185	-1.43117934326354	-1.42900692901941	-1.4105958846098	-1.38008021094852	-1.34097205026949	-1.2632904618939	-1.15813403146367	-1.11265526055817	-1.12641324300028	-1.18085280256848	-1.21903348633161	-1.22003434145778	-1.2054857321746	-1.1794719855162	-1.14804751618592	-1.1056405410708	-1.0685491689781	-1.02413808515913	-0.962118180871854	-0.925123249533544	-0.897887789443599	-0.869628538209924	-0.841968898510726	-0.810585037291383	-0.790462670897203	-0.772632463686242	-0.762019694918163	-0.75180484329542	-0.737090102248795	-0.724746312553949	-0.71066924358483	-0.705986821499653	-0.706938777388985	-0.703467635764279	-0.691980791281696	-0.67946425650994	-0.659497867374831	-0.638203426791072	-0.596547196669066	-0.557222241665391
-2.00747880881477	-2.0158097924489	-1.99578168809075	-1.96587600493121	-1.88569713787112	-1.7506956616872	-1.60034864634629	-1.50005131697911	-1.49780841708165	-1.49995241911025	-1.50649805869238	-1.48325007417084	-1.45454288035792	-1.41597020094942	-1.37606756678158	-1.31863521763018	-1.22888064037554	-1.16282633617523	-1.1460303943055	-1.17161156055042	-1.20175243495557	-1.20158709840114	-1.18918870993809	-1.16442331917842	-1.13237540338566	-1.09604369143246	-1.06486824352316	-1.02756749329942	-0.973392124504376	-0.934209026469826	-0.91692233088397	-0.895674216696778	-0.868976216958114	-0.845880825998186	-0.828214271434661	-0.813638118938423	-0.799798042400767	-0.788683186223132	-0.772879723571228	-0.763440378099634	-0.739852417624928	-0.734685646204696	-0.732641481664161	-0.724733273704974	-0.713334874612918	-0.697259503325918	-0.675933681587837	-0.650920014918587	-0.606424000733464	-0.570728150683046
-2.00850366605721	-2.01824415650813	-2.01613640985996	-1.95968121715163	-1.87759719857838	-1.74251422718821	-1.59224564123733	-1.51994343082892	-1.52677687322589	-1.54928419407707	-1.53561748049519	-1.50121051143682	-1.46118049477948	-1.42085575430154	-1.37935703277013	-1.33508100200516	-1.26639043063587	-1.18670723803894	-1.15155258643873	-1.15873738740339	-1.19016095048152	-1.1893814973226	-1.17757507719616	-1.15869920936972	-1.13200546308397	-1.09611287193492	-1.06103670182253	-1.02417369447047	-0.97955882329123	-0.945445040533261	-0.929773934227508	-0.913215740583732	-0.891755880592647	-0.871880406786959	-0.85027039714779	-0.833394829874278	-0.819264259320212	-0.806858368375105	-0.792057651570951	-0.779602223508726	-0.756184734044668	-0.749961564781132	-0.74457601854364	-0.737601097321856	-0.723349739025743	-0.705019372258832	-0.684782445032345	-0.654466433028615	-0.610091109355153	-0.574024579633254
-1.99480324722769	-2.02075717769111	-2.00866476699527	-1.94857503810359	-1.86373709203988	-1.73170507148766	-1.59267479809172	-1.5117887318625	-1.52921733385627	-1.55364626003982	-1.54315821898577	-1.49794577314512	-1.45837119376029	-1.41933975642156	-1.38272435655547	-1.3338917987252	-1.28153809988521	-1.18173571925943	-1.14319595821955	-1.13232011918088	-1.17005856050794	-1.17913996457112	-1.17546884216047	-1.15362083634847	-1.12641785556088	-1.09685280913053	-1.06182858708175	-1.02894151415475	-0.981582570062399	-0.955510446134018	-0.939071842759601	-0.917166045389509	-0.896321159216315	-0.876316419823623	-0.858224615575381	-0.839330948611312	-0.827370826633333	-0.813372046973781	-0.802376378919497	-0.790358828420802	-0.762008714473182	-0.753606197394177	-0.75073050519865	-0.740789415588768	-0.725077812497584	-0.705526180660161	-0.684079782912613	-0.65401712360003	-0.614394010204123	-0.58258472641728
-1.97448130892347	-2.01043781276818	-1.99875806061025	-1.94716635407424	-1.86055625197095	-1.69882235740924	-1.57486757228975	-1.48558232429911	-1.51787908879479	-1.54493331236191	-1.53463191432962	-1.50478495589987	-1.46500929485147	-1.42546013497699	-1.3825349132421	-1.32762249272554	-1.26949085891614	-1.18008872247021	-1.15020831250482	-1.13354025859553	-1.1704693553144	-1.17568435218278	-1.16764686875354	-1.15584220832768	-1.12723372481745	-1.09530560152007	-1.064020065941	-1.031500616517	-0.98538418494657	-0.956369332659661	-0.939837253963515	-0.916231666857457	-0.893976858497005	-0.874407216189398	-0.856183740019741	-0.841145622425909	-0.824692507204518	-0.811040289821455	-0.798223187216951	-0.785551678150977	-0.764239101111678	-0.750997792401936	-0.743655527602774	-0.739105334231222	-0.722792500197237	-0.706161930460922	-0.685906549438868	-0.653330340764887	-0.61279426517084	-0.580920887004937
-1.95081997421525	-1.97937088987729	-1.97191976904814	-1.91247325358948	-1.83985379730152	-1.67457637130396	-1.53435351389552	-1.46753488588563	-1.50110545809855	-1.51015019289329	-1.51777956954093	-1.49858857061938	-1.46435655211111	-1.42604925812471	-1.37760388750658	-1.33010323591447	-1.25533363048203	-1.16360902389168	-1.142570252986	-1.14659619166701	-1.17869602796851	-1.17731083008963	-1.17254803791285	-1.15590277829347	-1.13216957804637	-1.09926771666465	-1.06563194808907	-1.02400898179534	-0.980895916601083	-0.950843949901421	-0.929962651442614	-0.902623140555698	-0.881293984770716	-0.861988281406734	-0.842331311740395	-0.826514968085944	-0.812148149294072	-0.798439469011333	-0.783582647026847	-0.767317995661518	-0.75438129786966	-0.743723554000315	-0.735089844616544	-0.729221928124748	-0.712911084042866	-0.699015377887833	-0.680114011439584	-0.650868008333193	-0.602394007719468	-0.577248553214747
-1.93038792261591	-1.95526671061994	-1.9504224237546	-1.91277831446851	-1.82250522198691	-1.68470192288766	-1.50345168149464	-1.39534514253834	-1.40550904805048	-1.43723528812186	-1.46862490770026	-1.45643981507982	-1.44014023416875	-1.40831461784182	-1.36688130224079	-1.31301360410883	-1.21645068923947	-1.16930079530207	-1.15577303599049	-1.17343584473691	-1.19741663496287	-1.20125101206347	-1.19244497229086	-1.17422396904854	-1.14882567073562	-1.1099857381027	-1.06950802883669	-1.03899560260443	-0.975240849638081	-0.935267979763939	-0.912108655424547	-0.883670486278626	-0.856172466024647	-0.834764589205539	-0.814884151802735	-0.796265596311407	-0.780732433192879	-0.770482198227677	-0.75596510220226	-0.747713811906122	-0.733543887494284	-0.724036174965835	-0.716715609555838	-0.713381881457472	-0.69787284312269	-0.686144853868743	-0.668945387375868	-0.645662633955205	-0.597426477315352	-0.561347943640997
-1.93244034971563	-1.95379577777698	-1.93666756007361	-1.90354123441457	-1.81895604744719	-1.67692971409624	-1.48797371892794	-1.33416072778546	-1.28788096655508	-1.28275301220182	-1.34258467823487	-1.36977118920211	-1.38300863959268	-1.36579096696877	-1.32805142219918	-1.26561409435558	-1.1785033796291	-1.13540167224762	-1.13742637459206	-1.18100750100795	-1.20700435315723	-1.21625607840872	-1.21147044393864	-1.1990173091205	-1.17448468202348	-1.13162847870903	-1.08849834981725	-1.04722723840856	-0.981719831272116	-0.927847075512872	-0.894604166949503	-0.857258683523911	-0.822016074449938	-0.791051850825402	-0.765821789318505	-0.74184678338283	-0.72995352157897	-0.719389400147612	-0.713966601329952	-0.707927747465202	-0.698429597869997	-0.688239105094566	-0.688905292900782	-0.684722989709863	-0.676543954862462	-0.663963308275121	-0.646823130998895	-0.628484563253615	-0.585688302448949	-0.540590363930948
-1.91545028848511	-1.92792432310662	-1.9194027416071	-1.86988998615905	-1.79346938417295	-1.65903164642886	-1.47107068792932	-1.26880550342872	-1.13005584137575	-1.08760088807698	-1.1649736139172	-1.21893561298206	-1.27062126216688	-1.26135415225392	-1.2314582438308	-1.16495533853422	-1.10050324370569	-1.08019891925545	-1.09772434064207	-1.14846969047728	-1.18879835400836	-1.20790231199137	-1.21929992406322	-1.21372144687816	-1.19457953351247	-1.15864442508255	-1.10636395816016	-1.05924604970205	-0.988463597556472	-0.932439910927035	-0.891783053144275	-0.845175634641259	-0.798021645944494	-0.754581332329969	-0.71707993649694	-0.68824509069317	-0.670711279773701	-0.662609522540983	-0.656835076735294	-0.657523715466031	-0.654875812158773	-0.648762881093281	-0.645798366515935	-0.643188178997983	-0.640623620156804	-0.630926448949192	-0.617766906053019	-0.600486425587835	-0.562275642831399	-0.518605937462623
-1.89095972501343	-1.89604644349384	-1.86666133728313	-1.82155624753137	-1.7715473212322	-1.66652731468205	-1.50394078231773	-1.24870981503364	-1.10501847632929	-1.02105321319951	-1.07325004403526	-1.12714539381146	-1.16909147945779	-1.15623269701971	-1.12107046540257	-1.05871830613016	-1.01142208215524	-0.985556740904259	-1.00355637453455	-1.03843185018715	-1.08351052301703	-1.12600952542234	-1.14843291228351	-1.17850989502978	-1.17820091319187	-1.15701234767492	-1.10892418062493	-1.06712616605656	-0.996325861169567	-0.92897320740356	-0.882554681069163	-0.837810214985579	-0.777124795871269	-0.721375410986876	-0.675779801323715	-0.644523377233009	-0.619817916346936	-0.605578495480941	-0.595467016677945	-0.604130103310006	-0.60069472199552	-0.598740868035876	-0.601490179036057	-0.600354185061613	-0.597096224118468	-0.591936754977932	-0.57854828654862	-0.562775706992384	-0.535158834850531	-0.496786988358653
-1.8139969248831	-1.81214490139913	-1.80397791888407	-1.78549538675045	-1.72468370033118	-1.64288865385524	-1.50908814766347	-1.30532515049481	-1.15162473882137	-1.02740353100663	-1.04534187365557	-1.0648875773102	-1.0725711561569	-1.04738046726204	-1.00628825694088	-0.96357067224953	-0.932305234064286	-0.894546527660981	-0.860207750329456	-0.873852271828593	-0.878872538422501	-0.912299917477948	-0.942194615580411	-1.00013751031434	-1.05253918677323	-1.07484457455961	-1.06674390163866	-1.0544637503613	-0.987473463751125	-0.926225150750667	-0.875029178194252	-0.828491459736222	-0.767034141007462	-0.706661266711749	-0.644629659622661	-0.602983663469462	-0.571478806140433	-0.549069647482708	-0.545870667428582	-0.547940969930137	-0.552758642895015	-0.561665190579444	-0.562690331888978	-0.566811776081952	-0.563943763439786	-0.558873593561761	-0.54576698785779	-0.532175110400767	-0.514237290023953	-0.485980225062112
-1.7400433599899	-1.76055958496083	-1.74532301492415	-1.71525547150241	-1.68077697674088	-1.61926783948706	-1.51557323645763	-1.39879068096915	-1.27473848337968	-1.16708881066726	-1.11651352967316	-1.07125939689255	-1.03560374047677	-1.00266441372341	-0.938760255867383	-0.900291026342893	-0.841080340151308	-0.791149007983262	-0.723962558456406	-0.675829715267409	-0.640513605056847	-0.63385932087142	-0.649629573463549	-0.7077381394108	-0.768425270198767	-0.845377690491183	-0.914843766176198	-0.969807597824402	-0.934579956582497	-0.886734436386276	-0.846221154493868	-0.804964121372164	-0.744822427756867	-0.685104237985515	-0.616727541105072	-0.569589206006387	-0.524860465549494	-0.501268138343294	-0.493716206780978	-0.501706472409607	-0.515172280222667	-0.529463031344007	-0.541923504656163	-0.548033440733964	-0.547330797650868	-0.540574775160967	-0.532407990706932	-0.517264050120556	-0.499253655943142	-0.477715294580476
-1.68585862516961	-1.69917876115627	-1.691873706699	-1.65341082225729	-1.63367818061891	-1.56307075086379	-1.48779011282623	-1.41232415393074	-1.32540121369406	-1.22898771035014	-1.13667419646258	-1.07809276733151	-1.02199117523134	-0.945079717216008	-0.888471358741006	-0.824998159607617	-0.762471640909159	-0.687230556037548	-0.59364714084942	-0.518990488653564	-0.459465483471201	-0.395992298409393	-0.353598299338816	-0.35377732302323	-0.381686744055826	-0.462415805071119	-0.574337026821436	-0.698308337153418	-0.78961269817667	-0.798681013552069	-0.791476788088088	-0.75391255123498	-0.699135033926538	-0.640491193193905	-0.579666465619615	-0.524057280316871	-0.471950437286308	-0.438298533078647	-0.427992605503389	-0.439352729990261	-0.466664756656512	-0.506547590463239	-0.52997188066574	-0.544863688082266	-0.548075648487122	-0.541495750065376	-0.53038264761142	-0.515738183756366	-0.499525312842836	-0.478373753041582
-1.52450144823461	-1.55163164986595	-1.56743372724369	-1.56196584712903	-1.52967325483348	-1.47021222933974	-1.42329530531482	-1.33766188533879	-1.27526059486025	-1.19020065015192	-1.11211030699608	-1.03393975479529	-0.957921432944576	-0.880913903871514	-0.813781792694498	-0.722601762910256	-0.651600592257267	-0.56642738080789	-0.476986781602326	-0.391402974607592	-0.322706995398097	-0.264114842004815	-0.202539106807125	-0.141801856813929	-0.122804921390415	-0.145488907453786	-0.198251054275915	-0.297115931325724	-0.447029953141668	-0.56967027805338	-0.639127416166898	-0.64005093605079	-0.610450588613197	-0.568252241623275	-0.515573032367939	-0.458216503316677	-0.403727890077222	-0.363479371610112	-0.348127930295693	-0.351674295319623	-0.382698782229502	-0.443952161093112	-0.495483598508079	-0.525794490809569	-0.53312398960253	-0.528753585875292	-0.52092725413746	-0.504775670793276	-0.489840147870196	-0.470663954722233
-1.18951703005747	-1.26359637659785	-1.28001630693771	-1.26395531355882	-1.2600975951415	-1.20515452100427	-1.12432624701554	-1.05329014058107	-1.0164184337449	-0.965928194771894	-0.906598401545025	-0.805110814611778	-0.737374959820637	-0.651646176201472	-0.566899863000136	-0.492519247048121	-0.438046843987177	-0.376170867215043	-0.306640157371726	-0.224740507448075	-0.155239449037092	-0.117650858137011	-0.0809699044712916	-0.0485276120887738	-0.0146949351792343	0.00865242152696753	2.35711682316225e-05	-0.0238137268909308	-0.0939963945486628	-0.181256397027148	-0.29564271095673	-0.362082562841786	-0.398557646788609	-0.39013034076137	-0.372216950154515	-0.342377839619406	-0.297436653944586	-0.26058196223781	-0.185234987404225	-0.171129272297199	-0.186498210680886	-0.259116016123008	-0.283188033582741	-0.310653242040325	-0.334579165714487	-0.375491511374275	-0.383184619716567	-0.376387079122144	-0.340912179971865	-0.315458092077341
-0.842328149705629	-0.830861699602528	-0.859503250856615	-0.813011488133716	-0.760062058950618	-0.702323251951085	-0.626892626112158	-0.599950142637235	-0.538060475440767	-0.507070497764642	-0.468423035505637	-0.430924232773132	-0.394675063629469	-0.347402330299451	-0.299740257134892	-0.251917752891275	-0.205023360831892	-0.171462234132169	-0.135883304704011	-0.107283046126784	-0.0752611927603023	-0.0539455908253228	-0.0226109041563516	-0.000996867056678376	0.0262641847675292	0.0345780438527806	0.0325657108042103	0.0182684085385011	-0.00143238763045409	-0.0169965198977763	-0.0363777915558948	-0.0709975677165392	-0.0976575956713736	-0.106764815602268	-0.116454264077001	-0.130533273088823	-0.131631063757226	-0.132084002265278	-0.0821774730935143	-0.083387287332932	-0.0926711748761958	-0.117172097337261	-0.119382668743	-0.130530124890327	-0.129231135020649	-0.144577912170835	-0.145729117735718	-0.151893449226208	-0.151770167237667	-0.160369376753051
-0.598363030259573	-0.590730910336118	-0.56625931653168	-0.498295043113743	-0.418409776806806	-0.386552659952433	-0.316367011543308	-0.290043529440912	-0.236772341871785	-0.226072639749229	-0.176921842698767	-0.162339998718783	-0.15339766561648	-0.147020643690769	-0.136840624359857	-0.108731999537299	-0.0898306376776103	-0.0660811857902424	-0.0396451383139141	-0.0270479729615934	-0.0110229673207325	-0.000981525762973728	0.0179190153564798	0.0266064386460533	0.0355896905635542	0.0455208929584952	0.0345342163147984	0.018815128013368	0.00848658474902773	0.00150886156493086	0.000783709317913212	-0.00373115438555422	-0.0117572894850439	-0.0159513070315248	-0.0251207688108296	-0.0392122548908286	-0.0608110888241855	-0.0761960797517383	-0.0276470698009457	-0.0318199886829793	-0.0269202491068496	-0.0273645527706383	-0.0323578316024182	-0.0450083963677747	-0.0475513070469311	-0.0558881449056944	-0.0607622804172819	-0.0672410681082269	-0.0658874372791305	-0.0714426787078526
-0.268715550021249	-0.194031291501995	-0.130211844726071	-0.111791156271606	-0.0635634070011517	-0.0512605955139276	-0.0278225918737027	-0.0189418208306922	-0.0060878507555341	-0.00119548120505552	0.0070338587430396	0.0201229639186742	0.0141179860900803	0.00982296624397328	0.0114542324649836	0.0129302331241741	0.00877073754175569	0.0163663816457085	0.0209763783407534	0.0168863610700359	0.0239704979706915	0.0307654092973335	0.0454300223145774	0.0486742236991	0.0495749030780549	0.0429919907025726	0.0285109209355414	0.00919747046049066	0.00411604936544636	-0.00117501425574797	0.00338826761533677	-9.39374249074957e-05	-0.00527373244597743	-0.0113473311375656	-0.0211213150329565	-0.0317430863653498	-0.0623316974763994	-0.0801574137588736	-0.0770273118329443	-0.0671003033102453	-0.0307067278176641	-0.000609391988944016	0.00128951315427637	-0.00353613813797675	-0.0011073014567946	-0.00137306144649353	-0.00390484134065474	-0.00247969916236036	-0.000700799329535758	-0.0026090020931738
-0.0600750026295839	-0.021699442746409	0.0152600593403213	0.035259616791087	0.0335495841209798	0.0337043043972848	0.0313633549025543	0.0323608772760369	0.035894708498378	0.0393294514384313	0.0439712303984399	0.0496324671377422	0.0398970028295215	0.0493351582171824	0.0502234626292791	0.0444068616153128	0.0394968142769373	0.0440789064157867	0.0465675598802347	0.0495116494641724	0.050015206836222	0.0515428906227018	0.0473103890915617	0.0710351148821884	0.0823265782208715	0.0695475546548217	0.0571731588485477	0.0101017082315765	0.00380063196779191	-0.00165035034338268	0.00282193991054674	-0.00341527100209511	-0.02023782672522	-0.0479715890401283	-0.0828880932097756	-0.112676888196396	-0.131359649745249	-0.140172434205291	-0.13186437371722	-0.105224045339927	-0.027309281884441	-0.00512179090681853	-0.00513976878646756	-0.0208115961077732	-0.0314460527583241	-0.0338471851327275	-0.0361250116816144	-0.0225395117331879	-0.0255913859068354	-0.0221089032470121
0.0148115832175654	0.0386980387670738	0.0436026047071107	0.0551659942350678	0.0405277463242737	0.0348195792399293	0.0234101318628119	0.0287032741482504	0.0267735281711663	0.0441485767410292	0.0567550944941015	0.068655187062053	0.0601826970717595	0.0696280026578036	0.0631814753596599	0.0533042107921968	0.0615674614847777	0.0629986443714441	0.0590183256842436	0.0535456715152563	0.0489929977570113	0.061931877208612	0.071511183068513	0.0932764864597233	0.110755104686745	0.119006752231606	0.0957567059881942	0.0608767298064363	0.0478308525735565	0.031732267978857	0.0279480088834039	0.00251953547768639	-0.0482652629749199	-0.107419792711971	-0.148024914328407	-0.169938052851526	-0.186918037536103	-0.187591966382371	-0.192289362958912	-0.187395287099861	-0.115233756259893	-0.0641475890474667	-0.0396918308304187	-0.042278695056444	-0.0387288211497564	-0.0390260620419891	-0.0389920341362993	-0.0378539936645865	-0.042575179801232	-0.0391069050610648
0.0495216426865883	0.0672710728360657	0.0706882772215709	0.0763819474011727	0.0600527413654975	0.0620040023658044	0.045618056822711	0.0483686253468719	0.0505396940843445	0.0718307697013779	0.0858806275279101	0.0949686877781624	0.0959425485770373	0.0918209722100364	0.0873773156225461	0.0832254574022797	0.0877877354849255	0.093692235097913	0.088635002344038	0.0831829550165769	0.0813852906603901	0.0960589470683575	0.113289442573073	0.127962995726699	0.151314023280022	0.162454829099513	0.145141904581517	0.114754865403912	0.107777255592517	0.0896891112259134	0.0652677766601121	0.00871352849534086	-0.062444417873029	-0.125041515784358	-0.16624951144771	-0.18817854382115	-0.205695573204165	-0.208972761691564	-0.215493908652235	-0.218751916092779	-0.180166693305546	-0.129089755379306	-0.0860755726645901	-0.0769939067005871	-0.0685143171743072	-0.065136914795826	-0.0590106591670944	-0.0583718934359881	-0.0589626161318155	-0.0583807086459133
0.0789635035587305	0.0935216184064008	0.0906346537923599	0.0859189115925879	0.0798764422493283	0.0815010975570472	0.0731122669962205	0.0735307141541344	0.0727621772474272	0.0978768895134736	0.101084902063437	0.110894084747094	0.11909681775992	0.112891880017451	0.114077410567798	0.107204812491734	0.109038492399671	0.112370008294964	0.109583155329501	0.10531923753568	0.10528674234985	0.124806529400252	0.139161517263632	0.153801621752419	0.167966361751569	0.180020722752195	0.167085186665796	0.15630481120672	0.155773563105319	0.138504443982568	0.0946423848833998	0.0203866902355372	-0.0540710201888364	-0.111563641520317	-0.149701214831328	-0.174993443875514	-0.195736794887969	-0.208286179247022	-0.21936955355735	-0.226827380435904	-0.211818631030901	-0.171052184978287	-0.122200543472734	-0.103465229182321	-0.0881377280033324	-0.0835810853534178	-0.0751263613925387	-0.0720225689220754	-0.0721066203085969	-0.0708536158232004
0.112542368191768	0.123730483959543	0.12403148782304	0.125095169144715	0.124683378009156	0.125900693671727	0.125439239268977	0.126936814084972	0.128498161469096	0.133373744471002	0.135284565113383	0.142721073876719	0.145631608435375	0.146786718605041	0.148535931944235	0.147328312918457	0.146411443174152	0.146668709670733	0.151240986176161	0.151202093503856	0.15267162107124	0.15937784986122	0.164962612195425	0.173764865395106	0.179070175526914	0.190183004808662	0.195380061211792	0.190562291181244	0.167500172944338	0.133002266390274	0.077548928690398	0.0143505585863004	-0.0487974978753257	-0.099430214755368	-0.1327513009969	-0.159735627587501	-0.182642003499552	-0.198635625327079	-0.209639433508384	-0.217832125154222	-0.216799185412353	-0.208170271519724	-0.185736047258961	-0.160534700177139	-0.135926459441603	-0.11897804394814	-0.107197177129724	-0.0997725240966273	-0.0935435349873548	-0.0894675684016751
0.131310460417364	0.13568128563315	0.139675505206588	0.142023024552891	0.141168370796349	0.144218100206974	0.147273370055394	0.148339494961166	0.147637921835882	0.150334596653324	0.150762502737149	0.155660212664256	0.159541092573862	0.160320254700498	0.159228887285093	0.158374498488415	0.159076365140282	0.158532107297844	0.15967322297467	0.157534388816413	0.157580106864194	0.160627539948164	0.164127225091776	0.165298778350497	0.165128311857813	0.166785658365185	0.165285030086787	0.156184632778232	0.129474452909979	0.0980871554953574	0.0524781237091342	0.00605045183563406	-0.0445251356742008	-0.0876813512998612	-0.1181662868404	-0.145367545506538	-0.168453530038372	-0.183907824112331	-0.19450363747287	-0.199587830622236	-0.199119968496995	-0.190850733664737	-0.177356173259205	-0.160012591732075	-0.142789653983898	-0.127678791377394	-0.117371158364213	-0.109370005285396	-0.102151149377843	-0.0976901510026222
0.142306085621567	0.145232673900642	0.148654252782892	0.153387124543663	0.15344532076558	0.155942201939697	0.152735046438411	0.154471270202696	0.155626930693526	0.159413781548233	0.161802645928028	0.163551647275801	0.163137348245727	0.159835728482379	0.158339358433702	0.159431366764895	0.158896656019293	0.159424079380367	0.159643165113672	0.154205836659549	0.152473026241872	0.154327192418126	0.152653677594017	0.145688949538162	0.142816584118431	0.139099383916991	0.130247443142521	0.116091466749657	0.0912327474550814	0.0607957670142078	0.0272164985879869	-0.00952545787405326	-0.0444100442162353	-0.0753504980232339	-0.101417506437904	-0.131850483608213	-0.156964165330992	-0.1715523213326	-0.179690877866458	-0.183603274516419	-0.18555690587213	-0.180694271618723	-0.171302534563525	-0.158828933054917	-0.143202719821119	-0.132587946323422	-0.121872131864549	-0.115108341673892	-0.109206530250488	-0.105059223598279
0.148185635192607	0.146856012433143	0.151089044989969	0.151553905491757	0.156123805782545	0.15756647383214	0.151882492829982	0.151825956889861	0.15372536588038	0.157736052356318	0.157038593803566	0.157984132863883	0.151980672177579	0.152240196033359	0.150620077727964	0.150160926617064	0.151066564486891	0.148826819964904	0.145296632834855	0.142737593865315	0.139097670690284	0.137671927904926	0.131390250162157	0.124713694453097	0.117607310124625	0.11118870107776	0.0981909718757988	0.0834145066643315	0.0621463867603604	0.0355966796917544	0.00784609713178017	-0.0207875107385719	-0.0472859099063513	-0.0726462923687999	-0.0960389770246822	-0.122551101842812	-0.146662665150328	-0.157874666908537	-0.167050499819517	-0.170390703009831	-0.171679406295227	-0.168994653542114	-0.162510898136117	-0.15252601011972	-0.142127174039178	-0.132550002423911	-0.124693312262708	-0.115842393560319	-0.109580362450181	-0.108870254746528
0.141821295078924	0.14660223439435	0.148359018032142	0.14840048354472	0.149700393879313	0.149671633074496	0.149648162454532	0.146933651579208	0.146555887196316	0.148171494077662	0.147126170238879	0.147272101989494	0.144744347979256	0.144542511227136	0.138345858468963	0.138965539324702	0.136718475110025	0.135479049394032	0.130748845421406	0.12441583295239	0.120705904604972	0.115726771053136	0.11087285459102	0.103039917257919	0.0943739022781599	0.0820983765976116	0.0680887093937456	0.0528952407026504	0.0356685779388264	0.0119803824891965	-0.0113803173227295	-0.0346970073014641	-0.0539501374989167	-0.0726067940302508	-0.0942930584825586	-0.115262756940451	-0.135492590984343	-0.144532333450527	-0.151384514439624	-0.156173346076359	-0.156774134258522	-0.156339471933509	-0.151226172590262	-0.144715867829526	-0.136691848385125	-0.132247880340375	-0.1242250704401	-0.116988652941079	-0.110089052678342	-0.107592520752385
0.139825806394768	0.142675265304907	0.143149960217911	0.140848687662561	0.140256101094108	0.140593401635064	0.139702540830914	0.139679715244676	0.138237184334165	0.13590150728186	0.132228727907303	0.132118196253269	0.129306653264197	0.129519023629786	0.128295834400042	0.126150604378955	0.123401695783625	0.116806963609849	0.111324900636132	0.106079657587596	0.101345680454752	0.0962297714686359	0.0892141212097441	0.080594530915836	0.0707852767212537	0.0595981241272887	0.0473537345249555	0.0314609293133709	0.0135049729987003	-0.00680335043945481	-0.025649934059455	-0.0453062717988757	-0.0654567923903874	-0.083640674144134	-0.102391179411768	-0.113347771816136	-0.122753081852095	-0.132963290347383	-0.139233523847756	-0.144502276883739	-0.144792659551121	-0.143254500272919	-0.141892019078477	-0.136098870706736	-0.131342254212552	-0.127092964179761	-0.120847281163745	-0.115071807897359	-0.110309488106834	-0.107520087502877
0.131359151263035	0.13504777784933	0.131947382983187	0.129566778103538	0.128944199608149	0.12627719551852	0.12266533187532	0.126289145255389	0.124202458304209	0.121669676480564	0.119796804443909	0.119233877237761	0.116714546739237	0.114987990550873	0.109553925715151	0.10970047830955	0.103424045477853	0.100293789470469	0.0963567292928852	0.0901119875667822	0.0840086291999316	0.0781939612164093	0.0698916165432083	0.0617271752426581	0.0518682284846997	0.040189493998546	0.0267485863886255	0.0137470325169309	-0.00208568756305093	-0.0192286173157482	-0.0343291560412221	-0.0509810394453821	-0.0686330618781518	-0.0821966712945202	-0.0967783065303703	-0.107136521299049	-0.114664857879689	-0.121209181627838	-0.126327858267965	-0.130324138598503	-0.130990169734846	-0.128940645686921	-0.129046957513942	-0.125376230825326	-0.122517613010434	-0.117698764856794	-0.116072512448205	-0.111569693782445	-0.108734695821572	-0.103496701896042
0.120772206739732	0.119759923042859	0.118483800668257	0.11604544126843	0.113417476120246	0.110753472124551	0.11137658835198	0.112595305878123	0.110293624988092	0.107217097240465	0.104409375062031	0.102171427396179	0.0976809222341193	0.0972213535878901	0.0920252706416487	0.0928812652221633	0.0881226851071428	0.0837828330639649	0.0796561219348363	0.0733667522613612	0.0656903739695376	0.0615183745641145	0.0545067640960098	0.0455891639144593	0.0362377285015211	0.022825436180273	0.0123879069473784	0.000440727929258102	-0.0123461547792904	-0.0268431209379979	-0.0417475224897825	-0.053437762963863	-0.0676194876667361	-0.0793606674980048	-0.0901193615927153	-0.0998528741868211	-0.105780597531773	-0.112138316613804	-0.115851641130147	-0.117978750014424	-0.121353276754808	-0.117236719118222	-0.118312585605134	-0.115278283964901	-0.11355089054102	-0.109240279713011	-0.107416833938598	-0.105476923150526	-0.100210806794612	-0.0958968974751547
0.104402901781976	0.103891084862719	0.101733281672559	0.100847884594913	0.0960096371202005	0.0932592280190479	0.0947164744614855	0.0954053182184461	0.0909359240275842	0.0890333352363405	0.085320541933931	0.0820092351579983	0.0766269870354574	0.073924045587828	0.0701513270474454	0.0697173878087224	0.0645238486183493	0.0610974712565109	0.0566130021436712	0.052487581740865	0.0458907236053918	0.0404640303954336	0.036424754020849	0.0287158168445848	0.0207380256957135	0.00744361719406731	-0.000393738521227168	-0.010672890114	-0.021040620636127	-0.0324249711138819	-0.0415024658660644	-0.0524518899531245	-0.0636320150632434	-0.0738971130295945	-0.0819355444786332	-0.089253277759483	-0.0951760023989612	-0.0998926091067613	-0.102469199690594	-0.105629235727617	-0.108468407465198	-0.10582877890622	-0.107229127641847	-0.105929482172992	-0.104389446080076	-0.100426326276409	-0.0970751517005772	-0.0956383256629883	-0.0905871451947721	-0.0868744224385146
0.0826536311685312	0.0796732655674151	0.0769914736584095	0.0751094428817191	0.074621783689707	0.0740172162292466	0.0729962125056315	0.0699500772308357	0.0650515287975345	0.0622401595383621	0.059569519004039	0.0544556361843475	0.0521447394208412	0.0467504783099115	0.0455514351360022	0.0420064350789237	0.0383350410020642	0.0354016647148547	0.03188956429566	0.0287969301886074	0.0236577585030737	0.0204753804668586	0.0138512304772242	0.00818890716717412	0.00195201455933357	-0.0063910689869638	-0.0115958206622116	-0.0189704244008912	-0.0268898182077788	-0.0372401037819593	-0.0431570641560911	-0.0490004385170628	-0.0575098975381147	-0.0648245217761707	-0.070928888825923	-0.0765847161484339	-0.081607956575599	-0.0848976551923291	-0.0874371675377013	-0.0901687084611231	-0.092352240995248	-0.0937352709094708	-0.0941702616811763	-0.0935450421289398	-0.0904331217205502	-0.086961201076198	-0.0849063318513065	-0.0804311899609722	-0.0780962529373282	-0.0751022326555729
0.0592760263290892	0.0573194900626283	0.0562705448155048	0.0542131508007888	0.0518996203221287	0.0481835132566057	0.044180439199884	0.041183019031294	0.038696660034545	0.0355265647233888	0.0333975142668892	0.0300883964923938	0.0272435549902489	0.0235722064930744	0.0218353231999237	0.0175931027715967	0.0172590037270132	0.0152387639561179	0.011881596345864	0.00901344058772385	0.00523430670078322	0.000953114394564984	-0.000987577177983187	-0.00607711926928763	-0.0108644344226024	-0.0151243157199861	-0.0200029698325994	-0.02480154999214	-0.0303438740157484	-0.0357719989502079	-0.0416865616728929	-0.0447786496473121	-0.0498871732184558	-0.054838574179165	-0.0588512740441555	-0.0627506913787545	-0.0657545796976264	-0.0712954074274741	-0.0740771823642219	-0.0757516724335807	-0.0755843825649267	-0.0768578579763816	-0.0775039922742126	-0.0761897525055114	-0.0740400806652833	-0.0718213316710579	-0.0699141693337367	-0.0676366910211737	-0.0666058137541711	-0.0626711200728955
0.0396301538218433	0.0377269651529992	0.0374605277743512	0.0351746570581521	0.032028452655424	0.0276471019679202	0.0225591256576302	0.0212611511066165	0.0171381255785903	0.0140776703527079	0.0117167174707742	0.00735914622501396	0.00623213340161078	0.00289718420536237	0.00115045631204197	-0.00222622481557315	-0.00234516056818576	-0.00510757757501599	-0.00743393533478663	-0.0089438863177248	-0.0114531918739492	-0.0138104287526365	-0.0124879560739	-0.0160052847676995	-0.0183275731816573	-0.0206918186958029	-0.0225026655581523	-0.02543781088777	-0.0293430776701935	-0.0331937620149725	-0.0346021994151677	-0.0375925000463602	-0.0417509814160753	-0.045044399377464	-0.0484175279957159	-0.0505652956545931	-0.0527119727424406	-0.0559278419170782	-0.0599436503777722	-0.0606801251880159	-0.0611317582863577	-0.0613743066155321	-0.0620738638339391	-0.0613537931688278	-0.0575429677056722	-0.0568002715860844	-0.056795810259686	-0.0540686171252436	-0.0547207131611713	-0.0519315956595322
0.0236358226031101	0.0183198666852179	0.0176500586472156	0.0158431351439127	0.013031034303734	0.00940629831742168	0.00675932825245091	0.00489907472924155	0.000621738789110001	-0.00320939495333945	-0.005790500796786	-0.00857759112016474	-0.0114312730104812	-0.0125331029755181	-0.0148246277845882	-0.0162789227482854	-0.0159941092266068	-0.0181945156566405	-0.020064761813989	-0.0199482936001047	-0.0215118162435204	-0.023043772354834	-0.0213397175651385	-0.0219785171103942	-0.0220349750920756	-0.0237610291038476	-0.0222535828387303	-0.0231604684200815	-0.0256889096787866	-0.0279639613966852	-0.0274450595071742	-0.0300840340200259	-0.0317138437383168	-0.0332278199463093	-0.0365758275693815	-0.0390911824228189	-0.0425660052483171	-0.0425016837238263	-0.0450218790362828	-0.0461620334217844	-0.0449029210232767	-0.0450837149972445	-0.0449591682371527	-0.0467596746290673	-0.0448510725902116	-0.0428704096104571	-0.0425126355550244	-0.0417038416680298	-0.0427195917505453	-0.0399959844219321
0.00809102299333518	0.00662889053572469	0.00581177575601939	0.00273667716800674	-0.000304307061160259	-0.00329075252635093	-0.00655745914510703	-0.00971166808882335	-0.0126900301133437	-0.0165734274475489	-0.0192678418467518	-0.0197218700081223	-0.0209300378255442	-0.0230289162718192	-0.023505802845272	-0.0254819303522225	-0.0251818090215537	-0.026854791737548	-0.0273258103206921	-0.0274264561481193	-0.027254262921893	-0.0270749059433864	-0.023714680517481	-0.0235462256490188	-0.0213177226021859	-0.0199043809267065	-0.0180264745820669	-0.0166868368339457	-0.0172407787475846	-0.0185232020606757	-0.0183854148609236	-0.0200523492680098	-0.0185705784842361	-0.0207295688875351	-0.022346784235259	-0.0246964871473216	-0.0289985992112522	-0.0288548815932592	-0.0310745747246579	-0.0317355516927929	-0.0308198060042324	-0.0325390367347946	-0.0314265054503445	-0.0336780217437089	-0.0320592688051939	-0.0316813287157932	-0.0295826497188784	-0.0285733045586563	-0.0275622929750279	-0.0268449735157092
0.000616709563837234	0.00013391824454229	-0.00209988668208641	-0.00483050314031053	-0.00892360244015186	-0.0109934052829379	-0.0141980147929031	-0.0165964086212301	-0.0196053590853436	-0.0215016617156108	-0.0255028600400469	-0.0242718168681713	-0.0262647462894833	-0.0270751100518988	-0.0259809801828498	-0.0265959926387637	-0.0262888778972397	-0.0282539091863388	-0.0274877210099809	-0.0265757802015232	-0.0249513732171996	-0.0251165304648627	-0.0224596204988836	-0.0199707922691692	-0.014410653224456	-0.0116235384758253	-0.00905390264129748	-0.00842135920784038	-0.00721099064697641	-0.00835334132854777	-0.00768463402699814	-0.00742195769006697	-0.0055042259249873	-0.00800424452036932	-0.00833078943219998	-0.0111995685519496	-0.0137843783507341	-0.013750610769286	-0.0167832967426329	-0.0170249347958457	-0.0168730462251282	-0.0187889476022969	-0.0195521931946593	-0.0190356263639452	-0.0186340950343091	-0.0195207935213836	-0.0171307150559655	-0.0173264407653422	-0.0162224520127633	-0.0159822308830079
-0.00357637088126073	-0.00349440291226008	-0.00623056072599245	-0.00819718984542508	-0.00965018751763119	-0.011789925833771	-0.0148405077986389	-0.014672957488088	-0.0177411643900667	-0.0193131012739529	-0.0205384935061213	-0.0217591481806455	-0.0226119509125266	-0.0233848423380995	-0.0231815698611952	-0.0245996078208198	-0.0259951940088048	-0.0239690802707087	-0.0225598688865168	-0.0195430497968828	-0.018350564732541	-0.0178288828822682	-0.0133038647450154	-0.010237125828919	-0.00553367459008051	-0.00351183785950133	-0.000384152786372685	0.00172079399375201	0.00388954652081587	0.00332249589445379	0.0042781854823982	0.00498071300440243	0.00543263600554243	0.00466725468608791	0.00316585691812724	0.000782687175238695	-0.00153828526355739	-0.000950127101534164	-0.00548459343452973	-0.00690676020298425	-0.00891153594210707	-0.00814533856510034	-0.00858658053061066	-0.00966126171039989	-0.00837510319270819	-0.0092797965488652	-0.0079020013096989	-0.0100728578439708	-0.00970343459051139	-0.00984584658701406
-0.00420251645174585	-0.00452269818540359	-0.00376242696751387	-0.00534459866732493	-0.00743744953556569	-0.00890380622050026	-0.0103197829994665	-0.0103695072356645	-0.0116867218023978	-0.014713632239015	-0.0157615714387168	-0.0168315625700947	-0.0163173671301516	-0.0172477120600837	-0.0171000329156465	-0.0184253972806712	-0.0185408060551331	-0.0176140260589698	-0.0164305504300155	-0.0121751973343348	-0.0105315209439835	-0.0101152502219152	-0.00814778772606193	-0.00568432396752188	-0.00137070005642782	0.00207911352294821	0.00525588549320903	0.00550064779028756	0.00590980826973173	0.00781125359209747	0.00984002610593823	0.0118835186932017	0.0102041808466609	0.00855534898683937	0.00893099729108319	0.00558600922214054	0.00297133564663427	0.00270153833691049	-0.00147690957034997	-0.00129054536824943	-0.00351341592373501	-0.0026855727638846	-0.00370516245836406	-0.0045839053255474	-0.00289492651672783	-0.00496210609215578	-0.00439724173762688	-0.00563584339550354	-0.00488852222032328	-0.0070456914363601
-0.00414277633271029	-0.00410958488601155	-0.00357466991424174	-0.00301208845012475	-0.00326920474787706	-0.00492404321954829	-0.00633635538712781	-0.00773289383050569	-0.00815419954295923	-0.0114883051032399	-0.0115974827794319	-0.0122726286291758	-0.00962355100380529	-0.00948701946907916	-0.0133973985885193	-0.0086399898737585	-0.00894313219395223	-0.00517038009826193	-0.00940258419666093	-0.00667258185233523	-0.00562745040359041	-0.00689941024933694	-0.0055869743725604	-0.00211050110125323	0.0013786553939461	0.0034681611086239	0.00609568639049273	0.00710679129834995	0.00692513378112805	0.0084853270838607	0.0118034779660015	0.0104910199464869	0.00880338763262842	0.00649395866675568	0.0088587693737025	0.00710775804888267	0.00456267582834376	0.00347558614991967	0.00145498903617587	0.0008115609291982	0.000184140962954381	0.00118372995277272	-0.000386141256020651	-0.00262462248891497	-0.000693319578499252	-0.00198192631590967	-0.000704759208805005	-0.00138755366855296	-0.00268656845763503	-0.00457645042332216
[truncated: 188 more columns]
