# Supplementary material for: Performance Comparison of Centered and Tilted Blunt and Lighthouse Tip Cannulae for Drainage in Extracorporeal Life Support
Source: Cardiovasc Eng Technol. 2025 Feb 10;16(2):238–50. doi: 10.1007/s13239-024-00770-x (PMC11933157; doi:10.1007/s13239-024-00770-x)
Supplement: Supplementary file 2 — Supplementary file2 (ZIP 41,511 KB) [file 13239_2024_770_MOESM2_ESM.zip › avg_velocity/rc_3.4_mm/Lighthouse_90_Qc_2.6_Lmin_Qo_1.3_Lmin_rc_3.4_mm/V_ms.csv]

0.000663809826745008	-0.000220197152864711	-0.00856755464763978	-0.00323375629494484	-0.00168584261116963	-0.00512650156844823	-0.013087961871474	-0.0120803674935488	-0.00815311360755042	-0.0102695983778589	-0.0159123687560033	-0.0240184353043982	-0.0154734778033562	-0.0155022519973532	-0.00949979215810435	-0.0105903368566632	-0.0102113089964302	-0.00931954339905821	-0.00798632716263565	-0.00673337072768695	-0.00283515893693208	0.00958530480062141	0.00769000031133601	0.0142518263526523	0.00715421400752756	0.0154575260901314	0.00948919494015064	0.00668738826125848	-6.45499876618036e-05	0.000770227520054807	-0.000793190080658695	0.00116430324153352	0.00190756027126764	0.00221774819423266	0.00485652069283735	0.00614451011612366	0.00701973017015584	0.0141685360786318	0.0126919378714172	0.0117202744510408	-0.000233538329041101	0.00259137277928372	0.00569822410076561	0.00752118379383925	0.0115948986207143	0.0115057448508197	0.0088615399455668	0.00642850510948756	0.0066353668983505	0.00478697635295042
0.00335183158687374	0.00415173637637928	0.00105089743185957	0.00318929551230323	0.00449083913855429	0.00626239115905905	0.00128129779842038	-0.000483035971843106	0.004671819902166	0.00340015238291805	-0.00241539210947852	-0.0121704185031916	-0.00978728410397211	-0.00996967844962918	-0.00411071656582291	-0.00139353601986818	-0.000894105621225018	-0.00353781790350051	-0.00492155111438159	-0.00376753765735544	-0.00275475084264699	0.00285943676676549	-0.000265198161840901	0.00259277593706451	-0.00418961871860784	-0.000857124001343141	-0.00104782472103995	0.00422115536624946	0.00277289282798717	0.00553905471068831	0.00284314945340192	-0.00141726569339598	-0.00434303906794173	-0.00722184529484998	-0.00636104475186695	-0.00511561618899554	0.00222410457192598	0.00563572150455427	0.00558436534150047	0.00378678720315893	-0.00542722903598229	-0.00615403205824388	-0.00773186957003474	-0.0070338466951311	-0.00106701708634021	0.000672217855012679	0.00124144807038372	-7.65397744142263e-05	-0.00790133935713256	-0.00606756777214187
-0.00387538072177734	-0.00825530086133334	-0.0106008626578156	-0.0119347193629364	-0.0106300280558726	-0.0131506342443647	-0.0133250901478127	-0.011305237439509	-0.0097089873821203	-0.0113113043850255	-0.014718944072454	-0.0180018955309899	-0.020638694525708	-0.0185655936856259	-0.0135946137676463	-0.00978613830551798	-0.00897052687889498	-0.0124947829083015	-0.0142833863901788	-0.0151178902550674	-0.0130395409036593	-0.0114312850113275	-0.0127526534474818	-0.013988043467094	-0.0160254719090384	-0.0151105706565021	-0.0098814303436062	-0.00815808322861964	-0.0103056854170037	-0.0113424554054709	-0.0144522100375902	-0.0160661166578495	-0.0174668409493742	-0.0204487087976122	-0.0210817793270661	-0.0203220438881385	-0.0121323415354724	-0.00570860520936063	-0.00265101893875163	-0.00271719981790212	-0.0123492250428786	-0.0135418300686219	-0.0155606094306399	-0.0148705223154033	-0.0135646999873981	-0.0127135572078788	-0.010390540954355	-0.00820980313497338	-0.0101187262788278	-0.00694447561579311
-0.0124958008859764	-0.0129850870868503	-0.0153489534919064	-0.0165447889572401	-0.0149787737380362	-0.0176549319085479	-0.0182214523798739	-0.0201111052705821	-0.0187101193841379	-0.0192310963376392	-0.0230540751990859	-0.024705783355875	-0.0285460564016944	-0.0293427000906237	-0.0267098725053998	-0.0233218881335681	-0.0203696843067877	-0.0240331686022829	-0.0232142753677409	-0.0228669016693195	-0.0180493688319708	-0.0204822959663368	-0.0209934091653764	-0.0219262148335572	-0.0214895538499426	-0.0212770808418208	-0.0187703056993472	-0.0212654270081731	-0.0287802057855947	-0.0281721743396613	-0.0270178451897828	-0.0312941698115327	-0.0315872890954432	-0.0340091873814148	-0.0338316786509025	-0.0335469881731956	-0.0252749152584302	-0.0227492525721537	-0.0201366666968231	-0.0220524683022494	-0.0222999027877832	-0.0252764597908873	-0.0277704787866788	-0.025936037389744	-0.0229108074245827	-0.0189014178871697	-0.0142194964255355	-0.0117088334324019	-0.0189194042850665	-0.0130183950123519
-0.0268022705511548	-0.0284541998764829	-0.0294944135195775	-0.0292334536566413	-0.0296023673682831	-0.0316363109056322	-0.031182827488562	-0.031588539748351	-0.0324592879105338	-0.032005868662695	-0.0333823311490458	-0.0337349364634841	-0.0345225286434702	-0.0346845054786005	-0.0367293741629128	-0.0371204833457654	-0.034566333921059	-0.0341052208600282	-0.0362991537746957	-0.0333750552712109	-0.0313101247485143	-0.0318566044182338	-0.0336312529630024	-0.0337124031096205	-0.0325877656772704	-0.0313318627286374	-0.0311863990580929	-0.0333419518542498	-0.0383671038279908	-0.0431066991688219	-0.0477120673021449	-0.0501145589253499	-0.0483662989239782	-0.0487015178593063	-0.0512729781283841	-0.0555981036035635	-0.057098061811176	-0.0547240980822447	-0.0509194314063768	-0.0417155816724605	-0.0374843872687993	-0.0379543746968685	-0.0373202910842026	-0.0329023741237562	-0.0267349416616294	-0.0208590566549135	-0.0158293882685363	-0.0120736322420767	-0.00819838990652959	-0.00496270716984069
-0.0269977891400421	-0.0289713651729331	-0.031800577455185	-0.0315665246428014	-0.0323998785207051	-0.0346900955198952	-0.0335197048608133	-0.0351976479266346	-0.036612071325461	-0.0382436095891865	-0.0370879342502507	-0.0385266581863943	-0.0387217534983713	-0.0394272311578448	-0.0389482377299244	-0.0399755655936652	-0.0383777614031423	-0.0386974295476382	-0.0375487085579792	-0.0361446036280361	-0.0369974130898036	-0.0362622446305134	-0.0380625451020231	-0.038174443346553	-0.0382520230766627	-0.0388452323007929	-0.0412510250979888	-0.0419222179160052	-0.047287237435269	-0.0499011041068098	-0.0558938694270615	-0.0607525153286021	-0.063830668037888	-0.0664051703097374	-0.0681560974639153	-0.0706324642030222	-0.072521342874423	-0.0705736041695838	-0.067456010961122	-0.0579250025779737	-0.050876887700113	-0.0483407654761809	-0.0459063819332198	-0.037131970414711	-0.0296665397057818	-0.0226887015018084	-0.0172905885427578	-0.0117565454325699	-0.00733764200255302	-0.00347857558427802
-0.0283557041771634	-0.0312626272340612	-0.0313211202769117	-0.032139024618183	-0.0333763720699601	-0.0353004718370822	-0.0348586546780654	-0.0348091524339939	-0.0370151273037988	-0.0388319861430823	-0.0387040433552514	-0.039355110471556	-0.040021614841274	-0.0399409525172946	-0.039525801309474	-0.041627401406516	-0.0414709827045478	-0.0392284934948746	-0.0395343227339741	-0.0389251399362538	-0.039561125941909	-0.0398960443383948	-0.0410456764746649	-0.0413412350600181	-0.0420161743304872	-0.0432523251566963	-0.0457974332849446	-0.0467307272934477	-0.0525565519932058	-0.0587253385037673	-0.0650107989839007	-0.0703870662140529	-0.0740004740838063	-0.079961708262687	-0.084073022329472	-0.0881204921760163	-0.0868348019737055	-0.0869218687964188	-0.0825152718343118	-0.0736951040535627	-0.062370714345699	-0.0570188267643257	-0.0521352575050732	-0.0415462868153466	-0.0299299751786036	-0.0214769631266918	-0.0150718516435029	-0.00684842439475199	-0.00164414724708773	0.00314756012186905
-0.0298823157233179	-0.0308247297632437	-0.0313219742665508	-0.0327847619468413	-0.0331755452714188	-0.0357166619181693	-0.0360704993900932	-0.037461931567471	-0.0362549447509859	-0.0379104297388407	-0.0382624229395215	-0.0393451996314206	-0.041583001216383	-0.0407895241037167	-0.0416963092779868	-0.0426269732186524	-0.0436713860284801	-0.0426377740509659	-0.0422432536863642	-0.0418484221468758	-0.0426064109214439	-0.0420561608211102	-0.0443918231194334	-0.0444935606944441	-0.0458608288853112	-0.045742212449336	-0.0495192153859919	-0.0539579193183155	-0.0605922621915056	-0.0669964212075221	-0.073998111846622	-0.0815001742213409	-0.0882033725623061	-0.0942035677241924	-0.0992511594216644	-0.102662764824068	-0.105475338638779	-0.1033856051198	-0.0965964691416395	-0.0890439635388394	-0.0751084553532503	-0.0658528946547873	-0.0582008423138377	-0.0440651649760877	-0.0288930585915624	-0.0196548755892442	-0.0108058407844221	-0.00406568964913723	0.00231976395356805	0.00688082898595799
-0.0301049535424274	-0.0302355458112299	-0.030164502871537	-0.0310439862615338	-0.0321217242451384	-0.0333014718229377	-0.0339447883220442	-0.0351627714199211	-0.0359077856794656	-0.0363806609817895	-0.03822456205763	-0.0390590537334237	-0.0397742006630547	-0.040141829837046	-0.0408570948455928	-0.0417777305496083	-0.0434329863918908	-0.0437931182371354	-0.0434439552831155	-0.0446716688554663	-0.0456152380827439	-0.0464134528236475	-0.0483490407421445	-0.0477259645175356	-0.0506942715035158	-0.0517874700362943	-0.0562837692540365	-0.0620078812040642	-0.0712600077309214	-0.0791385553394965	-0.0877562953852692	-0.097065647971506	-0.105100630165523	-0.112644414941524	-0.119388128351567	-0.123404847958872	-0.124072482243571	-0.120458772140738	-0.112482160957436	-0.0991168748454041	-0.0817123461964679	-0.0728388691972792	-0.0630480963531473	-0.0463356710322285	-0.0310714654230224	-0.0182150605879183	-0.00795638745114688	0.000182593606768743	0.00647697299825849	0.0113909924285292
-0.0266317160052018	-0.029226965222576	-0.0301287040174223	-0.0300894544022966	-0.0302002834420094	-0.0328788669129763	-0.0330082878285812	-0.033662610045039	-0.0335134313830841	-0.035576238861936	-0.0362770769706773	-0.0369000643419607	-0.0392112711273313	-0.0406442921906933	-0.0403079506114851	-0.0422883354069149	-0.0429676664929977	-0.0437665831892889	-0.0446044464911007	-0.0454271275457188	-0.0441740467725894	-0.0463141202653087	-0.0508027838857293	-0.0519684439053022	-0.0573107051371919	-0.0582366579691375	-0.0642162012745578	-0.0720579885259142	-0.0869388929146864	-0.0987822389158983	-0.109674278297096	-0.118633925255747	-0.129047937418343	-0.138279318952754	-0.146523488652595	-0.151142005572056	-0.14860852108709	-0.144532489838027	-0.133313544884269	-0.116244590348651	-0.0939788991500995	-0.0795314946514185	-0.069595794245139	-0.0494835992271147	-0.0313877193502611	-0.0175524927781779	-0.00745860060370877	0.00111150363550488	0.00985383169133753	0.0131663254450994
-0.027370573242289	-0.0294599340055676	-0.0292852334731026	-0.0301502757269957	-0.0294393742261839	-0.0307849025073802	-0.0322278975447418	-0.0325519859774478	-0.0333430774159826	-0.0340747296743528	-0.0353898409398103	-0.0360361145180521	-0.0372923092990312	-0.0381735944866874	-0.0388957305915808	-0.0392571714703209	-0.0401942672763565	-0.0419024769002468	-0.0438394755770606	-0.0434297255030942	-0.0448084302887589	-0.0486017839550157	-0.0512224600009031	-0.055317026110073	-0.0609510184338538	-0.0671625093678962	-0.0739775473374929	-0.0888513652735541	-0.107745909028869	-0.123225854982507	-0.138442495307775	-0.152726845342385	-0.164358456811085	-0.172937873730602	-0.179132223479297	-0.180495931324954	-0.175498147493108	-0.170402553727952	-0.159219796691041	-0.140645079044304	-0.110740597075365	-0.0909861970318957	-0.0758444796846654	-0.0554156624546055	-0.0341174764772929	-0.0171639456583668	-0.00820954749341492	-0.0017733932797708	0.00455787071299392	0.0133251431868474
-0.0306608501821582	-0.0291913291093502	-0.0288278077309422	-0.0278833157327044	-0.0285306267958793	-0.0303329715527381	-0.0332943691573185	-0.0359826905150468	-0.0345336228611806	-0.0361197101077225	-0.0364149698014083	-0.0349892505000595	-0.0355393522605199	-0.0374049408893977	-0.0383551201593169	-0.0378654811335602	-0.0386746459643625	-0.040270366149088	-0.0426782116322254	-0.04176523609197	-0.0453840176818798	-0.0483592613217711	-0.0519078442432946	-0.0586434571761712	-0.0664726309732619	-0.074723540795507	-0.0863684578378724	-0.102952177117132	-0.127364473233735	-0.150657955716944	-0.167604281863057	-0.180927427920823	-0.193817785950465	-0.201614905016318	-0.203989411136442	-0.200205505524742	-0.19803291197385	-0.189651887704736	-0.170453126965202	-0.136179031465931	-0.103076713970643	-0.086326718423625	-0.0745325977763691	-0.0521644900608077	-0.0292151065038906	-0.0122524067089136	-0.00235203159393917	0.00354535269371276	0.00808925364502303	0.0134983811220456
-0.0265223954012827	-0.0277343938417993	-0.0254990010620114	-0.0260246851004196	-0.0271093352185591	-0.0285402593105034	-0.0305740896163376	-0.0323168012028798	-0.0320113613794789	-0.0326350227277061	-0.0328752001132	-0.0329763565413431	-0.0339393643630506	-0.0336892431468596	-0.03500362589035	-0.0348071952136086	-0.0354923332974634	-0.0370488748367743	-0.0395589642365143	-0.0408575724086845	-0.0432125878601181	-0.0462793189168368	-0.0516543234697038	-0.0566559420425825	-0.0659065015412786	-0.0780319440960849	-0.0908832124983555	-0.110140760113227	-0.143325488149905	-0.169930860014841	-0.191527427976627	-0.208315942240165	-0.222661914479485	-0.230714376306248	-0.230000348773209	-0.224491502992996	-0.220455444704189	-0.212627998346572	-0.191418096195449	-0.154567760819432	-0.112520174038297	-0.0839172172001877	-0.0709714013064555	-0.046957866818274	-0.0253282608559059	-0.00819814986607139	0.00162912155211117	0.00508031416991993	0.0105030502772751	0.0154715267716427
-0.0183151914613815	-0.0195906680492628	-0.0232112772974794	-0.0223537636686578	-0.0238052214440279	-0.0261198311517415	-0.0260445998225461	-0.0285476249829064	-0.0277121810987821	-0.0292431326451314	-0.0276712363523431	-0.0303337006394507	-0.0304724825681793	-0.031256620833991	-0.0311838359361531	-0.0314830292954946	-0.0317720672092147	-0.0336547174884189	-0.033745444616333	-0.0361469460520584	-0.0377395477344996	-0.0421910841718314	-0.0479524487961509	-0.0552126696209526	-0.0650394674057323	-0.0771911694830715	-0.092690310202179	-0.118896919638638	-0.166969525026442	-0.202129857333169	-0.228607995519107	-0.248944920762631	-0.263646673057935	-0.271303047797838	-0.267552946193684	-0.262427840535446	-0.257554964359732	-0.246202007766609	-0.21753882966965	-0.167163316740601	-0.112583982679558	-0.0805159348787576	-0.0683143540602065	-0.0408638841479356	-0.0236453129665326	-0.0115997488686589	-0.00424034441366867	0.00152641852077673	0.0114720637931207	0.0126257945713875
-0.0203403689452133	-0.0225705610288121	-0.0226609116831166	-0.0208730452414542	-0.0215171047106055	-0.0225705207906802	-0.0221325660217042	-0.0215942351619712	-0.0209974895707927	-0.0219327107505032	-0.0204526342979863	-0.0230943387680733	-0.0241410375744143	-0.0257159155598384	-0.0242279822943988	-0.0271581733452056	-0.0272378654125225	-0.0279780978054158	-0.0281817249190954	-0.0295361891716747	-0.0315012316380326	-0.0345806809093464	-0.0411876126493751	-0.0481516124891668	-0.056338067389278	-0.0695997419823755	-0.0859355566958903	-0.119104033327619	-0.187469234479683	-0.242592462216304	-0.287001928179993	-0.315407955529712	-0.331420025575941	-0.334297838791641	-0.330566608424258	-0.322082349486316	-0.310865563484817	-0.289962712141297	-0.264287888232375	-0.214477494381702	-0.130599865149914	-0.082243712753281	-0.0547652248179891	-0.0271856898269734	-0.0119717364441427	-0.00268555593916865	-1.80902169832957e-06	0.00325866087486196	0.0054659477195465	0.00697261637688207
-0.0204492980626994	-0.0203080831623862	-0.0176449455101426	-0.0170073500498047	-0.0160717695506357	-0.0146386247373697	-0.0169804357752133	-0.0164765752994344	-0.0171844628465116	-0.0173720915377898	-0.0162382186541125	-0.017331492462788	-0.0180408106048751	-0.020372862554462	-0.0199057638948282	-0.0212318632763956	-0.0227966544798643	-0.0220982810155296	-0.0220982066808754	-0.0253766573278755	-0.0260899207834986	-0.0280938422976715	-0.0308511922883285	-0.0380707236317526	-0.047600991021466	-0.0574694221894858	-0.0713603932576381	-0.0992029032654727	-0.171786260772282	-0.268772841167572	-0.344694556699271	-0.385012777705661	-0.365438886204264	-0.353112744907008	-0.348111993830602	-0.362709832491546	-0.36131143603478	-0.337614886043007	-0.299867460105841	-0.221632550025056	-0.111570623612727	-0.0673330077451823	-0.0362856410099476	-0.0170875678483162	-0.00324675885900543	-0.000936515365100105	-0.000102122496274737	3.73103254166712e-05	-0.00582167341875484	-0.00889887893182831
-0.00784159182580955	-0.006966254469387	-0.0086372687877371	-0.00470337149203788	-0.00198938997169343	0.0011263000672539	-0.00466119063489319	-0.00538968848256416	-0.0103999228160079	-0.00631413325521304	-0.00949642493239652	-0.0059586761161213	-0.00554320761533531	-0.00813456015789772	-0.0102079276756107	-0.0154430066896846	-0.0142623918977841	-0.0123626310942186	-0.0139342612505905	-0.0198828240652391	-0.023861778632706	-0.0246774766772024	-0.0275998801199671	-0.0309179664093173	-0.0331112992346048	-0.037335433587417	-0.0413771141550859	-0.0606175300676324	-0.102396023565165	-0.202913500105212	-0.315823410570726	-0.395427194414434	-0.415257694060098	-0.416562516552884	-0.405817395368341	-0.414305638869645	-0.404414090424227	-0.360101927628696	-0.288640297254871	-0.164220845200187	-0.070959256402881	-0.0355239937891332	-0.0166998200554657	-0.005401316620282	0.00210697457019279	0.00129496826840835	0.0012095536328032	-0.00237084437952851	-0.00882403577118487	-0.0115188214671616
-0.000399439793895879	0.000582457148196329	-0.00346325775105144	0.00274004357012706	0.000907544380754035	0.00923034927337628	-0.00183464367002364	-0.00485332282024956	-0.00865648421348724	-0.00819847403010944	-0.00944947665667818	-0.00583158282349485	-0.00481577890188823	-0.00622849359197319	-0.0113132310150181	-0.0148156833420195	-0.0137522263891095	-0.0107031054684578	-0.0115998191559688	-0.0151679756932096	-0.0187837986274023	-0.0177463274365418	-0.0223974315247904	-0.0250181944944551	-0.0253746671169282	-0.0237597244471312	-0.0229205816903803	-0.0256138139120929	-0.032259854598503	-0.0669126292039995	-0.144907910432094	-0.238611032109544	-0.290818973681815	-0.314138438067978	-0.318226750536112	-0.325322068201759	-0.319660504615876	-0.273785260619826	-0.183568952307621	-0.0844364153694174	-0.0367265639882555	-0.0181724637484954	-0.00290157166772796	-0.000318999273794545	0.0027539605751489	-0.00258878412613154	-0.00277361989102777	-0.0062920885946379	-0.0104265718718948	-0.0111130215776632
0.0181601478681571	0.0249570824433704	0.020423789346058	0.0277169898143858	0.0202249737717107	0.0213467498728545	0.0102680450918433	0.00347504086440476	-0.00171889828358706	-0.00175893741321649	-0.00781323664959902	-0.00834658727574974	-0.00730758164726176	-0.0111894140946333	-0.0137110623330861	-0.00860085789045822	-0.00906402761418156	-0.00813771212136543	-0.0155380786416631	-0.0169049457218891	-0.022992171868667	-0.0195398658782203	-0.0219043990126503	-0.030004523518455	-0.0218760230820348	-0.0182773158961015	-0.0157069603166963	-0.00381099714585168	0.00145402332101028	0.000294226820842699	-0.0114795303667573	-0.0443844659417472	-0.0856289104344644	-0.124038529731433	-0.144604215578816	-0.156953075537123	-0.141905432800946	-0.107849072304427	-0.0588778947451015	-0.0199604953312162	-0.00064425590653443	0.0038946967428572	0.00668101508238027	0.00607000530875426	0.00321915380628538	-0.00751376616483092	-0.0129356844498036	-0.00837919905803842	-0.00378045939218615	4.68343147400935e-05
-0.0255191445061509	-0.0322486299715957	-0.0329954736307463	-0.0380159754412418	-0.0339149098384029	-0.0385509194032914	-0.0391581284147522	-0.0493404006574921	-0.0387526235107634	-0.0319512535639234	-0.0363641535823162	-0.0387860733286248	-0.0488041004115557	-0.0564090655258111	-0.0591356643595171	-0.0605237407708185	-0.0587203850250131	-0.0538620893364065	-0.0486187675292476	-0.044034922254994	-0.0402578241822168	-0.0399158182035286	-0.0436509053605579	-0.0459773486322416	-0.0405682756296492	-0.0336559962374258	-0.0156714203278967	-0.000140846097832855	0.0054335037137961	0.00208279639444628	0.00154208371967763	-0.00137589748179815	-0.00224245563083455	-0.00814914485706731	-0.0165160249992592	-0.0236499276449225	-0.0206210354214817	-0.0117924076558596	-0.00560219819915717	-0.00535950289491151	2.04580075004604e-05	0.00698868751029372	0.0116933306920171	0.0091137857821843	-0.000377461396817475	-0.00870990960482564	-0.013749703975923	-0.0159229562556246	-0.0144918294905632	-0.0132384634737877
0.0289526142505301	0.0222289044630014	0.013573455004843	0.00259339727500183	-0.000618826301354779	0.0123487901416191	0.0172895861661831	0.00763143403979156	0.0135637381313282	-0.00997892336044715	-0.00702308925411298	-0.0116443387662887	-0.0121153275590965	-0.0147601411896324	-0.0134977660198422	-0.00770249331004789	-0.00420904472391491	0.00043834206687827	0.00267934526586874	0.00666548570482284	0.00770618472332484	-0.00471648161662531	-0.0103626766362916	-0.00614935662262789	-0.00646498676469781	-0.00460797318763174	-0.000875981637154357	0.0015956953359142	0.00485202943491631	0.000877133177189887	-0.00163969843921929	-0.00237402043881322	-0.000942460207887696	-0.00269882475730084	-0.00693441711818542	-0.0111902413294443	-0.0116771363028541	-0.0101688835573306	-0.00860594509629063	-0.0104733234278572	-0.0136021332156001	-0.00834093499477144	-0.00189721342391241	0.00302136268065754	0.00685766085791537	0.000629671019116277	-0.00101546825087473	-0.00179366463881382	0.00225190756801769	0.0112306036583379
0.0432181481816698	0.0244878687639872	0.01004914963078	-0.00749288972782086	0.00457399521487524	0.00968687563446094	0.0145833208841416	0.00405609577253209	0.00669527495864182	0.00250892609416881	0.00914088437565708	0.00301723853097966	-6.7719952399047e-05	-0.00314347891639625	-0.00373398675001174	-0.00777624326418152	-0.00892143195766753	-0.0130421344042121	-0.00764742763832335	-0.0074322538279636	-0.000750963855608555	-0.0118875060097	-0.018988367195713	-0.0177764788335479	-0.0175346837574964	-0.0114186662861017	-0.00254241596191362	-0.00584260553027955	-0.00929649120860381	-0.0129984539589565	-0.00978050529648705	-0.00691469504493944	-0.00612999549248436	-0.00848328592814411	-0.0139917826013835	-0.0234160287257451	-0.0279855330827275	-0.0341429218953525	-0.0301091787109944	-0.0271030652234284	-0.0219334228477824	-0.0160230841877039	-0.0132848638285112	-0.00629096620959968	-0.0023755634182196	-0.00325745151898427	-0.00248449152386957	-0.000604097097876427	0.00316570808410136	0.00999725335904694
0.0547242986610963	0.039434923041489	0.0289071109473063	0.0238388598634258	0.0125392451263385	0.0265909371763465	0.0334570247697312	0.0253216490484337	0.01295687425009	0.0128527635900712	0.0170313534838158	0.018117377651801	0.014140099249604	0.00638291365887065	0.00121765992214374	-0.00568390909120404	-0.00732843692983872	-0.0149019940878814	-0.00945647997411435	-0.00369126237218247	-0.0127350590066394	-0.0296289584200792	-0.0397684437158714	-0.0388951268078227	-0.0364048350866607	-0.0354515453620835	-0.0222696872215457	-0.0337266328425797	-0.0484281586042598	-0.0633953115227414	-0.0736246848755075	-0.0772657271412269	-0.0775291079513702	-0.0866855297757421	-0.093490316457664	-0.113468568547052	-0.111578778752572	-0.119866086882972	-0.0941501056949759	-0.0545846920153812	-0.0400149345819155	-0.0336681556832022	-0.0361829811345978	-0.0311942001729699	-0.0219944843541261	-0.0165841043181789	-0.00800899007857776	-0.00540833965675591	-0.00277215661135984	-0.0013112782892557
0.0266468362950849	0.0339063443402062	0.0310956525876382	0.0280690599852008	0.0330812052298816	0.0377853044673612	0.0247237650240265	0.0250061773175357	0.0113487365543293	0.0175502146881046	0.0169083887882397	0.0166342735034038	0.00832821360348166	-0.00346899686168278	-0.00981359122986214	-0.0250132132490366	-0.0380015557419441	-0.0443985108146105	-0.0561631231690387	-0.0693837686568066	-0.0810494712591849	-0.0979860925561606	-0.106333118709921	-0.102093065328542	-0.102389371260719	-0.083415225138531	-0.0911164565478192	-0.133427828120529	-0.211950524120856	-0.297735014609909	-0.344612232422789	-0.348038281832087	-0.337674400969691	-0.3258466353614	-0.299033918638238	-0.276692962319873	-0.240008783320805	-0.230156599392735	-0.17519340338936	-0.104827647995893	-0.0691154777121423	-0.0620407074720675	-0.0711233906842824	-0.0675097473861607	-0.0666288074934446	-0.0617341582763109	-0.0512722216279733	-0.0435172272976603	-0.0386521349179546	-0.0400228039839614
0.0460967462527214	0.0597597831988322	0.0465401850790472	0.0458844686230846	0.0480743104962915	0.0542730044337122	0.0406404261062741	0.0518903021590859	0.0337649947009789	0.0327155534188727	0.0174809049294673	0.0224656722903902	0.00463394720767665	-0.0191042482387755	-0.0213191373137227	-0.0480003607398317	-0.047880486826938	-0.0668297052146347	-0.0846496792333139	-0.0909230866045819	-0.133707476172032	-0.127905152000229	-0.146452080510677	-0.151093877824921	-0.156530913434862	-0.174907690557199	-0.226574336307693	-0.354700542815369	-0.502817316492717	-0.60790265798001	-0.649424885004429	-0.634351948178513	-0.586928504996199	-0.524412680204866	-0.455552397266726	-0.397893119593624	-0.336514142436939	-0.291664518254758	-0.240145091239761	-0.179585825587091	-0.121668875671146	-0.0795209458839405	-0.0787574210248242	-0.0698347553801511	-0.0884694354674859	-0.081012341770051	-0.0782680389113037	-0.0736313765944979	-0.0731318224694818	-0.074907924928552
0.0847609642816571	0.0847019227295348	0.0850186487841879	0.0953562056959775	0.0807337941961589	0.0949542645727349	0.072840631133304	0.0808302797301827	0.0664557685369851	0.0486655942199204	0.0326901713229259	0.0261536679145392	0.0171913312132539	0.012889681817247	-0.001208580787723	-0.0269357958032755	-0.0366621442921354	-0.0606949737881499	-0.0747906074547739	-0.10513281645898	-0.12263585494941	-0.149657558411296	-0.159386157411814	-0.191846356468959	-0.221059063156544	-0.284458081481883	-0.37079314235268	-0.518631293933231	-0.616806712218003	-0.675186934264891	-0.66902744057441	-0.628388203775539	-0.581859748370782	-0.528940156539013	-0.476578866975452	-0.412459299857165	-0.354048678113404	-0.307733329714423	-0.260220465755149	-0.202572208812221	-0.118060378477128	-0.0720641935988191	-0.0680902023931566	-0.0595997465711227	-0.0808920159664645	-0.0814501537760176	-0.0844298660840015	-0.0778797970600805	-0.0746788868227699	-0.078471809140959
0.138086898794148	0.139249345363564	0.140486065500511	0.130697877403374	0.139874050856017	0.13331689483817	0.131261929371197	0.107830672112641	0.0985000484027358	0.0622629752886123	0.046866135266582	0.0360576222231116	0.0445593537815397	0.0302207352608381	0.016264648047449	-0.00327714328421044	-0.00277800201184018	-0.0193103258546879	-0.0436691018203281	-0.0675641381632296	-0.0878989378921465	-0.122337964952576	-0.148903353080025	-0.202553974185053	-0.267387616416206	-0.3675485930848	-0.439188884411574	-0.52098604588373	-0.581816909278981	-0.591864391098021	-0.572695597318957	-0.542477470712682	-0.50319871727324	-0.464311079464165	-0.421800644134899	-0.371095874149805	-0.320468991092955	-0.278306781828106	-0.240526117546817	-0.189906023815841	-0.107343990660172	-0.0527729925517261	-0.0421712894346372	-0.0330393052866659	-0.0594773490684889	-0.0635742451772754	-0.0627633814972506	-0.0563877911548544	-0.0554012466849968	-0.0609290124583599
0.163832370626668	0.16967756525719	0.170719510481228	0.178191376185159	0.18204347797108	0.163686620041772	0.153588000122115	0.132537118644698	0.108950047973921	0.0881386034533086	0.0728981340827991	0.0703972868407418	0.0754670099343176	0.0789152956412351	0.0787318090067799	0.0656578116260296	0.0523042416579217	0.028351666033551	-0.00282857466081336	-0.0349261512264736	-0.0679052517260393	-0.099672593354925	-0.148063150601479	-0.213218765257283	-0.281202214757019	-0.358560443504245	-0.403106204727175	-0.451439437578002	-0.473393818139115	-0.478618959770004	-0.460401236782557	-0.434129183907191	-0.398297924824739	-0.375544559609602	-0.349831090622306	-0.309121110057785	-0.272685017496113	-0.235313599323835	-0.201094900672586	-0.156360861747901	-0.0772738629385309	-0.0328201766562173	-0.0220255563572341	-0.0155517459114254	-0.0275024121872481	-0.0281697514158443	-0.0236654505984975	-0.0250692963101594	-0.0209394536190019	-0.0282102805565022
0.183341590955386	0.184131039995738	0.191286263086195	0.191912751033768	0.195814880112553	0.190340886343208	0.161629407757519	0.135062340970507	0.125036240235831	0.0928842812936942	0.0914351591418668	0.0993635259345128	0.110522700672995	0.110461401667549	0.107924263748456	0.0928059861248931	0.071633535767987	0.0529222747739256	0.020504797176757	-0.0106786080231361	-0.038236895656865	-0.0834870535924456	-0.14155304609016	-0.20389674956622	-0.259148819683527	-0.31821416087176	-0.337275829472325	-0.36039944858774	-0.375529947826169	-0.387016798309175	-0.357578495829164	-0.340783003426435	-0.318239074064049	-0.303108554683022	-0.273582847309397	-0.243761362276144	-0.214731128363276	-0.182584321666853	-0.147676426363167	-0.112299372395742	-0.0578287440481946	-0.0158690050389672	-0.0057125313921358	0.00494659855143249	0.00297259787682913	0.00620915771066915	0.00942271300447411	0.0139561263926229	0.0150898137573342	-0.000960294053849399
0.173948167569494	0.181589599985006	0.183719028727008	0.178744596212594	0.193271938937128	0.178232389030519	0.168203303826541	0.138727613815668	0.126939182722607	0.123520611676013	0.127039506244952	0.125926422380354	0.136713480593082	0.125961096213951	0.12157598008442	0.108532400213561	0.0843870720777324	0.0653619379361008	0.0349917659009868	0.00218268758041739	-0.0303743759551235	-0.0627955896275424	-0.117045937992854	-0.164859188736812	-0.200307201590943	-0.238704732058881	-0.253783674014191	-0.268917214878894	-0.276503733774589	-0.287216494865183	-0.276202894205031	-0.26004852266421	-0.244559627679444	-0.224904002931484	-0.20423259125135	-0.177249049586694	-0.147880775198334	-0.12262079205181	-0.0977725534728541	-0.0701336054682248	-0.0358181012839134	-0.0124874635450469	-0.000110253375584815	0.0127072117015404	0.0262374757309416	0.0343716504498916	0.0392957542854796	0.0447202443518263	0.0405087679975979	0.0244547278384985
0.15498239206117	0.159471109520682	0.163832582382779	0.159809853504613	0.166662144383812	0.158106407463732	0.142095991981249	0.127147917631807	0.113684401321532	0.112364169036093	0.12164762701965	0.128055898113905	0.126009362912062	0.118185628675065	0.0963040708262222	0.0896506684912221	0.0706046699840202	0.0534516879694491	0.0286309667664419	0.0109472421449441	-0.0145612770236229	-0.0493708141435702	-0.0794572182601582	-0.115757103851171	-0.139322836711224	-0.164376760996099	-0.168141131559508	-0.184417151585433	-0.190565452721858	-0.200945550822087	-0.194898368417029	-0.182752481408619	-0.170235397798156	-0.159180503755213	-0.138037974049628	-0.11591633696339	-0.0928337381526847	-0.0736422967293427	-0.0575373750053665	-0.0400765835885159	-0.0157674649367068	0.00711031721760252	0.0176762997684507	0.0305932947354785	0.038341362906738	0.0444705243404006	0.0508602967182745	0.0546687486728626	0.0454387781556097	0.0352799062690549
0.135094032899688	0.137734495823392	0.137482463272404	0.13118590351538	0.12309689991152	0.1265842847053	0.113131137055684	0.092589535353888	0.0886886280553863	0.0819795176033535	0.0955879883717899	0.0980737912587311	0.104824142831046	0.0934659749998138	0.0836251140349974	0.0690482861734801	0.0544967076691363	0.0467257397652333	0.025843172275755	0.0121926040913526	-0.003100776987209	-0.022953454902871	-0.04515804421576	-0.0663553750567663	-0.0801951351485747	-0.0975301572955866	-0.105168764382432	-0.109773964950996	-0.127751539731478	-0.125842577643701	-0.121023565784398	-0.114628928169287	-0.106981686355833	-0.0964926096522754	-0.0792795582013263	-0.0628856120939957	-0.0493605757509225	-0.035250911235954	-0.0247232289626915	-0.0130598279814579	0.00149749153953397	0.0148383958614599	0.0215141391838156	0.0278268623395819	0.0360312006656219	0.0422255811929582	0.0477652827022031	0.0506748486513721	0.0413890708571521	0.0369610165700093
0.0879411053365804	0.0930035500580277	0.0857395121640284	0.0855887110111774	0.0783950276083184	0.0693333213578502	0.0639646453924814	0.0565443806218071	0.0549450228393647	0.0508203435476484	0.0584828724392181	0.0651701617052598	0.0608767372893169	0.0565220995680898	0.0516168454148109	0.0470532691229623	0.0401508698863574	0.0394671946821422	0.028263059408126	0.0167289047419482	0.0114955279891022	-0.00370803051945668	-0.0175894764923251	-0.0294458619307861	-0.0382756995464383	-0.0427668696259791	-0.050587291347009	-0.0562374966730303	-0.0575933043144692	-0.0607477362856792	-0.0558444280814026	-0.0548734935830216	-0.0490716339616285	-0.0404932062648175	-0.0329478975225149	-0.0240477444067075	-0.0191504569093923	-0.0129981762217221	-0.00802149660765563	-0.000426769603675121	0.00511104483130786	0.00954730628549392	0.0155026832983587	0.0216249114195223	0.0251281078695909	0.0295017766035625	0.0328616043308322	0.030216977442878	0.0257298102338737	0.0259511988825329
0.0120847981824923	0.0178478867166253	0.0212217099485706	0.0132302473884685	0.0218923824475387	0.0063164373235891	0.00654060807433763	0.00134743992189647	0.0120342562415672	0.00705323594490481	0.0119840847267662	0.0159195351437635	0.0192906550085841	0.0184433761721563	0.0175569715646311	0.0194266196562718	0.0238536039385412	0.0217938172844967	0.0207508858497308	0.0212593693103677	0.0193535269484903	0.0127368733698909	0.00672877703901262	0.00156847998126572	-0.000805458216453349	-0.00269405891530897	-0.00577935088102991	-0.00576574738047083	-0.00412933769083662	-0.003279424739227	-0.00194534284175396	-0.00424574286498099	-0.00214406850387791	0.00216645900060775	0.00268047642799655	0.00310783743808627	0.00360123317584275	0.00447611920631804	0.00506008768462985	0.00561221455261619	0.00646338644007072	0.00162223398401465	0.00654550917292722	0.00909352223545696	0.00872975495735411	0.00958340845511754	0.0078779380126424	0.00836503351784166	0.00903501900365249	0.0117617034198647
-0.0490030084865442	-0.0463210412004643	-0.0464004383293336	-0.043801727903153	-0.0436620781014532	-0.0223165644804908	-0.0297118367591658	-0.0271543237090054	-0.0362829077348312	-0.0427281502129517	-0.0376770813761381	-0.0305396385513929	-0.0226127366620589	-0.0208513136382514	-0.0120474180403872	-0.00447865150255448	0.00188399606823314	0.00629897145652015	0.0141011833286002	0.0205206912623883	0.0257627515452846	0.0242507627245109	0.0296766871037768	0.0283887514019262	0.0364208497219701	0.0426817408222969	0.0411503054535908	0.0435643026411637	0.0462466359530574	0.0481453353405906	0.0473276752283082	0.0424654021297843	0.0416941462783831	0.0371927423241603	0.0333915518463914	0.0281983859764642	0.023294391017872	0.0166219867780629	0.0146297084850244	0.011434286375939	0.00637138286919475	-0.00270897168467442	-0.00586257990367188	-0.00816716029230613	-0.0112504874135747	-0.0138083482764998	-0.016999831966653	-0.0125738107170071	-0.00944238340348756	-0.00824291069340298
-0.0989063839770723	-0.0966905375404897	-0.0946088180219899	-0.098999508521122	-0.0864631862126792	-0.0818809895017488	-0.0753726582684312	-0.0624484192611079	-0.0686909203821341	-0.0776672649183765	-0.0789815028516544	-0.0768554436178746	-0.0681707690633312	-0.0551782620884898	-0.0430879229269863	-0.0290286783914004	-0.020918180495192	-0.0141793288162569	-0.00060128852333199	0.0204277869926967	0.025192966914343	0.0352676770771832	0.0485645493996485	0.0615347620492485	0.0714905838510536	0.0775913670009938	0.0834457345843179	0.09372332091376	0.0968580574959586	0.096559088952472	0.0957715527764355	0.0910615189321845	0.0867988390844928	0.0764897416386216	0.0655598405284133	0.0540663366350009	0.042396024107509	0.0312168418403547	0.0274307178369089	0.0115656727007419	-0.0002116473734236	-0.0117628271932361	-0.021953930411719	-0.0251766481869992	-0.0305436156083442	-0.038060573739464	-0.0400643956701432	-0.0341931892051446	-0.0280786675098274	-0.0259800284686716
-0.13549975313651	-0.143941443189941	-0.143449777197704	-0.152996813534748	-0.130517080817457	-0.124320816816112	-0.0916465892058472	-0.0846902044442827	-0.0910981475859972	-0.100670446669394	-0.10649055442479	-0.10540200546698	-0.10169524073091	-0.0893882584554249	-0.0765820608082257	-0.0595191330270542	-0.0391259880539457	-0.0218872581096758	-0.00293577812718664	0.0180315168906153	0.0369606945472987	0.0528630303604378	0.0744308824617521	0.0963222848401714	0.113072768751043	0.13032586062583	0.1400187055048	0.143584213408187	0.151880407224072	0.156058241982208	0.153013700961023	0.151411360591764	0.140476557465254	0.123914155242315	0.108381042268501	0.0881020886663497	0.0715266185806269	0.0537096062061108	0.0423841471993057	0.0239431666549237	0.00463551931854931	-0.0142241291287261	-0.0261634851010109	-0.0334481055289398	-0.0435339576775652	-0.0503133631341899	-0.0537632075392693	-0.0537572329061455	-0.0394499745735818	-0.0321991353986534
-0.154176241654724	-0.166769752349301	-0.175844524933033	-0.187689943833376	-0.1695248476633	-0.14817799463023	-0.130482944151156	-0.112967533635251	-0.10225751407918	-0.10693511092994	-0.104181920903251	-0.112501717936686	-0.104902875560117	-0.102464355396011	-0.10020880350039	-0.0818894730412242	-0.0597634705177028	-0.0387282200485404	-0.00336214654962737	0.0167218139830511	0.0344981670900852	0.0729320023301703	0.107001136386364	0.145210293004589	0.174745459092347	0.192890649152668	0.21589522271949	0.215998199958399	0.224242652054626	0.234202060368192	0.227911988621674	0.21729596931847	0.206100121381857	0.188193155298678	0.163022393032664	0.138057153096342	0.11375912661504	0.0868739678652793	0.0656123398073792	0.0475077965901344	0.0219424769686744	-0.00717632817888728	-0.0202230009266941	-0.03546120274905	-0.044381028616978	-0.0518172565134469	-0.055012900002851	-0.0538186632149693	-0.0451837231091089	-0.0295650371591112
-0.163963809543416	-0.179661964697954	-0.188072996495104	-0.19395248754437	-0.186721472520476	-0.160628804649121	-0.13086165904814	-0.114527803931649	-0.0930501475795975	-0.0871884302544059	-0.0805388840501819	-0.0821405925866456	-0.0888021731219401	-0.103179044246277	-0.103287103937741	-0.0871254845681221	-0.0636014373067566	-0.0328095403296231	-0.00723794042995436	0.0209209979409504	0.0521699109136999	0.0912695350848115	0.136012081480071	0.185828778175251	0.233591020004174	0.268838654985541	0.285391673770246	0.297437352723279	0.309045478512129	0.318734246703592	0.318150556150763	0.303312370092334	0.287458528546298	0.26393357430332	0.236263279311483	0.203006143909476	0.166096974290074	0.13064309401038	0.106234154201068	0.0827826186418029	0.0432383482180359	0.0154987004057018	-0.00066693327055431	-0.010616393023678	-0.0280323426663117	-0.040905639422125	-0.0421348314987469	-0.0404797943071787	-0.0321583930664897	-0.0149374472470278
-0.153255839120094	-0.181704957814699	-0.170152587299148	-0.181552919303995	-0.157112076632979	-0.139487904611409	-0.121463549214091	-0.100278920139461	-0.072614461465112	-0.0569764253269188	-0.0497882758908116	-0.0573202067014045	-0.0611584514865344	-0.0779135017429751	-0.0749185014391628	-0.063421802402767	-0.0372334913626793	-0.0221851762967333	0.00895847271113153	0.0342178559800554	0.0697640144146962	0.0981566853871668	0.140600360855273	0.210484894381307	0.284703651930074	0.343902388243604	0.370492544823722	0.39036133349912	0.414291333366637	0.422378618331642	0.417469645610231	0.402797576937767	0.3809707305239	0.353983774689051	0.316397012364989	0.275638999942447	0.230167109828097	0.185982950248188	0.15373149770106	0.125148329176163	0.0794370229300066	0.0463872124789377	0.0335842306114716	0.02059081712564	0.00826810524671156	-0.00379539802219895	-0.00820458413161066	-0.00753014179030501	-0.00324790588107526	0.0108906468829927
-0.109790248381732	-0.134106973899425	-0.136293622794507	-0.137658900374399	-0.113722509020831	-0.0952884767076469	-0.0902501729828535	-0.0612368985248696	-0.0402150462241381	-0.0281037796808553	-0.0162666995333058	-0.0133886203694382	-0.0208172947684931	-0.0214077665995695	-0.00541241745022336	0.00702474840641832	0.0101167103013574	0.0258083949525068	0.0325323796535414	0.0417500351846366	0.0746991148611107	0.106168401610946	0.163452048792826	0.218756767281966	0.288977546074533	0.376548323293839	0.434648846532706	0.475443781959231	0.511545316479242	0.528476874713266	0.522944340580084	0.50799983394108	0.479555243918798	0.448796799065571	0.400930139590274	0.348221514989842	0.296830999019197	0.249140966423984	0.204906507343777	0.168251708110826	0.120912056579069	0.0823012341511357	0.0681035966083678	0.0610506394125333	0.0521469516239149	0.0415646481808645	0.036482023565648	0.0342798630354364	0.0347357345503383	0.0375131853703646
-0.0743015024431488	-0.0729712957601507	-0.0655158794045393	-0.0764462335819941	-0.048740408037318	-0.0364825375783693	-0.0185798136767216	-0.0100871891370336	-0.00350254002730407	0.0137837997452223	0.00856717452671422	0.0337467534615799	0.0377336324232064	0.0425849035222884	0.0615207636031888	0.0512807504412299	0.0665577744838639	0.0762877576055255	0.0861260812149251	0.0916256519174869	0.108651224452426	0.12776232075063	0.151612718510115	0.189792652879215	0.265789971719284	0.360566634566714	0.448031108477247	0.531265027723354	0.605067703692804	0.627497694125567	0.624134534304478	0.609482765369528	0.573058532538378	0.539253227488642	0.488350860368072	0.42356540485292	0.360471791642652	0.293917725867402	0.242469646378284	0.198090118690689	0.148082231500094	0.111291855246793	0.0994084132648834	0.0953661773639323	0.0867072017512104	0.0764288954651114	0.0694245889474095	0.068859445749686	0.0693011017914577	0.0715436528407864
-0.0401824191937154	-0.0221696012218354	-0.0155527643361906	-0.00766218545558436	-0.00270592368147968	-0.00381905194920829	0.0122164343366791	0.016409772541132	0.025675180922335	0.0281145278506314	0.0503311884619037	0.0512116918297165	0.0560774191718498	0.0728637945786633	0.0873557030865637	0.087746453891201	0.102422863975724	0.102206531142448	0.111423894817666	0.123391834617581	0.127279512818399	0.124548673850365	0.135678856967751	0.159287227776009	0.200125815645815	0.248687191762845	0.358479530692013	0.467245806011307	0.618667895006747	0.697612124406173	0.7216189706109	0.69470201714824	0.653211419483884	0.605078079318659	0.555672515995004	0.484674647904339	0.402704933604124	0.322849420595531	0.252442831239908	0.198163545563213	0.144934865533094	0.113870404651124	0.106693629217164	0.104063429911417	0.0932187145265521	0.0855784771129643	0.0812520422042611	0.0779541816236756	0.0756427376451064	0.0774443769875103
0.000189707967330305	-0.00623511674142167	0.0135227647005134	0.0178510516457133	0.0160682397958185	0.0160446351193414	0.0223507710340739	0.0304758288041716	0.0434675299339457	0.0293755376064792	0.0359031157265893	0.0414479708934116	0.0523818884751157	0.0549840112831302	0.0809153496355936	0.0921567033932553	0.0941738821953355	0.105021243037358	0.100835277541099	0.106306570955296	0.10536860071112	0.112151488460391	0.118317267770636	0.126263768924555	0.128024148368882	0.130940405613482	0.181073969126184	0.26095752590079	0.450311285991935	0.605813582907467	0.705287435916881	0.698011191444369	0.671017713384834	0.607601110737014	0.558789326560033	0.496311303752321	0.401597900825103	0.315764879007511	0.235859444595873	0.168430381699961	0.112859799002006	0.0887308437855787	0.0876174228383853	0.082885507380352	0.0744503928024183	0.0725356319056818	0.0703489729157702	0.0645042668608813	0.0569563506405695	0.0594957136812946
-0.0171985578170256	-0.0115424061186971	-0.00444972569786527	0.00686842474644699	0.0133132382296069	0.00294106577068427	-0.00363863207221173	-0.00322847719322608	0.00923934390772005	0.0114490446402904	0.0179527247455886	0.0170804811602945	0.00779125053432926	0.0162590365928793	0.0221903171298772	0.0285683836469046	0.0368246720131756	0.0449238109435906	0.046120573533133	0.0477610282139213	0.0356269650040871	0.0377750437201957	0.045201905026677	0.0549342061941712	0.0508954814349597	0.0398463857303546	0.0522886540880251	0.0724952003248455	0.12892829942797	0.224146426185973	0.365267010341596	0.441213860257656	0.461213546258664	0.447365573634727	0.422351536092264	0.38761302193413	0.316345031263743	0.241642428886088	0.123915520373884	0.0852638163804383	0.0558017565778906	0.0476574159419922	0.0474823210993658	0.0429959142263367	0.0378876762988672	0.0334152994976577	0.0314345191213886	0.0305943558926692	0.0259432014714592	0.0257307899264955
-0.00651535514044113	-0.000240741684114269	3.47439091268445e-05	-0.00540541281504717	-0.01133663261835	-0.00692295541573481	-0.00355045225335761	-0.00225904465959414	0.00181600216710218	0.000689233619750037	0.00516063197548449	-0.00824508418786447	0.0044112424897314	0.0112542529967883	0.0153056655684509	0.0131065962209498	0.0151050153705997	0.0231081513422007	0.0201965334130221	0.0142425345208782	0.0147383370166058	0.0158564018207175	0.0232958639452792	0.031650322011408	0.0240633052688383	0.0229115398527075	0.0158923836995046	0.0161224064394335	0.0217091044160306	0.0226445740838538	0.0488125767505234	0.0868640919217227	0.105417322429557	0.106230898230265	0.122450937225792	0.140382465300022	0.130491356462078	0.116635366613907	0.0538357096642236	0.0401234648006811	0.0247649912020781	0.013017877799405	0.0114164034206315	0.0111165505794861	0.00668375838173294	0.00395986133856993	0.00134922367122424	0.00128660525508004	-0.000221772158059105	0.00150231037349836
-0.0135453917551028	-0.00759353539053063	-0.00704011956105245	-0.0145654553182958	-0.0213966826178751	-0.0189679782048446	-0.00969214240589832	-0.00864309526923615	-0.00204062450263974	-0.00306337371406076	-0.0109388183743897	-0.0104991054343604	-0.00404284980307011	0.00439765649628935	-0.00676626175319856	-0.0122095644639482	-0.00495449023740293	-0.00201589195838479	0.00250204412646726	-0.000975023257327756	-0.0016244960964906	-0.00300132729119739	0.00103074563418976	0.00984501485776837	0.0115729183176192	0.0111289245345083	0.00788540959839718	0.00373645487701679	0.00188778697087947	0.000866897796519345	0.00119204969246093	0.00549178295333299	0.0175030181831152	0.0232514987693802	0.0373890368030611	0.0403624316772747	0.0576071947529117	0.0569490598440356	0.0197314803800084	0.0186189283411534	0.0102121444435852	0.0028329433924462	0.0012399625773845	0.00208295979420529	-0.00321606563555192	-0.00624220747678767	-0.00826389913831238	-0.00638189455170433	-0.00708905009421589	-0.00580262471064477
0.0309372997257345	0.0338585828777264	0.0279612393458899	0.0152189867966341	0.0104375084784897	0.0152546745134991	0.0286264520245118	0.0346753534449209	0.0379175032024003	0.0247145519272169	0.00281662172371857	0.00298484062259788	0.0244877833697295	0.0381876284176025	0.0328351372877816	0.0258365136649821	0.0242483506014555	0.0252294364039894	0.0283642346140639	0.029887507454169	0.0236462542799773	0.0233831847388449	0.028804810344353	0.03475922950143	0.0361534194733003	0.0304956173291628	0.01517894976127	-0.00118029300450066	-0.00642036797091253	-0.0072261549634939	-0.00344208155172425	0.00459839688873684	0.0137994333889566	0.0217985811734096	0.033914064484667	0.045828000734822	0.0753767144839062	0.0711110412015741	0.0533997730611076	0.0395755115446845	0.00930261147552784	-0.012526044854217	-0.0132436724764451	-0.0137265229528533	-0.0120802851583304	-0.0124903408067884	-0.0100523866826015	-0.0102516387583212	-0.00752943856423963	-0.0110850445222371
0.0209880313508136	0.00759228247863998	-0.00166113279792956	-0.00360530560422596	-0.00475936386441184	-0.00451819269118444	0.00143616260256516	0.00143030214219922	0.00318945109974657	-0.00471410274297365	-0.0197047151982847	-0.0242686273020517	-0.0229419107946087	-0.0037392732169558	-0.00303926053113314	0.000886202499153924	-0.000673477661507194	-0.00271873580858032	-0.00368015853026397	-0.00535160043171042	-0.0112391407780626	-0.0194288721445397	-0.0139550167849564	-0.00453064561648193	0.00752556622055559	0.0066608850509514	0.0056093102301427	-0.00361598812231309	0.000651671958960973	0.00435444130737522	0.0156347842853278	0.0344729060850312	0.0722148799200426	0.112971226130957	0.175579431813894	0.212413157947962	0.216271804689581	0.184027912722719	0.138324729496496	0.0786043231688223	0.0240558015631713	0.000565549979352954	-0.000436878198933551	-0.00180088550100403	-0.00264096408845998	-0.0071959822002751	-0.00961147205782373	-0.0129586348448436	-0.012308411788066	-0.0118272590784511
0.0121892110520596	0.00765971031632006	-0.00638272072761718	-0.00438951646339256	-0.00846671090037196	-0.00309981433108269	0.00179890674968851	0.0032862520913121	4.79883726002464e-05	-0.00293869428578897	-0.0150421535019919	-0.0101087296444065	-0.0135088736502632	-0.00690185383343466	-0.00245667393851366	-0.0028630256786959	0.00236752962810965	0.0049554735067477	0.00870584112966242	0.0129796536448349	0.0140613992287214	0.00819327051019164	0.00664047888240097	0.0109394593372405	0.0147839816709749	0.0123837349355015	0.0174368789774919	0.0253784290057636	0.0317697119136965	0.0500146154298074	0.104938571042236	0.214048864082095	0.322598817062972	0.386303086916078	0.398498513559433	0.375521752801158	0.340257034638534	0.296210959785242	0.252424655110984	0.190607689253518	0.0892288978753934	0.022484383915904	0.00294733265971348	0.00332720634430385	0.00753674004388009	0.0101150257354952	0.00308885812310543	0.00133930593648499	0.00279711183014237	0.00822787589190184
0.0170050866195887	0.00536545973854545	-0.00280928539456154	0.00235377246965507	-0.00141197268481409	0.0038594516689741	0.00486587109344788	0.00613044404176522	0.0047020741299536	0.00094993849999779	0.00103801751174253	0.00102598165115252	0.00877694405005598	0.00406944753769057	0.00528836653686565	0.00319050529174019	0.00606797323603119	0.0073040347382936	0.012608583357572	0.0150372247543936	0.0162214471889572	0.0147009477679761	0.013835986696279	0.0153138579815124	0.0228296863623687	0.0257496071123952	0.0355469055461542	0.0549131740520624	0.0856803426970028	0.145918558131236	0.272030682714063	0.40123652733935	0.463429923367965	0.476769789028406	0.458775768288077	0.421036948204894	0.374995344052818	0.329116935198272	0.28849402378604	0.230956283719633	0.136612358426179	0.0546828563030929	0.01781465646719	0.0112640417106637	0.0114013278633149	0.0114852316629571	0.00630544563075633	0.00355696718340925	0.005780505244794	0.00882265082645324
0.0208194234127326	0.0112893021509719	0.00231472385694034	0.00483120829592377	0.00483234534081939	0.0056649903452007	0.00828888979488825	0.0108786471896592	0.00845424818614881	0.00816771807281988	0.00847892187919448	0.0117383580793242	0.0134371584513948	0.0130622952142822	0.00810199739083055	0.00785394093202053	0.0123666586723799	0.0167468694912595	0.0192626588223971	0.0233172763494999	0.0263930114529909	0.0290500652408778	0.0276346544783003	0.0292397833971619	0.0346268212692632	0.04620821658472	0.0631723139135519	0.0889196601135557	0.144924656460161	0.232657252385799	0.354366586580858	0.417148549741515	0.433233566014607	0.424734176691954	0.401658619789641	0.374937661302407	0.34902120348174	0.322936959616252	0.297827183180656	0.242738773829003	0.158452648446974	0.0757489996803797	0.0297403823958673	0.0176049405476287	0.0144799359458924	0.0151279022552783	0.00988063652291635	0.00673866044191885	0.00754568763961236	0.00977134370919251
0.0191753917502671	0.0123936922259716	0.0127936614454403	0.0122038598969295	0.0144521506922284	0.0152986508619762	0.0182189863471342	0.0164952758653448	0.0176145397187248	0.0174865631167445	0.017615878966116	0.0170658424808474	0.0172761756674707	0.0174164172285512	0.0169825967511448	0.0164499046890862	0.0188047771657307	0.0199386028931412	0.0219713624646385	0.0227278070597156	0.0236491009748572	0.0263497167525868	0.0307453362110971	0.036253530368884	0.0457675498833095	0.06391514907824	0.0914206151043885	0.134484724022488	0.190625351487376	0.25723495209685	0.307532330856688	0.332090813847781	0.342091534745492	0.336984487819665	0.322800591857781	0.309317084725896	0.294261727186812	0.272347741945154	0.245081892323759	0.205182026727636	0.158256371851688	0.111218268457107	0.0666013497687619	0.0380930298401851	0.0210396216715578	0.0121257987446324	0.005568052308676	0.0021825297339912	0.000599109663786261	0.000266761283844299
0.0155552735955083	0.0185345014222655	0.0181539818803615	0.0180419153651409	0.0201621372460668	0.0210910780769752	0.0228604520144596	0.0213323897306982	0.0221156029195044	0.0227203847480242	0.021859072851331	0.0224457966063108	0.0216924145801616	0.0239078453639008	0.0227566497997232	0.0230461392276392	0.0242354710578356	0.0250513442440956	0.0259626787274395	0.0274109681381852	0.0299813039985527	0.0329000269229265	0.0382535570436688	0.0431691821871819	0.0535793526200175	0.0733955276083807	0.0990213753573913	0.136280972561177	0.184880059008305	0.229019771006504	0.260401319356851	0.275589008228562	0.263614257760091	0.248356996946547	0.244939478185929	0.249302634060838	0.25010677081939	0.231694801285707	0.205660257607661	0.175165289359568	0.140498965398508	0.103061521110936	0.0696712543669405	0.0446010126489302	0.0289478198182866	0.0154434599687108	0.00699530743598544	0.00388537166167937	0.000392396944259937	-0.000605447569588623
0.0190153380154687	0.0188280152987104	0.0198824061769442	0.0235192049198609	0.0246654967264377	0.0241627270569995	0.0233082730321908	0.0245901178338944	0.0271255588803748	0.0257918681163687	0.0259895537051418	0.0263942134201122	0.0264627404647253	0.0270801272527941	0.0264627539950912	0.0283202012498012	0.0281965086675969	0.0295065873899006	0.0305762338616774	0.0324657257763269	0.0324594867480861	0.0344594443827077	0.0399444075844917	0.0465035833918422	0.057971708836624	0.0716353848630997	0.0943806928041185	0.121616513084173	0.15607319049527	0.187834578904307	0.210785622413586	0.221635658432511	0.197096982885391	0.169289325288453	0.164561181884678	0.175775892963373	0.198379172276103	0.187062023714212	0.167582246638442	0.146387852475132	0.12240252992953	0.0940084976845858	0.0654436288502681	0.0454393970227846	0.0301020721862796	0.017610324150835	0.0106757838004293	0.00481401402447964	0.00119129314498801	-0.000966474889750918
0.0218644158869705	0.0244939313562555	0.0249398440276365	0.026698483372773	0.0285829790997737	0.027765504012305	0.0286139040807484	0.0305360175195501	0.0306034980197678	0.0288079706378199	0.028711912569237	0.0284452488216832	0.0291078373152353	0.0294534104160819	0.029878312711595	0.031658989893296	0.0312449311625218	0.0334755557236797	0.0342832013649888	0.0342644255231813	0.0348820611758601	0.0361900450916048	0.0398027654775794	0.0445000099022136	0.054570254903091	0.0656250833649381	0.082522891430505	0.104058923734797	0.127018317621219	0.150975037820237	0.168470740922752	0.179066753567934	0.157121926268797	0.136317295616967	0.133505325374234	0.142770614852933	0.162857502815597	0.152332341637782	0.136440685001318	0.122528793140086	0.100511160023989	0.0790169687881725	0.0601886521270321	0.0447778899231446	0.0304431495583016	0.0189220189635835	0.0126310449181371	0.00711792036557687	0.00307900639302113	9.33549367688704e-05
0.0268042545734303	0.0279333572853987	0.0274033435063428	0.0294474262058119	0.0310985597103091	0.0321533135788486	0.0329949423932808	0.0334033894812369	0.0349810477333267	0.0318624254875864	0.0308096900908108	0.0317343621500773	0.0324514533109423	0.0325363132956661	0.0328295514114866	0.0341278760107167	0.0343288485371825	0.0334721939336494	0.0342555671102092	0.0334486586032393	0.0335109409956856	0.0355207987873361	0.0380734349759104	0.0417413394890225	0.0484389593659801	0.0562417332071046	0.0682689642708703	0.0833862760380814	0.099862597931409	0.115249317380865	0.129537851945882	0.138815373298996	0.139041021142151	0.122090214938907	0.119610674846589	0.118403044549428	0.130342864813281	0.123451485695043	0.112427514515278	0.099743987213484	0.083773520218944	0.0670842012099437	0.053870205508797	0.0414208210963278	0.029138893411339	0.0195356899131235	0.0126121352315962	0.00850143073721287	0.00567721998416274	0.00149469835431015
0.0318011241290332	0.0310923784037862	0.0306468765378477	0.0320770514475444	0.0341958121901299	0.0345401923833176	0.0357740721317125	0.0356833701820447	0.0353911805636986	0.0354795781155553	0.0341737484223248	0.0346126087375171	0.034533146686422	0.035663993827298	0.0352593318062827	0.035317880547179	0.0347514006669509	0.0335340817100301	0.0327277287245911	0.0320988039228075	0.0319561130360479	0.0327262679627478	0.0333905816132601	0.0374450093152109	0.0407140079544346	0.0483925705885437	0.0576877693765882	0.0682355469494184	0.078412158322339	0.0900856060827068	0.100634454672246	0.109272911684959	0.114456494243732	0.116992200814821	0.117182866755595	0.11353692435606	0.107969740932191	0.100679977788632	0.0925236039746864	0.0809882756727973	0.0687349349686021	0.0584037592362549	0.0484708086003728	0.0380575163003096	0.0290156908166322	0.0208451298844971	0.013792720068443	0.0090909502658343	0.00803961522664204	0.00418564055569621
0.0321834670230578	0.0327135679847329	0.0332740743142664	0.0341728931855389	0.0345534478593323	0.0356611106357265	0.0377685728167785	0.0386861096198921	0.0387016906010888	0.0393329318015299	0.0373378251443161	0.0371409335174192	0.0369104832414562	0.0366989359456788	0.036950653203842	0.0354857770468507	0.0345791308706186	0.0331895592950476	0.032794498962953	0.030137290293555	0.0286461581436915	0.0290894856680499	0.0301154493885261	0.0328483388541121	0.0356812712340171	0.0414323764053801	0.048535538671323	0.0562168404633164	0.0637840762578998	0.0716460135420957	0.0796357333204654	0.0843257942973125	0.0892181923674495	0.093694262840919	0.0955702336608208	0.094203925443538	0.0909546459126453	0.0856458315337021	0.0771536942283761	0.0674586764902841	0.059484267203447	0.0496138058451899	0.0430235464574441	0.0347083738207314	0.0281373699556813	0.0216727684652137	0.015286615283759	0.0104903726067158	0.00753727431685365	0.00560852756318066
0.0313087777358696	0.0345632873767906	0.0357205567575573	0.0371009924182328	0.0374207844067568	0.0397058689498644	0.0421797490665442	0.041435799799755	0.0410713090118034	0.0410411132587279	0.0384367448570496	0.0381311069255595	0.0379969065905347	0.038797853053504	0.0369110417514332	0.0353203710757639	0.0333468173267975	0.0332006830913145	0.0309968236412871	0.029688880834324	0.0277900788748513	0.0260682409957148	0.0268870428826381	0.0283184411256689	0.0293013225371905	0.0347818005050076	0.0410224028803608	0.0466436216444669	0.0532975968433971	0.058387228564552	0.0651915467899068	0.0689618105454019	0.0741950786552915	0.0784201088595188	0.0812133954551817	0.0803417337932806	0.0785126278079179	0.0738572386409949	0.0674181300542886	0.0602719515781704	0.0533980582342876	0.0438863036325356	0.0383199229711638	0.0312612657733387	0.0261945091477956	0.0221142356701384	0.0173235382076991	0.0122521680567885	0.0087770886720201	0.00726959419173777
0.0338203666766584	0.0362353957723002	0.0364024003267147	0.0373110178419748	0.0384525450537064	0.0423964897874099	0.0425647392060887	0.0419566516385503	0.0430351481227067	0.0427793876617509	0.0423805443099189	0.0400489370505172	0.0387268546110669	0.0383659861021047	0.0383575812034694	0.0367163322784321	0.0335863096757441	0.0302732570355081	0.0288214487177691	0.0258835854082314	0.0244263725211015	0.0229532574536518	0.0231459366187602	0.0230849941325751	0.0237965203833296	0.0273514089730878	0.0327863867673135	0.0372527398025225	0.0431055436755664	0.0505679475357339	0.0535982332221543	0.057217475315129	0.0612230588900101	0.0653364258545163	0.0681264994941749	0.0672089513255537	0.0663283023239409	0.0629474384778115	0.0588337356778561	0.0542265705707432	0.0471650177098787	0.0406747055120538	0.0351314161968391	0.0298781114738733	0.0259377781242734	0.0213620261972714	0.0172711112161842	0.0134749341037461	0.0098254126047374	0.00909666372759795
0.0325864321243985	0.0338831025128483	0.0348584170613075	0.0376856420034029	0.0388761153258673	0.0426067115544108	0.043543810607734	0.0422819056828724	0.0412686972854908	0.0384963088224855	0.0396565347176419	0.0381482249328017	0.0368038853001404	0.0365521200621228	0.0355335941367829	0.0348056096194322	0.0319696235182822	0.0284613485688776	0.026315803678525	0.0244856491956881	0.0216650362022512	0.0207258345535841	0.0190253710053951	0.0178280335517812	0.0187411767038574	0.022521003439661	0.0266148932893732	0.0302258004886499	0.0346488964731689	0.0379202745978521	0.043485692108945	0.047272374363526	0.0520794834069164	0.0543327898265289	0.0561229360525018	0.0549947290742931	0.0534815862662524	0.0519192331406107	0.04965551610444	0.045178083864344	0.041046234702269	0.0382062763209753	0.033084671003716	0.0285490383531721	0.0237888145692912	0.0204844471298116	0.0169444202940563	0.0149925084243178	0.0122380427782548	0.0110796289873671
0.0306636185421018	0.0322835896606462	0.0349638386373076	0.0348958003330452	0.0363476084625356	0.0396463537408082	0.0394188705211547	0.0387762996040419	0.0377276850390631	0.0387519548518417	0.0376202166363583	0.0364292061701296	0.0354125023732949	0.0347960174841262	0.0332734082672936	0.0322963702325802	0.03050512734103	0.0263322560858847	0.0246159344781345	0.0229623410354451	0.021448896370822	0.0182671472966113	0.0155414474439527	0.0155934136500296	0.0154709701676825	0.0192542927735607	0.020838603918373	0.0252308826471617	0.0285132243215165	0.0315073720240226	0.0372863651386446	0.0390637332869771	0.0429097693274653	0.0440990005858629	0.046106350835964	0.046170759943102	0.0452875439133916	0.0447201406739263	0.0430883242964692	0.0408403354518771	0.0361350240347913	0.0339707123856249	0.0311583688224458	0.0269713732535406	0.0243389997003371	0.0213848160868741	0.0188165307240585	0.016720563212488	0.014434887004124	0.0127336591196775
0.0318461149019933	0.0315128817067089	0.0334421286838953	0.0347065880006694	0.0355570038583345	0.0372353337279057	0.0368315874891227	0.0360718892528187	0.0370270609924774	0.0369731749098253	0.0354095922621778	0.0360314338820694	0.0333000907608328	0.033033356373003	0.0316547616656898	0.0311939249535602	0.0301408202601519	0.027142655780246	0.0231957295892174	0.0229260035551086	0.0193765782447641	0.0166732999263183	0.0135517403440116	0.0135303515414553	0.014252291326621	0.0177184842493803	0.0203931260541272	0.0220178213411362	0.0243640227591982	0.0286047111030049	0.0326441535363594	0.0349994057574324	0.0385906973615607	0.0389410936731509	0.0395675264874232	0.0396525985341615	0.0408545992578276	0.0400088378225317	0.0375251540497461	0.0362051078950807	0.0327974559009019	0.0309748021352861	0.029291732825585	0.026666417464276	0.024417970493257	0.0218635983469608	0.0198751032148462	0.0175453744879274	0.0157517291445921	0.0139470418931178
0.0293121925508537	0.0306098762578264	0.0322551179350396	0.0333998677975771	0.0357199744341363	0.0349544960725439	0.035108582304133	0.036615593456211	0.0367831592502069	0.0373484202444734	0.0344408113039098	0.0348252876660438	0.0314637930918085	0.030886143365007	0.0300388251846281	0.0300615518227112	0.0288241039403219	0.0258890990911998	0.0239912027955987	0.021598387031251	0.0187765728236871	0.0172013100111232	0.013586455380514	0.0128262143529887	0.0128124046967141	0.0156334790638657	0.018314280573612	0.0199402655751072	0.0227423820405528	0.0251652362998265	0.0307050185441768	0.0322245643449631	0.0344597468981602	0.0362215784919584	0.0368248317185564	0.0381229001585446	0.0382651240711944	0.036373027737575	0.0353355565231834	0.0343266127089131	0.0290649879874175	0.027937607326308	0.0282744403284088	0.0267636749115624	0.0239477135167662	0.0222603882363259	0.0203592808907371	0.0197533877367826	0.0187327034239291	0.0168735737917465
0.0278160981216152	0.0288933640719298	0.0281352362993235	0.0303735061996667	0.0319808930660047	0.0326008238452524	0.032337779694146	0.0322050011535104	0.0330695540081828	0.0336651575658786	0.0336685667474865	0.0330144122840359	0.030729232910711	0.0295500988114712	0.0287598643039592	0.0279920954514188	0.0264304940729115	0.0240514563390786	0.0224114983756742	0.0207228734271046	0.0192749608664655	0.0163296379720195	0.0142932871354846	0.01291562482334	0.0133078074230716	0.014146582295054	0.0171676749566685	0.0192831210654904	0.0213648091935412	0.0237146851060399	0.0280811550029041	0.0299192925663923	0.0313625670587566	0.0336383285208273	0.0343901729797167	0.0352752471875334	0.0343338265588442	0.0329061791921074	0.0320485463078166	0.0307383374822199	0.0285414607834723	0.0283030262267733	0.026511342951224	0.0248163510830411	0.0232239521443102	0.0228304973607406	0.0205212603142852	0.0207296417397318	0.0197557906827202	0.01843928917804
0.0237137782656147	0.0258834240086135	0.0264612006384824	0.0284950118135556	0.0275995521674266	0.0298941461105934	0.029862478136043	0.0319169060827545	0.0303883541409307	0.0305270132609982	0.0298931501815323	0.0286108373468209	0.0260998452010621	0.0264701690592128	0.0251452415485265	0.0245477345389434	0.023872302645497	0.0235943695384692	0.0218092946348555	0.0202669757927136	0.0187254364643702	0.018136145445982	0.01691134026698	0.0161959156236457	0.0157268123520489	0.0157923477739141	0.0174517996532974	0.0184822617145471	0.021217398726876	0.023139580923468	0.0263435671424169	0.0286499760600076	0.0288883063034676	0.0293818903133254	0.0308775355108819	0.0321741467892807	0.0305183828170448	0.0290814969870036	0.0279305139319309	0.0283708778825783	0.0272458027017092	0.0272389651136081	0.0257953922001978	0.0236689158075862	0.0225845449326696	0.0206855196868614	0.0210930211081245	0.0204204658881428	0.0186101725707143	0.0181770736030157
0.0160253941153167	0.0186428797009038	0.0182789513996802	0.0169152350828372	0.0171522528572651	0.0198223815907879	0.020633404764414	0.0215866738757726	0.0204416312396461	0.0210591960638003	0.0229417830679538	0.0221374788152363	0.0228033245032068	0.0199039809455568	0.0192862082714499	0.0175390805146352	0.017405387768349	0.0192255428871603	0.0184128855747577	0.0180833388512252	0.0172634753364898	0.0153241356945802	0.0140837820072598	0.0116347626321113	0.0122753910357584	0.0121849722354714	0.0127552040979538	0.0126255470245175	0.0159316716467454	0.0165014865857069	0.0214359740006523	0.0220033094471012	0.0220110310975505	0.0193276192390043	0.0184531421314858	0.0187016737767494	0.0189158019604255	0.0179290077082461	0.0183709137441192	0.0188814762925597	0.0170276136906563	0.0157109239138748	0.0162430988806419	0.0164286292357004	0.0160554073143411	0.0139092646877158	0.0126762579891277	0.0107212606782601	0.0114383991365784	0.0123350696916357
0.0101373242492673	0.010868268010612	0.010901361803365	0.0113505526588801	0.0124984218002274	0.014917089481891	0.0157400948417336	0.0158509447064444	0.0141552272106163	0.0130650703982365	0.012577473728281	0.0112747739499044	0.011871139984903	0.0112609107369116	0.0123285677036733	0.0137481841746218	0.0122579628654657	0.0124031436219401	0.0116795440255991	0.0110735479702699	0.00952588223339287	0.00884430865974752	0.00730814114554372	0.00648775262907681	0.00793241773716086	0.0108611994650463	0.0100324818199937	0.0094338410363339	0.00976219821715073	0.0103098699474105	0.0134134275071891	0.0166170126154969	0.0148391553973788	0.0148941153910623	0.0145160478103173	0.0143540082648821	0.0137670980026313	0.0133208877102606	0.0115174653244612	0.0108165633523925	0.0112788068225568	0.01096460668722	0.0130325925077435	0.0126591335814343	0.0123315705272112	0.0103955367890377	0.00890789599128301	0.00770195051882655	0.00851200538886923	0.0105095133683767
0.00255086973458387	0.00156705223351543	0.000869830285685157	0.00454473195109273	0.00422475465538232	0.0058029855125608	0.00930848003058232	0.00796809625337707	0.00659395560136113	0.00535082710658366	0.00648616289343179	0.0057206263395	0.00596613410091689	0.00490807458748317	0.00460507383021428	0.00412016993840141	0.00410919471731856	0.00445588387334515	0.00454474169295624	0.00567317496947757	0.00363042441101607	0.00242800544608897	0.00175580403929511	0.00136782790092878	0.00329979782309118	0.0033868873768194	0.00354113957305433	0.00345567505157806	0.00272733561507899	0.00309160916418058	0.00642731022521872	0.00992275812882356	0.00750889384474149	0.00763214413692978	0.00654556080009763	0.00652889103623247	0.0044572565819197	0.00329961028045303	0.00573389598121969	0.00492207752797733	0.00530358688086388	0.00429002351727191	0.00489049019440816	0.00308544658839038	0.00251024778738082	0.00185760204209681	4.48242906308351e-05	0.000911612808855119	0.00187876626410871	0.00427180790320965
[truncated: 188 more columns]
