# Supplementary material for: Performance Comparison of Centered and Tilted Blunt and Lighthouse Tip Cannulae for Drainage in Extracorporeal Life Support
Source: Cardiovasc Eng Technol. 2025 Feb 10;16(2):238–50. doi: 10.1007/s13239-024-00770-x (PMC11933157; doi:10.1007/s13239-024-00770-x)
Supplement: Supplementary file 2 — Supplementary file2 (ZIP 41,511 KB) [file 13239_2024_770_MOESM2_ESM.zip › avg_velocity/rc_3.4_mm/Lighthouse_90_Qc_2.6_Lmin_Qo_2.6_Lmin_rc_3.4_mm/U_ms.csv]

0.0023508755830001	0.00495848663689481	0.00940490494856655	0.0153869557014121	0.00736947954200319	0.00991579163751393	0.00771543403445314	0.0103490178847771	0.0105729361706618	0.0108548258626088	0.011282826423685	0.00898344741364109	0.00882225778696957	0.00627439325256179	0.00616034744481102	0.0110187590004126	0.00578360706354882	0.00838163254730655	0.00100465226455126	0.00539826278138156	0.00295952549608004	0.00350756744068432	0.00157038889236166	0.000200357847821576	0.00122365912170603	0.00729186004438299	0.0051360240517831	0.00517941160579439	0.00928674943921561	0.00634315160760561	0.00349953346232581	-0.000790629758916328	-0.00234716755678682	-0.00696248373286875	-0.00689832012539747	-0.00875291407299641	-0.00568469029923967	0.00185712970290289	-0.000516080161097742	-0.00423709750232832	-0.00961587632137422	-0.00572310627910287	-0.00391262814864045	-0.00740385881364937	-0.0132589312702138	-0.0104705637508789	-0.0111406622564251	-0.00869800102380023	-0.0118345529575556	-0.0115050193172987
0.0136223241689725	0.0168127981173258	0.0200201489970958	0.0239102957484781	0.0181729513828857	0.016942699749186	0.0143354099179454	0.0151852121323336	0.0133636004166785	0.0135191313148582	0.014203364911395	0.0138431188698615	0.0135562773698662	0.0121172800262054	0.011351601674038	0.0139329557467556	0.00850455361627646	0.0103371287168855	0.00334461176005063	0.00806528430753417	0.00579714844207971	0.00398071255027158	0.00252311951868505	0.00109386928596555	0.00150699136244718	0.00462836479044901	0.00530950511000985	0.0051541657076883	0.0072175442150471	0.00277800234127517	-0.00111931865724508	-0.0048203827324543	-0.00481682271667941	-0.0078164379812543	-0.00616666939654703	-0.0083764769366499	-0.0112212978961696	-0.00745909122654507	-0.00787833637014823	-0.00812076636156514	-0.0124266969065576	-0.00918746848451619	-0.0100014903166806	-0.0144273477430082	-0.0181927156002803	-0.0173530387117423	-0.0171711352712943	-0.0168900807676605	-0.0188338690762521	-0.013338092617749
0.0371199364601378	0.0436227128781743	0.0421967981512786	0.0370949453564715	0.0331260436626863	0.0323079611441433	0.0303550761940139	0.0283139424554605	0.0263032217088325	0.0261701178511364	0.0255010016972231	0.0241721157661941	0.0244238234472112	0.0225596147274159	0.0202981156829623	0.01634129340578	0.01280168029332	0.0147879431974192	0.0121897496547503	0.0146644007434498	0.010274659746575	0.00855220041184593	0.00686750550514722	0.00519011294873857	0.00595759321622073	0.00571842660789403	0.00667688726185525	0.00444210661935569	0.00235433625059201	0.00156744692017412	-0.00301901733878245	-0.00554900390646987	-0.00799453110592206	-0.0108138678211145	-0.0107080545469018	-0.0139441432651636	-0.0170525937582501	-0.0167003234792048	-0.014967294010785	-0.0109307873609462	-0.0190115131574865	-0.0153807619469524	-0.0205546931191822	-0.0222969376374904	-0.0262291618975522	-0.0278007758410162	-0.0292469768691852	-0.0306682285848706	-0.0291416208978118	-0.0224398387273097
0.0708132347871051	0.0704154228256589	0.0666023244257345	0.0618844787599689	0.059143865526137	0.0547811328575458	0.0522059699273388	0.0519533835725886	0.0484209690854566	0.0451670923832909	0.0422031838016246	0.0396924761229865	0.0378696097306105	0.0373731398937012	0.0336172646117724	0.0310517849056483	0.0282011561483003	0.0283030514050197	0.02441340068862	0.0274496794800551	0.0222798010877641	0.0187802336465714	0.0184236294854098	0.0166226751324912	0.0135265048937011	0.0109650293993846	0.00948390812024049	0.0067190343754437	0.00431406111839856	0.00176656303336392	-0.00234428201210822	-0.00923465315337667	-0.011430944187291	-0.0141736747469171	-0.014615080606339	-0.0190037104660277	-0.0221585375474556	-0.0259843867995709	-0.0284473947847912	-0.0267331235098754	-0.0271275061941791	-0.0272113194227279	-0.0316825607320925	-0.0331644271932022	-0.0346062023327662	-0.0351208941606581	-0.0351077919189796	-0.0374765760120306	-0.0355668270452293	-0.0282173074756029
0.104224002012185	0.104599122349782	0.102925607102113	0.0982131333916738	0.0953676252778105	0.0882555670433056	0.0865249906420054	0.0851559244890434	0.0810223161205478	0.0773788421539219	0.0744234463843837	0.067558586759954	0.0626406775024131	0.0586889058402476	0.0570029678105838	0.0538120752680035	0.0517864684127139	0.0491531180847413	0.0471381367082221	0.0425160306885827	0.039109098956965	0.03448650716189	0.032053689258757	0.0309521703980134	0.0288185057102143	0.0244845666252225	0.0203666452924621	0.016785512028277	0.0124248423287052	0.00698501553368166	0.00120516082888444	-0.00482554069621807	-0.00988206212933915	-0.0147196073662914	-0.0182793426272713	-0.0243033242431602	-0.0265284515930996	-0.0288988148798757	-0.0310067384817046	-0.0312229300814907	-0.0346803297252832	-0.034915898668121	-0.0390167624920236	-0.0388016192485254	-0.0403928421513755	-0.0400772339873263	-0.038964477228151	-0.0411483437152399	-0.040820257541771	-0.0393066202282674
0.139055889061295	0.137461088659084	0.137686898654851	0.135392413613482	0.134454033552169	0.126898743141207	0.122703967517733	0.119959604090009	0.116626478245881	0.11384905589845	0.107954488821246	0.101251645046463	0.0965787895889122	0.0931843061469708	0.0903753795306532	0.0870552415671978	0.0836280312289669	0.0785337519565154	0.0782370748452199	0.0725658510251112	0.0685844340957516	0.0619309259885863	0.0586048534889524	0.0522437906652226	0.0498461827040833	0.0433857474368489	0.0363864282591131	0.0288436766618583	0.0247624804603029	0.0154952834823714	0.00935511788440823	0.000339315977211931	-0.00662025397369267	-0.0132775570308486	-0.019101019069863	-0.0243074147669372	-0.0274031167609398	-0.0313387936644983	-0.0353359473978086	-0.0351777471819644	-0.0369634684841062	-0.0395041752901881	-0.0431276202207431	-0.0421295396196563	-0.0419177317643266	-0.042138166180983	-0.0405895628721017	-0.0414124437761082	-0.039689580036388	-0.0366643125626991
0.170338075486526	0.168195656510746	0.168101453678885	0.167645856371557	0.16725519079646	0.161720199242913	0.158965364841432	0.155448574844447	0.148761564680442	0.147649725750703	0.1433280028449	0.13830483830544	0.134160182240162	0.131576313190077	0.129324224550466	0.124084192575321	0.118312525530308	0.113982126836178	0.111843700706698	0.107703331908484	0.103023228716259	0.0959040575801191	0.0898439466632813	0.0810851025485411	0.0762835406493025	0.066245647624156	0.0575668506370673	0.0462056591808304	0.0408587137127041	0.0300289076146063	0.0213736244740596	0.0116500789122871	0.00162786859315835	-0.00621431068584581	-0.0170422838782078	-0.0240527741026018	-0.0278892990252625	-0.0300964557431228	-0.0330234421208623	-0.0336532189827372	-0.0365345405399795	-0.0402966542148104	-0.042210493823044	-0.0409737457076524	-0.0422532916648776	-0.0405124364916114	-0.0403607738662404	-0.0392135812667237	-0.0380326514173097	-0.0333400384722503
0.199195502459298	0.199024572710413	0.198426098620862	0.196294670984948	0.194085557423199	0.190212882586372	0.190086637565334	0.187299750691598	0.184102004136228	0.181308194233071	0.178580796754806	0.173285021766049	0.168548001053852	0.166089231391067	0.164708328520972	0.160674749865864	0.155256428869883	0.148782017605232	0.146692388352429	0.144264719730095	0.140616808603481	0.132527152224172	0.125812466437765	0.112411787100224	0.103964437871211	0.0939127178709209	0.0859685021017075	0.0706562670817128	0.0641200299509287	0.0508015728826766	0.0403624577497017	0.0263220690380346	0.0137388575403933	0.000397837116161625	-0.0111338005489759	-0.0186247189848309	-0.0241391984564758	-0.0280883826185118	-0.0341858059785626	-0.0332783119072389	-0.0370431965304311	-0.0386375569722023	-0.0396830752952902	-0.0384169387543481	-0.039533405022194	-0.0376268656464541	-0.036330281970002	-0.0353585411559322	-0.0331159390206478	-0.029544991180669
0.224750231992719	0.223005205442914	0.222919177846433	0.218096412687136	0.217299241219808	0.217143865179609	0.216657231001062	0.212016836985785	0.208751230068115	0.207955519480286	0.204831051504631	0.202366157833482	0.198497728825501	0.196148356030837	0.19415630904823	0.191113627169925	0.187836790919133	0.184077127699473	0.182368769265087	0.178257100890962	0.172880338284697	0.16687846472209	0.158593751504106	0.14913007457537	0.139796234944545	0.128848521895802	0.117168856026316	0.102234745438134	0.0917647359381084	0.0746684346974018	0.0609591347474308	0.0435061846129961	0.0264570709825339	0.00874474886185337	-0.0036598957365309	-0.0138698254121556	-0.0238625605702049	-0.0280787144778456	-0.0331848896716062	-0.032909577031739	-0.0351776060896609	-0.0353720560384768	-0.0393431949723956	-0.0395453291101954	-0.0381863079715372	-0.0354253081940685	-0.0312531009151616	-0.028293076795681	-0.0246464988925038	-0.0198113239638933
0.239100458555603	0.238324887341039	0.237560992196985	0.236884278166057	0.236049722768123	0.236297397364707	0.235540834478935	0.232228358161697	0.229624977523798	0.227753916438389	0.225694940617999	0.222631481180245	0.219405157174166	0.218874596321235	0.217821676393797	0.21339570408878	0.210123077405454	0.206733063078696	0.205961527466388	0.202238252130619	0.202125040358159	0.197210095074357	0.189787461360143	0.182046058670729	0.174950512894878	0.164011577288691	0.155436505616798	0.138896838409003	0.122644846359997	0.103909155831286	0.0884756308691203	0.0657498640003475	0.0426510896018057	0.0204206233816029	0.00246440408367974	-0.0131614573370717	-0.0220027837159065	-0.0284447956603124	-0.0339303273021853	-0.0323792164752855	-0.0342132383838126	-0.0368832965711836	-0.0384793752517801	-0.0381512630764775	-0.035582334044738	-0.0300723631498826	-0.0237151290196997	-0.0199593077651105	-0.0159136075727823	-0.00917462289623215
0.248895919612723	0.246044295208687	0.246560418619893	0.246698845347101	0.247058916646899	0.246692979145154	0.245491703202015	0.242468976825182	0.240905621770056	0.239633723105095	0.236103331042946	0.23487116805092	0.235268265820822	0.235453887570561	0.233621376662714	0.23347262984298	0.231823867399819	0.224786105605046	0.223707003478178	0.222232981782082	0.22222084306718	0.223157956380332	0.219222132689951	0.214096847607295	0.208230215511961	0.201975083147179	0.193374950366683	0.177052031080261	0.159227431182402	0.138599188899718	0.118634412584233	0.0907115048828474	0.0598466021217097	0.0317111104161383	0.0079172565502759	-0.0127421009150324	-0.0269230858245553	-0.0357589531831004	-0.0390570842062881	-0.0363601163093535	-0.0364728182576231	-0.035251428801867	-0.0348830935310196	-0.0307720820502802	-0.0275031806885052	-0.0150823348063541	-0.0102710751878928	-0.00500930643270972	-0.00436128390759452	0.00865301545120679
0.249674374983633	0.247036963451598	0.24742800870053	0.249229783887808	0.248399098433389	0.247720094476258	0.246522665274998	0.246337340581502	0.243839157692053	0.241604447713361	0.235609802095796	0.237399682632442	0.239172126174646	0.24441470392933	0.243485788394323	0.243739931235315	0.241013622092627	0.235988758492165	0.235594828380956	0.236044599583282	0.239159784363066	0.240962075021992	0.241799843870084	0.240624107328103	0.235910871822762	0.231945762302301	0.225653317988459	0.211162030512591	0.191642436840532	0.168939459696644	0.14511114297677	0.113582614331272	0.0736539630109272	0.0419401652287926	0.0116961692451464	-0.012452240307998	-0.0324998918329363	-0.0411905859414185	-0.0416945617194467	-0.0363899358005991	-0.0348853604908962	-0.0391961514727871	-0.037925559041124	-0.0307704156033428	-0.0225870959361077	-0.00865432020204748	-0.000248106674116112	0.00620026465996013	0.00910827108737983	0.0238480611005755
0.246890668828333	0.245135680799528	0.244276025937344	0.247686554252021	0.244522924032107	0.24615547834396	0.246572808976072	0.24646348434834	0.244168265255202	0.241886772894844	0.238063509001531	0.239815449591887	0.242949075601645	0.246577053863677	0.248850021293405	0.250476306833743	0.24990344593879	0.246406504706339	0.246568031956822	0.247138869014926	0.249656781719344	0.252169598087873	0.254782810007355	0.25754340069715	0.256189721323453	0.254583901791181	0.24799235930118	0.235610749174353	0.220127840141156	0.196845085261567	0.169517094151781	0.129816744979432	0.0841963866297009	0.0461022566178089	0.0124225663564282	-0.016451839954982	-0.0363998242391546	-0.0482173596436114	-0.0507085781595471	-0.0449942029667895	-0.0432623780539089	-0.0425017797541283	-0.0380061880451064	-0.0275767918328493	-0.0170007768803516	-0.00163163365868847	0.00999768171866862	0.0192441381985888	0.0249697110751771	0.0429038438272183
0.236534200182799	0.237925351540372	0.236192098291464	0.240533783005067	0.239541291386377	0.239882821778583	0.241651342832389	0.242795035820391	0.24034908713239	0.238856401202359	0.237370040071322	0.238534274390348	0.240807864711065	0.245404855241795	0.247622150674685	0.250748837183272	0.25203021157533	0.253393132447839	0.254316641083879	0.254954556566787	0.257784776637759	0.261523860053094	0.265488387250134	0.269565429017522	0.274287088458136	0.273620377250302	0.271011156835848	0.262514981834001	0.249404616759018	0.228231224782763	0.195919037340562	0.149542027534106	0.0992617556983749	0.0527617611478699	0.0119383185344139	-0.0239365904970246	-0.0486582253472918	-0.0609131185845083	-0.0640582996915391	-0.057244933463371	-0.0535651960216278	-0.0475249147150319	-0.0401439204080123	-0.0227925592734041	-0.00798514354974995	0.00593881956280291	0.0199539125846171	0.0360996477987168	0.0527144085848159	0.0683613373972208
0.212818808156316	0.216436914027982	0.218459559992103	0.220062300930789	0.222027788157925	0.222098374618366	0.224866961566211	0.226787857789758	0.227728321433309	0.228049815471282	0.228922878573195	0.23153628427105	0.233656438735456	0.23386344156956	0.238084382026535	0.239192567428023	0.242732376483714	0.245197208291676	0.248874572507225	0.251200247560024	0.255246789670552	0.261292749612927	0.266719986790659	0.274375543214028	0.284946956994971	0.293915235150569	0.297342481397214	0.295725124180661	0.286875061985736	0.264700674708718	0.226351397549713	0.170662159754233	0.107663365278085	0.0497170850112735	0.00337891664998049	-0.0349006666291804	-0.0647518410739164	-0.0811964985458855	-0.0850462264938031	-0.0813230308342414	-0.0714665680867612	-0.0571737686797911	-0.0351297331840274	-0.0129271835914597	0.00537127083072383	0.0160248273929959	0.0304470672463599	0.051142981831024	0.086370701619644	0.103015519019594
0.174413687223651	0.173843280572371	0.177144687261868	0.175263513933884	0.178121699883025	0.184757362708128	0.188736254212324	0.187086632037942	0.188060521709441	0.189858689018746	0.193216189593658	0.194388712238392	0.195908340515584	0.195345096675341	0.199036916263291	0.199806714858979	0.207218983795161	0.212763448675635	0.220627350168945	0.226253311549875	0.233165078435366	0.241414054991856	0.249716274879786	0.262156580675518	0.277490849672982	0.295856311997347	0.304070173983276	0.317148201318825	0.302277307141902	0.278205423009218	0.236336021453365	0.173808053970379	0.0987563649264373	0.0363840004173022	-0.0117686044712651	-0.052797022011102	-0.0839491883490606	-0.0991717655165516	-0.101406821754958	-0.0923914921398935	-0.0733445519427496	-0.059214586348995	-0.033029556010866	0.000324933880566128	0.0195301358978989	0.0262145676918299	0.0372366463145932	0.0575197240899529	0.0981931371108543	0.117978305394832
0.148400295437336	0.135126012637402	0.129635263333437	0.125638896290902	0.141999744652259	0.146727276106995	0.159395721262772	0.159413428276259	0.160925788440869	0.169179117774926	0.166457795078024	0.161010541923965	0.154992493714763	0.151087008705184	0.14510161708143	0.141092487609417	0.147404821325954	0.16261706484702	0.186027556170477	0.191499434049423	0.198693615628592	0.203622442503153	0.21147386219854	0.226375021615792	0.238860555754181	0.259717674695967	0.242664070278204	0.229895875217009	0.206776709921581	0.210582499453109	0.186900681441482	0.140386011950148	0.0737610826596246	0.0114093767133105	-0.0342123888415459	-0.0748521888095441	-0.102998723976305	-0.112452418177483	-0.105196402613962	-0.0740744109923013	-0.0535498214785195	-0.0406407805783321	-0.0183171880021869	0.0083401514336287	0.0229573923805604	0.0268464734097241	0.0354635776459507	0.0547413805481441	0.0896829362963108	0.101022838557016
0.114985755122631	0.106627134057026	0.0881349334768377	0.0785429807720806	0.0898693001219144	0.103519193741096	0.113619404831793	0.128653921465785	0.127751082146266	0.135493883122529	0.129503440977883	0.122641794897735	0.115548988279768	0.109277991196131	0.105862971082318	0.103696624795542	0.105880350613887	0.123831299422463	0.146423468728134	0.151614487670179	0.156068297114872	0.15945008060233	0.171649861411583	0.179031458772898	0.189780067662235	0.202253487322723	0.168928945308061	0.131217197298835	0.0915386448166323	0.0849146350486518	0.0837395958970302	0.0764655908765731	0.0447014254716895	-0.000835824122705314	-0.0395525476192784	-0.0749408456502755	-0.0876707455165976	-0.0839913127786965	-0.0692844289214912	-0.0388438552389701	-0.0261016974493384	-0.0184393519118761	-0.00789020607784387	0.012180623811153	0.0255685790513302	0.0265572608483928	0.0300789234243086	0.0426209290041508	0.0648792796850141	0.0705032465958732
0.0761073144092374	0.0785210003748613	0.0616349681280155	0.0404034080965356	0.0384464423174306	0.0567271026846939	0.0685935489974007	0.0790053586517241	0.0932543655584774	0.0907815978731923	0.0943785578300208	0.0822034193233641	0.0740731171834087	0.0697142525993775	0.0704210129140156	0.0666866133348894	0.0731923923646841	0.0851900364947819	0.101853729202378	0.0985558487850988	0.11460479590266	0.111569935352423	0.110707083111803	0.110345796667484	0.112455419942123	0.10413282941756	0.0803373443778361	0.0404664255525867	0.0131063901358275	0.00903679797617279	0.020099848076672	0.024291779828994	0.0158722938826766	-0.00394128736982307	-0.0267983301556126	-0.0460668449910032	-0.043772412659234	-0.0350212380265581	-0.0176603355602269	-0.0112154430361986	-0.00125303213440503	0.0049817748675253	0.0164242708812699	0.0150947393753001	0.0128021955061259	0.0098405956049255	0.0100747323526405	0.0154263335373452	0.0213421384182213	0.0233553729891947
-0.032879456695747	-0.0203553525195723	-0.0113509808537843	-0.0213577139637406	-0.0197442333264648	-0.0161486921049865	-0.0212742080745139	-0.00716648854377359	0.00618581891176648	0.023471641165442	0.0344034745531001	0.034322528444401	0.0276550024545114	0.0296277364986095	0.038756030645168	0.0483616647853922	0.0506596380021754	0.0413097452392083	0.0538629355843231	0.0621817334649403	0.066893643088539	0.0598574384624097	0.0580012897228065	0.055830065844981	0.0557082022152925	0.05740584034069	0.0564955329886077	0.0277607212044107	0.0109999575097375	0.00117817621992097	0.0115971717927938	0.0139709673451588	0.00721787746207864	-0.00237659807942405	-0.00926296117332035	-0.00670721685966417	-0.00862864883864142	-0.0040639981416089	-0.00120120664413443	-0.0158681492609667	-0.0032560474434917	0.00515391912559227	0.0209954863001009	0.0222016391754198	0.0138075453492854	0.00905741446543835	0.0120569652313469	0.0167650441612577	0.0306287622250474	0.0228401656896552
-0.274144105550782	-0.261243703236299	-0.231397602302312	-0.256017011237246	-0.261729042147027	-0.241163463718985	-0.207410694797873	-0.148568207844012	-0.123680477444614	-0.0812740246957458	-0.0620819277673513	-0.0473535238277432	-0.0407891575602193	-0.0387544241789314	-0.0475129995453064	-0.020800280109716	-0.0080687473517643	0.00446999630391401	0.00933384840791448	0.0140275682075051	0.0187615027961722	0.0169770174635497	0.0296886165803934	0.0252690590807192	0.0256620837633678	0.026628251760887	0.0356443103920711	0.0282528806196818	0.0105515400734734	0.00538501883559171	0.010686832579641	0.011123133608458	0.00235318638126254	-0.00240005079224281	-0.00431095708772306	-0.00489772545761402	-0.00647168382524121	-0.00680183049696721	-0.00809118780495846	-0.0192881971881883	-0.0104041231592946	0.00316003161318179	0.00594651871754812	0.00119961064922445	-0.00473563727345438	-0.00990062296774825	-0.00544962428598853	-0.00756551011993952	-0.00176563482672596	-0.0111718109237634
-0.678381104262142	-0.71752894338654	-0.673929955287431	-0.657597736215733	-0.650533197191329	-0.603306884946908	-0.577721123107297	-0.463837018313503	-0.382956193300983	-0.301426911944518	-0.251302061540424	-0.21984789658646	-0.234442145276576	-0.254302917716043	-0.232319768537797	-0.184255913955376	-0.138589586857831	-0.100524837623892	-0.0950353529973531	-0.0708864353613176	-0.0474989576608893	-0.018764027585997	0.00364143170494907	0.00675141731806413	0.0112834442084305	0.015321126847088	0.0267099861369431	0.0244946074509956	0.0155193553682689	0.00702653909741211	0.0051973453646848	0.00134323251928837	-0.0029906190065872	-0.0103826310788665	-0.0125127982729471	-0.0181741899878849	-0.0267179939958125	-0.0352011310899307	-0.0340688901801714	-0.0268248340483207	-0.0272674674531383	-0.0244597159314587	-0.0386855024947218	-0.0472556086399522	-0.0612338536748382	-0.0629221289516885	-0.0505634243461491	-0.0506148540673318	-0.0477486993444316	-0.0590421586591744
-1.15011850798315	-1.1745914543065	-1.18417932197022	-1.18488033366767	-1.1366919957414	-1.08010555142365	-1.02540538954715	-0.930837165140949	-0.818277519918959	-0.659473418944729	-0.588620791191213	-0.529316206965733	-0.511966253789244	-0.505285698880494	-0.45818614037534	-0.379243462779472	-0.307735234460519	-0.250531317583948	-0.21056424986018	-0.174622466677169	-0.12635553744356	-0.0894671665615708	-0.0541408973992578	-0.0157446010183538	-0.00979482529463575	0.00296281248083479	0.0130980331464534	0.00463600685881526	-0.015005530989789	-0.0324015613687992	-0.0404366493114501	-0.0441358401486675	-0.0465585793645336	-0.0622102858785903	-0.0768034332439768	-0.105142409817902	-0.11668881626578	-0.130735107699617	-0.12099202725427	-0.0835603679864498	-0.0881929559217937	-0.0859478637756077	-0.127569669540434	-0.15705688281104	-0.19438451330697	-0.204838381880427	-0.175615640414553	-0.164132711549294	-0.148962960883846	-0.146672447393158
-1.54071465670136	-1.56012736344702	-1.56463429073195	-1.5717474345489	-1.52893476143382	-1.47674095081107	-1.3768891953855	-1.29551282229519	-1.20720362205766	-1.06427664930705	-1.00988612150268	-0.908142912212332	-0.88267316641354	-0.812066600813481	-0.727514608116538	-0.632353397819609	-0.518922950808125	-0.431744000234035	-0.355283750063525	-0.313289614699094	-0.255208753364524	-0.173735617614769	-0.112659502829122	-0.0633187847610095	-0.0419658849485502	-0.0314722074499343	-0.0472683576802507	-0.0931055383801341	-0.153594887807867	-0.215429242374019	-0.242957041410491	-0.260512712483405	-0.252798007276823	-0.263285814337898	-0.262323010483517	-0.286150119682937	-0.275271286197786	-0.275159260791346	-0.247411351925816	-0.181746514321928	-0.198302039165726	-0.243199022452599	-0.313464910614724	-0.361815430214106	-0.391191986315943	-0.399692483175531	-0.396532273196828	-0.37131700572151	-0.351967154773446	-0.341146171556402
-1.69115617037733	-1.7164733351801	-1.71690656427462	-1.71765571268455	-1.68019854670023	-1.62610114279187	-1.5218250103032	-1.43843758594884	-1.34360000160494	-1.23795256473487	-1.15664321486547	-1.06026582900991	-0.998762554710732	-0.924997445225941	-0.839749727863234	-0.743598446965414	-0.649697340078061	-0.549927053715721	-0.475103542034505	-0.418669460391497	-0.34425598285134	-0.270693435252163	-0.19519572174072	-0.164883193112066	-0.147168676954299	-0.190761754213018	-0.255298609301586	-0.380814070487266	-0.500422848658916	-0.577856386293749	-0.607355746609258	-0.611544583837455	-0.579960533252761	-0.541885477503722	-0.490823968218525	-0.460688495064885	-0.433183870698096	-0.412730578894916	-0.398010427113759	-0.374686368944797	-0.382485005317657	-0.376474361795375	-0.395289162844507	-0.408067765180849	-0.444518963725513	-0.470991091016947	-0.481650291247826	-0.474074429739035	-0.451247000524086	-0.427536604849969
-1.77946556076945	-1.80036408373712	-1.79437773376343	-1.79644330870805	-1.75935745804004	-1.69149747320054	-1.59682915895907	-1.4902349387527	-1.38296962229982	-1.28069489514787	-1.17359087131717	-1.08809209118952	-1.02953343568807	-0.976929453314559	-0.901618323150086	-0.847467354052289	-0.774156128836367	-0.707751574570075	-0.628382911637607	-0.563934966231131	-0.517570535970668	-0.454207171524514	-0.410235045792342	-0.424169806395797	-0.450593701885697	-0.550509472461208	-0.6475109486129	-0.766974440326501	-0.811045628621501	-0.838877049635524	-0.814430947652418	-0.775212299557771	-0.720666042370641	-0.687995311430506	-0.633159559003285	-0.585034332563224	-0.54659799773509	-0.517037712887605	-0.495810635478142	-0.470852670525474	-0.452713760578645	-0.415582335331793	-0.411132681356633	-0.428888955894691	-0.467278156457518	-0.503230600157064	-0.518488197535521	-0.507573761539515	-0.483662829863834	-0.45582129599543
-1.81811821732419	-1.82755926018608	-1.84090714118827	-1.84173935275031	-1.78476900018109	-1.71888851894547	-1.60983859456309	-1.49538175168301	-1.35912097346368	-1.23142960545814	-1.11299454399191	-1.02271195053438	-0.976470545044316	-0.966970022152324	-0.933912666792683	-0.90283985339224	-0.871309282932156	-0.82179281397515	-0.772672823191406	-0.759188342367323	-0.720301224171364	-0.715757884083138	-0.721773042135571	-0.787692160684308	-0.838985337954877	-0.917430206419382	-0.974104461071103	-0.975662622865858	-0.950206470190421	-0.920526965640888	-0.872511711544823	-0.82501806061113	-0.777129733748922	-0.742356061017124	-0.690720276266622	-0.643276309213341	-0.601932688361535	-0.579711838631297	-0.56204045323296	-0.54659806889305	-0.511862638246496	-0.447600414361503	-0.43368808381051	-0.453206131067625	-0.494367380775409	-0.535715994802885	-0.544387033101617	-0.53084815479411	-0.509338318454927	-0.478434256790944
-1.87584446892061	-1.88703764330397	-1.88780137344815	-1.87158619804268	-1.83792396487128	-1.74686255086415	-1.61265129342192	-1.47392386917256	-1.30707790085992	-1.17446176308948	-1.08483328364549	-1.06743392846729	-1.0599647334223	-1.04672542313584	-1.02010199729177	-0.969676510673639	-0.952344678280994	-0.941829955274621	-0.918009111034681	-0.945091188142637	-0.951941008753502	-0.995109973207684	-1.02092167822892	-1.07991128440538	-1.09395117550549	-1.12227199832853	-1.11048222384661	-1.06533507656406	-0.999149067522369	-0.938818923910812	-0.894654146427231	-0.848713495347777	-0.80199526627694	-0.766079844953091	-0.721684751202997	-0.677310137767861	-0.645132616411177	-0.627272976277411	-0.612360976519176	-0.597873408246782	-0.562948607844986	-0.514872045095738	-0.498012048285032	-0.515870294626385	-0.551781317263547	-0.581033950437524	-0.575399614818945	-0.558850986626237	-0.533945435699465	-0.491467235702409
-1.91827082655562	-1.93076898532553	-1.92601857228061	-1.90630998283262	-1.85578722678989	-1.76462591249025	-1.59283993154947	-1.41432977907095	-1.25266641988372	-1.16672025408668	-1.12923759018648	-1.14799076754845	-1.15932512544167	-1.14844995430892	-1.1164794674827	-1.07197523405909	-1.0333443665469	-1.00991509660497	-1.02307598131342	-1.08620233005588	-1.12813425580947	-1.18579325812197	-1.20419369752485	-1.21319966716216	-1.20136802139787	-1.17587263157877	-1.13879391049592	-1.07719135244186	-1.00958673130593	-0.951591103605963	-0.904443099519496	-0.864982089767662	-0.816872717128035	-0.78470974576219	-0.745482521745083	-0.712892213959118	-0.689694206020986	-0.669555379571847	-0.65272361663468	-0.636571582341046	-0.617361189039953	-0.58609881064697	-0.582833354586998	-0.592925870593825	-0.610075194185681	-0.608635576657105	-0.59789589470322	-0.576378167242813	-0.543616646276209	-0.477905297415661
-1.94441071752207	-1.96565236642977	-1.95947764180631	-1.93323053949057	-1.86654792453179	-1.74256145077746	-1.57590617563105	-1.38475711050305	-1.25888776407737	-1.22347019751163	-1.24601525996569	-1.27398753813715	-1.30043408771884	-1.2845258252289	-1.24684060819664	-1.18307530413324	-1.11176251091493	-1.08809254308021	-1.09572081593235	-1.16068489929224	-1.21504568071639	-1.23921949914384	-1.23771757387986	-1.2268422953513	-1.19530645797859	-1.16015903526466	-1.12215695572107	-1.07611588452423	-1.0043808483509	-0.950283689189206	-0.911551469705667	-0.874801406342478	-0.839526160002065	-0.807002882519862	-0.773802990096074	-0.743301072322575	-0.718132334646402	-0.700230074048016	-0.692238303936813	-0.678838559182831	-0.661649907099698	-0.655958444722861	-0.655979375210741	-0.65684133675325	-0.652239772982346	-0.636922072894576	-0.616231107953102	-0.590130780176832	-0.540526177686586	-0.473043577956182
-1.95527878255366	-1.98159292035	-1.97792388065094	-1.94443264758633	-1.85097188535414	-1.72842816214935	-1.5561397766237	-1.38623484396679	-1.32726507596589	-1.33679681004728	-1.3767089846056	-1.39947490524739	-1.40479453448316	-1.38701623556831	-1.33501749314974	-1.26537994007722	-1.16976282132161	-1.12621693223788	-1.13662752519463	-1.17990713509911	-1.2207560043293	-1.2341857314566	-1.22760932346925	-1.20395539638933	-1.17334725246544	-1.13071579500112	-1.08849436137126	-1.04544903761327	-0.988047093241461	-0.938336566716252	-0.911067592945117	-0.878791746136414	-0.850019123309136	-0.822904677659575	-0.792664950494635	-0.765320315105134	-0.742690185687044	-0.725189782676598	-0.715671517098014	-0.706052667037507	-0.689042212909964	-0.686163038704163	-0.685832227020832	-0.684754203228837	-0.671016934929934	-0.650824684666039	-0.627555932726945	-0.598671224983144	-0.537434907369832	-0.471139572853289
-1.961251205804	-1.99369776966423	-1.96828668856746	-1.94350168183614	-1.8481236779911	-1.71331015668616	-1.54663764166508	-1.42410559290716	-1.41587914412767	-1.43852649645452	-1.46859483280276	-1.47827352480125	-1.4494633509257	-1.41785634229836	-1.37791609564261	-1.31826581962556	-1.23712634818385	-1.16834859379542	-1.1571730926114	-1.1705889559845	-1.20013697464927	-1.21558947344367	-1.20918779942644	-1.18167099114156	-1.14821977329901	-1.10779567416677	-1.06450872633303	-1.03417521796596	-0.981670907798271	-0.936161880429535	-0.915877095827919	-0.883741115283243	-0.854250367410419	-0.829206146680472	-0.804004187673139	-0.781565386689607	-0.759317555856533	-0.739430306702746	-0.729053040708132	-0.721133550000293	-0.705317838813976	-0.700665905020155	-0.701727164971063	-0.697380954267677	-0.681430847532568	-0.66149715086779	-0.637117093213029	-0.603447095399912	-0.544134435428423	-0.486532938230271
-1.97737595297322	-1.99389087827139	-1.98004963416904	-1.94347399938973	-1.84809912644784	-1.69781939119301	-1.53443450487797	-1.4458580144487	-1.4711073613157	-1.5090266738457	-1.51519517134764	-1.49756126607493	-1.46571355395442	-1.42977379110212	-1.38762868344336	-1.33773736407367	-1.28572063659848	-1.1987985066307	-1.17685372291111	-1.15567317544198	-1.19386435154507	-1.20800802530559	-1.19627509323247	-1.16981654560462	-1.13727114562106	-1.09230962684166	-1.05105722988222	-1.01826005769544	-0.974588897565246	-0.931622944957827	-0.909757898061647	-0.885970972707945	-0.858695313994768	-0.82960056506141	-0.806579695686508	-0.787563129866802	-0.772461774589624	-0.752041291594391	-0.742246204751899	-0.73392279129871	-0.71320375527165	-0.711206032100494	-0.707340858122073	-0.701039128518095	-0.687028495881436	-0.666075010449317	-0.643881192649026	-0.605341025556979	-0.547931982872799	-0.501508143175442
-1.97931651008923	-2.01610111435899	-1.99899357039598	-1.95289982767273	-1.85495376822225	-1.70028238313004	-1.55470875741917	-1.47353980752203	-1.49246916648562	-1.52461730821737	-1.53402197498443	-1.51389037624502	-1.4787677732815	-1.43397799710832	-1.39405147567936	-1.35064673986807	-1.28678138707816	-1.20085324852897	-1.16135245166528	-1.13983557527665	-1.18656309537921	-1.19807529035551	-1.19517150486106	-1.17123103030188	-1.14039916888274	-1.09399663226425	-1.06095417169623	-1.0133733824995	-0.968854291133921	-0.92490313236279	-0.908251059698226	-0.881247356870534	-0.851619658868759	-0.831041048556942	-0.807626368679262	-0.790026993065276	-0.770950170101835	-0.75135661377829	-0.743860551567908	-0.72825458435019	-0.717167303999684	-0.716027000191878	-0.709116697503768	-0.705727796643773	-0.692920165954331	-0.66671968410296	-0.647374873628018	-0.606493560980356	-0.556868171447642	-0.509648400205698
-1.98298311373413	-2.02163339101519	-2.01189031400538	-1.96135482624121	-1.8820634461238	-1.70663578870786	-1.52384690922639	-1.44652638657367	-1.48903217501051	-1.5247370586392	-1.53040945687154	-1.50601880449312	-1.46884525862867	-1.43207703029029	-1.38419606399424	-1.33964002576418	-1.2839703349943	-1.16541693372336	-1.13424913440054	-1.1307287263131	-1.18911706547362	-1.20760230695126	-1.20466547576157	-1.1832026542675	-1.15310956579715	-1.1069156655868	-1.06295559284584	-1.02468354901604	-0.957721814560672	-0.92369225842511	-0.905180497006575	-0.874850174534781	-0.848395426139576	-0.826894497510961	-0.803972270175111	-0.784964480339034	-0.768726538645629	-0.753623722912512	-0.738277001389779	-0.731642178812169	-0.716687925674028	-0.716487736261615	-0.710210186833525	-0.706435826412641	-0.690390795335965	-0.669482581661327	-0.647971690377156	-0.610110206207834	-0.554714337572711	-0.507924606588634
-1.99976238882842	-2.01271931538809	-2.00493077342125	-1.94350178304328	-1.84677664087408	-1.67727066720068	-1.50255229580692	-1.38895457036288	-1.42747945875387	-1.45724337485651	-1.49020164395753	-1.47300582779269	-1.44226551810079	-1.40622939407618	-1.37214659180898	-1.31646749736415	-1.2199868272598	-1.0938232752383	-1.06054527556484	-1.08681824401066	-1.18035603271041	-1.2261257233094	-1.22439785575796	-1.20735953451216	-1.17617079538315	-1.12481877815115	-1.07801842467675	-1.03639801503391	-0.969145270219836	-0.919682780081435	-0.895339138124291	-0.872119717052474	-0.840233169840181	-0.811929149731552	-0.788019886055858	-0.773898655195766	-0.755866809058402	-0.740842347368825	-0.730161597641704	-0.720405318900846	-0.710793229270058	-0.712057477701369	-0.707544352426389	-0.704021822518716	-0.68594224567398	-0.667415024200425	-0.64268265275767	-0.606597327145491	-0.547679129205078	-0.498045599992433
-1.97442746931469	-1.99101146962553	-1.98100804258403	-1.92465747868991	-1.83564702958525	-1.62733520737683	-1.45161573928692	-1.29655427588456	-1.29827412129377	-1.32659186408783	-1.37725096897006	-1.39297713452355	-1.38173290270409	-1.35749285282922	-1.31128676446518	-1.22832532751815	-1.11132299257686	-0.989206320972105	-0.976760863495404	-1.04462271296051	-1.17795688678198	-1.23508382971234	-1.24897759921315	-1.2310963687332	-1.20208887282392	-1.15016689396026	-1.09640896411085	-1.04436125063861	-0.968209140976084	-0.914441591624729	-0.897250869089697	-0.861770637116264	-0.828444612102895	-0.795057552526263	-0.769326803449706	-0.752872555724917	-0.737725741382927	-0.722411802478061	-0.716065142340664	-0.704807867271923	-0.698969880161473	-0.693489061322558	-0.692355342990957	-0.689778905735584	-0.676175569140999	-0.657268430779805	-0.636558389575336	-0.604771092256729	-0.541875825128874	-0.485526946130051
-1.93830226898447	-1.96865982001185	-1.9532813008113	-1.89734626071598	-1.80445169469696	-1.6335348560404	-1.4294110871696	-1.22628974967731	-1.15652594948949	-1.16073460006796	-1.20408771663882	-1.24063177719137	-1.25421222859551	-1.23477120653528	-1.17458468942941	-1.07487128034891	-0.937862334682951	-0.833697408248818	-0.854067680149986	-0.945758137061356	-1.07579535142462	-1.17137152284537	-1.21878595616874	-1.23013357996224	-1.20776327658594	-1.16051326939986	-1.11159544990948	-1.06004538640444	-0.983023602302511	-0.916000146482498	-0.881969586534966	-0.8452954577741	-0.805296847802298	-0.772375674588035	-0.741256348683784	-0.723261382512073	-0.707358716534474	-0.697749673753855	-0.689820634560849	-0.679399308941297	-0.674844112369838	-0.67231232925192	-0.666219995639057	-0.666842900110376	-0.657016727899127	-0.64543132481867	-0.626698198776702	-0.602367613246241	-0.538926366789835	-0.476762512185796
-1.89068255678387	-1.90429984848029	-1.90992583767494	-1.87677019959571	-1.78801973974436	-1.63059134835632	-1.42254882464598	-1.16028382317117	-1.00575462970699	-0.940268866261661	-0.991834640639408	-1.02276002898392	-1.04332541605729	-1.01871783054444	-0.972408622272599	-0.866698278801355	-0.752174069687937	-0.68534906522835	-0.692974359446899	-0.757330475741859	-0.842880413595042	-0.944128487801439	-1.03007837091946	-1.10553348634433	-1.13256275624572	-1.12404973824426	-1.08517913427179	-1.0463714086632	-0.973596168447453	-0.906178887182437	-0.864324832661868	-0.818953501686481	-0.777811009419204	-0.737566258182483	-0.707490151521534	-0.683202719269739	-0.661704432874524	-0.650352676413099	-0.642862094377439	-0.64182781894137	-0.641340862434207	-0.642990507857289	-0.642277257273162	-0.643612828993351	-0.638394298652249	-0.63049788397184	-0.613365322997457	-0.591115606972608	-0.544853812421085	-0.485901629001502
-1.86170825634511	-1.86093913845625	-1.87678028574233	-1.85136786356273	-1.7643224587128	-1.63229148724633	-1.45894360264689	-1.16571818774568	-0.960783152413507	-0.850560025220779	-0.878770123999755	-0.883205890171952	-0.871616330233628	-0.848927559032787	-0.78191496776723	-0.688212769260769	-0.595057242978783	-0.525854757483386	-0.4998862174014	-0.505781040849625	-0.51554914341259	-0.586225730845036	-0.654290599004446	-0.767022091875349	-0.890116176200063	-0.961523217594608	-0.985554420999471	-0.989969437120043	-0.92875694325748	-0.881430489032932	-0.830115956609238	-0.782088715785461	-0.740188081203379	-0.701071379545529	-0.662302052503814	-0.627670606037771	-0.610696102539754	-0.595828436731687	-0.591660108243979	-0.585208812703673	-0.589870725836579	-0.602328717138399	-0.607631673080649	-0.614454003799859	-0.61389969837823	-0.608351079957771	-0.595496319403334	-0.575647462863057	-0.543463295155289	-0.50274711165919
-1.78800398766874	-1.81276223959554	-1.82704536834402	-1.81664180225931	-1.73136565230316	-1.61116540698318	-1.44083052518072	-1.18506939283631	-0.984567371999916	-0.838271860695939	-0.806006936116349	-0.792986855926324	-0.76545363994312	-0.727924883003987	-0.649570060254632	-0.574669728026259	-0.50477962396619	-0.414785225139376	-0.335349846231195	-0.273250378756274	-0.248819413558334	-0.25024070920653	-0.280854161693039	-0.356309343240222	-0.480320052280199	-0.61678932692132	-0.745047670959719	-0.842782768638075	-0.847368457242329	-0.827433299627458	-0.783167007572828	-0.738493714979319	-0.693415162322619	-0.649601268502644	-0.609631025049027	-0.571328147632937	-0.545374021626322	-0.531117008319626	-0.526747192633861	-0.52884480972059	-0.53903420858358	-0.558229792110807	-0.57166774897145	-0.585347708452194	-0.59205922326203	-0.586591624861362	-0.574726500100681	-0.558706360520645	-0.535544045146779	-0.508368569004827
-1.70867620940789	-1.74198689677487	-1.74396746407729	-1.71913390218046	-1.66709590311098	-1.55543423175949	-1.42731907866665	-1.26162141263178	-1.11987940801538	-0.983384116551196	-0.895246081302663	-0.823908760448671	-0.744736765550859	-0.700608932366882	-0.633300524544836	-0.555760657034653	-0.458399888085126	-0.351668433847422	-0.231720739491461	-0.165777217974655	-0.110124718276	-0.098332364388638	-0.0910750563339644	-0.101534147840473	-0.175072386501741	-0.264971511385861	-0.433975770334805	-0.588756358163795	-0.712035087557605	-0.746063452856243	-0.725536153198389	-0.686303442206078	-0.637363326931527	-0.589277158022454	-0.545714510109754	-0.512226880569865	-0.482042490860523	-0.462957786988342	-0.457369399833793	-0.464504358059783	-0.468253729071236	-0.498779661644254	-0.527849953299829	-0.5525123053339	-0.562976081876701	-0.559152967758657	-0.552198506497453	-0.537674403130784	-0.517388266904433	-0.498023928534649
-1.57717517006766	-1.58854920802989	-1.59532437066964	-1.56933455720501	-1.52935981362225	-1.44611706012958	-1.34534836881387	-1.23774934228502	-1.12014764756819	-1.0015210048025	-0.900110570933979	-0.827908645221646	-0.747314433293013	-0.681814142987889	-0.587199510202874	-0.504674782525221	-0.412436879805409	-0.304797485582581	-0.194783907709429	-0.122269304745631	-0.0590430536164086	-0.034886958697727	-0.0155650490378595	-0.00291701593340054	-0.0212613326253004	-0.0644815674953097	-0.150570666219703	-0.284442407741203	-0.468329229831197	-0.602514081905309	-0.629258934407074	-0.591443570760976	-0.55251007169402	-0.510232579993031	-0.467782333426205	-0.435153302532836	-0.408774312798134	-0.38975191129628	-0.37734745678189	-0.378518696230245	-0.387099193061216	-0.429135889615497	-0.476970927731296	-0.511426638909545	-0.530631256532722	-0.528836576292871	-0.526400019843726	-0.513850573409707	-0.494885052225202	-0.475877321122679
-1.42613139415263	-1.46187877680207	-1.45773510692399	-1.44673900298014	-1.40401432112945	-1.31633174414314	-1.21884339045457	-1.1210815177585	-1.02792019789145	-0.939895473104696	-0.854599106169816	-0.805052224409134	-0.726967063877623	-0.636174681808584	-0.548960274898653	-0.443468570705699	-0.355059491400694	-0.256319480309959	-0.167970491054552	-0.107600071426071	-0.0520784570992422	-0.0268446966020623	0.0013550096322185	0.0238191541913365	0.0255732917601631	0.0090761267968844	-0.0309242972322671	-0.0878465740344958	-0.195258899984581	-0.342745771732409	-0.444830087690964	-0.465482038916302	-0.436934084686646	-0.416586546647599	-0.388726991343533	-0.361423976724618	-0.334679207640501	-0.307586657299808	-0.292057753022811	-0.286191095843355	-0.303420207721079	-0.352890594510508	-0.405000131166332	-0.457144822772036	-0.486168866695416	-0.49200400986412	-0.492285412627609	-0.479350280569704	-0.463060603298253	-0.445304511878992
-1.14707289933373	-1.1920035505009	-1.19497377122184	-1.17611028744526	-1.11928877749076	-1.05598003842646	-0.939479650273038	-0.825171166632414	-0.766592512520575	-0.706938940600496	-0.654288767228201	-0.593621281308036	-0.533146508767157	-0.460294693786292	-0.359061488110848	-0.287040397293016	-0.207111075479079	-0.151668197152141	-0.0978489555434392	-0.0545224151292059	-0.0213240036098579	0.00625748085982058	0.0255049860252755	0.0332596207066949	0.0419244296013954	0.0430101586191534	0.0227086501086777	0.000848175111401947	-0.0335369474650778	-0.079527645579964	-0.168036226114026	-0.230745370727413	-0.261248646384913	-0.264260141216703	-0.256282776403781	-0.244608377823415	-0.223890561741213	-0.204843207608995	-0.179878370383427	-0.170841661542952	-0.183097029778373	-0.196430194354456	-0.213652203801871	-0.237562041659233	-0.270409980767507	-0.318901030560088	-0.335947625330556	-0.340789656836842	-0.299574137537007	-0.281957802185762
-0.77052222839197	-0.771454135973283	-0.752208408603795	-0.757779426015701	-0.677803921838886	-0.582269947205809	-0.494660083724074	-0.449723525222644	-0.380406882617528	-0.347461643706039	-0.325206439741216	-0.311135573421301	-0.268460268441125	-0.243910073210995	-0.181898260153168	-0.138879934346261	-0.0973941734936069	-0.0447278269101133	-0.0171643273558742	-0.000986304711772315	0.0127513621564139	0.0369033701280414	0.0517830243580583	0.0584549288449754	0.0572448034071401	0.0633695957326727	0.0461476046159624	0.015990754237056	-0.0028252378607807	-0.0125664521039256	-0.0192788078436547	-0.0426361590664814	-0.063684385956684	-0.0739841723458959	-0.0746159174406976	-0.0800305262689966	-0.0753490129302628	-0.078084130552989	-0.0789083431509128	-0.0810723984996507	-0.0848826728415858	-0.0778465817528754	-0.0813834479421978	-0.0915462908382186	-0.105273230644	-0.122552425630289	-0.136913273695193	-0.14252730764671	-0.140224415188881	-0.133309428829279
-0.521599692549203	-0.495784805350598	-0.456015298853892	-0.401785490007712	-0.339046998242272	-0.283755745902828	-0.223575303037104	-0.184476854313596	-0.149523614564948	-0.124316267483508	-0.10253030430586	-0.0834201126596925	-0.0900484634161731	-0.0778175188091027	-0.0584048528663239	-0.0327603813332885	-0.010148178591237	0.0228353024054972	0.037877351570719	0.044397476812276	0.0485753772221009	0.0626218808356076	0.0706347666006923	0.0828561400386411	0.0766114302206709	0.0803966463718553	0.0529832571452765	0.0180098638576596	0.0020060680890889	-0.00375428208721638	0.00185739475688985	-0.00198221085362367	-0.00337789074233458	-0.00531782635568662	-0.0109314095695331	-0.0139459746884418	-0.0164516565773435	-0.0188155470076234	-0.0236607232062762	-0.0300099463479571	-0.0188073859379488	-0.0089645895895813	-0.0128378248659341	-0.0220039489745567	-0.0298874202715498	-0.0387549816064791	-0.0413286961757172	-0.0476541628655113	-0.0466007113947053	-0.0474754308722581
-0.22585930750404	-0.14577893388428	-0.0857954852644552	-0.03501986677691	-0.00682220242780888	-0.0043132015048334	0.00234760577592736	0.0178614558147582	0.0115361100511395	0.0223559219385162	0.0269792399259823	0.0448865017947275	0.0415116170996876	0.0481906638079547	0.0512090177823065	0.0506200537987471	0.0525206753689004	0.0698588650804804	0.0767854727067273	0.0759087263097562	0.0806060454220107	0.0986403093534189	0.117416806077622	0.127965819714095	0.128041027065129	0.104196149247877	0.0597390003448926	0.00997272708816289	-0.00157920316104403	-0.00767177768501453	0.00328974031378848	-0.00141845947170446	-0.00309191287971766	-0.00390981406782535	-0.00426824593435586	-0.00493069434744054	-0.0021304278948194	-0.00898894422483137	-0.0181963783056503	-0.0279475544984174	-0.0101637492658245	0.00942869655587398	0.00906729718594355	0.00667934082312719	0.00392826235712047	0.00104154531348082	0.0022862766742411	0.0100780007007868	0.0135051663770442	0.0180973334617201
-0.00848285046213893	0.0350494963724102	0.0642849068729398	0.0872043736141003	0.0829165069548226	0.0784289243282856	0.071922365008167	0.0720177461819532	0.0692742744171127	0.0759826882082488	0.0722476011218128	0.0841373956693817	0.074292648006928	0.102248995596063	0.110813856665504	0.118218119766489	0.11665932858617	0.132598633571255	0.137141863722315	0.153993230700875	0.145529686306173	0.153017968344332	0.158068844132236	0.186089833574336	0.194939456797127	0.152780344009479	0.10860915755626	0.0293969445044293	0.0118868021953579	0.00431443679195165	0.0104986984880136	0.0155102996707952	0.0250915076177814	0.0292392284639078	0.034796993152935	0.0294672037182619	0.0177390843374893	0.00380054558522922	-0.0123510891037527	-0.0211349898561926	-0.000838963873546989	0.0169843749236087	0.0188277494681981	0.0233488465759803	0.0230670852695582	0.0296887599316798	0.0399994507605121	0.0568818167723272	0.0580187753559755	0.0697488346382648
0.0630577187729418	0.097629906024452	0.106384243186047	0.134314077070017	0.101373693206813	0.095344678035934	0.079578018120707	0.0806730446647583	0.0756327912024603	0.0874042409332099	0.0972444345333134	0.12362580893031	0.120632838887329	0.124983874519226	0.140518177718157	0.14385817595284	0.164910561818706	0.17218643471207	0.177916799644264	0.169545162766605	0.171397780104216	0.180170476960622	0.20986738967904	0.237940965770973	0.265524925191667	0.257462301942392	0.222960976253076	0.134285489759789	0.100524811857368	0.0777927776995379	0.10939416802476	0.121702560587941	0.134455141465599	0.124136793296735	0.107155857533319	0.0827350486751813	0.0531996788318776	0.0249934258300057	0.00694437831481334	-0.00952575853055111	-0.00481795917329824	0.00946653110649675	0.0182725139103841	0.0275790986778918	0.0405465513916717	0.0645276203431724	0.0673702070274735	0.0806314879692795	0.0926850549609666	0.111565314979514
0.117134422186116	0.134997300030574	0.148487286537062	0.162177527660563	0.145409740952947	0.136234468928582	0.119624610558812	0.121083499022935	0.120566881506294	0.143198745423178	0.15686122425934	0.179612831726984	0.184524639542458	0.177618710551036	0.193252502272246	0.195776452414217	0.215580452896917	0.226294533962956	0.227192572943932	0.221614043237518	0.224667712290689	0.236242035577982	0.264542153552593	0.284515451269046	0.320490396790821	0.341388406428176	0.339422013913664	0.29397775643045	0.275488387885285	0.271463852032624	0.274998631533607	0.265762833099459	0.234240034175695	0.194651935390358	0.160665578066085	0.126869289887555	0.0920081550110446	0.0649210410537508	0.0346140054948465	0.0138994637376833	0.00529575574033986	0.0220063189534633	0.0349908405180775	0.0514096014342882	0.0721926598823932	0.110856375405301	0.113661543827162	0.130243057397923	0.150875351283993	0.164999265886297
0.153283294232828	0.169992617193777	0.179918394547295	0.190406265401105	0.179459001654637	0.180128560757436	0.163168626122178	0.163853293019861	0.165879144833602	0.189674409340126	0.203313699176185	0.22011891529997	0.224357808905438	0.222792277414467	0.227975698667747	0.232662054183267	0.243995942066868	0.251355352851718	0.255362581201419	0.252002722389605	0.262448702806753	0.27385035408111	0.300165376481006	0.316283611849806	0.347458405948286	0.381340347602794	0.396053353703534	0.408584712885483	0.424730339880186	0.422025061279495	0.389594591566061	0.336543995671741	0.28589092187368	0.24152161871893	0.203277974091979	0.170992200653793	0.139496432248112	0.107878425739274	0.077722939574226	0.0455854681949964	0.0349828843099094	0.0450907510464008	0.0561689136715296	0.0766593138094105	0.101217943163766	0.140615672076269	0.146668410732003	0.163666672893829	0.182873628305407	0.193423628552638
0.22696532785872	0.232606765672298	0.240812386394661	0.246031347660271	0.247562872894138	0.250603541618701	0.252163105253497	0.255243827438113	0.256839693256638	0.258343791003249	0.263361043996388	0.267900488586355	0.271366608445138	0.274578837198331	0.276809144490054	0.282448290494944	0.286202034308905	0.2908296343866	0.29573045907455	0.302152824362794	0.311139236456106	0.320986670872748	0.33369683012334	0.349513712921697	0.371871783129367	0.403145297484179	0.434804106800034	0.463305929329207	0.469293701850284	0.441506406254075	0.396135482578001	0.34179056264894	0.297533906568003	0.261728522063289	0.231135371102656	0.200199998595191	0.171987109619437	0.145750621181653	0.12276609792299	0.105552149373479	0.0987887660350447	0.107231038223648	0.128325715566226	0.157184158375344	0.180418959284761	0.199465977440343	0.213102348199947	0.22435346377547	0.22948145989638	0.235177399788994
0.265933286908896	0.268510998512965	0.273956025227653	0.275758934494912	0.276065283111817	0.279119244232645	0.280431996390551	0.28043067582683	0.282187202411201	0.284129960035339	0.286675105813301	0.289012841763751	0.291133504687546	0.293784008766457	0.296444175009144	0.298326691161241	0.30261803011246	0.305335661866707	0.309436604802071	0.314195741144554	0.322041427517954	0.328509212927084	0.338877171324106	0.351253154418794	0.367480530072912	0.387138209012803	0.406488849004751	0.42088651423088	0.419888429064766	0.399869735182055	0.369452754104571	0.332919448734054	0.297062188453171	0.2626244243524	0.237673152954146	0.211467161984834	0.191266525553036	0.170208022502816	0.152725735405283	0.141158775578473	0.13503015182979	0.139309433883641	0.152801324406762	0.169143012240359	0.184767864813491	0.198503933263067	0.207096964342719	0.216684363220436	0.223628184460667	0.226714676087465
0.279795246236887	0.283529893551132	0.28565155308639	0.28728286018087	0.288989225486455	0.292013093214369	0.292196331431304	0.294110659073957	0.295211382772739	0.296899498038304	0.297653455799175	0.298430973339238	0.300438202263136	0.301765415746805	0.303730569844564	0.305904984700374	0.309606959239794	0.311694246327416	0.31557050647592	0.318150790990854	0.323967047462874	0.328489675972777	0.336515170274132	0.345271326364006	0.354815844641113	0.366098800579814	0.377110331635184	0.383315987028265	0.37815864149632	0.362948615684598	0.343420002717633	0.318781769019794	0.284374564156556	0.244149712887979	0.221438972020086	0.202888694496981	0.198115556390557	0.186690916883195	0.174796871635847	0.164966216002523	0.159065783005745	0.158877339245219	0.164817100450902	0.171954838025846	0.184389927618413	0.189922739088798	0.196986188954036	0.205379960404494	0.211463194222656	0.21398534263756
0.288672809830164	0.294254566775943	0.295822187873107	0.296437850163085	0.296785102488241	0.297693759441577	0.297503217274239	0.300129161691676	0.300205581622344	0.301686307250056	0.300725980087989	0.303011029828642	0.303956204251478	0.305293536707608	0.307972129426286	0.309812252376851	0.310879627700221	0.312371134935361	0.315218936458025	0.317879515365108	0.322033946025618	0.324753072967666	0.330013485344838	0.335425853709246	0.340769241938264	0.347309804456448	0.351959520070303	0.353078720272136	0.348905494521402	0.33651540283171	0.322884378190317	0.305383209855308	0.27623675911099	0.241088098215621	0.220472698626899	0.206469817101591	0.206812310667607	0.196493212398784	0.184875605564815	0.176445931629405	0.169555364827279	0.165713107923901	0.165761742436188	0.171278218354514	0.176681376422311	0.18047461615112	0.183623010590653	0.190633836603434	0.196091827079445	0.198523222435195
0.295197318204369	0.299213223730732	0.299305892054372	0.299493464435796	0.299696330084009	0.299764301418842	0.300505446534929	0.302097959834666	0.30224553478352	0.303877912635869	0.300541835760091	0.303917464389949	0.305249242266109	0.305444313788173	0.307101411313281	0.308538648626934	0.3105457540833	0.310442829883427	0.313232431795699	0.313884608802044	0.317386398964698	0.31838303633459	0.32127824976567	0.324159631680111	0.327045081810872	0.329226248860525	0.329834805802342	0.329564606017175	0.323243064357134	0.315633268549254	0.304635091776867	0.290638624609812	0.267796759129692	0.237365787583181	0.218545248599971	0.20801327983617	0.207180067450598	0.197050930155183	0.184454560294259	0.176575753796837	0.170767345666554	0.165206659477371	0.160732221613159	0.163499454818473	0.166112868187457	0.167146196686155	0.170372427885689	0.174889692417298	0.17916393983373	0.181634713001881
0.297658849873708	0.299409374434787	0.29981977086022	0.299678868852561	0.299773363140271	0.299181928370695	0.300562310992336	0.301745690590988	0.302130756053492	0.302311118232302	0.302165602981648	0.30233778425409	0.302996485979412	0.303205997343371	0.304156985493866	0.304224423120471	0.305575999310547	0.304856243797074	0.306520960447753	0.308068949595674	0.310329312960034	0.310649627879556	0.31126963085213	0.311530997896724	0.312132856413195	0.313416955915087	0.312549264462595	0.308264076274569	0.301016874532641	0.294409625593771	0.284320825072506	0.273525296027081	0.259566485915778	0.245730166372496	0.230611286659412	0.216430641162061	0.205465859803699	0.191856219211585	0.179664527443397	0.170289056264755	0.160426188900885	0.153093394440204	0.148682884331535	0.14722066236173	0.150653188015998	0.151824835728439	0.156861310994869	0.160508381144527	0.163277616396918	0.162971549870495
0.303106618993568	0.298998278195294	0.299265153440117	0.296817111286828	0.29700449756101	0.296982706565383	0.296556829918801	0.298450109818244	0.299299507745297	0.298443916557937	0.297259888913582	0.296484764036378	0.297819855652119	0.297890017400255	0.298686197785921	0.298359880937234	0.298959243230601	0.297540735143704	0.298048858696605	0.298582429173555	0.299241427602154	0.299838388102607	0.297935378528746	0.297782370279063	0.297601076293362	0.296882833945427	0.294659588116416	0.289066211221733	0.28285435414422	0.275103422265117	0.266590107983939	0.254431249660731	0.24209133565098	0.229627130946256	0.215158812219664	0.2026227831319	0.191390793917023	0.180472185320863	0.168545565164415	0.155784635297947	0.142507900725102	0.137756505446201	0.132565919499399	0.130585945015259	0.130857989824664	0.133726645806317	0.138704297112441	0.141937610905591	0.144903743220556	0.143837165576972
0.298466531329307	0.295073739112522	0.293697985264383	0.292653952834322	0.290898199363299	0.291813620228951	0.291903161602653	0.292237937847937	0.292158613430078	0.292503191096015	0.291784342070001	0.291793485255998	0.291410419746305	0.291200760113067	0.291619587321312	0.29045840538226	0.291295794038834	0.289090356053951	0.289115962565724	0.287747814571633	0.288922423010526	0.28894039792526	0.285192728869131	0.285847170623432	0.283701979475674	0.28115950070933	0.276522865006166	0.272346390461605	0.267283742784668	0.258375268376122	0.249513785587527	0.237297772857052	0.225409560750497	0.211486084519339	0.198337184020777	0.186812787383957	0.176644290606845	0.16566024852542	0.151431842036211	0.141409843755566	0.130361536836001	0.124734537075957	0.118554187020468	0.11570458600619	0.116513845996644	0.117791705552584	0.121335513102032	0.124485489700204	0.126631325764033	0.126445725592286
0.289107519876189	0.28969142376171	0.288418845213506	0.285947517912156	0.284701540416455	0.285365576870947	0.285498319456106	0.28435660719603	0.284165516401763	0.283648311220148	0.283506041045412	0.28432219380433	0.283157883856441	0.281916962199653	0.280976649437331	0.279951093251478	0.278853511962549	0.277687440784567	0.27643550752766	0.275416710900876	0.275252366275229	0.274520884170036	0.270861460137359	0.269731587418145	0.266362716794305	0.261767434172259	0.257417370844228	0.252860907759919	0.247135562381727	0.239569853212455	0.229332039782102	0.216781445949519	0.205266415785031	0.19212522404189	0.178154699151464	0.165194624322713	0.153231253315599	0.142522799234638	0.129019594572414	0.121231994013145	0.112690142472327	0.108203004135947	0.103448309071389	0.100733358612122	0.0988707453460216	0.100301905525204	0.103568717986719	0.105074905692488	0.107058472006411	0.108115161917372
0.279312058607289	0.277926957488173	0.277165369330347	0.275698564307911	0.276179981671485	0.275131002068997	0.274712911453876	0.273348772613117	0.271393776337616	0.269818984122947	0.270319354540826	0.272015715987951	0.269721013048861	0.266458475853565	0.265103165541317	0.26365545400662	0.262774049987054	0.260401888220499	0.258888834971716	0.257443628531337	0.257637924469292	0.255875394896857	0.251752145400094	0.247858052088029	0.241279062695096	0.235776213667214	0.231593589747795	0.225498360542486	0.216245405910168	0.208941246339541	0.198768289341991	0.18868994741714	0.177941451406351	0.165271765598372	0.152419031680982	0.140618499522732	0.126517365844693	0.113600939976624	0.105512423936561	0.0972191029585768	0.0925448600149385	0.0878805881745088	0.0832866251514102	0.079654957570367	0.0791628079910837	0.0811848312054029	0.0815431582880729	0.0828747940836234	0.0837852896842763	0.0871917718077148
0.263580232654599	0.263365188171007	0.26401972972058	0.262421440789989	0.261497146074981	0.259140487189998	0.257493988247647	0.257725976937988	0.254838901939692	0.252650210829995	0.250867411004478	0.250900625535157	0.250878515905294	0.246845451262908	0.245270708204646	0.244247499949087	0.241962010859802	0.237178264405227	0.234906083878053	0.23264980291925	0.232733723661264	0.229144704099724	0.224075966134448	0.218382954730718	0.210957001958898	0.204808622958159	0.198006395444957	0.18992111436245	0.182007091334335	0.174369294845834	0.167064341572172	0.156085590922748	0.143975011792651	0.128495909922071	0.117275876279768	0.105322448679792	0.09348319764973	0.0836300957510375	0.0756378177922531	0.0709894667216895	0.0655162061805263	0.0618320566393858	0.0576939374586492	0.0564869908802958	0.055493584397085	0.058964957967561	0.0587910106176255	0.0607533305390357	0.063033744846894	0.064221042204198
0.245082372757642	0.243482260898489	0.245630792046506	0.240876958854495	0.240416790565977	0.236435376201505	0.234802150736436	0.236244854953288	0.232632263070494	0.227628151027646	0.227692225217047	0.227333464103767	0.223770292341604	0.218302095122236	0.217456759599331	0.21585647095124	0.208902054140229	0.203924556397876	0.20282714914475	0.200428677381514	0.19901818689535	0.193454086794813	0.188930094588738	0.180278037558065	0.17194946079956	0.165184389789161	0.158589367877305	0.1524835207467	0.145092639012961	0.136992870767575	0.12933969258252	0.118422949529691	0.106097189647568	0.0942508451525357	0.0852727331034049	0.0730912965055185	0.0645076089083428	0.0574604263079954	0.0515342295412935	0.0463546266043585	0.0435522097177257	0.0402747229739987	0.0360068869038426	0.0354953535104629	0.0359850262797759	0.0371968062578268	0.0401393211660051	0.0405888463274499	0.0431182187106458	0.0436758337539193
0.215961671170452	0.216419621302536	0.216939996448889	0.210877608500876	0.211604254053209	0.209589750192719	0.204210716602764	0.204097675807068	0.203314088780133	0.199447727212075	0.194728764055734	0.190418739551429	0.187668603434234	0.183203281695286	0.175490287456428	0.171756330967374	0.165083620964824	0.165039244988164	0.161618989563956	0.156997004941113	0.150849640553104	0.147014390473293	0.14095980919349	0.135009465006151	0.127514437857002	0.120295362828112	0.114733189804659	0.110230757707339	0.102991399177373	0.0938366239632454	0.088220487134012	0.0784454077495973	0.0684919244656566	0.0595595514775529	0.0521260720572724	0.0461354571945632	0.0376542703791643	0.0313637253286785	0.0285641167577484	0.0251023861026302	0.0227406217752342	0.0217527519648484	0.0177490633942003	0.0169092679796562	0.0173544969086988	0.0185728321961196	0.0194996890212307	0.0198098208225906	0.0227641009605082	0.0235382691820091
0.178693892707333	0.177656554325839	0.176686989218151	0.172087182041719	0.169557451892115	0.165470256891026	0.162673910385446	0.159675605801542	0.158110127537853	0.15649300356128	0.151673555247666	0.147800839043214	0.146277044566321	0.139059492538958	0.133220829380831	0.124448655784857	0.117924919441569	0.112028036318674	0.108241444352813	0.105707279325735	0.101163977546093	0.0981581512081902	0.0936611422933378	0.0905125322385991	0.0846998805149203	0.079081017587547	0.0721274482245378	0.0698861709120979	0.0640648603424623	0.0562293984077849	0.0506120623175032	0.0432876436945838	0.0397235487614334	0.0333436122772331	0.0280896061636255	0.0228421321577516	0.0192654985520799	0.0144373843802506	0.0109515450837016	0.00960924067692692	0.0074405114456236	0.00432483849023403	0.0029181843452142	0.00063026955544552	0.00118367874916161	0.00239600787182299	0.00270984922891592	0.00396229619264021	0.00489381720551516	0.00439334894544187
0.133056478048828	0.133552356596978	0.129433399332336	0.125528335058312	0.12266868333521	0.121896317640832	0.118706838680297	0.116776787881715	0.113187669183771	0.109083519786978	0.106026167415218	0.103237286142004	0.0990485537211958	0.0919614571529871	0.0864887729583529	0.0824522231525291	0.0783587352841075	0.0720678978365301	0.0686570773365404	0.0670990675525056	0.0629509595026013	0.0591949807074899	0.0546089609740008	0.0516379925767961	0.0479211767554059	0.0448739658988726	0.0396343210098506	0.0367520171715686	0.0349189882507187	0.0304479836874623	0.0274215870753177	0.0229424963653177	0.0199438763474028	0.0151939509604014	0.0141512099155332	0.00786875745930442	0.00579189769530183	0.00260380389127813	0.0014334618238583	-0.000526741971842131	-0.00305801710099318	-0.00464594473615155	-0.00677621400801939	-0.00884840226609491	-0.0108431197429207	-0.0109565079513533	-0.0104778025672765	-0.0114978302926479	-0.0102174435937767	-0.00825918304100521
0.0860511170810443	0.0909615264920136	0.0883564675004552	0.0864588490362129	0.0835927406224609	0.0820238506828713	0.0791679584249048	0.0777790084696438	0.0733835723181788	0.0677858293979345	0.0676595318555459	0.0658831933798309	0.0598291286541047	0.0562195827273019	0.0523460448413724	0.0505238233180051	0.0483559337694495	0.0444327802196848	0.0411827854383493	0.0401488264245958	0.0352202422730349	0.0336320377712919	0.0295254617327725	0.0270737712045358	0.024080640326682	0.0210170631629789	0.0196627701930675	0.0198690418226626	0.018542165374528	0.0162799245601143	0.012053007140439	0.0103464387381777	0.011446238395322	0.00930971072914165	0.00653481138317483	0.00229611903895902	0.000876466377222853	-0.000552751594397926	-0.001021819992947	-0.00506159861471714	-0.00898493942474704	-0.0127976537269948	-0.0158246461223332	-0.0187052081907187	-0.019379606199486	-0.0204671033184094	-0.0197841794142383	-0.0214612003679692	-0.0194877625095289	-0.0179330751715732
0.0624338690820201	0.0611060535088305	0.0592419288184907	0.0585337853004199	0.0584236707346247	0.0567740756915683	0.0541331496999126	0.0490028663824048	0.0467347385881078	0.0443607554931047	0.0423372963422224	0.0406934317268319	0.0370033499555581	0.034724198701482	0.0313447387661277	0.0311268238683359	0.0292539165115424	0.0264524382087502	0.0251697561244681	0.0243450934477438	0.0221941785316131	0.0229713367992802	0.0185718939181831	0.0184219356247744	0.0139776712297128	0.0139422762158435	0.0133937744741062	0.0132402956971224	0.0121634964150135	0.0107028000822147	0.00926890931045789	0.00841029668648305	0.00716841503257981	0.0055697748301563	0.00382005651417256	0.00206915096151815	-0.00185368355398195	-0.00221736461423963	-0.00460929725748193	-0.00551192343255752	-0.0112804611745236	-0.0140020260296804	-0.0176626254864292	-0.0197656661791864	-0.0220647260608416	-0.0242275924080787	-0.0233276932017923	-0.0235127739486717	-0.0219813198021708	-0.0203076619797413
0.0464101714863497	0.0459976102494212	0.0396065758531322	0.0362061303436591	0.0374317296727859	0.0382167971335406	0.0329726575510611	0.0307320111772356	0.0314048502525302	0.0270411106423363	0.0261358989672721	0.0257956138864203	0.0239291712208413	0.0196986504176268	0.0125530345223607	0.0158743382150878	0.0156951847568168	0.019855813807408	0.015880527522175	0.0176641978090815	0.0163431754679236	0.0163835551156857	0.0134430590087062	0.0148668030413379	0.0109208694144273	0.00968265378377505	0.00936800406379024	0.00854909682826079	0.00860674444678221	0.0078826150013091	0.00782021697717856	0.00574275434712965	0.002430536612834	0.00278544637214548	0.00355388727208182	0.00256125027843319	-0.00102312264952233	-0.00150407078000343	-0.00273989779514046	-0.0035411815524855	-0.00825597093211928	-0.0110539111265641	-0.0152153545875325	-0.0179447054976807	-0.0182515848814297	-0.0200433361853062	-0.0199975987243919	-0.0186936412337862	-0.0178688431122156	-0.0172481683746181
[truncated: 188 more columns]
