# Supplementary material for: Performance Comparison of Centered and Tilted Blunt and Lighthouse Tip Cannulae for Drainage in Extracorporeal Life Support
Source: Cardiovasc Eng Technol. 2025 Feb 10;16(2):238–50. doi: 10.1007/s13239-024-00770-x (PMC11933157; doi:10.1007/s13239-024-00770-x)
Supplement: Supplementary file 2 — Supplementary file2 (ZIP 41,511 KB) [file 13239_2024_770_MOESM2_ESM.zip › avg_velocity/rc_3.4_mm/Lighthouse_90_Qc_2.6_Lmin_Qo_2.6_Lmin_rc_3.4_mm/V_ms.csv]

-0.00933598735876332	-0.0123057916974026	-0.0161155824993537	-0.0141677823548875	-0.0140326503776882	-0.0130879834729975	-0.0127835841935689	-0.00668369270651298	-0.0111145175890512	-0.0123403880196503	-0.0101419952375108	-0.00621312083722622	-0.0058027460603794	-0.00136514267626004	-0.00377981101704793	-0.00906774375861442	-0.0166879684431639	-0.0150204473829394	-0.00911549759702718	-0.00522489580178839	-0.00658031101555158	-0.00231469394894874	-0.00133098671448033	0.0048023656500405	0.00182474927810709	0.00178121086639776	-0.000518785787205298	-0.00661272977246252	-0.00753611258786425	-0.010950868847775	-0.00442913005712886	-0.00197999448555029	0.000118989074020153	-0.000641759871678824	0.00125259047972807	0.000760259899444436	0.00125492899759249	0.00516611655051773	0.00728743674419582	0.00824056586921146	0.0068846043345662	0.00550880709513174	0.00449743522727079	0.00592997428016859	0.00599151504384111	0.00502545081834629	0.00601905503314907	0.00264736122196876	0.00396790303511983	0.00317190621534026
0.000612935391782577	-0.003034752401434	-0.00396127506180173	-0.00382950955731606	-0.00211546973401744	-0.000809081389623579	-0.000270286920724021	0.00329772673585193	0.00117648322993515	0.000791287005268415	-0.00194128907351028	-0.00295875334750686	-0.00641070881911564	-0.00265784069044176	-0.00212678363780932	-0.00256533459000739	-0.00535721541594071	-0.0084744175379978	-0.00617982891285309	-0.00306965973385094	-0.00273938251174143	-0.00479165141206928	-0.00479481725886903	-0.00171710154510794	-0.00462166961239133	-0.00742884810542312	-0.00608973651205592	-0.00304292544842382	-0.00183655359295564	-0.00294991046504181	-0.000964178774876956	-0.000428847232552164	-0.00206896492486856	-0.00276508561856265	-0.00368932771809454	-0.0057069164079055	-0.00458716809682981	-7.47871566937593e-05	0.00127027033835926	0.00244094922953347	0.000117603117452468	-0.00287519157198584	-0.00526967455979629	-0.0025425585602056	-0.000367436595703866	0.000316817096367751	0.0010087272107591	0.000503498991461739	-9.22915441263843e-05	0.00292416730833727
-0.00401147723758858	-0.0079627210272321	-0.011449792834233	-0.012276562412487	-0.0133572970309577	-0.0143216433470623	-0.0163893273815964	-0.0148571945284065	-0.0128673695613292	-0.0140853831084123	-0.0158812811047329	-0.0196613979080522	-0.0209945325622506	-0.018365117876544	-0.0175668608973673	-0.0138556945332268	-0.0153350134499657	-0.0176868443003358	-0.0170575416836716	-0.0190246385066771	-0.017252449970694	-0.0165261986814609	-0.0156342685077763	-0.0160458330155873	-0.0168651785879127	-0.0124801596417061	-0.00850806765233806	-0.00654087334010422	-0.00847873024214992	-0.0101670150726151	-0.0110945491219578	-0.0137353695296965	-0.0152902582936223	-0.0157092659616541	-0.0149122207149933	-0.0121481479678632	-0.0116744112165506	-0.0090705599336949	-0.00911065645560721	-0.00658075335262963	-0.00747340247113525	-0.00827201959335788	-0.00889135656602168	-0.00617991983691254	-0.00633111089961493	-0.00585848867396274	-0.00636245871040944	-0.0052034737498284	-0.00444533760016076	-0.0027076573802188
-0.0163881628524096	-0.0172325425667305	-0.0201485154383342	-0.0206425603042232	-0.0196998690918087	-0.0209422871129508	-0.0241964946384475	-0.0259874445916914	-0.0260502620336364	-0.0240889500656649	-0.0259255258719518	-0.0278455665528082	-0.029291245285319	-0.0302062976073331	-0.0290065169696496	-0.0263402670743866	-0.025671387807768	-0.0289047470394159	-0.029033409807435	-0.0282352501292382	-0.0258209206829389	-0.0254183766230569	-0.0253208257433116	-0.0261114137581075	-0.0245663733122606	-0.0214955863695018	-0.0210326611336092	-0.0210431627683513	-0.0225429286094561	-0.0239151972235648	-0.0224180386957517	-0.0256676790756225	-0.0267646897831359	-0.0249885774174847	-0.0244951411356924	-0.0217177690506306	-0.0217454583681169	-0.020318279010857	-0.0172108344240059	-0.0128691914309924	-0.0154351437116211	-0.0153032274200307	-0.016160551200169	-0.0142996500077536	-0.0142863941081795	-0.0125476301647495	-0.0122320969942244	-0.0120351283736623	-0.00886592361942991	-0.00680996575305654
-0.0308264865694949	-0.0304934717425519	-0.0308459675669155	-0.0337914183762651	-0.0346738949185294	-0.0357362065671377	-0.0371521870640133	-0.0382368374174635	-0.0357969680052604	-0.0365349453449989	-0.0374392373787351	-0.0356948092005425	-0.033877418864952	-0.0339830329721773	-0.0370460812750533	-0.0366466071022623	-0.0382348232048236	-0.0381712685814772	-0.038396087754426	-0.0367341706894215	-0.0344693388216864	-0.036582186323713	-0.0383923642212368	-0.037460962134396	-0.0381515554500383	-0.0346286501747168	-0.0343423348294755	-0.0350532071752899	-0.0366310461460072	-0.0374474930197852	-0.0403180885029274	-0.0417998908183366	-0.0420295754873642	-0.0400510380928101	-0.0391803263096635	-0.0369923666397867	-0.0386106800649522	-0.0376550973080714	-0.0369853042593615	-0.0299107124083382	-0.0242281235278886	-0.0230326750545533	-0.0241995414650888	-0.0241048208320046	-0.0242598483535072	-0.0229393236474451	-0.0223762948576629	-0.0204970107923306	-0.018946703480922	-0.0192143483800241
-0.0332947314416921	-0.0329460225667548	-0.0346257082966535	-0.0352134795843338	-0.0362279609656098	-0.037565343213486	-0.0372275116939063	-0.0400749907703006	-0.03942377547884	-0.0412838948984741	-0.0404701143539147	-0.0399364048553959	-0.0386314117388117	-0.0404595008995218	-0.0413151548207174	-0.04174565033422	-0.0436425198279945	-0.0419093543264517	-0.0416569055343443	-0.0423447922591049	-0.0428766142127407	-0.044052041579976	-0.0435447076827647	-0.0440014990978363	-0.0446652236950411	-0.0454014340866369	-0.0450476756555812	-0.0462814162412204	-0.046730260625242	-0.0493875812790084	-0.0500709827227401	-0.0520388483293756	-0.0538545908546372	-0.0515779720615151	-0.0514901119122645	-0.0505276894259552	-0.0515998565696193	-0.0484514733308764	-0.046427426867986	-0.0418660253177456	-0.0362270724794203	-0.0347754632345442	-0.0339302840991385	-0.0320877260121296	-0.0325707267344278	-0.0301949710438247	-0.0297946995912764	-0.0264481609659224	-0.0263684874175586	-0.0258342027725953
-0.0343072284947887	-0.0366001474492393	-0.0347833862403706	-0.0370503982618604	-0.0367874832022111	-0.0378198187132323	-0.0390268607100796	-0.0404219836889263	-0.0397530581602216	-0.042313625566966	-0.0421077983216523	-0.0414383843349697	-0.0421888049052044	-0.042515317744185	-0.0433163574607897	-0.0445667984242179	-0.0434275548323614	-0.0449104666613128	-0.0447270456314844	-0.0463340797435329	-0.0479068330849994	-0.0492670236237764	-0.0485327634403066	-0.0500046803761996	-0.052198511283673	-0.0516611903775196	-0.0534348149912523	-0.0562646268452007	-0.0572986918899615	-0.0605512532993663	-0.0628399336254771	-0.0640710637446613	-0.0633065883479203	-0.064228232617182	-0.0641988721700752	-0.0632412230557003	-0.0622995255839575	-0.0603818555879397	-0.0586340182752015	-0.0525292899293807	-0.0472624469339855	-0.0463765853059302	-0.0449402773754688	-0.0424466655613348	-0.0415886160123647	-0.0379706914476023	-0.0363613184647233	-0.0326372570264559	-0.0318078422734164	-0.0301996013233149
-0.0301133839487439	-0.030816250129926	-0.033394895917525	-0.0341847515983204	-0.0358749534110389	-0.0344623284213978	-0.0372085812529605	-0.0386724896946453	-0.0387941678759609	-0.0398173323872589	-0.0413235788736446	-0.042384262501555	-0.0420923766458081	-0.0423391198825918	-0.04400890432597	-0.0440686119956584	-0.0459351843880333	-0.0464945312475602	-0.0466756795759306	-0.048937174290667	-0.0508154790398746	-0.0514870106347243	-0.0529827127774735	-0.0561414450048988	-0.0581088610033553	-0.0602724873806637	-0.0628385750355454	-0.0669735061796822	-0.0692260389447329	-0.0722212428158427	-0.0780242247046185	-0.0807185247898771	-0.0827337218051335	-0.0812529709050516	-0.0804302580834873	-0.0790268756515569	-0.0757883207828998	-0.0740878414924242	-0.069951134928959	-0.0656795122623425	-0.0608864011943903	-0.0584464203625645	-0.054848537022968	-0.0515340531523831	-0.0480803664527977	-0.0470584171095517	-0.044525161840752	-0.0407494131572577	-0.037987030294012	-0.0334119766750814
-0.0292187623852499	-0.0295343803382248	-0.0318940449175367	-0.0338526100094329	-0.033955846372498	-0.0350649336022926	-0.0352854665670755	-0.0371764553167006	-0.0363969925806292	-0.0381603320454755	-0.0406225241613922	-0.0410309687550546	-0.0394335712285057	-0.0412862866200907	-0.0422228794259464	-0.0432363220280806	-0.0468274544915737	-0.0489076796929227	-0.0490144380455515	-0.0499404157733704	-0.0514329803771985	-0.0536618744633742	-0.0569039278375855	-0.0593944544929633	-0.0634316116357366	-0.0675783301994128	-0.069833212094841	-0.0723604348676126	-0.0807980321147534	-0.0890900094685672	-0.0981468310216024	-0.100214350550417	-0.103188572659442	-0.102989132382214	-0.100952433262293	-0.0986595882189374	-0.0976150970741734	-0.0947786425635184	-0.0899562330998941	-0.079935189192438	-0.075418088954769	-0.0706152006090421	-0.0670845973790601	-0.0636773734621303	-0.0606943909235143	-0.055607253613571	-0.050478707571525	-0.0454132644503814	-0.0440134898023004	-0.0391816348019446
-0.0278456734309341	-0.027847226834605	-0.0304536663470536	-0.0311756277337427	-0.0329812627461751	-0.0350798342531563	-0.0350413761526755	-0.0358365798341663	-0.0358877482663333	-0.0369096927857096	-0.0380376176734358	-0.0389415537526566	-0.0384584209269241	-0.0406354222710273	-0.042827899177128	-0.0451583116699162	-0.0491820656792026	-0.0514081475905798	-0.0518879314271848	-0.0516068128719749	-0.0524109693495647	-0.056017910316183	-0.0601988356216906	-0.0638040674324769	-0.0694812844281937	-0.0744436046530981	-0.0789951490611077	-0.0864266566246766	-0.0986285119331744	-0.110376369741287	-0.120402807864463	-0.125429788767189	-0.129564791469313	-0.130039809863954	-0.129038829223049	-0.125173187705774	-0.121674374411884	-0.117962959300789	-0.111343470322224	-0.101636112819756	-0.0893607286786017	-0.085151356872796	-0.0817836359300362	-0.0748893343703998	-0.0690770753097073	-0.0622293548940151	-0.0598113513297762	-0.0551122579276845	-0.0501121718393543	-0.0437435771667963
-0.0272362167786061	-0.0282191032728391	-0.0295110693765796	-0.029830957254219	-0.0311005931948965	-0.0337942116556131	-0.035102723820377	-0.0357948737399158	-0.0369885077088132	-0.0374629041066473	-0.0395732258540751	-0.0395087795913755	-0.0393612637761041	-0.0385871488760107	-0.0417179325676684	-0.0444129824469824	-0.047217365589932	-0.0484393514877519	-0.0516863464810578	-0.0515528859864453	-0.0532760696781417	-0.0564958463754151	-0.0608302104786166	-0.0691053453740329	-0.0771581844038678	-0.0866872868643662	-0.0940649787973106	-0.106866975512946	-0.125899710849473	-0.139652861962622	-0.151442959408496	-0.159860719303672	-0.164536581443857	-0.166730583633998	-0.162907261148318	-0.156750585421277	-0.150570262450052	-0.144786078028137	-0.13807751330871	-0.125601258718877	-0.109585488411688	-0.101585695946475	-0.0973175166050508	-0.0869587262663686	-0.0804694020676338	-0.0656842107584083	-0.0561803610200269	-0.0512689217952536	-0.0498328457634995	-0.0463562922983017
-0.0317412661663926	-0.0292226317875501	-0.0296345905584606	-0.0311935745523776	-0.0326494841240621	-0.0337850647987692	-0.0345803114244651	-0.0363791878426027	-0.0365754209289385	-0.0385707363302858	-0.0371146167202589	-0.0360842994927529	-0.0372808904231304	-0.0376667095623162	-0.0397176022008777	-0.0430706155416823	-0.0455102125817355	-0.0466934358164192	-0.0480781909581951	-0.0491307964869884	-0.0531668213146115	-0.0568294102763755	-0.0626312900638966	-0.0716298736979561	-0.0831502529926297	-0.0938102765992235	-0.105560554695674	-0.122313072514692	-0.148402149991657	-0.16755904930834	-0.180850301328553	-0.190051890126546	-0.196095589297716	-0.199032426134862	-0.194042092946116	-0.184165050159	-0.174807486737415	-0.168219748845144	-0.153275515237158	-0.128831460527848	-0.107717419325524	-0.106119928262967	-0.10350915745682	-0.0916108760518941	-0.0785713576910012	-0.0654468405120638	-0.0575686215854923	-0.05198639430066	-0.0479140200859781	-0.042726500449544
-0.0270951287578294	-0.0251364053724168	-0.0256557379511256	-0.0271849009242774	-0.0285097170388723	-0.0316331788494508	-0.0317298160412291	-0.0339325070088496	-0.0344579130276506	-0.0351856710113781	-0.0349101581691565	-0.0356099875008717	-0.0356619321054251	-0.0372306860118917	-0.039371521723072	-0.0402250990742888	-0.0417947327133865	-0.042155520487243	-0.04558435002202	-0.0475278491572766	-0.0506210492336559	-0.0543503883382467	-0.0601511430581875	-0.070683357533435	-0.0835093697074592	-0.0954936406826548	-0.109286893918111	-0.129806384931146	-0.163917736458832	-0.191159832757972	-0.210338757980965	-0.221251769429447	-0.22886797060671	-0.230824710816966	-0.223398808684013	-0.212047179972773	-0.20051809211099	-0.189121627390646	-0.173208854912053	-0.146546643697362	-0.118163226742235	-0.110462417480366	-0.105883351954967	-0.0920568371737508	-0.0786422448314709	-0.0658359504950998	-0.0548587625911818	-0.0474663248182918	-0.0425000086174548	-0.0374797523772192
-0.0260625887382677	-0.0254279243787623	-0.0237367394849475	-0.0244838605048353	-0.0258736296237499	-0.0287185477195318	-0.0273361691688936	-0.0300361684325556	-0.0315582971449125	-0.0333943873875435	-0.0325842148386133	-0.0331959690882727	-0.0338087896719586	-0.0351154838967479	-0.0356503074973679	-0.0344105597821954	-0.0372250449787655	-0.0374040712045341	-0.0404919992149847	-0.0432889799299978	-0.0461340171400627	-0.0512133815018213	-0.0569498521587368	-0.0650729699096623	-0.0785331362189731	-0.0924648443718602	-0.10823382694501	-0.133420506427698	-0.183783019028139	-0.219355134987544	-0.243572245997601	-0.259944492786359	-0.2697887318953	-0.273750005239334	-0.26226029580176	-0.249447889716712	-0.23863581649275	-0.22458593588814	-0.201479293499416	-0.165690486304989	-0.12536338806077	-0.112588953500712	-0.105490938680144	-0.0873554930011596	-0.0684721243633783	-0.0570864061185738	-0.0508646308827635	-0.0468291646592416	-0.0398677503665006	-0.0348966698767223
-0.0197542300785414	-0.0214075014749892	-0.021027348900142	-0.0216007137835799	-0.0227107095715678	-0.02477546405832	-0.0239946885002505	-0.0248042489354233	-0.0249745147551316	-0.0262030889528837	-0.0273287041953699	-0.0296657698632536	-0.0310035480684663	-0.0316078504514087	-0.0309942084450865	-0.0301639958710751	-0.0312592928812598	-0.0327788667310831	-0.0346926012730834	-0.0359299264409359	-0.0362087903430194	-0.0414314876838797	-0.0475893697077588	-0.0554442901912149	-0.0688257344074983	-0.0826228513507352	-0.099164681511072	-0.13007990229146	-0.197294777352431	-0.262736051824893	-0.301958448678039	-0.327519186846981	-0.336873712242546	-0.337930480841408	-0.327376931426227	-0.311368288351096	-0.295256539345627	-0.278385519333986	-0.253454273724514	-0.211636225978607	-0.151207753855992	-0.119217657058544	-0.0940062125587222	-0.0644545907927864	-0.0437099035684471	-0.0329205222742371	-0.0306486004947233	-0.0311519599939945	-0.0320986521003356	-0.0285464156505598
-0.0181463361411482	-0.0164538455787809	-0.0186873679913678	-0.0203821529743718	-0.022811323373207	-0.0227406408354019	-0.0239976066354628	-0.0201959091101698	-0.0211077074144599	-0.0201924099222143	-0.0215451044029221	-0.0228564520147138	-0.0237264433470509	-0.0223687465606157	-0.0237965415142316	-0.0231706788342854	-0.0252551594180969	-0.0260224369418688	-0.0272367315207905	-0.0285648244076552	-0.0288530088729508	-0.0326144042618305	-0.0375417398076868	-0.0440585141070373	-0.0543494255644649	-0.0650097917599254	-0.0805492649469973	-0.114811848128483	-0.184558170919012	-0.277447481108545	-0.357849839200865	-0.402835699414578	-0.388533480755083	-0.3683831769318	-0.349336094842295	-0.351334234066322	-0.346954408168706	-0.323309240906567	-0.289481007792778	-0.223163862914536	-0.125544640231758	-0.0914273528736852	-0.0682906588596978	-0.0383747240359918	-0.0224025312256216	-0.0163278212791919	-0.0173888708623229	-0.0198256557746398	-0.0276432588498267	-0.0278841308019516
-0.00829685663910039	-0.00236402112184981	-0.00778101261230299	-0.00166861730224248	-0.00463737975563838	-0.00477719643969569	-0.0127406129042086	-0.0140145158987598	-0.0134197366815534	-0.00822695752125169	-0.011292435430769	-0.00746150036115443	-0.0090477597139518	-0.0087968028623572	-0.00741895491359123	-0.00977960151510113	-0.0109572351555804	-0.0126015589327649	-0.0155847423561364	-0.0192828580351756	-0.0256172401537274	-0.028257316485461	-0.0317976242116143	-0.032017348013449	-0.0374124647611929	-0.0444683340447541	-0.0480280011126897	-0.0677925045981128	-0.107074842196208	-0.197531767454319	-0.306150509663004	-0.390011691523082	-0.423577421512156	-0.424309407817614	-0.397565628826851	-0.394888745875815	-0.380077023424899	-0.331470863067123	-0.263725493134343	-0.159346130447748	-0.0741039065312885	-0.046811375098756	-0.0358503237916899	-0.0191593484541128	-0.010308819755699	-0.00779541445151763	-0.0102163909783648	-0.0150815255963436	-0.0185739290734765	-0.0181836400661135
-0.00947309705191094	-0.00353064222096715	-0.00169386277678931	0.00346218885213828	-0.00046172322170926	0.00316465657464986	-0.00876799130101911	-0.0133715553541686	-0.0122175383674817	-0.00735603725281348	-0.0112998880504803	-0.00416902879592176	-0.00296128754976007	-0.00481370430851934	-0.00292083323790888	-0.00449267856239672	-0.00499794153708637	-0.00679421831306149	-0.0114752921149147	-0.0137292995722029	-0.0213701605356489	-0.0208279995940357	-0.0276208788008925	-0.0213435433878946	-0.0259640748023678	-0.0221789918135157	-0.0216547060384255	-0.028255851511556	-0.0375589215370699	-0.0705967545551987	-0.135994373642996	-0.230020556127737	-0.279425466087669	-0.301849238881934	-0.302645048817946	-0.299831570845351	-0.285612671638405	-0.240682926982223	-0.166115164161144	-0.0847883009389781	-0.0382462380569112	-0.0225141951006815	-0.0186534926846753	-0.0108615409950149	-0.00688178540635042	-0.00592508482945927	-0.00717086478181819	-0.0103825225300347	-0.0125769753401912	-0.0142809008266499
0.00757886812083189	0.0201789323364176	0.0217330037015201	0.0381469623261097	0.0310009918881925	0.0270297376990866	0.00660348201438491	0.00135562141654087	-0.00276781585817077	0.00257116464822924	-0.00672186182190729	-0.00376971148125191	-0.00574468937771473	0.000595697705511898	0.00597939981294766	0.00517319634393559	0.00143314540154272	0.0003306811564792	-0.0106634715909381	-0.015052795052484	-0.01968378045128	-0.0214892221559618	-0.0287440947447573	-0.0191528175229326	-0.0264173110961274	-0.0208628437219952	-0.0139411845153222	-0.0012282890952923	0.000353925784034568	-0.000343217640610816	-0.0101385229455697	-0.0400737542360356	-0.0750480302447296	-0.113638686756351	-0.130158199201561	-0.135977976933682	-0.12352985437491	-0.100084281706764	-0.0506502860014519	-0.0191806816998097	-0.00251070892578481	0.00102777504821952	-0.000893685732788987	-0.0019047595796321	-0.00578474660273798	-0.0100596258519651	-0.0118675573792997	-0.00366885041511562	-0.00154717833779751	0.00257543930263909
-0.0251903712959937	-0.0287624009299129	-0.0330923895010017	-0.0360046108845035	-0.0399737441710922	-0.0381181954738069	-0.0437738234175508	-0.058146348964829	-0.0491573366646084	-0.044617995893727	-0.0451937983137771	-0.0424894887696635	-0.0520506070880702	-0.0480219131068643	-0.0445917751739307	-0.0432069913948408	-0.0525863276460655	-0.0603857997484536	-0.0556464718382476	-0.0510533611340819	-0.0382488877261312	-0.0398459519115243	-0.0454802407973965	-0.0488594910709058	-0.0451228212846149	-0.036639859897006	-0.0207666592680285	-0.00524974863687975	0.00455935550006101	0.00059104605980898	-0.00308387165378919	-0.00318071773088729	-0.00557266653997558	-0.00982212597294872	-0.0185050636049962	-0.0204118392091607	-0.0189714728748346	-0.0105492860086238	-0.00778639969810789	-0.00660869732336941	0.000891011450068384	0.0081637902664008	0.0119669601308241	0.00975038510168153	-0.00218793757420095	-0.00737252785110189	-0.0151693306593564	-0.0168724519008608	-0.0193121000974629	-0.0134382113256484
0.0338269041024142	0.031141623947401	0.0315956570502964	0.0213843721026211	0.0316600235426643	0.0166923177851939	0.0197007293407127	0.00797714171483482	0.0145706107171728	-0.00185253674369177	-0.00526702682012412	-0.00725810241657802	-0.00736001543925619	-0.00590581949430692	-0.00826652219389078	-0.00269268474780802	-0.000891563983153252	-0.00307894031777298	0.00220139802937768	0.00251120985523036	0.00471482326437642	0.00105781062529273	-0.00361169796092727	-0.00379532199330763	-0.00411879584149367	-0.00572472872293696	-0.00558429921919016	-0.00153826065005684	0.0051900254837466	0.00382284334600713	-0.00233480482608558	-0.00400283740473766	-0.0026625432103208	-0.00275790111187755	-0.00617893534395206	-0.0099779037826594	-0.010561337446783	-0.01065736683099	-0.00946225132231336	-0.0115304430397106	-0.0122655625543725	-0.00595294926517811	-0.00280755943754485	0.00264007341388073	0.00655479180405248	0.00591742967781739	0.000746176647403964	-0.00166167121237165	-0.000843547608578171	0.00599657963631402
0.0563083042078859	0.0539193042420581	0.0476488118057766	0.0269172768266423	0.0319317345638226	0.0209677754752154	0.019626853260037	0.0173705078496301	0.0188090076287887	0.0261345624259541	0.0192319531980691	0.0133767880055526	0.00728397374702785	0.00692197073452576	0.00363792101029963	-0.0017615110535452	0.000158264808634934	0.000649769801282491	0.00215248354440483	0.000736034473306775	-0.00440166906162719	-0.0044762923950027	-0.0142896423607909	-0.00601748061623145	-0.00849823902976576	-0.00762160256995965	-0.00631038204948396	-0.00840906036399768	-0.00929044941780252	-0.0106309942181286	-0.00920107662069634	-0.00827983115603058	-0.00992986879500694	-0.0125426139992213	-0.0154800616088535	-0.0210409812968566	-0.0265310257275809	-0.0359176866836132	-0.0314735874060788	-0.0301987276852313	-0.0213801680649561	-0.0144593579769905	-0.0100702298233363	-0.00550597564838602	0.00158307637537773	0.00163503248662503	0.000424025621921354	0.000860430140389919	0.00160340818574288	0.00641807693874997
0.0966807134123518	0.0822975796110479	0.0726125484125473	0.0756736674028886	0.0653179872129604	0.0553061159288713	0.0518235531222192	0.0551381278227389	0.0502905555492215	0.0507072852683664	0.0432383889503202	0.0425796757653672	0.0271170863299096	0.0375896602460843	0.0280737375150822	0.0184929555510795	0.0133520083991551	0.0135356846940448	0.0182824642356571	0.00043778840430196	-0.000131792847590491	-0.00499165017574301	-0.0204473109107913	-0.0108925913965995	-0.0119772943655251	-0.0177182592452767	-0.0150187837361995	-0.0280527549058785	-0.0398517116589052	-0.0549662279348474	-0.0584714572341644	-0.0581231764600071	-0.0564138717471212	-0.0728632835779192	-0.0861802131737411	-0.102189941643067	-0.107037111605858	-0.112656446237086	-0.0931134234774046	-0.0650782728954185	-0.0439345329397749	-0.0324404287216719	-0.0312332960125446	-0.0240733335525506	-0.0094549385477587	-0.0033481254902083	0.00339200460829879	0.00359199344186046	0.00437539198491518	0.00632568378745777
0.0771400796446822	0.0629829862789267	0.063834868122333	0.0632831733083466	0.0530883142720445	0.0506958645570417	0.049276101111022	0.0462668781571032	0.0618951422884814	0.0581377538880756	0.0577591611644129	0.0625770942417531	0.0495414375884999	0.0400361369948561	0.0254218539035851	0.0202695170307572	0.00682921939326645	-0.00258384406008786	-0.00322069843286675	-0.0168156253049476	-0.0363641423579952	-0.0540770940524879	-0.0561240955931016	-0.0519995639823889	-0.0498503290906235	-0.0501293825590174	-0.0548966622758099	-0.109915727772304	-0.183665466831925	-0.258318729188714	-0.283840112205676	-0.29079760335115	-0.268474415321183	-0.262516012989076	-0.256122945743538	-0.25722107885962	-0.230250634871616	-0.217611065140504	-0.170072435528822	-0.104240149974544	-0.0631506081474653	-0.0483325300247901	-0.0455468122687993	-0.0359409188632318	-0.0283061459762044	-0.0204063342562197	-0.0100615061963405	-0.00488984033681247	-0.00124634938075299	0.000713986377195233
0.0800420250328848	0.0526761856538615	0.0638480079431324	0.0679256033495664	0.0760168695365234	0.0714396214569469	0.0678335865542284	0.0616940270460684	0.0542931502780209	0.0546294196403713	0.062681888220551	0.0530466251201654	0.0474327540271928	0.0418800849916526	0.0254987395141539	0.0238166662041073	0.0147056088025764	-0.00151976880474876	-0.0099475483477342	-0.0252619339899891	-0.0500930288893039	-0.0703701010411188	-0.0909960292311911	-0.0887858529827321	-0.0983046422453071	-0.126583722147979	-0.161237631939417	-0.283568492649792	-0.433946392074677	-0.536363082109104	-0.572027359626998	-0.56998807286576	-0.52391065345841	-0.478281013089362	-0.422023375442954	-0.370748813744066	-0.317678701296876	-0.275004890916224	-0.223581836533171	-0.16113421695199	-0.100193653114267	-0.0606191162500857	-0.0535668175006879	-0.0390797842307296	-0.0310308336163005	-0.021991381123507	-0.0179546661060319	-0.0111490463065312	-0.0047266230612593	-0.00098090861356711
0.0721465017565174	0.0648085220124983	0.090936146113835	0.0955332916437321	0.0951997326137036	0.0859358090195677	0.0993572244783399	0.0858431897582114	0.0859631637722821	0.0544450402135406	0.0585726707722175	0.0597898612730202	0.0558790838431363	0.0530280042069313	0.0452777673180179	0.0420171201618975	0.0270618271151239	0.016554859714536	0.00134928134588	-0.0190859679848605	-0.0374189213341877	-0.0587123885316512	-0.0894329263585558	-0.117124234549989	-0.14873971226872	-0.222900017671639	-0.301226743710069	-0.425098820714241	-0.539402798413556	-0.610774061190704	-0.60875070717665	-0.576296791362628	-0.530910301271087	-0.490979331951973	-0.449604579186953	-0.388171270739747	-0.331447881399288	-0.277743753744256	-0.220992374571	-0.166026005308538	-0.0993163341592689	-0.0544595546254002	-0.0417021175229056	-0.0283346855183585	-0.0215338079591851	-0.0144185177791012	-0.00985887851785162	-0.00367827305611502	0.00315318011821755	0.00766737019770727
0.101516151230091	0.114360575290843	0.128617548241751	0.125881087818442	0.122110331204659	0.121234544616555	0.10883187027477	0.085621825181838	0.06786589725646	0.0547130006643086	0.0366863316449997	0.0424669478152639	0.061550342936321	0.0668783294203122	0.0598856703122756	0.0627171305412985	0.0463450506584297	0.0463390516941782	0.0358799133608379	0.0245605789506739	-0.00758934685984167	-0.0348050671105837	-0.0812192733520715	-0.139885481803358	-0.199137028782519	-0.291413100005918	-0.35390700238059	-0.449550215517679	-0.501321879992232	-0.543646050749952	-0.517860372175981	-0.494761019289583	-0.458041269028923	-0.426948056989873	-0.390296209847471	-0.339899331364564	-0.292442864135593	-0.24631517341817	-0.204685223361322	-0.16064952003948	-0.0956055546459401	-0.0416619872809681	-0.0300765629048926	-0.0180688376873587	-0.0147056589002272	-0.005686429010097	0.000679795307057176	0.0056558340288661	0.00914679067454989	0.0145726732626332
0.139744311988577	0.13467895776782	0.148765828887056	0.162800296734098	0.161986928759811	0.153905695751029	0.130838366817228	0.117686799801197	0.0729862511442862	0.0627986516552557	0.0695470123577529	0.0623273048842604	0.0839159068724831	0.0990207619729563	0.112461436860582	0.111305728531084	0.10263875882517	0.0834952635596862	0.0661950298425878	0.0496141212321383	0.0199079294828497	-0.0206551778293643	-0.0677280903612014	-0.139959734687078	-0.206350787154099	-0.283779385146449	-0.317998117517723	-0.367544716176088	-0.405459157891991	-0.422097942019387	-0.408253879341787	-0.390083329422381	-0.368376375393299	-0.343882772224895	-0.320914804651465	-0.282208285686328	-0.249569777018659	-0.210275125375648	-0.178317776581861	-0.1342981828432	-0.0779258210823809	-0.0331399861283272	-0.0192070333700177	-0.00730845375582577	-0.00253191185640898	0.00576177952416842	0.0160971087494394	0.019912307297476	0.0187984821570713	0.011564126897607
0.158794011745044	0.163335518009822	0.15890427107399	0.176970356896685	0.184099285003286	0.170155827457071	0.120658919361941	0.0993009692638994	0.0881427288736643	0.0862411879916182	0.104966148540071	0.100873624433737	0.114130610955033	0.111656518046876	0.123094729170194	0.124533874500762	0.120288606633987	0.105444332405016	0.0840461509755547	0.0580531515450513	0.0286575597242549	-0.01355276872242	-0.0682954306315197	-0.1269843083992	-0.187517440961783	-0.229680277023778	-0.249642502853508	-0.28271038530851	-0.306571453044022	-0.31738182165365	-0.305094694943178	-0.299263885044782	-0.281890555678518	-0.271948638080832	-0.251023252253956	-0.224416412356076	-0.196936530393059	-0.167228739260385	-0.146037781598258	-0.107332202652356	-0.0691835467244529	-0.0258308140865505	-0.0129918371628973	0.0011223553890567	0.00544333953687621	0.0134361397913187	0.02206971455383	0.0234104266600729	0.0222935197493861	0.00520898745632789
0.162863124765025	0.157935454442617	0.161118797958687	0.178335278545593	0.169204571052363	0.154656566541251	0.132534259854848	0.109040438160425	0.103426973754957	0.108553097367339	0.125106487566473	0.136917776530401	0.135638678181214	0.132053460087771	0.140909267605531	0.135097863993404	0.121629096559854	0.104844714775994	0.0828622039721805	0.0512645354623795	0.0293859768838824	-0.000915576476626851	-0.0517404143882976	-0.0876471309570704	-0.132578608888432	-0.165056752646415	-0.175901212060287	-0.204418507774819	-0.214635452815789	-0.229646263801477	-0.226018369733618	-0.220787778941957	-0.211923396395917	-0.198793011838479	-0.189190134880939	-0.167492081856069	-0.149029630668065	-0.126666342680649	-0.107693722218999	-0.0786721951554729	-0.0497799022414391	-0.0312354235037618	-0.0190445724536889	-0.00418180541463584	0.00615874450823497	0.0159090166372433	0.0199744084771423	0.0245350132182468	0.0186281349669184	0.00528188120890168
0.149175990025307	0.154324626590113	0.155001954146662	0.156414661730364	0.161978940667042	0.14444818483362	0.116638547850027	0.117182685895781	0.117487556620223	0.118345076931868	0.136561741515261	0.144720034899878	0.142182812716019	0.136710940178626	0.119789211320171	0.120765309829801	0.114006091914543	0.0898941403208205	0.0721824396557325	0.0563297567561142	0.0360471049637381	0.00745320219945858	-0.0207740146338221	-0.0505213259418783	-0.0744527404032763	-0.100393168596798	-0.115785706833093	-0.136662359223058	-0.152839122672473	-0.164756259995441	-0.159380921301363	-0.155163843846236	-0.149969925993864	-0.141861964464767	-0.13277039187269	-0.122287771389161	-0.108810741114054	-0.0875508133878332	-0.0737438880587453	-0.0541427129390629	-0.032379401147133	-0.0181801028284156	-0.0136339345407315	-0.00199238152384816	0.00744029848942847	0.0134647537151891	0.0148519939028104	0.0196396467975914	0.0109415914876097	0.0028648171932772
0.135189219965667	0.133213436482979	0.1263224593225	0.126414855556363	0.141476220672071	0.116106544965984	0.115087170580807	0.124308015113276	0.111299506939367	0.126557361018281	0.125054107237072	0.132358156964658	0.119602310868487	0.112009688036431	0.0977167991172663	0.0914447604072284	0.085020411567331	0.0752314248256338	0.0654201375935546	0.0512417709863337	0.0367018696349293	0.0293513313816957	0.00231243637796954	-0.0158332231507549	-0.0325110505963751	-0.0502583024981146	-0.0572632045636993	-0.0755285976895396	-0.0883363707184302	-0.104287950357416	-0.102718816330024	-0.0982357574107552	-0.093136424487779	-0.0922100142118076	-0.0862981547150608	-0.07832653976647	-0.0690665734631854	-0.0569566975826845	-0.0453819171337392	-0.0385775966023395	-0.0246286602932657	-0.0155403836277509	-0.00782851659780084	-0.000485661098155796	0.00149863117284741	0.00430033151482844	0.00455913957895089	0.010432105932771	0.00396874958894042	0.00467628593477861
0.0973131223657367	0.104368265151003	0.09165686000078	0.0999820988532918	0.112302547043163	0.11313043451202	0.0876317652145827	0.0923346433071179	0.0891207641787099	0.0976146021216199	0.0947925320842489	0.0946796097674965	0.0887479066359895	0.0823233638294716	0.0745816875207607	0.0617605664916831	0.0581166265157214	0.055315284575487	0.0575464219963437	0.0535367646282774	0.0388502363007572	0.0307202924684244	0.0202540665764128	0.0114808143631931	0.00307473364462808	-0.00228380038195431	-0.0111840015246782	-0.0237274340992763	-0.0284455506782656	-0.0451919182988367	-0.0440226391299069	-0.0433967813444236	-0.0434972953037274	-0.0422572051879365	-0.0407277788079726	-0.0357163069284279	-0.0347065955306122	-0.0298040667460097	-0.0228848106264607	-0.0124397794762605	-0.00947567946932925	-0.00692443512009048	-0.00388362452669851	-0.00526552445534676	-0.00417322127983067	-0.00216529494204228	-0.00402672480703628	-0.00384221226493525	-0.000228681421803345	-0.00110589608709311
0.0632224584146829	0.0523197351035333	0.0558506827813369	0.0582835194152027	0.0517592346567677	0.063800701853944	0.0575174725193969	0.0732664665063869	0.0610019157880796	0.0521743598156926	0.0496687011754894	0.0419703208613915	0.0397654808480926	0.03573275126463	0.0358083655855416	0.0284954068531803	0.0197896236805465	0.0272829224019174	0.0370372333569391	0.0428203890239473	0.039964436079348	0.041266602596587	0.0420455599323093	0.043635269151937	0.0445536706748581	0.0505075453700077	0.0445241884779884	0.0442949086375111	0.0331399807397119	0.0226390260925834	0.0221747018168474	0.017468500595832	0.0107203504258295	0.0113498860942237	0.00587286935874425	0.000597849927884956	-0.00462843288936933	-0.00086489490232468	-0.00557833545742126	0.00282899906721508	0.00287849011049659	-0.0115875037227209	-0.01161508832694	-0.0109794266500403	-0.0094698036431737	-0.0102270602484589	-0.00967644591067261	-0.0100005141301883	-0.0087839461203454	-0.0093753398046705
0.0214195450067085	0.0220199926942703	0.0205271633894213	0.011504043013151	0.0153166721093897	0.0259555977104059	0.00646070208605161	0.00737917436690416	0.0167560701871945	0.00965454975468837	6.37514136955322e-05	-0.00702488865160319	-0.00931057846092639	-0.00559065402030171	-0.00447228766551156	-0.00493671260717053	-0.00856625872095086	-0.00408111589000922	0.0138602277235169	0.0340979544181529	0.0480988126242964	0.0583356326198821	0.0707567777701977	0.0823158624298495	0.0937469654283407	0.100257829193206	0.106899565787836	0.0996571414887165	0.104578899064718	0.0931582944301497	0.0875743497300795	0.0807765903672866	0.0671846991681191	0.061249030227513	0.0475637217342377	0.0392177217234341	0.0275165114404171	0.0205043530277864	0.0161912341640754	0.0132610464546807	0.00524689796524879	-0.00805563588590579	-0.0177446958155899	-0.0191875730328776	-0.0167123294788653	-0.0193312226460747	-0.0242783814017212	-0.0234380538790621	-0.0175840431914962	-0.0178707467288206
-0.051774623695016	-0.0456760689375268	-0.0373504932612605	-0.0426499334967423	-0.0411278546702564	-0.0369749215741847	-0.029464136537244	-0.0316623951922771	-0.0250922269861616	-0.037781498434236	-0.050417820501013	-0.0580432877670585	-0.0568139349496888	-0.0552578046393797	-0.0522910800238193	-0.0467822805762857	-0.0495008331719449	-0.0316666253729623	-0.00703957043997289	0.0342760350242907	0.0559828777514047	0.0820204718798763	0.105752899390135	0.136343942272684	0.156137719210844	0.166118937862577	0.176493639935195	0.173738167182812	0.172948267122416	0.166592819824131	0.159093848443874	0.1512508727087	0.134845599943737	0.120387384117885	0.102647739034967	0.0853368630379132	0.0672332921715963	0.0501504911300458	0.0396569235215328	0.0284848400373707	0.0130808344276368	-0.00740930952747105	-0.0153271726617025	-0.022339890854988	-0.0238887475464449	-0.0274463228903916	-0.0335436773279345	-0.0339036999184151	-0.0232858997837363	-0.0197654095963852
-0.108655735852945	-0.099371979071844	-0.101141897400662	-0.100178303490562	-0.0783376934707286	-0.0691617322448171	-0.0695860369923061	-0.060937166092216	-0.0569232133623968	-0.072421994032583	-0.0889350429396011	-0.0883710414694564	-0.0966343231759892	-0.0887998369571825	-0.0876272854398246	-0.0850864617784427	-0.0739016745512942	-0.0406381122725036	-0.00981042648902273	0.0351382459255623	0.0697270231470752	0.107406079085998	0.147013769582446	0.189517258398281	0.222072378526176	0.247781525349828	0.256857600331293	0.251650601862297	0.247185779876241	0.247359296042827	0.236953996918245	0.225819163778798	0.206166836157483	0.18522872413898	0.161250248805688	0.134734418996853	0.110101390489638	0.0895083856803008	0.0709851478523968	0.0518107031806869	0.0210241743233148	0.00216134859313903	-0.0131101010328315	-0.0223318374399645	-0.0286716105504791	-0.0354331677365955	-0.039115807759513	-0.0419971224927447	-0.0303787440043553	-0.022180031698618
-0.148544650676768	-0.145747408178586	-0.155584900058741	-0.145191844244673	-0.127743046214829	-0.118445131611723	-0.109639622605956	-0.0877257480073958	-0.0805131302809643	-0.0854864312567533	-0.0917721213060181	-0.103037223326754	-0.104801501728407	-0.11036108045125	-0.109224359037269	-0.102103408199146	-0.08379315903926	-0.0428218069121787	-0.0129608306467607	0.0380021738325935	0.0658419477651144	0.124930715358428	0.178442048028419	0.240104310928448	0.290171693561999	0.319919880672997	0.341558056345624	0.346023871201701	0.346501688099589	0.340389686817317	0.327301224698799	0.312344458630493	0.285562743670191	0.254571100417779	0.215196342419411	0.18572329464194	0.154968761146913	0.124903200217931	0.0985121904355193	0.0796524993028808	0.0402403064997289	0.0127942596523346	-0.00705160213556329	-0.0198938309120818	-0.0301717942563478	-0.0381651526207392	-0.0440192208653055	-0.0510112027255791	-0.0367859798726597	-0.0221046391345222
-0.168210999145721	-0.167487639895743	-0.167639000288034	-0.161478816501824	-0.159768007612268	-0.131046335531215	-0.108552946109612	-0.0933449050731597	-0.0628621171193728	-0.0663096486554556	-0.0695836956271818	-0.0762447211350977	-0.0842846266880974	-0.0949176856871382	-0.102328693122589	-0.095180529965325	-0.0672382198367651	-0.0351264752366146	-0.00029496390811964	0.0440297778686584	0.0712727233335676	0.121494542905794	0.174196333847814	0.249249696703918	0.33407563408543	0.39989960693581	0.439646411407933	0.460251397885803	0.468528071995656	0.472034953952703	0.446681245349161	0.41772624347142	0.380019979425418	0.34249222046255	0.293399540546074	0.24538498842893	0.201057103442242	0.162146890864618	0.129035690013422	0.104175575702817	0.0628967544092157	0.0285969240361772	0.00200484663824059	-0.0127739803868516	-0.0280519496961501	-0.0407941052738612	-0.0492288544142577	-0.0562268265793487	-0.051357569129432	-0.0293308848808891
-0.141293410673571	-0.145196005008698	-0.162767041518196	-0.167744194130326	-0.155973634532941	-0.132576318585732	-0.115334042932579	-0.0714253124713394	-0.0382641494377529	-0.0300834544968023	-0.0269789290099374	-0.0443256008491285	-0.0525161424139209	-0.0618326297150958	-0.0618044998018308	-0.0500513552208697	-0.0344405786051459	-0.00229153429209178	0.0367131880566869	0.0696256022532218	0.0906711895690343	0.123723985312993	0.161166183418179	0.214552074229657	0.305101486457441	0.410384429880549	0.488831923730211	0.531410743788169	0.585266151335698	0.599781475094952	0.577669217705507	0.541151584240246	0.494306623925846	0.450868003160121	0.386056204963629	0.330015667922292	0.260860203037126	0.206942703840015	0.162076714691936	0.129012987259376	0.0825480730652556	0.0441111139107396	0.0127679457730271	-0.00471109554265648	-0.0245349633559068	-0.0357408911798715	-0.0465235697425499	-0.0536295092396503	-0.0558098540195483	-0.044167249704993
-0.0879426914013784	-0.106394922409784	-0.120718280324824	-0.120310540439685	-0.114360455282379	-0.0966621031116312	-0.0812780531680879	-0.0454088030769207	-0.0096856696670575	-0.00433848001700434	0.00818182704432126	0.00255801562678098	-0.00261071249615237	-0.00745819252787051	0.00730337970386217	0.0192886349131763	0.0334741267993759	0.0526939536598857	0.0753613533770394	0.104152609541959	0.126001957989833	0.137690841638812	0.140612671394058	0.163996912019134	0.220571273367087	0.3151806684886	0.457801560994176	0.572823287500737	0.692351291787599	0.716804954750998	0.699497805252048	0.664498681891002	0.611668732310635	0.557694850784237	0.493837576728791	0.420867089637437	0.342811967459666	0.268820900203979	0.204930290809334	0.159498200607743	0.106216105234053	0.0600070187997516	0.0245532621052439	0.00521048379715097	-0.0148985505273782	-0.0323731308225674	-0.0456777779051099	-0.0539972687757765	-0.0547016269680648	-0.0545648586166371
-0.0513540181495886	-0.0501006905119903	-0.060568486373547	-0.0653149178200219	-0.061866795348146	-0.0435993345000098	-0.0186066402274793	0.00333006664014299	0.0278043637881727	0.0242532501705254	0.0275744727751809	0.0439871656869769	0.0430778011072657	0.0506231980440234	0.0663913574061749	0.074900096117604	0.0847679816236116	0.101776640706912	0.122359584665535	0.141691220658407	0.160035873868158	0.157819490781964	0.139316025760295	0.135603945590533	0.144552617186914	0.202200546271425	0.348693045985594	0.522595977376585	0.719922821837598	0.81731765093038	0.815038032937507	0.77277361942944	0.718693719555545	0.664429620079263	0.592978793926226	0.513393307490584	0.427410542382982	0.335456811210161	0.255131812197096	0.19292174320439	0.122362284291219	0.0679369161944601	0.0362736574353979	0.0159803575273607	-0.00550070337067793	-0.0218991450421156	-0.0348068559190917	-0.0452223199487859	-0.0448865872595783	-0.0495632395260748
-0.0038236374726009	0.00443749147034431	-0.00922791754893852	-0.0147384868624678	-0.0120853968364769	0.000889023027482563	0.00472428640234953	0.0248031674709181	0.037731959058134	0.0402678100629384	0.0434676536132564	0.0352882111606372	0.0558947339350895	0.0686220708441892	0.089933233454322	0.0962810063760794	0.113010831441757	0.13268482666176	0.156796137716191	0.161804940984004	0.171131843325579	0.163830998106342	0.14724584663196	0.125460053889863	0.11065013217771	0.115640377501434	0.186693910317836	0.333514071187265	0.612170490944065	0.827564539800777	0.896829190739198	0.851304179843227	0.802387342422106	0.741118089003654	0.672999777569292	0.593453009252466	0.498258294945619	0.400491892471268	0.294729596771402	0.209385721450715	0.120481533322434	0.0633166577639449	0.0416435257907421	0.0238477376424695	0.00341296074504731	-0.0116013738538487	-0.0229414119358974	-0.031219476402627	-0.034359582022299	-0.0383090128605552
0.00739022194603122	0.0109571802105289	0.00306444494254999	-0.00126729848171118	0.00861546242632087	0.0206856695327233	0.0218735455896634	0.0292251171157682	0.0243493319348971	0.0358626051048845	0.0359019698340108	0.033108896241605	0.0481983331017704	0.0549123596887474	0.0726978281209898	0.0729460171538555	0.0838633494247091	0.0955330429438396	0.120509489482269	0.131349014336367	0.142942850458619	0.13665740807388	0.120106017333404	0.11071580763298	0.087607365093772	0.0765508993164534	0.0923374564466902	0.142609871045939	0.316955058144522	0.583138315200133	0.789511843628642	0.815676881168549	0.789311712220319	0.738366844878906	0.676677787100937	0.596366883411354	0.502328026315092	0.400618337741721	0.301674611672287	0.201900747739993	0.113201449520331	0.0569619746842623	0.0414217544327393	0.0318887929000811	0.01637151012504	0.00341066157113408	-0.00333247019788843	-0.0114331262470624	-0.0133715199869685	-0.0174090588743114
-0.0202756123782767	-0.00409762980758926	0.00108437920491585	-0.0204239761357019	-0.015677652908624	-0.00437448001471642	0.0048430759799473	-0.00310352056893453	0.00138663233298781	0.00336651469298343	0.00957638066536718	0.0126347337194652	0.017536665497258	0.00863488501962262	0.0231224845648115	0.033132637868917	0.0441319482741942	0.0483306835886883	0.058883233192182	0.0586713418015493	0.0656563251447255	0.0737958569003023	0.0634890975957983	0.0623208398400799	0.0514153888542088	0.0441176799973403	0.041179541491924	0.0453162631152748	0.0700059591718922	0.153795193487303	0.338843924320548	0.472918299685678	0.525836848573307	0.516029388128757	0.488467496970303	0.432545708468375	0.358071793465884	0.280793090774267	0.187330746501097	0.12536985990543	0.0716387469119717	0.037152059902104	0.0320012805744156	0.0249962371576855	0.0154780783866345	0.00333573661648687	-0.00521486403547768	-0.00627874828911114	-0.00696614453222196	-0.00810468875710889
-0.0056807048416959	0.00431568076203516	0.000461972745189162	-0.00187207303912992	-0.00854276068728877	-0.0192448922988303	-0.00788969305342767	-0.00252875043345063	-0.00186121956780991	-0.00373971096547494	-0.00126322642982512	-0.00263805320081762	-0.00147224197058072	0.00710754363376111	0.00837950529140015	0.00935310501303935	0.0161449432523646	0.0215352400601836	0.0263065233534448	0.0274743059933029	0.0350519307793901	0.0419575232529618	0.035674139554587	0.0393270472218159	0.0334249023160699	0.0295463604537071	0.0206735053807326	0.0146155111543504	0.0144511656345223	0.0227270269105782	0.0411715548816119	0.0838753631425611	0.129423537177987	0.143056463482907	0.13649349787887	0.133871777500508	0.115725224167572	0.100464511510588	0.0824098080435699	0.0638460799248066	0.0381838815651214	0.0154812930368761	0.0107155071666131	0.00860999427597539	0.00277274879429983	-0.00165853922678347	-0.00702962915063126	-0.00476747144796134	-0.00388083821254751	-0.00280464692625854
-0.0132075375515702	-0.000687314637355579	-0.00856517657404457	-0.0188840410852055	-0.0196698751176695	-0.0252679289304275	-0.0112379128326387	-0.00686798139753289	-0.0134915930668495	-0.0150161306785051	-0.0129880597435548	-0.0135704943019227	-0.00780794037019822	-0.00281162784211487	-0.00747341562500409	-0.00386411202117338	-0.00384028737624185	-0.00217958562047615	-0.0015884329884453	0.00186541452248131	0.00499603354370219	0.0120713994257845	0.00936858191630784	0.0150060497557865	0.0136101537106548	0.0115006771287143	0.00612064909215593	0.00130244597224167	0.000346882510839347	-0.000272818322779778	0.00281142858100321	0.0138693718978186	0.0219007251064904	0.0344660509898131	0.0393973131184727	0.038991702630567	0.0320267263219102	0.0291803862905525	0.025722553251489	0.0238136368139899	0.0143988517568671	0.0067885279352788	0.00353439669751515	0.00167576166491994	-0.00496091730243439	-0.00901316113272123	-0.0129633531070093	-0.00733456983294805	-0.00652707203735989	-0.00368870463885796
0.0260365928813886	0.0239742718603733	0.0168073163895522	0.00754595518789288	0.00925141675915415	0.0157337922325381	0.0186075349964649	0.0224285451308324	0.0167605203598651	0.00634294279287903	-0.00957750848608288	-0.00973736910137921	0.00444887015517546	0.0230613196864717	0.0242457524417505	0.0211256756699008	0.0206161018029515	0.0310369146804598	0.0325543584977101	0.0295881978983974	0.0248692160348547	0.0258148675266302	0.0320668860953421	0.0354783599825879	0.0329285922786657	0.0351847816074768	0.0152723287467938	-0.00284572316432385	-0.00727298250128547	-0.00677890386830921	-0.00268920054914481	0.00955983789869376	0.0189106436436956	0.028660255279064	0.0373126057657272	0.0426044172043671	0.0387987031605163	0.0310648553568496	0.0272294698557227	0.0257980304097861	0.00605718546346221	-0.00738210944448781	-0.00772568388673253	-0.0105687999730754	-0.015110073162593	-0.015690006321021	-0.0104006008873581	-0.0179617276393384	-0.0151746138554816	-0.012820352669007
0.0138553660159406	0.00785150445430634	0.00269448976922422	-0.001329968925054	-0.00456077324710599	-0.00382138823162093	-0.000891970505940796	-0.00482509779439433	0.00145901555543899	-0.00801388750632027	-0.0271292376809976	-0.0270303393885794	-0.0264944902097485	-0.00689441015553045	-0.00391781907943512	-0.00119523226985238	0.00305495761463563	0.000361407370494645	0.000109478003254869	-0.0028061085587515	-0.00684830212730556	-0.0175694733639637	-0.00848030496497146	-0.00426085273059953	0.00734381537910494	0.00574869791923939	0.00388984369471515	-0.00107251582707837	0.00400273031483224	0.00471889216309894	0.014900735316754	0.0430750393595533	0.0872017411931553	0.11855454838713	0.149192134340351	0.159992689246105	0.14471633423889	0.110358477491207	0.0700810676218332	0.0437074471363842	0.0130226135451567	-0.00231347967507716	0.000339366498421982	0.00352068093021496	-0.00186715078610723	-0.00600810675514283	-0.00824893168273726	-0.0136717525960734	-0.0134519555420137	-0.0140390751131436
0.0170457546641604	0.00989530929888576	0.00641465834471354	0.00800106191944681	-0.00392715764391681	1.05152592324311e-05	0.000505339356547044	0.00410193780552712	-0.00152739322481156	-0.00407918991888661	-0.0123973197994522	-0.0117202580969463	-0.0138346538493391	-0.00388809380659896	-0.00125301756867191	-0.000810376657442504	0.00515545946951866	0.0100767472241504	0.0119637485160907	0.0129868572116878	0.0111737579787259	0.0103655005295634	0.0115458297013206	0.013537978902902	0.0200718456547511	0.0148387539573027	0.0174158752138552	0.0272795242799129	0.0391402381412816	0.062348351568571	0.154648636593758	0.275719169596387	0.380206667062094	0.430520134627178	0.435169182711605	0.397586175052339	0.337842341754839	0.273645697577186	0.207397751743891	0.135153750358302	0.0623170381366717	0.0185934176479021	0.00331968303725439	0.00306393380061951	0.00891912864228573	0.00945406942764074	0.00466341681542329	0.00153610614516988	0.0023861155741718	0.00518196230332861
0.0207709281102637	0.0151837917498086	0.0108071208041068	0.0106580594445423	0.00546555717435638	0.00441762449276136	0.00568015741485354	0.00708743198009891	0.00249222762239668	0.000807825018665461	0.00588047422448681	0.00663332522495034	0.0100284146625705	0.0077556942620284	0.00708345122876942	0.00861796243792753	0.00947629090068555	0.0136863961935144	0.0161183722725722	0.0168227982343456	0.016978126012318	0.0172623875656574	0.0215039298285099	0.0237035006702023	0.0292565045293558	0.0327615589928131	0.049209983742233	0.0788422704440971	0.129920837638181	0.228074576017511	0.367190661465314	0.511219115662268	0.563295612670335	0.565464853396533	0.544215926304953	0.496382237601968	0.42629726709312	0.350903558257752	0.284131451222857	0.212353492045925	0.120496812847076	0.0485630968501491	0.0199703207300317	0.0142074073847244	0.0162168025555135	0.0157236318453918	0.00970650563062497	0.00745258634426088	0.00848878765732833	0.00963429658516345
0.0204528885276805	0.0218932809344336	0.0150253315156266	0.0137153365639367	0.00966205254264367	0.00767406810536924	0.00800307408488357	0.0120825807084586	0.0106795937161812	0.0127805766873478	0.0131782083772571	0.0140083799836733	0.0130412327641537	0.018204946439327	0.0170652220135597	0.0187804056116403	0.0194409291360317	0.0227857064842309	0.0254546406393887	0.0260659769772221	0.0305074367980214	0.0335850259146189	0.0376370513530331	0.0393173452905314	0.0480999389154924	0.0635676873500808	0.0871920072831452	0.135021345914637	0.217032638041232	0.32538180274393	0.441981093966573	0.511779583777341	0.528486090304368	0.512024880700359	0.486714248899502	0.456684490495482	0.418831001290002	0.382011612190579	0.330536286591702	0.249950705907079	0.161255895227429	0.0765674009508144	0.0373019450138811	0.0267747056189112	0.0261690958261172	0.0259495489308764	0.0186334196925632	0.0161831633831214	0.0167918209437995	0.0160741262815493
0.0252113868722282	0.0171543253328376	0.0182182806267752	0.0155065871030851	0.0157971477124282	0.0171255713049688	0.0170456992720186	0.0184568081076747	0.0200234178629257	0.0209385508965141	0.0217396946675161	0.0228928408163168	0.0214262902353548	0.0249215701271107	0.0254636117426613	0.0274076418330103	0.0284132570125297	0.02898436656044	0.0300466379238544	0.0303530029654472	0.0335040995484887	0.0364670467682377	0.0436037864139796	0.0525303790885461	0.0681762862053671	0.0923732364288858	0.129268296653227	0.184862818639492	0.2594376375582	0.323839920591409	0.374550367894541	0.405918382490426	0.414710513611545	0.410223280915569	0.392042350169941	0.372339634830344	0.346957504340004	0.32100697691659	0.289851580915566	0.249536217898971	0.195753093919807	0.145437503263816	0.101852358235102	0.0732323459353384	0.0530889060549563	0.0401188568757087	0.0306604705789161	0.0252695698226214	0.020823047927174	0.0176624065298108
0.0213803683143728	0.0206141645604458	0.0201151727103782	0.0211568016297553	0.0212256275189737	0.0220503485292236	0.0227027159489965	0.0235800010898448	0.025882054947355	0.0259126267269496	0.0270706993408347	0.0273133681726252	0.0281007150647243	0.0297946975205421	0.030681735160947	0.0330478872095505	0.0352608729737965	0.0365904162453021	0.0376754223885501	0.0406931266700239	0.0436472504439726	0.0493914997671232	0.0570331217960079	0.0679641447500397	0.0854578703248555	0.110291294823759	0.143265444221208	0.189777169222529	0.240858625114456	0.284063818758981	0.320806711828251	0.339158555215676	0.330246309764707	0.317228581975882	0.311040648609111	0.308305168184328	0.304165171718255	0.283454826186441	0.260278128551211	0.229950542225323	0.191169876313349	0.153356351785188	0.116450517577486	0.0897599077482278	0.0685089010040981	0.0538972324030956	0.042286225822843	0.0342786448554071	0.0269439569435433	0.0237011818949067
0.0241844117627771	0.0235547294487466	0.0228879880976097	0.0236797029918784	0.023032861820666	0.0247558733355139	0.0263653379483844	0.0283680205987163	0.0294153612620889	0.0290394326086618	0.0308098149466751	0.0303849754555911	0.0326854918870278	0.0343970262630424	0.0356156551005774	0.037230579839698	0.0400576931268602	0.0417918831006536	0.0440311807205352	0.0480985300867234	0.050748675905075	0.0560401723567946	0.0640592915967871	0.0752296057796993	0.0935264356637833	0.114061986515316	0.142975592626574	0.17949617262905	0.214303191524341	0.245541034634039	0.267774647758529	0.282745022927789	0.263839778817834	0.23614201807722	0.232180824315269	0.237688638493317	0.259643080399933	0.248722827734884	0.228383804743417	0.204352671108179	0.175308590430537	0.146387787647031	0.118245439152004	0.0933975737993701	0.0738392750917684	0.05900661570546	0.0488492695970983	0.0403501232092238	0.0338269568355449	0.0294869758420965
0.0254930060039177	0.0271026436172242	0.027827094120634	0.0261117440637551	0.0267234493923173	0.0279411940498487	0.0300280428712676	0.0316052406438234	0.0334247660711672	0.0336271463439726	0.0359755644124807	0.0362916042540328	0.0383266237025544	0.0398290041515831	0.0408319294943437	0.0409065806414454	0.0447239768503537	0.0471142031379617	0.0476824214466741	0.0522783791280926	0.0553676745526268	0.0625004815680799	0.0697724050064401	0.0818080961962654	0.0962991309484271	0.114203087101685	0.136385289400443	0.163071586596142	0.189044310620258	0.213227336002908	0.23108092481579	0.240923702362831	0.222183324468252	0.201178826332593	0.198905534927075	0.203399434163795	0.224281042385621	0.217263157333827	0.202574762874699	0.183106481644963	0.160462444140128	0.135868685790664	0.112854724267642	0.0918598901311813	0.0766591599162043	0.0617433486185745	0.053330522953736	0.044664500749938	0.0361590614006073	0.0296492312615798
0.028059115307385	0.0294441823064487	0.0284581546024476	0.0293623475939047	0.0311673815286523	0.0312569056540779	0.0343007433786044	0.0353371118564023	0.0361670395632646	0.035754730461765	0.0373187483636379	0.0384012133159047	0.0405424868932595	0.0426221949051928	0.0441693848202773	0.0457196077022021	0.0479812148483972	0.0497680983030876	0.0520904206253191	0.0562475720188851	0.0587422153410598	0.0659395244349137	0.0730858225429984	0.0812810070469975	0.094601906240421	0.108476251336031	0.126136667372523	0.144142824615833	0.161141345525318	0.181106241355114	0.194979069308434	0.201858680514391	0.199730103714826	0.180382764237998	0.179620448875946	0.17950281514457	0.192971425884716	0.186584994401281	0.175509302444513	0.159380784821149	0.142516454269514	0.121955179415569	0.104961750159289	0.087946671964459	0.0753168300723416	0.0617033815410855	0.054303215481984	0.047426857281915	0.0391789193398492	0.0339600295851648
0.0327223845359292	0.0300997806364334	0.0305576506922816	0.0314730773936398	0.0318444384543506	0.0345155689526402	0.0359870888252363	0.0375805164247485	0.0399844782692877	0.0393152275411778	0.0409731358293469	0.0420213149753825	0.0439504437559978	0.0454867676577014	0.0475903282224166	0.048715196847542	0.049571006050277	0.0521458915962155	0.0548166465150763	0.0578827228432675	0.0615921660976511	0.067272321371177	0.0733176979547629	0.0821239748970414	0.0911972712354849	0.103416966131526	0.115228548951473	0.128572521607439	0.140373406661164	0.150745257450342	0.159764477504485	0.168281996458667	0.17424531671408	0.176069102394818	0.175726835809515	0.172010586522197	0.165787668711689	0.159763050345011	0.15153614840415	0.140583911130455	0.128385409399644	0.112386368978208	0.0988158330262886	0.0841083003468551	0.0727308421904731	0.0617314378491594	0.0553085609248332	0.0492641345023748	0.0421843351782136	0.0366962806054706
0.0290018559585803	0.0310654112313466	0.0330950555713785	0.0327246747445042	0.0348327985957496	0.0363561803847148	0.0382304996528476	0.0402647845083857	0.0405934089080481	0.0404309504624818	0.0418808814007604	0.0441570834586099	0.0455882058939542	0.0465840649266008	0.0487192113188968	0.0496938622676144	0.0513891200604339	0.0548977541410485	0.0585972594945648	0.0606367226447122	0.0651600355322911	0.0691570206890068	0.0740228919471722	0.0802665172180669	0.0890443571665999	0.0975757241091719	0.107525949257451	0.116262622326232	0.12449323104616	0.133474030837784	0.140496475105234	0.144759402711575	0.149424544401586	0.15173823291492	0.150275590021312	0.148249128799886	0.147598562942462	0.14164550181057	0.133664626255938	0.12590713372591	0.114496873750308	0.102842898775017	0.0915397133625794	0.0814170131329018	0.0716967125764527	0.0619441029414163	0.0530784394815104	0.04696903320578	0.0426368133949807	0.0355265226027711
0.0319485766692538	0.0323880614990781	0.034232434443491	0.033584218540032	0.0364621520936306	0.0375878302817325	0.0401115300060423	0.0407064711170191	0.0419141437230458	0.0416435639581396	0.0436583488737447	0.0458175532215439	0.0469811199405461	0.0472358568704942	0.0485693585388115	0.0507160070364073	0.0513620226199836	0.0554429336720174	0.057878228126279	0.0605157935985821	0.0656433908443025	0.0697400156868994	0.0739509313192301	0.0793896213281998	0.0861955748453536	0.0940836640209624	0.100633508958492	0.107056006985508	0.112576499516516	0.119811381166045	0.125224689785	0.130101162802616	0.13305617343911	0.134874702184399	0.134240326315828	0.133963675158032	0.132057341796821	0.12704520730584	0.120894283160899	0.113813050512123	0.104158815109016	0.096731529654975	0.0882107686368532	0.0791973083300918	0.0692122416893327	0.0603209996019729	0.0529995775668574	0.0475449413979956	0.0412340556894618	0.0355155090025111
0.0317098295022729	0.0327389301028001	0.0344597924778452	0.0342961486075008	0.0354988297556241	0.0367486998082008	0.0406640716562222	0.0414566564941962	0.0410063704320303	0.0413090177996707	0.0437318128077068	0.0467694493419552	0.0470833412437892	0.0483822926166341	0.0490942837001706	0.0505377858085875	0.0524073263867636	0.0549870341786718	0.0588880111997377	0.0618929478513664	0.0648159503716751	0.0682248106393023	0.0709993731144526	0.0762988760602393	0.0814420763357704	0.0878931538606998	0.0928461899484905	0.0969620132509349	0.104993880495859	0.111133533610621	0.113157834750296	0.115674300458546	0.118469999577293	0.119409203979096	0.119082265839532	0.120181249368531	0.117435275850785	0.113633983224636	0.106658258016739	0.102816116721515	0.0956087761437234	0.0886338841710616	0.0815691031060584	0.0756300149596077	0.0668229614919769	0.0592220468045531	0.0527480149784257	0.0468397926323055	0.0393452660596348	0.0333553373864956
0.0279920229286572	0.0334873331425138	0.0348456357599103	0.0344771017926969	0.0348186656931488	0.0386881099492	0.0407193111755014	0.0408653377092711	0.0404692131138845	0.0419386457569265	0.0439300144564044	0.0446006515881723	0.0458567230428067	0.0472303055848739	0.0498124509369257	0.0496405001748579	0.0515339421092578	0.0536632941164358	0.0563300248691404	0.0594041874852618	0.0634835697941873	0.0665888809364601	0.0685956185786514	0.0725220624781142	0.0752549524143214	0.0789193123480416	0.0825806735996922	0.0857231681172519	0.0900806482742354	0.0974228505984037	0.099008954457882	0.100282139025296	0.0999333687107313	0.102285197749209	0.102845012853523	0.10377727700116	0.101193559138208	0.098530213047735	0.0960343468157854	0.0932106819129959	0.0879244690338987	0.0826114588766965	0.0751949025557944	0.0690134828719293	0.0637963028613535	0.0569177348583801	0.0512454325386813	0.0443325523040835	0.037892989708888	0.0309947172103788
0.0324299860322633	0.0327710360611803	0.034820570368652	0.0342882972773176	0.0356533372875136	0.0368913155602497	0.0402519567331227	0.0409018998407452	0.0404190693892787	0.0414469660696056	0.0432324566025315	0.043601933412709	0.045906485964086	0.0479043256846365	0.048432290142694	0.0500529500627571	0.0518366328917244	0.0538214251038684	0.0567584620963066	0.0590354627045914	0.0600376890568794	0.0629588439410018	0.0664491484230448	0.0687177877357696	0.0715915893038433	0.0750783112038143	0.0755361683881665	0.0787032271792908	0.0814859431471106	0.086844574545266	0.0847292501391449	0.0875088620998202	0.0883261163011229	0.0892757993242798	0.0901956968115269	0.088387214915966	0.0868748503039839	0.0862647457706702	0.0864356228334862	0.0868732837699751	0.0826606035426086	0.0768368413412489	0.0716232292999501	0.06551040501846	0.0604114419333312	0.055534304304138	0.0498286434436029	0.0430576304376767	0.0375398030358025	0.0299157997788881
0.0347508716414064	0.0338442536789288	0.0346371329376669	0.035672196335189	0.0374937194563608	0.0389634050584191	0.0399973866620009	0.0411098646956368	0.0432171231211425	0.0427183824181988	0.0462915082941359	0.0465538032394637	0.0488329263033162	0.049238372779655	0.0490918887077351	0.0515804454359491	0.0530378158871324	0.0554999032662509	0.0570996963029187	0.057689059961724	0.0582880771954622	0.0593812523148249	0.0633864382851944	0.066996364450578	0.0684862100155879	0.0707424872800124	0.0728409841464356	0.0739321944684078	0.075797014784277	0.0790694377120564	0.0792251155147139	0.0776066809515936	0.0777875381064878	0.0780845336873023	0.0810593962650251	0.079276452570538	0.0780871102925462	0.0765901466490653	0.0770431132767478	0.0780007574025355	0.0761518806346094	0.0731444216168564	0.0703421942730027	0.06413575731892	0.0591706941476289	0.0552305551646777	0.0501834658555778	0.0434301622633083	0.0378808602181653	0.0315237775574883
0.0371452697291116	0.0357271716946621	0.0352877098311634	0.0360000834828569	0.0395681773333239	0.0405647121548067	0.040866758374169	0.0422268886498722	0.0436936750356995	0.0440526883079393	0.0448782256581143	0.0465018171025694	0.0486452905056544	0.0502324017538257	0.0497268475115355	0.05212586531328	0.0540155071914468	0.0564406595186735	0.0567188345251138	0.0585066854362696	0.0583206246908643	0.0586735315089188	0.0619171997970215	0.065497680591662	0.0667950034967185	0.0678296776432595	0.0702957485268429	0.0699855946298068	0.0694426413264304	0.0715541462867157	0.0709191996955414	0.0706158080165852	0.0697583266018004	0.0708008816806122	0.072187896911192	0.0713357530493069	0.0727071831336903	0.0732449316700021	0.075490898536701	0.0758620684545195	0.0738730462734705	0.070245413000475	0.0668530137525797	0.0613838105799139	0.0551260561243275	0.0534442891182356	0.0499564404564473	0.0449712559131616	0.038408745164733	0.0335684624406027
0.0370594026851299	0.0346360958998243	0.0352013576941472	0.0374207406860263	0.0402045637907502	0.0405748247503474	0.041983118752194	0.0426110687322875	0.04509997423804	0.0449844885405061	0.0457903307605119	0.0478778809490415	0.0483245647336285	0.0504042575680208	0.0519177688255756	0.053375620581291	0.0542632889014685	0.0564712450404136	0.0567645106405253	0.0577510071069975	0.0572370113752565	0.0575136606740971	0.0603882511448669	0.0622278976383011	0.0645098152992419	0.0623338786890523	0.0621792453600559	0.0615849906739595	0.0619120376917891	0.0636537089226078	0.0631615701676172	0.0604007180005585	0.0618593573412299	0.0613451409586333	0.063916941487002	0.0654647886955008	0.06757536175477	0.0672835456921806	0.0686823406947016	0.0693112420124761	0.0675530389334011	0.0631385586859162	0.060176552850205	0.0561793408069001	0.0521272746597324	0.0496732716154652	0.0468258890635255	0.0424548113122818	0.0376525923078776	0.0340836632220354
0.0343682769178567	0.0344868579160385	0.0358180689992837	0.0380769735548794	0.0392991607139521	0.0415363323721361	0.0426066864467576	0.0423837229576215	0.0444961411587835	0.0446398012197761	0.0464002020773779	0.0464257675509632	0.0481991013206548	0.0485240492728016	0.0492273578145928	0.0503247241707175	0.0518503321402127	0.0544379969403453	0.054145541844453	0.0545391540508894	0.0543513124504782	0.0550572692260941	0.0559708183832744	0.058375203928283	0.0569874094427466	0.0555575095171489	0.0546984487674524	0.0541408437248841	0.0537441489481092	0.0532369490838799	0.0566551999196562	0.0568576375612135	0.0556731998408786	0.0558927556543954	0.0558925252146143	0.0584007987686453	0.0589307522375655	0.061205478097189	0.0616642272503295	0.0617486125192213	0.0616179401035901	0.0589363173829868	0.0566148648632744	0.0534257915784083	0.0501673311176806	0.0453610683928001	0.0445983461549941	0.0403600310373821	0.0370946027676047	0.0315385177735081
0.0297180354316194	0.0296428558707808	0.0291258592450497	0.0274258696832296	0.0274703360192041	0.0323857932920547	0.0340461118207935	0.0352840931525688	0.0359460097869736	0.0364746055601427	0.0395828785112963	0.041216740374187	0.0419554019033543	0.0393891677204917	0.0406100333275389	0.0403465806064417	0.0418380658164988	0.0447583560278757	0.0472519604532532	0.0476983718656901	0.047921304858558	0.0474261124293846	0.0466888719886743	0.0456969898717925	0.0458315243244987	0.0450313374680415	0.0429495138480822	0.0394593932848923	0.0405049506224963	0.0365863611122563	0.0419532681293411	0.0404011934462304	0.0438415690894108	0.0408260513856743	0.0419787307721449	0.0427614333837663	0.0436974551611151	0.0457406815178381	0.0447408288623659	0.0455853908954273	0.0437825557039807	0.043169385189734	0.0431755798619054	0.0425779703274447	0.0406063415612959	0.0371166423925305	0.0352246878571466	0.0316109353748544	0.0298321844231178	0.0257014225847847
0.0155653630129437	0.018265501039333	0.0195960659593605	0.0171945802188596	0.0187000396379729	0.0221935283916446	0.0254264617344333	0.0260762103812826	0.0254823375574111	0.0237434139791935	0.0237494950904149	0.0258687177714607	0.0246513956849074	0.0254651531690169	0.0273666524951913	0.0269476346146746	0.0279834775259952	0.0307714644067211	0.0324508742583401	0.0336900634164735	0.0345837868225076	0.0352704343539923	0.0321314294943039	0.0318636312196791	0.0318488449298218	0.0336769317374248	0.0338294923555382	0.029864715517363	0.0281723579290796	0.0246460029045832	0.0290038557231425	0.0295551883704107	0.0323181526393658	0.0302001639041672	0.0302742444933835	0.0316424203717945	0.0339575599757023	0.0356002616384877	0.0354571852186562	0.0339943863375758	0.0300783858805161	0.029293853657509	0.0300302107653341	0.0316180874557232	0.0325567128284544	0.0303103691116491	0.0280935380409199	0.0253854110040493	0.0235539090379463	0.0212283513345993
0.00322655863439091	0.00245212046444015	0.00739283735401143	0.00161983628550595	0.00569682988479189	0.00842197052154131	0.0147365720450729	0.0151081108359652	0.0125549606111387	0.0070794570882604	0.00882750625123352	0.00999331538720506	0.011909008914421	0.0114758361768139	0.00991207643432391	0.00879105923376019	0.00998167880183265	0.014457934441302	0.0188621902735957	0.0194125166851937	0.0217825369124814	0.0226553712453202	0.0227213012126576	0.019702777343971	0.021655930171816	0.0198457973833558	0.0197440599965937	0.0157184045826231	0.015910204532784	0.013834217065594	0.0166495486512671	0.0142836655863396	0.014995712367922	0.014442938960221	0.0171988764277308	0.0180813412044594	0.0188005935530356	0.021104050027112	0.0222312187909246	0.0208015200324553	0.016924650264487	0.0164775284019458	0.0157341808246494	0.020027020940561	0.0197101004251349	0.0186308136970115	0.0167365649998325	0.0145364875812376	0.0149862460297232	0.0138266947939116
[truncated: 188 more columns]
